# Supplementary material for: Aerobic glycolysis and lactate regulate histone H3K18Lactylation occupancy to fine-tune gene expression in developing and mature retina
Source: bioRxiv. 2025 Apr 20:2025.04.17.649437. Preprint. [Version 1] doi: 10.1101/2025.04.17.649437 (PMC12190749; doi:10.1101/2025.04.17.649437)
Supplement: Supplement 2 — Table S1. KLa peptide mass spectrometry results, related to Figure 2B Table S2-S4. FGE results from H3K18La binding in promoter, enhancer, and gene body, related to Figure S1B Table S5. FGE results from dynamic active histone mark (H3K4me3 and H3K27Ac) co-occupancy with H3K18La, related to Figure 4H Table S6. FGE results from H3K18La peaks unique to retina, related to Figure 4J Table S7. Differential binding analysis results, related to Figure 2B Table S8. FGE results from H3K18La peak quantitation correlated with RNA-seq expression, related to Figure S2F Table S9. FGE results from dynamic active histone mark (H3K4me3 and H3K27Ac) co-occupancy with H3K18La with positive correlation to RNA-seq, related to Figure 2E Table S10. RNA-seq differential expression analysis results related to Figure 3F Table S11-S19. TF motif analysis, related to Figure S4 [file media-2.zip]

Archive with 38 entries (38 files):
- Table S1.xlsx
- __MACOSX/._Table S1.xlsx
- Table S2.xlsx
- __MACOSX/._Table S2.xlsx
- Table S3.xlsx
- __MACOSX/._Table S3.xlsx
- Table S4.xlsx
- __MACOSX/._Table S4.xlsx
- Table S5.xlsx
- __MACOSX/._Table S5.xlsx
- Table S6.xlsx
- __MACOSX/._Table S6.xlsx
- Table S7.xlsx
- __MACOSX/._Table S7.xlsx
- Table S8.xlsx
- __MACOSX/._Table S8.xlsx
- Table S9.xlsx
- __MACOSX/._Table S9.xlsx
- Table S10.xlsx
- __MACOSX/._Table S10.xlsx
- Table S11.xlsx
- __MACOSX/._Table S11.xlsx
- Table S12.xlsx
- __MACOSX/._Table S12.xlsx
- Table S13.xlsx
- __MACOSX/._Table S13.xlsx
- Table S14.xlsx
- __MACOSX/._Table S14.xlsx
- Table S15.xlsx
- __MACOSX/._Table S15.xlsx
- Table S16.xlsx
- __MACOSX/._Table S16.xlsx
- Table S17.xlsx
- __MACOSX/._Table S17.xlsx
- Table S19.xlsx
- __MACOSX/._Table S19.xlsx
- Tabls S18.xlsx
- __MACOSX/._Tabls S18.xlsx
