# Supplementary material for: Aerobic glycolysis and lactate regulate histone H3K18Lactylation occupancy to fine-tune gene expression in developing and mature retina
Source: bioRxiv. 2025 Apr 20:2025.04.17.649437. Preprint. [Version 1] doi: 10.1101/2025.04.17.649437 (PMC12190749; doi:10.1101/2025.04.17.649437)
Supplement: Supplement 2 — Table S1. KLa peptide mass spectrometry results, related to Figure 2B Table S2-S4. FGE results from H3K18La binding in promoter, enhancer, and gene body, related to Figure S1B Table S5. FGE results from dynamic active histone mark (H3K4me3 and H3K27Ac) co-occupancy with H3K18La, related to Figure 4H Table S6. FGE results from H3K18La peaks unique to retina, related to Figure 4J Table S7. Differential binding analysis results, related to Figure 2B Table S8. FGE results from H3K18La peak quantitation correlated with RNA-seq expression, related to Figure S2F Table S9. FGE results from dynamic active histone mark (H3K4me3 and H3K27Ac) co-occupancy with H3K18La with positive correlation to RNA-seq, related to Figure 2E Table S10. RNA-seq differential expression analysis results related to Figure 3F Table S11-S19. TF motif analysis, related to Figure S4 [file media-2.zip › Table S1.xlsx]

## Sheet: Supp S1
Checked	Confidence	Annotated Sequence	Modifications		Qvality PEP	Qvality q-value	# Protein Groups	# Proteins	# Isoforms	# PSMs	Master Protein Accessions	Positions in Master Proteins	Modifications in Master Proteins	Master Protein Descriptions	Protein Accessions	# Missed Cleavages	Theo. MH+ [Da]	Abundance: Young1	Abundance: Young2	Abundance: Young3	Quan Info	Found in Sample: [S7] F7: Sample	Found in Sample: [S8] F8: Sample	Found in Sample: [S9] F9: Sample	Confidence (by Search Engine): Mascot	Percolator q-Value (by Search Engine): Mascot	Percolator PEP (by Search Engine): Mascot	Ions Score (by Search Engine): Mascot	Top Apex RT [min]
FALSE	High	[M].AAAAAAAAAAGAAGGR.[G]	1xAcetyl [N-Term]		3.66088e-06	0.000295583	1	4	1	1	Q8CCS6	Q8CCS6 [2-17]	Q8CCS6 1xAcetyl [N-Term]	Polyadenylate-binding protein 2 OS=Mus musculus OX=10090 GN=Pabpn1 PE=1 SV=3	Q8CCS6-2; G3UX74; Q8CCS6; G3UY42	0	1240.64		53053788	29158320		Not Found	High	Peak Found	High	0.0001284	7.201e-08	114	60.93
FALSE	High	[R].LLLPGELAKHAVSEGTKAVTKYTSAK.[-]	1xPropionyl [N-Term]; Propionyl [K]; 1xDelta:H(8)C(6)O(2) [K]; 1xAcetyl [K21]; 1xCrotonaldehyde [K17]		0.000492421	0.000295583	1	2	2	12	Q8CGP1	Q8CGP1 [101-126]		Histone H2B type 1-K OS=Mus musculus OX=10090 GN=H2bc12 PE=1 SV=3	Q64524; Q8CGP1	3	3048.69	424811380	864336468	600444752		High	High	High	High	0.0001284	3.94e-05	47	101.52
FALSE	High	[R].LLLPGELAKHAVSEGTKAVTKYTSAK.[-]	1xPropionyl [N-Term]; 2xPropionyl [K9; K17]; 1xDelta:H(8)C(6)O(2) [K21]; 1xCarboxyethyl [K26]		5.28469e-05	0.000295583	1	2	1	4	Q8CGP1	Q8CGP1 [101-126]	Q8CGP1 1xCarboxyethyl [K126]	Histone H2B type 1-K OS=Mus musculus OX=10090 GN=H2bc12 PE=1 SV=3	Q64524; Q8CGP1	3	3064.68	470314752	991205952	958888000		High	High	Peak Found	High	0.0001284	2.243e-06	53	101.48
FALSE	High	[R].LLLPGELAKHAVSEGTKAVTKYTSSK.[-I]	1xPropionyl [N-Term]; 3xPropionyl [K9; K17; K21]		2.26105e-06	0.000295583	5	11	1	5	Q64475; Q64525; P10854; Q9D2U9; Q8CGP0	Q64475 [101-126]; Q64525 [101-126]; P10854 [101-126]; Q9D2U9 [101-126]; Q8CGP0 [101-126]		Histone H2B type 1-B OS=Mus musculus OX=10090 GN=H2bc3 PE=1 SV=3 Histone H2B type 2-B OS=Mus musculus OX=10090 GN=Hist2h2bb PE=1 SV=3 Histone H2B type 1-M OS=Mus musculus OX=10090 GN=H2bc14 PE=1 SV=2 H2B.U histone 2 OS=Mus musculus OX=10090 GN=H2bu2 PE=1 SV=3 Histone H2B type 3-B OS=Mus musculus OX=10090 GN=H2bu1 PE=1 SV=3	Q64475; Q8CGP2; Q64525; P10854; Q64478; P70696; Q9D2U9; Q8CGP2-2; Q6ZWY9; Q8CGP0; P10853	3	2952.63	161786752	164406256	707019904	Shared	High	High	High	High	0.0001284	3.888e-08	51	97.57
FALSE	High	[R].LLLPGELAKHAVSEGTKAVTKYTSSK.[-I]	1xAcetyl [K9]; 1xPropionyl [N-Term]; 3xPropionyl [K17; K21; K26]		0.00056867	0.000295583	5	11	1	4	Q64475; Q64525; P10854; Q9D2U9; Q8CGP0	Q64475 [101-126]; Q64525 [101-126]; P10854 [101-126]; Q9D2U9 [101-126]; Q8CGP0 [101-126]	Q64475 1xAcetyl [K109]; Q64525 1xAcetyl [K109]; P10854 1xAcetyl [K109]; Q9D2U9 1xAcetyl [K109]; Q8CGP0 1xAcetyl [K109]	Histone H2B type 1-B OS=Mus musculus OX=10090 GN=H2bc3 PE=1 SV=3 Histone H2B type 2-B OS=Mus musculus OX=10090 GN=Hist2h2bb PE=1 SV=3 Histone H2B type 1-M OS=Mus musculus OX=10090 GN=H2bc14 PE=1 SV=2 H2B.U histone 2 OS=Mus musculus OX=10090 GN=H2bu2 PE=1 SV=3 Histone H2B type 3-B OS=Mus musculus OX=10090 GN=H2bu1 PE=1 SV=3	Q64475; Q8CGP2; Q64525; P10854; Q64478; P70696; Q9D2U9; Q8CGP2-2; Q6ZWY9; Q8CGP0; P10853	3	2994.64	311300896	438933120		Shared	High	High	High	High	0.0001284	4.731e-05	31	99.19
FALSE	High	[R].LLLPGELAKHAVSEGTKAVTKYTSSK.[-I]	1xPropionyl [N-Term]; Propionyl [K]; 1xDelta:H(8)C(6)O(2) [K]; 1xAcetyl [K21]; 1xCrotonaldehyde [K9]		8.34303e-07	0.000295583	5	11	5	44	Q64475; Q64525; P10854; Q9D2U9; Q8CGP0	Q64475 [101-126]; Q64525 [101-126]; P10854 [101-126]; Q9D2U9 [101-126]; Q8CGP0 [101-126]	Q64475 1xAcetyl [K121]; Q64525 1xAcetyl [K121]; P10854 1xAcetyl [K121]; Q9D2U9 1xAcetyl [K121]; Q8CGP0 1xAcetyl [K121]	Histone H2B type 1-B OS=Mus musculus OX=10090 GN=H2bc3 PE=1 SV=3 Histone H2B type 2-B OS=Mus musculus OX=10090 GN=Hist2h2bb PE=1 SV=3 Histone H2B type 1-M OS=Mus musculus OX=10090 GN=H2bc14 PE=1 SV=2 H2B.U histone 2 OS=Mus musculus OX=10090 GN=H2bu2 PE=1 SV=3 Histone H2B type 3-B OS=Mus musculus OX=10090 GN=H2bu1 PE=1 SV=3	Q64475; Q8CGP2; Q64525; P10854; Q64478; P70696; Q9D2U9; Q8CGP2-2; Q6ZWY9; Q8CGP0; P10853	3	3008.66	1.35515e+10	3.59693e+10	2.68595e+10	Shared	High	High	High	High	0.0001284	1.075e-08	64	99.8
FALSE	High	[R].LLLPGELAKHAVSEGTKAVTKYTSSK.[-I]	1xPropionyl [N-Term]; 3xPropionyl [K9; K]; 1xDelta:H(8)C(6)O(2) [K]		1.13319e-05	0.000295583	5	11	3	31	Q64475; Q64525; P10854; Q9D2U9; Q8CGP0	Q64475 [101-126]; Q64525 [101-126]; P10854 [101-126]; Q9D2U9 [101-126]; Q8CGP0 [101-126]		Histone H2B type 1-B OS=Mus musculus OX=10090 GN=H2bc3 PE=1 SV=3 Histone H2B type 2-B OS=Mus musculus OX=10090 GN=Hist2h2bb PE=1 SV=3 Histone H2B type 1-M OS=Mus musculus OX=10090 GN=H2bc14 PE=1 SV=2 H2B.U histone 2 OS=Mus musculus OX=10090 GN=H2bu2 PE=1 SV=3 Histone H2B type 3-B OS=Mus musculus OX=10090 GN=H2bu1 PE=1 SV=3	Q64475; Q8CGP2; Q64525; P10854; Q64478; P70696; Q9D2U9; Q8CGP2-2; Q6ZWY9; Q8CGP0; P10853	3	3064.68	7.14113e+09	1.71269e+10	1.01769e+10	Shared	High	High	High	High	0.0001284	3.084e-07	65	101.49
FALSE	High	[K].TTKKAGAAKR.[K]	1xPropionyl [N-Term]; 3xPropionyl [K3; K4; K9]		0.00545947	0.000295583	1	1	1	4	P43276	P43276 [24-33]		Histone H1.5 OS=Mus musculus OX=10090 GN=H1-5 PE=1 SV=2	P43276	3	1255.74	1080619232	804541934	1573483856		High	Peak Found	High	High	0.0001284	0.0008461	42	46.95
FALSE	High	[R].LLLPGELAKHAVSEGTKAVTKYTSSK.[-I]	1xPropionyl [N-Term]; 2xPropionyl [K9; K]; 2xDelta:H(8)C(6)O(2) [K21; K]		0.00167352	0.000295583	5	11	2	13	Q64475; Q64525; P10854; Q9D2U9; Q8CGP0	Q64475 [101-126]; Q64525 [101-126]; P10854 [101-126]; Q9D2U9 [101-126]; Q8CGP0 [101-126]		Histone H2B type 1-B OS=Mus musculus OX=10090 GN=H2bc3 PE=1 SV=3 Histone H2B type 2-B OS=Mus musculus OX=10090 GN=Hist2h2bb PE=1 SV=3 Histone H2B type 1-M OS=Mus musculus OX=10090 GN=H2bc14 PE=1 SV=2 H2B.U histone 2 OS=Mus musculus OX=10090 GN=H2bu2 PE=1 SV=3 Histone H2B type 3-B OS=Mus musculus OX=10090 GN=H2bu1 PE=1 SV=3	Q64475; Q8CGP2; Q64525; P10854; Q64478; P70696; Q9D2U9; Q8CGP2-2; Q6ZWY9; Q8CGP0; P10853	3	3120.71	759341320	2040436944	912236044	Shared	High	High	High	High	0.0001284	0.0001891	19	101.96
FALSE	High	[R].IINDLLQSLR.[S]	1xPropionyl [N-Term]		0.00323146	0.000295583	1	3	1	1	Q3U0V1	Q3U0V1 [386-395]		Far upstream element-binding protein 2 OS=Mus musculus OX=10090 GN=Khsrp PE=1 SV=2	Q3U0V1; A0A3B2WCD8; A0A3B2W465	0	1240.73				No Quan Values	Not Found	High	Not Found	High	0.0001284	0.0004385	48
FALSE	High	[R].IIPRHLQLAIRNDEELNKLLGR.[V]	1xPropionyl [N-Term]; 1xPropionyl [K18]		1.2954e-08	0.000295583	4	7	1	10	Q8BFU2; Q8CGP5; Q8R1M2; Q8CGP7	Q8BFU2 [79-100]; Q8CGP5 [79-100]; Q8R1M2 [79-100]; Q8CGP7 [79-100]		Histone H2A type 3 OS=Mus musculus OX=10090 GN=H2aw PE=1 SV=3 Histone H2A type 1-F OS=Mus musculus OX=10090 GN=Hist1h2af PE=1 SV=3 Histone H2A.J OS=Mus musculus OX=10090 GN=H2aj PE=1 SV=1 Histone H2A type 1-K OS=Mus musculus OX=10090 GN=H2ac15 PE=1 SV=3	Q8BFU2; C0HKE2; Q8CGP5; Q8R1M2; A0A0N4SV66; Q8CGP7; Q8CGP6	3	2723.57	844504298	73709312	641355951	Shared	High	High	High	High	0.0001284	5.077e-11	43	84.51
FALSE	High	[R].IIPRHLQLAIRNDEELNKLLGR.[V]	1xDeamidated [Q7]; 1xPropionyl [N-Term]; 1xPropionyl [K18]		0.000149704	0.000295583	4	7	1	1	Q8BFU2; Q8CGP5; Q8R1M2; Q8CGP7	Q8BFU2 [79-100]; Q8CGP5 [79-100]; Q8R1M2 [79-100]; Q8CGP7 [79-100]		Histone H2A type 3 OS=Mus musculus OX=10090 GN=H2aw PE=1 SV=3 Histone H2A type 1-F OS=Mus musculus OX=10090 GN=Hist1h2af PE=1 SV=3 Histone H2A.J OS=Mus musculus OX=10090 GN=H2aj PE=1 SV=1 Histone H2A type 1-K OS=Mus musculus OX=10090 GN=H2ac15 PE=1 SV=3	Q8BFU2; C0HKE2; Q8CGP5; Q8R1M2; A0A0N4SV66; Q8CGP7; Q8CGP6	3	2724.55				No Quan Values	Not Found	High	Not Found	High	0.0001284	8.55e-06	42
FALSE	High	[R].LIQFEPQKVKER.[I]	1xPropionyl [N-Term]; 2xPropionyl [K8; K10]		0.00084252	0.000295583	1	1	1	3	P34057	P34057 [185-196]		Recoverin OS=Mus musculus OX=10090 GN=Rcvrn PE=1 SV=2	P34057	2	1682.95	1.96062e+07	71984580	8.1998e+06		Peak Found	High	Peak Found	High	0.0001284	7.877e-05	57	86.44
FALSE	High	[R].LLRKGHYAER.[V]	1xPropionyl [N-Term]; 1xPropionyl [K4]		0.000775381	0.000295583	1	1	1	3	P27661	P27661 [34-43]		Histone H2AX OS=Mus musculus OX=10090 GN=H2ax PE=1 SV=2	P27661	2	1354.76	54024580	71266776	61870880		High	High	High	High	0.0001284	7.04e-05	26	50.71
FALSE	High	[M].TTAARPTFEPAR.[G]	1xAcetyl [N-Term]		0.00198659	0.000295583	1	2	1	8	Q9JHS9	Q9JHS9 [2-13]	Q9JHS9 1xAcetyl [N-Term]	Spliceosome-associated protein CWC15 homolog OS=Mus musculus OX=10090 GN=Cwc15 PE=1 SV=1	Q9JHS9; A0A1L1SVD8	0	1359.7	353657760	695382784	219840752		High	High	High	High	0.0001284	0.0002359	34	40.2
FALSE	High	[R].TTEAMGTGSGEGLLGDGPVDMR.[T]	1xPropionyl [N-Term]		9.1952e-05	0.000295583	1	5	1	1	E9QMN5	E9QMN5 [61-82]		Transcriptional repressor p66 alpha OS=Mus musculus OX=10090 GN=Gatad2a PE=1 SV=1	E9QMN5; Q8CHY6; A0A1I7Q4G8; A0A1D5RM58; A0A1D5RM07	0	2207	8750561	15945566	9355732		Peak Found	Peak Found	High	High	0.0001284	4.573e-06	94	72.3
FALSE	High	[R].LLRKGNYAER.[V]	1xPropionyl [N-Term]; 1xPropionyl [K4]		8.69976e-05	0.000295583	3	5	1	6	Q64523; Q64522; Q8R1M2	Q64523 [34-43]; Q64522 [34-43]; Q8R1M2 [34-43]		Histone H2A type 2-C OS=Mus musculus OX=10090 GN=H2ac20 PE=1 SV=3 Histone H2A type 2-B OS=Mus musculus OX=10090 GN=H2ac21 PE=1 SV=3 Histone H2A.J OS=Mus musculus OX=10090 GN=H2aj PE=1 SV=1	Q64523; Q64522; Q8R1M2; A0A0N4SV66; Q6GSS7	2	1331.74	658010304	533856704	797052480	Shared	High	High	High	High	0.0001284	4.247e-06	43	59.09
FALSE	High	[R].LLLPGELAKHAVSEGTKAVTKYTSAK.[-]	1xAcetyl [K21]; 1xPropionyl [N-Term]; Propionyl [K]; 1xCrotonaldehyde [K17]		5.7975e-06	0.000295583	1	2	2	11	Q8CGP1	Q8CGP1 [101-126]	Q8CGP1 1xAcetyl [K121]	Histone H2B type 1-K OS=Mus musculus OX=10090 GN=H2bc12 PE=1 SV=3	Q64524; Q8CGP1	3	2992.66	993854136	2508526112	1619195792		High	High	High	High	0.0001284	1.301e-07	59	99.77
FALSE	High	[R].LLLPGELAKHAVSEGTK.[A]	1xPropionyl [N-Term]; 1xPropionyl [K9]		7.44999e-05	0.000295583	6	14	1	6	Q64475; Q64525; Q8CGP1; P10854; Q9D2U9; Q8CGP0	Q64475 [101-117]; Q64525 [101-117]; Q8CGP1 [101-117]; P10854 [101-117]; Q9D2U9 [101-117]; Q8CGP0 [101-117]		Histone H2B type 1-B OS=Mus musculus OX=10090 GN=H2bc3 PE=1 SV=3 Histone H2B type 2-B OS=Mus musculus OX=10090 GN=Hist2h2bb PE=1 SV=3 Histone H2B type 1-K OS=Mus musculus OX=10090 GN=H2bc12 PE=1 SV=3 Histone H2B type 1-M OS=Mus musculus OX=10090 GN=H2bc14 PE=1 SV=2 H2B.U histone 2 OS=Mus musculus OX=10090 GN=H2bu2 PE=1 SV=3 Histone H2B type 3-B OS=Mus musculus OX=10090 GN=H2bu1 PE=1 SV=3	Q64475; Q8CGP2; Q64525; Q64524; Q8CGP1; P10854; Q64478; P70696; Q9D2U9; Q8CGP2-2; Q8CBB6; Q6ZWY9; Q8CGP0; P10853	1	1875.06	476997024	425307024	1502197376	Shared	High	High	High	High	0.0001284	3.475e-06	97	91.2
FALSE	High	[R].TVEDAIAVLSVAEEADRHPER.[R]	1xPropionyl [N-Term]		3.37426e-05	0.000295583	1	1	1	1	Q9D8X2	Q9D8X2 [141-161]		Coiled-coil domain-containing protein 124 OS=Mus musculus OX=10090 GN=Ccdc124 PE=1 SV=1	Q9D8X2	1	2363.18				No Quan Values	Not Found	High	Not Found	High	0.0001284	1.258e-06	57
FALSE	High	[R].IKLGLKSLVSKGTLVQTK.[G]	Propionyl [K]; 1xDelta:H(8)C(6)O(2) [K2]; 1xPropionyl [N-Term]		7.99389e-06	0.000295583	3	3	2	22	P43274; P43276; P43277	P43274 [80-97]; P43276 [80-97]; P43277 [81-98]		Histone H1.4 OS=Mus musculus OX=10090 GN=H1-4 PE=1 SV=2 Histone H1.5 OS=Mus musculus OX=10090 GN=H1-5 PE=1 SV=2 Histone H1.3 OS=Mus musculus OX=10090 GN=H1-3 PE=1 SV=2	P43274; P43276; P43277	3	2137.32	1257019111	377621504	3233212772	Shared	High	High	High	High	0.0001284	1.977e-07	91	99
FALSE	High	[R].IKLGLKSLVSKGTLVQTK.[G]	1xDeamidated [Q16]; Propionyl [K]; 1xDelta:H(8)C(6)O(2) [K2]; 1xPropionyl [N-Term]		0.00120737	0.000295583	3	3	3	5	P43274; P43276; P43277	P43274 [80-97]; P43276 [80-97]; P43277 [81-98]		Histone H1.4 OS=Mus musculus OX=10090 GN=H1-4 PE=1 SV=2 Histone H1.5 OS=Mus musculus OX=10090 GN=H1-5 PE=1 SV=2 Histone H1.3 OS=Mus musculus OX=10090 GN=H1-3 PE=1 SV=2	P43274; P43276; P43277	3	2138.3				No Quan Values	High	Not Found	High	High	0.0001284	0.000125	37
FALSE	High	[R].IKLGLKSLVSKGTLVQTK.[G]	1xPropionyl [N-Term]; Propionyl [K]; Delta:H(8)C(6)O(2) [K]; 1xAcetyl [K6]; 1xCrotonaldehyde [K11]		0.000283032	0.000295583	3	3	2	17	P43274; P43276; P43277	P43274 [80-97]; P43276 [80-97]; P43277 [81-98]		Histone H1.4 OS=Mus musculus OX=10090 GN=H1-4 PE=1 SV=2 Histone H1.5 OS=Mus musculus OX=10090 GN=H1-5 PE=1 SV=2 Histone H1.3 OS=Mus musculus OX=10090 GN=H1-3 PE=1 SV=2	P43274; P43276; P43277	3	2193.35	214849808	211738912	510496496	Shared	High	High	High	High	0.0001284	1.93e-05	45	102.31
FALSE	High	[R].LKMLALLKR.[K]	1xPropionyl [N-Term]; 2xPropionyl [K2; K8]		0.00246476	0.000295583	1	3	1	3	Q8VHR5	Q8VHR5 [43-51]		Transcriptional repressor p66-beta OS=Mus musculus OX=10090 GN=Gatad2b PE=1 SV=1	Q8VHR5-2; Q8VHR5; A1L3S7	2	1253.8	13053753	10102074	10666336		High	High	High	High	0.0001284	0.0003102	47	100.96
FALSE	High	[R].IKPAATSQVEGAGEKEKER.[A]	1xPropionyl [N-Term]; 3xPropionyl [K2; K15; K17]		6.48665e-05	0.000295583	1	3	1	1	A0A0J9YU29	A0A0J9YU29 [6-24]		Zinc finger protein 512 (Fragment) OS=Mus musculus OX=10090 GN=Zfp512 PE=1 SV=1	A0A0J9YU29; Q69Z99; A0A0J9YTU9	2	2252.18	30305990	38641896	26303976		Peak Found	High	Peak Found	High	0.0001284	2.918e-06	71	66.9
FALSE	High	[R].LLLPGELAKHAVSEGTKAVTK.[Y]	1xPropionyl [N-Term]; 2xPropionyl [K9; K17]		7.16668e-05	0.000295583	6	14	1	1	Q64475; Q64525; Q8CGP1; P10854; Q9D2U9; Q8CGP0	Q64475 [101-121]; Q64525 [101-121]; Q8CGP1 [101-121]; P10854 [101-121]; Q9D2U9 [101-121]; Q8CGP0 [101-121]		Histone H2B type 1-B OS=Mus musculus OX=10090 GN=H2bc3 PE=1 SV=3 Histone H2B type 2-B OS=Mus musculus OX=10090 GN=Hist2h2bb PE=1 SV=3 Histone H2B type 1-K OS=Mus musculus OX=10090 GN=H2bc12 PE=1 SV=3 Histone H2B type 1-M OS=Mus musculus OX=10090 GN=H2bc14 PE=1 SV=2 H2B.U histone 2 OS=Mus musculus OX=10090 GN=H2bu2 PE=1 SV=3 Histone H2B type 3-B OS=Mus musculus OX=10090 GN=H2bu1 PE=1 SV=3	Q64475; Q8CGP2; Q64525; Q64524; Q8CGP1; P10854; Q64478; P70696; Q9D2U9; Q8CGP2-2; Q8CBB6; Q6ZWY9; Q8CGP0; P10853	2	2330.33				No Quan Values	High	Not Found	Not Found	High	0.0001284	3.319e-06	36
FALSE	High	[R].TVDTKQAQELAR.[S]	1xPropionyl [N-Term]; 1xPropionyl [K5]		0.00264843	0.000295583	1	2	1	1	P32883	P32883 [124-135]		GTPase KRas OS=Mus musculus OX=10090 GN=Kras PE=1 SV=1	P32883; P32883-2	1	1471.78				No Quan Values	Not Found	High	Not Found	High	0.0001284	0.0003412	64
FALSE	High	[R].LIFAGKQLEDGR.[T]	1xPropionyl [N-Term]; 1xPropionyl [K6]		0.000465895	0.000295583	1	11	1	8	E9Q5F6	E9Q5F6 [43-54]; [119-130]		Polyubiquitin-C (Fragment) OS=Mus musculus OX=10090 GN=Ubc PE=1 SV=1	E9Q5F6; P62984; P62979; Q5SX22; E9Q4P0; P62983; P0CG49; E9Q9J0; A0A0A6YW67; E9QNP0; P0CG50	1	1458.8	8.97682e+08	2601194109	1099099776		High	High	High	High	0.0001284	3.663e-05	66	94.78
FALSE	High	[R].LIFAGKQLEDGRTLSDYNIQKESTLHLVLR.[L]	1xPropionyl [N-Term]; 2xPropionyl [K6; K21]		7.12219e-09	0.000295583	1	11	1	2	E9Q5F6	E9Q5F6 [43-72]; [119-148]		Polyubiquitin-C (Fragment) OS=Mus musculus OX=10090 GN=Ubc PE=1 SV=1	E9Q5F6; P62984; P62979; Q5SX22; E9Q4P0; P62983; P0CG49; E9Q9J0; A0A0A6YW67; E9QNP0; P0CG50	3	3625.96	97835960	524052256	372227424		Peak Found	High	High	High	0.0001284	2.363e-11	70	95.26
FALSE	High	[R].LIFAGKQLEDGRTLSDYNIQKESTLHLVLR.[L]	1xDeamidated [Q7]; 1xPropionyl [N-Term]; 2xPropionyl [K6; K21]		8.34303e-07	0.000295583	1	11	1	1	E9Q5F6	E9Q5F6 [43-72]; [119-148]		Polyubiquitin-C (Fragment) OS=Mus musculus OX=10090 GN=Ubc PE=1 SV=1	E9Q5F6; P62984; P62979; Q5SX22; E9Q4P0; P62983; P0CG49; E9Q9J0; A0A0A6YW67; E9QNP0; P0CG50	3	3626.94				No Quan Values	Not Found	Not Found	High	High	0.0001284	1.082e-08	55
FALSE	High	[R].ILGADTSVDLEETGR.[V]	1xPropionyl [N-Term]		0.000144811	0.000295583	1	3	1	1	Q03265	Q03265 [59-73]		ATP synthase subunit alpha, mitochondrial OS=Mus musculus OX=10090 GN=Atp5f1a PE=1 SV=1	Q03265; D3Z6F5; D6RJ16	0	1631.81	6.08002e+06	18499256			Peak Found	High	Not Found	High	0.0001284	8.169e-06	102	74.92
FALSE	High	[R].LIGDAAKNQVAMNPTNTVFDAKR.[L]	1xPropionyl [N-Term]; 2xPropionyl [K7; K22]		2.52985e-05	0.000295583	1	3	1	1	D3Z5E2	D3Z5E2 [50-72]		Heat shock cognate 71 kDa protein (Fragment) OS=Mus musculus OX=10090 GN=Hspa8 PE=1 SV=1	D3Z5E2; P63017; Q504P4	2	2642.36	3.42207e+06	34638448	18059452		Peak Found	High	Peak Found	High	0.0001284	8.689e-07	78	88.13
FALSE	High	[R].LLKGESSLEALKQELQGSQR.[K]	1xPropionyl [K12]; 1xDelta:H(8)C(6)O(2) [K3]		2.46075e-05	0.000295583	1	3	1	1	Q8CJ40	Q8CJ40 [1332-1351]		Rootletin OS=Mus musculus OX=10090 GN=Crocc PE=1 SV=2	Q8CJ40; Q8CJ40-2; Q8CJ40-3	2	2382.29		46963788			Not Found	High	Not Found	High	0.0001284	8.38e-07	102	97.9
FALSE	High	[R].TVATPLNQVANPNSAIFGGARPR.[E]	1xPropionyl [N-Term]		2.06929e-06	0.000295583	1	2	1	7	Q9WUK2	Q9WUK2 [217-239]		Eukaryotic translation initiation factor 4H OS=Mus musculus OX=10090 GN=Eif4h PE=1 SV=3	Q9WUK2-2; Q9WUK2	0	2407.28	164926848	109721206	149781584		High	High	High	High	0.0001284	3.469e-08	36	71.41
FALSE	High	[R].IKLGLKSLVSKGILVQTK.[G]	1xPropionyl [N-Term]; Propionyl [K]; 1xDelta:H(8)C(6)O(2) [K2]		4.44404e-06	0.000295583	1	1	2	5	P15864	P15864 [80-97]		Histone H1.2 OS=Mus musculus OX=10090 GN=H1-2 PE=1 SV=2	P15864	3	2149.36	33716405	1.30331e+07	152101784		High	High	High	High	0.0001284	9.249e-08	86	100.86
FALSE	High	[R].TSVTTPAALSR.[A]	1xPropionyl [N-Term]		0.00139421	0.000295583	1	4	1	2	H3BIX0	H3BIX0 [857-867]		Treacle protein (Fragment) OS=Mus musculus OX=10090 GN=Tcof1 PE=1 SV=1	H3BIX0; F6R3V4; O08784; H3BL37	0	1159.63	87628600	61894460	32081472		High	High	Peak Found	High	0.0001284	0.0001502	39	50.84
FALSE	High	[R].LLRKGNYSER.[V]	1xPropionyl [N-Term]; 1xPropionyl [K4]		0.000162672	0.000295583	3	5	1	10	Q8BFU2; Q8CGP5; Q8CGP7	Q8BFU2 [34-43]; Q8CGP5 [34-43]; Q8CGP7 [34-43]		Histone H2A type 3 OS=Mus musculus OX=10090 GN=H2aw PE=1 SV=3 Histone H2A type 1-F OS=Mus musculus OX=10090 GN=Hist1h2af PE=1 SV=3 Histone H2A type 1-K OS=Mus musculus OX=10090 GN=H2ac15 PE=1 SV=3	Q8BFU2; C0HKE2; Q8CGP5; Q8CGP7; Q8CGP6	2	1347.74	1800910592	1382283136	2068965248	Shared	High	High	High	High	0.0001284	9.49e-06	44	57.72
FALSE	High	[R].IPAASAAAMNLASAR.[T]	1xPropionyl [N-Term]		6.65851e-06	0.000295583	1	3	1	7	Q8BTI8	Q8BTI8 [2184-2198]		Serine/arginine repetitive matrix protein 2 OS=Mus musculus OX=10090 GN=Srrm2 PE=1 SV=3	Q8BTI8; Q8BTI8-2; Q8BTI8-3	0	1470.77	95436208	126786216	96941632		High	High	High	High	0.0001284	1.559e-07	93	83.4
FALSE	High	[R].TSPSKPSSAPALKPGPKTTPTVSKATSPSTLVSTGPSSR.[S]	Propionyl [K]; Delta:H(8)C(6)O(2) [K]; 1xAcetyl [K5]; 1xCrotonaldehyde [K13]		0.00279895	0.000295583	1	8	4	6	P27546	P27546 [759-797]	P27546 1xAcetyl [K763]	Microtubule-associated protein 4 OS=Mus musculus OX=10090 GN=Map4 PE=1 SV=3	P27546; A0A0G2JFH2; P27546-2; A0A140T8T5; P27546-3; P27546-4; A0A0G2JDN7; E9PZ43	2	4073.17	178989552	186385352	154577216		High	High	High	High	0.0001284	0.0003647	29	73.21
FALSE	High	[R].LQAALDNEAGGRPAMEPGNGSLDLGGDAAGR.[S]	1xPropionyl [N-Term]		2.27361e-06	0.000295583	1	2	1	1	Q8VEK3	Q8VEK3 [38-68]		Heterogeneous nuclear ribonucleoprotein U OS=Mus musculus OX=10090 GN=Hnrnpu PE=1 SV=1	Q8VEK3-2; Q8VEK3	0	3036.44		12296404			Not Found	High	Not Found	High	0.0001284	3.918e-08	44	73.93
FALSE	High	[R].LQAALDNEAGGRPAMEPGNGSLDLGGDAAGR.[S]	1xDeamidated [N19]; 1xPropionyl [N-Term]		4.22134e-07	0.000295583	1	2	1	2	Q8VEK3	Q8VEK3 [38-68]		Heterogeneous nuclear ribonucleoprotein U OS=Mus musculus OX=10090 GN=Hnrnpu PE=1 SV=1	Q8VEK3-2; Q8VEK3	0	3037.43		18072622			High	High	Not Found	High	0.0001284	4.498e-09	57	74.93
FALSE	High	[R].LQAALDNEAGGRPAMEPGNGSLDLGGDAAGR.[S]	2xDeamidated [N7; N19]; 1xPropionyl [N-Term]		8.74808e-05	0.000295583	1	2	1	1	Q8VEK3	Q8VEK3 [38-68]		Heterogeneous nuclear ribonucleoprotein U OS=Mus musculus OX=10090 GN=Hnrnpu PE=1 SV=1	Q8VEK3-2; Q8VEK3	0	3038.41				No Quan Values	High	Not Found	Not Found	High	0.0001284	4.267e-06	43
FALSE	High	[R].IQAGEVSQPSREQLEKLAR.[R]	1xPropionyl [N-Term]; 1xPropionyl [K16]		0.000229318	0.000295583	1	2	1	1	Q8CHP5-2	Q8CHP5-2 [169-187]		Isoform 2 of Partner of Y14 and mago OS=Mus musculus OX=10090 GN=Pym1	Q8CHP5-2; Q8CHP5	2	2251.2	13472498	10597411	10448148		Peak Found	High	Peak Found	High	0.0001284	1.477e-05	10	67.06
FALSE	High	[K].LNKKAASGEAKPK.[A]	2xPropionyl [K4; K11]; 1xDelta:H(8)C(6)O(2) [K3]		0.00230653	0.000295583	3	3	1	2	P43274; P43276; P43277	P43274 [107-119]; P43276 [107-119]; P43277 [108-120]		Histone H1.4 OS=Mus musculus OX=10090 GN=H1-4 PE=1 SV=2 Histone H1.5 OS=Mus musculus OX=10090 GN=H1-5 PE=1 SV=2 Histone H1.3 OS=Mus musculus OX=10090 GN=H1-3 PE=1 SV=2	P43274; P43276; P43277	2	1565.89			79256816	Shared	Not Found	Not Found	High	High	0.0001284	0.0002854	32	61.67
FALSE	High	[K].IQDKEGIPPDQQR.[L]	1xPropionyl [N-Term]		1.92854e-05	0.000295583	1	11	1	5	E9Q5F6	E9Q5F6 [30-42]; [106-118]; [182-194]		Polyubiquitin-C (Fragment) OS=Mus musculus OX=10090 GN=Ubc PE=1 SV=1	E9Q5F6; P62984; P62979; Q5SX22; E9Q4P0; P62983; P0CG49; E9Q9J0; A0A0A6YW67; E9QNP0; P0CG50	1	1579.81				No Quan Values	Not Found	Not Found	High	High	0.0001284	6.12e-07	65
FALSE	High	[R].IQELEDMLAKERDNSRR.[M]	1xPropionyl [N-Term]; 1xPropionyl [K10]		0.00171096	0.000295583	1	1	1	1	P14733	P14733 [322-338]		Lamin-B1 OS=Mus musculus OX=10090 GN=Lmnb1 PE=1 SV=3	P14733	3	2215.11	6753624	7730690	6433849		Peak Found	High	Peak Found	High	0.0001284	0.0001946	16	93.25
FALSE	High	[R].TSNEVQYDQR.[L]	1xPropionyl [N-Term]		0.00654837	0.000295583	1	2	1	3	A0A0B4J1E2	A0A0B4J1E2 [401-410]		SNW domain-containing protein 1 OS=Mus musculus OX=10090 GN=Snw1 PE=1 SV=1	A0A0B4J1E2; Q9CSN1	0	1295.59	20776806	48299448	15888810		High	High	High	High	0.0001284	0.001063	76	38.07
FALSE	High	[R].LQGQGRPKAHKQLVAGNSTR.[T]	1xPropionyl [N-Term]; 2xPropionyl [K8; K11]		6.06016e-06	0.000295583	1	4	1	2	Q3UFY0	Q3UFY0 [44-63]		Ribosomal RNA processing protein 36 homolog OS=Mus musculus OX=10090 GN=Rrp36 PE=1 SV=1	Q3UFY0; A0A3B2WB30; A0A3B2WBC2; A0A0R4J045	2	2314.27	74038728		209216320		High	High	Peak Found	High	0.0001284	1.378e-07	34	46.79
FALSE	High	[K].TSKPKAAKPKKTAAK.[K]	Propionyl [K]; 1xDelta:H(8)C(6)O(2) [K3]; 1xPropionyl [N-Term]		0.0007711	0.000295583	1	1	4	7	P43274	P43274 [203-217]		Histone H1.4 OS=Mus musculus OX=10090 GN=H1-4 PE=1 SV=2	P43274	3	1891.13	291892968	91052639	713634740		High	High	High	High	0.0001284	7.012e-05	30	57.14
FALSE	High	[R].IQLVEEELDRAQER.[L-]	1xPropionyl [N-Term]		0.00023316	0.000295583	2	28	1	1	E9Q456; P21107-2	E9Q456 [56-69]; P21107-2 [56-69]		Tropomyosin alpha-1 chain OS=Mus musculus OX=10090 GN=Tpm1 PE=1 SV=1 Isoform 2 of Tropomyosin alpha-3 chain OS=Mus musculus OX=10090 GN=Tpm3	E9Q456; E9Q455; G5E8R2; E9Q453; G5E8R1; Q8BSH3; D3Z6I8; E9Q452; P58774; F8WID5; S4R2U0; A2AIM4; P21107-2; D3Z2H9; P58774-2; A2AIM5; E9Q454; E9Q5J9; A0A0R4J1P2; E9Q448; P21107; E9Q450; G5E8R0; P58771-2; B7ZNL3; Q8BP43; E9Q7Q3; P58771	1	1783.92	52842564	111610688		Shared	Peak Found	High	Not Found	High	0.0001284	1.506e-05	28	95.22
FALSE	High	[R].LRAETEQGEQQR.[Q]	1xPropionyl [N-Term]		2.49419e-07	0.000295583	1	17	1	1	E9Q3W4	E9Q3W4 [1558-1569]		Plectin OS=Mus musculus OX=10090 GN=Plec PE=1 SV=1	Q9QXS1-6; Q9QXS1-13; Q9QXS1-7; Q9QXS1-9; Q9QXS1-5; Q9QXS1-14; Q9QXS1-12; Q9QXS1-3; Q9QXS1-2; Q9QXS1-10; E9Q3W4; Q9QXS1-15; Q9QXS1-11; Q9QXS1-16; Q9QXS1-4; Q9QXS1; Q9QXS1-8	1	1500.74		9138520			Not Found	High	Not Found	High	0.0001284	2.285e-09	53	35.68
FALSE	High	[K].IQDKEGIPPDQQR.[L]	1xPropionyl [N-Term]; 1xPropionyl [K4]		0.000159108	0.000295583	1	11	1	23	E9Q5F6	E9Q5F6 [30-42]; [106-118]; [182-194]		Polyubiquitin-C (Fragment) OS=Mus musculus OX=10090 GN=Ubc PE=1 SV=1	E9Q5F6; P62984; P62979; Q5SX22; E9Q4P0; P62983; P0CG49; E9Q9J0; A0A0A6YW67; E9QNP0; P0CG50	1	1635.83	506396904	840787032	600590304		High	High	High	High	0.0001284	9.204e-06	46	58.4
FALSE	High	[R].LLRKGNYAERVGAGAPVYLAAVLEYLTAEILELAGNAAR.[D]	1xPropionyl [N-Term]; 1xCarboxyethyl [K4]		1.26199e-07	0.000295583	1	2	1	1	Q8R1M2	Q8R1M2 [34-72]	Q8R1M2 1xCarboxyethyl [K37]	Histone H2A.J OS=Mus musculus OX=10090 GN=H2aj PE=1 SV=1	Q8R1M2; A0A0N4SV66	3	4244.31	7.63215e+06		26196892		Peak Found	Not Found	High	High	0.0001284	9.489e-10	49	101.58
FALSE	High	[R].INKHNNQQALSHSIEEGLKIQAMNR.[L]	1xPropionyl [N-Term]; 2xPropionyl [K3; K19]		9.5821e-07	0.000295583	1	1	1	1	Q9CQJ4	Q9CQJ4 [131-155]		E3 ubiquitin-protein ligase RING2 OS=Mus musculus OX=10090 GN=Rnf2 PE=1 SV=1	Q9CQJ4	2	3041.56				No Quan Values	Not Found	High	Not Found	High	0.0001284	1.288e-08	24
FALSE	High	[R].LMHPQPEDPAKESVQDENLVFEEFAR.[Q]	1xDeamidated [Q5]; 1xOxidation [M2]; 1xPropionyl [N-Term]; 1xPropionyl [K11]		0.00467815	0.000295583	1	1	1	2	P20443	P20443 [356-381]		S-arrestin OS=Mus musculus OX=10090 GN=Sag PE=1 SV=1	P20443	1	3184.48				No Quan Values	Not Found	High	High	High	0.0001284	0.0006987	52
FALSE	High	[R].LLRKGNYSER.[V]	1xPropionyl [N-Term]; 1xDelta:H(8)C(6)O(2) [K4]		3.4308e-05	0.000295583	3	5	1	8	Q8BFU2; Q8CGP5; Q8CGP7	Q8BFU2 [34-43]; Q8CGP5 [34-43]; Q8CGP7 [34-43]		Histone H2A type 3 OS=Mus musculus OX=10090 GN=H2aw PE=1 SV=3 Histone H2A type 1-F OS=Mus musculus OX=10090 GN=Hist1h2af PE=1 SV=3 Histone H2A type 1-K OS=Mus musculus OX=10090 GN=H2ac15 PE=1 SV=3	Q8BFU2; C0HKE2; Q8CGP5; Q8CGP7; Q8CGP6	2	1403.76	374417480	436248848	410268820	Shared	High	High	High	High	0.0001284	1.28e-06	41	72.29
FALSE	High	[K].IITHPNFNGNTLDNDIMLIK.[L]	1xPropionyl [N-Term]		1.59388e-10	0.000295583	1	1	1	24	P00761	P00761 [78-97]		Trypsin OS=Sus scrofa OX=9823 PE=1 SV=1	P00761	0	2339.21	2835098312	2385819904	2662621440		High	High	High	High	0.0001284	1.777e-13	95	84.73
FALSE	High	[K].IITHPNFNGNTLDNDIMLIK.[L]	1xDeamidated [N]; 1xPropionyl [N-Term]		4.14172e-05	0.000295583	1	1	3	7	P00761	P00761 [78-97]		Trypsin OS=Sus scrofa OX=9823 PE=1 SV=1	P00761	0	2340.19	31132490	66023350	4.82302e+07		High	High	High	High	0.0001284	1.64e-06	64	87.03
FALSE	High	[K].IITHPNFNGNTLDNDIMLIK.[L]	1xOxidation [M17]; 1xPropionyl [N-Term]		1.37132e-07	0.000295583	1	1	1	15	P00761	P00761 [78-97]		Trypsin OS=Sus scrofa OX=9823 PE=1 SV=1	P00761	0	2355.2	1032345184	849968800	796965600		High	High	High	High	0.0001284	1.056e-09	82	81.16
FALSE	High	[R].TSPTGPKNMQTSGR.[L]	1xPropionyl [N-Term]; 1xPropionyl [K7]		0.00347208	0.000295583	1	2	1	1	Q6PER3	Q6PER3 [161-174]		Microtubule-associated protein RP/EB family member 3 OS=Mus musculus OX=10090 GN=Mapre3 PE=1 SV=1	Q6PER3; D3Z6G3	1	1573.76				No Quan Values	Not Found	High	Not Found	High	0.0001284	0.0004791	69
FALSE	High	[K].IITHPNFNGNTLDNDIMLIK.[L]	1xPropionyl [N-Term]; 1xPropionyl [K20]		0.000287774	0.000295583	1	1	1	6	P00761	P00761 [78-97]		Trypsin OS=Sus scrofa OX=9823 PE=1 SV=1	P00761	0	2395.23	731763008	756638528	663584224		High	High	High	High	0.0001284	1.976e-05	79	95.48
FALSE	High	[R].LNKAVWAKGIR.[NI]	1xPropionyl [N-Term]; 2xPropionyl [K3; K8]		0.000463322	0.000295583	1	3	1	1	P62900	P62900 [68-78]		60S ribosomal protein L31 OS=Mus musculus OX=10090 GN=Rpl31 PE=1 SV=1	P62900; A0A0A6YXL3; A0A0A6YX26	2	1423.84		9448446	11216771		Not Found	Peak Found	High	High	0.0001284	3.648e-05	40	91.96
FALSE	High	[K].IITHPNFNGNTLDNDIMLIK.[L]	1xAcetyl [K20]; 1xOxidation [M17]; 1xPropionyl [N-Term]		0.00470403	0.000295583	1	1	1	2	P00761	P00761 [78-97]	P00761 1xAcetyl [K97]	Trypsin OS=Sus scrofa OX=9823 PE=1 SV=1	P00761	0	2397.21	56440280	19376642	17166268		High	Peak Found	High	High	0.0001284	0.0007028	56	90.8
FALSE	High	[K].IITHPNFNGNTLDNDIMLIK.[L]	1xDeamidated [N14]; 1xOxidation [M17]; 1xPropionyl [N-Term]; 1xPropionyl [K20]		0.00225607	0.000295583	1	1	1	2	P00761	P00761 [78-97]		Trypsin OS=Sus scrofa OX=9823 PE=1 SV=1	P00761	0	2412.21		28221572	59978284		Not Found	High	High	High	0.0001284	0.0002782	63	94.39
FALSE	High	[R].LLTPTHSFLAR.[S]	1xPropionyl [N-Term]		0.00302413	0.000295583	1	4	1	1	E9QMU3	E9QMU3 [229-239]		Ensconsin OS=Mus musculus OX=10090 GN=Map7 PE=1 SV=3	O88735-2; E9QMU3; D3YWN7; O88735	0	1311.74	18086944	16865568	25868190		Peak Found	High	Peak Found	High	0.0001284	0.000402	53	72.78
FALSE	High	[R].IMDPNIVGNEHYDVAR.[G]	1xOxidation [M2]; 1xPropionyl [N-Term]		0.000478974	0.000295583	1	1	1	1	P56480	P56480 [407-422]		ATP synthase subunit beta, mitochondrial OS=Mus musculus OX=10090 GN=Atp5f1b PE=1 SV=2	P56480	0	1914.9		11396155			Not Found	High	Not Found	High	0.0001284	3.799e-05	27	59.67
FALSE	High	[R].LMGAGKKEHTGR.[L]	1xPropionyl [N-Term]; 2xPropionyl [K6; K7]		0.000154762	0.000295583	1	2	1	3	D6RI64	D6RI64 [44-55]		Small acidic protein OS=Mus musculus OX=10090 GN=1110004F10Rik PE=1 SV=1	D6RI64; Q9R0P4	2	1452.76	197466544	107503936	151886560		High	High	High	High	0.0001284	8.934e-06	66	56.26
FALSE	High	[R].LMHPQPEDPAKESVQDENLVFEEFAR.[Q]	1xDeamidated [Q5]; 1xPropionyl [N-Term]; 1xPropionyl [K11]		0.00213469	0.000295583	1	1	1	1	P20443	P20443 [356-381]		S-arrestin OS=Mus musculus OX=10090 GN=Sag PE=1 SV=1	P20443	1	3168.48		18271748	5.31181e+06		Not Found	High	Peak Found	High	0.0001284	0.0002593	41	90.48
FALSE	High	[R].LMHPQPEDPAKESVQDENLVFEEFAR.[Q]	1xOxidation [M2]; 1xPropionyl [N-Term]; 1xPropionyl [K11]		1.25894e-05	0.000295583	1	1	1	2	P20443	P20443 [356-381]		S-arrestin OS=Mus musculus OX=10090 GN=Sag PE=1 SV=1	P20443	1	3183.49	11737351	47430868	2.59892e+06		High	High	Peak Found	High	0.0001284	3.548e-07	78	86.62
FALSE	High	[K].IITHPNFNGNTLDNDIMLIK.[L]	1xOxidation [M17]; 1xPropionyl [N-Term]; 1xPropionyl [K20]		0.000223055	0.000295583	1	1	1	8	P00761	P00761 [78-97]		Trypsin OS=Sus scrofa OX=9823 PE=1 SV=1	P00761	0	2411.23	319610688	256570880	207199120		High	High	High	High	0.0001284	1.429e-05	70	92.74
FALSE	High	[R].IKLGLKSLVSK.[G]	1xPropionyl [N-Term]; Propionyl [K]; 1xDelta:H(8)C(6)O(2) [K2]		0.000495155	0.000295583	4	4	2	9	P43274; P43276; P15864; P43277	P43274 [80-90]; P43276 [80-90]; P15864 [80-90]; P43277 [81-91]		Histone H1.4 OS=Mus musculus OX=10090 GN=H1-4 PE=1 SV=2 Histone H1.5 OS=Mus musculus OX=10090 GN=H1-5 PE=1 SV=2 Histone H1.2 OS=Mus musculus OX=10090 GN=H1-2 PE=1 SV=2 Histone H1.3 OS=Mus musculus OX=10090 GN=H1-3 PE=1 SV=2	P43274; P43276; P15864; P43277	2	1409.9	477984928	113968136	1712456192	Shared	High	High	High	High	0.0001284	3.96e-05	41	101.66
FALSE	High	[R].IKLGLKSLVSK.[G]	1xAcetyl [K]; 1xPropionyl [N-Term]; Propionyl [K]; 1xDelta:H(8)C(6)O(2) [K2]		0.00131187	0.000295583	4	4	3	5	P43274; P43276; P15864; P43277	P43274 [80-90]; P43276 [80-90]; P15864 [80-90]; P43277 [81-91]	P43274 1xAcetyl [K]; P43276 1xAcetyl [K]; P15864 1xAcetyl [K]; P43277 1xAcetyl [K]	Histone H1.4 OS=Mus musculus OX=10090 GN=H1-4 PE=1 SV=2 Histone H1.5 OS=Mus musculus OX=10090 GN=H1-5 PE=1 SV=2 Histone H1.2 OS=Mus musculus OX=10090 GN=H1-2 PE=1 SV=2 Histone H1.3 OS=Mus musculus OX=10090 GN=H1-3 PE=1 SV=2	P43274; P43276; P15864; P43277	2	1395.88	70327776	2.57847e+06	173200480	Shared	High	Peak Found	High	High	0.0001284	0.0001391	32	101.15
FALSE	High	[R].IKLGLKSLVSK.[G]	1xPropionyl [N-Term]; 2xPropionyl [K2; K6]		0.001017	0.000295583	4	4	1	5	P43274; P43276; P15864; P43277	P43274 [80-90]; P43276 [80-90]; P15864 [80-90]; P43277 [81-91]		Histone H1.4 OS=Mus musculus OX=10090 GN=H1-4 PE=1 SV=2 Histone H1.5 OS=Mus musculus OX=10090 GN=H1-5 PE=1 SV=2 Histone H1.2 OS=Mus musculus OX=10090 GN=H1-2 PE=1 SV=2 Histone H1.3 OS=Mus musculus OX=10090 GN=H1-3 PE=1 SV=2	P43274; P43276; P15864; P43277	2	1353.87	375218646	46502904	1404000640	Shared	High	High	High	High	0.0001284	0.0001002	52	97.03
FALSE	High	[R].KYYLDLKENQR.[G]	1xPropionyl [K7]; 1xDelta:H(8)C(6)O(2) [K1]		0.00207646	0.000295583	1	3	1	1	O35295	O35295 [142-152]		Transcriptional activator protein Pur-beta OS=Mus musculus OX=10090 GN=Purb PE=1 SV=3	Q8R4E6; O35295; Q8R4E6-2	2	1637.85	4.85138e+06	16119564	3.25934e+06		Peak Found	High	Peak Found	High	0.0001284	0.0002489	50	88.57
FALSE	High	[R].LAADVGKGSSQR.[E]	1xPropionyl [N-Term]; 1xPropionyl [K7]		7.04858e-05	0.000295583	1	1	1	1	P48962	P48962 [141-152]		ADP/ATP translocase 1 OS=Mus musculus OX=10090 GN=Slc25a4 PE=1 SV=4	P48962	1	1300.69	6434025	30796196	14569849		Peak Found	High	Peak Found	High	0.0001284	3.249e-06	73	55.68
FALSE	High	[R].LADALQELR.[A]	1xPropionyl [N-Term]		0.00287739	0.000295583	1	3	1	2	P48678	P48678 [241-249]		Prelamin-A/C OS=Mus musculus OX=10090 GN=Lmna PE=1 SV=2	P48678; P48678-2; P48678-3	0	1084.6	2.78386e+06	12391419	4.28608e+06		Peak Found	High	High	High	0.0001284	0.0003788	66	89.47
FALSE	High	[R].LADHFGGKLHLGFIEIR.[E]	1xPropionyl [N-Term]; 1xPropionyl [K8]		5.45482e-06	0.000295583	1	6	1	1	Q7TNC4	Q7TNC4 [206-222]		Putative RNA-binding protein Luc7-like 2 OS=Mus musculus OX=10090 GN=Luc7l2 PE=1 SV=1	E9Q715; Q05CX5; Q7TNC4-2; Q7TNC4-3; Q7TNC4-4; Q7TNC4	1	2035.11	4.11432e+06	12956417	2690247		Peak Found	High	Peak Found	High	0.0001284	1.204e-07	50	87.74
FALSE	High	[R].LAEIGAPIQGSREELVER.[L]	1xPropionyl [N-Term]		0.00647663	0.000295583	1	2	1	1	Q3UJB0	Q3UJB0 [36-53]		Splicing factor 3b, subunit 2 OS=Mus musculus OX=10090 GN=Sf3b2 PE=1 SV=1	A0A494B9S9; Q3UJB0	1	2023.08				No Quan Values	Not Found	High	Not Found	High	0.0001284	0.001047	22
FALSE	High	[R].LAFIAHPKLGKR.[I]	1xPropionyl [N-Term]; 1xDelta:H(8)C(6)O(2) [K]; 2xPropionyl [K8; K11]; 1xAcetyl [K8]; 1xCrotonaldehyde [K11]		1.7359e-05	0.000295583	1	4	4	18	A0A1L1SS27	A0A1L1SS27 [94-105]	A0A1L1SS27 1xAcetyl [K101]	60S ribosomal protein L29 (Fragment) OS=Mus musculus OX=10090 GN=Rpl29 PE=1 SV=1	A0A1L1SUN1; A0A1L1SS27; P47915; W4VSN7	2	1518.92	265229104	281961640	364352248		High	High	High	High	0.0001284	5.328e-07	63	87.37
FALSE	High	[R].KYVSQYYPKLR.[V]	1xPropionyl [K9]; 1xDelta:H(8)C(6)O(2) [K1]		0.00137126	0.000295583	1	6	1	1	Q3TEA8	Q3TEA8 [283-293]		Heterochromatin protein 1-binding protein 3 OS=Mus musculus OX=10090 GN=Hp1bp3 PE=1 SV=1	Q3TEA8; Q3TEA8-3; A2AM65; Z4YKB8; Q3TEA8-2; Z4YKA3	2	1612.87	4.51674e+06	34975636	17563698		Peak Found	High	Peak Found	High	0.0001284	0.0001466	43	81.06
FALSE	High	[K].TVKPKAAKPKTSKPKAAKPK.[K]	1xPropionyl [N-Term]; 4xPropionyl [K8; K]; 1xDelta:H(8)C(6)O(2) [K]		0.000414748	0.000295583	1	1	3	3	P43274	P43274 [193-212]		Histone H1.4 OS=Mus musculus OX=10090 GN=H1-4 PE=1 SV=2	P43274	3	2496.52			55978344		Not Found	Not Found	High	High	0.0001284	3.168e-05	22	58.25
FALSE	High	[R].IAGQVAAANKKH.[-]	1xDeamidated [Q/N]; 1xPropionyl [N-Term]; 2xPropionyl [K10; K11]		0.00153173	0.000295583	1	1	2	3	Q9CZX8	Q9CZX8 [134-145]		40S ribosomal protein S19 OS=Mus musculus OX=10090 GN=Rps19 PE=1 SV=3	Q9CZX8	2	1376.75	15649574	28415866	20116138		High	High	High	High	0.0001284	0.0001693	63	62.37
FALSE	High	[K].TVKPKAAKPKTSKPK.[A]	1xPropionyl [N-Term]; Propionyl [K]; 1xDelta:H(8)C(6)O(2) [K3]		0.000705732	0.000295583	1	1	3	7	P43274	P43274 [193-207]		Histone H1.4 OS=Mus musculus OX=10090 GN=H1-4 PE=1 SV=2	P43274	2	1945.17	141401136	676453408	1320094144		High	High	High	High	0.0001284	6.277e-05	44	63.14
FALSE	High	[K].TVKPKAAKPKTSKPK.[A]	Propionyl [K]; 1xDelta:H(8)C(6)O(2) [K3]; 1xPropionyl [N-Term]		0.00116793	0.000295583	1	1	2	4	P43274	P43274 [193-207]		Histone H1.4 OS=Mus musculus OX=10090 GN=H1-4 PE=1 SV=2	P43274	2	1889.15	79942884		185562296		Peak Found	Not Found	High	High	0.0001284	0.0001191	37	49.86
FALSE	High	[R].LAKADGIVSKNF.[-]	1xPropionyl [N-Term]; 2xPropionyl [K3; K10]		0.00134124	0.000295583	1	1	1	1	Q9CQR2	Q9CQR2 [72-83]		40S ribosomal protein S21 OS=Mus musculus OX=10090 GN=Rps21 PE=1 SV=1	Q9CQR2	2	1430.79				No Quan Values	Not Found	High	Not Found	High	0.0001284	0.0001424	24
FALSE	High	[K].TVKPKAAKPKTSKPK.[A]	4xPropionyl [K3; K5; K10; K13]		0.00335888	0.000295583	1	1	1	1	P43274	P43274 [193-207]		Histone H1.4 OS=Mus musculus OX=10090 GN=H1-4 PE=1 SV=2	P43274	2	1833.12			11188399		Not Found	Not Found	High	High	0.0001284	0.0004612	28	38.4
FALSE	High	[R].LANGPSNGSSSR.[Q]	1xPropionyl [N-Term]		0.0021704	0.000295583	1	2	1	2	E0CYH0	E0CYH0 [273-284]		Female-lethal(2)D homolog OS=Mus musculus OX=10090 GN=Wtap PE=1 SV=1	E0CYH0; Q9ER69	0	1202.58				No Quan Values	High	Not Found	High	High	0.0001284	0.0002646	18
FALSE	High	[R].IAGQVAAANKKH.[-]	1xPropionyl [N-Term]; 2xPropionyl [K10; K11]		5.1689e-05	0.000295583	1	1	1	8	Q9CZX8	Q9CZX8 [134-145]		40S ribosomal protein S19 OS=Mus musculus OX=10090 GN=Rps19 PE=1 SV=3	Q9CZX8	2	1375.77	288316416	591166528	373362432		High	High	High	High	0.0001284	2.172e-06	73	60.49
FALSE	High	[R].LAQQMENRPSVQAALKLKQSLKQR.[L]	1xPropionyl [N-Term]; 3xPropionyl [K16; K18; K22]		1.26702e-08	0.000295583	1	2	1	3	Q9CY57-3	Q9CY57-3 [55-78]		Isoform 3 of Chromatin target of PRMT1 protein OS=Mus musculus OX=10090 GN=Chtop	Q9CY57-5; Q9CY57-3	3	2989.66	110925456	126031144	108445176		High	High	High	High	0.0001284	4.955e-11	71	93.38
FALSE	High	[R].KYELGRPAANTKIGPR.[R]	1xPropionyl [K12]; 1xDelta:H(8)C(6)O(2) [K1]		2.3153e-05	0.000295583	1	1	1	4	P62242	P62242 [26-41]		40S ribosomal protein S8 OS=Mus musculus OX=10090 GN=Rps8 PE=1 SV=2	P62242	2	1939.08	36757651	60833030	60322230		High	High	High	High	0.0001284	7.743e-07	38	62.33
FALSE	High	[R].KWHRNGIKKPR.[S]	2xPropionyl [K8; K9]; 1xDelta:H(8)C(6)O(2) [K1]		7.16668e-05	0.000295583	1	4	1	5	A0A1L1SS27	A0A1L1SS27 [15-25]		60S ribosomal protein L29 (Fragment) OS=Mus musculus OX=10090 GN=Rpl29 PE=1 SV=1	A0A1L1SS27; P47915; W4VSN7; A0A1L1STJ3	3	1643.95	352872000	141114112	145107264		High	High	High	High	0.0001284	3.316e-06	25	51.52
FALSE	High	[R].KVLRDNIQGITKPAIRR.[L]	1xPropionyl [K12]; 1xCrotonaldehyde [K1]		7.12219e-09	0.000295583	1	1	1	24	P62806	P62806 [21-37]		Histone H4 OS=Mus musculus OX=10090 GN=H4c1 PE=1 SV=2	P62806	3	2104.27	2818596807	2420471760	2674105352		High	High	High	High	0.0001284	2.35e-11	49	54.91
FALSE	High	[R].KVLRDNIQGITKPAIRR.[L]	1xDeamidated [Q8]; 1xPropionyl [K12]; 1xCrotonaldehyde [K1]		9.61179e-05	0.000295583	1	1	1	1	P62806	P62806 [21-37]		Histone H4 OS=Mus musculus OX=10090 GN=H4c1 PE=1 SV=2	P62806	3	2105.26	62332216	41632733			Peak Found	High	Not Found	High	0.0001284	4.844e-06	15	58.89
FALSE	High	[R].KVLRDNIQGITKPAIRR.[L]	1xPropionyl [K12]; 1xDelta:H(8)C(6)O(2) [K1]		3.51068e-08	0.000295583	1	1	1	5	P62806	P62806 [21-37]		Histone H4 OS=Mus musculus OX=10090 GN=H4c1 PE=1 SV=2	P62806	3	2146.28	351684008	180545708	302891672		High	High	High	High	0.0001284	1.838e-10	49	67.37
FALSE	High	[R].KVLRDNIQGITKPAIRR.[L]	1xPropionyl [N-Term]; 1xPropionyl [K12]; 1xCrotonaldehyde [K1]		2.86015e-08	0.000295583	1	1	1	23	P62806	P62806 [21-37]		Histone H4 OS=Mus musculus OX=10090 GN=H4c1 PE=1 SV=2	P62806	3	2160.3	5453990364	5192691733	5096953989		High	High	High	High	0.0001284	1.411e-10	50	71.62
FALSE	High	[R].KVLRDNIQGITKPAIRR.[L]	1xPropionyl [N-Term]; 1xDelta:H(8)C(6)O(2) [K12]; 1xCrotonaldehyde [K1]		9.81206e-06	0.000295583	1	1	1	2	P62806	P62806 [21-37]		Histone H4 OS=Mus musculus OX=10090 GN=H4c1 PE=1 SV=2	P62806	3	2216.32	26377540	42110676	22878974		High	High	Peak Found	High	0.0001284	2.558e-07	47	77.6
FALSE	High	[R].KVSADGAAKAEPK.[R]	1xDelta:H(8)C(6)O(2) [K1]; 2xPropionyl [K1; K9]		2.40683e-05	0.000295583	1	1	2	11	P18608	P18608 [5-17]		Non-histone chromosomal protein HMG-14 OS=Mus musculus OX=10090 GN=Hmgn1 PE=1 SV=2	P18608	2	1383.75	227594574	78509770	448441140		High	High	High	High	0.0001284	8.118e-07	48	37.25
FALSE	High	[R].KWREEQTER.[L]	1xDelta:H(8)C(6)O(2) [K1]		0.00153173	0.000295583	1	6	1	1	Q6PFA2	Q6PFA2 [112-120]		Clathrin light chain OS=Mus musculus OX=10090 GN=Clta PE=1 SV=1	Q6PFA2; O08585; B1AWD9; B1AWD8; B1AWE0; B1AWE1	2	1373.68		30563492			Not Found	High	Not Found	High	0.0001284	0.0001694	26	45.92
FALSE	High	[R].KVSADGAAKAEPK.[R]	1xPropionyl [K9]; 1xDelta:H(8)C(6)O(2) [K1]		6.74308e-05	0.000295583	1	1	1	17	P18608	P18608 [5-17]		Non-histone chromosomal protein HMG-14 OS=Mus musculus OX=10090 GN=Hmgn1 PE=1 SV=2	P18608	2	1439.77	2395457600	1970100744	2631607024		High	High	High	High	0.0001284	3.059e-06	71	49.92
FALSE	High	[R].KVSADGAAKAEPKR.[R]	Propionyl [K]; 1xDelta:H(8)C(6)O(2) [K1]		1.66066e-05	0.000295583	1	1	3	13	P18608	P18608 [5-18]		Non-histone chromosomal protein HMG-14 OS=Mus musculus OX=10090 GN=Hmgn1 PE=1 SV=2	P18608	3	1595.88	711269148	986205124	616203238		High	High	High	High	0.0001284	5.04e-07	87	39.22
FALSE	High	[R].KVSADGAAKAEPKR.[R]	1xAcetyl [K1]; 1xPropionyl [N-Term]; 2xPropionyl [K9; K13]		2.69951e-06	0.000295583	1	1	1	6	P18608	P18608 [5-18]	P18608 1xAcetyl [K5]	Non-histone chromosomal protein HMG-14 OS=Mus musculus OX=10090 GN=Hmgn1 PE=1 SV=2	P18608	3	1637.89	176652052	195973708	103385880		High	High	High	High	0.0001284	4.875e-08	101	51.36
FALSE	High	[R].KVSADGAAKAEPKR.[R]	2xPropionyl [K9; K13]; 1xDelta:H(8)C(6)O(2) [K1]		2.36349e-06	0.000295583	1	1	1	19	P18608	P18608 [5-18]		Non-histone chromosomal protein HMG-14 OS=Mus musculus OX=10090 GN=Hmgn1 PE=1 SV=2	P18608	3	1651.9	3469839680	5625269132	2626358272		High	High	High	High	0.0001284	4.126e-08	80	54.15
FALSE	High	[R].KVTTAPGRKPR.[G]	2xPropionyl [K1; K9]; 1xDelta:H(8)C(6)O(2) [K1]		0.00460134	0.000295583	2	6	2	30	A0A384DV79; P17095	A0A384DV79 [63-73]; P17095 [74-84]		High mobility group protein HMG-I/HMG-Y OS=Mus musculus OX=10090 GN=Hmga1 PE=1 SV=1 High mobility group protein HMG-I/HMG-Y OS=Mus musculus OX=10090 GN=Hmga1 PE=1 SV=4	A0A338P6E8; A0A384DV79; P17095; A0A338P6G6; P17095-1; Q3TE85	2	1322.79	1725227680	1649633360	3722704912	Shared	High	High	High	High	0.0001284	0.0006855	48	30.71
FALSE	High	[R].KVTTAPGRKPR.[G]	1xPropionyl [N-Term]; Propionyl [K]; 1xDelta:H(8)C(6)O(2) [K1]		0.00321365	0.000295583	2	6	2	47	A0A384DV79; P17095	A0A384DV79 [63-73]; P17095 [74-84]		High mobility group protein HMG-I/HMG-Y OS=Mus musculus OX=10090 GN=Hmga1 PE=1 SV=1 High mobility group protein HMG-I/HMG-Y OS=Mus musculus OX=10090 GN=Hmga1 PE=1 SV=4	A0A338P6E8; A0A384DV79; P17095; A0A338P6G6; P17095-1; Q3TE85	2	1378.82	85623224048	68276108256	45446816398	Shared	High	High	High	High	0.0001284	0.0004352	25	42.96
FALSE	High	[R].KVVDYSQFQESDDADEDYGR.[D]	1xDeamidated [Q7]; 1xDelta:H(8)C(6)O(2) [K1]		0.000343569	0.000295583	1	2	1	1	A0A087WRY3	A0A087WRY3 [9-28]		Nuclear ubiquitous casein and cyclin-dependent kinase substrate 1 OS=Mus musculus OX=10090 GN=Nucks1 PE=1 SV=1	A0A087WRY3; Q80XU3	1	2479.04				No Quan Values	Not Found	High	Not Found	High	0.0001284	2.48e-05	57
FALSE	High	[K].TVKPKAKSSAKR.[A]	1xPropionyl [N-Term]; 3xPropionyl [K5; K7; K]		0.0016828	0.000295583	1	1	2	6	P10922	P10922 [178-189]		Histone H1.0 OS=Mus musculus OX=10090 GN=H1-0 PE=2 SV=4	P10922	3	1524.91	56344162	5.24993e+06	121604932		High	High	High	High	0.0001284	0.0001909	44	41.99
FALSE	High	[R].LAQQMENRPSVQAALKLKQSLKQR.[L]	1xDeamidated [Q12]; 1xPropionyl [N-Term]; 3xPropionyl [K16; K18; K22]		0.00126202	0.000295583	1	2	1	1	Q9CY57-3	Q9CY57-3 [55-78]		Isoform 3 of Chromatin target of PRMT1 protein OS=Mus musculus OX=10090 GN=Chtop	Q9CY57-5; Q9CY57-3	3	2990.65				No Quan Values	Not Found	High	Not Found	High	0.0001284	0.0001317	13
FALSE	High	[R].LAQQMENRPSVQAALKLKQSLKQR.[L]	1xOxidation [M5]; 1xPropionyl [N-Term]; 3xPropionyl [K16; K18; K22]		8.73465e-06	0.000295583	1	2	1	6	Q9CY57-3	Q9CY57-3 [55-78]		Isoform 3 of Chromatin target of PRMT1 protein OS=Mus musculus OX=10090 GN=Chtop	Q9CY57-5; Q9CY57-3	3	3005.66	46096027	56465868	45509260		High	High	High	High	0.0001284	2.209e-07	65	89.26
FALSE	High	[R].LAQQMENRPSVQAALKLKQSLKQR.[L]	1xDeamidated [Q12]; 1xOxidation [M5]; 1xPropionyl [N-Term]; 3xPropionyl [K16; K18; K22]		0.00273775	0.000295583	1	2	1	2	Q9CY57-3	Q9CY57-3 [55-78]		Isoform 3 of Chromatin target of PRMT1 protein OS=Mus musculus OX=10090 GN=Chtop	Q9CY57-5; Q9CY57-3	3	3006.64				No Quan Values	High	High	Not Found	High	0.0001284	0.0003547	38
FALSE	High	[R].LGEHNIDVLEGNEQFINAAK.[I]	1xDeamidated [N/Q]; 1xPropionyl [K20]; 1xPropionyl [N-Term]		1.06455e-06	0.000295583	1	1	2	2	P00761	P00761 [58-77]		Trypsin OS=Sus scrofa OX=9823 PE=1 SV=1	P00761	0	2268.11				No Quan Values	Not Found	High	Not Found	High	0.0001284	1.473e-08	85
FALSE	High	[R].LGEHNIDVLEGNEQFINAAK.[I]	1xAcetyl [K20]; 1xPropionyl [N-Term]		2.83749e-06	0.000295583	1	1	1	4	P00761	P00761 [58-77]	P00761 1xAcetyl [K77]	Trypsin OS=Sus scrofa OX=9823 PE=1 SV=1	P00761	0	2309.14	92095808	44150268	37506216		High	High	High	High	0.0001284	5.215e-08	114	83.52
FALSE	High	[R].LGEHNIDVLEGNEQFINAAK.[I]	1xPropionyl [N-Term]; 1xPropionyl [K20]		2.38982e-06	0.000295583	1	1	1	31	P00761	P00761 [58-77]		Trypsin OS=Sus scrofa OX=9823 PE=1 SV=1	P00761	0	2323.16	2554843968	2153156454	1994450980		High	High	High	High	0.0001284	4.165e-08	92	85.25
FALSE	High	[R].LGEHNIDVLEGNEQFINAAK.[I]	1xDeamidated [Q14]; 1xPropionyl [N-Term]; 1xPropionyl [K20]		2.20272e-05	0.000295583	1	1	1	2	P00761	P00761 [58-77]		Trypsin OS=Sus scrofa OX=9823 PE=1 SV=1	P00761	0	2324.14				No Quan Values	High	Not Found	Not Found	High	0.0001284	7.253e-07	78
FALSE	High	[R].LGEHNINVLEGNEQFVNSAK.[I]	1xAcetyl [K20]; 1xDeamidated [N7]; 1xPropionyl [N-Term]		0.00239756	0.000295583	1	2	1	1	Q9QUK9	Q9QUK9 [73-92]	Q9QUK9 1xAcetyl [K92]	TESP4 OS=Mus musculus OX=10090 GN=Try5 PE=1 SV=1	Q9QUK9; Q9R0T7	0	2311.12				No Quan Values	Not Found	High	Not Found	High	0.0001284	0.0002998	28
FALSE	High	[R].LGLGDREAHAQALQDRVDSLQR.[Q]	1xPropionyl [N-Term]		0.000489701	0.000295583	1	3	1	2	Q8CJ40	Q8CJ40 [1663-1684]		Rootletin OS=Mus musculus OX=10090 GN=Crocc PE=1 SV=2	Q8CJ40; Q8CJ40-2; Q8CJ40-3	2	2504.3	43728472	44056476	25056870		Peak Found	High	Peak Found	High	0.0001284	3.905e-05	4	58.99
FALSE	High	[R].LGEHNIDVLEGNEQFINAAK.[I]	1xPropionyl [N-Term]; 1xPropionyl [K20]		2.43781e-11	0.000295583	1	1	2	23	P00761	P00761 [58-77]		Trypsin OS=Sus scrofa OX=9823 PE=1 SV=1	P00761	0	2267.13	3269651847	2831704146	2709325550		High	High	High	High	0.0001284	1.588e-14	118	75.59
FALSE	High	[R].LGRDKYKTLR.[Q]	1xPropionyl [N-Term]; 2xPropionyl [K5; K7]		0.00234511	0.000295583	1	1	1	2	P26041	P26041 [551-560]		Moesin OS=Mus musculus OX=10090 GN=Msn PE=1 SV=3	P26041	3	1417.82	23145290	17257986	16729433		High	High	Peak Found	High	0.0001284	0.0002921	25	61.94
FALSE	High	[R].IHRHLKSR.[T]	1xPropionyl [N-Term]; 1xPropionyl [K6]		0.00480901	0.000295583	1	3	1	32	P0C0S6	P0C0S6 [33-40]		Histone H2A.Z OS=Mus musculus OX=10090 GN=H2az1 PE=1 SV=2	P0C0S6; Q3UA95; G3UWL7	2	1158.69	5298824260	4690931963	5466268846		High	High	High	High	0.0001284	0.0007241	24	28.01
FALSE	High	[R].LKATVTPSPVKGK.[A]	1xPropionyl [K13]; 1xDelta:H(8)C(6)O(2) [K2]		0.00626605	0.000295583	1	2	1	6	A0A087WRY3	A0A087WRY3 [173-185]		Nuclear ubiquitous casein and cyclin-dependent kinase substrate 1 OS=Mus musculus OX=10090 GN=Nucks1 PE=1 SV=1	A0A087WRY3; Q80XU3	2	1493.89	126291656	46946552	226920816		High	High	High	High	0.0001284	0.001007	50	66.86
FALSE	High	[R].LKEVLDASESR.[S]	1xPropionyl [N-Term]; 1xPropionyl [K2]		0.00102264	0.000295583	1	3	1	6	Q8CJ40	Q8CJ40 [1633-1643]		Rootletin OS=Mus musculus OX=10090 GN=Crocc PE=1 SV=2	Q8CJ40; Q8CJ40-2; Q8CJ40-3	1	1358.72	70603760	90720592	65163668		High	High	High	High	0.0001284	0.0001006	53	90.49
FALSE	High	[R].LKGLLQSGQIPGR.[E]	1xPropionyl [N-Term]; 1xPropionyl [K2]		5.90375e-05	0.000295583	1	1	1	1	P57784	P57784 [220-232]		U2 small nuclear ribonucleoprotein A' OS=Mus musculus OX=10090 GN=Snrpa1 PE=1 SV=2	P57784	1	1478.87	8855616	37390880	10053388		Peak Found	High	Peak Found	High	0.0001284	2.581e-06	74	89.54
FALSE	High	[R].TVEDAIAVLSVAEEADRHPERR.[M]	1xPropionyl [N-Term]		9.96091e-07	0.000295583	1	1	1	5	Q9D8X2	Q9D8X2 [141-162]		Coiled-coil domain-containing protein 124 OS=Mus musculus OX=10090 GN=Ccdc124 PE=1 SV=1	Q9D8X2	2	2519.28	34980115	1.76714e+07	2.86079e+07		High	High	High	High	0.0001284	1.354e-08	25	90.37
FALSE	High	[R].IKLGLKSLVSK.[G]	1xPropionyl [N-Term]; 1xPropionyl [K6]		5.64787e-05	0.000295583	4	4	1	1	P43274; P43276; P15864; P43277	P43274 [80-90]; P43276 [80-90]; P15864 [80-90]; P43277 [81-91]		Histone H1.4 OS=Mus musculus OX=10090 GN=H1-4 PE=1 SV=2 Histone H1.5 OS=Mus musculus OX=10090 GN=H1-5 PE=1 SV=2 Histone H1.2 OS=Mus musculus OX=10090 GN=H1-2 PE=1 SV=2 Histone H1.3 OS=Mus musculus OX=10090 GN=H1-3 PE=1 SV=2	P43274; P43276; P15864; P43277	2	1297.85			33058808	Shared	Not Found	Not Found	High	High	0.0001284	2.439e-06	57	79.98
FALSE	High	[R].IHPELLAKKR.[G]	1xPropionyl [N-Term]; 1xDelta:H(8)C(6)O(2) [K9]		0.00292549	0.000295583	1	1	1	3	Q8CCK0	Q8CCK0 [109-118]		Core histone macro-H2A.2 OS=Mus musculus OX=10090 GN=Macroh2a2 PE=1 SV=3	Q8CCK0	2	1372.83	213961104	371822144	271743840		High	High	High	High	0.0001284	0.0003872	34	69.44
FALSE	High	[R].LGEHNIDVLEGNEQFINAAK.[I]	1xDeamidated [N12]		7.19538e-06	0.000295583	1	1	1	2	P00761	P00761 [58-77]		Trypsin OS=Sus scrofa OX=9823 PE=1 SV=1	P00761	0	2212.09	53915864				High	High	Not Found	High	0.0001284	1.727e-07	70	61.47
FALSE	High	[R].LGEHNIDVLEGNEQFINAAK.[I]			1.38876e-06	0.000295583	1	1	1	4	P00761	P00761 [58-77]		Trypsin OS=Sus scrofa OX=9823 PE=1 SV=1	P00761	0	2211.1	40100284	86374872	105624712		High	High	High	High	0.0001284	2.075e-08	82	61.36
FALSE	High	[R].IFPGDTILETGEVIPPMRDFPDQHH.[-]	1xDeamidated [Q23]; 1xPropionyl [N-Term]		0.00552	0.000295583	1	2	1	1	Q3UIU2	Q3UIU2 [104-128]		NADH dehydrogenase [ubiquinone] 1 beta subcomplex subunit 6 OS=Mus musculus OX=10090 GN=Ndufb6 PE=1 SV=3	Q3UIU2; A2AP32	1	2918.4				No Quan Values	High	Not Found	Not Found	High	0.0001284	0.000862	11
FALSE	High	[R].LASSYPSQAGVALTANPGPSAPLHSNPR.[T]	1xPropionyl [N-Term]		0.000170986	0.000295583	1	1	1	3	P56546-2	P56546-2 [452-479]		Isoform 2 of C-terminal-binding protein 2 OS=Mus musculus OX=10090 GN=Ctbp2	P56546-2	0	2816.43				No Quan Values	High	High	High	High	0.0001284	1.013e-05	23
FALSE	High	[R].LASSYPSQAGVALTANPGPSAPLHSNPR.[T]	1xDeamidated [N16]; 1xPropionyl [N-Term]		1.80171e-06	0.000295583	1	1	1	1	P56546-2	P56546-2 [452-479]		Isoform 2 of C-terminal-binding protein 2 OS=Mus musculus OX=10090 GN=Ctbp2	P56546-2	0	2817.42				No Quan Values	Not Found	High	Not Found	High	0.0001284	2.912e-08	38
FALSE	High	[R].LATALQKLEEAEKAADESER.[GW]	1xPropionyl [N-Term]; 2xPropionyl [K7; K13]		6.65851e-06	0.000295583	2	27	1	1	E9Q456; P21107-2	E9Q456 [70-89]; P21107-2 [70-89]		Tropomyosin alpha-1 chain OS=Mus musculus OX=10090 GN=Tpm1 PE=1 SV=1 Isoform 2 of Tropomyosin alpha-3 chain OS=Mus musculus OX=10090 GN=Tpm3	E9Q456; E9Q455; G5E8R2; E9Q453; G5E8R1; Q8BSH3; D3Z6I8; E9Q452; P58774; F8WID5; S4R2U0; A2AIM4; P21107-2; D3Z2H9; P58774-2; E9Q454; E9Q5J9; A0A0R4J1P2; E9Q448; P21107; E9Q450; G5E8R0; P58771-2; B7ZNL3; Q8BP43; E9Q7Q3; P58771	2	2370.2				No Quan Values	Not Found	High	Not Found	High	0.0001284	1.561e-07	66
FALSE	High	[R].IATTTTGTATVATTPR.[A]	1xPropionyl [N-Term]		0.000102156	0.000295583	1	2	1	1	E9Q7G0	E9Q7G0 [2072-2087]		Nuclear mitotic apparatus protein 1 OS=Mus musculus OX=10090 GN=Numa1 PE=1 SV=1	E9Q7G0; F6ZQA3	0	1618.86	31838330		22684146		High	Not Found	Peak Found	High	0.0001284	5.23e-06	83	52.12
FALSE	High	[R].LATTVSAPDLKSVR.[S]	1xPropionyl [N-Term]; 1xPropionyl [K11]		2.51588e-05	0.000295583	1	12	1	6	P27546	P27546 [896-909]		Microtubule-associated protein 4 OS=Mus musculus OX=10090 GN=Map4 PE=1 SV=3	P27546; A0A0G2JFH2; P27546-2; A0A0G2JFK3; A0A0G2JFT4; A0A0G2JG35; A0A140T8T5; P27546-3; A0A0G2JDY5; P27546-4; A0A0G2JDN7; E9PZ43	1	1569.88	387815392	335372000	332980556		High	High	High	High	0.0001284	8.634e-07	68	74.48
FALSE	High	[R].LATTVSAPDLKSVR.[S]	1xPropionyl [N-Term]; 1xDelta:H(8)C(6)O(2) [K11]		0.00196473	0.000295583	1	12	1	2	P27546	P27546 [896-909]		Microtubule-associated protein 4 OS=Mus musculus OX=10090 GN=Map4 PE=1 SV=3	P27546; A0A0G2JFH2; P27546-2; A0A0G2JFK3; A0A0G2JFT4; A0A0G2JG35; A0A140T8T5; P27546-3; A0A0G2JDY5; P27546-4; A0A0G2JDN7; E9PZ43	1	1625.91	18074318	23227952	18964940		High	High	Peak Found	High	0.0001284	0.0002328	35	81.72
FALSE	High	[R].LAVKKDSSLPTR.[T]	1xPropionyl [N-Term]; 2xPropionyl [K4; K5]		0.000435942	0.000295583	1	5	1	1	A0A0A0MQ79	A0A0A0MQ79 [1128-1139]		Protein PRRC2C OS=Mus musculus OX=10090 GN=Prrc2c PE=1 SV=1	A0A0A0MQ79; S4R294; S4R2J9; Q3TLH4; Q3TLH4-5	2	1482.85	20317464	15290162	23721384		Peak Found	High	Peak Found	High	0.0001284	3.381e-05	64	74.14
FALSE	High	[R].LAVYIDKVR.[S]	1xPropionyl [N-Term]; 1xPropionyl [K7]		0.00473006	0.000295583	1	1	1	1	P14733	P14733 [44-52]		Lamin-B1 OS=Mus musculus OX=10090 GN=Lmnb1 PE=1 SV=3	P14733	1	1188.7		47237944			Not Found	High	Not Found	High	0.0001284	0.0007092	58	94.45
FALSE	High	[R].LEAVRAETSELGLR.[L]	1xPropionyl [N-Term]		3.16989e-06	0.000295583	1	3	1	3	Q8CJ40	Q8CJ40 [1392-1405]		Rootletin OS=Mus musculus OX=10090 GN=Crocc PE=1 SV=2	Q8CJ40; Q8CJ40-2; Q8CJ40-3	1	1599.87	21611598	16333566	21590482		High	High	High	High	0.0001284	6.022e-08	76	82.28
FALSE	High	[R].IEDVTPIPSDSTRR.[K]	1xPropionyl [N-Term]		0.000334187	0.000295583	1	1	1	3	P62264	P62264 [129-142]		40S ribosomal protein S14 OS=Mus musculus OX=10090 GN=Rps14 PE=1 SV=3	P62264	1	1641.84				No Quan Values	High	High	High	High	0.0001284	2.389e-05	39
FALSE	High	[R].IEEELGSKAKFAGR.[S]	1xPropionyl [N-Term]; 2xPropionyl [K8; K10]		1.16501e-05	0.000295583	1	2	1	8	P17182	P17182 [413-426]		Alpha-enolase OS=Mus musculus OX=10090 GN=Eno1 PE=1 SV=3	P17182; Q6PHC1	2	1702.9	5.35855e+07	166305878	97157666		High	High	High	High	0.0001284	3.201e-07	85	85.33
FALSE	High	[R].IEEPSAPKASKQGR.[S]	1xPropionyl [N-Term]; 2xPropionyl [K8; K11]		0.00102832	0.000295583	1	2	1	1	O35126	O35126 [59-72]		Atrophin-1 OS=Mus musculus OX=10090 GN=Atn1 PE=1 SV=1	O35126; D3YYE6	2	1665.88				No Quan Values	Not Found	High	Not Found	High	0.0001284	0.0001012	65
FALSE	High	[R].IERELAEAQDDSILK.[-]	1xPropionyl [N-Term]; 1xPropionyl [K15]		0.00056867	0.000295583	1	1	1	1	Q06185	Q06185 [57-71]		ATP synthase subunit e, mitochondrial OS=Mus musculus OX=10090 GN=Atp5me PE=1 SV=2	Q06185	1	1841.95	6162302	12863180	13692269		Peak Found	High	Peak Found	High	0.0001284	4.751e-05	72	85.06
FALSE	High	[R].IESLSSQLSNLQKESR.[A]	1xPropionyl [N-Term]; 1xPropionyl [K13]		7.44999e-05	0.000295583	1	1	1	2	P14733	P14733 [301-316]		Lamin-B1 OS=Mus musculus OX=10090 GN=Lmnb1 PE=1 SV=3	P14733	1	1931.01	11789119	25251894	11358175		Peak Found	High	Peak Found	High	0.0001284	3.48e-06	60	88.7
FALSE	High	[R].IFPGDTILETGEVIPPMRDFPDQHH.[-]	1xPropionyl [N-Term]		3.76954e-05	0.000295583	1	2	1	2	Q3UIU2	Q3UIU2 [104-128]		NADH dehydrogenase [ubiquinone] 1 beta subcomplex subunit 6 OS=Mus musculus OX=10090 GN=Ndufb6 PE=1 SV=3	Q3UIU2; A2AP32	1	2917.42	15925517	15855539	20103388		High	High	Peak Found	High	0.0001284	1.444e-06	22	90.56
FALSE	High	[R].IRDMQWHQR.[G]	1xPropionyl [N-Term]		0.00183855	0.000295583	1	1	1	5	P62696	P62696 [190-198]		Beta-crystallin B2 OS=Mus musculus OX=10090 GN=Crybb2 PE=1 SV=2	P62696	1	1325.65	94681008	155961074	68990048		High	High	High	High	0.0001284	0.0002132	18	51.13
FALSE	High	[R].KVLRDNIQGITKPAIR.[R]	1xPropionyl [N-Term]; 1xDelta:H(8)C(6)O(2) [K12]; 1xCrotonaldehyde [K1]		9.5587e-05	0.000295583	1	1	1	2	P62806	P62806 [21-36]		Histone H4 OS=Mus musculus OX=10090 GN=H4c1 PE=1 SV=2	P62806	2	2060.22	7142560	11935217	4871220		High	High	Peak Found	High	0.0001284	4.785e-06	32	84.12
FALSE	High	[R].LRDPEFQHNMGKPR.[T]	1xPropionyl [N-Term]; 1xPropionyl [K12]		7.10502e-07	0.000295583	1	4	1	3	E9Q0B1	E9Q0B1 [608-621]		Nuclear protein MDM1 OS=Mus musculus OX=10090 GN=Mdm1 PE=1 SV=1	E9Q0B1; Q9D067-4; B2RPU6; Q9D067	1	1836.92				No Quan Values	High	High	High	High	0.0001284	8.783e-09	52
FALSE	High	[R].LRDQTAASAQAQEDAQREAQR.[L]	1xPropionyl [N-Term]		1.19875e-08	0.000295583	1	3	1	3	Q8CJ40	Q8CJ40 [574-594]		Rootletin OS=Mus musculus OX=10090 GN=Crocc PE=1 SV=2	Q8CJ40; Q8CJ40-2; Q8CJ40-3	2	2399.17	68447896	64877316	51652468		High	High	High	High	0.0001284	4.617e-11	54	44.39
FALSE	High	[-].MLAAGVGGQGERLPGR.[R]	1xAcetyl [N-Term]		0.000193142	0.000295583	1	2	1	1	E9Q317	E9Q317 [1-16]	E9Q317 1xAcetyl [N-Term]	18 kDa Sin3-associated polypeptide OS=Mus musculus OX=10090 GN=Sap18 PE=1 SV=1	E9Q317; D3YY55	1	1610.84				No Quan Values	High	Not Found	Not Found	High	0.0001284	1.188e-05	31
FALSE	High	[R].MIAGQVLDINLAAEPKVNR.[G]	1xPropionyl [N-Term]; 1xPropionyl [K16]		2.7145e-06	0.000295583	1	6	1	5	Q9Z204	Q9Z204 [74-92]		Heterogeneous nuclear ribonucleoproteins C1/C2 OS=Mus musculus OX=10090 GN=Hnrnpc PE=1 SV=1	Q9Z204; Q9Z204-5; Q9Z204-2; Q9Z204-4; Q9Z204-3; A0A2I3BRM6	1	2164.18	99254236	346950588	48865460		High	High	High	High	0.0001284	4.924e-08	114	94.32
FALSE	High	[R].MIAGQVLDINLAAEPKVNR.[G]	1xOxidation [M1]; 1xPropionyl [N-Term]; 1xPropionyl [K16]		1.87294e-06	0.000295583	1	6	1	5	Q9Z204	Q9Z204 [74-92]		Heterogeneous nuclear ribonucleoproteins C1/C2 OS=Mus musculus OX=10090 GN=Hnrnpc PE=1 SV=1	Q9Z204; Q9Z204-5; Q9Z204-2; Q9Z204-4; Q9Z204-3; A0A2I3BRM6	1	2180.17	28662949	83741052	22385560		High	High	High	High	0.0001284	3.042e-08	72	86.54
FALSE	High	[R].MLELVAQKQR.[E]	1xPropionyl [N-Term]; 1xPropionyl [K8]		0.000455689	0.000295583	1	2	1	3	A0A498WFS2	A0A498WFS2 [63-72]		UBX domain-containing protein 1 OS=Mus musculus OX=10090 GN=Ubxn1 PE=1 SV=1	A0A498WFS2; Q922Y1	1	1327.74	9879435	9760321	11497706		High	High	High	High	0.0001284	3.568e-05	56	90.38
FALSE	High	[R].TRSAVATGPREQR.[R]	1xPropionyl [N-Term]		0.00103403	0.000295583	1	1	1	2	Q9CXS4	Q9CXS4 [4-16]		Centromere protein V OS=Mus musculus OX=10090 GN=Cenpv PE=1 SV=2	Q9CXS4	2	1484.79				No Quan Values	High	Not Found	High	High	0.0001284	0.0001025	29
FALSE	High	[-].MMNGRPGHEPLKFLPDEAR.[S]	1xAcetyl [N-Term]; 1xPropionyl [K12]		4.31591e-07	0.000295583	1	2	1	2	A0A0U1RPJ5	A0A0U1RPJ5 [1-19]	A0A0U1RPJ5 1xAcetyl [N-Term]	NADH dehydrogenase [ubiquinone] 1 subunit C2 OS=Mus musculus OX=10090 GN=Ndufc2 PE=1 SV=1	A0A0U1RPJ5; Q9CQ54	1	2293.12	25222624	17129886	25673682		Peak Found	High	High	High	0.0001284	4.616e-09	64	66.9
FALSE	High	[-].MKVKKGGGGTGSGAEPVPGASNR.[S]	1xPropionyl [N-Term]; Propionyl [K]; Delta:H(8)C(6)O(2) [K]		0.000102156	0.000295583	1	2	3	3	Q9Z2R6	Q9Z2R6 [1-23]		Protein unc-119 homolog A OS=Mus musculus OX=10090 GN=Unc119 PE=1 SV=1	Q9Z2R6; B1AQD9	3	2366.21	57945272	97816992	70202424		High	High	High	High	0.0001284	5.227e-06	7	64.73
FALSE	High	[R].MQHNLEQQIQAR.[N]	1xPropionyl [N-Term]		1.54529e-05	0.000295583	1	6	1	2	E9Q447	E9Q447 [2310-2321]		Spectrin alpha chain, non-erythrocytic 1 OS=Mus musculus OX=10090 GN=Sptan1 PE=1 SV=1	E9Q447; A3KGU9; P16546; P16546-2; A3KGU7; A3KGU5	0	1551.77	18051872	73149344	22478766		High	High	Peak Found	High	0.0001284	4.596e-07	67	52.81
FALSE	High	[-].MQNDAGEFVDLYVPR.[K]	1xAcetyl [N-Term]		8.78316e-06	0.000295583	1	1	1	1	Q9CQR2	Q9CQR2 [1-15]	Q9CQR2 1xAcetyl [N-Term]	40S ribosomal protein S21 OS=Mus musculus OX=10090 GN=Rps21 PE=1 SV=1	Q9CQR2	0	1795.83	27606952	46176296	39379932		Peak Found	High	Peak Found	High	0.0001284	2.229e-07	95	84.66
FALSE	High	[-].MQSNKAFNLEKQNHTPR.[K]	1xAcetyl [N-Term]; 2xPropionyl [K5; K11]		6.36991e-06	0.000295583	1	3	1	6	Q99K48	Q99K48 [1-17]	Q99K48 1xAcetyl [N-Term]	Non-POU domain-containing octamer-binding protein OS=Mus musculus OX=10090 GN=Nono PE=1 SV=3	B1AXT0; Q99K48-2; Q99K48	2	2197.08	235625406	293522718	243522328		High	High	High	High	0.0001284	1.473e-07	105	60.65
FALSE	High	[-].MQSNKAFNLEKQNHTPR.[K]	1xAcetyl [N-Term]; 1xDeamidated [N]; 2xPropionyl [K5; K11]		1.12693e-05	0.000295583	1	3	3	8	Q99K48	Q99K48 [1-17]	Q99K48 1xAcetyl [N-Term]	Non-POU domain-containing octamer-binding protein OS=Mus musculus OX=10090 GN=Nono PE=1 SV=3	B1AXT0; Q99K48-2; Q99K48	2	2198.07	98772904	185114072	116319584		High	High	High	High	0.0001284	3.058e-07	116	62.14
FALSE	High	[-].MQSNKAFNLEKQNHTPR.[K]	2xDeamidated [Q2; N4]; 1xPropionyl [N-Term]; 2xPropionyl [K5; K11]		0.000206414	0.000295583	1	3	1	1	Q99K48	Q99K48 [1-17]		Non-POU domain-containing octamer-binding protein OS=Mus musculus OX=10090 GN=Nono PE=1 SV=3	B1AXT0; Q99K48-2; Q99K48	2	2213.07	78790424	83617160	62005608		Peak Found	High	Peak Found	High	0.0001284	1.286e-05	49	55.27
FALSE	High	[-].MQSNKAFNLEKQNHTPR.[K]	1xAcetyl [N-Term]; 1xOxidation [M1]; 2xPropionyl [K5; K11]		4.45093e-05	0.000295583	1	3	1	3	Q99K48	Q99K48 [1-17]	Q99K48 1xAcetyl [N-Term]	Non-POU domain-containing octamer-binding protein OS=Mus musculus OX=10090 GN=Nono PE=1 SV=3	B1AXT0; Q99K48-2; Q99K48	2	2213.08	117290384	153609496	102200248		High	High	Peak Found	High	0.0001284	1.799e-06	99	55.27
FALSE	High	[-].MQSNKAFNLEKQNHTPR.[K]	1xAcetyl [N-Term]; 1xDeamidated [Q/N]; 1xOxidation [M1]; 2xPropionyl [K5; K11]		0.00029422	0.000295583	1	3	2	2	Q99K48	Q99K48 [1-17]	Q99K48 1xAcetyl [N-Term]	Non-POU domain-containing octamer-binding protein OS=Mus musculus OX=10090 GN=Nono PE=1 SV=3	B1AXT0; Q99K48-2; Q99K48	2	2214.06				No Quan Values	Not Found	High	Not Found	High	0.0001284	2.038e-05	40
FALSE	High	[-G].MQIFVKTLTGK.[T]	1xPropionyl [N-Term]; 1xPropionyl [K6]		0.000229318	0.000295583	1	9	1	1	E9Q5F6	E9Q5F6 [1-11]; [77-87]; [153-163]		Polyubiquitin-C (Fragment) OS=Mus musculus OX=10090 GN=Ubc PE=1 SV=1	E9Q5F6; P62984; P62979; Q5SX22; P62983; P0CG49; E9Q9J0; A0A0A6YW67; P0CG50	1	1377.78				No Quan Values	Not Found	Not Found	High	High	0.0001284	1.48e-05	68
FALSE	High	[-].MQSNKAFNLEKQNHTPR.[K]	1xAcetyl [N-Term]; 1xPropionyl [K11]; 1xDelta:H(8)C(6)O(2) [K5]		9.61179e-05	0.000295583	1	3	1	1	Q99K48	Q99K48 [1-17]	Q99K48 1xAcetyl [N-Term]	Non-POU domain-containing octamer-binding protein OS=Mus musculus OX=10090 GN=Nono PE=1 SV=3	B1AXT0; Q99K48-2; Q99K48	2	2253.11	16589068	18119548	12289832		Peak Found	High	Peak Found	High	0.0001284	4.841e-06	54	68.48
FALSE	High	[R].TRSAVATGPREQRR.[S]	1xPropionyl [N-Term]		0.00117441	0.000295583	1	1	1	2	Q9CXS4	Q9CXS4 [4-17]		Centromere protein V OS=Mus musculus OX=10090 GN=Cenpv PE=1 SV=2	Q9CXS4	3	1640.89	3.47391e+06	509604	4586169		High	Peak Found	High	High	0.0001284	0.0001203	22	21.79
FALSE	High	[-].MKFNPFVTSDR.[S]	1xOxidation [M1]; 1xPropionyl [N-Term]; 1xPropionyl [K2]		0.000910414	0.000295583	1	3	1	2	B1ARA5	B1ARA5 [1-11]		60S ribosomal protein L26 OS=Mus musculus OX=10090 GN=Rpl26 PE=1 SV=1	B1ARA5; B1ARA3; P61255	1	1469.71	48989380	75942744	65689316		Peak Found	High	High	High	0.0001284	8.704e-05	56	79.67
FALSE	High	[-].METEQPEETFPNTETNGEFGKRPAEDMEEEQAFKR.[S]	1xAcetyl [N-Term]; 2xPropionyl [K21; K34]		0.00347208	0.000295583	1	13	1	1	P61979	P61979 [1-35]	P61979 1xAcetyl [N-Term]	Heterogeneous nuclear ribonucleoprotein K OS=Mus musculus OX=10090 GN=Hnrnpk PE=1 SV=1	P61979-3; A0A286YEC4; H3BJ43; A0A286YCM2; A0A286YDH1; P61979-2; H3BKD0; H3BK96; Q8BT23; P61979; A0A286YE41; A0A286YDM3; B2M1R6	2	4285.88		60460772			Not Found	High	Not Found	High	0.0001284	0.0004805	3	72.99
FALSE	High	[K].TSGPPVSELITKAVAASKER.[S]	1xPropionyl [N-Term]; Propionyl [K]; 1xDelta:H(8)C(6)O(2) [K12]		5.03994e-07	0.000295583	1	1	2	8	P43274	P43274 [35-54]		Histone H1.4 OS=Mus musculus OX=10090 GN=H1-4 PE=1 SV=2	P43274	2	2209.21	521858808	218191196	1215397320		High	High	High	High	0.0001284	5.641e-09	101	97.32
FALSE	High	[-].METQSTGTEDGFTPVTHR.[G]	1xAcetyl [N-Term]		3.33709e-05	0.000295583	1	1	1	2	Q9CPS7	Q9CPS7 [1-18]	Q9CPS7 1xAcetyl [N-Term]	RNA-binding protein PNO1 OS=Mus musculus OX=10090 GN=Pno1 PE=1 SV=1	Q9CPS7	0	2035.9				No Quan Values	High	High	Not Found	High	0.0001284	1.241e-06	91
FALSE	High	[K].TSGPPVSELITKAVAASKER.[S]	Propionyl [K]; 1xPropionyl [N-Term]		1.35083e-06	0.000295583	1	1	2	3	P43274	P43274 [35-54]		Histone H1.4 OS=Mus musculus OX=10090 GN=H1-4 PE=1 SV=2	P43274	2	2153.18	931668416	708025728	1119905920		High	High	High	High	0.0001284	2.009e-08	70	97.45
FALSE	High	[R].MGQMAMGGAMGINNR.[G]	1xPropionyl [N-Term]		6.96019e-06	0.000295583	1	1	1	7	Q99K48	Q99K48 [386-400]		Non-POU domain-containing octamer-binding protein OS=Mus musculus OX=10090 GN=Nono PE=1 SV=3	Q99K48	0	1594.7	160346528	161823110	152201280		High	High	High	High	0.0001284	1.654e-07	78	70.38
FALSE	High	[R].MGQMAMGGAMGINNR.[G]	1xDeamidated [N13]; 1xPropionyl [N-Term]		7.73259e-06	0.000295583	1	1	1	4	Q99K48	Q99K48 [386-400]		Non-POU domain-containing octamer-binding protein OS=Mus musculus OX=10090 GN=Nono PE=1 SV=3	Q99K48	0	1595.68	25484222	46426096	24117304		High	High	High	High	0.0001284	1.892e-07	61	72.04
FALSE	High	[-].MKFNPFVTSDRSKNR.[K]	1xPropionyl [N-Term]; 2xPropionyl [K2; K13]		0.00245117	0.000295583	1	3	1	1	B1ARA5	B1ARA5 [1-15]		60S ribosomal protein L26 OS=Mus musculus OX=10090 GN=Rpl26 PE=1 SV=1	B1ARA5; B1ARA3; P61255	3	1995.01	10714871		9697920		High	Not Found	Peak Found	High	0.0001284	0.0003076	30	81.68
FALSE	High	[R].MGQMAMGGAMGINNR.[G]	1xOxidation [M]; 1xPropionyl [N-Term]		0.000211038	0.000295583	1	1	2	4	Q99K48	Q99K48 [386-400]		Non-POU domain-containing octamer-binding protein OS=Mus musculus OX=10090 GN=Nono PE=1 SV=3	Q99K48	0	1610.69	48242060	55672020	45911832		High	High	High	High	0.0001284	1.323e-05	61	59.15
FALSE	High	[R].MGQMAMGGAMGINNR.[G]	2xOxidation [M6; M]; 1xPropionyl [N-Term]		0.000193142	0.000295583	1	1	2	3	Q99K48	Q99K48 [386-400]		Non-POU domain-containing octamer-binding protein OS=Mus musculus OX=10090 GN=Nono PE=1 SV=3	Q99K48	0	1626.69	40817016	63679068	30609938		High	High	High	High	0.0001284	1.182e-05	65	49.85
FALSE	High	[R].TSEGSAGSAGMGGSGAGAGVGAGGGGGSGASSGGGAGGLQPSSR.[A]	1xDeamidated [Q40]; 1xPropionyl [N-Term]		0.000754212	0.000295583	1	6	1	2	A0A286YDH6	A0A286YDH6 [38-81]		Calcium-dependent secretion activator 1 OS=Mus musculus OX=10090 GN=Cadps PE=1 SV=1	A0A286YDH6; Q80TJ1-4; J3QJW3; Q80TJ1-2; Q80TJ1; K4DI76	0	3451.5				No Quan Values	High	High	Not Found	High	0.0001284	6.815e-05	34
FALSE	High	[R].MHAPGKGLSQSALPYRR.[S]	1xPropionyl [N-Term]; 1xPropionyl [K6]		0.000253357	0.000295583	1	3	1	1	A0A0U1RQ71	A0A0U1RQ71 [4-20]		40S ribosomal protein S13 OS=Mus musculus OX=10090 GN=Rps13 PE=1 SV=1	A0A0U1RQ71; Q921R2; P62301	2	1981.04		58290488	80961200		Not Found	High	Peak Found	High	0.0001284	1.68e-05	16	54.24
FALSE	High	[K].TSAKKEPGTKISR.[G]	3xPropionyl [K4; K5; K10]		0.00111118	0.000295583	1	4	1	2	Q9DCB1-2	Q9DCB1-2 [46-58]		Isoform 2 of High mobility group nucleosome-binding domain-containing protein 3 OS=Mus musculus OX=10090 GN=Hmgn3	Q9DCB1; A0A087WSB8; Q9DCB1-2; Q9DCB1-3	3	1570.88	139586736	104958976	90314208		High	High	Peak Found	High	0.0001284	0.0001121	57	59.02
FALSE	High	[R].MHTTFEHDIQALGTQVR.[Q]	1xPropionyl [N-Term]		3.38245e-07	0.000295583	1	3	1	1	Q62261	Q62261 [1845-1861]		Spectrin beta chain, non-erythrocytic 1 OS=Mus musculus OX=10090 GN=Sptbn1 PE=1 SV=2	Q62261; A0A0A0MQG2; Q62261-2	0	2040	9953561	35581184	14494330		Peak Found	High	Peak Found	High	0.0001284	3.385e-09	69	70.73
FALSE	High	[-].MKFNPFVTSDR.[S]	1xPropionyl [N-Term]; 1xPropionyl [K2]		0.000866166	0.000295583	1	3	1	6	B1ARA5	B1ARA5 [1-11]		60S ribosomal protein L26 OS=Mus musculus OX=10090 GN=Rpl26 PE=1 SV=1	B1ARA5; B1ARA3; P61255	1	1453.71	118376328	164824720	145082512		High	High	High	High	0.0001284	8.158e-05	55	90.78
FALSE	High	[R].MGQMAMGGAMGINNR.[G]	1xDeamidated [N13]; 1xOxidation [M10]; 1xPropionyl [N-Term]		0.00662091	0.000295583	1	1	1	1	Q99K48	Q99K48 [386-400]		Non-POU domain-containing octamer-binding protein OS=Mus musculus OX=10090 GN=Nono PE=1 SV=3	Q99K48	0	1611.67	16421077	20380154	14568244		Peak Found	High	Peak Found	High	0.0001284	0.001075	32	62.2
FALSE	High	[R].MEELHSQEMQKR.[K]	1xOxidation [M1]; 1xPropionyl [N-Term]; 1xPropionyl [K11]		0.000186829	0.000295583	1	1	1	2	Q8VIJ6	Q8VIJ6 [541-552]		Splicing factor, proline- and glutamine-rich OS=Mus musculus OX=10090 GN=Sfpq PE=1 SV=1	Q8VIJ6	1	1673.76				No Quan Values	Not Found	High	Not Found	High	0.0001284	1.137e-05	49
FALSE	High	[R].MRIESLSSQLSNLQKESR.[A]	1xPropionyl [N-Term]; 1xPropionyl [K15]		1.02174e-11	0.000295583	1	1	1	6	P14733	P14733 [299-316]		Lamin-B1 OS=Mus musculus OX=10090 GN=Lmnb1 PE=1 SV=3	P14733	2	2218.15	13058490	31265388	31235020		High	High	High	High	0.0001284	5.213e-15	112	78.65
FALSE	High	[R].MSQVPAPVPLMSLR.[T]	1xPropionyl [N-Term]		0.001859	0.000295583	1	3	1	3	Q8BTI8	Q8BTI8 [2160-2173]		Serine/arginine repetitive matrix protein 2 OS=Mus musculus OX=10090 GN=Srrm2 PE=1 SV=3	Q8BTI8; Q8BTI8-2; Q8BTI8-3	0	1581.85	47537016	45696444	44497312		High	High	High	High	0.0001284	0.0002169	30	85.7
FALSE	High	[R].TRLQESSQQKR.[S]	1xPropionyl [N-Term]; 1xPropionyl [K10]		2.38982e-06	0.000295583	1	1	1	3	Q8R2M2	Q8R2M2 [11-21]		Deoxynucleotidyltransferase terminal-interacting protein 2 OS=Mus musculus OX=10090 GN=Dnttip2 PE=1 SV=1	Q8R2M2	2	1472.78	34088500	30410948	35600244		High	High	High	High	0.0001284	4.16e-08	47	35.07
FALSE	High	[K].TRKVTTAPGRKPR.[G]	1xPropionyl [N-Term]; 2xPropionyl [K3; K11]		8.05066e-05	0.000295583	2	6	1	4	A0A384DV79; P17095	A0A384DV79 [61-73]; P17095 [72-84]		High mobility group protein HMG-I/HMG-Y OS=Mus musculus OX=10090 GN=Hmga1 PE=1 SV=1 High mobility group protein HMG-I/HMG-Y OS=Mus musculus OX=10090 GN=Hmga1 PE=1 SV=4	A0A338P6E8; A0A384DV79; P17095; A0A338P6G6; P17095-1; Q3TE85	3	1635.97	384619366	111092264	3.71499e+08	Shared	High	Peak Found	High	High	0.0001284	3.842e-06	27	39.41
FALSE	High	[R].NGMILKPHFHKDWQQR.[V]	1xPropionyl [N-Term]; 2xPropionyl [K6; K11]		6.78053e-05	0.000295583	1	1	1	4	P47963	P47963 [6-21]		60S ribosomal protein L13 OS=Mus musculus OX=10090 GN=Rpl13 PE=1 SV=3	P47963	1	2203.12	64088352	132163312	76662272		High	High	High	High	0.0001284	3.084e-06	36	72.01
FALSE	High	[R].NGMILKPHFHKDWQQR.[V]	1xDeamidated [N1]; 1xPropionyl [N-Term]; 2xPropionyl [K6; K11]		7.36792e-05	0.000295583	1	1	1	1	P47963	P47963 [6-21]		60S ribosomal protein L13 OS=Mus musculus OX=10090 GN=Rpl13 PE=1 SV=3	P47963	1	2204.11		19697128	7.67979e+06		Not Found	High	Peak Found	High	0.0001284	3.429e-06	37	72.95
FALSE	High	[R].NGMILKPHFHKDWQQRVDTWFNQPAR.[K]	1xPropionyl [N-Term]; 2xPropionyl [K6; K11]		1.88334e-06	0.000295583	1	1	1	3	P47963	P47963 [6-31]		60S ribosomal protein L13 OS=Mus musculus OX=10090 GN=Rpl13 PE=1 SV=3	P47963	2	3417.71	60974060	49621416	90946176		High	High	High	High	0.0001284	3.077e-08	24	83.17
FALSE	High	[R].NGMILKPHFHKDWQQRVDTWFNQPAR.[K]	1xOxidation [M3]; 1xPropionyl [N-Term]; 2xPropionyl [K6; K11]		0.000412458	0.000295583	1	1	1	1	P47963	P47963 [6-31]		60S ribosomal protein L13 OS=Mus musculus OX=10090 GN=Rpl13 PE=1 SV=3	P47963	2	3433.7	128337704	70210592	288604576		Peak Found	Peak Found	High	High	0.0001284	3.129e-05	5	80.12
FALSE	High	[R].NESGGHAVPAGSETHFR.[V]	1xPropionyl [N-Term]		0.000205274	0.000295583	1	1	1	1	Q9D8S9	Q9D8S9 [53-69]		BolA-like protein 1 OS=Mus musculus OX=10090 GN=Bola1 PE=1 SV=1	Q9D8S9	0	1808.83	6.44549e+06	1.76585e+06	1.8589e+06		High	Peak Found	Peak Found	High	0.0001284	1.284e-05	33	34.6
FALSE	High	[R].NGMILKPHFHKDWQQRVDTWFNQPAR.[K]	1xDeamidated [Q14]; 1xOxidation [M3]; 1xPropionyl [N-Term]; 2xPropionyl [K6; K11]		0.000465895	0.000295583	1	1	1	1	P47963	P47963 [6-31]		60S ribosomal protein L13 OS=Mus musculus OX=10090 GN=Rpl13 PE=1 SV=3	P47963	2	3434.69	18347226		14455313		Peak Found	Not Found	High	High	0.0001284	3.666e-05	11	79.59
FALSE	High	[R].NIKSHLGNVHDQDN.[-]	1xPropionyl [N-Term]; 1xPropionyl [K3]		4.31591e-07	0.000295583	1	3	1	3	Q6P8I4	Q6P8I4 [165-178]		PEST proteolytic signal-containing nuclear protein OS=Mus musculus OX=10090 GN=Pcnp PE=1 SV=1	F8WI88; D3YWA4; Q6P8I4	1	1702.81	74304632	93488192	55260504		High	High	High	High	0.0001284	4.607e-09	46	53.19
FALSE	High	[R].NLPLPPPPPPR.[G]	1xPropionyl [N-Term]		0.00273775	0.000295583	1	7	1	2	P61979	P61979 [306-316]		Heterogeneous nuclear ribonucleoprotein K OS=Mus musculus OX=10090 GN=Hnrnpk PE=1 SV=1	P61979-3; P61979-2; H3BKD0; P61979; H3BLL4; B2M1R6; H3BLP7	0	1250.73	7428897	18326110	5.94572e+06		Peak Found	High	Peak Found	High	0.0001284	0.0003556	38	65.21
FALSE	High	[K].TRKVTTAPGR.[K]	1xPropionyl [N-Term]; 1xPropionyl [K3]		6.6688e-05	0.000295583	2	6	1	2	A0A384DV79; P17095	A0A384DV79 [61-70]; P17095 [72-81]		High mobility group protein HMG-I/HMG-Y OS=Mus musculus OX=10090 GN=Hmga1 PE=1 SV=1 High mobility group protein HMG-I/HMG-Y OS=Mus musculus OX=10090 GN=Hmga1 PE=1 SV=4	A0A338P6E8; A0A384DV79; P17095; A0A338P6G6; P17095-1; Q3TE85	2	1198.69	44816184	52419240		Shared	Peak Found	High	Not Found	High	0.0001284	3.023e-06	37	36.39
FALSE	High	[R].NLTPGGKDSAARSLNKLQK.[R]	1xDeamidated [Q18]; 1xPropionyl [K7]; 2xCrotonaldehyde [K16; K19]		0.00385625	0.000295583	1	21	1	3	D3YWR3	D3YWR3 [608-626]		Adhesion G protein-coupled receptor L3 OS=Mus musculus OX=10090 GN=Adgrl3 PE=1 SV=1	Q80TS3-5; Q80TS3-4; D3YWR3; D3Z4V0; D3Z593; D3YTW7; D3Z4S7; D3YWB1; Q80TS3-2; Q80TS3; D3YVT9; D3Z634; D3Z5M6; K3W4M8; D3Z6H9; D3Z6H7; D3YU23; D3Z3X6; D3Z6J2; Q80TS3-3; D3Z3G4	3	2195.2	59143000	53265660	53371276		High	High	High	High	0.0001284	0.0005466	3	66.32
FALSE	High	[R].NIVDKTASFVAR.[N]	1xPropionyl [N-Term]; 1xPropionyl [K5]		6.06954e-05	0.000295583	1	1	1	4	Q8K4Z5	Q8K4Z5 [51-62]		Splicing factor 3A subunit 1 OS=Mus musculus OX=10090 GN=Sf3a1 PE=1 SV=1	Q8K4Z5	1	1432.78	24750912	61799620	28875442		High	High	High	High	0.0001284	2.678e-06	74	85.49
FALSE	High	[R].NMLKGQHEKEAGDR.[K]	1xPropionyl [N-Term]; 2xPropionyl [K4; K9]		1.08238e-06	0.000295583	2	4	1	13	Q99JF8; A2BI12	Q99JF8 [299-312]; A2BI12 [299-312]		PC4 and SFRS1-interacting protein OS=Mus musculus OX=10090 GN=Psip1 PE=1 SV=1 PC4 and SFRS1-interacting protein OS=Mus musculus OX=10090 GN=Psip1 PE=1 SV=1	Q99JF8; Q99JF8-2; A2BI12; F6W677	2	1780.86	1023637888	3237386752	961888904	Shared	High	High	High	High	0.0001284	1.51e-08	99	53.39
FALSE	High	[K].NKGAAKTRK.[V]	1xPropionyl [N-Term]; 2xPropionyl [K2; K6]		0.00389908	0.000295583	2	6	1	1	A0A384DV79; P17095	A0A384DV79 [55-63]; P17095 [66-74]		High mobility group protein HMG-I/HMG-Y OS=Mus musculus OX=10090 GN=Hmga1 PE=1 SV=1 High mobility group protein HMG-I/HMG-Y OS=Mus musculus OX=10090 GN=Hmga1 PE=1 SV=4	A0A338P6E8; A0A384DV79; P17095; A0A338P6G6; P17095-1; Q3TE85	3	1141.67	3.94611e+06		20207724	Shared	Peak Found	Not Found	High	High	0.0001284	0.0005575	26	31.41
FALSE	High	[R].MRIESLSSQLSNLQKESR.[A]	1xOxidation [M1]; 1xPropionyl [N-Term]; 1xPropionyl [K15]		1.36588e-06	0.000295583	1	1	1	2	P14733	P14733 [299-316]		Lamin-B1 OS=Mus musculus OX=10090 GN=Lmnb1 PE=1 SV=3	P14733	2	2234.14	8734004	23147502	8680500		Peak Found	High	Peak Found	High	0.0001284	2.036e-08	74	72.26
FALSE	High	[R].NENRDISEVIALGVPNPR.[T]	1xPropionyl [N-Term]		1.269e-07	0.000295583	1	2	1	7	A0A0B4J1E2	A0A0B4J1E2 [383-400]		SNW domain-containing protein 1 OS=Mus musculus OX=10090 GN=Snw1 PE=1 SV=1	A0A0B4J1E2; Q9CSN1	1	2049.07	74687276	53652210	77865060		High	High	High	High	0.0001284	9.582e-10	70	75.2
FALSE	High	[R].NEGHEEKPLPPAQSQTQEGGPAAGKASGADQRDTR.[R]	1xPropionyl [N-Term]; 2xPropionyl [K7; K25]		0.000351265	0.000295583	1	5	1	2	Q7TSJ2	Q7TSJ2 [248-282]		Microtubule-associated protein 6 OS=Mus musculus OX=10090 GN=Map6 PE=1 SV=2	D3Z6W1; Q7TSJ2-2; Q7TSJ2; Q7TSJ2-3; A0A140LIT9	2	3782.8				No Quan Values	High	Not Found	High	High	0.0001284	2.55e-05	25
FALSE	High	[R].MTAKSASADLSR.[S]	1xPropionyl [N-Term]; 1xPropionyl [K4]		0.000309256	0.000295583	1	10	1	4	P27546	P27546 [822-833]		Microtubule-associated protein 4 OS=Mus musculus OX=10090 GN=Map4 PE=1 SV=3	P27546; A0A0G2JFH2; P27546-2; A0A0G2JFT4; A0A0G2JG35; A0A140T8T5; P27546-3; P27546-4; A0A0G2JDN7; E9PZ43	1	1349.67	348832160	270431584	248131008		High	High	High	High	0.0001284	2.161e-05	71	58.64
FALSE	High	[R].MTAKSASADLSR.[S]	1xOxidation [M1]; 1xPropionyl [N-Term]; 1xPropionyl [K4]		0.00105718	0.000295583	1	10	1	3	P27546	P27546 [822-833]		Microtubule-associated protein 4 OS=Mus musculus OX=10090 GN=Map4 PE=1 SV=3	P27546; A0A0G2JFH2; P27546-2; A0A0G2JFT4; A0A0G2JG35; A0A140T8T5; P27546-3; P27546-4; A0A0G2JDN7; E9PZ43	1	1365.67	72712448	109543952	47003824		High	High	High	High	0.0001284	0.0001055	70	47.88
FALSE	High	[R].MVLAAAGGVEHQQLLDLAQKHLSSVSR.[V]	1xPropionyl [N-Term]; 1xPropionyl [K20]		4.46175e-07	0.000295583	1	1	1	1	Q9CZ13	Q9CZ13 [229-255]		Cytochrome b-c1 complex subunit 1, mitochondrial OS=Mus musculus OX=10090 GN=Uqcrc1 PE=1 SV=2	Q9CZ13	1	2970.58		9375843			Not Found	High	Not Found	High	0.0001284	4.821e-09	53	90.16
FALSE	High	[R].MVLAAAGGVEHQQLLDLAQKHLSSVSR.[V]	1xDeamidated [Q12]; 1xPropionyl [N-Term]; 1xPropionyl [K20]		0.000159108	0.000295583	1	1	1	1	Q9CZ13	Q9CZ13 [229-255]		Cytochrome b-c1 complex subunit 1, mitochondrial OS=Mus musculus OX=10090 GN=Uqcrc1 PE=1 SV=2	Q9CZ13	1	2971.57				No Quan Values	Not Found	Not Found	High	High	0.0001284	9.254e-06	33
FALSE	High	[R].MYSYPARVPPPPPIAR.[A]	1xPropionyl [N-Term]		0.000775381	0.000295583	1	5	1	3	Q9Z204	Q9Z204 [136-151]		Heterogeneous nuclear ribonucleoproteins C1/C2 OS=Mus musculus OX=10090 GN=Hnrnpc PE=1 SV=1	Q9Z204; Q9Z204-5; Q9Z204-2; Q9Z204-4; Q9Z204-3	1	1867.99	64835888	9495259	71921544		High	Peak Found	High	High	0.0001284	7.082e-05	36	64.94
FALSE	High	[R].NAGEIGEMKDGVPEGTQLQAHRNPTYRPR.[F]	1xDeamidated [N23]; 1xPropionyl [N-Term]; 1xPropionyl [K9]		0.000556213	0.000295583	1	1	1	1	Q9JKB3-2	Q9JKB3-2 [183-211]		Isoform 2 of Y-box-binding protein 3 OS=Mus musculus OX=10090 GN=Ybx3	Q9JKB3-2	2	3334.62	27356978	26139654	23067698		Peak Found	High	Peak Found	High	0.0001284	4.619e-05	5	57.27
FALSE	High	[R].NEGHEEKPLPPAQSQTQEGGPAAGKASGADQRDTR.[R]	1xDeamidated [Q]; 1xPropionyl [N-Term]; 2xPropionyl [K7; K25]		0.00292549	0.000295583	1	5	2	3	Q7TSJ2	Q7TSJ2 [248-282]		Microtubule-associated protein 6 OS=Mus musculus OX=10090 GN=Map6 PE=1 SV=2	D3Z6W1; Q7TSJ2-2; Q7TSJ2; Q7TSJ2-3; A0A140LIT9	2	3783.78				No Quan Values	High	High	High	High	0.0001284	0.0003855	26
FALSE	High	[R].NDEELNKLLGR.[V]	1xPropionyl [K7]; 1xPropionyl [N-Term]		8.65171e-05	0.000295583	4	8	2	3	Q8BFU2; Q8CGP5; Q8R1M2; Q8CGP7	Q8BFU2 [90-100]; Q8CGP5 [90-100]; Q8R1M2 [90-100]; Q8CGP7 [90-100]		Histone H2A type 3 OS=Mus musculus OX=10090 GN=H2aw PE=1 SV=3 Histone H2A type 1-F OS=Mus musculus OX=10090 GN=Hist1h2af PE=1 SV=3 Histone H2A.J OS=Mus musculus OX=10090 GN=H2aj PE=1 SV=1 Histone H2A type 1-K OS=Mus musculus OX=10090 GN=H2ac15 PE=1 SV=3	Q8BFU2; C0HKE2; Q8CGP5; Q8CGP4; Q8R1M2; A0A0N4SV66; Q8CGP7; Q8CGP6	1	1356.71	105171952	155483008	339753176	Shared	High	High	High	High	0.0001284	4.202e-06	70	71.47
FALSE	High	[R].NDEELNKLLGR.[V]	1xAcetyl [K7]; 1xPropionyl [N-Term]		0.00364906	0.000295583	4	8	1	2	Q8BFU2; Q8CGP5; Q8R1M2; Q8CGP7	Q8BFU2 [90-100]; Q8CGP5 [90-100]; Q8R1M2 [90-100]; Q8CGP7 [90-100]	Q8BFU2 1xAcetyl [K96]; Q8CGP5 1xAcetyl [K96]; Q8R1M2 1xAcetyl [K96]; Q8CGP7 1xAcetyl [K96]	Histone H2A type 3 OS=Mus musculus OX=10090 GN=H2aw PE=1 SV=3 Histone H2A type 1-F OS=Mus musculus OX=10090 GN=Hist1h2af PE=1 SV=3 Histone H2A.J OS=Mus musculus OX=10090 GN=H2aj PE=1 SV=1 Histone H2A type 1-K OS=Mus musculus OX=10090 GN=H2ac15 PE=1 SV=3	Q8BFU2; C0HKE2; Q8CGP5; Q8CGP4; Q8R1M2; A0A0N4SV66; Q8CGP7; Q8CGP6	1	1398.72	172772884	839703360	281743712	Shared	High	High	Peak Found	High	0.0001284	0.0005106	39	80.17
FALSE	High	[R].NDEELNKLLGR.[V]	1xPropionyl [N-Term]; 1xPropionyl [K7]		0.000161773	0.000295583	4	8	1	30	Q8BFU2; Q8CGP5; Q8R1M2; Q8CGP7	Q8BFU2 [90-100]; Q8CGP5 [90-100]; Q8R1M2 [90-100]; Q8CGP7 [90-100]		Histone H2A type 3 OS=Mus musculus OX=10090 GN=H2aw PE=1 SV=3 Histone H2A type 1-F OS=Mus musculus OX=10090 GN=Hist1h2af PE=1 SV=3 Histone H2A.J OS=Mus musculus OX=10090 GN=H2aj PE=1 SV=1 Histone H2A type 1-K OS=Mus musculus OX=10090 GN=H2ac15 PE=1 SV=3	Q8BFU2; C0HKE2; Q8CGP5; Q8CGP4; Q8R1M2; A0A0N4SV66; Q8CGP7; Q8CGP6	1	1412.74	3392767852	14512430098	4.03243e+09	Shared	High	High	High	High	0.0001284	9.416e-06	93	83.35
FALSE	High	[R].TRSAVATGPR.[E]	1xPropionyl [N-Term]		3.87539e-05	0.000295583	1	1	1	2	Q9CXS4	Q9CXS4 [4-13]		Centromere protein V OS=Mus musculus OX=10090 GN=Cenpv PE=1 SV=2	Q9CXS4	1	1071.59		60484768	15083628		Not Found	High	High	High	0.0001284	1.498e-06	43	27.3
FALSE	High	[R].NEGHEEKPLPPAQSQTQEGGPAAGKASGADQR.[D]	1xPropionyl [N-Term]; 2xPropionyl [K7; K25]		1.01841e-06	0.000295583	1	5	1	4	Q7TSJ2	Q7TSJ2 [248-279]		Microtubule-associated protein 6 OS=Mus musculus OX=10090 GN=Map6 PE=1 SV=2	D3Z6W1; Q7TSJ2-2; Q7TSJ2; Q7TSJ2-3; A0A140LIT9	1	3410.62	6.19616e+06	15268466			Peak Found	High	High	High	0.0001284	1.392e-08	81	48.32
FALSE	High	[R].NEGHEEKPLPPAQSQTQEGGPAAGKASGADQR.[D]	1xDeamidated [Q15]; 1xPropionyl [N-Term]; 2xPropionyl [K7; K25]		2.07754e-07	0.000295583	1	5	1	2	Q7TSJ2	Q7TSJ2 [248-279]		Microtubule-associated protein 6 OS=Mus musculus OX=10090 GN=Map6 PE=1 SV=2	D3Z6W1; Q7TSJ2-2; Q7TSJ2; Q7TSJ2-3; A0A140LIT9	1	3411.6				No Quan Values	High	High	Not Found	High	0.0001284	1.802e-09	83
FALSE	High	[R].NEGHEEKPLPPAQSQTQEGGPAAGKASGADQR.[D]	2xDeamidated [Q13; Q15]; 1xPropionyl [N-Term]; 2xPropionyl [K7; K25]		0.000113492	0.000295583	1	5	1	1	Q7TSJ2	Q7TSJ2 [248-279]		Microtubule-associated protein 6 OS=Mus musculus OX=10090 GN=Map6 PE=1 SV=2	D3Z6W1; Q7TSJ2-2; Q7TSJ2; Q7TSJ2-3; A0A140LIT9	1	3412.59				No Quan Values	Not Found	High	Not Found	High	0.0001284	5.973e-06	42
FALSE	High	[R].NDEELNKLLGR.[V]	1xDeamidated [N1]; 1xPropionyl [K7]		0.000261917	0.000295583	4	8	1	1	Q8BFU2; Q8CGP5; Q8R1M2; Q8CGP7	Q8BFU2 [90-100]; Q8CGP5 [90-100]; Q8R1M2 [90-100]; Q8CGP7 [90-100]		Histone H2A type 3 OS=Mus musculus OX=10090 GN=H2aw PE=1 SV=3 Histone H2A type 1-F OS=Mus musculus OX=10090 GN=Hist1h2af PE=1 SV=3 Histone H2A.J OS=Mus musculus OX=10090 GN=H2aj PE=1 SV=1 Histone H2A type 1-K OS=Mus musculus OX=10090 GN=H2ac15 PE=1 SV=3	Q8BFU2; C0HKE2; Q8CGP5; Q8CGP4; Q8R1M2; A0A0N4SV66; Q8CGP7; Q8CGP6	1	1357.7	9896182	82242680	11329019	Shared	Peak Found	High	Peak Found	High	0.0001284	1.75e-05	87	74.19
FALSE	High	[R].MEELHSQEMQKR.[K]	1xPropionyl [N-Term]; 1xPropionyl [K11]		5.89463e-06	0.000295583	1	1	1	1	Q8VIJ6	Q8VIJ6 [541-552]		Splicing factor, proline- and glutamine-rich OS=Mus musculus OX=10090 GN=Sfpq PE=1 SV=1	Q8VIJ6	1	1657.77				No Quan Values	Not Found	High	Not Found	High	0.0001284	1.335e-07	66
FALSE	High	[R].MEELHNQEVQKR.[K]	1xOxidation [M1]; 1xPropionyl [N-Term]; 1xPropionyl [K11]		0.000146424	0.000295583	1	1	1	1	Q99K48	Q99K48 [328-339]		Non-POU domain-containing octamer-binding protein OS=Mus musculus OX=10090 GN=Nono PE=1 SV=3	Q99K48	1	1668.8				No Quan Values	Not Found	High	Not Found	High	0.0001284	8.31e-06	70
FALSE	High	[-].MEEAASQSLEEDFEGQATHTGPKGVINDWR.[K]	1xAcetyl [N-Term]; 1xPropionyl [K23]		4.8752e-07	0.000295583	1	3	1	1	A0A087WS02	A0A087WS02 [1-30]	A0A087WS02 1xAcetyl [N-Term]	Phosducin (Fragment) OS=Mus musculus OX=10090 GN=Pdc PE=1 SV=1	A0A087WS02; Q9QW08; A0A087WRK4	1	3430.55	21211348	33711792	23103614		Peak Found	High	Peak Found	High	0.0001284	5.391e-09	59	86.39
FALSE	High	[R].LSAKPAPAKVDAKPKKAAGK.[D]	1xPropionyl [N-Term]; 4xPropionyl [K20; K]; 1xDelta:H(8)C(6)O(2) [K]		0.00414323	0.000295583	1	1	3	7	P18608	P18608 [23-42]		Non-histone chromosomal protein HMG-14 OS=Mus musculus OX=10090 GN=Hmgn1 PE=1 SV=2	P18608	3	2368.39	192550712	320551600	220456888		High	High	High	High	0.0001284	0.0005988	8	86.16
FALSE	High	[R].LSAKPAPPKPEPKPK.[K]	1xAcetyl [K4]; 1xPropionyl [K13]		0.00107488	0.000295583	1	4	1	1	P09602	P09602 [28-42]	P09602 1xAcetyl [K31]	Non-histone chromosomal protein HMG-17 OS=Mus musculus OX=10090 GN=Hmgn2 PE=1 SV=2	A3KGL9; F6W687; P09602; B7ZCQ3	0	1682.98				No Quan Values	Not Found	Not Found	High	High	0.0001284	0.0001073	17
FALSE	High	[R].LSAKPAPPKPEPKPK.[K]	1xPropionyl [N-Term]; Propionyl [K]; 1xDelta:H(8)C(6)O(2) [K4]		8.6864e-06	0.000295583	1	4	6	13	P09602	P09602 [28-42]		Non-histone chromosomal protein HMG-17 OS=Mus musculus OX=10090 GN=Hmgn2 PE=1 SV=2	A3KGL9; F6W687; P09602; B7ZCQ3	0	1697	315983314	92341381	914506907		High	High	High	High	0.0001284	2.195e-07	28	41.52
FALSE	High	[R].LSAKPAPPKPEPKPK.[K]	1xPropionyl [N-Term]; Propionyl [K]; 1xDelta:H(8)C(6)O(2) [K4]		4.63813e-07	0.000295583	1	4	11	48	P09602	P09602 [28-42]		Non-histone chromosomal protein HMG-17 OS=Mus musculus OX=10090 GN=Hmgn2 PE=1 SV=2	A3KGL9; F6W687; P09602; B7ZCQ3	0	1753.03	2623641194	1907200388	6618301888		High	High	High	High	0.0001284	5.078e-09	60	54.62
FALSE	High	[R].LSAKPAPPKPEPKPK.[K]	1xAcetyl [K]; 1xPropionyl [N-Term]; Propionyl [K]; 1xDelta:H(8)C(6)O(2) [K4]		0.00292549	0.000295583	1	4	4	4	P09602	P09602 [28-42]	P09602 1xAcetyl [K]	Non-histone chromosomal protein HMG-17 OS=Mus musculus OX=10090 GN=Hmgn2 PE=1 SV=2	A3KGL9; F6W687; P09602; B7ZCQ3	0	1795.04	1590143716	22792540	4030348864		High	Peak Found	High	High	0.0001284	0.0003853	20	63.36
FALSE	High	[R].LSAKPAPPKPEPKPK.[K]	1xPropionyl [N-Term]; 3xPropionyl [K9; K]		3.19245e-05	0.000295583	1	4	3	27	P09602	P09602 [28-42]		Non-histone chromosomal protein HMG-17 OS=Mus musculus OX=10090 GN=Hmgn2 PE=1 SV=2	A3KGL9; F6W687; P09602; B7ZCQ3	0	1809.05	5363500332	3473834496	6953798596		High	High	High	High	0.0001284	1.17e-06	34	66.78
FALSE	High	[R].LSAKPAPAKVDAKPKKAAGK.[D]	Propionyl [K]; Delta:H(8)C(6)O(2) [K]; 1xPropionyl [N-Term]		6.26494e-06	0.000295583	1	1	7	13	P18608	P18608 [23-42]		Non-histone chromosomal protein HMG-14 OS=Mus musculus OX=10090 GN=Hmgn1 PE=1 SV=2	P18608	3	2312.36	283560746	354603702	371575508		High	High	High	High	0.0001284	1.446e-07	52	73.78
FALSE	High	[R].LSAKPAPPKPEPKPK.[K]	Propionyl [K]; 1xDelta:H(8)C(6)O(2) [K4]; 1xPropionyl [N-Term]; 1xAcetyl [K13]; 1xCrotonaldehyde [K9]		1.44592e-05	0.000295583	1	4	3	25	P09602	P09602 [28-42]		Non-histone chromosomal protein HMG-17 OS=Mus musculus OX=10090 GN=Hmgn2 PE=1 SV=2	A3KGL9; F6W687; P09602; B7ZCQ3	0	1865.08	2165431120	1797510804	3360673032		High	High	High	High	0.0001284	4.211e-07	53	81.04
FALSE	High	[R].LSAKPAPPKPEPKPKKAPAK.[K]	1xPropionyl [N-Term]; Propionyl [K]		3.50766e-05	0.000295583	1	4	2	2	P09602	P09602 [28-47]		Non-histone chromosomal protein HMG-17 OS=Mus musculus OX=10090 GN=Hmgn2 PE=1 SV=2	A3KGL9; F6W687; P09602; B7ZCQ3	2	2248.34	17156316	126384280	45910896		Peak Found	Peak Found	High	High	0.0001284	1.323e-06	13	41.75
FALSE	High	[R].LSAKPAPPKPEPKPKKAPAK.[K]	1xPropionyl [N-Term]; Propionyl [K]; 1xDelta:H(8)C(6)O(2) [K]		3.7429e-06	0.000295583	1	4	5	8	P09602	P09602 [28-47]		Non-histone chromosomal protein HMG-17 OS=Mus musculus OX=10090 GN=Hmgn2 PE=1 SV=2	A3KGL9; F6W687; P09602; B7ZCQ3	2	2304.37	2.18518e+08	57465839	909278944		High	Peak Found	High	High	0.0001284	7.455e-08	29	50.41
FALSE	High	[R].LSAKPAPPKPEPKPKKAPAK.[K]	Propionyl [K]; Delta:H(8)C(6)O(2) [K]; 1xPropionyl [N-Term]		2.39354e-05	0.000295583	1	4	13	22	P09602	P09602 [28-47]		Non-histone chromosomal protein HMG-17 OS=Mus musculus OX=10090 GN=Hmgn2 PE=1 SV=2	A3KGL9; F6W687; P09602; B7ZCQ3	2	2360.4	1170275864	804780282	2678987552		High	High	High	High	0.0001284	8.058e-07	21	60.64
FALSE	High	[R].LSAKPAPPKPEPKPKKAPAK.[K]	1xAcetyl [K]; 1xPropionyl [N-Term]; Propionyl [K]; Delta:H(8)C(6)O(2) [K]		2.93794e-05	0.000295583	1	4	3	11	P09602	P09602 [28-47]	P09602 1xAcetyl [K]	Non-histone chromosomal protein HMG-17 OS=Mus musculus OX=10090 GN=Hmgn2 PE=1 SV=2	A3KGL9; F6W687; P09602; B7ZCQ3	2	2402.41	362077354	193613252	398755102		High	High	High	High	0.0001284	1.049e-06	16	69.81
FALSE	High	[R].LSAKPAPPKPEPKPKKAPAK.[K]	1xPropionyl [N-Term]; Propionyl [K]; Delta:H(8)C(6)O(2) [K]		1.78464e-05	0.000295583	1	4	8	24	P09602	P09602 [28-47]		Non-histone chromosomal protein HMG-17 OS=Mus musculus OX=10090 GN=Hmgn2 PE=1 SV=2	A3KGL9; F6W687; P09602; B7ZCQ3	2	2416.42	4418870721	4000725450	5416790552		High	High	High	High	0.0001284	5.545e-07	22	72.79
FALSE	High	[R].LSAKPAPPKPEPKPKKAPAK.[K]	1xPropionyl [N-Term]; Propionyl [K]; Delta:H(8)C(6)O(2) [K]		0.000396775	0.000295583	1	4	6	19	P09602	P09602 [28-47]		Non-histone chromosomal protein HMG-17 OS=Mus musculus OX=10090 GN=Hmgn2 PE=1 SV=2	A3KGL9; F6W687; P09602; B7ZCQ3	2	2472.45	2937971924	3040874520	3587593280		High	High	High	High	0.0001284	2.987e-05	10	85.69
FALSE	High	[R].LSAKPAPPKPEPKPKK.[A]	Propionyl [K]; 1xDelta:H(8)C(6)O(2) [K4]; 1xPropionyl [N-Term]		0.00428276	0.000295583	1	4	2	3	P09602	P09602 [28-43]		Non-histone chromosomal protein HMG-17 OS=Mus musculus OX=10090 GN=Hmgn2 PE=1 SV=2	A3KGL9; F6W687; P09602; B7ZCQ3	1	1993.17		31270710			Not Found	High	High	High	0.0001284	0.0006237	8	69.4
FALSE	High	[R].LSAKPAPPKPEPKPKKAPAKK.[G]	1xPropionyl [N-Term]; 2xPropionyl [K4; K20]; 1xDelta:H(8)C(6)O(2) [K16]		0.000779686	0.000295583	1	4	1	1	P09602	P09602 [28-48]		Non-histone chromosomal protein HMG-17 OS=Mus musculus OX=10090 GN=Hmgn2 PE=1 SV=2	A3KGL9; F6W687; P09602; B7ZCQ3	3	2488.49				No Quan Values	Not Found	Not Found	High	High	0.0001284	7.092e-05	18
FALSE	High	[R].LSAKPAPAKVDAKPKKAAGK.[D]	1xPropionyl [N-Term]; 4xPropionyl [K4; K9; K15; K16]		1.28004e-05	0.000295583	1	1	1	1	P18608	P18608 [23-42]		Non-histone chromosomal protein HMG-14 OS=Mus musculus OX=10090 GN=Hmgn1 PE=1 SV=2	P18608	3	2256.33				No Quan Values	Not Found	Not Found	High	High	0.0001284	3.606e-07	38
FALSE	High	[R].LSAKPAPAKVDAKPKK.[A]	1xPropionyl [N-Term]; 3xPropionyl [K4; K13; K]		0.000107974	0.000295583	1	1	2	2	P18608	P18608 [23-38]		Non-histone chromosomal protein HMG-14 OS=Mus musculus OX=10090 GN=Hmgn1 PE=1 SV=2	P18608	2	1873.12				No Quan Values	Not Found	Not Found	High	High	0.0001284	5.59e-06	35
FALSE	High	[R].LREKDKHVEEVR.[K]	1xPropionyl [N-Term]; Propionyl [K]; 1xDelta:H(8)C(6)O(2) [K4]		0.000200777	0.000295583	1	1	2	2	P54227	P54227 [123-134]		Stathmin OS=Mus musculus OX=10090 GN=Stmn1 PE=1 SV=2	P54227	3	1705.92	17185148	36702324	11729072		Peak Found	High	High	High	0.0001284	1.244e-05	19	50.61
FALSE	High	[R].LRELGIQR.[T]	1xPropionyl [N-Term]		0.00160994	0.000295583	1	6	1	5	E9Q0B1	E9Q0B1 [480-487]		Nuclear protein MDM1 OS=Mus musculus OX=10090 GN=Mdm1 PE=1 SV=1	E9Q0B1; Q9D067-4; Q9D067-2; B2RPU6; Q9D067; E9PW14	1	1040.62	156794672	80427336	111857336		High	High	High	High	0.0001284	0.0001801	51	61.28
FALSE	High	[R].LREQEREEKER.[R]	1xPropionyl [N-Term]; 1xPropionyl [K9]		0.000247806	0.000295583	1	4	1	1	Q3UMU9	Q3UMU9 [346-356]		Hepatoma-derived growth factor-related protein 2 OS=Mus musculus OX=10090 GN=Hdgfl2 PE=1 SV=1	Q3UMU9-4; Q3UMU9-3; Q3UMU9-2; Q3UMU9	3	1613.82				No Quan Values	Not Found	High	Not Found	High	0.0001284	1.629e-05	35
FALSE	High	[R].LRGTKTVQEKEN.[-]	1xPropionyl [N-Term]; 2xPropionyl [K5; K10]		0.00030081	0.000295583	1	1	1	3	P62918	P62918 [246-257]		60S ribosomal protein L8 OS=Mus musculus OX=10090 GN=Rpl8 PE=1 SV=2	P62918	3	1570.84	59890152	68366208	57225864		High	High	High	High	0.0001284	2.094e-05	25	55.61
FALSE	High	[R].IRHVISYSLSPFEQR.[A]	1xPropionyl [N-Term]		3.25382e-07	0.000295583	1	1	1	2	Q9CQ69	Q9CQ69 [11-25]		Cytochrome b-c1 complex subunit 8 OS=Mus musculus OX=10090 GN=Uqcrq PE=1 SV=3	Q9CQ69	1	1888.01	9882925	15321932	11999335		Peak Found	High	High	High	0.0001284	3.206e-09	49	72.85
FALSE	High	[R].LRNTETEESLAKR.[L]	1xPropionyl [N-Term]; 1xPropionyl [K12]		5.56832e-07	0.000295583	1	3	1	2	Q64520	Q64520 [136-148]		Guanylate kinase OS=Mus musculus OX=10090 GN=Guk1 PE=1 SV=2	Q64520; Q64520-2; E9Q7K1	2	1658.87				No Quan Values	Not Found	High	High	High	0.0001284	6.421e-09	26
FALSE	High	[R].LSAKPAPAKVDAKPKK.[A]	Propionyl [K]; 1xDelta:H(8)C(6)O(2) [K4]; 1xPropionyl [N-Term]		4.14172e-05	0.000295583	1	1	2	12	P18608	P18608 [23-38]		Non-histone chromosomal protein HMG-14 OS=Mus musculus OX=10090 GN=Hmgn1 PE=1 SV=2	P18608	2	1929.14	342165104	404168400	492966528		High	High	High	High	0.0001284	1.631e-06	37	69.71
FALSE	High	[R].LRSSVPGVR.[L]	1xPropionyl [N-Term]		0.00326737	0.000295583	1	3	1	2	P20152	P20152 [70-78]		Vimentin OS=Mus musculus OX=10090 GN=Vim PE=1 SV=3	A0A0A6YWC8; A2AKJ2; P20152	1	1026.61	49691704	206170896	53406200		Peak Found	High	Peak Found	High	0.0001284	0.0004458	36	45.95
FALSE	High	[R].IRTKPFPWGDGNHTLFHNPHVNPLPTGYEDE.[-]	1xDelta:H(8)C(6)O(2) [K4]; 1xPropionyl [N-Term]; 1xPropionyl [K4]		3.50221e-06	0.000295583	1	2	2	3	P43024	P43024 [81-111]		Cytochrome c oxidase subunit 6A1, mitochondrial OS=Mus musculus OX=10090 GN=Cox6a1 PE=1 SV=2	P43024; Q9DCW5	1	3697.78	132289464	146188256	131547240		High	High	High	High	0.0001284	6.817e-08	17	75.85
FALSE	High	[K].TSKPKAAKPKK.[T]	1xPropionyl [N-Term]; 3xPropionyl [K5; K]		0.000847197	0.000295583	1	1	2	2	P43274	P43274 [203-213]		Histone H1.4 OS=Mus musculus OX=10090 GN=H1-4 PE=1 SV=2	P43274	2	1407.86	21581510		86972088		Peak Found	Not Found	High	High	0.0001284	7.916e-05	36	36.67
FALSE	High	[R].LSAKPAPAKVDAKPK.[K]	1xPropionyl [N-Term]; 1xPropionyl [K9]		8.4154e-05	0.000295583	1	1	1	1	P18608	P18608 [23-37]		Non-histone chromosomal protein HMG-14 OS=Mus musculus OX=10090 GN=Hmgn1 PE=1 SV=2	P18608	1	1632.97			130354392		Not Found	Not Found	High	High	0.0001284	4.059e-06	40	40.98
FALSE	High	[R].LSAKPAPAKVDAKPK.[K]	1xPropionyl [N-Term]; 2xPropionyl [K]		2.61127e-06	0.000295583	1	1	4	10	P18608	P18608 [23-37]		Non-histone chromosomal protein HMG-14 OS=Mus musculus OX=10090 GN=Hmgn1 PE=1 SV=2	P18608	1	1688.99	633321376	90303104	1538031328		High	High	High	High	0.0001284	4.662e-08	64	54.88
FALSE	High	[R].LSAKPAPAKVDAKPK.[K]	1xAcetyl [K4]; 1xPropionyl [N-Term]; 2xPropionyl [K9; K13]		0.00619738	0.000295583	1	1	1	2	P18608	P18608 [23-37]	P18608 1xAcetyl [K26]	Non-histone chromosomal protein HMG-14 OS=Mus musculus OX=10090 GN=Hmgn1 PE=1 SV=2	P18608	1	1731.01	114466176	36341776	123817456		High	Peak Found	High	High	0.0001284	0.0009932	20	64.58
FALSE	High	[R].LSAKPAPAKVDAKPK.[K]	Propionyl [K]; 1xDelta:H(8)C(6)O(2) [K4]; 1xPropionyl [N-Term]		0.000116679	0.000295583	1	1	3	13	P18608	P18608 [23-37]		Non-histone chromosomal protein HMG-14 OS=Mus musculus OX=10090 GN=Hmgn1 PE=1 SV=2	P18608	1	1745.02	1823974546	1056055057	2313430566		High	High	High	High	0.0001284	6.213e-06	61	68.1
FALSE	High	[R].IRSYMAKGQR.[L]	1xPropionyl [N-Term]; 1xPropionyl [K7]		0.000183751	0.000295583	1	4	1	2	A0A1L1SS27	A0A1L1SS27 [106-115]		60S ribosomal protein L29 (Fragment) OS=Mus musculus OX=10090 GN=Rpl29 PE=1 SV=1	A0A1L1SUN1; A0A1L1SS27; P47915; W4VSN7	2	1321.7	66707468	36996556	96561080		High	Peak Found	High	High	0.0001284	1.111e-05	45	57.17
FALSE	High	[R].LSAKPAPPKPEPKPKKAPAKK.[G]	1xPropionyl [N-Term]; Propionyl [K]; 1xDelta:H(8)C(6)O(2) [K]		0.000109783	0.000295583	1	4	3	4	P09602	P09602 [28-48]		Non-histone chromosomal protein HMG-17 OS=Mus musculus OX=10090 GN=Hmgn2 PE=1 SV=2	A3KGL9; F6W687; P09602; B7ZCQ3	3	2544.52	14964905		102864192		Peak Found	High	High	High	0.0001284	5.716e-06	14	64.65
FALSE	High	[R].LSAKPAPPKPEPKPKKAPAKK.[G]	1xPropionyl [N-Term]; 4xPropionyl [K4; K9; K]; 1xDelta:H(8)C(6)O(2) [K]		0.000200777	0.000295583	1	4	3	16	P09602	P09602 [28-48]		Non-histone chromosomal protein HMG-17 OS=Mus musculus OX=10090 GN=Hmgn2 PE=1 SV=2	A3KGL9; F6W687; P09602; B7ZCQ3	3	2600.54	628908008	768623864	801217813		High	High	High	High	0.0001284	1.241e-05	12	75
FALSE	High	[R].LSAKPVPPKPESKPR.[K]	1xPropionyl [N-Term]; Propionyl [K]; 1xDelta:H(8)C(6)O(2) [K4]		1.10224e-05	0.000295583	1	4	4	5	Q9DCB1-2	Q9DCB1-2 [30-44]		Isoform 2 of High mobility group nucleosome-binding domain-containing protein 3 OS=Mus musculus OX=10090 GN=Hmgn3	Q9DCB1; A0A087WSB8; Q9DCB1-2; Q9DCB1-3	0	1743.02	19097206	8.34283e+06	6.15833e+07		High	Peak Found	High	High	0.0001284	2.971e-07	50	43.99
FALSE	High	[R].LVIGDHKSTSHFR.[T]	1xPropionyl [N-Term]; 1xDelta:H(8)C(6)O(2) [K7]		0.000373327	0.000295583	1	4	1	3	D6RI64	D6RI64 [56-68]		Small acidic protein OS=Mus musculus OX=10090 GN=1110004F10Rik PE=1 SV=1	D3YVR9; D6RI64; Q9R0P4; A0A0U1RPJ7	1	1664.88	84484872	72364104	76399680		High	High	High	High	0.0001284	2.757e-05	28	64.22
FALSE	High	[R].LVTTGVLKQTKGVGASGSFR.[L]	1xPropionyl [N-Term]; 2xPropionyl [K8; K11]		2.76428e-05	0.000295583	1	1	1	3	P10922	P10922 [75-94]		Histone H1.0 OS=Mus musculus OX=10090 GN=H1-0 PE=2 SV=4	P10922	2	2174.22	20864676	71527432	82365976		Peak Found	High	High	High	0.0001284	9.725e-07	58	86.9
FALSE	High	[-].MDFQHRPGGKTGSGGVASSSESNR.[D]	1xAcetyl [N-Term]; 1xPropionyl [K10]		2.90807e-08	0.000295583	1	4	1	1	D3YW09	D3YW09 [1-24]	D3YW09 1xAcetyl [N-Term]	Splicing factor 3A subunit 2 OS=Mus musculus OX=10090 GN=Sf3a2 PE=1 SV=1	D3YW09; G3UVU2; D3Z5A6; Q62203	1	2547.16		47292528	13888494		Not Found	High	Peak Found	High	0.0001284	1.439e-10	79	43.22
FALSE	High	[-].MDFQHRPGGKTGSGGVASSSESNR.[D]	1xAcetyl [N-Term]; 1xDeamidated [Q4]; 1xPropionyl [K10]		0.000221823	0.000295583	1	4	1	1	D3YW09	D3YW09 [1-24]	D3YW09 1xAcetyl [N-Term]	Splicing factor 3A subunit 2 OS=Mus musculus OX=10090 GN=Sf3a2 PE=1 SV=1	D3YW09; G3UVU2; D3Z5A6; Q62203	1	2548.15				No Quan Values	Not Found	High	Not Found	High	0.0001284	1.418e-05	34
FALSE	High	[-].MDFQHRPGGKTGSGGVASSSESNR.[D]	1xAcetyl [N-Term]; 1xOxidation [M1]; 1xPropionyl [K10]		5.86208e-06	0.000295583	1	4	1	2	D3YW09	D3YW09 [1-24]	D3YW09 1xAcetyl [N-Term]	Splicing factor 3A subunit 2 OS=Mus musculus OX=10090 GN=Sf3a2 PE=1 SV=1	D3YW09; G3UVU2; D3Z5A6; Q62203	1	2563.16		16434960	2.14887e+06		Not Found	High	High	High	0.0001284	1.319e-07	74	35.9
FALSE	High	[-].MDFQHRPGGKTGSGGVASSSESNRDRR.[E]	1xAcetyl [N-Term]; 1xPropionyl [K10]		2.46075e-05	0.000295583	1	4	1	2	D3YW09	D3YW09 [1-27]	D3YW09 1xAcetyl [N-Term]	Splicing factor 3A subunit 2 OS=Mus musculus OX=10090 GN=Sf3a2 PE=1 SV=1	D3YW09; G3UVU2; D3Z5A6; Q62203	3	2974.39	38791816	6.16925e+06	51545308		High	Peak Found	High	High	0.0001284	8.382e-07	14	37.73
FALSE	High	[R].LVLEVAQHLGESTVR.[T]	1xPropionyl [N-Term]		1.96085e-05	0.000295583	1	1	1	1	P56480	P56480 [95-109]		ATP synthase subunit beta, mitochondrial OS=Mus musculus OX=10090 GN=Atp5f1b PE=1 SV=2	P56480	0	1706.94		84816272			Not Found	High	Not Found	High	0.0001284	6.27e-07	70	95.59
FALSE	High	[-].MDFQHRPGGKTGSGGVASSSESNRDRR.[E]	1xAcetyl [N-Term]; 1xDeamidated [N23]; 1xPropionyl [K10]		0.000169102	0.000295583	1	4	1	1	D3YW09	D3YW09 [1-27]	D3YW09 1xAcetyl [N-Term]	Splicing factor 3A subunit 2 OS=Mus musculus OX=10090 GN=Sf3a2 PE=1 SV=1	D3YW09; G3UVU2; D3Z5A6; Q62203	3	2975.38				No Quan Values	Not Found	Not Found	High	High	0.0001284	9.969e-06	10
FALSE	High	[-].MDIAIHHPWIR.[R]	1xAcetyl [N-Term]		0.000628267	0.000295583	1	2	1	4	P23927	P23927 [1-11]	P23927 1xAcetyl [N-Term]	Alpha-crystallin B chain OS=Mus musculus OX=10090 GN=Cryab PE=1 SV=2	A0A1L1SRG5; P23927	0	1430.74	33928432	72936976	39564764		High	High	High	High	0.0001284	5.391e-05	34	65.09
FALSE	High	[-].MDIAIHHPWIR.[R]	1xAcetyl [N-Term]; 1xOxidation [M1]		0.00392067	0.000295583	1	2	1	1	P23927	P23927 [1-11]	P23927 1xAcetyl [N-Term]	Alpha-crystallin B chain OS=Mus musculus OX=10090 GN=Cryab PE=1 SV=2	A0A1L1SRG5; P23927	0	1446.73		23878436	12341118		Not Found	High	Peak Found	High	0.0001284	0.0005579	25	53.98
FALSE	High	[-].MDPSGVKVLETAEDIQER.[R]	1xAcetyl [N-Term]; 1xPropionyl [K7]		0.00124813	0.000295583	1	6	1	2	E9Q447	E9Q447 [1-18]	E9Q447 1xAcetyl [N-Term]	Spectrin alpha chain, non-erythrocytic 1 OS=Mus musculus OX=10090 GN=Sptan1 PE=1 SV=1	E9Q447; A3KGU9; P16546; P16546-2; A3KGU7; A3KGU5	1	2115.03	9369078	15423609	7.71349e+06		Peak Found	High	High	High	0.0001284	0.0001301	70	88.28
FALSE	High	[-].MDTSRVQPIKLAR.[V]	1xAcetyl [N-Term]; 1xPropionyl [K10]		2.51197e-06	0.000295583	1	1	1	1	P62858	P62858 [1-13]	P62858 1xAcetyl [N-Term]	40S ribosomal protein S28 OS=Mus musculus OX=10090 GN=Rps28 PE=1 SV=1	P62858	2	1612.88				No Quan Values	High	Not Found	Not Found	High	0.0001284	4.445e-08	71
FALSE	High	[-].MDVTIQHPWFKR.[A]	1xAcetyl [N-Term]; 1xPropionyl [K11]		9.1952e-05	0.000295583	1	3	1	3	A0A494B9Q6	A0A494B9Q6 [1-12]	A0A494B9Q6 1xAcetyl [N-Term]	Alpha-crystallin A chain OS=Mus musculus OX=10090 GN=Cryaa PE=1 SV=1	P24622-2; A0A494B9Q6; P24622	1	1655.84	185656560	312255872	223850432		High	High	High	High	0.0001284	4.558e-06	73	76.11
FALSE	High	[-].MDVTIQHPWFKR.[A]	1xAcetyl [N-Term]; 1xOxidation [M1]; 1xPropionyl [K11]		0.000972945	0.000295583	1	3	1	3	A0A494B9Q6	A0A494B9Q6 [1-12]	A0A494B9Q6 1xAcetyl [N-Term]	Alpha-crystallin A chain OS=Mus musculus OX=10090 GN=Cryaa PE=1 SV=1	P24622-2; A0A494B9Q6; P24622	1	1671.83	56220244	75144816	66233952		High	High	High	High	0.0001284	9.474e-05	35	67.8
FALSE	High	[-].MDGIVTEVAVGVKR.[G]	1xAcetyl [N-Term]; 1xPropionyl [K13]		4.77583e-06	0.000295583	1	5	1	1	Q91Z31	Q91Z31 [1-14]	Q91Z31 1xAcetyl [N-Term]	Polypyrimidine tract-binding protein 2 OS=Mus musculus OX=10090 GN=Ptbp2 PE=1 SV=2	Q91Z31; A0A0G2JGW0; Q3V328; Q91Z31-2; A0A0G2JE77	1	1571.85	19291758	40858632	23825744		Peak Found	High	Peak Found	High	0.0001284	1.015e-07	92	87.83
FALSE	High	[R].LVGATATPPPPPKAR.[S]	1xPropionyl [N-Term]; 1xPropionyl [K13]		0.00190059	0.000295583	1	2	1	1	Q91Z49	Q91Z49 [8-22]		UAP56-interacting factor OS=Mus musculus OX=10090 GN=Fyttd1 PE=1 SV=1	Q91Z49; Q91Z49-2	1	1584.91	31422382		13242377		Peak Found	Not Found	High	High	0.0001284	0.0002223	45	62.56
FALSE	High	[R].IVAPGKGILAADESTGSIAKR.[L]	1xPropionyl [N-Term]; 2xPropionyl [K6; K20]		2.05786e-06	0.000295583	1	9	1	5	D3YWI1	D3YWI1 [23-43]		Fructose-bisphosphate aldolase (Fragment) OS=Mus musculus OX=10090 GN=Aldoa PE=1 SV=8	A0A0U1RPT5; D3YWI1; P00883; A0A0U1RPN8; A6ZI47; D3YV98; D3Z510; A6ZI44; P05064	2	2222.24	13918252	100986928	33970376		High	High	High	High	0.0001284	3.439e-08	115	85.25
FALSE	High	[R].LTTLELLEVRR.[Q]	1xPropionyl [N-Term]		0.00242422	0.000295583	1	3	1	1	Q62261	Q62261 [2079-2089]		Spectrin beta chain, non-erythrocytic 1 OS=Mus musculus OX=10090 GN=Sptbn1 PE=1 SV=2	Q62261; A0A0A0MQG2; Q62261-2	1	1398.83		6.78697e+06			Not Found	High	Not Found	High	0.0001284	0.0003039	32	88.44
FALSE	High	[R].LSAKPVPPKPESKPR.[K]	Propionyl [K]; 1xDelta:H(8)C(6)O(2) [K4]; 1xPropionyl [N-Term]		2.4202e-05	0.000295583	1	4	5	21	Q9DCB1-2	Q9DCB1-2 [30-44]		Isoform 2 of High mobility group nucleosome-binding domain-containing protein 3 OS=Mus musculus OX=10090 GN=Hmgn3	Q9DCB1; A0A087WSB8; Q9DCB1-2; Q9DCB1-3	0	1799.04	602569185	428032768	887815474		High	High	High	High	0.0001284	8.208e-07	54	56.87
FALSE	High	[R].LSAKPVPPKPESKPR.[K]	1xAcetyl [K]; 1xPropionyl [N-Term]; Propionyl [K]; 1xDelta:H(8)C(6)O(2) [K4]		0.000594426	0.000295583	1	4	2	17	Q9DCB1-2	Q9DCB1-2 [30-44]	Q9DCB1-2 1xAcetyl [K]	Isoform 2 of High mobility group nucleosome-binding domain-containing protein 3 OS=Mus musculus OX=10090 GN=Hmgn3	Q9DCB1; A0A087WSB8; Q9DCB1-2; Q9DCB1-3	0	1841.05	344581920	219302328	217763308		High	High	High	High	0.0001284	5.007e-05	26	66.76
FALSE	High	[R].LSAKPVPPKPESKPR.[K]	1xPropionyl [N-Term]; Propionyl [K]; 1xDelta:H(8)C(6)O(2) [K4]		0.000117327	0.000295583	1	4	2	36	Q9DCB1-2	Q9DCB1-2 [30-44]		Isoform 2 of High mobility group nucleosome-binding domain-containing protein 3 OS=Mus musculus OX=10090 GN=Hmgn3	Q9DCB1; A0A087WSB8; Q9DCB1-2; Q9DCB1-3	0	1855.07	5793292800	5333781564	4196773262		High	High	High	High	0.0001284	6.247e-06	28	70.47
FALSE	High	[R].LSAKPVPPKPESKPR.[K]	1xPropionyl [N-Term]; Propionyl [K]; Delta:H(8)C(6)O(2) [K]		5.61668e-05	0.000295583	1	4	3	13	Q9DCB1-2	Q9DCB1-2 [30-44]		Isoform 2 of High mobility group nucleosome-binding domain-containing protein 3 OS=Mus musculus OX=10090 GN=Hmgn3	Q9DCB1; A0A087WSB8; Q9DCB1-2; Q9DCB1-3	0	1911.09	249744866	225592950	149084462		High	High	High	High	0.0001284	2.418e-06	37	79.9
FALSE	High	[R].LSAMPVPFTPELKPKR.[A]	1xPropionyl [N-Term]; 2xPropionyl [K13; K15]		8.84552e-05	0.000295583	1	1	1	2	Q9JL35	Q9JL35 [21-36]		High mobility group nucleosome-binding domain-containing protein 5 OS=Mus musculus OX=10090 GN=Hmgn5 PE=1 SV=2	Q9JL35	1	1979.1	72053616	94315224			Peak Found	High	Not Found	High	0.0001284	4.338e-06	62	94.67
FALSE	High	[R].LSAMPVPFTPELKPKR.[A]	1xOxidation [M4]; 1xPropionyl [N-Term]; 2xPropionyl [K13; K15]		0.000866166	0.000295583	1	1	1	1	Q9JL35	Q9JL35 [21-36]		High mobility group nucleosome-binding domain-containing protein 5 OS=Mus musculus OX=10090 GN=Hmgn5 PE=1 SV=2	Q9JL35	1	1995.1	43688944	38765876	35988656		High	Peak Found	Peak Found	High	0.0001284	8.123e-05	43	84.67
FALSE	High	[R].LSAVSKPAPPKPEPKPK.[K]	1xPropionyl [N-Term]; 3xPropionyl [K6; K11; K]		0.000220598	0.000295583	1	1	2	3	Q5XK38	Q5XK38 [28-44]		Hmgn2 protein OS=Mus musculus OX=10090 GN=Hmgn2 PE=1 SV=1	Q5XK38	0	1995.15	36238117	29742504	65416510		High	High	Peak Found	High	0.0001284	1.409e-05	27	72.28
FALSE	High	[R].LSDKGLKADLMDR.[L]	1xPropionyl [N-Term]; 2xPropionyl [K4; K7]		0.000394584	0.000295583	1	2	1	2	Q8VEK3	Q8VEK3 [25-37]		Heterogeneous nuclear ribonucleoprotein U OS=Mus musculus OX=10090 GN=Hnrnpu PE=1 SV=1	Q8VEK3-2; Q8VEK3	2	1629.85	6656131	9016298	5.32247e+06		High	High	Peak Found	High	0.0001284	2.967e-05	73	90.17
FALSE	High	[R].LSGALAKVEESEGNLR.[S]	1xPropionyl [N-Term]; 1xPropionyl [K7]		3.61491e-07	0.000295583	1	3	1	1	Q8CJ40	Q8CJ40 [1703-1718]		Rootletin OS=Mus musculus OX=10090 GN=Crocc PE=1 SV=2	Q8CJ40; Q8CJ40-2; Q8CJ40-3	1	1784.94		14911653			Not Found	High	Not Found	High	0.0001284	3.668e-09	104	94.08
FALSE	High	[R].ISGLIYEETR.[G]	1xPropionyl [N-Term]		0.00146541	0.000295583	1	1	1	9	P62806	P62806 [47-56]		Histone H4 OS=Mus musculus OX=10090 GN=H4c1 PE=1 SV=2	P62806	0	1236.65	98932416	442718656	137462016		High	High	High	High	0.0001284	0.0001594	46	83.46
FALSE	High	[R].ISGLIYEETRGVLKVFLENVIR.[D]	1xPropionyl [N-Term]; 1xPropionyl [K14]		0.00030248	0.000295583	1	1	1	1	P62806	P62806 [47-68]		Histone H4 OS=Mus musculus OX=10090 GN=H4c1 PE=1 SV=2	P62806	2	2660.5				No Quan Values	Not Found	Not Found	High	High	0.0001284	2.104e-05	36
FALSE	High	[R].LSSEMNTSTVNSAR.[E]	1xPropionyl [N-Term]		9.29762e-05	0.000295583	1	1	1	1	P14733	P14733 [278-291]		Lamin-B1 OS=Mus musculus OX=10090 GN=Lmnb1 PE=1 SV=3	P14733	0	1552.73	7.73374e+06	36183736	9356414		Peak Found	High	Peak Found	High	0.0001284	4.637e-06	70	53.81
FALSE	High	[K].LSSPATLNSR.[V]	1xPropionyl [N-Term]		0.00354966	0.000295583	1	1	1	12	P00761	P00761 [98-107]		Trypsin OS=Sus scrofa OX=9823 PE=1 SV=1	P00761	0	1101.59	2415243776	2749500928	1656779008		High	High	High	High	0.0001284	0.0004938	54	52.56
FALSE	High	[R].ISVREPMQTGIKAVDSLVPIGR.[G]	1xPropionyl [N-Term]; 1xPropionyl [K12]		6.31498e-08	0.000295583	1	2	1	1	Q03265	Q03265 [183-204]		ATP synthase subunit alpha, mitochondrial OS=Mus musculus OX=10090 GN=Atp5f1a PE=1 SV=1	Q03265; D3Z6F5	2	2478.37				No Quan Values	Not Found	High	Not Found	High	0.0001284	3.906e-10	102
FALSE	High	[R].LTLYDIAHTPGVAADLSHIETR.[A]	1xPropionyl [N-Term]		5.91813e-07	0.000295583	1	3	1	1	A0A0G2JGY4	A0A0G2JGY4 [53-74]		Malate dehydrogenase (Fragment) OS=Mus musculus OX=10090 GN=Mdh2 PE=1 SV=1	A0A0G2JGY4; A0A0G2JF23; P08249	0	2449.27	3589437	19738266	13794097		Peak Found	High	Peak Found	High	0.0001284	6.916e-09	48	87.39
FALSE	High	[R].LRDQTAASAQAQEDAQR.[E]	1xPropionyl [N-Term]		1.55653e-11	0.000295583	1	3	1	7	Q8CJ40	Q8CJ40 [574-590]		Rootletin OS=Mus musculus OX=10090 GN=Crocc PE=1 SV=2	Q8CJ40; Q8CJ40-2; Q8CJ40-3	1	1914.93	49271719	204297000	43670464		High	High	High	High	0.0001284	8.951e-15	122	40.76
FALSE	High	[R].KVLRDNIQGITKPAIR.[R]	1xDeamidated [Q8]; 1xPropionyl [N-Term]; 1xPropionyl [K12]; 1xCrotonaldehyde [K1]		0.00323146	0.000295583	1	1	1	2	P62806	P62806 [21-36]		Histone H4 OS=Mus musculus OX=10090 GN=H4c1 PE=1 SV=2	P62806	2	2005.18				No Quan Values	High	Not Found	High	High	0.0001284	0.0004376	12
FALSE	High	[R].KVLRDNIQGITKPAIR.[R]	1xPropionyl [N-Term]; 1xPropionyl [K12]; 1xCrotonaldehyde [K1]		8.80441e-08	0.000295583	1	1	1	33	P62806	P62806 [21-36]		Histone H4 OS=Mus musculus OX=10090 GN=H4c1 PE=1 SV=2	P62806	2	2004.2	3079963920	4.36096e+09	3189607904		High	High	High	High	0.0001284	5.999e-10	84	77.97
FALSE	High	[R].KVLRDNIQGITKPAIR.[R]	1xPropionyl [K12]; 1xDelta:H(8)C(6)O(2) [K1]		4.83652e-05	0.000295583	1	1	1	3	P62806	P62806 [21-36]		Histone H4 OS=Mus musculus OX=10090 GN=H4c1 PE=1 SV=2	P62806	2	1990.18	1.77812e+08	153582112	104762904		High	High	Peak Found	High	0.0001284	1.994e-06	45	73.97
FALSE	High	[R].KNEKGGSKR.[K]	1xAcetyl [K1]; 1xPropionyl [N-Term]; 2xPropionyl [K4; K8]		0.00545947	0.000295583	1	2	1	1	Q9JMG7	Q9JMG7 [137-145]	Q9JMG7 1xAcetyl [K137]	Hepatoma-derived growth factor-related protein 3 OS=Mus musculus OX=10090 GN=Hdgfl3 PE=1 SV=2	Q9JMG7; Q9JMG7-2	3	1213.65				No Quan Values	Not Found	High	Not Found	High	0.0001284	0.0008478	37
FALSE	High	[R].KNHTHQQDIDDLKR.[Q]	1xPropionyl [K13]; 1xDelta:H(8)C(6)O(2) [K1]		9.0298e-06	0.000295583	1	3	1	2	P28574	P28574 [77-90]		Protein max OS=Mus musculus OX=10090 GN=Max PE=1 SV=2	P28574; P28574-2; A0A1W2P7P4	2	1915.96	21298840	48442032	12550607		High	High	Peak Found	High	0.0001284	2.31e-07	60	46.75
FALSE	High	[R].KNKYRPDLR.[M]	1xPropionyl [K3]; 1xDelta:H(8)C(6)O(2) [K1]		0.0057689	0.000295583	1	2	1	1	F6Z0X0	F6Z0X0 [47-55]		60S ribosomal protein L28 (Fragment) OS=Mus musculus OX=10090 GN=Rpl28 PE=1 SV=1	F6Z0X0; P41105	2	1357.76				No Quan Values	Not Found	Not Found	High	High	0.0001284	0.000908	23
FALSE	High	[R].KNSRPQAKVAPR.[A]	1xPropionyl [K8]; 1xDelta:H(8)C(6)O(2) [K1]		0.00586509	0.000295583	1	4	1	2	Q8VC31	Q8VC31 [346-357]		Coiled-coil domain-containing protein 9 OS=Mus musculus OX=10090 GN=Ccdc9 PE=1 SV=1	Q8VC31; G3X927; D3YW42; G3UYE3	2	1519.87	22102094	21633482	11294881		High	High	Peak Found	High	0.0001284	0.0009262	22	40.98
FALSE	High	[K].KPAAAAGAKKAKSPK.[K]	3xPropionyl [K9; K10; K12]; 1xDelta:H(8)C(6)O(2) [K1]		8.84552e-05	0.000295583	1	1	1	2	P43274	P43274 [160-174]		Histone H1.4 OS=Mus musculus OX=10090 GN=H1-4 PE=1 SV=2	P43274	3	1704.01	197961136	74243080	463077856		Peak Found	Peak Found	High	High	0.0001284	4.351e-06	80	61.97
FALSE	High	[R].VGAGAPVYMAAVLEYLTAEILELAGNAAR.[D]	1xDeamidated [N26]; 1xOxidation [M9]; 1xPropionyl [N-Term]		0.000930798	0.000295583	2	3	1	1	Q64523; Q64522	Q64523 [44-72]; Q64522 [44-72]		Histone H2A type 2-C OS=Mus musculus OX=10090 GN=H2ac20 PE=1 SV=3 Histone H2A type 2-B OS=Mus musculus OX=10090 GN=H2ac21 PE=1 SV=3	Q64523; Q64522; Q6GSS7	0	3006.55				No Quan Values	Not Found	Not Found	High	High	0.0001284	8.955e-05	47
FALSE	High	[R].KNAKKGQGGAGAGDDEEED.[-]	1xDeamidated [Q7]; 2xPropionyl [K4; K5]; 1xDelta:H(8)C(6)O(2) [K1]		0.003772	0.000295583	1	1	1	2	Q6ZWN5	Q6ZWN5 [176-194]		40S ribosomal protein S9 OS=Mus musculus OX=10090 GN=Rps9 PE=1 SV=3	Q6ZWN5	3	2100.92				No Quan Values	High	High	Not Found	High	0.0001284	0.0005328	16
FALSE	High	[K].KPAAAAVTKKVAK.[S]	2xPropionyl [K9; K13]; 1xDelta:H(8)C(6)O(2) [K1]		0.00177852	0.000295583	1	1	1	3	P15864	P15864 [160-172]		Histone H1.2 OS=Mus musculus OX=10090 GN=H1-2 PE=1 SV=2	P15864	2	1506.93	107643904	24154498	415049824		High	Peak Found	High	High	0.0001284	0.0002053	54	73.59
FALSE	High	[K].KPAAAAVTKKVAKSPK.[K]	4xPropionyl [K1; K9; K10; K13]		0.00026047	0.000295583	1	1	1	1	P15864	P15864 [160-175]		Histone H1.2 OS=Mus musculus OX=10090 GN=H1-2 PE=1 SV=2	P15864	3	1819.11				No Quan Values	Not Found	Not Found	High	High	0.0001284	1.743e-05	34
FALSE	High	[K].KPAAAAVTKKVAKSPK.[K]	3xPropionyl [K9; K10; K13]; 1xDelta:H(8)C(6)O(2) [K1]		9.92136e-06	0.000295583	1	1	1	4	P15864	P15864 [160-175]		Histone H1.2 OS=Mus musculus OX=10090 GN=H1-2 PE=1 SV=2	P15864	3	1875.13	174421632	45283680	585666112		High	Peak Found	High	High	0.0001284	2.61e-07	81	81.81
FALSE	High	[R].VGAGAPVYMAAVLEYLTAEILELAGNAAR.[D]	1xOxidation [M9]; 1xPropionyl [N-Term]		1.42331e-08	0.000295583	2	3	1	5	Q64523; Q64522	Q64523 [44-72]; Q64522 [44-72]		Histone H2A type 2-C OS=Mus musculus OX=10090 GN=H2ac20 PE=1 SV=3 Histone H2A type 2-B OS=Mus musculus OX=10090 GN=H2ac21 PE=1 SV=3	Q64523; Q64522; Q6GSS7	0	3005.57	2.0633e+07	73505634	4.48449e+07	Shared	High	High	High	High	0.0001284	5.761e-11	95	102.44
FALSE	High	[R].VGAGAPVYMAAVLEYLTAEILELAGNAAR.[D]	1xPropionyl [N-Term]		1.00091e-10	0.000295583	2	3	1	9	Q64523; Q64522	Q64523 [44-72]; Q64522 [44-72]		Histone H2A type 2-C OS=Mus musculus OX=10090 GN=H2ac20 PE=1 SV=3 Histone H2A type 2-B OS=Mus musculus OX=10090 GN=H2ac21 PE=1 SV=3	Q64523; Q64522; Q6GSS7	0	2989.57	1.08293e+07	51647789	74129071	Shared	High	High	High	High	0.0001284	9.764e-14	131	103.89
FALSE	High	[K].KPAGAAKKPK.[K]	Propionyl [K]; 1xDelta:H(8)C(6)O(2) [K1]		0.000403422	0.000295583	3	3	3	9	P43274; P15864; P43277	P43274 [130-139]; P15864 [130-139]; P43277 [131-140]		Histone H1.4 OS=Mus musculus OX=10090 GN=H1-4 PE=1 SV=2 Histone H1.2 OS=Mus musculus OX=10090 GN=H1-2 PE=1 SV=2 Histone H1.3 OS=Mus musculus OX=10090 GN=H1-3 PE=1 SV=2	P43274; P15864; P43277	1	1163.71	145102064	19851146	753861424	Shared	High	Peak Found	High	High	0.0001284	3.06e-05	43	35.98
FALSE	High	[K].KPAGAAKKPKKAAGTATAK.[K]	Propionyl [K]; Delta:H(8)C(6)O(2) [K]		3.07104e-05	0.000295583	1	1	3	4	P43274	P43274 [130-148]		Histone H1.4 OS=Mus musculus OX=10090 GN=H1-4 PE=1 SV=2	P43274	3	2075.22	24727759		65678253		Peak Found	Not Found	High	High	0.0001284	1.115e-06	72	70.39
FALSE	High	[K].KPAAAAVTKKVAK.[S]	Propionyl [K]; Delta:H(8)C(6)O(2) [K]		0.00146541	0.000295583	1	1	2	3	P15864	P15864 [160-172]		Histone H1.2 OS=Mus musculus OX=10090 GN=H1-2 PE=1 SV=2	P15864	2	1562.95	61744364	22507334	256906016		High	Peak Found	High	High	0.0001284	0.0001592	24	86.58
FALSE	High	[K].KPAGAAKKPKKAAGTATAK.[K]	Propionyl [K]; Delta:H(8)C(6)O(2) [K]		9.66517e-05	0.000295583	1	1	2	4	P43274	P43274 [130-148]		Histone H1.4 OS=Mus musculus OX=10090 GN=H1-4 PE=1 SV=2	P43274	3	2131.25	117560104	23581510	343540320		High	High	High	High	0.0001284	4.874e-06	43	60.85
FALSE	High	[R].KMKDTDSEEEIREAFR.[V]	1xPropionyl [K3]; 1xDelta:H(8)C(6)O(2) [K1]		0.00159222	0.000295583	1	4	1	1	A0A3Q4EHJ0	A0A3Q4EHJ0 [40-55]		Calmodulin-1 OS=Mus musculus OX=10090 GN=Calm1 PE=1 SV=1	A0A1Y7VK66; A0A3Q4EHJ0; P0DP27; Q9D6P8	3	2152.02		12422314			Not Found	High	Not Found	High	0.0001284	0.0001774	27	74.65
FALSE	High	[R].VGAGAPVYMAAVLEYLTAEILELAGNAARDNKKTR.[I]	1xAcetyl [K32]; 1xPropionyl [N-Term]; 1xCrotonaldehyde [K33]; 1xDelta:H(8)C(6)O(2) [K33]		6.34014e-09	0.000295583	2	3	2	13	Q64523; Q64522	Q64523 [44-78]; Q64522 [44-78]	Q64523 1xAcetyl [K75]; Q64522 1xAcetyl [K75]	Histone H2A type 2-C OS=Mus musculus OX=10090 GN=H2ac20 PE=1 SV=3 Histone H2A type 2-B OS=Mus musculus OX=10090 GN=H2ac21 PE=1 SV=3	Q64523; Q64522; Q6GSS7	3	3844.03	3.61543e+07	174872873	2.54456e+06	Shared	High	High	High	High	0.0001284	2.029e-11	68	102.44
FALSE	High	[R].KIMSSPLSKELR.[Q]	1xPropionyl [K9]; 1xDelta:H(8)C(6)O(2) [K1]		0.00107488	0.000295583	1	3	1	2	B1ARA5	B1ARA5 [28-39]		60S ribosomal protein L26 OS=Mus musculus OX=10090 GN=Rpl26 PE=1 SV=1	B1ARA5; B1ARA3; P61255	2	1556.87	107350032	135361248	128101936		High	High	Peak Found	High	0.0001284	0.0001076	59	84.58
FALSE	High	[R].KIMSSPLSKELR.[Q]	1xOxidation [M3]; 1xPropionyl [K9]; 1xDelta:H(8)C(6)O(2) [K1]		0.00105718	0.000295583	1	3	1	3	B1ARA5	B1ARA5 [28-39]		60S ribosomal protein L26 OS=Mus musculus OX=10090 GN=Rpl26 PE=1 SV=1	B1ARA5; B1ARA3; P61255	2	1572.87	27719412	35315080	37713536		High	High	High	High	0.0001284	0.000105	58	73.49
FALSE	High	[R].VGAGAPVYMAAVLEYLTAEILELAGNAARDNKKTR.[I]	1xAcetyl [K32]; 1xDeamidated [N26]; 1xOxidation [M9]; 1xPropionyl [N-Term]; 1xCrotonaldehyde [K33]		2.60089e-05	0.000295583	2	3	1	2	Q64523; Q64522	Q64523 [44-78]; Q64522 [44-78]	Q64523 1xAcetyl [K75]; Q64522 1xAcetyl [K75]	Histone H2A type 2-C OS=Mus musculus OX=10090 GN=H2ac20 PE=1 SV=3 Histone H2A type 2-B OS=Mus musculus OX=10090 GN=H2ac21 PE=1 SV=3	Q64523; Q64522; Q6GSS7	3	3861.01				No Quan Values	High	Not Found	High	High	0.0001284	8.996e-07	72
FALSE	High	[R].VGAGAPVYMAAVLEYLTAEILELAGNAARDNKKTR.[I]	1xAcetyl [K32]; 1xOxidation [M9]; 1xPropionyl [N-Term]; 1xCrotonaldehyde [K33]		4.31591e-07	0.000295583	2	3	1	4	Q64523; Q64522	Q64523 [44-78]; Q64522 [44-78]	Q64523 1xAcetyl [K75]; Q64522 1xAcetyl [K75]	Histone H2A type 2-C OS=Mus musculus OX=10090 GN=H2ac20 PE=1 SV=3 Histone H2A type 2-B OS=Mus musculus OX=10090 GN=H2ac21 PE=1 SV=3	Q64523; Q64522; Q6GSS7	3	3860.03	70830092	154683184	150556104	Shared	High	High	High	High	0.0001284	4.618e-09	50	101.51
FALSE	High	[R].VGAGAPVYMAAVLEYLTAEILELAGNAARDNKKTR.[I]	1xAcetyl [K32]; 1xPropionyl [N-Term]; 1xCarboxyethyl [K33]		0.00321365	0.000295583	2	3	1	1	Q64523; Q64522	Q64523 [44-78]; Q64522 [44-78]	Q64523 1xAcetyl [K75]; 1xCarboxyethyl [K76]; Q64522 1xAcetyl [K75]; 1xCarboxyethyl [K76]	Histone H2A type 2-C OS=Mus musculus OX=10090 GN=H2ac20 PE=1 SV=3 Histone H2A type 2-B OS=Mus musculus OX=10090 GN=H2ac21 PE=1 SV=3	Q64523; Q64522; Q6GSS7	3	3846.01				No Quan Values	Not Found	High	Not Found	High	0.0001284	0.0004365	17
FALSE	High	[R].KIQALQQQADDAEDRAQGLQR.[E]	1xDelta:H(8)C(6)O(2) [K1]		0.000283032	0.000295583	1	1	1	3	Q6IRU2	Q6IRU2 [13-33]		Tropomyosin alpha-4 chain OS=Mus musculus OX=10090 GN=Tpm4 PE=1 SV=3	Q6IRU2	2	2494.26	38280396	33221918	33590372		High	High	High	High	0.0001284	1.934e-05	48	74.42
FALSE	High	[R].KLTGRDPNDVRPIQAR.[L]	1xDelta:H(8)C(6)O(2) [K1]		0.00326737	0.000295583	1	3	1	10	Q3TUQ5	Q3TUQ5 [28-43]		Pinin OS=Mus musculus OX=10090 GN=Pnn PE=1 SV=1	Q3TUQ5; A0A1W2P6S1; O35691	2	1948.07	545556396	668482140	293546880		High	High	High	High	0.0001284	0.0004438	25	47.91
FALSE	High	[R].KIQALQQQADDAEDRAQGLQR.[E]	1xDeamidated [Q]; 1xDelta:H(8)C(6)O(2) [K1]		0.00130463	0.000295583	1	1	2	2	Q6IRU2	Q6IRU2 [13-33]		Tropomyosin alpha-4 chain OS=Mus musculus OX=10090 GN=Tpm4 PE=1 SV=3	Q6IRU2	2	2495.25				No Quan Values	High	High	Not Found	High	0.0001284	0.0001378	40
FALSE	High	[R].KLQQEQNLKQR.[E]	1xPropionyl [K9]; 1xDelta:H(8)C(6)O(2) [K1]		0.000910414	0.000295583	1	1	1	2	Q3UHB8	Q3UHB8 [453-463]		Coiled-coil domain-containing protein 177 OS=Mus musculus OX=10090 GN=Ccdc177 PE=1 SV=1	Q3UHB8	2	1580.88		38441472	21503892		High	High	Peak Found	High	0.0001284	8.673e-05	54	58.48
FALSE	High	[R].KIQVLQQQADDAEER.[A]	1xDelta:H(8)C(6)O(2) [K1]		7.86215e-06	0.000295583	1	4	1	2	P21107-2	P21107-2 [13-27]		Isoform 2 of Tropomyosin alpha-3 chain OS=Mus musculus OX=10090 GN=Tpm3	D3Z6I8; P21107-2; D3Z2H9; E9Q7Q3	1	1882.95	53385688	89616992	47744564		High	High	Peak Found	High	0.0001284	1.924e-07	109	73.81
FALSE	High	[R].KIQVLQQQADDAEERAER.[L]	1xDelta:H(8)C(6)O(2) [K1]		5.07585e-06	0.000295583	1	4	1	5	P21107-2	P21107-2 [13-30]		Isoform 2 of Tropomyosin alpha-3 chain OS=Mus musculus OX=10090 GN=Tpm3	D3Z6I8; P21107-2; D3Z2H9; E9Q7Q3	2	2239.13	116657476	159601828	118578972		High	High	High	High	0.0001284	1.097e-07	56	74.66
FALSE	High	[R].KLRETAEADVASLNR.[R]	1xDelta:H(8)C(6)O(2) [K1]		3.98765e-08	0.000295583	1	6	1	3	E9Q456	E9Q456 [40-54]		Tropomyosin alpha-1 chain OS=Mus musculus OX=10090 GN=Tpm1 PE=1 SV=1	E9Q456; E9Q455; G5E8R2; E9Q453; G5E8R1; G5E8R0	2	1784.95	33413276	20392172	24630438		High	High	Peak Found	High	0.0001284	2.157e-10	58	66.52
FALSE	High	[R].KIRLVEDKPGSRR.[R]	1xPropionyl [K8]; 1xDelta:H(8)C(6)O(2) [K1]		0.00497086	0.000295583	1	2	1	1	Q542V3	Q542V3 [169-181]		Serine/arginine-rich-splicing factor 4 OS=Mus musculus OX=10090 GN=Srsf4 PE=1 SV=1	Q542V3; Q8VE97	3	1722				No Quan Values	High	Not Found	Not Found	High	0.0001284	0.0007524	14
FALSE	High	[R].KLTGRDPNDVRPIQAR.[L]	1xAcetyl [K1]; 1xPropionyl [N-Term]		0.00430647	0.000295583	1	3	1	2	Q3TUQ5	Q3TUQ5 [28-43]	Q3TUQ5 1xAcetyl [K28]	Pinin OS=Mus musculus OX=10090 GN=Pnn PE=1 SV=1	Q3TUQ5; A0A1W2P6S1; O35691	2	1934.06	23611004	13469055	10312003		High	High	Peak Found	High	0.0001284	0.000629	12	45.53
FALSE	High	[R].VGAGAPVYMAAVLEYLTAEILELAGNAARDNKKTR.[I]	1xDeamidated [N26]; 1xPropionyl [N-Term]; 1xDelta:H(8)C(6)O(2) [K33]; 1xAcetyl [K32]; 1xCrotonaldehyde [K33]		0.00214653	0.000295583	2	3	2	4	Q64523; Q64522	Q64523 [44-78]; Q64522 [44-78]	Q64523 1xAcetyl [K75]; Q64522 1xAcetyl [K75]	Histone H2A type 2-C OS=Mus musculus OX=10090 GN=H2ac20 PE=1 SV=3 Histone H2A type 2-B OS=Mus musculus OX=10090 GN=H2ac21 PE=1 SV=3	Q64523; Q64522; Q6GSS7	3	3845.02	27092.2	91612.9	91495.5	Shared	High	High	High	High	0.0001284	0.0002598	33	104.21
FALSE	High	[R].KLLSHGKKPFSQHVR.[R]	1xPropionyl [K7]; 2xDelta:H(8)C(6)O(2) [K1; K8]		0.0046268	0.000295583	1	1	1	1	P47911	P47911 [132-146]		60S ribosomal protein L6 OS=Mus musculus OX=10090 GN=Rpl6 PE=1 SV=3	P47911	2	2042.15		30236546	16644116		Not Found	High	Peak Found	High	0.0001284	0.0006901	29	72.01
FALSE	High	[K].KPAGAAKKPKKATGAATPK.[K]	Propionyl [K]; Delta:H(8)C(6)O(2) [K]		2.79507e-05	0.000295583	2	2	3	3	P15864; P43277	P15864 [130-148]; P43277 [131-149]		Histone H1.2 OS=Mus musculus OX=10090 GN=H1-2 PE=1 SV=2 Histone H1.3 OS=Mus musculus OX=10090 GN=H1-3 PE=1 SV=2	P15864; P43277	3	2101.24	24006156		160274600	Shared	Peak Found	Not Found	High	High	0.0001284	9.851e-07	55	50.25
FALSE	High	[K].KPAGATPKKPKKTAGAK.[K]	4xPropionyl [K8; K9; K11; K12]; 1xDelta:H(8)C(6)O(2) [K1]		0.00160106	0.000295583	1	1	1	2	P43276	P43276 [130-146]		Histone H1.5 OS=Mus musculus OX=10090 GN=H1-5 PE=1 SV=2	P43276	3	2015.19			20635476		Not Found	Not Found	High	High	0.0001284	0.0001793	11	59.51
FALSE	High	[M].TENSTSAPAAKPKRAK.[A]	1xPropionyl [N-Term]; 2xPropionyl [K11; K16]		0.000649489	0.000295583	1	1	1	1	P10922	P10922 [2-17]		Histone H1.0 OS=Mus musculus OX=10090 GN=H1-0 PE=2 SV=4	P10922	2	1824.98	9030719		22410300		Peak Found	Not Found	High	High	0.0001284	5.637e-05	55	36.51
FALSE	High	[R].KQLATKAAR.[K]	1xAcetyl [K6]		0.00428276	0.000295583	2	8	1	1	P84244; P68433	P84244 [19-27]; P68433 [19-27]	P84244 1xAcetyl [K24]; P68433 1xAcetyl [K24]	Histone H3.3 OS=Mus musculus OX=10090 GN=H3-3a PE=1 SV=2 Histone H3.1 OS=Mus musculus OX=10090 GN=H3c1 PE=1 SV=2	P84244; E0CZ27; E0CYR7; P68433; F8WI35; P84228; E0CYN1; A0A1W2P768	2	1028.62			2.83884e+06	Shared	Not Found	Not Found	High	High	0.0001284	0.0006253	30	20.51
FALSE	High	[R].KQLATKAAR.[K]	2xAcetyl [K1; K6]		0.0059301	0.000295583	2	8	1	1	P84244; P68433	P84244 [19-27]; P68433 [19-27]	P84244 2xAcetyl [K19; K24]; P68433 2xAcetyl [K19; K24]	Histone H3.3 OS=Mus musculus OX=10090 GN=H3-3a PE=1 SV=2 Histone H3.1 OS=Mus musculus OX=10090 GN=H3c1 PE=1 SV=2	P84244; E0CZ27; E0CYR7; P68433; F8WI35; P84228; E0CYN1; A0A1W2P768	2	1070.63	63006948	28261656	174663600	Shared	Peak Found	Peak Found	High	High	0.0001284	0.0009404	33	34.85
FALSE	High	[R].KQLATKAAR.[K]	1xAcetyl [K6]; 1xPropionyl [K1]		0.00278353	0.000295583	2	8	1	9	P84244; P68433	P84244 [19-27]; P68433 [19-27]	P84244 1xAcetyl [K24]; P68433 1xAcetyl [K24]	Histone H3.3 OS=Mus musculus OX=10090 GN=H3-3a PE=1 SV=2 Histone H3.1 OS=Mus musculus OX=10090 GN=H3c1 PE=1 SV=2	P84244; E0CZ27; E0CYR7; P68433; F8WI35; P84228; E0CYN1; A0A1W2P768	2	1084.65	1637390592	2229041024	4317287168	Shared	High	High	High	High	0.0001284	0.0003615	55	41.14
FALSE	High	[R].KQLATKAAR.[K]	2xPropionyl [K1; K6]; 1xDelta:H(8)C(6)O(2) [K1]		0.00299089	0.000295583	2	8	2	16	P84244; P68433	P84244 [19-27]; P68433 [19-27]		Histone H3.3 OS=Mus musculus OX=10090 GN=H3-3a PE=1 SV=2 Histone H3.1 OS=Mus musculus OX=10090 GN=H3c1 PE=1 SV=2	P84244; E0CZ27; E0CYR7; P68433; F8WI35; P84228; E0CYN1; A0A1W2P768	2	1098.66	7243944068	7163090100	12873399776	Shared	High	High	High	High	0.0001284	0.0003975	56	44.12
FALSE	High	[R].KQLATKAAR.[K]	1xPropionyl [K6]; 1xCrotonaldehyde [K1]		0.000299149	0.000295583	2	8	1	5	P84244; P68433	P84244 [19-27]; P68433 [19-27]		Histone H3.3 OS=Mus musculus OX=10090 GN=H3-3a PE=1 SV=2 Histone H3.1 OS=Mus musculus OX=10090 GN=H3c1 PE=1 SV=2	P84244; E0CZ27; E0CYR7; P68433; F8WI35; P84228; E0CYN1; A0A1W2P768	2	1112.68	523594336	489319904	667806144	Shared	High	High	High	High	0.0001284	2.075e-05	51	44.79
FALSE	High	[R].KQHSLLKR.[L]	1xPropionyl [K7]; 1xDelta:H(8)C(6)O(2) [K1]		0.00272266	0.000295583	1	2	1	4	P62843	P62843 [52-59]		40S ribosomal protein S15 OS=Mus musculus OX=10090 GN=Rps15 PE=1 SV=2	P62843; D3YTQ9	2	1177.71	53180260	133784936	63895388		High	High	High	High	0.0001284	0.0003524	33	50.62
FALSE	High	[R].KQLATKAAR.[K]	2xAcetyl [K1; K6]; 1xPropionyl [N-Term]		0.00396421	0.000295583	2	8	1	29	P84244; P68433	P84244 [19-27]; P68433 [19-27]	P84244 2xAcetyl [K19; K24]; P68433 2xAcetyl [K19; K24]	Histone H3.3 OS=Mus musculus OX=10090 GN=H3-3a PE=1 SV=2 Histone H3.1 OS=Mus musculus OX=10090 GN=H3c1 PE=1 SV=2	P84244; E0CZ27; E0CYR7; P68433; F8WI35; P84228; E0CYN1; A0A1W2P768	2	1126.66	23839584256	24948200096	21376546560	Shared	High	High	High	High	0.0001284	0.0005688	59	56.94
FALSE	High	[R].KQLATKAAR.[K]	1xPropionyl [K6]; 1xDelta:H(8)C(6)O(2) [K1]		0.00283007	0.000295583	2	8	1	162	P84244; P68433	P84244 [19-27]; P68433 [19-27]		Histone H3.3 OS=Mus musculus OX=10090 GN=H3-3a PE=1 SV=2 Histone H3.1 OS=Mus musculus OX=10090 GN=H3c1 PE=1 SV=2	P84244; E0CZ27; E0CYR7; P68433; F8WI35; P84228; E0CYN1; A0A1W2P768	2	1154.69	5.23724e+11	4.86237e+11	4.81936e+11	Shared	High	High	High	High	0.0001284	0.0003704	40	62.94
FALSE	High	[R].KQLATKAAR.[K]	1xDelta:H(8)C(6)O(2) [K1]; 1xCrotonaldehyde [K]; 1xPropionyl [N-Term]; 1xPropionyl [K6]		0.00362896	0.000295583	2	8	2	28	P84244; P68433	P84244 [19-27]; P68433 [19-27]		Histone H3.3 OS=Mus musculus OX=10090 GN=H3-3a PE=1 SV=2 Histone H3.1 OS=Mus musculus OX=10090 GN=H3c1 PE=1 SV=2	P84244; E0CZ27; E0CYR7; P68433; F8WI35; P84228; E0CYN1; A0A1W2P768	2	1168.7	6568312608	6509714272	5562446272	Shared	High	High	High	High	0.0001284	0.0005065	64	69.54
FALSE	High	[R].VGAGAPVYLAAVLEYLTAEILELAGNAAR.[D]	1xPropionyl [N-Term]		1.22752e-07	0.000295583	5	8	1	15	Q8BFU2; Q8CGP5; Q8R1M2; P27661; Q8CGP7	Q8BFU2 [44-72]; Q8CGP5 [44-72]; Q8R1M2 [44-72]; P27661 [44-72]; Q8CGP7 [44-72]		Histone H2A type 3 OS=Mus musculus OX=10090 GN=H2aw PE=1 SV=3 Histone H2A type 1-F OS=Mus musculus OX=10090 GN=Hist1h2af PE=1 SV=3 Histone H2A.J OS=Mus musculus OX=10090 GN=H2aj PE=1 SV=1 Histone H2AX OS=Mus musculus OX=10090 GN=H2ax PE=1 SV=2 Histone H2A type 1-K OS=Mus musculus OX=10090 GN=H2ac15 PE=1 SV=3	Q8BFU2; C0HKE2; Q8CGP5; Q8R1M2; P27661; A0A0N4SV66; Q8CGP7; Q8CGP6	0	2971.61	12932417	8.20496e+07	4.48695e+07	Shared	High	High	High	High	0.0001284	9.165e-10	98	105.68
FALSE	High	[R].KQLATKAARK.[S]	1xPropionyl [K6]; 1xDelta:H(8)C(6)O(2) [K1]		0.00272266	0.000295583	2	8	1	4	P84244; P68433	P84244 [19-28]; P68433 [19-28]		Histone H3.3 OS=Mus musculus OX=10090 GN=H3-3a PE=1 SV=2 Histone H3.1 OS=Mus musculus OX=10090 GN=H3c1 PE=1 SV=2	P84244; E0CZ27; E0CYR7; P68433; F8WI35; P84228; E0CYN1; A0A1W2P768	3	1282.78	161272352	21562648	398298944	Shared	High	High	High	High	0.0001284	0.0003528	34	56.37
FALSE	High	[R].KQLATKAARK.[S]	1xAcetyl [K6]; 1xPropionyl [K10]; 1xDelta:H(8)C(6)O(2) [K1]		0.0008519	0.000295583	2	8	1	4	P84244; P68433	P84244 [19-28]; P68433 [19-28]	P84244 1xAcetyl [K24]; P68433 1xAcetyl [K24]	Histone H3.3 OS=Mus musculus OX=10090 GN=H3-3a PE=1 SV=2 Histone H3.1 OS=Mus musculus OX=10090 GN=H3c1 PE=1 SV=2	P84244; E0CZ27; E0CYR7; P68433; F8WI35; P84228; E0CYN1; A0A1W2P768	3	1324.79	55807844		128748408	Shared	High	Not Found	High	High	0.0001284	7.967e-05	63	70.65
FALSE	High	[R].KQLATKAARK.[S]	2xPropionyl [K6; K10]; 1xDelta:H(8)C(6)O(2) [K1]		0.00257623	0.000295583	2	8	1	3	P84244; P68433	P84244 [19-28]; P68433 [19-28]		Histone H3.3 OS=Mus musculus OX=10090 GN=H3-3a PE=1 SV=2 Histone H3.1 OS=Mus musculus OX=10090 GN=H3c1 PE=1 SV=2	P84244; E0CZ27; E0CYR7; P68433; F8WI35; P84228; E0CYN1; A0A1W2P768	3	1338.81	104015120	21959686	286538208	Shared	High	Peak Found	High	High	0.0001284	0.0003284	57	73.57
FALSE	High	[R].KQLATKAAR.[K]	1xAcetyl [K]; 1xDelta:H(8)C(6)O(2) [K1]; 1xPropionyl [N-Term]; 1xPropionyl [K6]		0.00237119	0.000295583	2	8	2	93	P84244; P68433	P84244 [19-27]; P68433 [19-27]	P84244 1xAcetyl [K]; P68433 1xAcetyl [K]	Histone H3.3 OS=Mus musculus OX=10090 GN=H3-3a PE=1 SV=2 Histone H3.1 OS=Mus musculus OX=10090 GN=H3c1 PE=1 SV=2	P84244; E0CZ27; E0CYR7; P68433; F8WI35; P84228; E0CYN1; A0A1W2P768	2	1140.67	1.98935e+11	1.82313e+11	1.85652e+11	Shared	High	High	High	High	0.0001284	0.0002951	68	60.08
FALSE	High	[R].VGAGAPVYLAAVLEYLTAEILELAGNAARDNKKTR.[I]	1xDeamidated [N31]; 1xPropionyl [N-Term]; 1xDelta:H(8)C(6)O(2) [K33]; 1xCarboxyethyl [K32]		0.00286153	0.000295583	5	8	1	6	Q8BFU2; Q8CGP5; Q8R1M2; P27661; Q8CGP7	Q8BFU2 [44-78]; Q8CGP5 [44-78]; Q8R1M2 [44-78]; P27661 [44-78]; Q8CGP7 [44-78]	Q8BFU2 1xCarboxyethyl [K75]; Q8CGP5 1xCarboxyethyl [K75]; Q8R1M2 1xCarboxyethyl [K75]; P27661 1xCarboxyethyl [K75]; Q8CGP7 1xCarboxyethyl [K75]	Histone H2A type 3 OS=Mus musculus OX=10090 GN=H2aw PE=1 SV=3 Histone H2A type 1-F OS=Mus musculus OX=10090 GN=Hist1h2af PE=1 SV=3 Histone H2A.J OS=Mus musculus OX=10090 GN=H2aj PE=1 SV=1 Histone H2AX OS=Mus musculus OX=10090 GN=H2ax PE=1 SV=2 Histone H2A type 1-K OS=Mus musculus OX=10090 GN=H2ac15 PE=1 SV=3	Q8BFU2; C0HKE2; Q8CGP5; Q8R1M2; P27661; A0A0N4SV66; Q8CGP7; Q8CGP6	3	3899.08	9.7226e+06	2.09432e+07	32841704	Shared	High	High	High	High	0.0001284	0.0003763	4	102.64
FALSE	High	[R].KQEEQMETEHFAL.[-]	1xDelta:H(8)C(6)O(2) [K1]		0.00242422	0.000295583	1	1	1	2	A2BI12	A2BI12 [315-327]		PC4 and SFRS1-interacting protein OS=Mus musculus OX=10090 GN=Psip1 PE=1 SV=1	A2BI12	1	1731.79	390740576	324896448	344777408		High	Peak Found	High	High	0.0001284	0.0003044	22	75.27
FALSE	High	[R].VGAGAPVYLAAVLEYLTAEILELAGNAARDNKK.[T]	1xPropionyl [N-Term]; 1xPropionyl [K33]		5.30582e-06	0.000295583	5	8	1	2	Q8BFU2; Q8CGP5; Q8R1M2; P27661; Q8CGP7	Q8BFU2 [44-76]; Q8CGP5 [44-76]; Q8R1M2 [44-76]; P27661 [44-76]; Q8CGP7 [44-76]		Histone H2A type 3 OS=Mus musculus OX=10090 GN=H2aw PE=1 SV=3 Histone H2A type 1-F OS=Mus musculus OX=10090 GN=Hist1h2af PE=1 SV=3 Histone H2A.J OS=Mus musculus OX=10090 GN=H2aj PE=1 SV=1 Histone H2AX OS=Mus musculus OX=10090 GN=H2ax PE=1 SV=2 Histone H2A type 1-K OS=Mus musculus OX=10090 GN=H2ac15 PE=1 SV=3	Q8BFU2; C0HKE2; Q8CGP5; Q8R1M2; P27661; A0A0N4SV66; Q8CGP7; Q8CGP6	2	3512.9	1.46407e+06		7.81584e+06	Shared	Peak Found	Not Found	High	High	0.0001284	1.164e-07	35	102.51
FALSE	High	[R].VGAGAPVYLAAVLEYLTAEILELAGNAARDNKKTR.[I]	1xPropionyl [N-Term]; 1xPropionyl [K32]; 1xDelta:H(8)C(6)O(2) [K33]		2.46075e-05	0.000295583	5	8	1	5	Q8BFU2; Q8CGP5; Q8R1M2; P27661; Q8CGP7	Q8BFU2 [44-78]; Q8CGP5 [44-78]; Q8R1M2 [44-78]; P27661 [44-78]; Q8CGP7 [44-78]		Histone H2A type 3 OS=Mus musculus OX=10090 GN=H2aw PE=1 SV=3 Histone H2A type 1-F OS=Mus musculus OX=10090 GN=Hist1h2af PE=1 SV=3 Histone H2A.J OS=Mus musculus OX=10090 GN=H2aj PE=1 SV=1 Histone H2AX OS=Mus musculus OX=10090 GN=H2ax PE=1 SV=2 Histone H2A type 1-K OS=Mus musculus OX=10090 GN=H2ac15 PE=1 SV=3	Q8BFU2; C0HKE2; Q8CGP5; Q8R1M2; P27661; A0A0N4SV66; Q8CGP7; Q8CGP6	3	3882.1	21121845	60947344	150391826	Shared	High	High	High	High	0.0001284	8.36e-07	15	103.42
FALSE	High	[R].VGAGAPVYLAAVLEYLTAEILELAGNAARDNKKTR.[I]	1xDeamidated [N31]; 1xPropionyl [N-Term]; 1xPropionyl [K32]; 1xCarboxyethyl [K33]		0.00238433	0.000295583	5	8	1	3	Q8BFU2; Q8CGP5; Q8R1M2; P27661; Q8CGP7	Q8BFU2 [44-78]; Q8CGP5 [44-78]; Q8R1M2 [44-78]; P27661 [44-78]; Q8CGP7 [44-78]	Q8BFU2 1xCarboxyethyl [K76]; Q8CGP5 1xCarboxyethyl [K76]; Q8R1M2 1xCarboxyethyl [K76]; P27661 1xCarboxyethyl [K76]; Q8CGP7 1xCarboxyethyl [K76]	Histone H2A type 3 OS=Mus musculus OX=10090 GN=H2aw PE=1 SV=3 Histone H2A type 1-F OS=Mus musculus OX=10090 GN=Hist1h2af PE=1 SV=3 Histone H2A.J OS=Mus musculus OX=10090 GN=H2aj PE=1 SV=1 Histone H2AX OS=Mus musculus OX=10090 GN=H2ax PE=1 SV=2 Histone H2A type 1-K OS=Mus musculus OX=10090 GN=H2ac15 PE=1 SV=3	Q8BFU2; C0HKE2; Q8CGP5; Q8R1M2; P27661; A0A0N4SV66; Q8CGP7; Q8CGP6	3	3843.05	72775368	43452997	326749136	Shared	High	Peak Found	High	High	0.0001284	0.0002967	2	102.38
FALSE	High	[R].VGAGAPVYLAAVLEYLTAEILELAGNAARDNKKTR.[I]	1xDeamidated [N]; 1xPropionyl [N-Term]; 1xDelta:H(8)C(6)O(2) [K33]		0.000486997	0.000295583	5	8	2	3	Q8BFU2; Q8CGP5; Q8R1M2; P27661; Q8CGP7	Q8BFU2 [44-78]; Q8CGP5 [44-78]; Q8R1M2 [44-78]; P27661 [44-78]; Q8CGP7 [44-78]		Histone H2A type 3 OS=Mus musculus OX=10090 GN=H2aw PE=1 SV=3 Histone H2A type 1-F OS=Mus musculus OX=10090 GN=Hist1h2af PE=1 SV=3 Histone H2A.J OS=Mus musculus OX=10090 GN=H2aj PE=1 SV=1 Histone H2AX OS=Mus musculus OX=10090 GN=H2ax PE=1 SV=2 Histone H2A type 1-K OS=Mus musculus OX=10090 GN=H2ac15 PE=1 SV=3	Q8BFU2; C0HKE2; Q8CGP5; Q8R1M2; P27661; A0A0N4SV66; Q8CGP7; Q8CGP6	3	3827.06	201107	591798		Shared	High	High	Not Found	High	0.0001284	3.884e-05	38	104.3
FALSE	High	[K].KPKKAAGTATAK.[K]	Propionyl [K]; 1xDelta:H(8)C(6)O(2) [K1]		0.00102264	0.000295583	1	1	2	4	P43274	P43274 [137-148]		Histone H1.4 OS=Mus musculus OX=10090 GN=H1-4 PE=1 SV=2	P43274	2	1395.82	409214864	218856536	1040764736		High	High	High	High	0.0001284	0.0001004	47	50.27
FALSE	High	[K].KPKKAAGTATAKK.[S]	Propionyl [K]; 1xDelta:H(8)C(6)O(2) [K1]		0.000440797	0.000295583	1	1	3	3	P43274	P43274 [137-149]		Histone H1.4 OS=Mus musculus OX=10090 GN=H1-4 PE=1 SV=2	P43274	3	1523.92	6939758		26930482		Peak Found	Not Found	High	High	0.0001284	3.424e-05	33	41.54
FALSE	High	[K].KPKKATGAATPK.[K]	Propionyl [K]; 1xDelta:H(8)C(6)O(2) [K1]		0.00238433	0.000295583	2	2	2	4	P15864; P43277	P15864 [137-148]; P43277 [138-149]		Histone H1.2 OS=Mus musculus OX=10090 GN=H1-2 PE=1 SV=2 Histone H1.3 OS=Mus musculus OX=10090 GN=H1-3 PE=1 SV=2	P15864; P43277	2	1365.81	18599274	4661517	72602048	Shared	High	Peak Found	High	High	0.0001284	0.0002978	44	34.71
FALSE	High	[R].KQEEQMETEHFAL.[-]	1xAcetyl [K1]; 1xPropionyl [N-Term]		0.0065124	0.000295583	1	1	1	1	A2BI12	A2BI12 [315-327]	A2BI12 1xAcetyl [K315]	PC4 and SFRS1-interacting protein OS=Mus musculus OX=10090 GN=Psip1 PE=1 SV=1	A2BI12	1	1717.77	27492148	10711348	12344294		High	Peak Found	Peak Found	High	0.0001284	0.001053	19	73.06
FALSE	High	[K].KPKKATGAATPK.[K]	2xPropionyl [K3; K4]; 1xDelta:H(8)C(6)O(2) [K1]		0.00387761	0.000295583	2	2	1	5	P15864; P43277	P15864 [137-148]; P43277 [138-149]		Histone H1.2 OS=Mus musculus OX=10090 GN=H1-2 PE=1 SV=2 Histone H1.3 OS=Mus musculus OX=10090 GN=H1-3 PE=1 SV=2	P15864; P43277	2	1421.84	335160320	180370416	841856704	Shared	High	High	High	High	0.0001284	0.0005498	41	51.59
FALSE	High	[K].KPKKTAGAK.[K]	3xPropionyl [K1; K3; K4]		0.00300746	0.000295583	1	1	1	1	P43276	P43276 [138-146]		Histone H1.5 OS=Mus musculus OX=10090 GN=H1-5 PE=1 SV=2	P43276	2	1096.67			13907011		Not Found	Not Found	High	High	0.0001284	0.0004	28	29.8
FALSE	High	[R].KPKSQETPAAKKAVQGGAAAPVVGAVQPVPGMPPMPQAPR.[I]	1xPropionyl [K1]; 2xDelta:H(8)C(6)O(2) [K11; K12]		0.00126903	0.000295583	1	2	1	1	Q62189	Q62189 [118-157]		U1 small nuclear ribonucleoprotein A OS=Mus musculus OX=10090 GN=Snrpa PE=1 SV=3	Q62189; D3Z0S6	3	4224.27		45665332			Not Found	High	Not Found	High	0.0001284	0.000133	27	83.05
FALSE	High	[R].KPKSQETPAAKKAVQGGAAAPVVGAVQPVPGMPPMPQAPR.[I]	1xDeamidated [Q15]; 3xPropionyl [K1; K3; K11]; 1xDelta:H(8)C(6)O(2) [K12]		0.00626605	0.000295583	1	2	1	2	Q62189	Q62189 [118-157]		U1 small nuclear ribonucleoprotein A OS=Mus musculus OX=10090 GN=Snrpa PE=1 SV=3	Q62189; D3Z0S6	3	4225.25	15378680		11664253		High	Not Found	High	High	0.0001284	0.001006	18	82.98
FALSE	High	[R].KPKSQETPAAKKAVQGGAAAPVVGAVQPVPGMPPMPQAPR.[I]	1xDeamidated [Q]; 1xOxidation [M]; 1xPropionyl [N-Term]; Propionyl [K]; Delta:H(8)C(6)O(2) [K]		0.005311	0.000295583	1	2	2	2	Q62189	Q62189 [118-157]		U1 small nuclear ribonucleoprotein A OS=Mus musculus OX=10090 GN=Snrpa PE=1 SV=3	Q62189; D3Z0S6	3	4241.25	5.7997e+06	32660164	13000246		Peak Found	High	Peak Found	High	0.0001284	0.0008185	16	78.06
FALSE	High	[R].VGAGAPVYLAAVLEYLTAEILELAGNAARDNKKTR.[I]	1xPropionyl [N-Term]; 1xPropionyl [K33]		5.46801e-08	0.000295583	5	8	1	1	Q8BFU2; Q8CGP5; Q8R1M2; P27661; Q8CGP7	Q8BFU2 [44-78]; Q8CGP5 [44-78]; Q8R1M2 [44-78]; P27661 [44-78]; Q8CGP7 [44-78]		Histone H2A type 3 OS=Mus musculus OX=10090 GN=H2aw PE=1 SV=3 Histone H2A type 1-F OS=Mus musculus OX=10090 GN=Hist1h2af PE=1 SV=3 Histone H2A.J OS=Mus musculus OX=10090 GN=H2aj PE=1 SV=1 Histone H2AX OS=Mus musculus OX=10090 GN=H2ax PE=1 SV=2 Histone H2A type 1-K OS=Mus musculus OX=10090 GN=H2ac15 PE=1 SV=3	Q8BFU2; C0HKE2; Q8CGP5; Q8R1M2; P27661; A0A0N4SV66; Q8CGP7; Q8CGP6	3	3770.05			20116484	Shared	Not Found	Not Found	High	High	0.0001284	3.237e-10	78	101.82
FALSE	High	[K].KPKVVKVKPVKASKPK.[K]	1xPropionyl [N-Term]; 4xPropionyl [K6; K8; K11; K16]; 1xDelta:H(8)C(6)O(2) [K3]		0.00080602	0.000295583	1	1	1	1	P10922	P10922 [159-174]		Histone H1.0 OS=Mus musculus OX=10090 GN=H1-0 PE=2 SV=4	P10922	3	2153.37	8652574		28239146		Peak Found	Not Found	High	High	0.0001284	7.439e-05	35	80.03
FALSE	High	[R].VGAGAPVYLAAVLEYLTAEILELAGNAARDNKKTR.[I]	1xPropionyl [N-Term]; 1xDelta:H(8)C(6)O(2) [K33]; 1xAcetyl [K32]; 1xCrotonaldehyde [K33]		1.40983e-07	0.000295583	5	8	2	9	Q8BFU2; Q8CGP5; Q8R1M2; P27661; Q8CGP7	Q8BFU2 [44-78]; Q8CGP5 [44-78]; Q8R1M2 [44-78]; P27661 [44-78]; Q8CGP7 [44-78]	Q8BFU2 1xAcetyl [K75]; Q8CGP5 1xAcetyl [K75]; Q8R1M2 1xAcetyl [K75]; P27661 1xAcetyl [K75]; Q8CGP7 1xAcetyl [K75]	Histone H2A type 3 OS=Mus musculus OX=10090 GN=H2aw PE=1 SV=3 Histone H2A type 1-F OS=Mus musculus OX=10090 GN=Hist1h2af PE=1 SV=3 Histone H2A.J OS=Mus musculus OX=10090 GN=H2aj PE=1 SV=1 Histone H2AX OS=Mus musculus OX=10090 GN=H2ax PE=1 SV=2 Histone H2A type 1-K OS=Mus musculus OX=10090 GN=H2ac15 PE=1 SV=3	Q8BFU2; C0HKE2; Q8CGP5; Q8R1M2; P27661; A0A0N4SV66; Q8CGP7; Q8CGP6	3	3826.07	116744008	256325864	585631248	Shared	High	High	High	High	0.0001284	1.1e-09	55	102.86
FALSE	High	[R].KILNDLSSDAPGVPR.[I]	1xDelta:H(8)C(6)O(2) [K1]		4.07347e-05	0.000295583	1	4	1	3	Q62347	Q62347 [82-96]		Cyclic AMP-responsive element-binding protein 1 OS=Mus musculus OX=10090 GN=Creb1 PE=1 SV=1	Q62347; Q01147-1; A0A087WRI6; Q01147	1	1693.91	33574720	32265858	25029540		High	High	High	High	0.0001284	1.605e-06	87	86.3
FALSE	High	[R].VGAGAPVYMAAVLEYLTAEILELAGNAARDNKKTR.[I]	1xPropionyl [N-Term]; 1xPropionyl [K32]; 1xDelta:H(8)C(6)O(2) [K33]		0.000103867	0.000295583	2	3	1	2	Q64523; Q64522	Q64523 [44-78]; Q64522 [44-78]		Histone H2A type 2-C OS=Mus musculus OX=10090 GN=H2ac20 PE=1 SV=3 Histone H2A type 2-B OS=Mus musculus OX=10090 GN=H2ac21 PE=1 SV=3	Q64523; Q64522; Q6GSS7	3	3900.06	9833185			Shared	High	Not Found	Not Found	High	0.0001284	5.324e-06	23	102.73
FALSE	High	[R].KIKLIEGSKR.[H]	2xPropionyl [K3; K9]; 1xDelta:H(8)C(6)O(2) [K1]		0.00263383	0.000295583	1	2	1	9	O35326	O35326 [173-182]		Serine/arginine-rich splicing factor 5 OS=Mus musculus OX=10090 GN=Srsf5 PE=1 SV=2	O35326; Q9D8S5	3	1395.86	179805856	222137312	134442608		High	High	High	High	0.0001284	0.0003388	52	86.18
FALSE	High	[R].KDIVSSSMPRPNREEPVDSR.[T]	1xDelta:H(8)C(6)O(2) [K1]		0.00126202	0.000295583	1	2	1	2	Q9Z2D6-2	Q9Z2D6-2 [474-493]		Isoform B of Methyl-CpG-binding protein 2 OS=Mus musculus OX=10090 GN=Mecp2	Q9Z2D6-2; Q9Z2D6	2	2411.2		167907328			Not Found	High	Not Found	High	0.0001284	0.000132	6	59.14
FALSE	High	[R].VHRLLRKGNYSER.[V]	1xPropionyl [N-Term]; 1xPropionyl [K7]		0.000631755	0.000295583	3	5	1	3	Q8BFU2; Q8CGP5; Q8CGP7	Q8BFU2 [31-43]; Q8CGP5 [31-43]; Q8CGP7 [31-43]		Histone H2A type 3 OS=Mus musculus OX=10090 GN=H2aw PE=1 SV=3 Histone H2A type 1-F OS=Mus musculus OX=10090 GN=Hist1h2af PE=1 SV=3 Histone H2A type 1-K OS=Mus musculus OX=10090 GN=H2ac15 PE=1 SV=3	Q8BFU2; C0HKE2; Q8CGP5; Q8CGP7; Q8CGP6	3	1739.97	54155118	10596236	33863679	Shared	High	Peak Found	High	High	0.0001284	5.416e-05	16	47.34
FALSE	High	[R].KDPGPVIPEPEKDRAPTVPER.[R]	1xPropionyl [K12]; 1xDelta:H(8)C(6)O(2) [K1]		0.00371002	0.000295583	1	2	1	2	Q7TSJ2	Q7TSJ2 [717-737]		Microtubule-associated protein 6 OS=Mus musculus OX=10090 GN=Map6 PE=1 SV=2	Q7TSJ2; A0A140LIT9	3	2495.31	22827442	18821744	19864044		High	High	Peak Found	High	0.0001284	0.000521	16	61.97
FALSE	High	[R].KEKEEHTKAR.[R]	2xPropionyl [K3; K8]; 1xDelta:H(8)C(6)O(2) [K1]		0.00486237	0.000295583	1	1	1	1	Q5NCR9	Q5NCR9 [401-410]		Nuclear speckle splicing regulatory protein 1 OS=Mus musculus OX=10090 GN=Nsrp1 PE=1 SV=1	Q5NCR9	3	1479.78				No Quan Values	Not Found	High	Not Found	High	0.0001284	0.0007325	19
FALSE	High	[R].VHANPHERPKMGSR.[S]	1xPropionyl [N-Term]; 1xPropionyl [K10]		0.00261931	0.000295583	1	3	1	3	Q9JIX8	Q9JIX8 [619-632]		Apoptotic chromatin condensation inducer in the nucleus OS=Mus musculus OX=10090 GN=Acin1 PE=1 SV=3	Q9JIX8; Q9JIX8-4; F6RJ39	1	1727.88	50053338	53311020	54518854		High	Peak Found	High	High	0.0001284	0.0003344	26	30.96
FALSE	High	[R].KEKPKHEHKSASR.[R]	2xPropionyl [K5; K]; 2xDelta:H(8)C(6)O(2) [K9; K]		0.00279895	0.000295583	1	1	2	5	Q8R0F5	Q8R0F5 [247-259]		RNA-binding motif protein, X-linked 2 OS=Mus musculus OX=10090 GN=Rbmx2 PE=1 SV=1	Q8R0F5	3	1898.01	26217710	40801152	13329757		High	High	High	High	0.0001284	0.0003645	21	43.51
FALSE	High	[R].KDAFADAVQR.[A]	1xDelta:H(8)C(6)O(2) [K1]		0.00154878	0.000295583	1	2	1	4	Q3U0V1	Q3U0V1 [72-81]		Far upstream element-binding protein 2 OS=Mus musculus OX=10090 GN=Khsrp PE=1 SV=2	Q3U0V1; A0A3B2WCD8	1	1232.63	59311200	141105360	55788076		High	High	High	High	0.0001284	0.000172	57	69.58
FALSE	High	[R].KEMQLRQEEER.[R]	1xDelta:H(8)C(6)O(2) [K1]		0.000604382	0.000295583	1	1	1	3	Q8VIJ6	Q8VIJ6 [553-563]		Splicing factor, proline- and glutamine-rich OS=Mus musculus OX=10090 GN=Sfpq PE=1 SV=1	Q8VIJ6	2	1587.78	103328032	184533520	96051416		High	High	High	High	0.0001284	5.131e-05	32	49.28
FALSE	High	[K].KEPGTKISR.[G]	2xPropionyl [K1; K6]		0.00606228	0.000295583	1	4	1	3	Q9DCB1-2	Q9DCB1-2 [50-58]		Isoform 2 of High mobility group nucleosome-binding domain-containing protein 3 OS=Mus musculus OX=10090 GN=Hmgn3	Q9DCB1; A0A087WSB8; Q9DCB1-2; Q9DCB1-3	2	1127.64	1.78986e+07	8358366	59935846		High	Peak Found	High	High	0.0001284	0.0009684	48	34.5
FALSE	High	[R].KEREHQAHLEALAR.[A]	1xDelta:H(8)C(6)O(2) [K1]		1.7359e-05	0.000295583	1	1	1	1	Q3UHB8	Q3UHB8 [576-589]		Coiled-coil domain-containing protein 177 OS=Mus musculus OX=10090 GN=Ccdc177 PE=1 SV=1	Q3UHB8	2	1799.95	14344063	19733236	9838598		Peak Found	High	Peak Found	High	0.0001284	5.334e-07	63	40.3
FALSE	High	[R].KFQAQKPKSKAAAAER.[S]	3xPropionyl [K6; K8; K10]; 1xDelta:H(8)C(6)O(2) [K1]		8.73465e-06	0.000295583	1	1	1	10	Q8R1F0	Q8R1F0 [7-22]		Leydig cell tumor 10 kDa protein homolog OS=Mus musculus OX=10090 GN=D8Ertd738e PE=3 SV=1	Q8R1F0	3	2039.13	364018416	326487360	299014096		High	High	High	High	0.0001284	2.214e-07	88	68.08
FALSE	High	[R].KFQAQKPKSKAAAAER.[S]	1xDeamidated [Q5]; 3xPropionyl [K6; K8; K10]; 1xDelta:H(8)C(6)O(2) [K1]		5.90375e-05	0.000295583	1	1	1	2	Q8R1F0	Q8R1F0 [7-22]		Leydig cell tumor 10 kDa protein homolog OS=Mus musculus OX=10090 GN=D8Ertd738e PE=3 SV=1	Q8R1F0	3	2040.11				No Quan Values	High	High	Not Found	High	0.0001284	2.581e-06	72
FALSE	High	[R].KGGRNFQAAHRR.[N]	1xDelta:H(8)C(6)O(2) [K1]		0.000604382	0.000295583	2	4	1	7	Q99JF8; A2BI12	Q99JF8 [287-298]; A2BI12 [287-298]		PC4 and SFRS1-interacting protein OS=Mus musculus OX=10090 GN=Psip1 PE=1 SV=1 PC4 and SFRS1-interacting protein OS=Mus musculus OX=10090 GN=Psip1 PE=1 SV=1	Q99JF8; Q99JF8-2; A2BI12; F6W677	3	1509.81	861807284	5.4734e+07	5.40768e+08	Shared	High	Peak Found	High	High	0.0001284	5.125e-05	27	28.85
FALSE	High	[R].KGGRNFQAAHRR.[N]	1xDeamidated [N5]; 1xDelta:H(8)C(6)O(2) [K1]		0.00516654	0.000295583	2	4	1	4	Q99JF8; A2BI12	Q99JF8 [287-298]; A2BI12 [287-298]		PC4 and SFRS1-interacting protein OS=Mus musculus OX=10090 GN=Psip1 PE=1 SV=1 PC4 and SFRS1-interacting protein OS=Mus musculus OX=10090 GN=Psip1 PE=1 SV=1	Q99JF8; Q99JF8-2; A2BI12; F6W677	3	1510.8	82000248	73246056	101684268	Shared	High	High	High	High	0.0001284	0.0007894	21	31.48
FALSE	High	[R].KEMQLRQEEERR.[R]	1xDelta:H(8)C(6)O(2) [K1]; 1xPropionyl [N-Term]; 1xPropionyl [K1]		0.00197563	0.000295583	1	1	2	2	Q8VIJ6	Q8VIJ6 [553-564]		Splicing factor, proline- and glutamine-rich OS=Mus musculus OX=10090 GN=Sfpq PE=1 SV=1	Q8VIJ6	3	1743.88	65177732	83411280	47222472		Peak Found	High	High	High	0.0001284	0.0002337	13	44.94
FALSE	High	[R].VGRRPDQQLQGDGKLIDRR.[A]	1xPropionyl [N-Term]; 1xPropionyl [K14]		3.21797e-07	0.000295583	1	11	1	9	Q3UMP4	Q3UMP4 [109-127]		Plasminogen activator inhibitor 1 RNA-binding protein OS=Mus musculus OX=10090 GN=Serbp1 PE=1 SV=1	A0A0N4SUQ1; A0A0N4SV40; A0A0N4SV32; Q9CY58-3; A0A0N4SUN8; Q9CY58-4; A0A0N4SWH2; A0A0N4SVK5; Q9CY58; Q9CY58-2; Q3UMP4	3	2319.26	643258512	583321360	352237490		High	High	High	High	0.0001284	3.179e-09	24	49
FALSE	High	[K].KAVTKAQKK.[D]	1xPropionyl [K5]; 1xDelta:H(8)C(6)O(2) [K1]		0.00640567	0.000295583	3	9	1	1	Q8CGP1; P10854; Q8CGP0	Q8CGP1 [17-25]; P10854 [17-25]; Q8CGP0 [17-25]		Histone H2B type 1-K OS=Mus musculus OX=10090 GN=H2bc12 PE=1 SV=3 Histone H2B type 1-M OS=Mus musculus OX=10090 GN=H2bc14 PE=1 SV=2 Histone H2B type 3-B OS=Mus musculus OX=10090 GN=H2bu1 PE=1 SV=3	Q8CGP2; Q64524; Q8CGP1; P10854; Q8CGP2-2; Q8CBB6; Q6ZWY9; Q8CGP0; P10853	3	1169.73	8383873		67777784	Shared	Peak Found	Not Found	High	High	0.0001284	0.001037	34	40.15
FALSE	High	[R].KATGPPVSELITKAVSASKER.[G]	2xPropionyl [K13; K19]; 1xDelta:H(8)C(6)O(2) [K1]		1.24614e-08	0.000295583	1	1	1	6	P43276	P43276 [34-54]		Histone H1.5 OS=Mus musculus OX=10090 GN=H1-5 PE=1 SV=2	P43276	3	2393.33	21605315584	21292220416	29109435392		High	High	High	High	0.0001284	4.844e-11	138	97.44
FALSE	High	[K].KATGAATPKKAAK.[K]	2xPropionyl [K9; K]; 1xDelta:H(8)C(6)O(2) [K1]		0.000102723	0.000295583	1	1	2	5	P15864	P15864 [140-152]		Histone H1.2 OS=Mus musculus OX=10090 GN=H1-2 PE=1 SV=2	P15864	3	1466.86	390028452	140880912	1057257808		High	High	High	High	0.0001284	5.24e-06	32	47.84
FALSE	High	[K].KATGAATPKKAAK.[K]	3xPropionyl [K9; K10; K13]; 1xDelta:H(8)C(6)O(2) [K1]		0.00239756	0.000295583	1	1	1	2	P15864	P15864 [140-152]		Histone H1.2 OS=Mus musculus OX=10090 GN=H1-2 PE=1 SV=2	P15864	3	1522.88			587433984		Not Found	Not Found	High	High	0.0001284	0.0002987	14	63.21
FALSE	High	[K].KATGAATPKKTAK.[K]	2xPropionyl [K1; K9]		0.000419367	0.000295583	1	1	1	1	P43277	P43277 [141-153]		Histone H1.3 OS=Mus musculus OX=10090 GN=H1-3 PE=1 SV=2	P43277	3	1384.82				No Quan Values	Not Found	Not Found	High	High	0.0001284	3.216e-05	70
FALSE	High	[K].KATGAATPKKTAK.[K]	1xPropionyl [K9]; 1xDelta:H(8)C(6)O(2) [K1]		6.37976e-05	0.000295583	1	1	1	3	P43277	P43277 [141-153]		Histone H1.3 OS=Mus musculus OX=10090 GN=H1-3 PE=1 SV=2	P43277	3	1440.84	22971492		136073312		Peak Found	Not Found	High	High	0.0001284	2.849e-06	58	34.91
FALSE	High	[K].KATGAATPKKTAK.[K]	1xAcetyl [K1]; 1xPropionyl [N-Term]; 2xPropionyl [K9; K10]		7.57482e-05	0.000295583	1	1	1	1	P43277	P43277 [141-153]	P43277 1xAcetyl [K141]	Histone H1.3 OS=Mus musculus OX=10090 GN=H1-3 PE=1 SV=2	P43277	3	1482.85			43349244		Not Found	Not Found	High	High	0.0001284	3.564e-06	64	44.51
FALSE	High	[K].KATGAATPKKTAK.[K]	2xPropionyl [K9; K13]; 1xDelta:H(8)C(6)O(2) [K1]		0.00519512	0.000295583	1	1	1	2	P43277	P43277 [141-153]		Histone H1.3 OS=Mus musculus OX=10090 GN=H1-3 PE=1 SV=2	P43277	3	1496.87	191086224	21580382	580818944		Peak Found	Peak Found	High	High	0.0001284	0.0007975	53	47.47
FALSE	High	[R].KATGPPVSELITKAVSASKER.[G]	1xPropionyl [N-Term]; Propionyl [K]; Delta:H(8)C(6)O(2) [K]		0.000129627	0.000295583	1	1	2	2	P43276	P43276 [34-54]		Histone H1.5 OS=Mus musculus OX=10090 GN=H1-5 PE=1 SV=2	P43276	3	2449.35	1913515712	2335261888	2682158016		Peak Found	High	Peak Found	High	0.0001284	7.097e-06	65	98.93
FALSE	High	[R].KATGPPVSELITK.[A]	1xDelta:H(8)C(6)O(2) [K1]		0.000481634	0.000295583	1	1	1	9	P43276	P43276 [34-46]		Histone H1.5 OS=Mus musculus OX=10090 GN=H1-5 PE=1 SV=2	P43276	1	1452.83	152432728		600251136		High	Not Found	High	High	0.0001284	3.844e-05	40	69.22
FALSE	High	[R].KATGPPVSELITKAVSASK.[E]	1xPropionyl [K13]; 1xDelta:H(8)C(6)O(2) [K1]		3.10043e-06	0.000295583	1	1	1	2	P43276	P43276 [34-52]		Histone H1.5 OS=Mus musculus OX=10090 GN=H1-5 PE=1 SV=2	P43276	2	2052.16	245497024	71954256	935092096		High	Peak Found	High	High	0.0001284	5.822e-08	81	96.21
FALSE	High	[R].KATGPPVSELITKAVSASK.[E]	2xPropionyl [K19; K]; 1xDelta:H(8)C(6)O(2) [K]		0.00183855	0.000295583	1	1	2	3	P43276	P43276 [34-52]		Histone H1.5 OS=Mus musculus OX=10090 GN=H1-5 PE=1 SV=2	P43276	2	2108.18	566940944	91035702	1542961088		High	Peak Found	High	High	0.0001284	0.0002136	15	99.89
FALSE	High	[R].KATGPPVSELITKAVSASKER.[G]	2xPropionyl [K1; K13]		3.26168e-09	0.000295583	1	1	1	1	P43276	P43276 [34-54]		Histone H1.5 OS=Mus musculus OX=10090 GN=H1-5 PE=1 SV=2	P43276	3	2281.28			36844396		Not Found	Not Found	High	High	0.0001284	8.655e-12	95	82.35
FALSE	High	[R].KATGPPVSELITKAVSASKER.[G]	1xAcetyl [K1]; 1xPropionyl [N-Term]; Propionyl [K]		4.86338e-05	0.000295583	1	1	2	2	P43276	P43276 [34-54]	P43276 1xAcetyl [K34]	Histone H1.5 OS=Mus musculus OX=10090 GN=H1-5 PE=1 SV=2	P43276	3	2323.29	34093664		80290332		Peak Found	Not Found	High	High	0.0001284	2.016e-06	62	93.83
FALSE	High	[R].KATGPPVSELITKAVSASKER.[G]	Propionyl [K]; 1xPropionyl [N-Term]; 1xDelta:H(8)C(6)O(2) [K1]		6.5805e-10	0.000295583	1	1	3	13	P43276	P43276 [34-54]		Histone H1.5 OS=Mus musculus OX=10090 GN=H1-5 PE=1 SV=2	P43276	3	2337.3	1210228280	482118900	3536487808		High	High	High	High	0.0001284	1.1e-12	111	94.39
FALSE	High	[R].KATGPPVSELITKAVSASKER.[G]	1xAcetyl [K1]; 1xPropionyl [N-Term]; 2xPropionyl [K13; K19]		1.00876e-05	0.000295583	1	1	1	4	P43276	P43276 [34-54]	P43276 1xAcetyl [K34]	Histone H1.5 OS=Mus musculus OX=10090 GN=H1-5 PE=1 SV=2	P43276	3	2379.31	1158696320	626140528	1299274496		High	High	High	High	0.0001284	2.66e-07	114	97.15
FALSE	High	[R].KATGPPVSELITKAVSASK.[E]	2xPropionyl [K1; K13]		2.20461e-08	0.000295583	1	1	1	2	P43276	P43276 [34-52]		Histone H1.5 OS=Mus musculus OX=10090 GN=H1-5 PE=1 SV=2	P43276	2	1996.13			73892942		Not Found	Not Found	High	High	0.0001284	1.005e-10	63	86.18
FALSE	High	[K].KGKADAGKDANNPAENGDAK.[T]	1xDeamidated [N16]; 2xPropionyl [K1; K8]; 1xDelta:H(8)C(6)O(2) [K3]		0.000109176	0.000295583	2	5	1	1	Q5XK38; P09602	Q5XK38 [59-78]; P09602 [57-76]		Hmgn2 protein OS=Mus musculus OX=10090 GN=Hmgn2 PE=1 SV=1 Non-histone chromosomal protein HMG-17 OS=Mus musculus OX=10090 GN=Hmgn2 PE=1 SV=2	Q5XK38; A3KGL9; F6W687; P09602; B7ZCQ3	3	2196.04				No Quan Values	Not Found	Not Found	High	High	0.0001284	5.674e-06	60
FALSE	High	[R].KGLEGTGKESKR.[Q]	2xPropionyl [K8; K11]; 1xDelta:H(8)C(6)O(2) [K1]		0.000575002	0.000295583	1	2	1	1	A0A0G2JEY4	A0A0G2JEY4 [7-18]		RIKEN cDNA 3110082I17 gene OS=Mus musculus OX=10090 GN=3110082I17Rik PE=1 SV=1	A0A0G2JEY4; Q9CXL3	3	1513.82				No Quan Values	Not Found	High	Not Found	High	0.0001284	4.816e-05	41
FALSE	High	[R].VGRRPDQQLQGDGKLIDR.[R]	1xDeamidated [Q7]; 1xPropionyl [N-Term]; 1xPropionyl [K14]		0.00519512	0.000295583	1	11	1	1	Q3UMP4	Q3UMP4 [109-126]		Plasminogen activator inhibitor 1 RNA-binding protein OS=Mus musculus OX=10090 GN=Serbp1 PE=1 SV=1	A0A0N4SUQ1; A0A0N4SV40; A0A0N4SV32; Q9CY58-3; A0A0N4SUN8; Q9CY58-4; A0A0N4SWH2; A0A0N4SVK5; Q9CY58; Q9CY58-2; Q3UMP4	2	2164.15				No Quan Values	High	Not Found	Not Found	High	0.0001284	0.000798	41
FALSE	High	[R].KKLEGGAERR.[G]	1xPropionyl [K2]; 1xDelta:H(8)C(6)O(2) [K1]		0.000359132	0.000295583	1	1	1	4	Q80ZM5	Q80ZM5 [118-127]		H1 histone family, member X OS=Mus musculus OX=10090 GN=H1f10 PE=1 SV=1	Q80ZM5	3	1311.74	471176128	801896704	509833120		High	High	High	High	0.0001284	2.624e-05	40	50.22
FALSE	High	[R].KKNQEAGHEAAGEEAAEASGPPEKK.[K]	2xPropionyl [K2; K25]; 1xDelta:H(8)C(6)O(2) [K1]		3.56089e-06	0.000295583	1	1	1	1	Q08288	Q08288 [221-245]		Cell growth-regulating nucleolar protein OS=Mus musculus OX=10090 GN=Lyar PE=1 SV=2	Q08288	3	2787.34				No Quan Values	Not Found	Not Found	High	High	0.0001284	6.976e-08	77
FALSE	High	[R].KKNQEAGHEAAGEEAAEASGPPEKK.[K]	1xDeamidated [Q4]; 2xPropionyl [K2; K25]; 1xDelta:H(8)C(6)O(2) [K1]		0.000266305	0.000295583	1	1	1	1	Q08288	Q08288 [221-245]		Cell growth-regulating nucleolar protein OS=Mus musculus OX=10090 GN=Lyar PE=1 SV=2	Q08288	3	2788.33				No Quan Values	Not Found	Not Found	High	High	0.0001284	1.787e-05	55
FALSE	High	[R].KKNQPGKYSQLVVETIR.[K]	2xPropionyl [K2; K7]; 1xDelta:H(8)C(6)O(2) [K1]		0.000126786	0.000295583	1	1	1	2	Q80ZM5	Q80ZM5 [40-56]		H1 histone family, member X OS=Mus musculus OX=10090 GN=H1f10 PE=1 SV=1	Q80ZM5	3	2212.23	16230449	45791675	16675528		Peak Found	High	Peak Found	High	0.0001284	6.892e-06	67	84.86
FALSE	High	[R].KKPAGPSVSELIVQAVSSSKER.[S]	1xPropionyl [K]; 1xDelta:H(8)C(6)O(2) [K1]		2.36349e-06	0.000295583	1	1	2	2	P43275	P43275 [35-56]		Histone H1.1 OS=Mus musculus OX=10090 GN=H1-1 PE=1 SV=2	P43275	2	2465.36	16789520		75370008		High	Not Found	High	High	0.0001284	4.109e-08	75	93.4
FALSE	High	[R].KKPAGPSVSELIVQAVSSSKER.[S]	2xPropionyl [K2; K20]; 1xDelta:H(8)C(6)O(2) [K1]		1.38876e-06	0.000295583	1	1	1	7	P43275	P43275 [35-56]		Histone H1.1 OS=Mus musculus OX=10090 GN=H1-1 PE=1 SV=2	P43275	2	2521.39	197926352	430673072	341199888		High	High	High	High	0.0001284	2.073e-08	130	97.3
FALSE	High	[R].KKKPETPDSLESKPR.[K]	Propionyl [K]; Delta:H(8)C(6)O(2) [K]		7.78752e-05	0.000295583	1	3	3	7	Q8K0Y6	Q8K0Y6 [43-57]		Tubby-related protein 1 OS=Mus musculus OX=10090 GN=Tulp1 PE=2 SV=1	Q8K0Y6; Q9Z273; A0A3B2W4A1	2	2020.1	472551280	424090864	312803880		High	High	High	High	0.0001284	3.695e-06	67	65.99
FALSE	High	[R].KKPAGPSVSELIVQAVSSSKER.[S]	1xPropionyl [K20]; 2xDelta:H(8)C(6)O(2) [K1; K2]		0.00152328	0.000295583	1	1	1	2	P43275	P43275 [35-56]		Histone H1.1 OS=Mus musculus OX=10090 GN=H1-1 PE=1 SV=2	P43275	2	2577.41	14313234	25911320	8284863		High	High	Peak Found	High	0.0001284	0.0001678	68	99.91
FALSE	High	[R].VGDVYIPR.[D]	1xPropionyl [N-Term]		0.00450088	0.000295583	1	1	1	6	Q62093	Q62093 [40-47]		Serine/arginine-rich splicing factor 2 OS=Mus musculus OX=10090 GN=Srsf2 PE=1 SV=4	Q62093	0	974.531	85103384	56242976	83225208		High	High	High	High	0.0001284	0.0006659	56	67.48
FALSE	High	[R].KIAEAQAKLAEEQLR.[I]	1xPropionyl [K8]; 1xDelta:H(8)C(6)O(2) [K1]		0.000550088	0.000295583	1	1	1	1	Q3UL36	Q3UL36 [209-223]		Arginine and glutamate-rich protein 1 OS=Mus musculus OX=10090 GN=Arglu1 PE=1 SV=2	Q3UL36	2	1866.03	2.18127e+06	10231675			Peak Found	High	Not Found	High	0.0001284	4.531e-05	81	88.44
FALSE	High	[R].KIEEIKDFLLTAR.[R]	1xPropionyl [K6]; 1xDelta:H(8)C(6)O(2) [K1]		0.000256179	0.000295583	1	1	1	2	Q9JJI8	Q9JJI8 [4-16]		60S ribosomal protein L38 OS=Mus musculus OX=10090 GN=Rpl38 PE=1 SV=3	Q9JJI8	2	1743.99	10613915	14256289	15656555		High	High	Peak Found	High	0.0001284	1.703e-05	46	100.64
FALSE	High	[K].KLEKEEEEGISQESSEEEQ.[-]	1xDelta:H(8)C(6)O(2) [K1]		0.000336042	0.000295583	1	3	1	1	P17095	P17095 [89-107]		High mobility group protein HMG-I/HMG-Y OS=Mus musculus OX=10090 GN=Hmga1 PE=1 SV=4	A0A338P6E8; P17095; P17095-1	2	2349.05	13261777		54860152		Peak Found	Not Found	High	High	0.0001284	2.42e-05	45	59.18
FALSE	High	[K].KLEKEEEEGISQESSEEEQ.[-]	1xPropionyl [K]; 1xDelta:H(8)C(6)O(2) [K]		0.000624798	0.000295583	1	3	2	6	P17095	P17095 [89-107]		High mobility group protein HMG-I/HMG-Y OS=Mus musculus OX=10090 GN=Hmga1 PE=1 SV=4	A0A338P6E8; P17095; P17095-1	2	2405.07	182504700	126046592	235414508		High	High	High	High	0.0001284	5.369e-05	17	72.87
FALSE	High	[R].KLFNLSKEDDVR.[Q]	1xPropionyl [K7]; 1xDelta:H(8)C(6)O(2) [K1]		0.000492421	0.000295583	1	1	1	3	P62754	P62754 [143-154]		40S ribosomal protein S6 OS=Mus musculus OX=10090 GN=Rps6 PE=1 SV=1	P62754	2	1631.86	9990125	33414402	11683716		Peak Found	High	High	High	0.0001284	3.952e-05	77	88.11
FALSE	High	[R].VGEPVALSEEERLKLAQQQAALLMQQEER.[A]	1xDeamidated [Q17]; 1xPropionyl [N-Term]; 1xPropionyl [K14]		1.46202e-05	0.000295583	1	2	1	1	Q3UJB0	Q3UJB0 [135-163]		Splicing factor 3b, subunit 2 OS=Mus musculus OX=10090 GN=Sf3b2 PE=1 SV=1	A0A494B9S9; Q3UJB0	2	3406.75				No Quan Values	Not Found	High	Not Found	High	0.0001284	4.274e-07	50
FALSE	High	[K].KKAAKKPAGVR.[R]	3xPropionyl [K2; K5; K6]; 1xDelta:H(8)C(6)O(2) [K1]		0.00144128	0.000295583	1	1	1	5	P15864	P15864 [22-32]		Histone H1.2 OS=Mus musculus OX=10090 GN=H1-2 PE=1 SV=2	P15864	3	1433.88	684278608	732339532	1267686476		High	High	High	High	0.0001284	0.0001563	37	59.5
FALSE	High	[K].KKAAKKPAGVR.[R]	1xAcetyl [K1]; 1xPropionyl [N-Term]; 3xPropionyl [K2; K5; K6]		0.00263383	0.000295583	1	1	1	3	P15864	P15864 [22-32]	P15864 1xAcetyl [K22]	Histone H1.2 OS=Mus musculus OX=10090 GN=H1-2 PE=1 SV=2	P15864	3	1419.87	57496636	13183600	250171088		High	High	High	High	0.0001284	0.0003383	38	55.99
FALSE	High	[R].VGLKAPGIIPR.[I]	1xPropionyl [N-Term]; 1xPropionyl [K4]		0.00118093	0.000295583	1	2	1	5	Q03265	Q03265 [172-182]		ATP synthase subunit alpha, mitochondrial OS=Mus musculus OX=10090 GN=Atp5f1a PE=1 SV=1	Q03265; D3Z6F5	1	1232.77	94988520	229286944	139050816		High	High	High	High	0.0001284	0.0001215	61	80.27
FALSE	High	[R].VGRRPDQQLQGDGKLIDR.[R]	1xPropionyl [N-Term]; 1xPropionyl [K14]		3.23584e-07	0.000295583	1	11	1	7	Q3UMP4	Q3UMP4 [109-126]		Plasminogen activator inhibitor 1 RNA-binding protein OS=Mus musculus OX=10090 GN=Serbp1 PE=1 SV=1	A0A0N4SUQ1; A0A0N4SV40; A0A0N4SV32; Q9CY58-3; A0A0N4SUN8; Q9CY58-4; A0A0N4SWH2; A0A0N4SVK5; Q9CY58; Q9CY58-2; Q3UMP4	2	2163.16	441142592	517148640	316831584		High	High	High	High	0.0001284	3.197e-09	66	52.43
FALSE	High	[R].KGNYAERVGAGAPVYLAAVLEYLTAEILELAGNAAR.[D]	1xDeamidated [N3]; 1xPropionyl [N-Term]; 1xCrotonaldehyde [K1]		0.000130347	0.000295583	1	2	1	3	Q8R1M2	Q8R1M2 [37-72]		Histone H2A.J OS=Mus musculus OX=10090 GN=H2aj PE=1 SV=1	Q8R1M2; A0A0N4SV66	2	3861.04	10431352		216682384		High	High	High	High	0.0001284	7.14e-06	65	102.12
FALSE	High	[R].KGNYAERVGAGAPVYMAAVLEYLTAEILELAGNAAR.[D]	1xDelta:H(8)C(6)O(2) [K1]		7.85659e-10	0.000295583	2	3	1	3	Q64523; Q64522	Q64523 [37-72]; Q64522 [37-72]		Histone H2A type 2-C OS=Mus musculus OX=10090 GN=H2ac20 PE=1 SV=3 Histone H2A type 2-B OS=Mus musculus OX=10090 GN=H2ac21 PE=1 SV=3	Q64523; Q64522; Q6GSS7	2	3864				No Quan Values	High	Not Found	High	High	0.0001284	1.381e-12	119
FALSE	High	[R].VGRRPDQQLQGDGK.[L]	1xPropionyl [N-Term]		0.00223125	0.000295583	1	11	1	1	Q3UMP4	Q3UMP4 [109-122]		Plasminogen activator inhibitor 1 RNA-binding protein OS=Mus musculus OX=10090 GN=Serbp1 PE=1 SV=1	A0A0N4SUQ1; A0A0N4SV40; A0A0N4SV32; Q9CY58-3; A0A0N4SUN8; Q9CY58-4; A0A0N4SWH2; A0A0N4SVK5; Q9CY58; Q9CY58-2; Q3UMP4	1	1609.84	12472350		21852898		Peak Found	Not Found	High	High	0.0001284	0.0002733	29	32.24
FALSE	High	[R].KGNYSERVGAGAPVYLAAVLEYLTAEILELAGNAAR.[D]	1xDelta:H(8)C(6)O(2) [K1]		1.12613e-09	0.000295583	3	5	1	6	Q8BFU2; Q8CGP5; Q8CGP7	Q8BFU2 [37-72]; Q8CGP5 [37-72]; Q8CGP7 [37-72]		Histone H2A type 3 OS=Mus musculus OX=10090 GN=H2aw PE=1 SV=3 Histone H2A type 1-F OS=Mus musculus OX=10090 GN=Hist1h2af PE=1 SV=3 Histone H2A type 1-K OS=Mus musculus OX=10090 GN=H2ac15 PE=1 SV=3	Q8BFU2; C0HKE2; Q8CGP5; Q8CGP7; Q8CGP6	2	3862.04	67606398	90526830	130352592	Shared	High	High	High	High	0.0001284	2.207e-12	96	102.14
FALSE	High	[R].KGNYSERVGAGAPVYLAAVLEYLTAEILELAGNAAR.[D]	1xPropionyl [N-Term]; 1xDelta:H(8)C(6)O(2) [K1]		1.26396e-06	0.000295583	3	5	1	4	Q8BFU2; Q8CGP5; Q8CGP7	Q8BFU2 [37-72]; Q8CGP5 [37-72]; Q8CGP7 [37-72]		Histone H2A type 3 OS=Mus musculus OX=10090 GN=H2aw PE=1 SV=3 Histone H2A type 1-F OS=Mus musculus OX=10090 GN=Hist1h2af PE=1 SV=3 Histone H2A type 1-K OS=Mus musculus OX=10090 GN=H2ac15 PE=1 SV=3	Q8BFU2; C0HKE2; Q8CGP5; Q8CGP7; Q8CGP6	2	3918.06	44560056	29686184	175255200	Shared	High	Peak Found	High	High	0.0001284	1.842e-08	80	102.31
FALSE	High	[R].KGNYSERVGAGAPVYLAAVLEYLTAEILELAGNAAR.[D]	1xDeamidated [N3]; 1xPropionyl [N-Term]; 1xDelta:H(8)C(6)O(2) [K1]		0.0016551	0.000295583	3	5	1	2	Q8BFU2; Q8CGP5; Q8CGP7	Q8BFU2 [37-72]; Q8CGP5 [37-72]; Q8CGP7 [37-72]		Histone H2A type 3 OS=Mus musculus OX=10090 GN=H2aw PE=1 SV=3 Histone H2A type 1-F OS=Mus musculus OX=10090 GN=Hist1h2af PE=1 SV=3 Histone H2A type 1-K OS=Mus musculus OX=10090 GN=H2ac15 PE=1 SV=3	Q8BFU2; C0HKE2; Q8CGP5; Q8CGP7; Q8CGP6	2	3919.05	20093482	34970640		Shared	Peak Found	High	High	High	0.0001284	0.0001871	25	102.34
FALSE	High	[R].KGRGFGSEGSR.[A]	1xDelta:H(8)C(6)O(2) [K1]		1.39093e-05	0.000295583	1	1	1	2	Q9CWZ3-2	Q9CWZ3-2 [36-46]		Isoform 2 of RNA-binding protein 8A OS=Mus musculus OX=10090 GN=Rbm8a	Q9CWZ3-2	2	1249.63	88710568	10617363	47305288		High	Peak Found	High	High	0.0001284	4.028e-07	44	39.66
FALSE	High	[K].KGSKKAVTK.[AV]	1xAcetyl [K1]; 2xPropionyl [K4; K5]		0.000584634	0.000295583	4	10	1	1	Q64525; Q8CGP1; P10854; Q8CGP0	Q64525 [13-21]; Q8CGP1 [13-21]; P10854 [13-21]; Q8CGP0 [13-21]	Q64525 1xAcetyl [K13]; Q8CGP1 1xAcetyl [K13]; P10854 1xAcetyl [K13]; Q8CGP0 1xAcetyl [K13]	Histone H2B type 2-B OS=Mus musculus OX=10090 GN=Hist2h2bb PE=1 SV=3 Histone H2B type 1-K OS=Mus musculus OX=10090 GN=H2bc12 PE=1 SV=3 Histone H2B type 1-M OS=Mus musculus OX=10090 GN=H2bc14 PE=1 SV=2 Histone H2B type 3-B OS=Mus musculus OX=10090 GN=H2bu1 PE=1 SV=3	Q8CGP2; Q64525; Q64524; Q8CGP1; P10854; Q8CGP2-2; Q8CBB6; Q6ZWY9; Q8CGP0; P10853	3	1100.67			12831408	Shared	Not Found	Not Found	High	High	0.0001284	4.93e-05	35	30.11
FALSE	High	[K].KGSKKAVTK.[AV]	3xPropionyl [K1; K4; K5]		0.000983776	0.000295583	4	10	1	3	Q64525; Q8CGP1; P10854; Q8CGP0	Q64525 [13-21]; Q8CGP1 [13-21]; P10854 [13-21]; Q8CGP0 [13-21]		Histone H2B type 2-B OS=Mus musculus OX=10090 GN=Hist2h2bb PE=1 SV=3 Histone H2B type 1-K OS=Mus musculus OX=10090 GN=H2bc12 PE=1 SV=3 Histone H2B type 1-M OS=Mus musculus OX=10090 GN=H2bc14 PE=1 SV=2 Histone H2B type 3-B OS=Mus musculus OX=10090 GN=H2bu1 PE=1 SV=3	Q8CGP2; Q64525; Q64524; Q8CGP1; P10854; Q8CGP2-2; Q8CBB6; Q6ZWY9; Q8CGP0; P10853	3	1114.68	12214966		150847232	Shared	Peak Found	Not Found	High	High	0.0001284	9.56e-05	13	32.1
FALSE	High	[R].KHEEPPADSAEPR.[A]	1xDelta:H(8)C(6)O(2) [K1]		2.17506e-06	0.000295583	1	2	1	8	Q8K0Y6	Q8K0Y6 [65-77]		Tubby-related protein 1 OS=Mus musculus OX=10090 GN=Tulp1 PE=2 SV=1	Q8K0Y6; Q9Z273	1	1574.74	328513738	486135576	301639388		High	High	High	High	0.0001284	3.702e-08	55	35.71
FALSE	High	[R].KHGLTHEELKSPR.[E]	1xPropionyl [K10]; 1xDelta:H(8)C(6)O(2) [K1]		5.9603e-06	0.000295583	1	3	1	1	Q569Z6	Q569Z6 [685-697]		Thyroid hormone receptor-associated protein 3 OS=Mus musculus OX=10090 GN=Thrap3 PE=1 SV=1	Q569Z6; Q8BZN7; F7AB07	2	1699.91		49371856			Not Found	High	Not Found	High	0.0001284	1.354e-07	50	46.78
FALSE	High	[R].KHGLTHEELKSPR.[E]	2xDelta:H(8)C(6)O(2) [K1; K10]		3.48828e-05	0.000295583	1	3	1	2	Q569Z6	Q569Z6 [685-697]		Thyroid hormone receptor-associated protein 3 OS=Mus musculus OX=10090 GN=Thrap3 PE=1 SV=1	Q569Z6; Q8BZN7; F7AB07	2	1755.94				No Quan Values	High	High	Not Found	High	0.0001284	1.314e-06	32
FALSE	High	[R].KHHEDEIDHHSKEIER.[L]	1xPropionyl [K12]; 1xDelta:H(8)C(6)O(2) [K1]		1.50202e-09	0.000295583	1	2	1	24	E9PV44	E9PV44 [40-55]		ATP synthase F1 subunit epsilon OS=Mus musculus OX=10090 GN=Atpif1 PE=1 SV=1	E9PV44; O35143	2	2207.05	671605927	1038185774	6.32737e+08		High	High	High	High	0.0001284	3.185e-12	66	35.69
FALSE	High	[R].KHHEDEIDHHSKEIER.[L]	2xDelta:H(8)C(6)O(2) [K1; K12]		4.16832e-08	0.000295583	1	2	1	19	E9PV44	E9PV44 [40-55]		ATP synthase F1 subunit epsilon OS=Mus musculus OX=10090 GN=Atpif1 PE=1 SV=1	E9PV44; O35143	2	2263.07	530429328	669571965	312079888		High	High	High	High	0.0001284	2.281e-10	36	41.17
FALSE	High	[R].KQLELRQEEERR.[R]	1xDelta:H(8)C(6)O(2) [K1]		0.00510986	0.000295583	1	1	1	3	Q99K48	Q99K48 [340-351]		Non-POU domain-containing octamer-binding protein OS=Mus musculus OX=10090 GN=Nono PE=1 SV=3	Q99K48	3	1725.92	34523052	113729640	35130172		High	High	High	High	0.0001284	0.0007828	14	48.28
FALSE	High	[R].KQPPKEPSEVPTPK.[R]	2xPropionyl [K1; K5]; 1xDelta:H(8)C(6)O(2) [K1]		0.00602896	0.000295583	1	3	2	3	A0A384DV79	A0A384DV79 [31-44]		High mobility group protein HMG-I/HMG-Y OS=Mus musculus OX=10090 GN=Hmga1 PE=1 SV=1	A0A384DV79; A0A338P6G6; P17095-1	2	1673.91	12246014	10380428	58582408		Peak Found	Peak Found	High	High	0.0001284	0.0009574	27	44.86
FALSE	High	[R].KQPPKEPSEVPTPK.[R]	1xDeamidated [Q2]; 2xPropionyl [K1; K5]		0.000307548	0.000295583	1	3	1	1	A0A384DV79	A0A384DV79 [31-44]		High mobility group protein HMG-I/HMG-Y OS=Mus musculus OX=10090 GN=Hmga1 PE=1 SV=1	A0A384DV79; A0A338P6G6; P17095-1	2	1674.89				No Quan Values	Not Found	Not Found	High	High	0.0001284	2.152e-05	24
FALSE	High	[R].KQPPKEPSEVPTPKRPR.[G]	2xPropionyl [K1; K14]		0.000468482	0.000295583	1	3	1	1	A0A384DV79	A0A384DV79 [31-47]		High mobility group protein HMG-I/HMG-Y OS=Mus musculus OX=10090 GN=Hmga1 PE=1 SV=1	A0A384DV79; A0A338P6G6; P17095-1	3	2083.17	3.30453e+06		25524856		Peak Found	Not Found	High	High	0.0001284	3.689e-05	18	36.52
FALSE	High	[K].KTESHHKPKGK.[-]	3xPropionyl [K7; K9; K11]; 1xDelta:H(8)C(6)O(2) [K1]		1.67916e-05	0.000295583	1	1	1	5	Q8CGP5	Q8CGP5 [120-130]		Histone H2A type 1-F OS=Mus musculus OX=10090 GN=Hist1h2af PE=1 SV=3	Q8CGP5	2	1556.84	54380778	16765824	182070128		High	High	High	High	0.0001284	5.113e-07	38	44.08
FALSE	High	[K].KTESHKAKSK.[-]	3xPropionyl [K6; K8; K10]; 1xDelta:H(8)C(6)O(2) [K1]		0.000101592	0.000295583	1	1	1	1	Q64523	Q64523 [120-129]		Histone H2A type 2-C OS=Mus musculus OX=10090 GN=H2ac20 PE=1 SV=3	Q64523	3	1423.78	89357968	47946288	178300336		Peak Found	Peak Found	High	High	0.0001284	5.178e-06	28	50.95
FALSE	High	[K].KTETHHKAKGK.[-]	2xPropionyl [K9; K]; 1xDelta:H(8)C(6)O(2) [K1]		0.00056867	0.000295583	1	1	2	2	Q8CGP7	Q8CGP7 [120-130]		Histone H2A type 1-K OS=Mus musculus OX=10090 GN=H2ac15 PE=1 SV=3	Q8CGP7	3	1488.82			22564206		Not Found	Not Found	High	High	0.0001284	4.735e-05	36	30.49
FALSE	High	[K].KTETHHKAKGK.[-]	Propionyl [K]; 1xDelta:H(8)C(6)O(2) [K1]; 1xPropionyl [N-Term]		2.06107e-05	0.000295583	1	1	2	9	Q8CGP7	Q8CGP7 [120-130]		Histone H2A type 1-K OS=Mus musculus OX=10090 GN=H2ac15 PE=1 SV=3	Q8CGP7	3	1544.84	275394456	119806932	661836848		High	High	High	High	0.0001284	6.678e-07	36	43.51
FALSE	High	[K].KTGAAAGKR.[K]	2xPropionyl [K1; K8]; 1xDelta:H(8)C(6)O(2) [K1]		0.00602896	0.000295583	1	1	2	7	P43277	P43277 [26-34]		Histone H1.3 OS=Mus musculus OX=10090 GN=H1-3 PE=1 SV=2	P43277	2	971.563	78920010	9.65598e+06	445634872		High	Peak Found	High	High	0.0001284	0.0009603	43	25.09
FALSE	High	[K].KTGAAAGKR.[K]	1xAcetyl [K1]; 1xPropionyl [N-Term]; 1xPropionyl [K8]		0.00455084	0.000295583	1	1	1	4	P43277	P43277 [26-34]	P43277 1xAcetyl [K26]	Histone H1.3 OS=Mus musculus OX=10090 GN=H1-3 PE=1 SV=2	P43277	2	1013.57	371787400	448585292	439800368		High	High	High	High	0.0001284	0.0006751	47	37.39
FALSE	High	[K].KTESHHKAKGK.[-]	Propionyl [K]; 1xDelta:H(8)C(6)O(2) [K]; 1xAcetyl [K9]; 1xCrotonaldehyde [K7]; 1xPropionyl [N-Term]		7.47984e-06	0.000295583	1	3	5	21	Q8BFU2	Q8BFU2 [120-130]	Q8BFU2 1xAcetyl [K128]	Histone H2A type 3 OS=Mus musculus OX=10090 GN=H2aw PE=1 SV=3	Q8BFU2; C0HKE2; Q6GSS7	3	1530.83	1374485530	603420208	3677974320		High	High	High	High	0.0001284	1.806e-07	43	42.35
FALSE	High	[K].KTGAAKAKKPAGATPK.[K]	2xPropionyl [K6; K8]; 1xDelta:H(8)C(6)O(2) [K1]		9.5059e-05	0.000295583	1	1	1	1	P43276	P43276 [122-137]		Histone H1.5 OS=Mus musculus OX=10090 GN=H1-5 PE=1 SV=2	P43276	3	1749.03			19651514		Not Found	Not Found	High	High	0.0001284	4.765e-06	38	43.68
FALSE	High	[R].KTGLAQAEHWTKAQKGDGR.[S]	2xPropionyl [K12; K15]; 1xDelta:H(8)C(6)O(2) [K1]		3.74871e-05	0.000295583	1	8	1	5	A0A0U1RPA0	A0A0U1RPA0 [345-363]		Pleckstrin homology domain-containing family A member 7 (Fragment) OS=Mus musculus OX=10090 GN=Plekha7 PE=1 SV=1	Q3UIL6-5; A0A0U1RPA0; A0A1L1SQ79; Q3UIL6-6; Q3UIL6-2; Q3UIL6-3; Q3UIL6-4; Q3UIL6	3	2306.19	33276146	38829649	37494862		High	High	High	High	0.0001284	1.436e-06	108	74.51
FALSE	High	[K].KTKKPAKAAAPR.[K]	2xPropionyl [K3; K7]; 1xDelta:H(8)C(6)O(2) [K1]		0.00213469	0.000295583	1	1	1	2	P43275	P43275 [23-34]		Histone H1.1 OS=Mus musculus OX=10090 GN=H1-1 PE=1 SV=2	P43275	3	1490.91	36409756		117151712		Peak Found	High	High	High	0.0001284	0.0002579	45	42.4
FALSE	High	[R].KTLVAFPQKVMPPPQAR.[G]	1xPropionyl [K9]; 1xDelta:H(8)C(6)O(2) [K1]		4.30545e-05	0.000295583	1	1	1	8	Q3U422	Q3U422 [119-135]		Complex I-9kD OS=Mus musculus OX=10090 GN=Ndufv3 PE=1 SV=1	Q3U422	2	2076.17	164979008	127420696	140138624		High	High	High	High	0.0001284	1.721e-06	52	88.73
FALSE	High	[R].KTLVAFPQKVMPPPQAR.[G]	1xDeamidated [Q8]; 1xPropionyl [K9]; 1xDelta:H(8)C(6)O(2) [K1]		0.00156601	0.000295583	1	1	1	2	Q3U422	Q3U422 [119-135]		Complex I-9kD OS=Mus musculus OX=10090 GN=Ndufv3 PE=1 SV=1	Q3U422	2	2077.15		10072315			Not Found	High	High	High	0.0001284	0.000174	38	89.74
FALSE	High	[R].KTLVAFPQKVMPPPQAR.[G]	1xOxidation [M11]; 1xPropionyl [K9]; 1xDelta:H(8)C(6)O(2) [K1]		0.00126202	0.000295583	1	1	1	1	Q3U422	Q3U422 [119-135]		Complex I-9kD OS=Mus musculus OX=10090 GN=Ndufv3 PE=1 SV=1	Q3U422	2	2092.16	17685700	13562714	16405702		Peak Found	Peak Found	High	High	0.0001284	0.0001319	35	83.75
FALSE	High	[R].VANTSTQTMGPRPAAAAAAATPAVR.[T]	1xDeamidated [Q7]; 1xPropionyl [N-Term]		0.000978346	0.000295583	1	1	1	1	P29341	P29341 [482-506]		Polyadenylate-binding protein 1 OS=Mus musculus OX=10090 GN=Pabpc1 PE=1 SV=2	P29341	0	2438.25				No Quan Values	Not Found	High	Not Found	High	0.0001284	9.525e-05	20
FALSE	High	[K].KTGAAKAKKPAGATPK.[K]	3xPropionyl [K6; K8; K9]; 1xDelta:H(8)C(6)O(2) [K1]		1.38325e-05	0.000295583	1	1	1	1	P43276	P43276 [122-137]		Histone H1.5 OS=Mus musculus OX=10090 GN=H1-5 PE=1 SV=2	P43276	3	1805.05	60677816	26171072	139839488		Peak Found	Peak Found	High	High	0.0001284	3.98e-07	60	55.98
FALSE	High	[R].KTSAKKEPGTK.[I]	3xPropionyl [K1; K5; K6]		0.00030081	0.000295583	1	4	1	3	Q9DCB1-2	Q9DCB1-2 [45-55]		Isoform 2 of High mobility group nucleosome-binding domain-containing protein 3 OS=Mus musculus OX=10090 GN=Hmgn3	Q9DCB1; A0A087WSB8; Q9DCB1-2; Q9DCB1-3	3	1342.76	6.29995e+06	6.676e+06	36295444		High	High	High	High	0.0001284	2.088e-05	35	31.39
FALSE	High	[K].KTESHHKAKGK.[-]	1xAcetyl [K1]; 1xPropionyl [N-Term]; 3xPropionyl [K7; K9; K11]		7.49137e-05	0.000295583	1	3	1	4	Q8BFU2	Q8BFU2 [120-130]	Q8BFU2 1xAcetyl [K120]	Histone H2A type 3 OS=Mus musculus OX=10090 GN=H2aw PE=1 SV=3	Q8BFU2; C0HKE2; Q6GSS7	3	1516.81	70780544	12541430	186583568		High	Peak Found	High	High	0.0001284	3.513e-06	48	40.17
FALSE	High	[K].KTESHHKAK.[G-]	2xPropionyl [K7; K9]; 1xDelta:H(8)C(6)O(2) [K1]		0.00558121	0.000295583	1	4	1	2	Q8BFU2	Q8BFU2 [120-128]		Histone H2A type 3 OS=Mus musculus OX=10090 GN=H2aw PE=1 SV=3	Q8BFU2; C0HKE2; Q8CGP6; Q6GSS7	2	1289.68	4.54854e+06		100274200		Peak Found	Not Found	High	High	0.0001284	0.0008689	33	37.61
FALSE	High	[K].KTAAKKK.[-]	Propionyl [K]; 1xDelta:H(8)C(6)O(2) [K1]		0.00644105	0.000295583	1	1	2	3	P43274	P43274 [213-219]		Histone H1.4 OS=Mus musculus OX=10090 GN=H1-4 PE=1 SV=2	P43274	3	942.598	150357928	5.413e+07	754041312		Peak Found	Peak Found	High	High	0.0001284	0.001038	26	30.67
FALSE	High	[R].VASSGLQSVVHR.[-]	1xPropionyl [N-Term]		0.000870975	0.000295583	1	1	1	1	Q9DC28	Q9DC28 [404-415]		Casein kinase I isoform delta OS=Mus musculus OX=10090 GN=Csnk1d PE=1 SV=2	Q9DC28	0	1295.71		78036272	11475495		Not Found	High	Peak Found	High	0.0001284	8.207e-05	65	53.53
FALSE	High	[K].KTAGAKKTVK.[K]	3xPropionyl [K1; K6; K7]		0.00548965	0.000295583	1	1	1	1	P43276	P43276 [141-150]		Histone H1.5 OS=Mus musculus OX=10090 GN=H1-5 PE=1 SV=2	P43276	3	1199.74			30112210		Not Found	Not Found	High	High	0.0001284	0.0008559	19	33.99
FALSE	High	[K].KTAGAKKTVK.[K]	2xPropionyl [K6; K]; 1xDelta:H(8)C(6)O(2) [K1]		0.000628267	0.000295583	1	1	2	2	P43276	P43276 [141-150]		Histone H1.5 OS=Mus musculus OX=10090 GN=H1-5 PE=1 SV=2	P43276	3	1255.76	7.40693e+07	14684710	200459872		Peak Found	High	High	High	0.0001284	5.376e-05	37	50.22
FALSE	High	[R].KTAKAGGSAAPTQPK.[R]	2xPropionyl [K1; K4]		2.87356e-05	0.000295583	1	1	1	1	Q80ZM5	Q80ZM5 [20-34]		H1 histone family, member X OS=Mus musculus OX=10090 GN=H1f10 PE=1 SV=1	Q80ZM5	2	1524.84				No Quan Values	Not Found	Not Found	High	High	0.0001284	1.024e-06	79
FALSE	High	[R].KTAKAGGSAAPTQPKR.[R]	3xPropionyl [K1; K4; K15]		1.28715e-05	0.000295583	1	1	1	3	Q80ZM5	Q80ZM5 [20-35]		H1 histone family, member X OS=Mus musculus OX=10090 GN=H1f10 PE=1 SV=1	Q80ZM5	3	1736.97				No Quan Values	High	High	High	High	0.0001284	3.636e-07	102
FALSE	High	[K].KTESHHKAKGK.[-]	Propionyl [K]; 1xDelta:H(8)C(6)O(2) [K1]		1.2943e-05	0.000295583	1	3	2	9	Q8BFU2	Q8BFU2 [120-130]		Histone H2A type 3 OS=Mus musculus OX=10090 GN=H2aw PE=1 SV=3	Q8BFU2; C0HKE2; Q6GSS7	3	1474.8	2.61319e+07	5548949	446162208		High	High	High	High	0.0001284	3.665e-07	44	30.92
FALSE	High	[R].VAQKKASFLR.[A]	1xPropionyl [N-Term]; 2xPropionyl [K4; K5]		0.00119407	0.000295583	1	1	1	4	P47962	P47962 [280-289]		60S ribosomal protein L5 OS=Mus musculus OX=10090 GN=Rpl5 PE=1 SV=3	P47962	2	1315.77	24738486	77284632	33606496		High	High	High	High	0.0001284	0.0001228	64	81.85
FALSE	High	[R].KTAKAGGSAAPTQPKR.[R]	1xDeamidated [Q13]; 1xPropionyl [N-Term]; Propionyl [K]; 1xDelta:H(8)C(6)O(2) [K1]		0.00239756	0.000295583	1	1	2	4	Q80ZM5	Q80ZM5 [20-35]		H1 histone family, member X OS=Mus musculus OX=10090 GN=H1f10 PE=1 SV=1	Q80ZM5	3	1793.98				No Quan Values	High	High	High	High	0.0001284	0.0002997	57
FALSE	High	[R].KTAKAGGSAAPTQPKR.[R]	1xDeamidated [Q13]; 1xPropionyl [N-Term]; 2xPropionyl [K4; K15]; 1xCrotonaldehyde [K1]		0.00206501	0.000295583	1	1	1	1	Q80ZM5	Q80ZM5 [20-35]		H1 histone family, member X OS=Mus musculus OX=10090 GN=H1f10 PE=1 SV=1	Q80ZM5	3	1807.99		310097824			Not Found	High	Not Found	High	0.0001284	0.0002481	26	53.41
FALSE	High	[R].VAPEEHPVLLTEAPLNPKANR.[E]	1xPropionyl [N-Term]; 1xPropionyl [K18]		1.01841e-06	0.000295583	1	6	1	1	P60710	P60710 [96-116]		Actin, cytoplasmic 1 OS=Mus musculus OX=10090 GN=Actb PE=1 SV=1	P60710; G3UZ07; G3UYG0; E9Q5F4; P63260; E9Q606	1	2407.3		21848208			Not Found	High	Not Found	High	0.0001284	1.391e-08	33	72.53
FALSE	High	[R].KTDRGTDDSPKNSQEDLQDR.[H]	1xDeamidated [N12]; 1xDelta:H(8)C(6)O(2) [K1]		0.00203103	0.000295583	1	4	1	2	A2AEC2	A2AEC2 [112-131]		Transcription elongation factor A protein-like 3 (Fragment) OS=Mus musculus OX=10090 GN=Tceal3 PE=1 SV=1	A2AEC2; Q8CCT4; Q8R0A5; Q9DB24	3	2418.1				No Quan Values	High	Not Found	High	High	0.0001284	0.0002421	39
FALSE	High	[R].KTDRGTDDSPKNSQEDLQDR.[H]	1xPropionyl [K11]; 1xDelta:H(8)C(6)O(2) [K1]		1.81172e-06	0.000295583	1	4	1	7	A2AEC2	A2AEC2 [112-131]		Transcription elongation factor A protein-like 3 (Fragment) OS=Mus musculus OX=10090 GN=Tceal3 PE=1 SV=1	A2AEC2; Q8CCT4; Q8R0A5; Q9DB24	3	2473.14	99926280	151879322	56553378		High	High	High	High	0.0001284	2.93e-08	93	44.41
FALSE	High	[R].KTDRGTDDSPKNSQEDLQDR.[H]	1xDeamidated [Q/N]; 1xPropionyl [K11]; 1xDelta:H(8)C(6)O(2) [K1]		9.99176e-05	0.000295583	1	4	2	3	A2AEC2	A2AEC2 [112-131]		Transcription elongation factor A protein-like 3 (Fragment) OS=Mus musculus OX=10090 GN=Tceal3 PE=1 SV=1	A2AEC2; Q8CCT4; Q8R0A5; Q9DB24	3	2474.13				No Quan Values	High	High	High	High	0.0001284	5.073e-06	29
FALSE	High	[R].KTAKAGGSAAPTQPKR.[R]	2xPropionyl [K15; K]; 1xDelta:H(8)C(6)O(2) [K]		9.28337e-06	0.000295583	1	1	2	4	Q80ZM5	Q80ZM5 [20-35]		H1 histone family, member X OS=Mus musculus OX=10090 GN=H1f10 PE=1 SV=1	Q80ZM5	3	1792.99	506667440	927944128	402452032		High	High	High	High	0.0001284	2.386e-07	81	48.74
FALSE	High	[R].KTSAKKEPGTK.[I]	2xPropionyl [K5; K6]; 1xDelta:H(8)C(6)O(2) [K1]		0.00101138	0.000295583	1	4	1	6	Q9DCB1-2	Q9DCB1-2 [45-55]		Isoform 2 of High mobility group nucleosome-binding domain-containing protein 3 OS=Mus musculus OX=10090 GN=Hmgn3	Q9DCB1; A0A087WSB8; Q9DCB1-2; Q9DCB1-3	3	1398.78	270212128	212022752	295984000		High	High	High	High	0.0001284	9.959e-05	45	46.59
FALSE	High	[R].KTSGPPVSELITK.[A]	1xPropionyl [K1]		0.000110392	0.000295583	1	1	1	2	P43274	P43274 [34-46]		Histone H1.4 OS=Mus musculus OX=10090 GN=H1-4 PE=1 SV=2	P43274	1	1412.8				No Quan Values	Not Found	Not Found	High	High	0.0001284	5.778e-06	63
FALSE	High	[R].KTSGPPVSELITK.[A]	1xDelta:H(8)C(6)O(2) [K1]		0.000365149	0.000295583	1	1	1	5	P43274	P43274 [34-46]		Histone H1.4 OS=Mus musculus OX=10090 GN=H1-4 PE=1 SV=2	P43274	1	1468.83	179190272	18433952	739243136		High	Peak Found	High	High	0.0001284	2.679e-05	23	67.83
FALSE	High	[R].KTVTAMDVVYALKR.[Q]	1xOxidation [M6]; 2xDelta:H(8)C(6)O(2) [K1; K13]		0.00263383	0.000295583	1	1	1	2	P62806	P62806 [80-93]		Histone H4 OS=Mus musculus OX=10090 GN=H4c1 PE=1 SV=2	P62806	2	1835	110724200	332283904			High	High	Not Found	High	0.0001284	0.0003377	62	96.26
FALSE	High	[R].KTVTAMDVVYALKRQGR.[T]	1xPropionyl [K13]; 1xDelta:H(8)C(6)O(2) [K1]		0.000334187	0.000295583	1	1	1	1	P62806	P62806 [80-96]		Histone H4 OS=Mus musculus OX=10090 GN=H4c1 PE=1 SV=2	P62806	3	2104.16		88159904			Not Found	High	Not Found	High	0.0001284	2.401e-05	23	95.47
FALSE	High	[K].KVAAKKK.[-]	Propionyl [K]; 1xDelta:H(8)C(6)O(2) [K1]		0.00465241	0.000295583	1	1	2	13	P15864	P15864 [206-212]		Histone H1.2 OS=Mus musculus OX=10090 GN=H1-2 PE=1 SV=2	P15864	3	996.645	313656488	29471956	902032856		High	High	High	High	0.0001284	0.0006932	24	51.88
FALSE	High	[K].VAKAKKVAAK.[K]	Propionyl [K]; 1xDelta:H(8)C(6)O(2) [K3]; 1xPropionyl [N-Term]		0.00508176	0.000295583	1	1	2	9	P15864	P15864 [201-210]		Histone H1.2 OS=Mus musculus OX=10090 GN=H1-2 PE=1 SV=2	P15864	3	1293.81	123889808	2.70747e+07	440534688		High	High	High	High	0.0001284	0.0007728	34	87.81
FALSE	High	[K].VAKAKKVAAK.[K]	1xPropionyl [N-Term]; 3xPropionyl [K3; K5; K6]		0.00142542	0.000295583	1	1	1	3	P15864	P15864 [201-210]		Histone H1.2 OS=Mus musculus OX=10090 GN=H1-2 PE=1 SV=2	P15864	3	1237.79	225463792	25714568	661975680		High	Peak Found	High	High	0.0001284	0.0001545	45	69.45
FALSE	High	[R].VAGIHKKVAR.[T]	1xPropionyl [N-Term]; 2xPropionyl [K6; K7]		0.00080602	0.000295583	1	1	1	1	P47963	P47963 [83-92]		60S ribosomal protein L13 OS=Mus musculus OX=10090 GN=Rpl13 PE=1 SV=3	P47963	2	1246.76		17662876	12864058		Not Found	High	Peak Found	High	0.0001284	7.438e-05	28	56.01
FALSE	High	[R].KTVTAMDVVYALKR.[Q]	2xDelta:H(8)C(6)O(2) [K1; K13]		0.000486997	0.000295583	1	1	1	9	P62806	P62806 [80-93]		Histone H4 OS=Mus musculus OX=10090 GN=H4c1 PE=1 SV=2	P62806	2	1819	497394496	1385043936	733118940		High	High	High	High	0.0001284	3.894e-05	54	98.8
FALSE	High	[R].KVELSESEEDKGSKMAAADSVQQR.[R]	2xPropionyl [K11; K14]; 1xDelta:H(8)C(6)O(2) [K1]		1.42209e-05	0.000295583	1	6	1	3	E9PUK6	E9PUK6 [457-480]		Serine/arginine repetitive matrix protein 1 OS=Mus musculus OX=10090 GN=Srrm1 PE=1 SV=1	E9PUK6; Q52KI8-2; E9QKA4; A2A8V8; Q52KI8; A2A8V9	3	2846.37	37700768	29943094	16205789		High	High	High	High	0.0001284	4.131e-07	85	78.32
FALSE	High	[R].VAAAITKNNDLVR.[K]	1xPropionyl [N-Term]; 1xPropionyl [K7]		8.89465e-05	0.000295583	1	2	1	1	Q9JKK7	Q9JKK7 [330-342]		Tropomodulin-2 OS=Mus musculus OX=10090 GN=Tmod2 PE=1 SV=2	Q9JKK7-3; Q9JKK7	1	1496.84	46756008	90875784	46591964		Peak Found	High	Peak Found	High	0.0001284	4.357e-06	88	74.78
FALSE	High	[R].TVILHDRPEVAHPR.[H]	1xPropionyl [N-Term]		0.00225607	0.000295583	1	2	1	1	Q8CH25	Q8CH25 [852-865]		SAFB-like transcription modulator OS=Mus musculus OX=10090 GN=Sltm PE=1 SV=1	Q8CH25-2; Q8CH25	0	1695.93		10226219			Not Found	High	Not Found	High	0.0001284	0.000277	22	47.35
FALSE	High	[K].KVKSASKAVKPK.[A]	2xPropionyl [K3; K7]; 1xDelta:H(8)C(6)O(2) [K1]		0.000403422	0.000295583	1	1	1	4	P15864	P15864 [184-195]		Histone H1.2 OS=Mus musculus OX=10090 GN=H1-2 PE=1 SV=2	P15864	3	1494.93	60330892		163661264		High	Not Found	High	High	0.0001284	3.051e-05	33	49.59
FALSE	High	[K].KVKSASKAVKPK.[A]	3xPropionyl [K3; K7; K10]; 1xDelta:H(8)C(6)O(2) [K1]		0.000656721	0.000295583	1	1	1	5	P15864	P15864 [184-195]		Histone H1.2 OS=Mus musculus OX=10090 GN=H1-2 PE=1 SV=2	P15864	3	1550.95	243313232		1322957056		High	Not Found	High	High	0.0001284	5.718e-05	32	62.71
FALSE	High	[R].KVLRDNIQGITKPAIR.[R]	1xPropionyl [K12]; 1xCrotonaldehyde [K1]		1.25413e-11	0.000295583	1	1	1	20	P62806	P62806 [21-36]		Histone H4 OS=Mus musculus OX=10090 GN=H4c1 PE=1 SV=2	P62806	2	1948.17	1882827628	1464944100	1109813720		High	High	High	High	0.0001284	6.795e-15	58	59.92
FALSE	High	[R].KVLRDNIQGITKPAIR.[R]	1xDeamidated [Q/N]; 1xPropionyl [K12]; 1xCrotonaldehyde [K1]		4.0098e-08	0.000295583	1	1	2	6	P62806	P62806 [21-36]		Histone H4 OS=Mus musculus OX=10090 GN=H4c1 PE=1 SV=2	P62806	2	1949.15		88122416	257117116		High	High	High	High	0.0001284	2.184e-10	36	60.18
FALSE	High	[-].KVHGSLAR.[A]	1xDelta:H(8)C(6)O(2) [K1]; 1xPropionyl [N-Term]; 1xPropionyl [K1]		0.00354966	0.000295583	1	1	2	10	P62862	P62862 [1-8]		40S ribosomal protein S30 OS=Mus musculus OX=10090 GN=Fau PE=1 SV=1	P62862	1	979.568	1374791936	1616756992	767013800		High	High	High	High	0.0001284	0.0004941	41	37.12
FALSE	High	[R].KTVTAMDVVYALKR.[Q]	1xAcetyl [K1]; 1xPropionyl [N-Term]; 1xDelta:H(8)C(6)O(2) [K13]		0.00412042	0.000295583	1	1	1	2	P62806	P62806 [80-93]	P62806 1xAcetyl [K80]	Histone H4 OS=Mus musculus OX=10090 GN=H4c1 PE=1 SV=2	P62806	2	1804.99		36632592			Not Found	High	Not Found	High	0.0001284	0.0005953	51	98.26
FALSE	High	[R].KTVTAMDVVYALKR.[Q]	1xOxidation [M6]; 1xPropionyl [K13]; 1xDelta:H(8)C(6)O(2) [K1]		1.19111e-05	0.000295583	1	1	1	6	P62806	P62806 [80-93]		Histone H4 OS=Mus musculus OX=10090 GN=H4c1 PE=1 SV=2	P62806	2	1778.97	562102400	1.34393e+09	799230208		High	High	High	High	0.0001284	3.295e-07	82	94.89
FALSE	High	[R].KTVTAMDVVYALKR.[Q]	1xAcetyl [K1]; 1xOxidation [M6]; 1xPropionyl [N-Term]; 1xPropionyl [K13]		1.00319e-05	0.000295583	1	1	1	4	P62806	P62806 [80-93]	P62806 1xAcetyl [K80]	Histone H4 OS=Mus musculus OX=10090 GN=H4c1 PE=1 SV=2	P62806	2	1764.96	28498098	48043472	26631332		High	High	High	High	0.0001284	2.649e-07	85	92.73
FALSE	High	[R].YRPGTVALREIRR.[Y]	1xPropionyl [N-Term]		0.000345477	0.000295583	2	8	1	9	P84244; P68433	P84244 [42-54]; P68433 [42-54]		Histone H3.3 OS=Mus musculus OX=10090 GN=H3-3a PE=1 SV=2 Histone H3.1 OS=Mus musculus OX=10090 GN=H3c1 PE=1 SV=2	P84244; P02301; E0CZ27; E0CYR7; P68433; F8WI35; P84228; A0A1W2P768	2	1642.95	385433056	939475904	349531264	Shared	High	High	High	High	0.0001284	2.492e-05	29	47.56
FALSE	High	[R].KTSGPPVSELITKAVAASK.[E]	2xPropionyl [K1; K13]		7.55136e-07	0.000295583	1	1	1	4	P43274	P43274 [34-52]		Histone H1.4 OS=Mus musculus OX=10090 GN=H1-4 PE=1 SV=2	P43274	2	1996.13	14457138		161658968		High	Not Found	High	High	0.0001284	9.481e-09	89	87.21
FALSE	High	[R].KTSGPPVSELITKAVAASK.[E]	1xPropionyl [K13]; 1xDelta:H(8)C(6)O(2) [K1]		0.000129627	0.000295583	1	1	1	3	P43274	P43274 [34-52]		Histone H1.4 OS=Mus musculus OX=10090 GN=H1-4 PE=1 SV=2	P43274	2	2052.16	301345640	71954256	1075823456		High	High	High	High	0.0001284	7.071e-06	115	96.21
FALSE	High	[R].KTSGPPVSELITKAVAASK.[E]	2xPropionyl [K19; K]; 1xDelta:H(8)C(6)O(2) [K]		0.00261931	0.000295583	1	1	2	6	P43274	P43274 [34-52]		Histone H1.4 OS=Mus musculus OX=10090 GN=H1-4 PE=1 SV=2	P43274	2	2108.18	566940944	91035702	1542961088		High	High	High	High	0.0001284	0.0003353	16	99.89
FALSE	High	[R].KTSGPPVSELITKAVAASKER.[S]	1xAcetyl [K1]; 1xPropionyl [N-Term]; 1xPropionyl [K19]		3.98421e-05	0.000295583	1	1	1	2	P43274	P43274 [34-54]	P43274 1xAcetyl [K34]	Histone H1.4 OS=Mus musculus OX=10090 GN=H1-4 PE=1 SV=2	P43274	3	2323.29	34093664		62273720		High	Not Found	High	High	0.0001284	1.56e-06	61	93.83
FALSE	High	[R].KTSGPPVSELITKAVAASKER.[S]	Propionyl [K]; 1xDelta:H(8)C(6)O(2) [K1]; 1xPropionyl [N-Term]		2.12922e-09	0.000295583	1	1	3	8	P43274	P43274 [34-54]		Histone H1.4 OS=Mus musculus OX=10090 GN=H1-4 PE=1 SV=2	P43274	3	2337.3	9.86865e+08	369454368	2798685888		High	High	High	High	0.0001284	4.992e-12	108	94.39
FALSE	High	[R].KTSGPPVSELITKAVAASKER.[S]	2xPropionyl [K13; K19]; 1xCrotonaldehyde [K1]		0.000224294	0.000295583	1	1	1	1	P43274	P43274 [34-54]		Histone H1.4 OS=Mus musculus OX=10090 GN=H1-4 PE=1 SV=2	P43274	3	2351.32				No Quan Values	High	Not Found	Not Found	High	0.0001284	1.439e-05	51
FALSE	High	[R].KTSGPPVSELITKAVAASKER.[S]	1xAcetyl [K1]; 1xPropionyl [N-Term]; 2xPropionyl [K13; K19]		1.08238e-06	0.000295583	1	1	1	2	P43274	P43274 [34-54]	P43274 1xAcetyl [K34]	Histone H1.4 OS=Mus musculus OX=10090 GN=H1-4 PE=1 SV=2	P43274	3	2379.31	537908032	233579600	604343872		High	High	Peak Found	High	0.0001284	1.504e-08	130	97.15
FALSE	High	[R].KTSGPPVSELITKAVAASKER.[S]	2xPropionyl [K13; K19]; 1xDelta:H(8)C(6)O(2) [K1]		2.15967e-07	0.000295583	1	1	1	51	P43274	P43274 [34-54]		Histone H1.4 OS=Mus musculus OX=10090 GN=H1-4 PE=1 SV=2	P43274	3	2393.33	2.16153e+10	2.14562e+10	2.91271e+10		High	High	High	High	0.0001284	1.892e-09	114	97.44
FALSE	High	[R].KTSGPPVSELITKAVAASKER.[S]	1xAcetyl [K1]; 1xPropionyl [N-Term]; 1xPropionyl [K19]; 1xDelta:H(8)C(6)O(2) [K13]		0.000448181	0.000295583	1	1	1	1	P43274	P43274 [34-54]	P43274 1xAcetyl [K34]	Histone H1.4 OS=Mus musculus OX=10090 GN=H1-4 PE=1 SV=2	P43274	3	2435.34				No Quan Values	High	Not Found	Not Found	High	0.0001284	3.488e-05	43
FALSE	High	[R].KTSGPPVSELITKAVAASKER.[S]	1xPropionyl [N-Term]; Propionyl [K]; Delta:H(8)C(6)O(2) [K]		5.24737e-06	0.000295583	1	1	3	26	P43274	P43274 [34-54]		Histone H1.4 OS=Mus musculus OX=10090 GN=H1-4 PE=1 SV=2	P43274	3	2449.35	1.96404e+09	3.04235e+09	2.73233e+09		High	High	High	High	0.0001284	1.147e-07	87	98.93
FALSE	High	[K].VAKSPKKAK.[AV]	1xPropionyl [N-Term]; 1xDelta:H(8)C(6)O(2) [K9]; 2xPropionyl [K6; K7]		0.00289333	0.000295583	2	2	2	2	P43276; P15864	P43276 [167-175]; P15864 [170-178]		Histone H1.5 OS=Mus musculus OX=10090 GN=H1-5 PE=1 SV=2 Histone H1.2 OS=Mus musculus OX=10090 GN=H1-2 PE=1 SV=2	P43276; P15864	3	1124.7	9185415		39599068	Shared	Peak Found	Not Found	High	High	0.0001284	0.0003809	20	35.65
FALSE	High	[R].KTSGPPVSELITKAVAASKER.[S]	1xPropionyl [N-Term]; 1xPropionyl [K19]; 2xDelta:H(8)C(6)O(2) [K1; K13]		0.000165397	0.000295583	1	1	1	3	P43274	P43274 [34-54]		Histone H1.4 OS=Mus musculus OX=10090 GN=H1-4 PE=1 SV=2	P43274	3	2505.38	72633216	152522512	49167348		High	High	Peak Found	High	0.0001284	9.73e-06	69	99.9
FALSE	High	[R].KTVTAMDVVYALKR.[Q]	2xPropionyl [K1; K13]		9.99176e-05	0.000295583	1	1	1	3	P62806	P62806 [80-93]		Histone H4 OS=Mus musculus OX=10090 GN=H4c1 PE=1 SV=2	P62806	2	1706.95	6.57096e+06	41011391	1.93486e+07		Peak Found	High	High	High	0.0001284	5.073e-06	52	88.86
FALSE	High	[R].KTVTAMDVVYALKR.[Q]	1xPropionyl [K13]; 1xDelta:H(8)C(6)O(2) [K1]		9.28337e-06	0.000295583	1	1	1	12	P62806	P62806 [80-93]		Histone H4 OS=Mus musculus OX=10090 GN=H4c1 PE=1 SV=2	P62806	2	1762.98	1.67382e+09	4.31605e+09	2.05318e+09		High	High	High	High	0.0001284	2.393e-07	84	97.37
FALSE	High	[R].VAVEEVDEEGKFVR.[L]	1xPropionyl [N-Term]; 1xPropionyl [K11]		0.000145615	0.000295583	1	3	1	1	P48678	P48678 [440-453]		Prelamin-A/C OS=Mus musculus OX=10090 GN=Lmna PE=1 SV=2	P48678; P48678-2; P48678-3	1	1717.86	7.49011e+06	12297711			Peak Found	High	Not Found	High	0.0001284	8.253e-06	65	78.03
FALSE	High	[R].NMLKGQHEKEAGDR.[K]	1xDeamidated [Q6]; 1xPropionyl [N-Term]; 2xPropionyl [K4; K9]		0.000198565	0.000295583	2	4	1	1	Q99JF8; A2BI12	Q99JF8 [299-312]; A2BI12 [299-312]		PC4 and SFRS1-interacting protein OS=Mus musculus OX=10090 GN=Psip1 PE=1 SV=1 PC4 and SFRS1-interacting protein OS=Mus musculus OX=10090 GN=Psip1 PE=1 SV=1	Q99JF8; Q99JF8-2; A2BI12; F6W677	2	1781.85				No Quan Values	Not Found	High	Not Found	High	0.0001284	1.228e-05	68
FALSE	High	[K].KSTKKTPK.[K]	3xPropionyl [K1; K4; K5]		0.00102832	0.000295583	1	1	1	1	P43274	P43274 [149-156]		Histone H1.4 OS=Mus musculus OX=10090 GN=H1-4 PE=1 SV=2	P43274	3	1085.66			102000836		Not Found	Not Found	High	High	0.0001284	0.0001012	23	29.11
FALSE	High	[R].KSTGGKAPRK.[Q]	1xAcetyl [K6]; 1xDelta:H(8)C(6)O(2) [K1]		0.00483561	0.000295583	2	9	1	1	P84244; P68433	P84244 [10-19]; P68433 [10-19]	P84244 1xAcetyl [K15]; P68433 1xAcetyl [K15]	Histone H3.3 OS=Mus musculus OX=10090 GN=H3-3a PE=1 SV=2 Histone H3.1 OS=Mus musculus OX=10090 GN=H3c1 PE=1 SV=2	P84244; P02301; E0CZ27; E0CYR7; P68433; F8WI35; P84228; E0CYN1; A0A1W2P768	3	1183.68	30132770	12306021	115622784	Shared	Peak Found	Peak Found	High	High	0.0001284	0.0007292	40	29.75
FALSE	High	[R].KQPPVSPGTALVGSQKEPSEVPTPKRPR.[G]	2xPropionyl [K16; K25]; 1xDelta:H(8)C(6)O(2) [K1]		6.43082e-07	0.000295583	1	3	1	64	P17095	P17095 [31-58]		High mobility group protein HMG-I/HMG-Y OS=Mus musculus OX=10090 GN=Hmga1 PE=1 SV=4	A0A338P6F6; P17095; Q3TE85	3	3191.74	26574051830	24950975712	2.11786e+10		High	High	High	High	0.0001284	7.714e-09	45	65.82
FALSE	High	[R].KQPPVSPGTALVGSQKEPSEVPTPKRPR.[G]	1xDeamidated [Q]; 2xPropionyl [K16; K25]; 1xDelta:H(8)C(6)O(2) [K1]		8.69976e-05	0.000295583	1	3	2	10	P17095	P17095 [31-58]		High mobility group protein HMG-I/HMG-Y OS=Mus musculus OX=10090 GN=Hmga1 PE=1 SV=4	A0A338P6F6; P17095; Q3TE85	3	3192.73	393445484		592103052		High	High	High	High	0.0001284	4.236e-06	49	68.74
FALSE	High	[R].KQPPVSPGTALVGSQKEPSEVPTPKRPR.[G]	2xDeamidated [Q2; Q15]; 2xPropionyl [K16; K25]; 1xDelta:H(8)C(6)O(2) [K1]		0.00104554	0.000295583	1	3	1	2	P17095	P17095 [31-58]		High mobility group protein HMG-I/HMG-Y OS=Mus musculus OX=10090 GN=Hmga1 PE=1 SV=4	A0A338P6F6; P17095; Q3TE85	3	3193.71				No Quan Values	Not Found	High	High	High	0.0001284	0.0001036	42
FALSE	High	[R].KQPPVSPGTALVGSQKEPSEVPTPKRPR.[G]	1xAcetyl [K1]; 1xDeamidated [Q]; 1xPropionyl [N-Term]; 1xPropionyl [K25]; 1xDelta:H(8)C(6)O(2) [K16]		0.000309256	0.000295583	1	3	2	2	P17095	P17095 [31-58]	P17095 1xAcetyl [K31]	High mobility group protein HMG-I/HMG-Y OS=Mus musculus OX=10090 GN=Hmga1 PE=1 SV=4	A0A338P6F6; P17095; Q3TE85	3	3234.74				No Quan Values	High	Not Found	Not Found	High	0.0001284	2.165e-05	20
FALSE	High	[R].KQPPVSPGTALVGSQKEPSEVPTPKRPR.[G]	1xPropionyl [N-Term]; Propionyl [K]; Delta:H(8)C(6)O(2) [K]		4.4019e-05	0.000295583	1	3	2	23	P17095	P17095 [31-58]		High mobility group protein HMG-I/HMG-Y OS=Mus musculus OX=10090 GN=Hmga1 PE=1 SV=4	A0A338P6F6; P17095; Q3TE85	3	3247.77	1798083616	1471608456	1028274312		High	High	High	High	0.0001284	1.77e-06	31	70.74
FALSE	High	[R].KQPPVSPGTALVGSQKEPSEVPTPKRPR.[G]	1xDeamidated [Q2]; 1xPropionyl [K25]; 2xDelta:H(8)C(6)O(2) [K1; K16]		0.000388083	0.000295583	1	3	1	1	P17095	P17095 [31-58]		High mobility group protein HMG-I/HMG-Y OS=Mus musculus OX=10090 GN=Hmga1 PE=1 SV=4	A0A338P6F6; P17095; Q3TE85	3	3248.75				No Quan Values	Not Found	Not Found	High	High	0.0001284	2.902e-05	26
FALSE	High	[R].KQPPVSPGTALVGSQKEPSEVPTPKRPR.[G]	1xAcetyl [K1]; 2xDeamidated [Q2; Q15]; 1xPropionyl [N-Term]; 2xPropionyl [K16; K25]		0.00626605	0.000295583	1	3	1	1	P17095	P17095 [31-58]	P17095 1xAcetyl [K31]	High mobility group protein HMG-I/HMG-Y OS=Mus musculus OX=10090 GN=Hmga1 PE=1 SV=4	A0A338P6F6; P17095; Q3TE85	3	3179.69				No Quan Values	Not Found	Not Found	High	High	0.0001284	0.001005	13
FALSE	High	[R].KQQGTVPQKPR.[Q]	1xPropionyl [K9]; 1xDelta:H(8)C(6)O(2) [K1]		0.00304089	0.000295583	1	3	1	1	Q8BG81	Q8BG81 [102-112]		Polymerase delta-interacting protein 3 OS=Mus musculus OX=10090 GN=Poldip3 PE=1 SV=1	Q8BG81; Q3UDD3; F6VR84	1	1434.81				No Quan Values	High	Not Found	Not Found	High	0.0001284	0.0004059	22
FALSE	High	[R].KQRPKAQPHPKPQAR.[R]	1xDeamidated [Q]; 2xPropionyl [K11; K]; 1xDelta:H(8)C(6)O(2) [K]		0.00110504	0.000295583	1	4	3	3	A0A0J9YU29	A0A0J9YU29 [53-67]		Zinc finger protein 512 (Fragment) OS=Mus musculus OX=10090 GN=Zfp512 PE=1 SV=1	A0A0J9YU29; Q69Z99; A0A0J9YTW0; A0A0J9YTU9	2	1992.11	12309296	34661104			High	High	High	High	0.0001284	0.0001117	17	38.32
FALSE	High	[R].KQTENARPSGEKENVGKSR.[W]	2xPropionyl [K12; K17]; 1xDelta:H(8)C(6)O(2) [K1]		9.99176e-05	0.000295583	1	2	1	3	Q9ERG0	Q9ERG0 [633-651]		LIM domain and actin-binding protein 1 OS=Mus musculus OX=10090 GN=Lima1 PE=1 SV=3	Q9ERG0-2; Q9ERG0	3	2339.19	146010528	41478007	22337824		High	High	Peak Found	High	0.0001284	5.072e-06	61	43.92
FALSE	High	[R].VEKEKGHTVTQR.[E]	1xPropionyl [N-Term]; 2xPropionyl [K3; K5]		0.000458219	0.000295583	1	6	1	1	Q8C8R3	Q8C8R3 [1989-2000]		Ankyrin-2 OS=Mus musculus OX=10090 GN=Ank2 PE=1 SV=2	Q8C8R3; Q8C8R3-5; S4R2F3; Q8C8R3-4; S4R2R5; Q8C8R3-2	2	1579.84				No Quan Values	Not Found	High	Not Found	High	0.0001284	3.606e-05	47
FALSE	High	[R].KREELSNVLAAMR.[K]	1xDelta:H(8)C(6)O(2) [K1]		1.44942e-07	0.000295583	1	1	1	2	Q6ZWZ4	Q6ZWZ4 [86-98]		60S ribosomal protein L36 OS=Mus musculus OX=10090 GN=Rpl36 PE=1 SV=1	Q6ZWZ4	2	1628.88	37291952	59672384	41396828		High	High	Peak Found	High	0.0001284	1.137e-09	73	82.22
FALSE	High	[R].KREPDDEGEEDD.[-]	1xDelta:H(8)C(6)O(2) [K1]		0.00183855	0.000295583	1	2	1	1	D3Z7M9	D3Z7M9 [222-233]		Acidic leucine-rich nuclear phosphoprotein 32 family member A OS=Mus musculus OX=10090 GN=Anp32a PE=1 SV=1	D3Z7M9; O35381	2	1545.62	20776346		11053446		High	Not Found	Peak Found	High	0.0001284	0.0002129	45	37.5
FALSE	High	[R].KRGKDPSENR.[G]	1xPropionyl [K4]; 1xDelta:H(8)C(6)O(2) [K1]		8.84552e-05	0.000295583	1	8	1	4	O70318	O70318 [62-71]		Band 4.1-like protein 2 OS=Mus musculus OX=10090 GN=Epb41l2 PE=1 SV=2	O70318; Q80UE5; A0A1W2P7H7; A0A1W2P7I4; Q80UE4; A0A1W2P6I5; Q8C928; A0A1W2P896	3	1354.71	27726698	85471760	34591624		High	High	High	High	0.0001284	4.346e-06	44	34.35
FALSE	High	[R].KQRPKAQPHPKPQAR.[R]	2xPropionyl [K5; K11]; 1xDelta:H(8)C(6)O(2) [K1]		1.14403e-06	0.000295583	1	4	1	7	A0A0J9YU29	A0A0J9YU29 [53-67]		Zinc finger protein 512 (Fragment) OS=Mus musculus OX=10090 GN=Zfp512 PE=1 SV=1	A0A0J9YU29; Q69Z99; A0A0J9YTW0; A0A0J9YTU9	2	1991.13	51881640	109629232	94461304		High	High	High	High	0.0001284	1.613e-08	39	37.34
FALSE	High	[R].KRHFNAPSHIRR.[K]	1xDelta:H(8)C(6)O(2) [K1]		0.000264834	0.000295583	1	3	1	2	B1ARA5	B1ARA5 [16-27]		60S ribosomal protein L26 OS=Mus musculus OX=10090 GN=Rpl26 PE=1 SV=1	B1ARA5; B1ARA3; P61255	3	1630.9	52154888		86275472		High	Not Found	High	High	0.0001284	1.779e-05	22	32.05
FALSE	High	[R].KQPPVSPGTALVGSQKEPSEVPTPKRPR.[G]	1xAcetyl [K1]; 1xDeamidated [Q]; 1xPropionyl [N-Term]; 2xPropionyl [K16; K25]		6.88351e-06	0.000295583	1	3	2	10	P17095	P17095 [31-58]	P17095 1xAcetyl [K31]	High mobility group protein HMG-I/HMG-Y OS=Mus musculus OX=10090 GN=Hmga1 PE=1 SV=4	A0A338P6F6; P17095; Q3TE85	3	3178.71	189561936	169743764	144711850		High	High	High	High	0.0001284	1.626e-07	42	64.45
FALSE	High	[R].KQPPVSPGTALVGSQKEPSEVPTPKRPR.[G]	2xDeamidated [Q2; Q15]; Propionyl [K]; 1xDelta:H(8)C(6)O(2) [K1]		0.000431141	0.000295583	1	3	2	2	P17095	P17095 [31-58]		High mobility group protein HMG-I/HMG-Y OS=Mus musculus OX=10090 GN=Hmga1 PE=1 SV=4	A0A338P6F6; P17095; Q3TE85	3	3137.68	486345408	493773664			Peak Found	High	High	High	0.0001284	3.323e-05	19	57.39
FALSE	High	[R].KQPPKEPSEVPTPKRPR.[G]	Propionyl [K]; 1xDelta:H(8)C(6)O(2) [K1]		9.81206e-06	0.000295583	1	3	2	16	A0A384DV79	A0A384DV79 [31-47]		High mobility group protein HMG-I/HMG-Y OS=Mus musculus OX=10090 GN=Hmga1 PE=1 SV=1	A0A384DV79; A0A338P6G6; P17095-1	3	2139.19	924358816	842297056	1079554464		High	High	High	High	0.0001284	2.561e-07	27	46.12
FALSE	High	[R].KQPPKEPSEVPTPKRPR.[G]	1xDeamidated [Q2]; 1xPropionyl [K14]; 1xDelta:H(8)C(6)O(2) [K1]		0.00102264	0.000295583	1	3	1	2	A0A384DV79	A0A384DV79 [31-47]		High mobility group protein HMG-I/HMG-Y OS=Mus musculus OX=10090 GN=Hmga1 PE=1 SV=1	A0A384DV79; A0A338P6G6; P17095-1	3	2140.18		45219608			Not Found	High	High	High	0.0001284	0.0001007	14	47.21
FALSE	High	[R].KQPPKEPSEVPTPKRPR.[G]	1xAcetyl [K1]; 1xPropionyl [N-Term]; 2xPropionyl [K5; K14]		0.000788367	0.000295583	1	3	1	11	A0A384DV79	A0A384DV79 [31-47]	A0A384DV79 1xAcetyl [K31]	High mobility group protein HMG-I/HMG-Y OS=Mus musculus OX=10090 GN=Hmga1 PE=1 SV=1	A0A384DV79; A0A338P6G6; P17095-1	3	2181.2	569180752	358395880	293583746		High	High	High	High	0.0001284	7.219e-05	19	52.66
FALSE	High	[R].KQPPKEPSEVPTPKRPR.[G]	2xPropionyl [K5; K14]; 1xDelta:H(8)C(6)O(2) [K1]		0.000289372	0.000295583	1	3	1	32	A0A384DV79	A0A384DV79 [31-47]		High mobility group protein HMG-I/HMG-Y OS=Mus musculus OX=10090 GN=Hmga1 PE=1 SV=1	A0A384DV79; A0A338P6G6; P17095-1	3	2195.22	10137228800	15496343040	7150322432		High	High	High	High	0.0001284	1.996e-05	23	54.24
FALSE	High	[R].KQPPKEPSEVPTPKRPR.[G]	1xDeamidated [Q2]; 2xPropionyl [K5; K14]; 1xDelta:H(8)C(6)O(2) [K1]		0.00480901	0.000295583	1	3	1	1	A0A384DV79	A0A384DV79 [31-47]		High mobility group protein HMG-I/HMG-Y OS=Mus musculus OX=10090 GN=Hmga1 PE=1 SV=1	A0A384DV79; A0A338P6G6; P17095-1	3	2196.2				No Quan Values	High	Not Found	Not Found	High	0.0001284	0.0007216	11
FALSE	High	[R].KQPPVSPGTALVGSQK.[E]	1xDelta:H(8)C(6)O(2) [K1]		0.00269272	0.000295583	1	3	1	1	P17095	P17095 [31-46]		High mobility group protein HMG-I/HMG-Y OS=Mus musculus OX=10090 GN=Hmga1 PE=1 SV=4	A0A338P6F6; P17095; Q3TE85	1	1705.95				No Quan Values	Not Found	High	Not Found	High	0.0001284	0.0003473	26
FALSE	High	[R].KQPPVSPGTALVGSQKEPSEVPTPKRPR.[G]	1xAcetyl [K1]; 1xPropionyl [N-Term]; 2xPropionyl [K16; K25]		5.69306e-07	0.000295583	1	3	1	11	P17095	P17095 [31-58]	P17095 1xAcetyl [K31]	High mobility group protein HMG-I/HMG-Y OS=Mus musculus OX=10090 GN=Hmga1 PE=1 SV=4	A0A338P6F6; P17095; Q3TE85	3	3177.73	1597730144	690288200	868534320		High	High	High	High	0.0001284	6.608e-09	60	64.54
FALSE	High	[R].KQPPVSPGTALVGSQKEPSEVPTPK.[R]	1xDelta:H(8)C(6)O(2) [K1]		0.000601045	0.000295583	1	3	1	2	P17095	P17095 [31-55]		High mobility group protein HMG-I/HMG-Y OS=Mus musculus OX=10090 GN=Hmga1 PE=1 SV=4	A0A338P6F6; P17095; Q3TE85	2	2670.43			99194424		Not Found	Not Found	High	High	0.0001284	5.1e-05	21	58.49
FALSE	High	[R].VFIPKEKPVETR.[K]	1xPropionyl [N-Term]; 2xPropionyl [K5; K7]		0.000946385	0.000295583	1	4	1	1	Q9JKK7	Q9JKK7 [97-108]		Tropomodulin-2 OS=Mus musculus OX=10090 GN=Tmod2 PE=1 SV=2	Q9JKK7-2; A0A1L1SU70; Q9JKK7; A0A1L1SRR7	1	1610.92	7447190	35837516	5785862		Peak Found	High	Peak Found	High	0.0001284	9.114e-05	48	83.76
FALSE	High	[R].KQPPVSPGTALVGSQKEPSEVPTPKRPR.[G]	2xDeamidated [Q2; Q15]; 2xPropionyl [K1; K25]		3.72801e-05	0.000295583	1	3	1	1	P17095	P17095 [31-58]		High mobility group protein HMG-I/HMG-Y OS=Mus musculus OX=10090 GN=Hmga1 PE=1 SV=4	A0A338P6F6; P17095; Q3TE85	3	3081.66			111300208		Not Found	Not Found	High	High	0.0001284	1.427e-06	36	49.5
FALSE	High	[R].KQPPVSPGTALVGSQKEPSEVPTPKRPR.[G]	1xAcetyl [K1]; 1xPropionyl [N-Term]; 1xPropionyl [K25]		0.00170152	0.000295583	1	3	1	1	P17095	P17095 [31-58]	P17095 1xAcetyl [K31]	High mobility group protein HMG-I/HMG-Y OS=Mus musculus OX=10090 GN=Hmga1 PE=1 SV=4	A0A338P6F6; P17095; Q3TE85	3	3121.7	62065436		60460568		Peak Found	Not Found	High	High	0.0001284	0.0001935	12	56.11
FALSE	High	[R].KQPPVSPGTALVGSQKEPSEVPTPKRPR.[G]	1xAcetyl [K1]; 1xDeamidated [Q]; Propionyl [K]; 1xPropionyl [N-Term]		4.07347e-05	0.000295583	1	3	3	5	P17095	P17095 [31-58]	P17095 1xAcetyl [K31]	High mobility group protein HMG-I/HMG-Y OS=Mus musculus OX=10090 GN=Hmga1 PE=1 SV=4	A0A338P6F6; P17095; Q3TE85	3	3122.68	9815428	29636626	52331688		High	High	High	High	0.0001284	1.603e-06	24	55.45
FALSE	High	[R].KQPPVSPGTALVGSQKEPSEVPTPKRPR.[G]	Propionyl [K]; 1xDelta:H(8)C(6)O(2) [K1]		4.74204e-07	0.000295583	1	3	2	21	P17095	P17095 [31-58]		High mobility group protein HMG-I/HMG-Y OS=Mus musculus OX=10090 GN=Hmga1 PE=1 SV=4	A0A338P6F6; P17095; Q3TE85	3	3135.72	1967066432	220245280	2100688704		High	High	High	High	0.0001284	5.209e-09	39	57.08
FALSE	High	[R].KQPPVSPGTALVGSQKEPSEVPTPKRPR.[G]	1xDeamidated [Q]; Propionyl [K]; 1xDelta:H(8)C(6)O(2) [K1]		6.29974e-06	0.000295583	1	3	4	16	P17095	P17095 [31-58]		High mobility group protein HMG-I/HMG-Y OS=Mus musculus OX=10090 GN=Hmga1 PE=1 SV=4	A0A338P6F6; P17095; Q3TE85	3	3136.7	608307392	1041030176	619370496		High	High	High	High	0.0001284	1.452e-07	34	57.5
FALSE	High	[R].KQPPVSPGTALVGSQKEPSEVPTPK.[R]	1xPropionyl [K16]; 1xDelta:H(8)C(6)O(2) [K1]		1.47831e-05	0.000295583	1	3	1	10	P17095	P17095 [31-55]		High mobility group protein HMG-I/HMG-Y OS=Mus musculus OX=10090 GN=Hmga1 PE=1 SV=4	A0A338P6F6; P17095; Q3TE85	2	2726.46	411917332	278854088	661377880		High	High	High	High	0.0001284	4.333e-07	49	68.05
FALSE	High	[R].KRKQEEQMETEHFAL.[-]	1xPropionyl [K3]; 1xDelta:H(8)C(6)O(2) [K1]		8.46214e-05	0.000295583	1	1	1	3	A2BI12	A2BI12 [313-327]		PC4 and SFRS1-interacting protein OS=Mus musculus OX=10090 GN=Psip1 PE=1 SV=1	A2BI12	3	2072.01	46959560	26020732	36438080		High	High	High	High	0.0001284	4.107e-06	56	68.6
FALSE	High	[R].KRPAAEDSSSQNKR.[A]	1xPropionyl [K13]; 1xDelta:H(8)C(6)O(2) [K1]		2.89201e-08	0.000295583	1	1	1	3	P46414	P46414 [153-166]		Cyclin-dependent kinase inhibitor 1B OS=Mus musculus OX=10090 GN=Cdkn1b PE=1 SV=2	P46414	2	1741.88	4.19196e+06	42282284	17216996		High	High	High	High	0.0001284	1.431e-10	88	33.26
FALSE	High	[R].KRPAAEDSSSQNKR.[A]	1xDeamidated [Q/N]; 1xPropionyl [K13]; 1xDelta:H(8)C(6)O(2) [K1]		0.000833243	0.000295583	1	1	2	2	P46414	P46414 [153-166]		Cyclin-dependent kinase inhibitor 1B OS=Mus musculus OX=10090 GN=Cdkn1b PE=1 SV=2	P46414	2	1742.87				No Quan Values	Not Found	High	High	High	0.0001284	7.722e-05	57
FALSE	High	[R].KSGKKASNTPR.[D]	2xPropionyl [K4; K5]; 1xDelta:H(8)C(6)O(2) [K1]		0.000445706	0.000295583	1	1	1	7	Q8BVY0	Q8BVY0 [432-442]		Ribosomal L1 domain-containing protein 1 OS=Mus musculus OX=10090 GN=Rsl1d1 PE=1 SV=1	Q8BVY0	3	1397.77	205719424	261760752	125502304		High	High	High	High	0.0001284	3.477e-05	70	45.03
FALSE	High	[R].VDQAGKSSDNR.[S]	1xPropionyl [N-Term]; 1xPropionyl [K6]		0.000624798	0.000295583	1	3	1	1	P60824	P60824 [79-89]		Cold-inducible RNA-binding protein OS=Mus musculus OX=10090 GN=Cirbp PE=1 SV=1	P60824; D3YU80; K4DI65	1	1288.61				No Quan Values	Not Found	High	Not Found	High	0.0001284	5.358e-05	69
FALSE	High	[R].KSKESSPKGR.[S]	Propionyl [K]; 1xDelta:H(8)C(6)O(2) [K1]; 1xPropionyl [N-Term]		0.00200868	0.000295583	1	2	2	6	Q9Z2D6-2	Q9Z2D6-2 [362-371]		Isoform B of Methyl-CpG-binding protein 2 OS=Mus musculus OX=10090 GN=Mecp2	Q9Z2D6-2; Q9Z2D6	3	1327.72	115840448	373743264	111384824		High	High	High	High	0.0001284	0.0002395	40	46.22
FALSE	High	[R].KSPENTEGKDGTKLTK.[Q]	2xPropionyl [K9; K16]; 1xDelta:H(8)C(6)O(2) [K1]		0.00116148	0.000295583	1	4	1	1	Q9DCB1-2	Q9DCB1-2 [5-20]		Isoform 2 of High mobility group nucleosome-binding domain-containing protein 3 OS=Mus musculus OX=10090 GN=Hmgn3	Q9DCB1; A0A087WSB8; Q9DCB1-2; Q9DCB1-3	3	1957.01				No Quan Values	Not Found	Not Found	High	High	0.0001284	0.0001184	27
FALSE	High	[R].KSPHPQSALPKKR.[A]	2xDelta:H(8)C(6)O(2) [K1; K12]		0.0019324	0.000295583	1	1	1	2	Q7TPV4	Q7TPV4 [1302-1314]		Myb-binding protein 1A OS=Mus musculus OX=10090 GN=Mybbp1a PE=1 SV=2	Q7TPV4	3	1697.97				No Quan Values	High	Not Found	High	High	0.0001284	0.0002281	42
FALSE	High	[K].KSSATVGPKAPAVGK.[K]	1xPropionyl [N-Term]; 2xPropionyl [K1; K9]		0.00180829	0.000295583	1	1	1	1	P27661	P27661 [120-134]		Histone H2AX OS=Mus musculus OX=10090 GN=H2ax PE=1 SV=2	P27661	2	1565.89				No Quan Values	Not Found	Not Found	High	High	0.0001284	0.0002099	26
FALSE	High	[R].KSESDKDVKQVTR.[D]	2xPropionyl [K6; K9]; 1xDelta:H(8)C(6)O(2) [K1]		0.00140973	0.000295583	1	3	1	1	F6RDI8	F6RDI8 [428-440]		Serine and arginine-rich-splicing factor 11 (Fragment) OS=Mus musculus OX=10090 GN=Srsf11 PE=1 SV=1	F6RDI8; E9Q6E5; Q3UIX4	3	1743.91		92566616			Not Found	High	Not Found	High	0.0001284	0.0001522	36	56.92
FALSE	High	[R].VDIRPQLLKNALQR.[A]	1xPropionyl [N-Term]; 1xPropionyl [K9]		5.52412e-05	0.000295583	1	6	1	1	Q3TEA8	Q3TEA8 [294-307]		Heterochromatin protein 1-binding protein 3 OS=Mus musculus OX=10090 GN=Hp1bp3 PE=1 SV=1	Q3TEA8; Q3TEA8-3; A2AM65; Z4YKB8; Q3TEA8-2; Z4YKA3	1	1776.05		38433156	18713548		Not Found	High	Peak Found	High	0.0001284	2.361e-06	44	82.16
FALSE	High	[R].KSTGGKAPR.[K]	2xAcetyl [K1; K6]		0.00203103	0.000295583	2	9	1	11	P84244; P68433	P84244 [10-18]; P68433 [10-18]	P84244 2xAcetyl [K10; K15]; P68433 2xAcetyl [K10; K15]	Histone H3.3 OS=Mus musculus OX=10090 GN=H3-3a PE=1 SV=2 Histone H3.1 OS=Mus musculus OX=10090 GN=H3c1 PE=1 SV=2	P84244; P02301; E0CZ27; E0CYR7; P68433; F8WI35; P84228; E0CYN1; A0A1W2P768	2	985.543	7.275e+06	3.06383e+07	2.92009e+07	Shared	High	High	High	High	0.0001284	0.0002428	51	20.96
FALSE	High	[R].KSTGGKAPR.[K]	1xAcetyl [K]; 1xPropionyl [K1]; 1xPropionyl [N-Term]		0.00134868	0.000295583	2	9	2	23	P84244; P68433	P84244 [10-18]; P68433 [10-18]	P84244 1xAcetyl [K]; P68433 1xAcetyl [K]	Histone H3.3 OS=Mus musculus OX=10090 GN=H3-3a PE=1 SV=2 Histone H3.1 OS=Mus musculus OX=10090 GN=H3c1 PE=1 SV=2	P84244; P02301; E0CZ27; E0CYR7; P68433; F8WI35; P84228; E0CYN1; A0A1W2P768	2	999.558	306216312	705588168	1204080100	Shared	High	High	High	High	0.0001284	0.0001441	54	21.45
FALSE	High	[R].KSTGGKAPR.[K]	1xDelta:H(8)C(6)O(2) [K1]; Propionyl [K]; 1xPropionyl [N-Term]; 1xAcetyl [K6]; 1xCrotonaldehyde [K1]		0.000241038	0.000295583	2	9	4	41	P84244; P68433	P84244 [10-18]; P68433 [10-18]	P84244 1xAcetyl [K15]; P68433 1xAcetyl [K15]	Histone H3.3 OS=Mus musculus OX=10090 GN=H3-3a PE=1 SV=2 Histone H3.1 OS=Mus musculus OX=10090 GN=H3c1 PE=1 SV=2	P84244; P02301; E0CZ27; E0CYR7; P68433; F8WI35; P84228; E0CYN1; A0A1W2P768	2	1013.57	3811165520	6166608886	8123737540	Shared	High	High	High	High	0.0001284	1.569e-05	62	22
FALSE	High	[R].KSTGGKAPR.[K]	1xPropionyl [N-Term]; 1xCrotonaldehyde [K1]; 1xPropionyl [K6]		0.00528179	0.000295583	2	9	2	39	P84244; P68433	P84244 [10-18]; P68433 [10-18]		Histone H3.3 OS=Mus musculus OX=10090 GN=H3-3a PE=1 SV=2 Histone H3.1 OS=Mus musculus OX=10090 GN=H3c1 PE=1 SV=2	P84244; P02301; E0CZ27; E0CYR7; P68433; F8WI35; P84228; E0CYN1; A0A1W2P768	2	1027.59	12630835980	12913774936	16409362438	Shared	High	High	High	High	0.0001284	0.0008124	33	23.66
FALSE	High	[R].KSTGGKAPR.[K]	1xAcetyl [K6]; 1xPropionyl [N-Term]; 1xCrotonaldehyde [K1]; 1xPropionyl [K6]; 1xDelta:H(8)C(6)O(2) [K1]		0.00056553	0.000295583	2	9	2	62	P84244; P68433	P84244 [10-18]; P68433 [10-18]	P84244 1xAcetyl [K15]; P68433 1xAcetyl [K15]	Histone H3.3 OS=Mus musculus OX=10090 GN=H3-3a PE=1 SV=2 Histone H3.1 OS=Mus musculus OX=10090 GN=H3c1 PE=1 SV=2	P84244; P02301; E0CZ27; E0CYR7; P68433; F8WI35; P84228; E0CYN1; A0A1W2P768	2	1069.6	7.7592e+10	115200770594	5.98178e+10	Shared	High	High	High	High	0.0001284	4.718e-05	25	39.22
FALSE	High	[R].VAVVNQIAR.[Q]	1xPropionyl [N-Term]		0.00497086	0.000295583	1	3	1	5	Q62261	Q62261 [905-913]		Spectrin beta chain, non-erythrocytic 1 OS=Mus musculus OX=10090 GN=Sptbn1 PE=1 SV=2	Q62261; A0A0A0MQG2; Q62261-2	0	1025.61	58576704	98235024	57296968		High	High	High	High	0.0001284	0.0007534	57	73.91
FALSE	High	[R].KSTGGKAPR.[K]	1xCrotonaldehyde [K1]		0.0035301	0.000295583	2	9	1	5	P84244; P68433	P84244 [10-18]; P68433 [10-18]		Histone H3.3 OS=Mus musculus OX=10090 GN=H3-3a PE=1 SV=2 Histone H3.1 OS=Mus musculus OX=10090 GN=H3c1 PE=1 SV=2	P84244; P02301; E0CZ27; E0CYR7; P68433; F8WI35; P84228; E0CYN1; A0A1W2P768	2	971.563	4.39256e+06	1.58633e+07	2.48872e+07	Shared	High	Peak Found	High	High	0.0001284	0.0004909	43	14.84
FALSE	High	[R].KSAPSTGGVKKPHR.[Y]	1xPropionyl [N-Term]; Propionyl [K]; Delta:H(8)C(6)O(2) [K]		0.00153173	0.000295583	1	6	2	3	P84244	P84244 [28-41]		Histone H3.3 OS=Mus musculus OX=10090 GN=H3-3a PE=1 SV=2	P84244; P02301; E0CZ27; E0CYR7; F8WI35; E0CYN1	2	1729.96	13904099	291376704	7.84693e+06		Peak Found	High	Peak Found	High	0.0001284	0.0001689	43	53.73
FALSE	High	[M].VDREQLVQKAR.[L]	1xAcetyl [N-Term]; 1xPropionyl [K9]		3.66658e-05	0.000295583	1	1	1	2	P61982	P61982 [2-12]	P61982 1xAcetyl [N-Term]	14-3-3 protein gamma OS=Mus musculus OX=10090 GN=Ywhag PE=1 SV=2	P61982	2	1439.8	153372970	334778144	5.13011e+07		High	High	Peak Found	High	0.0001284	1.398e-06	41	50.23
FALSE	High	[R].KSAPSTGGVKKPHR.[Y]	1xPropionyl [N-Term]; 1xPropionyl [K]; 2xCrotonaldehyde [K]; 1xDelta:H(8)C(6)O(2) [K1]		0.000129627	0.000295583	1	6	3	15	P84244	P84244 [28-41]		Histone H3.3 OS=Mus musculus OX=10090 GN=H3-3a PE=1 SV=2	P84244; P02301; E0CZ27; E0CYR7; F8WI35; E0CYN1	2	1701.96	401241283	2880896384	414188584		High	High	High	High	0.0001284	7.114e-06	76	54.29
FALSE	High	[R].KRQTGTAGPDR.[K]	1xDelta:H(8)C(6)O(2) [K1]		1.67916e-05	0.000295583	1	2	1	6	Q8BJZ7	Q8BJZ7 [6-16]		Thymocyte nuclear protein 1 OS=Mus musculus OX=10090 GN=Thyn1 PE=1 SV=1	Q8BJZ7; Q91YJ3	2	1298.68	27616618	134907072	38346448		High	High	High	High	0.0001284	5.126e-07	44	28.75
FALSE	High	[R].KRTAEEEDEADPKR.[Q]	1xPropionyl [K13]; 1xDelta:H(8)C(6)O(2) [K1]		6.75952e-07	0.000295583	1	1	1	1	Q9D0J8	Q9D0J8 [79-92]		Parathymosin OS=Mus musculus OX=10090 GN=Ptms PE=1 SV=3	Q9D0J8	3	1841.89				No Quan Values	Not Found	High	Not Found	High	0.0001284	8.214e-09	41
FALSE	High	[R].KSAPATGGVKKPHR.[Y]	2xCrotonaldehyde [K1; K]		0.00080602	0.000295583	1	3	2	6	P68433	P68433 [28-41]		Histone H3.1 OS=Mus musculus OX=10090 GN=H3c1 PE=1 SV=2	P68433; P84228; A0A1W2P768	2	1573.92		101352964	69384856		High	High	High	High	0.0001284	7.445e-05	35	29.3
FALSE	High	[R].KSAPATGGVKKPHR.[Y]	1xDelta:H(8)C(6)O(2) [K1]; 1xCrotonaldehyde [K]; 2xPropionyl [K10; K11]		2.53203e-08	0.000295583	1	3	2	28	P68433	P68433 [28-41]		Histone H3.1 OS=Mus musculus OX=10090 GN=H3c1 PE=1 SV=2	P68433; P84228; A0A1W2P768	2	1615.93	6.5022e+08	1876574503	9.91915e+08		High	High	High	High	0.0001284	1.205e-10	67	36.18
FALSE	High	[R].KSAPATGGVKKPHR.[Y]	1xPropionyl [K11]; 2xCrotonaldehyde [K1; K]; 1xPropionyl [N-Term]		2.2115e-06	0.000295583	1	3	2	31	P68433	P68433 [28-41]		Histone H3.1 OS=Mus musculus OX=10090 GN=H3c1 PE=1 SV=2	P68433; P84228; A0A1W2P768	2	1629.94	10347136600	38237395136	7299121412		High	High	High	High	0.0001284	3.778e-08	40	36.84
FALSE	High	[R].KSAPATGGVKKPHR.[Y]	1xAcetyl [K1]; 1xPropionyl [N-Term]; 2xPropionyl [K10; K11]		0.000165397	0.000295583	1	3	1	1	P68433	P68433 [28-41]	P68433 1xAcetyl [K28]	Histone H3.1 OS=Mus musculus OX=10090 GN=H3c1 PE=1 SV=2	P68433; P84228; A0A1W2P768	2	1643.92	54653260	132164928	36498516		Peak Found	High	Peak Found	High	0.0001284	9.734e-06	42	45.2
FALSE	High	[R].KSAPATGGVKKPHR.[Y]	2xPropionyl [K10; K11]; Delta:H(8)C(6)O(2) [K]		6.97093e-05	0.000295583	1	3	2	28	P68433	P68433 [28-41]		Histone H3.1 OS=Mus musculus OX=10090 GN=H3c1 PE=1 SV=2	P68433; P84228; A0A1W2P768	2	1657.94	1526734540	6721994880	1186059768		High	High	High	High	0.0001284	3.195e-06	98	47.67
FALSE	High	[R].KSAPATGGVKKPHR.[Y]	Propionyl [K]; 1xDelta:H(8)C(6)O(2) [K1]; 1xCrotonaldehyde [K]; 1xPropionyl [N-Term]		3.24594e-05	0.000295583	1	3	2	27	P68433	P68433 [28-41]		Histone H3.1 OS=Mus musculus OX=10090 GN=H3c1 PE=1 SV=2	P68433; P84228; A0A1W2P768	2	1671.95	2713224420	15073625976	2921140038		High	High	High	High	0.0001284	1.192e-06	80	52.05
FALSE	High	[R].KSAPATGGVKKPHR.[Y]	1xPropionyl [N-Term]; 1xPropionyl [K11]; 2xCrotonaldehyde [K1; K10]; 1xDelta:H(8)C(6)O(2) [K1]		3.1225e-05	0.000295583	1	3	1	18	P68433	P68433 [28-41]		Histone H3.1 OS=Mus musculus OX=10090 GN=H3c1 PE=1 SV=2	P68433; P84228; A0A1W2P768	2	1685.97	1753688288	6945883136	1775216352		High	High	High	High	0.0001284	1.136e-06	50	54.91
FALSE	High	[R].VEDLLAQSR.[A]	1xPropionyl [N-Term]		0.00539959	0.000295583	1	4	1	1	Q8CJ40	Q8CJ40 [95-103]		Rootletin OS=Mus musculus OX=10090 GN=Crocc PE=1 SV=2	Q8CJ40; B7ZC90; Q8CJ40-2; Q8CJ40-3	0	1086.58	10669474	21318538	9012116		Peak Found	High	Peak Found	High	0.0001284	0.0008357	35	77.95
FALSE	High	[R].VDTWFNQPAR.[K]	1xPropionyl [N-Term]		0.00488927	0.000295583	1	1	1	2	P47963	P47963 [22-31]		60S ribosomal protein L13 OS=Mus musculus OX=10090 GN=Rpl13 PE=1 SV=3	P47963	0	1289.63	39795184	89254440	46850884		High	High	Peak Found	High	0.0001284	0.0007379	58	79.03
FALSE	High	[R].KSAPSTGGVKKPHR.[Y]	1xPropionyl [K11]; 2xCrotonaldehyde [K1; K10]		0.000890476	0.000295583	1	6	1	3	P84244	P84244 [28-41]		Histone H3.3 OS=Mus musculus OX=10090 GN=H3-3a PE=1 SV=2	P84244; P02301; E0CZ27; E0CYR7; F8WI35; E0CYN1	2	1645.94	756083200	2713751808	716357248		High	High	High	High	0.0001284	8.432e-05	11	39.26
FALSE	High	[R].KSAPSTGGVKKPHR.[Y]	1xAcetyl [K1]; 1xPropionyl [N-Term]; 2xPropionyl [K10; K11]		7.28676e-05	0.000295583	1	6	1	5	P84244	P84244 [28-41]	P84244 1xAcetyl [K28]	Histone H3.3 OS=Mus musculus OX=10090 GN=H3-3a PE=1 SV=2	P84244; P02301; E0CZ27; E0CYR7; F8WI35; E0CYN1	2	1659.92	35146312	3281295584	1639714756		High	High	High	High	0.0001284	3.384e-06	80	45.48
FALSE	High	[R].KSAPSTGGVKKPHR.[Y]	Propionyl [K]; Delta:H(8)C(6)O(2) [K]; 1xAcetyl [K1]; 1xPropionyl [N-Term]; 1xCrotonaldehyde [K10]		5.61668e-05	0.000295583	1	6	3	16	P84244	P84244 [28-41]	P84244 1xAcetyl [K28]	Histone H3.3 OS=Mus musculus OX=10090 GN=H3-3a PE=1 SV=2	P84244; P02301; E0CZ27; E0CYR7; F8WI35; E0CYN1	2	1673.93	639478270	2309149140	547197985		High	High	High	High	0.0001284	2.427e-06	67	46.86
FALSE	High	[R].KSAPSTGGVKKPHR.[Y]	1xPropionyl [N-Term]; 2xPropionyl [K10; K11]; 1xCrotonaldehyde [K1]		0.000417051	0.000295583	1	6	1	6	P84244	P84244 [28-41]		Histone H3.3 OS=Mus musculus OX=10090 GN=H3-3a PE=1 SV=2	P84244; P02301; E0CZ27; E0CYR7; F8WI35; E0CYN1	2	1687.95	6918749514	10644370362	4013821536		Peak Found	High	High	High	0.0001284	3.191e-05	49	49.53
FALSE	High	[R].KSTGGKAPRK.[Q]	1xAcetyl [K6]; 1xPropionyl [K10]; 1xDelta:H(8)C(6)O(2) [K1]		0.00552	0.000295583	2	9	1	1	P84244; P68433	P84244 [10-19]; P68433 [10-19]	P84244 1xAcetyl [K15]; P68433 1xAcetyl [K15]	Histone H3.3 OS=Mus musculus OX=10090 GN=H3-3a PE=1 SV=2 Histone H3.1 OS=Mus musculus OX=10090 GN=H3c1 PE=1 SV=2	P84244; P02301; E0CZ27; E0CYR7; P68433; F8WI35; P84228; E0CYN1; A0A1W2P768	3	1239.71		5.90582e+06	28585152	Shared	Not Found	Peak Found	High	High	0.0001284	0.0008608	32	44.56
FALSE	High	[R].NMLKGQHEKEAGDR.[K]	1xOxidation [M2]; 1xPropionyl [N-Term]; 2xPropionyl [K4; K9]		4.60133e-05	0.000295583	2	4	1	9	Q99JF8; A2BI12	Q99JF8 [299-312]; A2BI12 [299-312]		PC4 and SFRS1-interacting protein OS=Mus musculus OX=10090 GN=Psip1 PE=1 SV=1 PC4 and SFRS1-interacting protein OS=Mus musculus OX=10090 GN=Psip1 PE=1 SV=1	Q99JF8; Q99JF8-2; A2BI12; F6W677	2	1796.86	510111088	1125529248	325449588	Shared	High	High	High	High	0.0001284	1.87e-06	83	43.36
FALSE	High	[R].NPPGFAFVEFEDPRDAADAVR.[E]	1xPropionyl [N-Term]		0.000725541	0.000295583	1	2	1	8	P84104	P84104 [44-64]		Serine/arginine-rich splicing factor 3 OS=Mus musculus OX=10090 GN=Srsf3 PE=1 SV=1	P84104-2; P84104	1	2376.13	176145228	229616848	177362744		High	High	High	High	0.0001284	6.494e-05	20	83.84
FALSE	High	[R].NPPGFAFVEFEDPRDAADAVR.[E]	1xDeamidated [N1]; 1xPropionyl [N-Term]		0.00494351	0.000295583	1	2	1	1	P84104	P84104 [44-64]		Serine/arginine-rich splicing factor 3 OS=Mus musculus OX=10090 GN=Srsf3 PE=1 SV=1	P84104-2; P84104	1	2377.11				No Quan Values	Not Found	Not Found	High	High	0.0001284	0.0007471	15
FALSE	High	[K].TKVKDEPQRR.[S]	1xPropionyl [N-Term]; 2xPropionyl [K2; K4]		0.00473006	0.000295583	2	5	1	3	Q5XK38; P09602	Q5XK38 [15-24]; P09602 [15-24]		Hmgn2 protein OS=Mus musculus OX=10090 GN=Hmgn2 PE=1 SV=1 Non-histone chromosomal protein HMG-17 OS=Mus musculus OX=10090 GN=Hmgn2 PE=1 SV=2	Q5XK38; A3KGL9; F6W687; P09602; B7ZCQ3	3	1424.79	1269056512	2575011840	1241982976	Shared	High	High	High	High	0.0001284	0.00071	19	42.21
FALSE	High	[R].SGLKHEDKR.[G]	1xPropionyl [N-Term]; 2xPropionyl [K4; K8]		0.00115507	0.000295583	1	3	1	4	Q3UMP4	Q3UMP4 [202-210]		Plasminogen activator inhibitor 1 RNA-binding protein OS=Mus musculus OX=10090 GN=Serbp1 PE=1 SV=1	A0A0N4SV40; Q9CY58-3; Q3UMP4	2	1237.65	44726928	121811792	39023556		High	High	High	High	0.0001284	0.0001175	52	44.17
FALSE	High	[R].SGMKIGRIEDVTPIPSDSTRR.[K]	1xDelta:H(8)C(6)O(2) [K4]		0.000656721	0.000295583	1	1	1	1	P62264	P62264 [122-142]		40S ribosomal protein S14 OS=Mus musculus OX=10090 GN=Rps14 PE=1 SV=3	P62264	3	2427.27	35569524	13110821	23701544		High	Peak Found	Peak Found	High	0.0001284	5.702e-05	29	66.88
FALSE	High	[R].SGPFAPVLSATSR.[G]	1xPropionyl [N-Term]		0.000363132	0.000295583	1	1	1	9	Q9CR68	Q9CR68 [8-20]		Cytochrome b-c1 complex subunit Rieske, mitochondrial OS=Mus musculus OX=10090 GN=Uqcrfs1 PE=1 SV=1	Q9CR68	0	1345.71	231518128	182761728	203498592		High	High	High	High	0.0001284	2.675e-05	57	74.65
FALSE	High	[R].SGRDKYGPPTRTEYR.[L]	1xPropionyl [N-Term]; 1xPropionyl [K5]		0.00199761	0.000295583	1	2	1	1	Q542V3	Q542V3 [91-105]		Serine/arginine-rich-splicing factor 4 OS=Mus musculus OX=10090 GN=Srsf4 PE=1 SV=1	Q542V3; Q8VE97	3	1894.94				No Quan Values	High	Not Found	Not Found	High	0.0001284	0.0002374	10
FALSE	High	[R].TKQSTVLAPVIDLKR.[G]	1xPropionyl [K14]; 1xDelta:H(8)C(6)O(2) [K2]		0.00407517	0.000295583	1	2	1	2	A2AP40	A2AP40 [45-59]		Splicing factor 45 (Fragment) OS=Mus musculus OX=10090 GN=Rbm17 PE=1 SV=1	A2AP40; Q8JZX4	2	1837.08	3067542	7452424	7628584		Peak Found	High	High	High	0.0001284	0.0005877	38	87.62
FALSE	High	[R].SGGGGGGGLGSGGSIR.[S]	1xPropionyl [N-Term]		2.53995e-06	0.000295583	1	1	1	2	P35527	P35527 [14-29]		Keratin, type I cytoskeletal 9 OS=Homo sapiens OX=9606 GN=KRT9 PE=1 SV=3	P35527	0	1288.62	2.47713e+06	12393161	5377903		Peak Found	High	High	High	0.0001284	4.524e-08	90	38.51
FALSE	High	[M].SGRGKGGKGLGK.[G]	1xAcetyl [N-Term]; 2xPropionyl [K5; K8]		2.73383e-05	0.000295583	1	1	1	7	P62806	P62806 [2-13]	P62806 1xAcetyl [N-Term]	Histone H4 OS=Mus musculus OX=10090 GN=H4c1 PE=1 SV=2	P62806	3	1255.71	360863712	55722632	848691012		High	High	High	High	0.0001284	9.569e-07	33	34.38
FALSE	High	[M].SGRGKGGKGLGK.[G]	1xAcetyl [K8]; 1xAcetyl [N-Term]; 2xPropionyl [K5; K12]		0.00445147	0.000295583	1	1	1	1	P62806	P62806 [2-13]	P62806 1xAcetyl [K9]; 1xAcetyl [N-Term]	Histone H4 OS=Mus musculus OX=10090 GN=H4c1 PE=1 SV=2	P62806	3	1297.72			20889496		Not Found	Not Found	High	High	0.0001284	0.0006561	27	47.63
FALSE	High	[M].SGRGKGGKGLGK.[G]	1xAcetyl [N-Term]; 3xPropionyl [K5; K8; K12]		0.000151371	0.000295583	1	1	1	2	P62806	P62806 [2-13]	P62806 1xAcetyl [N-Term]	Histone H4 OS=Mus musculus OX=10090 GN=H4c1 PE=1 SV=2	P62806	3	1311.74	471176128	801896704	509833120		High	Peak Found	High	High	0.0001284	8.637e-06	49	50.22
FALSE	High	[M].SGRGKQGGK.[AV]	1xAcetyl [N-Term]; 1xPropionyl [K5]		0.00290937	0.000295583	6	10	1	3	Q64523; Q8BFU2; Q64522; Q8CGP5; Q8R1M2; Q8CGP7	Q64523 [2-10]; Q8BFU2 [2-10]; Q64522 [2-10]; Q8CGP5 [2-10]; Q8R1M2 [2-10]; Q8CGP7 [2-10]	Q64523 1xAcetyl [N-Term]; Q8BFU2 1xAcetyl [N-Term]; Q64522 1xAcetyl [N-Term]; Q8CGP5 1xAcetyl [N-Term]; Q8R1M2 1xAcetyl [N-Term]; Q8CGP7 1xAcetyl [N-Term]	Histone H2A type 2-C OS=Mus musculus OX=10090 GN=H2ac20 PE=1 SV=3 Histone H2A type 3 OS=Mus musculus OX=10090 GN=H2aw PE=1 SV=3 Histone H2A type 2-B OS=Mus musculus OX=10090 GN=H2ac21 PE=1 SV=3 Histone H2A type 1-F OS=Mus musculus OX=10090 GN=Hist1h2af PE=1 SV=3 Histone H2A.J OS=Mus musculus OX=10090 GN=H2aj PE=1 SV=1 Histone H2A type 1-K OS=Mus musculus OX=10090 GN=H2ac15 PE=1 SV=3	Q64523; Q8BFU2; Q64522; C0HKE2; Q8CGP5; Q8R1M2; A0A0N4SV66; Q8CGP7; Q8CGP6; Q6GSS7	2	972.522	22592196		53052808	Shared	High	Not Found	High	High	0.0001284	0.0003841	44	15.48
FALSE	High	[M].SGRGKQGGKAR.[A]	1xAcetyl [N-Term]; 1xPropionyl [K]		0.00183855	0.000295583	5	8	2	5	Q64523; Q8BFU2; Q64522; Q8CGP5; Q8CGP7	Q64523 [2-12]; Q8BFU2 [2-12]; Q64522 [2-12]; Q8CGP5 [2-12]; Q8CGP7 [2-12]	Q64523 1xAcetyl [N-Term]; Q8BFU2 1xAcetyl [N-Term]; Q64522 1xAcetyl [N-Term]; Q8CGP5 1xAcetyl [N-Term]; Q8CGP7 1xAcetyl [N-Term]	Histone H2A type 2-C OS=Mus musculus OX=10090 GN=H2ac20 PE=1 SV=3 Histone H2A type 3 OS=Mus musculus OX=10090 GN=H2aw PE=1 SV=3 Histone H2A type 2-B OS=Mus musculus OX=10090 GN=H2ac21 PE=1 SV=3 Histone H2A type 1-F OS=Mus musculus OX=10090 GN=Hist1h2af PE=1 SV=3 Histone H2A type 1-K OS=Mus musculus OX=10090 GN=H2ac15 PE=1 SV=3	Q64523; Q8BFU2; Q64522; C0HKE2; Q8CGP5; Q8CGP7; Q8CGP6; Q6GSS7	3	1199.66	17608546		2.09692e+07	Shared	High	Not Found	High	High	0.0001284	0.0002142	27	14.16
FALSE	High	[M].SGRGKQGGKAR.[A]	2xAcetyl [K5; K9]; 1xAcetyl [N-Term]		8.99372e-05	0.000295583	5	8	1	5	Q64523; Q8BFU2; Q64522; Q8CGP5; Q8CGP7	Q64523 [2-12]; Q8BFU2 [2-12]; Q64522 [2-12]; Q8CGP5 [2-12]; Q8CGP7 [2-12]	Q64523 2xAcetyl [K6; K10]; 1xAcetyl [N-Term]; Q8BFU2 2xAcetyl [K6; K10]; 1xAcetyl [N-Term]; Q64522 2xAcetyl [K6; K10]; 1xAcetyl [N-Term]; Q8CGP5 2xAcetyl [K6; K10]; 1xAcetyl [N-Term]; Q8CGP7 2xAcetyl [K6; K10]; 1xAcetyl [N-Term]	Histone H2A type 2-C OS=Mus musculus OX=10090 GN=H2ac20 PE=1 SV=3 Histone H2A type 3 OS=Mus musculus OX=10090 GN=H2aw PE=1 SV=3 Histone H2A type 2-B OS=Mus musculus OX=10090 GN=H2ac21 PE=1 SV=3 Histone H2A type 1-F OS=Mus musculus OX=10090 GN=Hist1h2af PE=1 SV=3 Histone H2A type 1-K OS=Mus musculus OX=10090 GN=H2ac15 PE=1 SV=3	Q64523; Q8BFU2; Q64522; C0HKE2; Q8CGP5; Q8CGP7; Q8CGP6; Q6GSS7	3	1227.66	31497749	7.9792e+06	3.9262e+07	Shared	High	High	High	High	0.0001284	4.43e-06	50	21.18
FALSE	High	[M].SGRGKQGGKAR.[A]	1xAcetyl [K5]; 1xAcetyl [N-Term]; 1xPropionyl [K9]		3.68694e-05	0.000295583	5	8	1	21	Q64523; Q8BFU2; Q64522; Q8CGP5; Q8CGP7	Q64523 [2-12]; Q8BFU2 [2-12]; Q64522 [2-12]; Q8CGP5 [2-12]; Q8CGP7 [2-12]	Q64523 1xAcetyl [K6]; 1xAcetyl [N-Term]; Q8BFU2 1xAcetyl [K6]; 1xAcetyl [N-Term]; Q64522 1xAcetyl [K6]; 1xAcetyl [N-Term]; Q8CGP5 1xAcetyl [K6]; 1xAcetyl [N-Term]; Q8CGP7 1xAcetyl [K6]; 1xAcetyl [N-Term]	Histone H2A type 2-C OS=Mus musculus OX=10090 GN=H2ac20 PE=1 SV=3 Histone H2A type 3 OS=Mus musculus OX=10090 GN=H2aw PE=1 SV=3 Histone H2A type 2-B OS=Mus musculus OX=10090 GN=H2ac21 PE=1 SV=3 Histone H2A type 1-F OS=Mus musculus OX=10090 GN=Hist1h2af PE=1 SV=3 Histone H2A type 1-K OS=Mus musculus OX=10090 GN=H2ac15 PE=1 SV=3	Q64523; Q8BFU2; Q64522; C0HKE2; Q8CGP5; Q8CGP7; Q8CGP6; Q6GSS7	3	1241.67	2461926064	6.20308e+08	2.59287e+09	Shared	High	High	High	High	0.0001284	1.412e-06	48	22.69
FALSE	High	[M].SGRGKGGKGLGK.[G]	1xPropionyl [N-Term]; Propionyl [K]; 1xDelta:H(8)C(6)O(2) [K5]		0.000251958	0.000295583	1	1	2	5	P62806	P62806 [2-13]		Histone H4 OS=Mus musculus OX=10090 GN=H4c1 PE=1 SV=2	P62806	3	1269.73	60168148	66083596	172138880		High	High	High	High	0.0001284	1.661e-05	45	35.4
FALSE	High	[M].SGRGKQGGKAR.[A]	1xAcetyl [N-Term]; Propionyl [K]; 1xAcetyl [K5]; 1xPropionyl [N-Term]		4.37759e-05	0.000295583	5	8	2	46	Q64523; Q8BFU2; Q64522; Q8CGP5; Q8CGP7	Q64523 [2-12]; Q8BFU2 [2-12]; Q64522 [2-12]; Q8CGP5 [2-12]; Q8CGP7 [2-12]	Q64523 1xAcetyl [N-Term]; 1xAcetyl [K6]; Q8BFU2 1xAcetyl [N-Term]; 1xAcetyl [K6]; Q64522 1xAcetyl [N-Term]; 1xAcetyl [K6]; Q8CGP5 1xAcetyl [N-Term]; 1xAcetyl [K6]; Q8CGP7 1xAcetyl [N-Term]; 1xAcetyl [K6]	Histone H2A type 2-C OS=Mus musculus OX=10090 GN=H2ac20 PE=1 SV=3 Histone H2A type 3 OS=Mus musculus OX=10090 GN=H2aw PE=1 SV=3 Histone H2A type 2-B OS=Mus musculus OX=10090 GN=H2ac21 PE=1 SV=3 Histone H2A type 1-F OS=Mus musculus OX=10090 GN=Hist1h2af PE=1 SV=3 Histone H2A type 1-K OS=Mus musculus OX=10090 GN=H2ac15 PE=1 SV=3	Q64523; Q8BFU2; Q64522; C0HKE2; Q8CGP5; Q8CGP7; Q8CGP6; Q6GSS7	3	1255.69	4.00605e+10	12211149433	4.18162e+10	Shared	High	High	High	High	0.0001284	1.761e-06	60	24.14
FALSE	High	[R].SGATGGLSGGESR.[A]	1xPropionyl [N-Term]		1.09444e-06	0.000295583	1	1	1	2	Q9CXS4	Q9CXS4 [18-30]		Centromere protein V OS=Mus musculus OX=10090 GN=Cenpv PE=1 SV=2	Q9CXS4	0	1191.56	51924148	69995848	45356732		High	High	Peak Found	High	0.0001284	1.534e-08	71	34.54
FALSE	High	[M].SETAPVAQAASTATEKPAAAKKTKKPAK.[A]	1xAcetyl [N-Term]; Propionyl [K]; Delta:H(8)C(6)O(2) [K]		0.000203013	0.000295583	1	1	3	5	P43275	P43275 [2-29]	P43275 1xAcetyl [N-Term]	Histone H1.1 OS=Mus musculus OX=10090 GN=H1-1 PE=1 SV=2	P43275	3	3159.71	84848512	61221704	168087600		High	High	High	High	0.0001284	1.264e-05	6	76.1
FALSE	High	[M].SETAPVAQAASTATEKPAAAK.[K]	1xAcetyl [N-Term]; 2xPropionyl [K16; K21]		0.000686463	0.000295583	1	1	1	1	P43275	P43275 [2-22]	P43275 1xAcetyl [N-Term]	Histone H1.1 OS=Mus musculus OX=10090 GN=H1-1 PE=1 SV=2	P43275	0	2154.09				No Quan Values	Not Found	Not Found	High	High	0.0001284	6.023e-05	6
FALSE	High	[M].SETAPVAQAASTATEKPAAAKK.[T]	1xAcetyl [N-Term]		1.89085e-07	0.000295583	1	1	1	1	P43275	P43275 [2-23]	P43275 1xAcetyl [N-Term]	Histone H1.1 OS=Mus musculus OX=10090 GN=H1-1 PE=1 SV=2	P43275	1	2170.14			26121874		Not Found	Not Found	High	High	0.0001284	1.597e-09	40	38.77
FALSE	High	[M].SETAPVAQAASTATEKPAAAKK.[T]	1xAcetyl [N-Term]; 1xPropionyl [K]		1.27297e-05	0.000295583	1	1	2	3	P43275	P43275 [2-23]	P43275 1xAcetyl [N-Term]	Histone H1.1 OS=Mus musculus OX=10090 GN=H1-1 PE=1 SV=2	P43275	1	2226.16	13399009	12734231	101815312		High	Peak Found	High	High	0.0001284	3.597e-07	50	46.18
FALSE	High	[M].SETAPVAQAASTATEKPAAAKK.[T]	1xAcetyl [N-Term]; 1xDeamidated [Q8]; 1xPropionyl [K]		1.50074e-06	0.000295583	1	1	2	3	P43275	P43275 [2-23]	P43275 1xAcetyl [N-Term]	Histone H1.1 OS=Mus musculus OX=10090 GN=H1-1 PE=1 SV=2	P43275	1	2227.15	10412221		33720804		Peak Found	Not Found	High	High	0.0001284	2.302e-08	46	49.07
FALSE	High	[M].SETAPVAQAASTATEKPAAAKK.[T]	1xAcetyl [N-Term]; 2xPropionyl [K16; K22]		5.26829e-07	0.000295583	1	1	1	4	P43275	P43275 [2-23]	P43275 1xAcetyl [N-Term]	Histone H1.1 OS=Mus musculus OX=10090 GN=H1-1 PE=1 SV=2	P43275	1	2282.19		82794640	319326144		High	High	High	High	0.0001284	5.951e-09	55	57.17
FALSE	High	[M].SETAPVAQAASTATEKPAAAKK.[T]	1xAcetyl [N-Term]; 3xPropionyl [K16; K21; K22]		0.000119955	0.000295583	1	1	1	2	P43275	P43275 [2-23]	P43275 1xAcetyl [N-Term]	Histone H1.1 OS=Mus musculus OX=10090 GN=H1-1 PE=1 SV=2	P43275	1	2338.21	147066480	77556559	278871888		Peak Found	Peak Found	High	High	0.0001284	6.434e-06	22	66.86
FALSE	High	[R].SFRNPLAK.[-]	1xPropionyl [N-Term]; 1xPropionyl [K8]		0.00606228	0.000295583	1	2	1	11	P17182	P17182 [427-434]		Alpha-enolase OS=Mus musculus OX=10090 GN=Eno1 PE=1 SV=3	P17182; Q6PHC1	1	1044.58	274174272	411721664	298324256		High	High	High	High	0.0001284	0.000965	39	70.02
FALSE	High	[M].SETAPVAQAASTATEKPAAAKK.[T]	1xAcetyl [N-Term]; 1xDeamidated [Q8]; 3xPropionyl [K16; K21; K22]		0.00169214	0.000295583	1	1	1	1	P43275	P43275 [2-23]	P43275 1xAcetyl [N-Term]	Histone H1.1 OS=Mus musculus OX=10090 GN=H1-1 PE=1 SV=2	P43275	1	2339.2				No Quan Values	Not Found	High	Not Found	High	0.0001284	0.0001914	21
FALSE	High	[M].SETAPVAQAASTATEKPAAAKKTK.[K]	1xAcetyl [N-Term]; 3xPropionyl [K16; K21; K24]		1.01436e-05	0.000295583	1	1	1	2	P43275	P43275 [2-25]	P43275 1xAcetyl [N-Term]	Histone H1.1 OS=Mus musculus OX=10090 GN=H1-1 PE=1 SV=2	P43275	2	2567.36				No Quan Values	High	Not Found	High	High	0.0001284	2.674e-07	76
FALSE	High	[M].SETAPVAQAASTATEKPAAAKKTK.[K]	1xAcetyl [N-Term]; 1xDeamidated [Q8]; 4xPropionyl [K16; K21; K22; K24]		0.00304089	0.000295583	1	1	1	1	P43275	P43275 [2-25]	P43275 1xAcetyl [N-Term]	Histone H1.1 OS=Mus musculus OX=10090 GN=H1-1 PE=1 SV=2	P43275	2	2624.37	38813048	30981172			Peak Found	High	Not Found	High	0.0001284	0.0004054	18	70.89
FALSE	High	[M].SETAPVAQAASTATEKPAAAKKTKKPAK.[A]	1xAcetyl [N-Term]; 4xPropionyl [K21; K22; K24; K]		4.1224e-08	0.000295583	1	1	2	2	P43275	P43275 [2-29]	P43275 1xAcetyl [N-Term]	Histone H1.1 OS=Mus musculus OX=10090 GN=H1-1 PE=1 SV=2	P43275	3	3047.66			41662744		Not Found	Not Found	High	High	0.0001284	2.25e-10	47	56.1
FALSE	High	[M].SETAPVAQAASTATEKPAAAKKTKKPAK.[A]	1xAcetyl [N-Term]; 1xDeamidated [Q8]; Propionyl [K]; 1xDelta:H(8)C(6)O(2) [K28]		1.03709e-05	0.000295583	1	1	3	3	P43275	P43275 [2-29]	P43275 1xAcetyl [N-Term]	Histone H1.1 OS=Mus musculus OX=10090 GN=H1-1 PE=1 SV=2	P43275	3	3048.65				No Quan Values	High	Not Found	High	High	0.0001284	2.757e-07	47
FALSE	High	[M].SETAPVAQAASTATEKPAAAKKTKKPAK.[A]	1xAcetyl [N-Term]; Propionyl [K]; 1xAcetyl [K16]; 1xPropionyl [N-Term]; 1xDelta:H(8)C(6)O(2) [K]		9.25443e-08	0.000295583	1	1	4	10	P43275	P43275 [2-29]	P43275 1xAcetyl [N-Term]; 1xAcetyl [K17]	Histone H1.1 OS=Mus musculus OX=10090 GN=H1-1 PE=1 SV=2	P43275	3	3103.69	279737038	158401982	451819768		High	High	High	High	0.0001284	6.367e-10	53	67
FALSE	High	[M].SETAPVAQAASTATEKPAAAKKTKKPAK.[A]	1xAcetyl [N-Term]; 1xDeamidated [Q8]; 3xPropionyl [K16; K21; K22]; 1xDelta:H(8)C(6)O(2) [K25]		4.67843e-05	0.000295583	1	1	1	1	P43275	P43275 [2-29]	P43275 1xAcetyl [N-Term]	Histone H1.1 OS=Mus musculus OX=10090 GN=H1-1 PE=1 SV=2	P43275	3	3104.67				No Quan Values	High	Not Found	Not Found	High	0.0001284	1.907e-06	14
FALSE	High	[M].SETAPVAQAASTATEKPAAAKKTK.[K]	1xAcetyl [N-Term]; 2xPropionyl [K21; K24]		6.15209e-07	0.000295583	1	1	1	1	P43275	P43275 [2-25]	P43275 1xAcetyl [N-Term]	Histone H1.1 OS=Mus musculus OX=10090 GN=H1-1 PE=1 SV=2	P43275	2	2511.33	6646197		23184172		Peak Found	Not Found	High	High	0.0001284	7.299e-09	58	49.92
FALSE	High	[M].SETAPVAQAASTATEKPAAAK.[K]	1xAcetyl [N-Term]; 1xDeamidated [Q8]; 1xPropionyl [K16]		3.03249e-06	0.000295583	1	1	1	1	P43275	P43275 [2-22]	P43275 1xAcetyl [N-Term]	Histone H1.1 OS=Mus musculus OX=10090 GN=H1-1 PE=1 SV=2	P43275	0	2099.05				No Quan Values	Not Found	High	Not Found	High	0.0001284	5.664e-08	59
FALSE	High	[M].SGRGKQGGKAR.[A]	1xAcetyl [N-Term]; 1xDeamidated [Q6]; 2xPropionyl [K5; K9]		0.000191014	0.000295583	5	8	1	2	Q64523; Q8BFU2; Q64522; Q8CGP5; Q8CGP7	Q64523 [2-12]; Q8BFU2 [2-12]; Q64522 [2-12]; Q8CGP5 [2-12]; Q8CGP7 [2-12]	Q64523 1xAcetyl [N-Term]; Q8BFU2 1xAcetyl [N-Term]; Q64522 1xAcetyl [N-Term]; Q8CGP5 1xAcetyl [N-Term]; Q8CGP7 1xAcetyl [N-Term]	Histone H2A type 2-C OS=Mus musculus OX=10090 GN=H2ac20 PE=1 SV=3 Histone H2A type 3 OS=Mus musculus OX=10090 GN=H2aw PE=1 SV=3 Histone H2A type 2-B OS=Mus musculus OX=10090 GN=H2ac21 PE=1 SV=3 Histone H2A type 1-F OS=Mus musculus OX=10090 GN=Hist1h2af PE=1 SV=3 Histone H2A type 1-K OS=Mus musculus OX=10090 GN=H2ac15 PE=1 SV=3	Q64523; Q8BFU2; Q64522; C0HKE2; Q8CGP5; Q8CGP7; Q8CGP6; Q6GSS7	3	1256.67	207272896	19124700	178266678	Shared	Peak Found	Peak Found	High	High	0.0001284	1.166e-05	44	27.2
FALSE	High	[M].SGRGKQGGKVR.[A]	1xAcetyl [N-Term]; 2xPropionyl [K5; K9]		6.23997e-05	0.000295583	1	2	1	6	Q8R1M2	Q8R1M2 [2-12]	Q8R1M2 1xAcetyl [N-Term]	Histone H2A.J OS=Mus musculus OX=10090 GN=H2aj PE=1 SV=1	Q8R1M2; A0A0N4SV66	3	1283.72	234695872	47578948	249022272		High	High	High	High	0.0001284	2.775e-06	51	29.67
FALSE	High	[R].SGVSLAALKKALAAAGYDVEKNNSR.[I]	1xPropionyl [N-Term]; 2xPropionyl [K]; 1xDelta:H(8)C(6)O(2) [K]		9.46175e-08	0.000295583	3	3	3	34	P43274; P15864; P43277	P43274 [55-79]; P15864 [55-79]; P43277 [56-80]		Histone H1.4 OS=Mus musculus OX=10090 GN=H1-4 PE=1 SV=2 Histone H1.2 OS=Mus musculus OX=10090 GN=H1-2 PE=1 SV=2 Histone H1.3 OS=Mus musculus OX=10090 GN=H1-3 PE=1 SV=2	P43274; P15864; P43277	3	2813.5	2703940704	3863603128	4805033872	Shared	High	High	High	High	0.0001284	6.578e-10	61	99.91
FALSE	High	[R].SGVSLAALKKALAAAGYDVEKNNSR.[I]	1xDeamidated [N]; 1xPropionyl [N-Term]; 2xPropionyl [K10; K]; 1xDelta:H(8)C(6)O(2) [K]		0.00054705	0.000295583	3	3	3	4	P43274; P15864; P43277	P43274 [55-79]; P15864 [55-79]; P43277 [56-80]		Histone H1.4 OS=Mus musculus OX=10090 GN=H1-4 PE=1 SV=2 Histone H1.2 OS=Mus musculus OX=10090 GN=H1-2 PE=1 SV=2 Histone H1.3 OS=Mus musculus OX=10090 GN=H1-3 PE=1 SV=2	P43274; P15864; P43277	3	2814.49				No Quan Values	High	Not Found	High	High	0.0001284	4.516e-05	35
FALSE	High	[R].SGVSLAALKKALAAAGYDVEKNNSR.[I]	1xPropionyl [N-Term]; 1xPropionyl [K]; 2xDelta:H(8)C(6)O(2) [K]		5.2555e-05	0.000295583	3	3	3	8	P43274; P15864; P43277	P43274 [55-79]; P15864 [55-79]; P43277 [56-80]		Histone H1.4 OS=Mus musculus OX=10090 GN=H1-4 PE=1 SV=2 Histone H1.2 OS=Mus musculus OX=10090 GN=H1-2 PE=1 SV=2 Histone H1.3 OS=Mus musculus OX=10090 GN=H1-3 PE=1 SV=2	P43274; P15864; P43277	3	2869.53	107358438	153624152	89944348	Shared	High	High	High	High	0.0001284	2.221e-06	25	100.24
FALSE	High	[R].SGVSLAALKKSLAAAGYDVEKNNSR.[I]	1xAcetyl [K10]; 1xPropionyl [N-Term]; 1xPropionyl [K9]; 1xDelta:H(8)C(6)O(2) [K21]		0.0021704	0.000295583	1	1	1	1	P43275	P43275 [57-81]	P43275 1xAcetyl [K66]	Histone H1.1 OS=Mus musculus OX=10090 GN=H1-1 PE=1 SV=2	P43275	3	2815.48				No Quan Values	High	Not Found	Not Found	High	0.0001284	0.0002646	12
FALSE	High	[R].SHEGETAYIR.[V]	1xPropionyl [N-Term]		0.000837868	0.000295583	1	2	1	2	H7BX95	H7BX95 [182-191]		Serine/arginine-rich splicing factor 1 OS=Mus musculus OX=10090 GN=Srsf1 PE=1 SV=1	H7BX95; Q6PDM2	0	1218.57	17526598	41367860	15357003		High	Peak Found	High	High	0.0001284	7.802e-05	50	36.88
FALSE	High	[R].TKPFPWGDGNHTLFHNPHVNPLPTGYEDE.[-]	1xDelta:H(8)C(6)O(2) [K2]		0.00302413	0.000295583	1	2	1	2	P43024	P43024 [83-111]		Cytochrome c oxidase subunit 6A1, mitochondrial OS=Mus musculus OX=10090 GN=Cox6a1 PE=1 SV=2	P43024; Q9DCW5	0	3428.6	119826056	135046112	184069744		High	High	Peak Found	High	0.0001284	0.0004035	4	78.68
FALSE	High	[R].SGVSLAALKKALAAAGYDVEKNNSR.[I]	1xAcetyl [K]; 1xPropionyl [N-Term]; 1xPropionyl [K]; 1xDelta:H(8)C(6)O(2) [K]		2.61534e-05	0.000295583	3	3	2	7	P43274; P15864; P43277	P43274 [55-79]; P15864 [55-79]; P43277 [56-80]	P43274 1xAcetyl [K]; P15864 1xAcetyl [K]; P43277 1xAcetyl [K]	Histone H1.4 OS=Mus musculus OX=10090 GN=H1-4 PE=1 SV=2 Histone H1.2 OS=Mus musculus OX=10090 GN=H1-2 PE=1 SV=2 Histone H1.3 OS=Mus musculus OX=10090 GN=H1-3 PE=1 SV=2	P43274; P15864; P43277	3	2799.49	210245332	178512244	301640124	Shared	High	High	High	High	0.0001284	9.084e-07	48	99.46
FALSE	High	[R].SHKSSKGGSSR.[D]	1xPropionyl [N-Term]; 2xPropionyl [K3; K6]		0.00142542	0.000295583	1	2	1	5	Q3TUQ5	Q3TUQ5 [672-682]		Pinin OS=Mus musculus OX=10090 GN=Pnn PE=1 SV=1	Q3TUQ5; O35691	2	1285.65	109192096	282370464	162621120		High	High	High	High	0.0001284	0.0001544	31	25.56
FALSE	High	[R].SHSKNPKR.[S]	1xPropionyl [N-Term]; 2xCarboxyethyl [K4; K7]		0.00309172	0.000295583	1	3	1	4	Q7TNC4	Q7TNC4 [263-270]	Q7TNC4 2xCarboxyethyl [K266; K269]	Putative RNA-binding protein Luc7-like 2 OS=Mus musculus OX=10090 GN=Luc7l2 PE=1 SV=1	Q05CX5; Q7TNC4-3; Q7TNC4	2	1153.6	2.9332e+06	10099970	4751928		High	High	High	High	0.0001284	0.0004143	36	21.98
FALSE	High	[M].SHTILLVQPTKRPEGR.[T]	1xAcetyl [N-Term]		0.000162672	0.000295583	1	3	1	5	A0A1W2P7T3	A0A1W2P7T3 [2-17]	A0A1W2P7T3 1xAcetyl [N-Term]	Enhancer of rudimentary homolog OS=Mus musculus OX=10090 GN=Erh PE=1 SV=1	A0A1W2P7T3; A0A1W2P7H9; P84089	1	1874.06	47881650	14080191	72038720		High	High	High	High	0.0001284	9.477e-06	25	41.65
FALSE	High	[M].SHTILLVQPTKRPEGR.[T]	1xAcetyl [N-Term]; 1xPropionyl [K11]		1.5975e-05	0.000295583	1	3	1	10	A0A1W2P7T3	A0A1W2P7T3 [2-17]	A0A1W2P7T3 1xAcetyl [N-Term]	Enhancer of rudimentary homolog OS=Mus musculus OX=10090 GN=Erh PE=1 SV=1	A0A1W2P7T3; A0A1W2P7H9; P84089	1	1930.09	1513269152	3822921216	1639095872		High	High	High	High	0.0001284	4.806e-07	63	53.03
FALSE	High	[R].SHVKNGEVGR.[R]	1xPropionyl [N-Term]; 1xPropionyl [K4]		4.75682e-05	0.000295583	1	6	1	2	E9PUK6	E9PUK6 [508-517]		Serine/arginine repetitive matrix protein 1 OS=Mus musculus OX=10090 GN=Srrm1 PE=1 SV=1	E9PUK6; Q52KI8-2; E9QKA4; A2A8V8; Q52KI8; A2A8V9	1	1194.62	124321032	242203712	154854944		Peak Found	High	High	High	0.0001284	1.948e-06	57	32.4
FALSE	High	[R].SHVKNGEVGR.[R]	1xDeamidated [N5]; 1xPropionyl [N-Term]; 1xPropionyl [K4]		0.000292595	0.000295583	1	6	1	4	E9PUK6	E9PUK6 [508-517]		Serine/arginine repetitive matrix protein 1 OS=Mus musculus OX=10090 GN=Srrm1 PE=1 SV=1	E9PUK6; Q52KI8-2; E9QKA4; A2A8V8; Q52KI8; A2A8V9	1	1195.61	140253312	240029504	145925888		High	High	High	High	0.0001284	2.014e-05	53	35.12
FALSE	High	[R].SHVKNGEVGRR.[R]	1xPropionyl [N-Term]; 1xPropionyl [K4]		0.000170041	0.000295583	1	6	1	9	E9PUK6	E9PUK6 [508-518]		Serine/arginine repetitive matrix protein 1 OS=Mus musculus OX=10090 GN=Srrm1 PE=1 SV=1	E9PUK6; Q52KI8-2; E9QKA4; A2A8V8; Q52KI8; A2A8V9	2	1350.72	155704868	189149324	114635484		High	High	High	High	0.0001284	1.003e-05	34	29.07
FALSE	High	[K].TKKPAKAAAPR.[K]	1xPropionyl [N-Term]; 3xPropionyl [K2; K3; K6]		0.00321365	0.000295583	1	1	1	8	P43275	P43275 [24-34]		Histone H1.1 OS=Mus musculus OX=10090 GN=H1-1 PE=1 SV=2	P43275	2	1362.81	5.07293e+08	446829132	773663456		High	High	High	High	0.0001284	0.0004342	45	51.69
FALSE	High	[M].SGRGKQGGKAR.[A]	1xPropionyl [N-Term]; 2xPropionyl [K5; K9]		6.00267e-05	0.000295583	5	8	1	20	Q64523; Q8BFU2; Q64522; Q8CGP5; Q8CGP7	Q64523 [2-12]; Q8BFU2 [2-12]; Q64522 [2-12]; Q8CGP5 [2-12]; Q8CGP7 [2-12]		Histone H2A type 2-C OS=Mus musculus OX=10090 GN=H2ac20 PE=1 SV=3 Histone H2A type 3 OS=Mus musculus OX=10090 GN=H2aw PE=1 SV=3 Histone H2A type 2-B OS=Mus musculus OX=10090 GN=H2ac21 PE=1 SV=3 Histone H2A type 1-F OS=Mus musculus OX=10090 GN=Hist1h2af PE=1 SV=3 Histone H2A type 1-K OS=Mus musculus OX=10090 GN=H2ac15 PE=1 SV=3	Q64523; Q8BFU2; Q64522; C0HKE2; Q8CGP5; Q8CGP7; Q8CGP6; Q6GSS7	3	1269.7	746496549	1087801881	6.05835e+08	Shared	High	High	High	High	0.0001284	2.627e-06	58	26.14
FALSE	High	[R].SGVSLAALKKALAAAGYDVEKNNSR.[I]	1xAcetyl [K9]; 1xPropionyl [N-Term]; 1xPropionyl [K21]; 1xCarboxyethyl [K10]		0.00173	0.000295583	3	3	1	3	P43274; P15864; P43277	P43274 [55-79]; P15864 [55-79]; P43277 [56-80]	P43274 1xAcetyl [K63]; 1xCarboxyethyl [K64]; P15864 1xAcetyl [K63]; 1xCarboxyethyl [K64]; P43277 1xAcetyl [K64]; 1xCarboxyethyl [K65]	Histone H1.4 OS=Mus musculus OX=10090 GN=H1-4 PE=1 SV=2 Histone H1.2 OS=Mus musculus OX=10090 GN=H1-2 PE=1 SV=2 Histone H1.3 OS=Mus musculus OX=10090 GN=H1-3 PE=1 SV=2	P43274; P15864; P43277	3	2759.46		492155	523965	Shared	High	High	High	High	0.0001284	0.0001982	41	108.78
FALSE	High	[R].SGVSLAALKKALAAAGYDVEKNNSR.[I]	1xPropionyl [N-Term]; Propionyl [K]; 1xDelta:H(8)C(6)O(2) [K]		3.87873e-08	0.000295583	3	3	3	72	P43274; P15864; P43277	P43274 [55-79]; P15864 [55-79]; P43277 [56-80]		Histone H1.4 OS=Mus musculus OX=10090 GN=H1-4 PE=1 SV=2 Histone H1.2 OS=Mus musculus OX=10090 GN=H1-2 PE=1 SV=2 Histone H1.3 OS=Mus musculus OX=10090 GN=H1-3 PE=1 SV=2	P43274; P15864; P43277	3	2757.48	1.72673e+10	1.86072e+10	3.83126e+10	Shared	High	High	High	High	0.0001284	2.082e-10	78	98.65
FALSE	High	[M].SGRGKTGGKAR.[A]	1xAcetyl [K5]; 1xAcetyl [N-Term]; 1xPropionyl [K9]		0.000341672	0.000295583	1	1	1	4	P27661	P27661 [2-12]	P27661 1xAcetyl [K6]; 1xAcetyl [N-Term]	Histone H2AX OS=Mus musculus OX=10090 GN=H2ax PE=1 SV=2	P27661	3	1214.66	87007144	20152022	78239472		High	High	High	High	0.0001284	2.466e-05	27	23.73
FALSE	High	[M].SGRGKTGGKAR.[A]	1xAcetyl [N-Term]; 2xPropionyl [K5; K9]		0.000110392	0.000295583	1	1	1	14	P27661	P27661 [2-12]	P27661 1xAcetyl [N-Term]	Histone H2AX OS=Mus musculus OX=10090 GN=H2ax PE=1 SV=2	P27661	3	1228.68	1983837920	383244200	1060400707		High	High	High	High	0.0001284	5.769e-06	61	26.75
FALSE	High	[M].SGRGKTGGKAR.[A]	1xPropionyl [N-Term]; 2xPropionyl [K5; K9]		0.000114122	0.000295583	1	1	1	3	P27661	P27661 [2-12]		Histone H2AX OS=Mus musculus OX=10090 GN=H2ax PE=1 SV=2	P27661	3	1242.69	13991240	31343960	15656007		High	High	High	High	0.0001284	6.018e-06	40	28.34
FALSE	High	[M].SGRGKTGGKAR.[A]	1xAcetyl [N-Term]; 1xPropionyl [K9]; 1xDelta:H(8)C(6)O(2) [K5]		0.00354966	0.000295583	1	1	1	2	P27661	P27661 [2-12]	P27661 1xAcetyl [N-Term]	Histone H2AX OS=Mus musculus OX=10090 GN=H2ax PE=1 SV=2	P27661	3	1284.7	54941163	9.96413e+06	3.25574e+07		High	High	Peak Found	High	0.0001284	0.000492	17	34.98
FALSE	High	[R].SGSESSVEQKNLAR.[T]	1xPropionyl [N-Term]; 1xPropionyl [K10]		0.00173	0.000295583	1	3	1	2	Q8BTI8	Q8BTI8 [1473-1486]		Serine/arginine repetitive matrix protein 2 OS=Mus musculus OX=10090 GN=Srrm2 PE=1 SV=3	Q8BTI8; Q8BTI8-2; Q8BTI8-3	1	1603.79	18442738	29713682	10587495		Peak Found	High	High	High	0.0001284	0.0001971	72	47.14
FALSE	High	[R].SGVSLAALKK.[AS]	1xPropionyl [N-Term]; 1xPropionyl [K]		0.000390238	0.000295583	4	4	2	10	P43274; P43275; P15864; P43277	P43274 [55-64]; P43275 [57-66]; P15864 [55-64]; P43277 [56-65]		Histone H1.4 OS=Mus musculus OX=10090 GN=H1-4 PE=1 SV=2 Histone H1.1 OS=Mus musculus OX=10090 GN=H1-1 PE=1 SV=2 Histone H1.2 OS=Mus musculus OX=10090 GN=H1-2 PE=1 SV=2 Histone H1.3 OS=Mus musculus OX=10090 GN=H1-3 PE=1 SV=2	P43274; P43275; P15864; P43277	1	1085.66	360468448	48374480	1430476160	Shared	High	High	High	High	0.0001284	2.915e-05	51	72.03
FALSE	High	[R].SGVSLAALKKALAAAGYDVEKNNSR.[I]	1xDeamidated [N]; 1xPropionyl [N-Term]; Propionyl [K]; 1xDelta:H(8)C(6)O(2) [K10]		0.00022554	0.000295583	3	3	3	6	P43274; P15864; P43277	P43274 [55-79]; P15864 [55-79]; P43277 [56-80]		Histone H1.4 OS=Mus musculus OX=10090 GN=H1-4 PE=1 SV=2 Histone H1.2 OS=Mus musculus OX=10090 GN=H1-2 PE=1 SV=2 Histone H1.3 OS=Mus musculus OX=10090 GN=H1-3 PE=1 SV=2	P43274; P15864; P43277	3	2758.46	262043	6147132	1.10573e+07	Shared	High	High	High	High	0.0001284	1.446e-05	50	109.32
FALSE	High	[R].SGVSLAALKK.[AS]	1xPropionyl [N-Term]; 2xPropionyl [K9; K10]; 1xDelta:H(8)C(6)O(2) [K10]		0.00246476	0.000295583	4	4	2	10	P43274; P43275; P15864; P43277	P43274 [55-64]; P43275 [57-66]; P15864 [55-64]; P43277 [56-65]		Histone H1.4 OS=Mus musculus OX=10090 GN=H1-4 PE=1 SV=2 Histone H1.1 OS=Mus musculus OX=10090 GN=H1-1 PE=1 SV=2 Histone H1.2 OS=Mus musculus OX=10090 GN=H1-2 PE=1 SV=2 Histone H1.3 OS=Mus musculus OX=10090 GN=H1-3 PE=1 SV=2	P43274; P43275; P15864; P43277	1	1141.68	289740928	54374928	1120940672	Shared	High	High	High	High	0.0001284	0.0003115	33	88.65
FALSE	High	[R].SGVSLAALKKALAAAGYDVEK.[N]	1xAcetyl [K21]; 1xPropionyl [N-Term]; 2xPropionyl [K9; K10]		0.00528179	0.000295583	3	3	1	1	P43274; P15864; P43277	P43274 [55-75]; P15864 [55-75]; P43277 [56-76]	P43274 1xAcetyl [K75]; P15864 1xAcetyl [K75]; P43277 1xAcetyl [K76]	Histone H1.4 OS=Mus musculus OX=10090 GN=H1-4 PE=1 SV=2 Histone H1.2 OS=Mus musculus OX=10090 GN=H1-2 PE=1 SV=2 Histone H1.3 OS=Mus musculus OX=10090 GN=H1-3 PE=1 SV=2	P43274; P15864; P43277	2	2272.24	7.08563e+06			Shared	High	Not Found	Not Found	High	0.0001284	0.000812	9	100.81
FALSE	High	[R].SGVSLAALKKALAAAGYDVEK.[N]	1xPropionyl [N-Term]; Propionyl [K]; 1xAcetyl [K10]; 1xCrotonaldehyde [K9]		2.5439e-05	0.000295583	3	3	2	7	P43274; P15864; P43277	P43274 [55-75]; P15864 [55-75]; P43277 [56-76]	P43274 1xAcetyl [K64]; P15864 1xAcetyl [K64]; P43277 1xAcetyl [K65]	Histone H1.4 OS=Mus musculus OX=10090 GN=H1-4 PE=1 SV=2 Histone H1.2 OS=Mus musculus OX=10090 GN=H1-2 PE=1 SV=2 Histone H1.3 OS=Mus musculus OX=10090 GN=H1-3 PE=1 SV=2	P43274; P15864; P43277	2	2286.26	96896932	48144428	316779152	Shared	High	High	High	High	0.0001284	8.749e-07	32	101.11
FALSE	High	[R].SGVSLAALKKALAAAGYDVEKNNSR.[I]	1xAcetyl [K9]; 1xPropionyl [N-Term]; 1xPropionyl [K10]		0.00478255	0.000295583	3	3	1	1	P43274; P15864; P43277	P43274 [55-79]; P15864 [55-79]; P43277 [56-80]	P43274 1xAcetyl [K63]; P15864 1xAcetyl [K63]; P43277 1xAcetyl [K64]	Histone H1.4 OS=Mus musculus OX=10090 GN=H1-4 PE=1 SV=2 Histone H1.2 OS=Mus musculus OX=10090 GN=H1-2 PE=1 SV=2 Histone H1.3 OS=Mus musculus OX=10090 GN=H1-3 PE=1 SV=2	P43274; P15864; P43277	3	2687.44				No Quan Values	Not Found	Not Found	High	High	0.0001284	0.0007165	27
FALSE	High	[R].SGVSLAALKKALAAAGYDVEKNNSR.[I]	1xPropionyl [N-Term]; 2xPropionyl [K9; K10]		9.875e-09	0.000295583	3	3	1	5	P43274; P15864; P43277	P43274 [55-79]; P15864 [55-79]; P43277 [56-80]		Histone H1.4 OS=Mus musculus OX=10090 GN=H1-4 PE=1 SV=2 Histone H1.2 OS=Mus musculus OX=10090 GN=H1-2 PE=1 SV=2 Histone H1.3 OS=Mus musculus OX=10090 GN=H1-3 PE=1 SV=2	P43274; P15864; P43277	3	2701.45	1049566224	160662720	3045377920	Shared	High	High	High	High	0.0001284	3.59e-11	87	96.72
FALSE	High	[R].SGVSLAALKKALAAAGYDVEKNNSR.[I]	1xDeamidated [N22]; 1xPropionyl [N-Term]; 2xPropionyl [K9; K10]		0.000168168	0.000295583	3	3	1	1	P43274; P15864; P43277	P43274 [55-79]; P15864 [55-79]; P43277 [56-80]		Histone H1.4 OS=Mus musculus OX=10090 GN=H1-4 PE=1 SV=2 Histone H1.2 OS=Mus musculus OX=10090 GN=H1-2 PE=1 SV=2 Histone H1.3 OS=Mus musculus OX=10090 GN=H1-3 PE=1 SV=2	P43274; P15864; P43277	3	2702.44				No Quan Values	High	Not Found	Not Found	High	0.0001284	9.941e-06	46
FALSE	High	[R].SGVSLAALKKALAAAGYDVEKNNSR.[I]	1xAcetyl [K9]; 1xPropionyl [N-Term]; Propionyl [K]; 1xDelta:H(8)C(6)O(2) [K10]		4.50051e-05	0.000295583	3	3	2	3	P43274; P15864; P43277	P43274 [55-79]; P15864 [55-79]; P43277 [56-80]	P43274 1xAcetyl [K63]; P15864 1xAcetyl [K63]; P43277 1xAcetyl [K64]	Histone H1.4 OS=Mus musculus OX=10090 GN=H1-4 PE=1 SV=2 Histone H1.2 OS=Mus musculus OX=10090 GN=H1-2 PE=1 SV=2 Histone H1.3 OS=Mus musculus OX=10090 GN=H1-3 PE=1 SV=2	P43274; P15864; P43277	3	2743.46	487927936	248543360	924175552	Shared	High	High	High	High	0.0001284	1.814e-06	62	98.17
FALSE	High	[R].SGVSLAALKKALAAAGYDVEK.[N]	1xPropionyl [N-Term]; 2xPropionyl [K9; K10]		8.20555e-07	0.000295583	3	3	1	6	P43274; P15864; P43277	P43274 [55-75]; P15864 [55-75]; P43277 [56-76]		Histone H1.4 OS=Mus musculus OX=10090 GN=H1-4 PE=1 SV=2 Histone H1.2 OS=Mus musculus OX=10090 GN=H1-2 PE=1 SV=2 Histone H1.3 OS=Mus musculus OX=10090 GN=H1-3 PE=1 SV=2	P43274; P15864; P43277	2	2230.23	149063096	86312232	442802944	Shared	High	High	High	High	0.0001284	1.059e-08	67	98.03
FALSE	High	[M].SETAPVAQAASTATEKPAAAK.[K]	1xAcetyl [N-Term]; 1xPropionyl [K]		1.00562e-07	0.000295583	1	1	2	8	P43275	P43275 [2-22]	P43275 1xAcetyl [N-Term]	Histone H1.1 OS=Mus musculus OX=10090 GN=H1-1 PE=1 SV=2	P43275	0	2098.07	233345078	268170352	465208088		High	High	High	High	0.0001284	7.122e-10	77	53.36
FALSE	High	[M].SETAPVAQAASTATEKPAAAK.[K]	1xAcetyl [N-Term]; 1xDeamidated [Q8]		7.10502e-07	0.000295583	1	1	1	2	P43275	P43275 [2-22]	P43275 1xAcetyl [N-Term]	Histone H1.1 OS=Mus musculus OX=10090 GN=H1-1 PE=1 SV=2	P43275	0	2043.02				No Quan Values	High	Not Found	High	High	0.0001284	8.776e-09	53
FALSE	High	[M].SETAPVAQAASTATEKPAAAK.[K]	1xAcetyl [N-Term]		6.90016e-08	0.000295583	1	1	1	4	P43275	P43275 [2-22]	P43275 1xAcetyl [N-Term]	Histone H1.1 OS=Mus musculus OX=10090 GN=H1-1 PE=1 SV=2	P43275	0	2042.04	33511622	12948293	115812416		High	High	High	High	0.0001284	4.381e-10	70	42.51
FALSE	High	[M].SESGSKSSQPLASK.[Q]	1xAcetyl [N-Term]; 1xPropionyl [K6]		2.22725e-05	0.000295583	2	8	1	6	A0A384DV79; P17095	A0A384DV79 [2-15]; P17095 [2-15]	A0A384DV79 1xAcetyl [N-Term]; P17095 1xAcetyl [N-Term]	High mobility group protein HMG-I/HMG-Y OS=Mus musculus OX=10090 GN=Hmga1 PE=1 SV=1 High mobility group protein HMG-I/HMG-Y OS=Mus musculus OX=10090 GN=Hmga1 PE=1 SV=4	A0A338P6E8; A0A384DV79; A0A338P6F6; P17095; A0A338P6G6; P17095-1; Q3TE85; A0A338P6D0	1	1490.73	284045128	615597376	398555200	Shared	High	High	High	High	0.0001284	7.338e-07	59	36.95
FALSE	High	[M].SESGSKSSQPLASKQEK.[D]	1xAcetyl [K6]; 1xPropionyl [K]; 1xAcetyl [N-Term]		4.25142e-06	0.000295583	2	8	2	5	A0A384DV79; P17095	A0A384DV79 [2-18]; P17095 [2-18]	A0A384DV79 1xAcetyl [K7]; 1xAcetyl [N-Term]; P17095 1xAcetyl [K7]; 1xAcetyl [N-Term]	High mobility group protein HMG-I/HMG-Y OS=Mus musculus OX=10090 GN=Hmga1 PE=1 SV=1 High mobility group protein HMG-I/HMG-Y OS=Mus musculus OX=10090 GN=Hmga1 PE=1 SV=4	A0A338P6E8; A0A384DV79; A0A338P6F6; P17095; A0A338P6G6; P17095-1; Q3TE85; A0A338P6D0	2	1875.93	8729714	5.42826e+06	33668648	Shared	High	High	High	High	0.0001284	8.775e-08	66	31.36
FALSE	High	[M].SESGSKSSQPLASKQEK.[D]	1xAcetyl [N-Term]; 1xDeamidated [Q9]; 1xPropionyl [K6]		0.00137126	0.000295583	2	8	1	1	A0A384DV79; P17095	A0A384DV79 [2-18]; P17095 [2-18]	A0A384DV79 1xAcetyl [N-Term]; P17095 1xAcetyl [N-Term]	High mobility group protein HMG-I/HMG-Y OS=Mus musculus OX=10090 GN=Hmga1 PE=1 SV=1 High mobility group protein HMG-I/HMG-Y OS=Mus musculus OX=10090 GN=Hmga1 PE=1 SV=4	A0A338P6E8; A0A384DV79; A0A338P6F6; P17095; A0A338P6G6; P17095-1; Q3TE85; A0A338P6D0	2	1876.91				No Quan Values	Not Found	High	Not Found	High	0.0001284	0.0001464	34
FALSE	High	[M].SESGSKSSQPLASKQEK.[D]	1xAcetyl [K6]; 1xPropionyl [N-Term]; Propionyl [K]; 1xAcetyl [N-Term]		4.86338e-05	0.000295583	2	8	3	9	A0A384DV79; P17095	A0A384DV79 [2-18]; P17095 [2-18]	A0A384DV79 1xAcetyl [K7]; 1xAcetyl [N-Term]; P17095 1xAcetyl [K7]; 1xAcetyl [N-Term]	High mobility group protein HMG-I/HMG-Y OS=Mus musculus OX=10090 GN=Hmga1 PE=1 SV=1 High mobility group protein HMG-I/HMG-Y OS=Mus musculus OX=10090 GN=Hmga1 PE=1 SV=4	A0A338P6E8; A0A384DV79; A0A338P6F6; P17095; A0A338P6G6; P17095-1; Q3TE85; A0A338P6D0	2	1931.96	186425672	203802101	144652552	Shared	High	High	High	High	0.0001284	2.012e-06	36	44.62
FALSE	High	[M].SESGSKSSQPLASKQEK.[D]	1xAcetyl [N-Term]; 1xDeamidated [Q9]; 2xPropionyl [K6; K14]		0.000107974	0.000295583	2	8	1	2	A0A384DV79; P17095	A0A384DV79 [2-18]; P17095 [2-18]	A0A384DV79 1xAcetyl [N-Term]; P17095 1xAcetyl [N-Term]	High mobility group protein HMG-I/HMG-Y OS=Mus musculus OX=10090 GN=Hmga1 PE=1 SV=1 High mobility group protein HMG-I/HMG-Y OS=Mus musculus OX=10090 GN=Hmga1 PE=1 SV=4	A0A338P6E8; A0A384DV79; A0A338P6F6; P17095; A0A338P6G6; P17095-1; Q3TE85; A0A338P6D0	2	1932.94				No Quan Values	High	High	Not Found	High	0.0001284	5.591e-06	24
FALSE	High	[M].SESGSKSSQPLASKQEKDGTEK.[R]	1xAcetyl [K6]; 1xPropionyl [N-Term]; Propionyl [K]; 1xAcetyl [N-Term]		5.7425e-05	0.000295583	2	8	2	3	A0A384DV79; P17095	A0A384DV79 [2-23]; P17095 [2-23]	A0A384DV79 1xAcetyl [N-Term]; P17095 1xAcetyl [N-Term]	High mobility group protein HMG-I/HMG-Y OS=Mus musculus OX=10090 GN=Hmga1 PE=1 SV=1 High mobility group protein HMG-I/HMG-Y OS=Mus musculus OX=10090 GN=Hmga1 PE=1 SV=4	A0A338P6E8; A0A384DV79; A0A338P6F6; P17095; A0A338P6G6; P17095-1; Q3TE85; A0A338P6D0	3	2462.19	6.61181e+06		8890729	Shared	High	Not Found	High	High	0.0001284	2.481e-06	30	38.56
FALSE	High	[M].SELDQLRQEAEQLKNQIRDAR.[K]	1xAcetyl [N-Term]; 1xPropionyl [K14]		6.21091e-08	0.000295583	1	3	1	3	H3BKR2	H3BKR2 [2-22]	H3BKR2 1xAcetyl [N-Term]	Guanine nucleotide-binding protein G(I)/G(S)/G(T) subunit beta-1 (Fragment) OS=Mus musculus OX=10090 GN=Gnb1 PE=1 SV=8	H3BKR2; P62874; H3BLF7	3	2638.35	208048944	149894640	229816000		High	High	High	High	0.0001284	3.822e-10	36	94.25
FALSE	High	[M].SESGSKSSQPLASKQEKDGTEK.[R]	1xAcetyl [K6]; 1xPropionyl [N-Term]; 2xPropionyl [K14; K17]		0.000229318	0.000295583	2	8	1	6	A0A384DV79; P17095	A0A384DV79 [2-23]; P17095 [2-23]	A0A384DV79 1xAcetyl [K7]; P17095 1xAcetyl [K7]	High mobility group protein HMG-I/HMG-Y OS=Mus musculus OX=10090 GN=Hmga1 PE=1 SV=1 High mobility group protein HMG-I/HMG-Y OS=Mus musculus OX=10090 GN=Hmga1 PE=1 SV=4	A0A338P6E8; A0A384DV79; A0A338P6F6; P17095; A0A338P6G6; P17095-1; Q3TE85; A0A338P6D0	3	2518.22	1.16718e+08	98290164	115854565	Shared	High	High	High	High	0.0001284	1.475e-05	40	51.88
FALSE	High	[M].SESGSKSSQPLASKQEKDGTEK.[R]	1xAcetyl [N-Term]; 1xPropionyl [K6]; 2xCrotonaldehyde [K17; K]; 1xCarboxyethyl [K]		0.000532112	0.000295583	2	8	2	15	A0A384DV79; P17095	A0A384DV79 [2-23]; P17095 [2-23]	A0A384DV79 1xAcetyl [N-Term]; 1xCarboxyethyl [K]; P17095 1xAcetyl [N-Term]; 1xCarboxyethyl [K]	High mobility group protein HMG-I/HMG-Y OS=Mus musculus OX=10090 GN=Hmga1 PE=1 SV=1 High mobility group protein HMG-I/HMG-Y OS=Mus musculus OX=10090 GN=Hmga1 PE=1 SV=4	A0A338P6E8; A0A384DV79; A0A338P6F6; P17095; A0A338P6G6; P17095-1; Q3TE85; A0A338P6D0	3	2618.27	129297334	5.57836e+07	314897552	Shared	High	High	High	High	0.0001284	4.346e-05	21	34.1
FALSE	High	[M].SETAPAAPAAPAPAEK.[T]	1xAcetyl [N-Term]		2.88503e-06	0.000295583	1	1	1	10	P43274	P43274 [2-17]	P43274 1xAcetyl [N-Term]	Histone H1.4 OS=Mus musculus OX=10090 GN=H1-4 PE=1 SV=2	P43274	0	1520.76	447990176	776536960	714405312		High	High	High	High	0.0001284	5.302e-08	60	37.5
FALSE	High	[M].SETAPAAPAAPAPAEK.[T]	1xAcetyl [N-Term]; 1xPropionyl [K16]		0.000158229	0.000295583	1	1	1	7	P43274	P43274 [2-17]	P43274 1xAcetyl [N-Term]	Histone H1.4 OS=Mus musculus OX=10090 GN=H1-4 PE=1 SV=2	P43274	0	1576.79	264231740	262307488	309299241		High	High	High	High	0.0001284	9.187e-06	27	51.1
FALSE	High	[M].SETAPAAPAAPAPAEKTPVK.[K]	1xAcetyl [N-Term]		1.82904e-07	0.000295583	1	1	1	8	P43274	P43274 [2-21]	P43274 1xAcetyl [N-Term]	Histone H1.4 OS=Mus musculus OX=10090 GN=H1-4 PE=1 SV=2	P43274	1	1946.02	119264998		305497736		High	High	High	High	0.0001284	1.527e-09	43	38.01
FALSE	High	[M].SETAPAAPAAPAPAEKTPVK.[K]	1xAcetyl [N-Term]; 1xPropionyl [K]		2.01277e-06	0.000295583	1	1	2	21	P43274	P43274 [2-21]	P43274 1xAcetyl [N-Term]	Histone H1.4 OS=Mus musculus OX=10090 GN=H1-4 PE=1 SV=2	P43274	1	2002.05	1397997664	1224491168	1812870656		High	High	High	High	0.0001284	3.34e-08	34	48.89
FALSE	High	[M].SETAPAAPAAPAPAEKTPVK.[K]	1xPropionyl [N-Term]; 1xPropionyl [K16]		0.000254764	0.000295583	1	1	1	2	P43274	P43274 [2-21]		Histone H1.4 OS=Mus musculus OX=10090 GN=H1-4 PE=1 SV=2	P43274	1	2016.06				No Quan Values	High	Not Found	High	High	0.0001284	1.694e-05	28
FALSE	High	[M].SESGSKSSQPLASKQEKDGTEK.[R]	1xAcetyl [K6]; 1xDeamidated [Q9]; 1xPropionyl [N-Term]; 2xPropionyl [K14; K17]		0.0014982	0.000295583	2	8	1	2	A0A384DV79; P17095	A0A384DV79 [2-23]; P17095 [2-23]	A0A384DV79 1xAcetyl [K7]; P17095 1xAcetyl [K7]	High mobility group protein HMG-I/HMG-Y OS=Mus musculus OX=10090 GN=Hmga1 PE=1 SV=1 High mobility group protein HMG-I/HMG-Y OS=Mus musculus OX=10090 GN=Hmga1 PE=1 SV=4	A0A338P6E8; A0A384DV79; A0A338P6F6; P17095; A0A338P6G6; P17095-1; Q3TE85; A0A338P6D0	3	2519.2				No Quan Values	Not Found	High	High	High	0.0001284	0.0001641	55
FALSE	High	[M].SETAPAAPAAPAPAEKTPVK.[K]	1xAcetyl [N-Term]; 2xPropionyl [K16; K20]		0.00134868	0.000295583	1	1	1	4	P43274	P43274 [2-21]	P43274 1xAcetyl [N-Term]	Histone H1.4 OS=Mus musculus OX=10090 GN=H1-4 PE=1 SV=2	P43274	1	2058.08	288220112	194809704	636541728		Peak Found	High	High	High	0.0001284	0.0001434	4	61.34
FALSE	High	[M].SELDQLRQEAEQLKNQIR.[D]	1xAcetyl [N-Term]; 1xPropionyl [K14]		6.09903e-09	0.000295583	1	3	1	5	H3BKR2	H3BKR2 [2-19]	H3BKR2 1xAcetyl [N-Term]	Guanine nucleotide-binding protein G(I)/G(S)/G(T) subunit beta-1 (Fragment) OS=Mus musculus OX=10090 GN=Gnb1 PE=1 SV=8	H3BKR2; P62874; H3BLF7	2	2296.19	174826864	355998752	76253064		High	High	High	High	0.0001284	1.932e-11	87	94.47
FALSE	High	[R].SEGHEQTPAAHAQGTGPEGGKGR.[A]	1xPropionyl [N-Term]; 1xPropionyl [K21]		3.00165e-09	0.000295583	1	5	1	9	Q7TSJ2	Q7TSJ2 [386-408]		Microtubule-associated protein 6 OS=Mus musculus OX=10090 GN=Map6 PE=1 SV=2	D3Z6W1; Q7TSJ2-2; Q7TSJ2; Q7TSJ2-3; A0A140LIT9	1	2371.1	33478172	32786800	42942488		High	High	High	High	0.0001284	7.784e-12	70	30.44
FALSE	High	[M].SEAAPAAPAAAPPAEKAPAKKK.[A]	1xAcetyl [N-Term]; 1xPropionyl [K]		8.11515e-07	0.000295583	1	1	3	10	P15864	P15864 [2-23]	P15864 1xAcetyl [N-Term]	Histone H1.2 OS=Mus musculus OX=10090 GN=H1-2 PE=1 SV=2	P15864	3	2170.19	114900699	1572703	459869808		High	Peak Found	High	High	0.0001284	1.041e-08	32	34.93
FALSE	High	[M].SEAAPAAPAAAPPAEKAPAKKK.[A]	1xAcetyl [N-Term]; 2xPropionyl [K]; 1xDelta:H(8)C(6)O(2) [K22]		7.89349e-07	0.000295583	1	1	4	18	P15864	P15864 [2-23]	P15864 1xAcetyl [N-Term]	Histone H1.2 OS=Mus musculus OX=10090 GN=H1-2 PE=1 SV=2	P15864	3	2226.21	709263440	136368348	1462581376		High	High	High	High	0.0001284	1.001e-08	33	42.3
FALSE	High	[M].SEAAPAAPAAAPPAEKAPAKKK.[A]	1xAcetyl [N-Term]; 1xPropionyl [K16]; 1xCrotonaldehyde [K22]		0.00283007	0.000295583	1	1	1	1	P15864	P15864 [2-23]	P15864 1xAcetyl [N-Term]	Histone H1.2 OS=Mus musculus OX=10090 GN=H1-2 PE=1 SV=2	P15864	3	2240.23				No Quan Values	Not Found	Not Found	High	High	0.0001284	0.0003706	35
FALSE	High	[M].SEAAPAAPAAAPPAEKAPAKKK.[A]	1xAcetyl [K]; 1xAcetyl [N-Term]; 2xPropionyl [K]		3.50766e-05	0.000295583	1	1	2	2	P15864	P15864 [2-23]	P15864 1xAcetyl [K]; 1xAcetyl [N-Term]	Histone H1.2 OS=Mus musculus OX=10090 GN=H1-2 PE=1 SV=2	P15864	3	2268.22	25069942		24443572		High	Not Found	High	High	0.0001284	1.325e-06	51	50.85
FALSE	High	[M].SEAAPAAPAAAPPAEKAPAKKK.[A]	1xAcetyl [N-Term]; Propionyl [K]; 1xDelta:H(8)C(6)O(2) [K22]		1.04537e-07	0.000295583	1	1	2	10	P15864	P15864 [2-23]	P15864 1xAcetyl [N-Term]	Histone H1.2 OS=Mus musculus OX=10090 GN=H1-2 PE=1 SV=2	P15864	3	2282.24	978881472	861400832	2000538624		High	High	High	High	0.0001284	7.454e-10	78	52.58
FALSE	High	[M].SEAAPAAPAAAPPAEKAPAKKK.[A]	1xAcetyl [N-Term]; Propionyl [K]; 1xDelta:H(8)C(6)O(2) [K22]		0.000445706	0.000295583	1	1	2	13	P15864	P15864 [2-23]	P15864 1xAcetyl [N-Term]	Histone H1.2 OS=Mus musculus OX=10090 GN=H1-2 PE=1 SV=2	P15864	3	2338.27	963399584	519800616	1894853536		High	High	High	High	0.0001284	3.468e-05	13	64.79
FALSE	High	[R].SEGHEQTPAAHAQGTGPEGGKGR.[A]	1xDeamidated [Q]; 1xPropionyl [N-Term]; 1xPropionyl [K21]		0.000281469	0.000295583	1	5	2	4	Q7TSJ2	Q7TSJ2 [386-408]		Microtubule-associated protein 6 OS=Mus musculus OX=10090 GN=Map6 PE=1 SV=2	D3Z6W1; Q7TSJ2-2; Q7TSJ2; Q7TSJ2-3; A0A140LIT9	1	2372.09				No Quan Values	High	Not Found	High	High	0.0001284	1.92e-05	42
FALSE	High	[R].SEDDSAVPVAKAAPR.[S]	1xPropionyl [N-Term]; 1xPropionyl [K11]		3.00375e-05	0.000295583	1	1	1	2	Q923D5	Q923D5 [600-614]		WW domain-binding protein 11 OS=Mus musculus OX=10090 GN=Wbp11 PE=1 SV=2	Q923D5	1	1624.82	38717580	37367588	24234816		High	High	Peak Found	High	0.0001284	1.08e-06	56	51.97
FALSE	High	[R].SEGHEEKPLPPAQSQTQEGGPAAGKASGADQR.[D]	1xDeamidated [Q]; 1xPropionyl [N-Term]; 2xPropionyl [K7; K25]		8.17297e-06	0.000295583	1	5	2	2	Q7TSJ2	Q7TSJ2 [294-325]		Microtubule-associated protein 6 OS=Mus musculus OX=10090 GN=Map6 PE=1 SV=2	D3Z6W1; Q7TSJ2-2; Q7TSJ2; Q7TSJ2-3; A0A140LIT9	1	3384.59	10320652	22702340	21029610		Peak Found	High	High	High	0.0001284	2.028e-07	59	48.52
FALSE	High	[R].SEGHEEKPLPPAQSQTQEGGPAAGKASGADQRDTR.[R]	1xDeamidated [Q]; 1xPropionyl [N-Term]; 2xPropionyl [K7; K25]		0.000118634	0.000295583	1	5	2	2	Q7TSJ2	Q7TSJ2 [294-328]		Microtubule-associated protein 6 OS=Mus musculus OX=10090 GN=Map6 PE=1 SV=2	D3Z6W1; Q7TSJ2-2; Q7TSJ2; Q7TSJ2-3; A0A140LIT9	2	3756.77				No Quan Values	High	Not Found	High	High	0.0001284	6.305e-06	22
FALSE	High	[R].SEGHEEKPLPPAQSQTQEGGPAAGKASGADQRDTRR.[K]	1xAcetyl [K7]; 1xDeamidated [Q31]; 1xPropionyl [K25]		2.73383e-05	0.000295583	1	5	1	2	Q7TSJ2	Q7TSJ2 [294-329]	Q7TSJ2 1xAcetyl [K300]	Microtubule-associated protein 6 OS=Mus musculus OX=10090 GN=Map6 PE=1 SV=2	D3Z6W1; Q7TSJ2-2; Q7TSJ2; Q7TSJ2-3; A0A140LIT9	3	3842.83	16571788	12042227	7.1935e+06		High	High	Peak Found	High	0.0001284	9.593e-07	25	40.79
FALSE	High	[R].SEGHEEKPLPPAQSQTQEGGPAAGKASGADQRDTRR.[K]	1xAcetyl [K7]; 2xDeamidated [Q31; Q]; 1xPropionyl [K25]		0.000745907	0.000295583	1	5	2	2	Q7TSJ2	Q7TSJ2 [294-329]	Q7TSJ2 1xAcetyl [K300]	Microtubule-associated protein 6 OS=Mus musculus OX=10090 GN=Map6 PE=1 SV=2	D3Z6W1; Q7TSJ2-2; Q7TSJ2; Q7TSJ2-3; A0A140LIT9	3	3843.81	90060912	31299142			High	Peak Found	Not Found	High	0.0001284	6.737e-05	12	41.48
FALSE	High	[R].SEGHEEKPLPPAQSQTQEGGPAAGKASGADQRDTRR.[K]	1xPropionyl [N-Term]; 2xPropionyl [K7; K25]		0.000351265	0.000295583	1	5	1	2	Q7TSJ2	Q7TSJ2 [294-329]		Microtubule-associated protein 6 OS=Mus musculus OX=10090 GN=Map6 PE=1 SV=2	D3Z6W1; Q7TSJ2-2; Q7TSJ2; Q7TSJ2-3; A0A140LIT9	3	3911.89				No Quan Values	High	Not Found	Not Found	High	0.0001284	2.561e-05	9
FALSE	High	[R].SEGHEEKPLPPAQSQTQEGGPAAGKASGADQRDTRR.[K]	2xDeamidated [Q15; Q17]; 1xPropionyl [N-Term]; 2xPropionyl [K7; K25]		0.00196473	0.000295583	1	5	1	1	Q7TSJ2	Q7TSJ2 [294-329]		Microtubule-associated protein 6 OS=Mus musculus OX=10090 GN=Map6 PE=1 SV=2	D3Z6W1; Q7TSJ2-2; Q7TSJ2; Q7TSJ2-3; A0A140LIT9	3	3913.85				No Quan Values	High	Not Found	Not Found	High	0.0001284	0.000232	7
FALSE	High	[R].SEEERVTETQKNER.[V]	1xPropionyl [N-Term]; 1xPropionyl [K11]		0.000741788	0.000295583	1	2	1	1	P26043	P26043 [510-523]		Radixin OS=Mus musculus OX=10090 GN=Rdx PE=1 SV=3	P26043; A0A5F8MPB9	2	1846.88				No Quan Values	Not Found	High	Not Found	High	0.0001284	6.671e-05	38
FALSE	High	[M].SETAPAAPAAPAPAEKTPVKK.[K]	1xAcetyl [N-Term]		1.66728e-06	0.000295583	1	1	1	4	P43274	P43274 [2-22]	P43274 1xAcetyl [N-Term]	Histone H1.4 OS=Mus musculus OX=10090 GN=H1-4 PE=1 SV=2	P43274	2	2074.12	22846794		147159832		High	Not Found	High	High	0.0001284	2.625e-08	24	32.05
FALSE	High	[M].SETAPAAPAAPAPAEKTPVKK.[K]	1xAcetyl [N-Term]; 1xPropionyl [K]		1.42776e-06	0.000295583	1	1	2	12	P43274	P43274 [2-22]	P43274 1xAcetyl [N-Term]	Histone H1.4 OS=Mus musculus OX=10090 GN=H1-4 PE=1 SV=2	P43274	2	2130.14	298350552	69979931	642534608		High	High	High	High	0.0001284	2.15e-08	57	40.94
FALSE	High	[M].SETAPAAPAAPAPAEKTPVKK.[K]	1xAcetyl [K16]; 1xAcetyl [N-Term]; 1xPropionyl [K21]		0.000261917	0.000295583	1	1	1	2	P43274	P43274 [2-22]	P43274 1xAcetyl [K17]; 1xAcetyl [N-Term]	Histone H1.4 OS=Mus musculus OX=10090 GN=H1-4 PE=1 SV=2	P43274	2	2172.15	10731948		16035837		High	Not Found	High	High	0.0001284	1.752e-05	36	49.91
FALSE	High	[M].SETAPAAPAAPAPVEKTPVKKK.[A]	1xAcetyl [N-Term]; Propionyl [K]; 1xDelta:H(8)C(6)O(2) [K22]		0.000775381	0.000295583	1	1	3	8	P43277	P43277 [2-23]	P43277 1xAcetyl [N-Term]	Histone H1.3 OS=Mus musculus OX=10090 GN=H1-3 PE=1 SV=2	P43277	3	2454.35	413784320	181567574	797317488		High	High	High	High	0.0001284	7.048e-05	17	71.51
FALSE	High	[M].SETAPAETAAPAPVEK.[S]	1xAcetyl [N-Term]		0.000412458	0.000295583	1	1	1	5	P43276	P43276 [2-17]	P43276 1xAcetyl [N-Term]	Histone H1.5 OS=Mus musculus OX=10090 GN=H1-5 PE=1 SV=2	P43276	0	1610.79	93876016	156436560	204393040		High	High	High	High	0.0001284	3.141e-05	53	38.44
FALSE	High	[M].SETAPAETAAPAPVEK.[S]	1xAcetyl [N-Term]; 1xPropionyl [K16]		0.00126903	0.000295583	1	1	1	1	P43276	P43276 [2-17]	P43276 1xAcetyl [N-Term]	Histone H1.5 OS=Mus musculus OX=10090 GN=H1-5 PE=1 SV=2	P43276	0	1666.82	42675544	72503432	116487040		Peak Found	High	Peak Found	High	0.0001284	0.0001332	12	53.51
FALSE	High	[M].SETAPAETAAPAPVEKSPAK.[K]	1xAcetyl [N-Term]		6.91095e-07	0.000295583	1	1	1	7	P43276	P43276 [2-21]	P43276 1xAcetyl [N-Term]	Histone H1.5 OS=Mus musculus OX=10090 GN=H1-5 PE=1 SV=2	P43276	1	1994.01	3.74807e+07		203458763		High	High	High	High	0.0001284	8.488e-09	53	35.18
FALSE	High	[M].SETAPAETAAPAPVEKSPAK.[K]	1xAcetyl [N-Term]; 1xPropionyl [K]		1.07473e-07	0.000295583	1	1	2	18	P43276	P43276 [2-21]	P43276 1xAcetyl [N-Term]	Histone H1.5 OS=Mus musculus OX=10090 GN=H1-5 PE=1 SV=2	P43276	1	2050.03	435365000	306469248	911225504		High	High	High	High	0.0001284	7.752e-10	59	46.31
FALSE	High	[M].SETAPAETAAPAPVEKSPAK.[K]	1xPropionyl [N-Term]; 1xPropionyl [K16]		0.000200777	0.000295583	1	1	1	2	P43276	P43276 [2-21]		Histone H1.5 OS=Mus musculus OX=10090 GN=H1-5 PE=1 SV=2	P43276	1	2064.05	10882253		18497486		High	Not Found	High	High	0.0001284	1.241e-05	31	48.18
FALSE	High	[M].SETAPAAPAAPAPVEKTPVKKK.[A]	1xAcetyl [N-Term]; Propionyl [K]; 1xDelta:H(8)C(6)O(2) [K22]		2.79073e-06	0.000295583	1	1	2	8	P43277	P43277 [2-23]	P43277 1xAcetyl [N-Term]	Histone H1.3 OS=Mus musculus OX=10090 GN=H1-3 PE=1 SV=2	P43277	3	2398.32	816087504	254270152	1619261360		High	High	High	High	0.0001284	5.077e-08	48	58.43
FALSE	High	[M].SETAPAETAAPAPVEKSPAK.[K]	1xAcetyl [N-Term]; 2xPropionyl [K16; K20]		2.13072e-05	0.000295583	1	1	1	4	P43276	P43276 [2-21]	P43276 1xAcetyl [N-Term]	Histone H1.5 OS=Mus musculus OX=10090 GN=H1-5 PE=1 SV=2	P43276	1	2106.06	13835190	13845427	75956448		High	High	High	High	0.0001284	6.962e-07	27	58.17
FALSE	High	[M].SETAPAETAAPAPVEKSPAKK.[K]	1xAcetyl [N-Term]; 2xPropionyl [K16; K21]; 1xDelta:H(8)C(6)O(2) [K21]		2.08908e-07	0.000295583	1	1	2	11	P43276	P43276 [2-22]	P43276 1xAcetyl [N-Term]	Histone H1.5 OS=Mus musculus OX=10090 GN=H1-5 PE=1 SV=2	P43276	2	2234.16	445684208	218657536	668532192		High	High	High	High	0.0001284	1.812e-09	61	50.23
FALSE	High	[M].SETAPAETAAPAPVEKSPAKK.[K]	1xPropionyl [N-Term]; 2xPropionyl [K16; K21]		0.00117441	0.000295583	1	1	1	1	P43276	P43276 [2-22]		Histone H1.5 OS=Mus musculus OX=10090 GN=H1-5 PE=1 SV=2	P43276	2	2248.17				No Quan Values	Not Found	Not Found	High	High	0.0001284	0.0001201	29
FALSE	High	[M].SETAPAETAAPAPVEKSPAKK.[K]	1xAcetyl [N-Term]; 3xPropionyl [K16; K20; K21]		4.55064e-05	0.000295583	1	1	1	4	P43276	P43276 [2-22]	P43276 1xAcetyl [N-Term]	Histone H1.5 OS=Mus musculus OX=10090 GN=H1-5 PE=1 SV=2	P43276	2	2290.18	44189296	21946946	113998768		High	High	High	High	0.0001284	1.851e-06	22	62.1
FALSE	High	[M].SETAPAETAAPAPVEKSPAKKK.[T]	1xAcetyl [N-Term]; 2xPropionyl [K]; 1xDelta:H(8)C(6)O(2) [K22]		2.08079e-06	0.000295583	1	1	3	5	P43276	P43276 [2-23]	P43276 1xAcetyl [N-Term]	Histone H1.5 OS=Mus musculus OX=10090 GN=H1-5 PE=1 SV=2	P43276	3	2362.25	23469166		126852816		High	Not Found	High	High	0.0001284	3.503e-08	42	44.61
FALSE	High	[M].SETAPAETAAPAPVEKSPAKKK.[T]	1xAcetyl [N-Term]; Propionyl [K]; 1xDelta:H(8)C(6)O(2) [K22]		3.13497e-06	0.000295583	1	1	2	9	P43276	P43276 [2-23]	P43276 1xAcetyl [N-Term]	Histone H1.5 OS=Mus musculus OX=10090 GN=H1-5 PE=1 SV=2	P43276	3	2418.28	268862032	195986352	587076368		High	High	High	High	0.0001284	5.937e-08	35	53.69
FALSE	High	[M].SETAPAETAAPAPVEKSPAKKK.[T]	1xAcetyl [N-Term]; 4xPropionyl [K16; K20; K21; K22]		0.000119955	0.000295583	1	1	1	3	P43276	P43276 [2-23]	P43276 1xAcetyl [N-Term]	Histone H1.5 OS=Mus musculus OX=10090 GN=H1-5 PE=1 SV=2	P43276	3	2474.3	128108418	22799352	338199696		High	Peak Found	High	High	0.0001284	6.413e-06	26	66.05
FALSE	High	[M].SETAPAETAAPAPVEKSPAKK.[K]	1xAcetyl [N-Term]; 1xPropionyl [K]		2.07754e-07	0.000295583	1	1	2	6	P43276	P43276 [2-22]	P43276 1xAcetyl [N-Term]	Histone H1.5 OS=Mus musculus OX=10090 GN=H1-5 PE=1 SV=2	P43276	2	2178.13	34179890		110393592		High	Not Found	High	High	0.0001284	1.81e-09	81	40.95
FALSE	High	[M].SETAPAAPAAPAPVEKTPVKKK.[A]	1xAcetyl [N-Term]; 1xDelta:H(8)C(6)O(2) [K22]; 2xPropionyl [K]		7.43852e-06	0.000295583	1	1	3	5	P43277	P43277 [2-23]	P43277 1xAcetyl [N-Term]	Histone H1.3 OS=Mus musculus OX=10090 GN=H1-3 PE=1 SV=2	P43277	3	2342.3	124456572		303708992		High	Not Found	High	High	0.0001284	1.8e-07	80	49.18
FALSE	High	[M].SETAPAAPAAPAPVEKTPVKKK.[A]	1xAcetyl [N-Term]; 1xPropionyl [K]		4.44404e-06	0.000295583	1	1	3	4	P43277	P43277 [2-23]	P43277 1xAcetyl [N-Term]	Histone H1.3 OS=Mus musculus OX=10090 GN=H1-3 PE=1 SV=2	P43277	3	2286.27	1.97107e+06		54498842		High	Not Found	High	High	0.0001284	9.239e-08	30	40.76
FALSE	High	[M].SETAPAAPAAPAPVEKTPVKK.[K]	1xAcetyl [N-Term]; Propionyl [K]; 1xDelta:H(8)C(6)O(2) [K21]		0.000424038	0.000295583	1	1	2	7	P43277	P43277 [2-22]	P43277 1xAcetyl [N-Term]	Histone H1.3 OS=Mus musculus OX=10090 GN=H1-3 PE=1 SV=2	P43277	2	2270.23	256343080	102992172	571291392		High	High	High	High	0.0001284	3.247e-05	19	68.37
FALSE	High	[M].SETAPAAPAAPAPAEKTPVKK.[K]	1xAcetyl [N-Term]; 2xPropionyl [K16; K21]		3.21797e-07	0.000295583	1	1	1	22	P43274	P43274 [2-22]	P43274 1xAcetyl [N-Term]	Histone H1.4 OS=Mus musculus OX=10090 GN=H1-4 PE=1 SV=2	P43274	2	2186.17	1551069444	890591588	2762061440		High	High	High	High	0.0001284	3.158e-09	62	51.9
FALSE	High	[M].SETAPAAPAAPAPAEKTPVKK.[K]	1xAcetyl [N-Term]; Propionyl [K]; 1xDelta:H(8)C(6)O(2) [K21]		9.88169e-05	0.000295583	1	1	2	8	P43274	P43274 [2-22]	P43274 1xAcetyl [N-Term]	Histone H1.4 OS=Mus musculus OX=10090 GN=H1-4 PE=1 SV=2	P43274	2	2242.2	621139984	337705040	1373172416		High	High	High	High	0.0001284	5.008e-06	36	65.08
FALSE	High	[M].SETAPAAPAAPAPAEKTPVKKK.[A]	1xAcetyl [N-Term]		1.78186e-06	0.000295583	1	1	1	1	P43274	P43274 [2-23]	P43274 1xAcetyl [N-Term]	Histone H1.4 OS=Mus musculus OX=10090 GN=H1-4 PE=1 SV=2	P43274	3	2202.21				No Quan Values	Not Found	Not Found	High	High	0.0001284	2.855e-08	36
FALSE	High	[M].SETAPAAPAAPAPAEKTPVKKK.[A]	1xAcetyl [N-Term]; 1xPropionyl [K]		1.68585e-06	0.000295583	1	1	3	4	P43274	P43274 [2-23]	P43274 1xAcetyl [N-Term]	Histone H1.4 OS=Mus musculus OX=10090 GN=H1-4 PE=1 SV=2	P43274	3	2258.24	27266862		192638428		High	Not Found	High	High	0.0001284	2.665e-08	41	36.62
FALSE	High	[M].SETAPAAPAAPAPAEKTPVKKK.[A]	1xAcetyl [N-Term]; 2xPropionyl [K]; 1xDelta:H(8)C(6)O(2) [K22]		4.76838e-07	0.000295583	1	1	3	23	P43274	P43274 [2-23]	P43274 1xAcetyl [N-Term]	Histone H1.4 OS=Mus musculus OX=10090 GN=H1-4 PE=1 SV=2	P43274	3	2314.27	444716860	35266984	1099496304		High	High	High	High	0.0001284	5.267e-09	88	44.4
FALSE	High	[M].SETAPAAPAAPAPAEKTPVKKK.[A]	1xAcetyl [N-Term]; Propionyl [K]; 1xDelta:H(8)C(6)O(2) [K22]		1.77202e-06	0.000295583	1	1	2	7	P43274	P43274 [2-23]	P43274 1xAcetyl [N-Term]	Histone H1.4 OS=Mus musculus OX=10090 GN=H1-4 PE=1 SV=2	P43274	3	2370.29	1612822208	627102400	3116800128		High	High	High	High	0.0001284	2.845e-08	77	55.29
FALSE	High	[M].SETAPAAPAAPAPAEKTPVKKK.[A]	1xAcetyl [N-Term]; Propionyl [K]; 1xDelta:H(8)C(6)O(2) [K22]		0.000758399	0.000295583	1	1	3	7	P43274	P43274 [2-23]	P43274 1xAcetyl [N-Term]	Histone H1.4 OS=Mus musculus OX=10090 GN=H1-4 PE=1 SV=2	P43274	3	2426.32	696446336	263013776	1542297920		High	High	High	High	0.0001284	6.865e-05	19	68.41
FALSE	High	[M].SETAPAAPAAPAPVEK.[T]	1xAcetyl [N-Term]		1.30149e-05	0.000295583	1	1	1	5	P43277	P43277 [2-17]	P43277 1xAcetyl [N-Term]	Histone H1.3 OS=Mus musculus OX=10090 GN=H1-3 PE=1 SV=2	P43277	0	1548.79	308071328	420067200	528371008		High	High	High	High	0.0001284	3.689e-07	54	40.77
FALSE	High	[M].SETAPAAPAAPAPVEK.[T]	1xAcetyl [N-Term]; 1xPropionyl [K16]		0.000671428	0.000295583	1	1	1	1	P43277	P43277 [2-17]	P43277 1xAcetyl [N-Term]	Histone H1.3 OS=Mus musculus OX=10090 GN=H1-3 PE=1 SV=2	P43277	0	1604.82	91146160	66588192	210691376		Peak Found	High	Peak Found	High	0.0001284	5.885e-05	14	55.82
FALSE	High	[M].SETAPAAPAAPAPVEKTPVK.[K]	1xAcetyl [N-Term]		1.60638e-05	0.000295583	1	1	1	4	P43277	P43277 [2-21]	P43277 1xAcetyl [N-Term]	Histone H1.3 OS=Mus musculus OX=10090 GN=H1-3 PE=1 SV=2	P43277	1	1974.05	24786844	5.02052e+06	79493240		High	High	High	High	0.0001284	4.826e-07	60	40.58
FALSE	High	[M].SETAPAAPAAPAPVEKTPVK.[K]	1xAcetyl [N-Term]; 1xPropionyl [K]		5.04782e-06	0.000295583	1	1	2	9	P43277	P43277 [2-21]	P43277 1xAcetyl [N-Term]	Histone H1.3 OS=Mus musculus OX=10090 GN=H1-3 PE=1 SV=2	P43277	1	2030.08	304479960	206561760	629592560		High	High	High	High	0.0001284	1.093e-07	57	52.22
FALSE	High	[M].SETAPAAPAAPAPVEKTPVK.[K]	1xAcetyl [N-Term]; 2xPropionyl [K16; K20]		0.00118093	0.000295583	1	1	1	4	P43277	P43277 [2-21]	P43277 1xAcetyl [N-Term]	Histone H1.3 OS=Mus musculus OX=10090 GN=H1-3 PE=1 SV=2	P43277	1	2086.11	33604964	39721804	135319440		High	High	High	High	0.0001284	0.0001209	11	65.06
FALSE	High	[M].SETAPAAPAAPAPVEKTPVKK.[K]	1xAcetyl [N-Term]		2.07252e-05	0.000295583	1	1	1	3	P43277	P43277 [2-22]	P43277 1xAcetyl [N-Term]	Histone H1.3 OS=Mus musculus OX=10090 GN=H1-3 PE=1 SV=2	P43277	2	2102.15	194709328	50032388	251026072		High	Peak Found	High	High	0.0001284	6.716e-07	18	33.96
FALSE	High	[M].SETAPAAPAAPAPVEKTPVKK.[K]	1xAcetyl [N-Term]; 1xPropionyl [K]		2.05786e-06	0.000295583	1	1	2	5	P43277	P43277 [2-22]	P43277 1xAcetyl [N-Term]	Histone H1.3 OS=Mus musculus OX=10090 GN=H1-3 PE=1 SV=2	P43277	2	2158.18	147377396	6057605	312559808		High	Peak Found	High	High	0.0001284	3.445e-08	78	45.35
FALSE	High	[M].SETAPAAPAAPAPVEKTPVKK.[K]	1xAcetyl [N-Term]; 2xPropionyl [K16; K21]		2.19929e-06	0.000295583	1	1	1	12	P43277	P43277 [2-22]	P43277 1xAcetyl [N-Term]	Histone H1.3 OS=Mus musculus OX=10090 GN=H1-3 PE=1 SV=2	P43277	2	2214.2	756710784	319044384	1648755968		High	High	High	High	0.0001284	3.749e-08	55	54.94
FALSE	High	[R].SHVKNGEVGRR.[R]	1xDeamidated [N5]; 1xPropionyl [N-Term]; 1xPropionyl [K4]		0.000511882	0.000295583	1	6	1	13	E9PUK6	E9PUK6 [508-518]		Serine/arginine repetitive matrix protein 1 OS=Mus musculus OX=10090 GN=Srrm1 PE=1 SV=1	E9PUK6; Q52KI8-2; E9QKA4; A2A8V8; Q52KI8; A2A8V9	2	1351.71	140429200	256691968	158728116		High	High	High	High	0.0001284	4.132e-05	28	31.37
FALSE	High	[R].SKALKGPAPAHGHH.[-]	1xPropionyl [K5]; 1xDelta:H(8)C(6)O(2) [K2]		0.000214574	0.000295583	1	1	1	3	P56379	P56379 [45-58]		ATP synthase subunit ATP5MJ, mitochondrial OS=Mus musculus OX=10090 GN=Atp5mj PE=1 SV=1	P56379	2	1575.84	27794920	81381272	37337368		High	High	High	High	0.0001284	1.359e-05	17	43.75
FALSE	High	[K].TKKPAKAAAPR.[K]	1xAcetyl [K2]; 1xPropionyl [N-Term]; 2xPropionyl [K3; K6]		0.00516654	0.000295583	1	1	1	1	P43275	P43275 [24-34]	P43275 1xAcetyl [K25]	Histone H1.1 OS=Mus musculus OX=10090 GN=H1-1 PE=1 SV=2	P43275	2	1348.79			25551232		Not Found	Not Found	High	High	0.0001284	0.0007933	34	49.01
FALSE	High	[K].SKASKPKVTKPK.[T]	1xPropionyl [N-Term]; 3xPropionyl [K2; K5; K7]		0.00148994	0.000295583	1	1	1	1	P43276	P43276 [195-206]		Histone H1.5 OS=Mus musculus OX=10090 GN=H1-5 PE=1 SV=2	P43276	2	1522.92			76104488		Not Found	Not Found	High	High	0.0001284	0.0001628	37	44.26
FALSE	High	[R].STTRLDSDRVSSASSTAER.[G]	1xPropionyl [N-Term]		1.84495e-05	0.000295583	1	5	1	1	E9Q852	E9Q852 [536-554]		Afadin OS=Mus musculus OX=10090 GN=Afdn PE=1 SV=2	E9Q852; E9PYX7; E9Q9C3; Q9QZQ1; Q9QZQ1-2	2	2082.01	7.39868e+06	4972436	8572875		High	Peak Found	Peak Found	High	0.0001284	5.776e-07	27	34.73
FALSE	High	[R].STVFKTTIPEEEEEEEEEPIGVAVEEER.[F]	1xPropionyl [N-Term]; 1xPropionyl [K5]		0.000247806	0.000295583	1	1	1	3	P14733	P14733 [544-571]		Lamin-B1 OS=Mus musculus OX=10090 GN=Lmnb1 PE=1 SV=3	P14733	1	3346.56	21762218	48683100	16213272		High	High	High	High	0.0001284	1.635e-05	46	84.91
FALSE	High	[M].SVELEEALPPTSADGTAR.[K]	1xAcetyl [N-Term]		2.0465e-06	0.000295583	1	1	1	10	Q80ZM5	Q80ZM5 [2-19]	Q80ZM5 1xAcetyl [N-Term]	H1 histone family, member X OS=Mus musculus OX=10090 GN=H1f10 PE=1 SV=1	Q80ZM5	0	1884.92	868647680	596645440	435917536		High	High	High	High	0.0001284	3.421e-08	77	65.35
FALSE	High	[M].SVELEEALPPTSADGTAR.[K]	1xPropionyl [N-Term]		0.00020414	0.000295583	1	1	1	3	Q80ZM5	Q80ZM5 [2-19]		H1 histone family, member X OS=Mus musculus OX=10090 GN=H1f10 PE=1 SV=1	Q80ZM5	0	1898.93	60388520	24595054			High	High	Not Found	High	0.0001284	1.274e-05	33	69.76
FALSE	High	[R].SVLMSLKQTPLSR.[-]	1xPropionyl [N-Term]; 1xPropionyl [K7]		0.00176871	0.000295583	1	2	1	1	Q6IRU5	Q6IRU5 [217-229]		Clathrin light chain B OS=Mus musculus OX=10090 GN=Cltb PE=1 SV=1	Q6IRU5-2; Q6IRU5	1	1571.88				No Quan Values	Not Found	High	Not Found	High	0.0001284	0.0002027	63
FALSE	High	[R].SVPAASGGDKEAVAR.[R]	1xPropionyl [N-Term]; 1xPropionyl [K10]		0.000124008	0.000295583	1	1	1	3	Q6R891	Q6R891 [154-168]		Neurabin-2 OS=Mus musculus OX=10090 GN=Ppp1r9b PE=1 SV=1	Q6R891	1	1526.78	16724439	19027762	17501896		High	High	High	High	0.0001284	6.72e-06	90	48.53
FALSE	High	[R].STSKSKPNVPAESR.[S]	1xPropionyl [N-Term]; 2xPropionyl [K4; K6]		0.0003127	0.000295583	1	2	1	1	Q542V3	Q542V3 [443-456]		Serine/arginine-rich-splicing factor 4 OS=Mus musculus OX=10090 GN=Srsf4 PE=1 SV=1	Q542V3; Q8VE97	1	1655.86	134108456	146890800	57083156		High	Peak Found	Peak Found	High	0.0001284	2.206e-05	74	48.52
FALSE	High	[R].SVSKEREHAKAESGQR.[EG]	1xPropionyl [N-Term]; 2xPropionyl [K4; K10]		2.8106e-05	0.000295583	1	2	1	3	Q542V3	Q542V3 [407-422]		Serine/arginine-rich-splicing factor 4 OS=Mus musculus OX=10090 GN=Srsf4 PE=1 SV=1	Q542V3; Q8VE97	3	1966.99	28355410	19043674	15609051		High	High	High	High	0.0001284	9.909e-07	33	39.63
FALSE	High	[M].SYGRPPPDVEGMTSLKVDNLTYR.[T]	1xAcetyl [N-Term]; 1xPropionyl [K16]		1.99853e-07	0.000295583	1	1	1	5	Q62093	Q62093 [2-24]	Q62093 1xAcetyl [N-Term]	Serine/arginine-rich splicing factor 2 OS=Mus musculus OX=10090 GN=Srsf2 PE=1 SV=4	Q62093	1	2693.32	134358220	103931374	196555140		High	High	High	High	0.0001284	1.715e-09	72	76.35
FALSE	High	[M].SYGRPPPDVEGMTSLKVDNLTYR.[T]	1xAcetyl [N-Term]; 1xDelta:H(8)C(6)O(2) [K16]		0.000256179	0.000295583	1	1	1	3	Q62093	Q62093 [2-24]	Q62093 1xAcetyl [N-Term]	Serine/arginine-rich splicing factor 2 OS=Mus musculus OX=10090 GN=Srsf2 PE=1 SV=4	Q62093	1	2749.35	91788816	66863756	37886264		High	High	High	High	0.0001284	1.703e-05	18	85.11
FALSE	High	[K].SYTSKKSSKQSR.[K]	1xPropionyl [N-Term]; 3xPropionyl [K5; K6; K9]		0.00171096	0.000295583	1	2	1	3	Q9JMG7	Q9JMG7 [148-159]		Hepatoma-derived growth factor-related protein 3 OS=Mus musculus OX=10090 GN=Hdgfl3 PE=1 SV=2	Q9JMG7; Q9JMG7-2	3	1610.84	36449804	29667548	24309070		High	High	High	High	0.0001284	0.0001952	58	51.15
FALSE	High	[K].TGAAKAKKPAGATPK.[K]	1xPropionyl [N-Term]; 2xPropionyl [K5; K7]		0.00092055	0.000295583	1	1	1	1	P43276	P43276 [123-137]		Histone H1.5 OS=Mus musculus OX=10090 GN=H1-5 PE=1 SV=2	P43276	2	1564.91			20273274		Not Found	Not Found	High	High	0.0001284	8.81e-05	21	39.67
FALSE	High	[R].TAEEEDEADPKR.[Q]	1xPropionyl [N-Term]; 1xPropionyl [K11]		0.000323265	0.000295583	1	1	1	2	Q9D0J8	Q9D0J8 [81-92]		Parathymosin OS=Mus musculus OX=10090 GN=Ptms PE=1 SV=3	Q9D0J8	1	1501.67		57856372	22175374		Not Found	High	High	High	0.0001284	2.3e-05	63	43.11
FALSE	High	[R].TAEEEDEADPKRQKTENGASA.[-]	1xPropionyl [N-Term]; 2xPropionyl [K11; K14]		0.00118748	0.000295583	1	1	1	3	Q9D0J8	Q9D0J8 [81-101]		Parathymosin OS=Mus musculus OX=10090 GN=Ptms PE=1 SV=3	Q9D0J8	3	2444.11	43352304	58312832	28504672		High	High	High	High	0.0001284	0.000122	21	51.38
FALSE	High	[R].SVSLYYTGEKGQR.[Q]	1xPropionyl [N-Term]; 1xPropionyl [K10]		0.000870975	0.000295583	1	1	1	5	P09405	P09405 [460-472]		Nucleolin OS=Mus musculus OX=10090 GN=Ncl PE=1 SV=2	P09405	1	1599.8	22381970	80984736	25310748		High	High	High	High	0.0001284	8.207e-05	42	66.54
FALSE	High	[R].TAEEEDEADPKRQKTENGASA.[-]	1xDeamidated [N17]; 1xPropionyl [N-Term]; 2xPropionyl [K11; K14]		0.00114236	0.000295583	1	1	1	4	Q9D0J8	Q9D0J8 [81-101]		Parathymosin OS=Mus musculus OX=10090 GN=Ptms PE=1 SV=3	Q9D0J8	3	2445.09				No Quan Values	High	High	High	High	0.0001284	0.0001162	17
FALSE	High	[R].STSKSKPNVPAESR.[S]	1xPropionyl [N-Term]; 1xPropionyl [K4]		0.00114236	0.000295583	1	2	1	1	Q542V3	Q542V3 [443-456]		Serine/arginine-rich-splicing factor 4 OS=Mus musculus OX=10090 GN=Srsf4 PE=1 SV=1	Q542V3; Q8VE97	1	1599.83	6.86156e+06		15942682		High	Not Found	Peak Found	High	0.0001284	0.0001164	36	34.8
FALSE	High	[R].STITSREIQTAVR.[L]	1xPropionyl [N-Term]		3.83269e-05	0.000295583	4	11	1	5	Q64475; Q64525; Q8CGP1; P10854	Q64475 [88-100]; Q64525 [88-100]; Q8CGP1 [88-100]; P10854 [88-100]		Histone H2B type 1-B OS=Mus musculus OX=10090 GN=H2bc3 PE=1 SV=3 Histone H2B type 2-B OS=Mus musculus OX=10090 GN=Hist2h2bb PE=1 SV=3 Histone H2B type 1-K OS=Mus musculus OX=10090 GN=H2bc12 PE=1 SV=3 Histone H2B type 1-M OS=Mus musculus OX=10090 GN=H2bc14 PE=1 SV=2	Q64475; Q8CGP2; Q64525; Q8CGP1; P10854; Q64478; P70696; Q8CGP2-2; Q8CBB6; Q6ZWY9; P10853	1	1517.83	748577280	985607360	853879168	Shared	High	High	High	High	0.0001284	1.476e-06	57	53.81
FALSE	High	[K].SSQPLASKQEKDGTEKR.[G]	1xPropionyl [N-Term]; 1xPropionyl [K8]		0.00332197	0.000295583	2	8	1	1	A0A384DV79; P17095	A0A384DV79 [8-24]; P17095 [8-24]		High mobility group protein HMG-I/HMG-Y OS=Mus musculus OX=10090 GN=Hmga1 PE=1 SV=1 High mobility group protein HMG-I/HMG-Y OS=Mus musculus OX=10090 GN=Hmga1 PE=1 SV=4	A0A338P6E8; A0A384DV79; A0A338P6F6; P17095; A0A338P6G6; P17095-1; Q3TE85; A0A338P6D0	3	2001.02	1420370		9515514	Shared	Peak Found	Not Found	High	High	0.0001284	0.0004545	33	34.63
FALSE	High	[K].SSQPLASKQEKDGTEKR.[G]	1xPropionyl [N-Term]; 2xPropionyl [K]		5.36493e-06	0.000295583	2	8	3	17	A0A384DV79; P17095	A0A384DV79 [8-24]; P17095 [8-24]		High mobility group protein HMG-I/HMG-Y OS=Mus musculus OX=10090 GN=Hmga1 PE=1 SV=1 High mobility group protein HMG-I/HMG-Y OS=Mus musculus OX=10090 GN=Hmga1 PE=1 SV=4	A0A338P6E8; A0A384DV79; A0A338P6F6; P17095; A0A338P6G6; P17095-1; Q3TE85; A0A338P6D0	3	2057.05	84842371	71550180	175333939	Shared	High	High	High	High	0.0001284	1.184e-07	57	41.09
FALSE	High	[K].SSQPLASKQEKDGTEKR.[G]	1xDeamidated [Q]; 1xPropionyl [N-Term]; Propionyl [K]		4.75682e-05	0.000295583	2	8	5	7	A0A384DV79; P17095	A0A384DV79 [8-24]; P17095 [8-24]		High mobility group protein HMG-I/HMG-Y OS=Mus musculus OX=10090 GN=Hmga1 PE=1 SV=1 High mobility group protein HMG-I/HMG-Y OS=Mus musculus OX=10090 GN=Hmga1 PE=1 SV=4	A0A338P6E8; A0A384DV79; A0A338P6F6; P17095; A0A338P6G6; P17095-1; Q3TE85; A0A338P6D0	3	2058.03		10917965	20548400	Shared	High	Peak Found	High	High	0.0001284	1.956e-06	74	46.18
FALSE	High	[K].SSQPLASKQEKDGTEKR.[G]	1xPropionyl [N-Term]; 3xPropionyl [K8; K11; K16]		1.16501e-05	0.000295583	2	8	1	13	A0A384DV79; P17095	A0A384DV79 [8-24]; P17095 [8-24]		High mobility group protein HMG-I/HMG-Y OS=Mus musculus OX=10090 GN=Hmga1 PE=1 SV=1 High mobility group protein HMG-I/HMG-Y OS=Mus musculus OX=10090 GN=Hmga1 PE=1 SV=4	A0A338P6E8; A0A384DV79; A0A338P6F6; P17095; A0A338P6G6; P17095-1; Q3TE85; A0A338P6D0	3	2113.08	514362972	659133672	666790640	Shared	High	High	High	High	0.0001284	3.19e-07	105	55.39
FALSE	High	[K].SSQPLASKQEKDGTEKR.[G]	1xDeamidated [Q3]; 1xPropionyl [N-Term]; 3xPropionyl [K8; K11; K16]		0.000154762	0.000295583	2	8	1	1	A0A384DV79; P17095	A0A384DV79 [8-24]; P17095 [8-24]		High mobility group protein HMG-I/HMG-Y OS=Mus musculus OX=10090 GN=Hmga1 PE=1 SV=1 High mobility group protein HMG-I/HMG-Y OS=Mus musculus OX=10090 GN=Hmga1 PE=1 SV=4	A0A338P6E8; A0A384DV79; A0A338P6F6; P17095; A0A338P6G6; P17095-1; Q3TE85; A0A338P6D0	3	2114.06				No Quan Values	High	Not Found	Not Found	High	0.0001284	8.875e-06	80
FALSE	High	[R].SSRAGLQFPVGR.[V]	1xPropionyl [N-Term]		4.5185e-06	0.000295583	7	12	1	13	Q64523; Q8BFU2; Q64522; Q8CGP5; Q8R1M2; P27661; Q8CGP7	Q64523 [19-30]; Q8BFU2 [19-30]; Q64522 [19-30]; Q8CGP5 [19-30]; Q8R1M2 [19-30]; P27661 [19-30]; Q8CGP7 [19-30]		Histone H2A type 2-C OS=Mus musculus OX=10090 GN=H2ac20 PE=1 SV=3 Histone H2A type 3 OS=Mus musculus OX=10090 GN=H2aw PE=1 SV=3 Histone H2A type 2-B OS=Mus musculus OX=10090 GN=H2ac21 PE=1 SV=3 Histone H2A type 1-F OS=Mus musculus OX=10090 GN=Hist1h2af PE=1 SV=3 Histone H2A.J OS=Mus musculus OX=10090 GN=H2aj PE=1 SV=1 Histone H2AX OS=Mus musculus OX=10090 GN=H2ax PE=1 SV=2 Histone H2A type 1-K OS…	Q64523; Q8BFU2; Q64522; C0HKE2; Q8CGP5; Q8CGP4; Q8R1M2; P27661; A0A0N4SV66; Q8CGP7; Q8CGP6; Q6GSS7	1	1330.72	6271425024	2283467008	4402525696	Shared	High	High	High	High	0.0001284	9.46e-08	60	54.21
FALSE	High	[R].STITSREVQTAVR.[L]	1xPropionyl [N-Term]		0.00552	0.000295583	2	2	1	1	Q9D2U9; Q8CGP0	Q9D2U9 [88-100]; Q8CGP0 [88-100]		H2B.U histone 2 OS=Mus musculus OX=10090 GN=H2bu2 PE=1 SV=3 Histone H2B type 3-B OS=Mus musculus OX=10090 GN=H2bu1 PE=1 SV=3	Q9D2U9; Q8CGP0	1	1503.81	69672192	56562696	49421228	Shared	Peak Found	Peak Found	High	High	0.0001284	0.0008612	19	48.41
FALSE	High	[R].SSRAGLQFPVGRVHR.[L]	1xPropionyl [N-Term]		3.97803e-06	0.000295583	7	12	1	20	Q64523; Q8BFU2; Q64522; Q8CGP5; Q8R1M2; P27661; Q8CGP7	Q64523 [19-33]; Q8BFU2 [19-33]; Q64522 [19-33]; Q8CGP5 [19-33]; Q8R1M2 [19-33]; P27661 [19-33]; Q8CGP7 [19-33]		Histone H2A type 2-C OS=Mus musculus OX=10090 GN=H2ac20 PE=1 SV=3 Histone H2A type 3 OS=Mus musculus OX=10090 GN=H2aw PE=1 SV=3 Histone H2A type 2-B OS=Mus musculus OX=10090 GN=H2ac21 PE=1 SV=3 Histone H2A type 1-F OS=Mus musculus OX=10090 GN=Hist1h2af PE=1 SV=3 Histone H2A.J OS=Mus musculus OX=10090 GN=H2aj PE=1 SV=1 Histone H2AX OS=Mus musculus OX=10090 GN=H2ax PE=1 SV=2 Histone H2A type 1-K OS…	Q64523; Q8BFU2; Q64522; C0HKE2; Q8CGP5; Q8CGP4; Q8R1M2; P27661; A0A0N4SV66; Q8CGP7; Q8CGP6; Q6GSS7	2	1722.95	1583611632	343425682	639072640	Shared	High	High	High	High	0.0001284	8.023e-08	49	46.44
FALSE	High	[R].TGHRIVAPPGGR.[S]	1xPropionyl [N-Term]		0.000455689	0.000295583	1	2	1	4	Q6P1J1	Q6P1J1 [668-679]		Crmp1 protein OS=Mus musculus OX=10090 GN=Crmp1 PE=1 SV=1	Q6P1J1; P97427	1	1273.71	23109792	1.06951e+06	30855846		High	Peak Found	High	High	0.0001284	3.56e-05	37	31.88
FALSE	High	[R].TGGGGGHLAR.[T]	1xPropionyl [N-Term]		0.00599583	0.000295583	1	3	1	2	E9Q6A7	E9Q6A7 [114-123]		Bromodomain PHD finger transcription factor OS=Mus musculus OX=10090 GN=Bptf PE=1 SV=1	E9Q6A7; A2A655; A2A654	0	938.48	6.52855e+06	13252096	7070996		High	High	Peak Found	High	0.0001284	0.0009536	93	23.29
FALSE	High	[R].SSVPENHAQSR.[I]	1xPropionyl [N-Term]		0.00437837	0.000295583	1	3	1	3	Q8BTI8	Q8BTI8 [2122-2132]		Serine/arginine repetitive matrix protein 2 OS=Mus musculus OX=10090 GN=Srrm2 PE=1 SV=3	Q8BTI8; Q8BTI8-2; Q8BTI8-3	0	1267.6	15504173	33299004	20714418		High	High	High	High	0.0001284	0.0006425	45	23.73
FALSE	High	[R].TGAIVDVPVGEELLGR.[V]	1xPropionyl [N-Term]		4.8098e-05	0.000295583	1	2	1	1	Q03265	Q03265 [134-149]		ATP synthase subunit alpha, mitochondrial OS=Mus musculus OX=10090 GN=Atp5f1a PE=1 SV=1	Q03265; D3Z6F5	0	1680.92		45483320	10313947		Not Found	High	Peak Found	High	0.0001284	1.987e-06	68	85.89
FALSE	High	[K].TGAAKAKKPAGATPK.[K]	1xPropionyl [N-Term]; 3xPropionyl [K5; K7; K8]		0.000131798	0.000295583	1	1	1	2	P43276	P43276 [123-137]		Histone H1.5 OS=Mus musculus OX=10090 GN=H1-5 PE=1 SV=2	P43276	2	1620.93	37636808		137513520		High	Not Found	High	High	0.0001284	7.269e-06	47	52.41
FALSE	High	[R].STGKGIVEFASKPAAR.[K]	1xPropionyl [N-Term]; 2xPropionyl [K4; K12]		7.28676e-05	0.000295583	1	1	1	2	Q8VIJ6	Q8VIJ6 [402-417]		Splicing factor, proline- and glutamine-rich OS=Mus musculus OX=10090 GN=Sfpq PE=1 SV=1	Q8VIJ6	1	1786.97	21588714	63574248	27052524		Peak Found	High	High	High	0.0001284	3.373e-06	90	75.28
FALSE	High	[R].SSRAGLQFPVGRVHRLLR.[KQ]	1xPropionyl [N-Term]		9.28337e-06	0.000295583	7	12	1	14	Q64523; Q8BFU2; Q64522; Q8CGP5; Q8R1M2; P27661; Q8CGP7	Q64523 [19-36]; Q8BFU2 [19-36]; Q64522 [19-36]; Q8CGP5 [19-36]; Q8R1M2 [19-36]; P27661 [19-36]; Q8CGP7 [19-36]		Histone H2A type 2-C OS=Mus musculus OX=10090 GN=H2ac20 PE=1 SV=3 Histone H2A type 3 OS=Mus musculus OX=10090 GN=H2aw PE=1 SV=3 Histone H2A type 2-B OS=Mus musculus OX=10090 GN=H2ac21 PE=1 SV=3 Histone H2A type 1-F OS=Mus musculus OX=10090 GN=Hist1h2af PE=1 SV=3 Histone H2A.J OS=Mus musculus OX=10090 GN=H2aj PE=1 SV=1 Histone H2AX OS=Mus musculus OX=10090 GN=H2ax PE=1 SV=2 Histone H2A type 1-K OS…	Q64523; Q8BFU2; Q64522; C0HKE2; Q8CGP5; Q8CGP4; Q8R1M2; P27661; A0A0N4SV66; Q8CGP7; Q8CGP6; Q6GSS7	3	2105.22	998481376	328341888	709924512	Shared	High	High	High	High	0.0001284	2.389e-07	35	53.12
FALSE	High	[R].TAGRPGKENINDEPVDMSAR.[R]	1xDeamidated [N9]; 1xPropionyl [N-Term]; 1xPropionyl [K7]		0.00570565	0.000295583	1	3	1	1	Q8VHR5	Q8VHR5 [92-111]		Transcriptional repressor p66-beta OS=Mus musculus OX=10090 GN=Gatad2b PE=1 SV=1	Q8VHR5-2; Q8VHR5; A1L3S7	1	2270.07				No Quan Values	Not Found	High	Not Found	High	0.0001284	0.0008941	19
FALSE	High	[K].TAKPKAAKAK.[K]	1xPropionyl [N-Term]; 2xPropionyl [K5; K8]		0.000656721	0.000295583	1	1	1	1	P43276	P43276 [207-216]		Histone H1.5 OS=Mus musculus OX=10090 GN=H1-5 PE=1 SV=2	P43276	2	1181.73	16016429		87793680		Peak Found	Not Found	High	High	0.0001284	5.701e-05	39	31.41
FALSE	High	[K].TAKPKAAKAKK.[A]	1xPropionyl [N-Term]; 3xPropionyl [K5; K8; K10]		0.00428276	0.000295583	1	1	1	1	P43276	P43276 [207-217]		Histone H1.5 OS=Mus musculus OX=10090 GN=H1-5 PE=1 SV=2	P43276	3	1365.85	5.0853e+06		23777884		Peak Found	Not Found	High	High	0.0001284	0.0006258	26	38.2
FALSE	High	[M].TENSTSAPAAKPK.[R]	1xPropionyl [N-Term]; 1xPropionyl [K11]		0.000426392	0.000295583	1	1	1	4	P10922	P10922 [2-14]		Histone H1.0 OS=Mus musculus OX=10090 GN=H1-0 PE=2 SV=4	P10922	0	1413.72	61370188	52719528	94146928		High	High	High	High	0.0001284	3.276e-05	53	36.75
FALSE	High	[M].TENSTSAPAAKPK.[R]	1xDeamidated [N3]; 1xPropionyl [N-Term]; 1xPropionyl [K11]		0.00284575	0.000295583	1	1	1	1	P10922	P10922 [2-14]		Histone H1.0 OS=Mus musculus OX=10090 GN=H1-0 PE=2 SV=4	P10922	0	1414.71			44579348		Not Found	Not Found	High	High	0.0001284	0.0003725	57	39.05
FALSE	High	[M].TENSTSAPAAKPKR.[A]	1xAcetyl [N-Term]; 1xPropionyl [K]		6.30948e-05	0.000295583	1	1	2	14	P10922	P10922 [2-15]	P10922 1xAcetyl [N-Term]	Histone H1.0 OS=Mus musculus OX=10090 GN=H1-0 PE=2 SV=4	P10922	1	1555.81	63195777	67992776	160838680		High	High	High	High	0.0001284	2.805e-06	92	26.7
FALSE	High	[M].TENSTSAPAAKPKR.[A]	1xAcetyl [N-Term]; 1xDeamidated [N3]; 1xPropionyl [K]		3.22801e-05	0.000295583	1	1	2	10	P10922	P10922 [2-15]	P10922 1xAcetyl [N-Term]	Histone H1.0 OS=Mus musculus OX=10090 GN=H1-0 PE=2 SV=4	P10922	1	1556.79	51025085	61788045	133908495		High	High	High	High	0.0001284	1.186e-06	78	29.08
FALSE	High	[M].TENSTSAPAAKPKR.[A]	1xPropionyl [N-Term]; 1xPropionyl [K]		1.28004e-05	0.000295583	1	1	2	12	P10922	P10922 [2-15]		Histone H1.0 OS=Mus musculus OX=10090 GN=H1-0 PE=2 SV=4	P10922	1	1569.82	85592095	1.00748e+08	270451184		High	High	High	High	0.0001284	3.606e-07	97	29.49
FALSE	High	[M].TENSTSAPAAKPKR.[A]	1xDeamidated [N3]; 1xPropionyl [N-Term]; 1xPropionyl [K]		2.08403e-05	0.000295583	1	1	2	10	P10922	P10922 [2-15]		Histone H1.0 OS=Mus musculus OX=10090 GN=H1-0 PE=2 SV=4	P10922	1	1570.81	55632843	71279370	180550080		High	High	High	High	0.0001284	6.765e-07	88	31.19
FALSE	High	[M].TENSTSAPAAKPK.[R]	1xAcetyl [N-Term]; 1xDeamidated [N3]; 1xPropionyl [K11]		0.000186829	0.000295583	1	1	1	4	P10922	P10922 [2-14]	P10922 1xAcetyl [N-Term]	Histone H1.0 OS=Mus musculus OX=10090 GN=H1-0 PE=2 SV=4	P10922	0	1400.69	31174094	22456006	66941532		High	High	High	High	0.0001284	1.135e-05	40	36.21
FALSE	High	[M].TENSTSAPAAKPKR.[A]	1xAcetyl [K11]; 1xAcetyl [N-Term]; 1xPropionyl [K13]		0.00140973	0.000295583	1	1	1	1	P10922	P10922 [2-15]	P10922 1xAcetyl [K12]; 1xAcetyl [N-Term]	Histone H1.0 OS=Mus musculus OX=10090 GN=H1-0 PE=2 SV=4	P10922	1	1597.82				No Quan Values	High	Not Found	Not Found	High	0.0001284	0.0001526	38
FALSE	High	[M].TENSTSAPAAKPKR.[A]	1xAcetyl [N-Term]; 1xDeamidated [N3]; 2xPropionyl [K11; K13]		9.93657e-05	0.000295583	1	1	1	8	P10922	P10922 [2-15]	P10922 1xAcetyl [N-Term]	Histone H1.0 OS=Mus musculus OX=10090 GN=H1-0 PE=2 SV=4	P10922	1	1612.82	1160562560	2878261504	1059779200		High	High	High	High	0.0001284	5.045e-06	92	41.01
FALSE	High	[M].TENSTSAPAAKPKR.[A]	1xPropionyl [N-Term]; 2xPropionyl [K11; K13]		1.89675e-05	0.000295583	1	1	1	7	P10922	P10922 [2-15]		Histone H1.0 OS=Mus musculus OX=10090 GN=H1-0 PE=2 SV=4	P10922	1	1625.85	1670084992	3306276352	1580214400		High	High	High	High	0.0001284	5.998e-07	106	41.55
FALSE	High	[M].TENSTSAPAAKPKR.[A]	1xDeamidated [N3]; 1xPropionyl [N-Term]; 2xPropionyl [K11; K13]		2.17845e-05	0.000295583	1	1	1	8	P10922	P10922 [2-15]		Histone H1.0 OS=Mus musculus OX=10090 GN=H1-0 PE=2 SV=4	P10922	1	1626.83	1606496640	3046971136	1265420672		High	High	High	High	0.0001284	7.133e-07	107	43.38
FALSE	High	[R].TFLRPPKVKMEQRE.[-]	1xPropionyl [N-Term]; 2xPropionyl [K7; K9]		0.000148877	0.000295583	1	3	1	3	Q6NZB0	Q6NZB0 [240-253]		DnaJ homolog subfamily C member 8 OS=Mus musculus OX=10090 GN=Dnajc8 PE=1 SV=2	Q6NZB0; A2ALF0; A2ALF3	3	1927.05	44600286	57727920	39215509		High	High	Peak Found	High	0.0001284	8.459e-06	26	75.72
FALSE	High	[M].TENSTSAPAAKPKRAK.[A]	1xAcetyl [N-Term]; 2xPropionyl [K11; K]		0.00133384	0.000295583	1	1	2	4	P10922	P10922 [2-17]	P10922 1xAcetyl [N-Term]	Histone H1.0 OS=Mus musculus OX=10090 GN=H1-0 PE=2 SV=4	P10922	2	1810.97	12145089		28549686		High	Not Found	High	High	0.0001284	0.0001417	61	34.1
FALSE	High	[M].TENSTSAPAAKPKRAK.[A]	1xAcetyl [N-Term]; 1xDeamidated [N3]; 2xPropionyl [K11; K16]		0.00173	0.000295583	1	1	1	3	P10922	P10922 [2-17]	P10922 1xAcetyl [N-Term]	Histone H1.0 OS=Mus musculus OX=10090 GN=H1-0 PE=2 SV=4	P10922	2	1811.95	8284629		12128059		High	Not Found	High	High	0.0001284	0.0001976	49	36
FALSE	High	[M].TENSTSAPAAKPKR.[A]	1xAcetyl [N-Term]; 2xPropionyl [K11; K13]		2.90557e-05	0.000295583	1	1	1	12	P10922	P10922 [2-15]	P10922 1xAcetyl [N-Term]	Histone H1.0 OS=Mus musculus OX=10090 GN=H1-0 PE=2 SV=4	P10922	1	1611.83	2420379502	5289220408	2099552768		High	High	High	High	0.0001284	1.039e-06	72	39.54
FALSE	High	[M].TENSTSAPAAKPK.[R]	1xAcetyl [N-Term]; 1xPropionyl [K11]		0.0012208	0.000295583	1	1	1	2	P10922	P10922 [2-14]	P10922 1xAcetyl [N-Term]	Histone H1.0 OS=Mus musculus OX=10090 GN=H1-0 PE=2 SV=4	P10922	0	1399.71	52958384	39648200	124668744		Peak Found	High	High	High	0.0001284	0.0001269	56	34.23
FALSE	High	[M].TENSTSAPAAKPK.[R]	1xDeamidated [N3]; 1xPropionyl [N-Term]		0.00102264	0.000295583	1	1	1	1	P10922	P10922 [2-14]		Histone H1.0 OS=Mus musculus OX=10090 GN=H1-0 PE=2 SV=4	P10922	0	1358.68				No Quan Values	Not Found	Not Found	High	High	0.0001284	0.0001005	65
FALSE	High	[M].TENSTSAPAAKPK.[R]	1xAcetyl [N-Term]; 1xDeamidated [N3]		0.00225607	0.000295583	1	1	1	2	P10922	P10922 [2-14]	P10922 1xAcetyl [N-Term]	Histone H1.0 OS=Mus musculus OX=10090 GN=H1-0 PE=2 SV=4	P10922	0	1344.66	250776		3246404		High	Not Found	High	High	0.0001284	0.0002776	21	22.16
FALSE	High	[R].TAPPRANPEKHSQR.[K]	1xPropionyl [N-Term]; 1xPropionyl [K10]		0.000419367	0.000295583	1	8	1	4	A0A0U1RPA0	A0A0U1RPA0 [331-344]		Pleckstrin homology domain-containing family A member 7 (Fragment) OS=Mus musculus OX=10090 GN=Plekha7 PE=1 SV=1	Q3UIL6-5; A0A0U1RPA0; A0A1L1SQ79; Q3UIL6-6; Q3UIL6-2; Q3UIL6-3; Q3UIL6-4; Q3UIL6	2	1700.88	18565446	2.13075e+07	38233884		High	High	High	High	0.0001284	3.202e-05	45	29.28
FALSE	High	[R].TAPSRPTSTVSGQTSNHSGNKPDPPPVLR.[V]	1xPropionyl [N-Term]; 1xPropionyl [K21]		0.00102264	0.000295583	1	7	1	2	E9QMU3	E9QMU3 [34-62]		Ensconsin OS=Mus musculus OX=10090 GN=Map7 PE=1 SV=3	A0A1L1SVB6; A0A1L1SR93; O88735-2; E9QMU3; D3YWN7; O88735; A0A1L1SUN4	0	3097.57				No Quan Values	High	High	Not Found	High	0.0001284	0.0001008	27
FALSE	High	[M].TAVHAGNINFKWDPKSLEIR.[T]	1xAcetyl [N-Term]; 2xPropionyl [K11; K15]		0.000187867	0.000295583	1	4	1	1	A0A494BAD0	A0A494BAD0 [2-21]	A0A494BAD0 1xAcetyl [N-Term]	Catenin alpha-1 (Fragment) OS=Mus musculus OX=10090 GN=Ctnna1 PE=1 SV=1	A0A494BAD0; A0A494BAM5; A0A494BA24; P26231	2	2450.28				No Quan Values	Not Found	High	Not Found	High	0.0001284	1.142e-05	14
FALSE	High	[R].TAYSTSYTVPMELLKR.[E]	1xPropionyl [N-Term]; 1xPropionyl [K15]		0.000284604	0.000295583	1	1	1	4	P56546-2	P56546-2 [480-495]		Isoform 2 of C-terminal-binding protein 2 OS=Mus musculus OX=10090 GN=Ctbp2	P56546-2	1	1972.01	23498474	36765112	38394056		High	High	High	High	0.0001284	1.946e-05	48	89.87
FALSE	High	[K].TDQAQKAEGAGDAK.[-]	1xPropionyl [N-Term]		0.000486997	0.000295583	2	4	1	2	Q5XK38; P09602	Q5XK38 [79-92]; P09602 [77-90]		Hmgn2 protein OS=Mus musculus OX=10090 GN=Hmgn2 PE=1 SV=1 Non-histone chromosomal protein HMG-17 OS=Mus musculus OX=10090 GN=Hmgn2 PE=1 SV=2	Q5XK38; A3KGL9; F6W687; P09602	1	1445.69	3763709		15506372	Shared	High	Not Found	High	High	0.0001284	3.89e-05	64	28.2
FALSE	High	[K].TDQAQKAEGAGDAK.[-]	1xPropionyl [N-Term]; 1xPropionyl [K]		8.05066e-05	0.000295583	2	4	2	5	Q5XK38; P09602	Q5XK38 [79-92]; P09602 [77-90]		Hmgn2 protein OS=Mus musculus OX=10090 GN=Hmgn2 PE=1 SV=1 Non-histone chromosomal protein HMG-17 OS=Mus musculus OX=10090 GN=Hmgn2 PE=1 SV=2	Q5XK38; A3KGL9; F6W687; P09602	1	1501.71	101955560	183826864	137862704	Shared	High	High	High	High	0.0001284	3.85e-06	50	38.76
FALSE	High	[K].TDQAQKAEGAGDAK.[-]	1xPropionyl [N-Term]; 2xPropionyl [K6; K14]		0.000396775	0.000295583	2	4	1	6	Q5XK38; P09602	Q5XK38 [79-92]; P09602 [77-90]		Hmgn2 protein OS=Mus musculus OX=10090 GN=Hmgn2 PE=1 SV=1 Non-histone chromosomal protein HMG-17 OS=Mus musculus OX=10090 GN=Hmgn2 PE=1 SV=2	Q5XK38; A3KGL9; F6W687; P09602	1	1557.74	400309664	765239872	265761760	Shared	High	High	High	High	0.0001284	2.98e-05	26	50.88
FALSE	High	[R].TDRGGDSIGETPTPGASKR.[K]	1xPropionyl [N-Term]; 1xPropionyl [K18]		1.29026e-07	0.000295583	1	2	1	1	G5E866	G5E866 [316-334]		Splicing factor 3B subunit 1 OS=Mus musculus OX=10090 GN=Sf3b1 PE=1 SV=1	G5E866; Q99NB9	2	2013.98	9578489	21916900	5927684		Peak Found	High	Peak Found	High	0.0001284	9.808e-10	54	42.05
FALSE	High	[R].TEERAELAESR.[C]	1xPropionyl [N-Term]		0.00221895	0.000295583	1	3	1	1	P21107-2	P21107-2 [143-153]		Isoform 2 of Tropomyosin alpha-3 chain OS=Mus musculus OX=10090 GN=Tpm3	P21107-2; D3Z2H9; E9Q5J9	1	1346.65				No Quan Values	Not Found	High	Not Found	High	0.0001284	0.0002713	31
FALSE	High	[R].TEGHEETPLPPAQSQTQEGGPAAGKASGADER.[D]	1xDeamidated [Q15]; 1xPropionyl [N-Term]; 1xPropionyl [K25]		1.01436e-05	0.000295583	1	5	1	1	Q7TSJ2	Q7TSJ2 [340-371]		Microtubule-associated protein 6 OS=Mus musculus OX=10090 GN=Map6 PE=1 SV=2	D3Z6W1; Q7TSJ2-2; Q7TSJ2; Q7TSJ2-3; A0A140LIT9	1	3316.52				No Quan Values	Not Found	High	Not Found	High	0.0001284	2.67e-07	66
FALSE	High	[R].TEGHEETPLPPAQSQTQEGGPAAGKASGADERDTR.[R]	1xPropionyl [N-Term]; 1xPropionyl [K25]		4.65259e-05	0.000295583	1	5	1	3	Q7TSJ2	Q7TSJ2 [340-374]		Microtubule-associated protein 6 OS=Mus musculus OX=10090 GN=Map6 PE=1 SV=2	D3Z6W1; Q7TSJ2-2; Q7TSJ2; Q7TSJ2-3; A0A140LIT9	2	3687.71	15403033	27871800	6.47631e+06		High	High	High	High	0.0001284	1.895e-06	30	43.94
FALSE	High	[R].TEGHEETPLPPAQSQTQEGGPAAGKASGADERDTR.[R]	1xDeamidated [Q]; 1xPropionyl [N-Term]; 1xPropionyl [K25]		1.49478e-05	0.000295583	1	5	3	4	Q7TSJ2	Q7TSJ2 [340-374]		Microtubule-associated protein 6 OS=Mus musculus OX=10090 GN=Map6 PE=1 SV=2	D3Z6W1; Q7TSJ2-2; Q7TSJ2; Q7TSJ2-3; A0A140LIT9	2	3688.7		5060200	1980768		High	High	High	High	0.0001284	4.394e-07	36	44.81
FALSE	High	[R].TEGHEETPLPPAQSQTQEGGPAAGKASGADERDTR.[R]	2xDeamidated [Q15; Q]; 1xPropionyl [N-Term]; 1xPropionyl [K25]		0.00486237	0.000295583	1	5	2	2	Q7TSJ2	Q7TSJ2 [340-374]		Microtubule-associated protein 6 OS=Mus musculus OX=10090 GN=Map6 PE=1 SV=2	D3Z6W1; Q7TSJ2-2; Q7TSJ2; Q7TSJ2-3; A0A140LIT9	2	3689.68	14361987	34539216			High	High	Not Found	High	0.0001284	0.0007355	15	44.11
FALSE	High	[R].TEGHEETPLPPAQSQTQEGGPAAGKASGADERDTRR.[K]	1xPropionyl [N-Term]; 1xPropionyl [K25]		1.41766e-07	0.000295583	1	5	1	4	Q7TSJ2	Q7TSJ2 [340-375]		Microtubule-associated protein 6 OS=Mus musculus OX=10090 GN=Map6 PE=1 SV=2	D3Z6W1; Q7TSJ2-2; Q7TSJ2; Q7TSJ2-3; A0A140LIT9	3	3843.81	107746556	49673598	59768052		High	High	High	High	0.0001284	1.105e-09	38	40.82
FALSE	High	[R].TEGHEETPLPPAQSQTQEGGPAAGKASGADERDTRR.[K]	1xDeamidated [Q17]; 1xPropionyl [N-Term]; 1xPropionyl [K25]		4.25802e-05	0.000295583	1	5	1	2	Q7TSJ2	Q7TSJ2 [340-375]		Microtubule-associated protein 6 OS=Mus musculus OX=10090 GN=Map6 PE=1 SV=2	D3Z6W1; Q7TSJ2-2; Q7TSJ2; Q7TSJ2-3; A0A140LIT9	3	3844.8		51111808			Not Found	High	Not Found	High	0.0001284	1.691e-06	18	41.33
FALSE	High	[K].SSQPLASKQEKDGTEK.[R]	1xPropionyl [N-Term]; 1xPropionyl [K]		0.00573719	0.000295583	2	8	2	2	A0A384DV79; P17095	A0A384DV79 [8-23]; P17095 [8-23]		High mobility group protein HMG-I/HMG-Y OS=Mus musculus OX=10090 GN=Hmga1 PE=1 SV=1 High mobility group protein HMG-I/HMG-Y OS=Mus musculus OX=10090 GN=Hmga1 PE=1 SV=4	A0A338P6E8; A0A384DV79; A0A338P6F6; P17095; A0A338P6G6; P17095-1; Q3TE85; A0A338P6D0	2	1844.92				No Quan Values	Not Found	Not Found	High	High	0.0001284	0.0009007	49
FALSE	High	[M].SEAAPAAPAAAPPAEKAPAKKK.[A]	1xAcetyl [N-Term]		0.00084252	0.000295583	1	1	1	1	P15864	P15864 [2-23]	P15864 1xAcetyl [N-Term]	Histone H1.2 OS=Mus musculus OX=10090 GN=H1-2 PE=1 SV=2	P15864	3	2114.16				No Quan Values	Not Found	Not Found	High	High	0.0001284	7.839e-05	19
FALSE	High	[R].SSLGQSASETEEDTVSISKKEKNR.[K]	1xDeamidated [Q5]; 1xPropionyl [N-Term]; 3xPropionyl [K19; K20; K22]		0.000343569	0.000295583	1	2	1	2	Q3UJB0	Q3UJB0 [285-308]		Splicing factor 3b, subunit 2 OS=Mus musculus OX=10090 GN=Sf3b2 PE=1 SV=1	A0A494B9S9; Q3UJB0	3	2835.37		19471132	13966577		Not Found	High	High	High	0.0001284	2.489e-05	76	71.46
FALSE	High	[R].SSGREEDEEELLR.[R]	1xPropionyl [N-Term]		5.19761e-05	0.000295583	1	14	1	2	E9Q030	E9Q030 [354-366]		Actin-binding LIM protein 1 OS=Mus musculus OX=10090 GN=Ablim1 PE=1 SV=1	E9Q030; E9Q9C7; E9QK41; E9Q9D2; Q8K4G5-3; Q8K4G5-2; E9Q9D1; Q8K4G5; E9Q9C4; E9Q9C1; E9Q9C0; Q8K4G5-4; E9Q9Q7; E9Q9C2	1	1604.74	7.56205e+06	15795926	7064995		Peak Found	High	High	High	0.0001284	2.193e-06	33	48.27
FALSE	High	[M].SLKIQTSNVTNKNDPKSINSR.[V]	1xAcetyl [K3]; 1xPropionyl [N-Term]; 2xPropionyl [K12; K16]		0.000559302	0.000295583	1	5	1	2	Q64012	Q64012 [2-22]	Q64012 1xAcetyl [K4]	RNA-binding protein Raly OS=Mus musculus OX=10090 GN=Raly PE=1 SV=3	Q64012; Q64012-2; A2AU60; A2AU62; A2AU61	3	2554.35	14173511	31520152	21669890		Peak Found	High	High	High	0.0001284	4.643e-05	67	66.55
FALSE	High	[R].SIIRNVKGPVREGDVLTLLESER.[E]	1xPropionyl [N-Term]; 1xPropionyl [K7]		3.23079e-08	0.000295583	1	2	1	1	P62858	P62858 [41-63]		40S ribosomal protein S28 OS=Mus musculus OX=10090 GN=Rps28 PE=1 SV=1	G3UYV7; P62858	3	2692.5	24004538		7.21314e+06		High	Not Found	Peak Found	High	0.0001284	1.645e-10	43	85.84
FALSE	High	[K].SLNGGSDAQESNHPQHNGDSNEDGKDSR.[E]	1xDeamidated [N12]; 1xPropionyl [N-Term]; 1xPropionyl [K25]		0.00154878	0.000295583	1	1	1	1	Q99JF8	Q99JF8 [475-502]		PC4 and SFRS1-interacting protein OS=Mus musculus OX=10090 GN=Psip1 PE=1 SV=1	Q99JF8	1	3065.27				No Quan Values	Not Found	Not Found	High	High	0.0001284	0.0001717	59
FALSE	High	[R].SLQKKTPAKSQGK.[T]	1xPropionyl [N-Term]; 3xPropionyl [K4; K5; K9]		0.00214653	0.000295583	1	5	1	2	Q3TEA8	Q3TEA8 [457-469]		Heterochromatin protein 1-binding protein 3 OS=Mus musculus OX=10090 GN=Hp1bp3 PE=1 SV=1	Q3TEA8; Q3TEA8-3; Z4YKB8; Q3TEA8-2; Z4YKA3	3	1624.93	28111348	3.16452e+06	46213388		High	Peak Found	High	High	0.0001284	0.0002609	30	55.51
FALSE	High	[R].SISEESAELEESPPLGSEPPAQPESQEEETQVTEETASPQG.[-]	1xPropionyl [N-Term]		0.00121407	0.000295583	1	3	1	9	D3Z134	D3Z134 [257-297]		Protein MGARP OS=Mus musculus OX=10090 GN=Mgarp PE=1 SV=2	D3Z134; G3X9T4; Q8VI64	0	4395.95	161161264	250730054	125917478		High	High	High	High	0.0001284	0.0001259	20	73.98
FALSE	High	[R].THHDLTTPAVGGAVLVSPSKVKPPGLEQR.[R]	1xDeamidated [Q28]; 1xPropionyl [N-Term]; 2xPropionyl [K20; K22]		1.98269e-05	0.000295583	1	6	1	3	E9Q0B1	E9Q0B1 [488-516]		Nuclear protein MDM1 OS=Mus musculus OX=10090 GN=Mdm1 PE=1 SV=1	E9Q0B1; Q9D067-4; Q9D067-2; B2RPU6; Q9D067; E9PW14	1	3160.7				No Quan Values	High	High	High	High	0.0001284	6.333e-07	54
FALSE	High	[R].SIKLELQRR.[A]	1xPropionyl [N-Term]; 1xPropionyl [K3]		0.0059301	0.000295583	1	3	1	2	Q8CJ40	Q8CJ40 [1644-1652]		Rootletin OS=Mus musculus OX=10090 GN=Crocc PE=1 SV=2	Q8CJ40; Q8CJ40-2; Q8CJ40-3	2	1254.75	115934760	64768848	94554584		High	Peak Found	High	High	0.0001284	0.0009364	25	64.55
FALSE	High	[K].SNQNGKDLKPSTPR.[S]	1xDeamidated [N4]; 1xPropionyl [N-Term]; 2xPropionyl [K6; K9]		0.000211038	0.000295583	1	3	1	1	Q61937	Q61937 [206-219]		Nucleophosmin OS=Mus musculus OX=10090 GN=Npm1 PE=1 SV=1	Q61937; Q9DAY9; Q5SQB5	1	1710.87	13182922	13840252	30833904		Peak Found	Peak Found	High	High	0.0001284	1.331e-05	40	51.71
FALSE	High	[K].SPAKAKAPKAK.[A]	1xPropionyl [N-Term]; 3xPropionyl [K4; K6; K]		0.000199668	0.000295583	1	1	2	7	P43277	P43277 [189-199]		Histone H1.3 OS=Mus musculus OX=10090 GN=H1-3 PE=1 SV=2	P43277	3	1320.79	145461328	33632580	266749744		High	High	High	High	0.0001284	1.235e-05	33	50.47
FALSE	High	[K].SPAKAKAPKAK.[A]	1xPropionyl [N-Term]; Propionyl [K]; 1xDelta:H(8)C(6)O(2) [K4]		0.0050538	0.000295583	1	1	2	3	P43277	P43277 [189-199]		Histone H1.3 OS=Mus musculus OX=10090 GN=H1-3 PE=1 SV=2	P43277	3	1376.81	70508412	14774783	143816672		Peak Found	High	High	High	0.0001284	0.0007702	19	65.83
FALSE	High	[K].SPAKAKTVKPK.[A]	1xPropionyl [N-Term]; 3xPropionyl [K4; K6; K9]		0.000535067	0.000295583	1	1	1	4	P43274	P43274 [187-197]		Histone H1.4 OS=Mus musculus OX=10090 GN=H1-4 PE=1 SV=2	P43274	2	1378.83	268623008	75176096	1010475328		High	High	High	High	0.0001284	4.375e-05	44	57.91
FALSE	High	[K].SPAKAKTVKPKAAKPK.[T]	Propionyl [K]; 1xDelta:H(8)C(6)O(2) [K]; 1xPropionyl [N-Term]		0.000828643	0.000295583	1	1	3	7	P43274	P43274 [187-202]		Histone H1.4 OS=Mus musculus OX=10090 GN=H1-4 PE=1 SV=2	P43274	3	1986.2	343789832	118643604	626132688		High	High	High	High	0.0001284	7.68e-05	30	66.7
FALSE	High	[K].SPAKPKAVKSK.[A]	1xPropionyl [N-Term]; 2xPropionyl [K6; K9]		0.000956921	0.000295583	1	1	1	1	P43276	P43276 [186-196]		Histone H1.5 OS=Mus musculus OX=10090 GN=H1-5 PE=1 SV=2	P43276	2	1308.79				No Quan Values	Not Found	Not Found	High	High	0.0001284	9.283e-05	29
FALSE	High	[K].SPAKPKAVKSKASKPK.[V]	1xPropionyl [N-Term]; 5xPropionyl [K4; K6; K9; K11; K14]		0.00012539	0.000295583	1	1	1	1	P43276	P43276 [186-201]		Histone H1.5 OS=Mus musculus OX=10090 GN=H1-5 PE=1 SV=2	P43276	3	1988.18				No Quan Values	Not Found	Not Found	High	High	0.0001284	6.811e-06	72
FALSE	High	[K].SPAKAKAPKAK.[A]	1xPropionyl [N-Term]; 2xPropionyl [K4; K9]		0.000578195	0.000295583	1	1	1	1	P43277	P43277 [189-199]		Histone H1.3 OS=Mus musculus OX=10090 GN=H1-3 PE=1 SV=2	P43277	3	1264.76				No Quan Values	Not Found	Not Found	High	High	0.0001284	4.83e-05	39
FALSE	High	[R].SPALKSPLQSVVVR.[R]	1xPropionyl [N-Term]; 1xPropionyl [K5]		0.000140856	0.000295583	1	2	1	2	Q569Z6	Q569Z6 [248-261]		Thyroid hormone receptor-associated protein 3 OS=Mus musculus OX=10090 GN=Thrap3 PE=1 SV=1	Q569Z6; Q8BZN7	1	1592.94				No Quan Values	Not Found	High	High	High	0.0001284	7.895e-06	63
FALSE	High	[R].SLGTADVHFER.[RK]	1xPropionyl [N-Term]		0.00231932	0.000295583	2	5	1	7	Q9JJW6-2; O08583	Q9JJW6-2 [114-124]; O08583 [144-154]		Isoform 2 of Aly/REF export factor 2 OS=Mus musculus OX=10090 GN=Alyref2 THO complex subunit 4 OS=Mus musculus OX=10090 GN=Alyref PE=1 SV=3	Q9JJW6; G3X9I4; Q9JJW6-2; O08583-2; O08583	0	1287.63	995299008	1810285696	1097655936	Shared	High	High	High	High	0.0001284	0.0002872	63	54.83
FALSE	High	[R].SLDGAPIGVVDQSPPGEGSVPGPGVISYTTIQDGRR.[D]	1xPropionyl [N-Term]		0.000116679	0.000295583	1	4	1	1	O70318	O70318 [543-578]		Band 4.1-like protein 2 OS=Mus musculus OX=10090 GN=Epb41l2 PE=1 SV=2	O70318; Q80UE5; Q80UE4; Q8C928	1	3634.83		34351596	9445508		Not Found	High	Peak Found	High	0.0001284	6.173e-06	25	76.31
FALSE	High	[K].TKKPAKAAAPR.[K]	1xPropionyl [N-Term]; 2xPropionyl [K6; K]		0.00206501	0.000295583	1	1	2	5	P43275	P43275 [24-34]		Histone H1.1 OS=Mus musculus OX=10090 GN=H1-1 PE=1 SV=2	P43275	2	1306.78	102259814		331492624		High	Not Found	High	High	0.0001284	0.0002473	48	36.45
FALSE	High	[R].SKLQKAGTTTHNR.[R]	1xPropionyl [K5]; 1xDelta:H(8)C(6)O(2) [K2]		0.0017396	0.000295583	1	3	1	1	Q9QWH1	Q9QWH1 [677-689]		Polyhomeotic-like protein 2 OS=Mus musculus OX=10090 GN=Phc2 PE=1 SV=1	Q9QWH1-2; Q9QWH1; B1ASA3	2	1609.87				No Quan Values	Not Found	High	Not Found	High	0.0001284	0.0001992	58
FALSE	High	[K].SKNHTTHNQSR.[K]	1xPropionyl [N-Term]; 1xCrotonaldehyde [K2]		0.00362896	0.000295583	1	4	1	1	A0A1L1SS27	A0A1L1SS27 [4-14]		60S ribosomal protein L29 (Fragment) OS=Mus musculus OX=10090 GN=Rpl29 PE=1 SV=1	A0A1L1SS27; P47915; W4VSN7; A0A1L1STJ3	1	1435.7	219212		4.13778e+06		Peak Found	Not Found	High	High	0.0001284	0.0005083	22	21.81
FALSE	High	[R].SKPVTSRPQSSEMLEQNVKEEHQR.[G]	1xPropionyl [K19]; 1xDelta:H(8)C(6)O(2) [K2]		4.11245e-06	0.000295583	1	1	1	3	Q3U422	Q3U422 [244-267]		Complex I-9kD OS=Mus musculus OX=10090 GN=Ndufv3 PE=1 SV=1	Q3U422	1	2992.48	237894696	176693079	169134704		High	Peak Found	High	High	0.0001284	8.381e-08	48	52.72
FALSE	High	[R].SKPVTSRPQSSEMLEQNVKEEHQR.[G]	1xDeamidated [Q9]; 1xPropionyl [K19]; 1xDelta:H(8)C(6)O(2) [K2]		6.89414e-05	0.000295583	1	1	1	1	Q3U422	Q3U422 [244-267]		Complex I-9kD OS=Mus musculus OX=10090 GN=Ndufv3 PE=1 SV=1	Q3U422	1	2993.46		260118128			Not Found	High	Not Found	High	0.0001284	3.158e-06	44	52.52
FALSE	High	[R].SKPVTSRPQSSEMLEQNVKEEHQR.[G]	2xDeamidated [Q9; Q16]; 1xPropionyl [K19]; 1xDelta:H(8)C(6)O(2) [K2]		0.0015747	0.000295583	1	1	1	1	Q3U422	Q3U422 [244-267]		Complex I-9kD OS=Mus musculus OX=10090 GN=Ndufv3 PE=1 SV=1	Q3U422	1	2994.45				No Quan Values	Not Found	High	Not Found	High	0.0001284	0.0001752	35
FALSE	High	[R].SLDGAPIGVVDQSPPGEGSVPGPGVISYTTIQDGRR.[D]	1xDeamidated [Q12]; 1xPropionyl [N-Term]		0.00204229	0.000295583	1	4	1	2	O70318	O70318 [543-578]		Band 4.1-like protein 2 OS=Mus musculus OX=10090 GN=Epb41l2 PE=1 SV=2	O70318; Q80UE5; Q80UE4; Q8C928	1	3635.82				No Quan Values	Not Found	High	High	High	0.0001284	0.0002437	19
FALSE	High	[R].SKPVTSRPQSSEMLEQNVKEEHQR.[G]	1xAcetyl [K2]; 1xOxidation [M13]; 1xPropionyl [N-Term]; 1xPropionyl [K19]		0.00491631	0.000295583	1	1	1	1	Q3U422	Q3U422 [244-267]	Q3U422 1xAcetyl [K245]	Complex I-9kD OS=Mus musculus OX=10090 GN=Ndufv3 PE=1 SV=1	Q3U422	1	2994.46				No Quan Values	Not Found	High	Not Found	High	0.0001284	0.0007442	22
FALSE	High	[R].THHDLTTPAVGGAVLVSPSKVKPPGLEQR.[R]	1xAcetyl [K20]; 1xPropionyl [N-Term]; 1xCarboxyethyl [K22]		0.000424038	0.000295583	1	6	1	1	E9Q0B1	E9Q0B1 [488-516]	E9Q0B1 1xAcetyl [K507]; 1xCarboxyethyl [K509]	Nuclear protein MDM1 OS=Mus musculus OX=10090 GN=Mdm1 PE=1 SV=1	E9Q0B1; Q9D067-4; Q9D067-2; B2RPU6; Q9D067; E9PW14	1	3161.7				No Quan Values	Not Found	High	Not Found	High	0.0001284	3.26e-05	29
FALSE	High	[R].SKTTSASSVKR.[N]	1xPropionyl [N-Term]; 1xPropionyl [K2]		0.000660367	0.000295583	1	10	1	1	P27546	P27546 [834-844]		Microtubule-associated protein 4 OS=Mus musculus OX=10090 GN=Map4 PE=1 SV=3	P27546; A0A0G2JFH2; P27546-2; A0A0G2JFT4; A0A0G2JG35; A0A140T8T5; P27546-3; P27546-4; A0A0G2JDN7; E9PZ43	2	1263.69	9425498		20122130		Peak Found	Not Found	High	High	0.0001284	5.754e-05	52	30.19
FALSE	High	[R].SKTTSASSVKR.[N]	1xPropionyl [N-Term]; Propionyl [K]; 1xDelta:H(8)C(6)O(2) [K2]		0.00249217	0.000295583	1	10	2	4	P27546	P27546 [834-844]		Microtubule-associated protein 4 OS=Mus musculus OX=10090 GN=Map4 PE=1 SV=3	P27546; A0A0G2JFH2; P27546-2; A0A0G2JFT4; A0A0G2JG35; A0A140T8T5; P27546-3; P27546-4; A0A0G2JDN7; E9PZ43	2	1319.72	251217792	407180928	282987200		High	High	High	High	0.0001284	0.0003148	47	42.63
FALSE	High	[R].SKVGSTENIKHQPGGGR.[AV]	Propionyl [K]; 1xDelta:H(8)C(6)O(2) [K2]; 1xPropionyl [N-Term]		1.2382e-05	0.000295583	1	11	2	6	P27546	P27546 [910-926]		Microtubule-associated protein 4 OS=Mus musculus OX=10090 GN=Map4 PE=1 SV=3	P27546; P27546-2; A0A0G2JFK3; A0A0G2JFT4; A0A0G2JG35; A0A140T8T5; P27546-3; A0A0G2JDY5; P27546-4; A0A0G2JDN7; E9PZ43	2	1919.99	149110288	297669312	121484168		High	High	High	High	0.0001284	3.47e-07	79	48.47
FALSE	High	[R].SKVGSTENIKHQPGGGR.[AV]	1xDeamidated [Q12]; 1xPropionyl [N-Term]; 2xPropionyl [K2; K10]		0.00295801	0.000295583	1	11	1	1	P27546	P27546 [910-926]		Microtubule-associated protein 4 OS=Mus musculus OX=10090 GN=Map4 PE=1 SV=3	P27546; P27546-2; A0A0G2JFK3; A0A0G2JFT4; A0A0G2JG35; A0A140T8T5; P27546-3; A0A0G2JDY5; P27546-4; A0A0G2JDN7; E9PZ43	2	1920.98				No Quan Values	Not Found	High	Not Found	High	0.0001284	0.000392	61
FALSE	High	[K].SLAAAGYDVEKNNSR.[I]	1xPropionyl [N-Term]; 1xPropionyl [K11]		0.000140856	0.000295583	1	1	1	1	P43275	P43275 [67-81]		Histone H1.1 OS=Mus musculus OX=10090 GN=H1-1 PE=1 SV=2	P43275	1	1706.83			49993456		Not Found	Not Found	High	High	0.0001284	7.888e-06	68	64.83
FALSE	High	[R].SKPVTSRPQSSEMLEQNVKEEHQR.[G]	1xOxidation [M13]; 1xPropionyl [K19]; 1xDelta:H(8)C(6)O(2) [K2]		1.66988e-05	0.000295583	1	1	1	3	Q3U422	Q3U422 [244-267]		Complex I-9kD OS=Mus musculus OX=10090 GN=Ndufv3 PE=1 SV=1	Q3U422	1	3008.47	90315232	71614320	45853984		High	High	High	High	0.0001284	5.07e-07	40	49.73
FALSE	High	[R].SPATTLPKRPTSIKTEGKPADVKR.[M]	1xPropionyl [N-Term]; 4xPropionyl [K8; K14; K18; K23]		2.24505e-07	0.000295583	1	10	1	10	P27546	P27546 [798-821]		Microtubule-associated protein 4 OS=Mus musculus OX=10090 GN=Map4 PE=1 SV=3	P27546; A0A0G2JFH2; P27546-2; A0A0G2JFT4; A0A0G2JG35; A0A140T8T5; P27546-3; P27546-4; A0A0G2JDN7; E9PZ43	3	2858.6	504847640	407268812	366296016		High	High	High	High	0.0001284	1.995e-09	60	65.01
FALSE	High	[R].SPPPGMGLNQNR.[G]	1xPropionyl [N-Term]		0.005311	0.000295583	1	1	1	1	Q8VIJ6	Q8VIJ6 [33-44]		Splicing factor, proline- and glutamine-rich OS=Mus musculus OX=10090 GN=Sfpq PE=1 SV=1	Q8VIJ6	0	1323.65	11902876	15418689			Peak Found	High	Not Found	High	0.0001284	0.0008214	45	50.34
FALSE	High	[M].SQAEFDKAAEEVKR.[L]	1xAcetyl [N-Term]; 2xPropionyl [K7; K13]		0.00021938	0.000295583	1	2	1	1	P31786	P31786 [2-15]	P31786 1xAcetyl [N-Term]	Acyl-CoA-binding protein OS=Mus musculus OX=10090 GN=Dbi PE=1 SV=2	P31786; M0QWU8	2	1761.87	20024222	48855168	33013180		Peak Found	High	Peak Found	High	0.0001284	1.391e-05	67	73.54
FALSE	High	[R].SRPLNAVSQDGKETKAGEAPTENPAPATEQSSAE.[-]	1xPropionyl [N-Term]; 2xPropionyl [K12; K15]		6.28991e-07	0.000295583	2	2	1	3	Q9JKB3; Q9JKB3-2	Q9JKB3 [328-361]; Q9JKB3-2 [259-292]		Y-box-binding protein 3 OS=Mus musculus OX=10090 GN=Ybx3 PE=1 SV=2 Isoform 2 of Y-box-binding protein 3 OS=Mus musculus OX=10090 GN=Ybx3	Q9JKB3; Q9JKB3-2	2	3635.73	104404520	102167200	93440728	Shared	High	High	High	High	0.0001284	7.501e-09	55	58.33
FALSE	High	[R].SRPLNAVSQDGKETKAGEAPTENPAPATEQSSAE.[-]	1xDeamidated [Q/N]; 1xPropionyl [N-Term]; 2xPropionyl [K12; K15]		2.43954e-07	0.000295583	2	2	2	4	Q9JKB3; Q9JKB3-2	Q9JKB3 [328-361]; Q9JKB3-2 [259-292]		Y-box-binding protein 3 OS=Mus musculus OX=10090 GN=Ybx3 PE=1 SV=2 Isoform 2 of Y-box-binding protein 3 OS=Mus musculus OX=10090 GN=Ybx3	Q9JKB3; Q9JKB3-2	2	3636.71				No Quan Values	High	High	High	High	0.0001284	2.214e-09	50
FALSE	High	[R].SRPLNAVSQDGKETKAGEAPTENPAPATEQSSAE.[-]	2xDeamidated [N23; Q30]; 1xPropionyl [N-Term]; 2xPropionyl [K12; K15]		0.00103403	0.000295583	2	2	1	1	Q9JKB3; Q9JKB3-2	Q9JKB3 [328-361]; Q9JKB3-2 [259-292]		Y-box-binding protein 3 OS=Mus musculus OX=10090 GN=Ybx3 PE=1 SV=2 Isoform 2 of Y-box-binding protein 3 OS=Mus musculus OX=10090 GN=Ybx3	Q9JKB3; Q9JKB3-2	2	3637.7				No Quan Values	High	Not Found	Not Found	High	0.0001284	0.000102	33
FALSE	High	[R].SRSDIDVNAAAGAKAHHAAGQAVR.[S]	1xPropionyl [N-Term]; 1xPropionyl [K14]		2.33745e-06	0.000295583	1	5	1	1	E9Q8N5	E9Q8N5 [374-397]		CLIP-associating protein 2 OS=Mus musculus OX=10090 GN=Clasp2 PE=1 SV=1	E9Q8N5; F7DCH5; Q8BRT1; Q08EB5; Q08EB6	2	2485.27		22432800			Not Found	High	Not Found	High	0.0001284	4.053e-08	19	46.21
FALSE	High	[R].SRSKSASKTR.[S]	1xPropionyl [N-Term]; 2xPropionyl [K4; K8]		3.46901e-05	0.000295583	1	2	1	4	Q542V3	Q542V3 [457-466]		Serine/arginine-rich-splicing factor 4 OS=Mus musculus OX=10090 GN=Srsf4 PE=1 SV=1	Q542V3; Q8VE97	3	1275.7	32535918	25748038	21259962		High	High	High	High	0.0001284	1.298e-06	52	30.09
FALSE	High	[R].SRSTSKSKPNVPAESR.[S]	Propionyl [K]; 1xDelta:H(8)C(6)O(2) [K6]; 1xPropionyl [N-Term]		0.000147237	0.000295583	1	2	2	3	Q542V3	Q542V3 [441-456]		Serine/arginine-rich-splicing factor 4 OS=Mus musculus OX=10090 GN=Srsf4 PE=1 SV=1	Q542V3; Q8VE97	2	1898.99	39321676	40255784	21800506		High	High	Peak Found	High	0.0001284	8.346e-06	34	42.06
FALSE	High	[R].SRPKDDLDQER.[S]	1xPropionyl [N-Term]; 1xPropionyl [K4]		0.000100473	0.000295583	1	1	1	5	Q5NCR9	Q5NCR9 [446-456]		Nuclear speckle splicing regulatory protein 1 OS=Mus musculus OX=10090 GN=Nsrp1 PE=1 SV=1	Q5NCR9	1	1470.72	64990744	132518288	36118460		High	High	High	High	0.0001284	5.12e-06	48	40.47
FALSE	High	[R].SRSTSKSKPNVPAESR.[S]	1xDeamidated [N10]; Propionyl [K]; 1xDelta:H(8)C(6)O(2) [K6]; 1xPropionyl [N-Term]		0.00558121	0.000295583	1	2	2	3	Q542V3	Q542V3 [441-456]		Serine/arginine-rich-splicing factor 4 OS=Mus musculus OX=10090 GN=Srsf4 PE=1 SV=1	Q542V3; Q8VE97	2	1899.98				No Quan Values	High	High	High	High	0.0001284	0.0008734	14
FALSE	High	[R].SRVFPHPNR.[M]	1xPropionyl [N-Term]		0.000198565	0.000295583	1	1	1	7	Q9JKB3	Q9JKB3 [242-250]		Y-box-binding protein 3 OS=Mus musculus OX=10090 GN=Ybx3 PE=1 SV=2	Q9JKB3	1	1165.62	210999120	190598304	103016598		High	High	High	High	0.0001284	1.227e-05	35	37.02
FALSE	High	[R].SRVGIQHSLVNQPAR.[T]	1xPropionyl [N-Term]		3.10525e-05	0.000295583	1	3	1	1	Q8BG81	Q8BG81 [32-46]		Polymerase delta-interacting protein 3 OS=Mus musculus OX=10090 GN=Poldip3 PE=1 SV=1	Q8BG81; Q3UDD3; F6VR84	1	1717.95	9566388	21381416	11436450		Peak Found	Peak Found	High	High	0.0001284	1.126e-06	29	40.94
FALSE	High	[R].SSALQSGHSSQR.[S]	1xPropionyl [N-Term]		0.00118093	0.000295583	1	1	1	1	Q9ESC8	Q9ESC8 [124-135]		AF4/FMR2 family member 4 OS=Mus musculus OX=10090 GN=Aff4 PE=1 SV=1	Q9ESC8	0	1300.62				No Quan Values	High	Not Found	Not Found	High	0.0001284	0.0001213	39
FALSE	High	[M].SSDTSPAVVTTPPPPSMPHKER.[Y]	1xAcetyl [N-Term]; 1xPropionyl [K20]		9.5587e-05	0.000295583	1	6	1	1	Q9QYB5	Q9QYB5 [2-23]	Q9QYB5 1xAcetyl [N-Term]	Gamma-adducin OS=Mus musculus OX=10090 GN=Add3 PE=1 SV=2	Q9QYB5-2; Q9QYB5; A0A494B969; A0A494BAX9; A0A494BBK1; A0A494B9K4	1	2416.18				No Quan Values	Not Found	High	Not Found	High	0.0001284	4.804e-06	56
FALSE	High	[R].SSEPVQHEENIR.[K]	1xPropionyl [N-Term]		0.00300746	0.000295583	1	3	1	1	A0A3B2WBH9	A0A3B2WBH9 [934-945]		Tight junction protein ZO-2 OS=Mus musculus OX=10090 GN=Tjp2 PE=1 SV=1	A0A3B2WBH9; A0A3B2WCN9; Q9Z0U1	0	1480.7	15591669	25404600	15013774		Peak Found	High	Peak Found	High	0.0001284	0.0004002	50	33.97
FALSE	High	[R].SSGALSVDKKPTSTKPSSSAPR.[V]	1xPropionyl [N-Term]; 3xPropionyl [K9; K10; K15]		2.65502e-06	0.000295583	1	10	1	6	P27546	P27546 [871-892]		Microtubule-associated protein 4 OS=Mus musculus OX=10090 GN=Map4 PE=1 SV=3	P27546; A0A0G2JFH2; P27546-2; A0A0G2JFT4; A0A0G2JG35; A0A140T8T5; P27546-3; P27546-4; A0A0G2JDN7; E9PZ43	1	2412.26	221614896	266388448	282195608		High	High	High	High	0.0001284	4.762e-08	95	60.36
FALSE	High	[R].SRTGSESSQTGASATSGR.[N]	1xPropionyl [N-Term]		0.000635263	0.000295583	1	1	1	2	Q8BGD9	Q8BGD9 [418-435]		Eukaryotic translation initiation factor 4B OS=Mus musculus OX=10090 GN=Eif4b PE=1 SV=1	Q8BGD9	1	1782.82				No Quan Values	Not Found	High	High	High	0.0001284	5.452e-05	56
FALSE	High	[R].SRPETGRPRPKGPEGERPAR.[F]	1xPropionyl [N-Term]; 1xPropionyl [K11]		0.00023316	0.000295583	1	4	1	22	P63325	P63325 [97-116]		40S ribosomal protein S10 OS=Mus musculus OX=10090 GN=Rps10 PE=1 SV=1	P63325; Q3UW83; A0A338P7K4; A0A3B2W864	1	2342.24	555554836	1020615304	4.55413e+08		High	High	High	High	0.0001284	1.509e-05	6	26.43
FALSE	High	[R].SRKHSSKR.[D]	1xPropionyl [N-Term]; 1xPropionyl [K3]; Delta:H(8)C(6)O(2) [K]		0.00387761	0.000295583	1	2	1	7	Q542V3	Q542V3 [376-383]		Serine/arginine-rich-splicing factor 4 OS=Mus musculus OX=10090 GN=Srsf4 PE=1 SV=1	Q542V3; Q8VE97	3	1209.67	212167920	1.4094e+08	125618528		High	High	High	High	0.0001284	0.0005523	27	27.83
FALSE	High	[R].SRKHSSKR.[D]	1xPropionyl [N-Term]; 2xPropionyl [K3; K7]		0.00111118	0.000295583	1	2	1	2	Q542V3	Q542V3 [376-383]		Serine/arginine-rich-splicing factor 4 OS=Mus musculus OX=10090 GN=Srsf4 PE=1 SV=1	Q542V3; Q8VE97	3	1153.64	1.05573e+06	1.07783e+07	4.75761e+06		Peak Found	High	High	High	0.0001284	0.0001122	18	21.43
FALSE	High	[R].THHDLTTPAVGGAVLVSPSKVKPPGLEQR.[R]	1xPropionyl [N-Term]; 2xPropionyl [K20; K22]		2.71682e-09	0.000295583	1	6	1	4	E9Q0B1	E9Q0B1 [488-516]		Nuclear protein MDM1 OS=Mus musculus OX=10090 GN=Mdm1 PE=1 SV=1	E9Q0B1; Q9D067-4; Q9D067-2; B2RPU6; Q9D067; E9PW14	1	3159.72	98981872	89633552	92990184		High	High	High	High	0.0001284	6.822e-12	98	68.49
FALSE	High	[R].SQEKGELEKGGRVTR.[S]	1xPropionyl [N-Term]; 2xPropionyl [K4; K9]		0.00583285	0.000295583	1	4	1	2	Q9JIX8	Q9JIX8 [332-346]		Apoptotic chromatin condensation inducer in the nucleus OS=Mus musculus OX=10090 GN=Acin1 PE=1 SV=3	Q9JIX8; Q9JIX8-4; B8JJ89; F6RJ39	3	1841.97	46165756		27848958		High	Not Found	High	High	0.0001284	0.0009198	26	52.88
FALSE	High	[R].SQGHKAGSASGVEER.[S]	1xPropionyl [N-Term]; 1xPropionyl [K5]		6.90016e-08	0.000295583	1	2	1	5	Q9JM93	Q9JM93 [43-57]		ADP-ribosylation factor-like protein 6-interacting protein 4 OS=Mus musculus OX=10090 GN=Arl6ip4 PE=1 SV=1	D3Z668; Q9JM93	1	1611.77	34023760	43471860	40640720		High	High	High	High	0.0001284	4.388e-10	78	30.61
FALSE	High	[R].SQGHKAGSASGVEER.[S]	1xPropionyl [N-Term]; 1xDelta:H(8)C(6)O(2) [K5]		0.00292549	0.000295583	1	2	1	3	Q9JM93	Q9JM93 [43-57]		ADP-ribosylation factor-like protein 6-interacting protein 4 OS=Mus musculus OX=10090 GN=Arl6ip4 PE=1 SV=1	D3Z668; Q9JM93	1	1667.8	13236024	8884680	5069207		High	High	High	High	0.0001284	0.0003864	25	38.36
FALSE	High	[K].SQGKTASMKQR.[G]	1xPropionyl [N-Term]; 2xPropionyl [K4; K9]		0.00154878	0.000295583	1	5	1	3	Q3TEA8	Q3TEA8 [466-476]		Heterochromatin protein 1-binding protein 3 OS=Mus musculus OX=10090 GN=Hp1bp3 PE=1 SV=1	Q3TEA8; Q3TEA8-3; Z4YKB8; Q3TEA8-2; Z4YKA3	2	1389.72	56596628	72515176	89107760		High	High	High	High	0.0001284	0.0001713	44	45.4
FALSE	High	[K].SQGKTASMKQR.[G]	1xOxidation [M8]; 1xPropionyl [N-Term]; 2xPropionyl [K4; K9]		0.00229381	0.000295583	1	5	1	2	Q3TEA8	Q3TEA8 [466-476]		Heterochromatin protein 1-binding protein 3 OS=Mus musculus OX=10090 GN=Hp1bp3 PE=1 SV=1	Q3TEA8; Q3TEA8-3; Z4YKB8; Q3TEA8-2; Z4YKA3	2	1405.71	9548813	15612853	22065482		Peak Found	High	High	High	0.0001284	0.000284	47	35.37
FALSE	High	[R].SQPNHTPSGPPGPSSNPVSNGKETRR.[S]	1xPropionyl [N-Term]; 1xPropionyl [K22]		0.000193142	0.000295583	1	2	1	2	E9Q199	E9Q199 [199-224]		SOSS complex subunit B1 OS=Mus musculus OX=10090 GN=Nabp2 PE=1 SV=1	E9Q199; Q8R2Y9	2	2797.36				No Quan Values	High	Not Found	High	High	0.0001284	1.186e-05	39
FALSE	High	[R].SQPNHTPSGPPGPSSNPVSNGKETRR.[S]	1xDeamidated [N]; 1xPropionyl [N-Term]; 1xPropionyl [K22]		0.000460763	0.000295583	1	2	2	5	E9Q199	E9Q199 [199-224]		SOSS complex subunit B1 OS=Mus musculus OX=10090 GN=Nabp2 PE=1 SV=1	E9Q199; Q8R2Y9	2	2798.35				No Quan Values	High	High	High	High	0.0001284	3.633e-05	22
FALSE	High	[R].SQPNHTPSGPPGPSSNPVSNGKETRR.[S]	2xDeamidated [Q2; N16]; 1xPropionyl [N-Term]; 1xPropionyl [K22]		0.000624798	0.000295583	1	2	1	3	E9Q199	E9Q199 [199-224]		SOSS complex subunit B1 OS=Mus musculus OX=10090 GN=Nabp2 PE=1 SV=1	E9Q199; Q8R2Y9	2	2799.33	47690140	8548076	1.39331e+07		High	Peak Found	High	High	0.0001284	5.35e-05	15	39.82
FALSE	High	[R].SQRAGLQFPVGR.[I]	1xDeamidated [Q2]		0.000206414	0.000295583	2	4	1	1	Q3THW5; P0C0S6	Q3THW5 [21-32]; P0C0S6 [21-32]		Histone H2A.V OS=Mus musculus OX=10090 GN=H2az2 PE=1 SV=3 Histone H2A.Z OS=Mus musculus OX=10090 GN=H2az1 PE=1 SV=2	Q3THW5; P0C0S6; Q3UA95; G3UWL7	1	1316.71	182727072		139314928	Shared	High	Not Found	Peak Found	High	0.0001284	1.29e-05	33	52.72
FALSE	High	[R].SQRAGLQFPVGR.[I]	1xPropionyl [N-Term]		3.07104e-05	0.000295583	2	4	1	2	Q3THW5; P0C0S6	Q3THW5 [21-32]; P0C0S6 [21-32]		Histone H2A.V OS=Mus musculus OX=10090 GN=H2az2 PE=1 SV=3 Histone H2A.Z OS=Mus musculus OX=10090 GN=H2az1 PE=1 SV=2	Q3THW5; P0C0S6; Q3UA95; G3UWL7	1	1371.75	497063040	172410064	319191872	Shared	High	Peak Found	High	High	0.0001284	1.116e-06	43	54.14
FALSE	High	[R].SQRYESLKGVDPKFLR.[N]	1xPropionyl [N-Term]; 2xPropionyl [K8; K13]		3.65517e-07	0.000295583	1	4	1	4	A0A1L1SS27	A0A1L1SS27 [26-41]		60S ribosomal protein L29 (Fragment) OS=Mus musculus OX=10090 GN=Rpl29 PE=1 SV=1	A0A1L1SS27; P47915; W4VSN7; A0A1L1STJ3	3	2091.12	44789296	47800408	70080536		High	High	High	High	0.0001284	3.73e-09	47	75.29
FALSE	High	[R].SQRYESLKGVDPKFLR.[N]	1xPropionyl [N-Term]; 1xPropionyl [K13]; 1xDelta:H(8)C(6)O(2) [K8]		0.00214653	0.000295583	1	4	1	3	A0A1L1SS27	A0A1L1SS27 [26-41]		60S ribosomal protein L29 (Fragment) OS=Mus musculus OX=10090 GN=Rpl29 PE=1 SV=1	A0A1L1SS27; P47915; W4VSN7; A0A1L1STJ3	3	2147.15	54041044	38845356	49224484		High	High	High	High	0.0001284	0.0002597	18	84.3
FALSE	High	[R].SQSAAVTPSSSTSSAR.[A]	1xPropionyl [N-Term]		3.89691e-05	0.000295583	1	2	1	3	Q9JKV1	Q9JKV1 [211-226]		Proteasomal ubiquitin receptor ADRM1 OS=Mus musculus OX=10090 GN=Adrm1 PE=1 SV=2	Q9JKV1; A0A0A6YVU8	0	1579.76	3.38077e+06	9690738	5006421		High	High	High	High	0.0001284	1.509e-06	68	31.83
FALSE	High	[R].SRERPSQPEGLR.[K]	1xPropionyl [N-Term]		0.00561206	0.000295583	1	6	1	1	E9Q9E1	E9Q9E1 [1189-1200]		Eukaryotic translation initiation factor 4 gamma 1 OS=Mus musculus OX=10090 GN=Eif4g1 PE=1 SV=1	Q6NZJ6-2; E9Q9E1; E9PVC5; E9PVC6; A0A0J9YUS5; Q6NZJ6	1	1467.77				No Quan Values	Not Found	High	Not Found	High	0.0001284	0.0008797	11
FALSE	High	[R].SSLGQSASETEEDTVSISKKEKNR.[K]	1xPropionyl [N-Term]; 3xPropionyl [K19; K20; K22]		0.000261917	0.000295583	1	2	1	1	Q3UJB0	Q3UJB0 [285-308]		Splicing factor 3b, subunit 2 OS=Mus musculus OX=10090 GN=Sf3b2 PE=1 SV=1	A0A494B9S9; Q3UJB0	3	2834.39	13982181	18101318	4962414		High	Peak Found	Peak Found	High	0.0001284	1.752e-05	63	71.63
FALSE	High	[K].KATGAATPKKAAK.[K]	1xAcetyl [K1]; 1xPropionyl [N-Term]; 2xPropionyl [K9; K13]		0.00177852	0.000295583	1	1	1	1	P15864	P15864 [140-152]	P15864 1xAcetyl [K140]	Histone H1.2 OS=Mus musculus OX=10090 GN=H1-2 PE=1 SV=2	P15864	3	1452.84	20488946		50255652		Peak Found	Not Found	High	High	0.0001284	0.0002052	29	45.03
FALSE	High	[M].SEAAPAAPAAAPPAEKAPAKK.[K]	1xAcetyl [N-Term]; 2xPropionyl [K16; K]		9.2177e-07	0.000295583	1	1	2	26	P15864	P15864 [2-22]	P15864 1xAcetyl [N-Term]	Histone H1.2 OS=Mus musculus OX=10090 GN=H1-2 PE=1 SV=2	P15864	2	2098.12	3411009152	2205507968	3838813440		High	High	High	High	0.0001284	1.226e-08	38	49
FALSE	High	[M].SEAAPAAPAAAPPAEKAPAKK.[K]	1xAcetyl [N-Term]; 1xPropionyl [K]		8.29695e-07	0.000295583	1	1	2	14	P15864	P15864 [2-22]	P15864 1xAcetyl [N-Term]	Histone H1.2 OS=Mus musculus OX=10090 GN=H1-2 PE=1 SV=2	P15864	2	2042.09	669927312	133223178	1366245760		High	High	High	High	0.0001284	1.071e-08	52	39.38
FALSE	High	[R].RALKSEFLVR.[E]	1xPropionyl [N-Term]; 1xPropionyl [K4]		2.08403e-05	0.000295583	1	2	1	3	O35295	O35295 [129-138]		Transcriptional activator protein Pur-beta OS=Mus musculus OX=10090 GN=Purb PE=1 SV=3	O35295; P42669	2	1330.78	14285723	35078848	14419790		High	High	High	High	0.0001284	6.741e-07	68	77.6
FALSE	High	[R].RAPAAQPPAAAAPSAVGSPAAAPR.[Q]	1xPropionyl [N-Term]		4.84827e-07	0.000295583	1	3	1	6	D3Z5B1	D3Z5B1 [7-30]		Zinc finger, BED type-containing 5 (Fragment) OS=Mus musculus OX=10090 GN=Zbed5 PE=4 SV=8	D3Z5B1; B2RPU8; Q9D1L0	1	2209.18	69730184	94524680	40285728		High	High	High	High	0.0001284	5.362e-09	88	44.48
FALSE	High	[R].RAPAAQPPAAAAPSAVGSPAAAPR.[Q]	1xDeamidated [Q6]; 1xPropionyl [N-Term]		0.00206501	0.000295583	1	3	1	1	D3Z5B1	D3Z5B1 [7-30]		Zinc finger, BED type-containing 5 (Fragment) OS=Mus musculus OX=10090 GN=Zbed5 PE=4 SV=8	D3Z5B1; B2RPU8; Q9D1L0	1	2210.17				No Quan Values	Not Found	Not Found	High	High	0.0001284	0.0002477	31
FALSE	High	[R].RAQLPKYQR.[N]	1xPropionyl [N-Term]; 1xPropionyl [K6]		0.000224294	0.000295583	1	5	1	6	Q9JMD0	Q9JMD0 [393-401]		BUB3-interacting and GLEBS motif-containing protein ZNF207 OS=Mus musculus OX=10090 GN=Znf207 PE=1 SV=1	Q9JMD0-2; Q9JMD0; M0QWF0; Q9JMD0-4; Q9JMD0-3	2	1271.72	272006304	376899232	159303104		High	High	High	High	0.0001284	1.431e-05	43	45.58
FALSE	High	[K].TPAKPKKAAPK.[K]	1xPropionyl [N-Term]; Propionyl [K]; 1xDelta:H(8)C(6)O(2) [K7]		0.0050538	0.000295583	1	1	2	3	P43275	P43275 [201-211]		Histone H1.1 OS=Mus musculus OX=10090 GN=H1-1 PE=1 SV=2	P43275	2	1360.82	40242944	28126640	87338008		High	High	High	High	0.0001284	0.0007713	30	51.03
FALSE	High	[R].RAVNSTR.[E]	1xPropionyl [N-Term]		0.00658454	0.000295583	1	9	1	3	Q3TEA8	Q3TEA8 [43-49]		Heterochromatin protein 1-binding protein 3 OS=Mus musculus OX=10090 GN=Hp1bp3 PE=1 SV=1	Q3TEA8; Q3TEA8-3; A2AM63; A2AM70; A2AM62; Z4YKB8; A2AM69; Q3TEA8-2; Z4YKA3	1	859.474	29904262	67544192	41431540		High	High	High	High	0.0001284	0.001071	44	20.2
FALSE	High	[R].RAGIKTHVEKEDGEAR.[E]	1xPropionyl [N-Term]; Propionyl [K]; 1xDelta:H(8)C(6)O(2) [K5]		3.72222e-06	0.000295583	1	2	2	2	A0A0B4J1E2	A0A0B4J1E2 [335-350]		SNW domain-containing protein 1 OS=Mus musculus OX=10090 GN=Snw1 PE=1 SV=1	A0A0B4J1E2; Q9CSN1	3	1964.02	47870792	109657000	24298324		High	High	Peak Found	High	0.0001284	7.355e-08	41	45.93
FALSE	High	[R].RDQALTEEHAR.[Q]	1xPropionyl [N-Term]		2.57224e-05	0.000295583	1	2	1	1	A1BN54	A1BN54 [614-624]		Alpha actinin 1a OS=Mus musculus OX=10090 GN=Actn1 PE=1 SV=1	A1BN54; Q7TPR4	1	1381.68	4444915	20504594	8982223		Peak Found	High	Peak Found	High	0.0001284	8.869e-07	69	30.06
FALSE	High	[R].REEEMMIR.[Q]	1xPropionyl [N-Term]		0.00136369	0.000295583	1	1	1	2	Q8VIJ6	Q8VIJ6 [566-573]		Splicing factor, proline- and glutamine-rich OS=Mus musculus OX=10090 GN=Sfpq PE=1 SV=1	Q8VIJ6	1	1149.54	17847158	58608678	16170103		High	High	Peak Found	High	0.0001284	0.0001455	39	48.02
FALSE	High	[R].RENKGATAVPQR.[R]	1xPropionyl [N-Term]; 1xPropionyl [K4]		0.000750048	0.000295583	1	1	1	2	Q923D5	Q923D5 [587-598]		WW domain-binding protein 11 OS=Mus musculus OX=10090 GN=Wbp11 PE=1 SV=2	Q923D5	2	1438.78	20709264	21041646	17753582		High	High	Peak Found	High	0.0001284	6.764e-05	28	34.43
FALSE	High	[R].TPAALAALSLTGSGTPPTAANYPSSSR.[T]	1xDeamidated [N21]; 1xPropionyl [N-Term]		0.00312608	0.000295583	1	3	1	2	Q8BTI8	Q8BTI8 [2254-2280]		Serine/arginine repetitive matrix protein 2 OS=Mus musculus OX=10090 GN=Srrm2 PE=1 SV=3	Q8BTI8; Q8BTI8-2; Q8BTI8-3	0	2616.32				No Quan Values	High	Not Found	High	High	0.0001284	0.0004211	15
FALSE	High	[R].TPAALAALSLTGSGTPPTAANYPSSSR.[T]	1xPropionyl [N-Term]		3.04934e-06	0.000295583	1	3	1	7	Q8BTI8	Q8BTI8 [2254-2280]		Serine/arginine repetitive matrix protein 2 OS=Mus musculus OX=10090 GN=Srrm2 PE=1 SV=3	Q8BTI8; Q8BTI8-2; Q8BTI8-3	0	2615.33	143102554	123783121	131270364		High	High	High	High	0.0001284	5.708e-08	80	89.21
FALSE	High	[R].RFGGPVHHQAQR.[F]	1xPropionyl [N-Term]		0.000124697	0.000295583	1	1	1	2	P70372	P70372 [206-217]		ELAV-like protein 1 OS=Mus musculus OX=10090 GN=Elavl1 PE=1 SV=2	P70372	1	1445.75				No Quan Values	Not Found	High	High	High	0.0001284	6.765e-06	35
FALSE	High	[R].RGASAASSPAPK.[A]	1xPropionyl [N-Term]		2.97066e-05	0.000295583	1	1	1	1	Q80ZM5	Q80ZM5 [127-138]		H1 histone family, member X OS=Mus musculus OX=10090 GN=H1f10 PE=1 SV=1	Q80ZM5	1	1155.61	3684944		24972642		Peak Found	Not Found	High	High	0.0001284	1.066e-06	60	22.69
FALSE	High	[R].TPAASAVNLAGAR.[T]	1xPropionyl [N-Term]		0.000369215	0.000295583	1	3	1	3	Q8BTI8	Q8BTI8 [2241-2253]		Serine/arginine repetitive matrix protein 2 OS=Mus musculus OX=10090 GN=Srrm2 PE=1 SV=3	Q8BTI8; Q8BTI8-2; Q8BTI8-3	0	1254.68	172185216	141250496	135016128		High	High	High	High	0.0001284	2.722e-05	52	56.18
FALSE	High	[R].RGASAASSPAPKAR.[T]	1xPropionyl [N-Term]; 1xPropionyl [K12]		5.40777e-08	0.000295583	1	1	1	1	Q80ZM5	Q80ZM5 [127-140]		H1 histone family, member X OS=Mus musculus OX=10090 GN=H1f10 PE=1 SV=1	Q80ZM5	2	1438.78	994382016	1684730880	1285953280		Peak Found	High	Peak Found	High	0.0001284	3.196e-10	60	30.99
FALSE	High	[K].RAGAAKAKKPAGAAK.[K]	1xPropionyl [N-Term]; 4xPropionyl [K6; K8; K9; K15]		0.00337749	0.000295583	1	1	1	1	P43274	P43274 [122-136]		Histone H1.4 OS=Mus musculus OX=10090 GN=H1-4 PE=1 SV=2	P43274	3	1675.99	8780274		23637528		Peak Found	Not Found	High	High	0.0001284	0.0004632	17	54.09
FALSE	High	[K].RAGAAKAKKPAGAAK.[K]	1xAcetyl [K6]; 1xPropionyl [N-Term]; 2xPropionyl [K8; K9]		0.000191014	0.000295583	1	1	1	1	P43274	P43274 [122-136]	P43274 1xAcetyl [K127]	Histone H1.4 OS=Mus musculus OX=10090 GN=H1-4 PE=1 SV=2	P43274	3	1605.94			173644000		Not Found	Not Found	High	High	0.0001284	1.171e-05	38	41.2
FALSE	High	[R].QRQEEPPPGPQRPDPPASAAAGPGNPKR.[K]	1xPropionyl [N-Term]; 1xPropionyl [K27]		5.56832e-07	0.000295583	1	1	1	7	Q9D735	Q9D735 [75-102]		Telomerase RNA component interacting RNase OS=Mus musculus OX=10090 GN=Trir PE=1 SV=1	Q9D735	2	3014.52	54632196	24459786	43312576		High	High	High	High	0.0001284	6.432e-09	42	40.5
FALSE	High	[R].QRQEEPPPGPQRPDPPASAAAGPGNPKR.[K]	1xDeamidated [Q/N]; 1xPropionyl [N-Term]; 1xPropionyl [K27]		0.00071359	0.000295583	1	1	2	5	Q9D735	Q9D735 [75-102]		Telomerase RNA component interacting RNase OS=Mus musculus OX=10090 GN=Trir PE=1 SV=1	Q9D735	2	3015.5				No Quan Values	High	High	High	High	0.0001284	6.357e-05	13
FALSE	High	[R].QRQEGEAMALR.[S]	1xPropionyl [N-Term]		2.06107e-05	0.000295583	1	3	1	1	Q8CJ40	Q8CJ40 [1814-1824]		Rootletin OS=Mus musculus OX=10090 GN=Crocc PE=1 SV=2	Q8CJ40; Q8CJ40-2; Q8CJ40-3	1	1344.67		15759973	3.23188e+06		Not Found	High	Peak Found	High	0.0001284	6.646e-07	51	41.56
FALSE	High	[R].QRVSGNTSR.[R]	1xPropionyl [N-Term]		0.000847197	0.000295583	1	5	1	4	Q9Z204	Q9Z204 [159-167]		Heterogeneous nuclear ribonucleoproteins C1/C2 OS=Mus musculus OX=10090 GN=Hnrnpc PE=1 SV=1	Q9Z204; Q9Z204-5; Q9Z204-2; Q9Z204-4; Q9Z204-3	1	1060.55	28909348	36712096	40832448		High	Peak Found	High	High	0.0001284	7.928e-05	48	20
FALSE	High	[R].TPGTPGTPSYPR.[T]	1xPropionyl [N-Term]		0.0059301	0.000295583	1	8	1	1	A0A668KLC6	A0A668KLC6 [1778-1789]		Microtubule-associated protein OS=Mus musculus OX=10090 GN=Map2 PE=1 SV=1	A0A668KLC6; Q80ZL4; P20357; Q80X35; G3UWW1; G3UZV6; G3UZJ2; Q3TLQ0	0	1286.64		9693088			Not Found	High	Not Found	High	0.0001284	0.0009397	36	45.34
FALSE	High	[R].QSRPVAGGPGAPPAARPPASPSPQR.[Q]	1xPropionyl [N-Term]		4.05097e-05	0.000295583	1	3	1	1	O88935-1	O88935-1 [532-556]		Isoform Ib of Synapsin-1 OS=Mus musculus OX=10090 GN=Syn1	O88935-3; O88935-1; O88935	0	2462.3				No Quan Values	Not Found	Not Found	High	High	0.0001284	1.589e-06	30
FALSE	High	[K].RAGAAKAKKPAGAAK.[K]	1xPropionyl [N-Term]; 3xPropionyl [K6; K8; K9]		2.13255e-08	0.000295583	1	1	1	3	P43274	P43274 [122-136]		Histone H1.4 OS=Mus musculus OX=10090 GN=H1-4 PE=1 SV=2	P43274	3	1619.96	108919940	17199812	415598512		High	Peak Found	High	High	0.0001284	9.666e-11	52	42.47
FALSE	High	[R].QSRPVAGGPGAPPAARPPASPSPQR.[Q]	1xDeamidated [Q24]; 1xPropionyl [N-Term]		0.00180829	0.000295583	1	3	1	2	O88935-1	O88935-1 [532-556]		Isoform Ib of Synapsin-1 OS=Mus musculus OX=10090 GN=Syn1	O88935-3; O88935-1; O88935	0	2463.29	9343490		4630708		High	Not Found	High	High	0.0001284	0.0002094	9	37.9
FALSE	High	[R].QTSQQPAGPPAQQRPPPQGGPPQPGPGPQR.[Q]	1xDeamidated [Q]; 1xPropionyl [N-Term]		0.00321365	0.000295583	1	3	3	3	O88935-1	O88935-1 [447-476]		Isoform Ib of Synapsin-1 OS=Mus musculus OX=10090 GN=Syn1	O88935-3; O88935-1; O88935	0	3095.54	2.12e+06		6197007		High	Not Found	High	High	0.0001284	0.0004354	30	40.68
FALSE	High	[R].QVQGMQSSQQR.[N]	1xPropionyl [N-Term]		0.00114236	0.000295583	1	3	1	1	Q9WTT4	Q9WTT4 [80-90]		V-type proton ATPase subunit G 2 OS=Mus musculus OX=10090 GN=Atp6v1g2 PE=1 SV=1	G5E923; B0V2H4; Q9WTT4	0	1332.63	8109465	6211596	4.66788e+06		Peak Found	High	Peak Found	High	0.0001284	0.0001162	73	34.79
FALSE	High	[R].RAEPPGREAPGPAGSGR.[S]	1xPropionyl [N-Term]		6.33473e-06	0.000295583	1	1	1	10	Q9D735	Q9D735 [7-23]		Telomerase RNA component interacting RNase OS=Mus musculus OX=10090 GN=Trir PE=1 SV=1	Q9D735	2	1717.87	1.63655e+08	105323304	155363034		High	High	High	High	0.0001284	1.462e-07	36	28.39
FALSE	High	[K].RAGAAKAK.[K]	1xPropionyl [N-Term]; 1xPropionyl [K6]		0.00337749	0.000295583	1	1	1	1	P43274	P43274 [122-129]		Histone H1.4 OS=Mus musculus OX=10090 GN=H1-4 PE=1 SV=2	P43274	2	884.531		3138952	292002400		Not Found	Peak Found	High	High	0.0001284	0.0004643	34	22.96
FALSE	High	[K].TPAKSQGKTASMKQR.[G]	1xPropionyl [N-Term]; 3xPropionyl [K4; K8; K13]		9.34926e-05	0.000295583	1	5	1	1	Q3TEA8	Q3TEA8 [462-476]		Heterochromatin protein 1-binding protein 3 OS=Mus musculus OX=10090 GN=Hp1bp3 PE=1 SV=1	Q3TEA8; Q3TEA8-3; Z4YKB8; Q3TEA8-2; Z4YKA3	3	1842.97	42142768	56203108	72879112		Peak Found	Peak Found	High	High	0.0001284	4.667e-06	108	53.75
FALSE	High	[K].RAGAAKAKKPAGAAK.[K]	1xPropionyl [N-Term]; 2xPropionyl [K6; K8]		6.32485e-07	0.000295583	1	1	1	1	P43274	P43274 [122-136]		Histone H1.4 OS=Mus musculus OX=10090 GN=H1-4 PE=1 SV=2	P43274	3	1563.93	11097142		75122000		Peak Found	Not Found	High	High	0.0001284	7.549e-09	27	31.46
FALSE	High	[K].TPAKSQGKTASMKQR.[G]	1xOxidation [M12]; 1xPropionyl [N-Term]; 3xPropionyl [K4; K8; K13]		0.000645903	0.000295583	1	5	1	1	Q3TEA8	Q3TEA8 [462-476]		Heterochromatin protein 1-binding protein 3 OS=Mus musculus OX=10090 GN=Hp1bp3 PE=1 SV=1	Q3TEA8; Q3TEA8-3; Z4YKB8; Q3TEA8-2; Z4YKA3	3	1858.97				No Quan Values	Not Found	Not Found	High	High	0.0001284	5.593e-05	61
FALSE	High	[R].QREMEEQMR.[R]	1xPropionyl [N-Term]		0.000218168	0.000295583	1	1	1	3	Q8VIJ6	Q8VIJ6 [574-582]		Splicing factor, proline- and glutamine-rich OS=Mus musculus OX=10090 GN=Sfpq PE=1 SV=1	Q8VIJ6	1	1292.57	26676022	29563098	16641963		High	High	High	High	0.0001284	1.386e-05	65	40.92
FALSE	High	[R].RGASAASSPAPKAR.[T]	1xPropionyl [N-Term]; 1xDelta:H(8)C(6)O(2) [K12]		0.000373327	0.000295583	1	1	1	3	Q80ZM5	Q80ZM5 [127-140]		H1 histone family, member X OS=Mus musculus OX=10090 GN=H1f10 PE=1 SV=1	Q80ZM5	2	1494.8	64051120	40961196	30842268		High	High	High	High	0.0001284	2.756e-05	31	39.24
FALSE	High	[R].RGDLPFVVTR.[R]	1xPropionyl [N-Term]		0.000126086	0.000295583	1	1	1	3	Q8VDD5	Q8VDD5 [1923-1932]		Myosin-9 OS=Mus musculus OX=10090 GN=Myh9 PE=1 SV=4	Q8VDD5	1	1215.68	13889673		8809169		High	High	High	High	0.0001284	6.859e-06	58	62.48
FALSE	High	[R].RGPARPRPAPAIGEAEDKENQQAANGPNQPSAR.[R]	1xDeamidated [Q/N]; 1xPropionyl [N-Term]; 1xCrotonaldehyde [K18]		5.96952e-05	0.000295583	2	2	2	2	Q9JKB3; Q9JKB3-2	Q9JKB3 [283-315]; Q9JKB3-2 [214-246]		Y-box-binding protein 3 OS=Mus musculus OX=10090 GN=Ybx3 PE=1 SV=2 Isoform 2 of Y-box-binding protein 3 OS=Mus musculus OX=10090 GN=Ybx3	Q9JKB3; Q9JKB3-2	2	3577.79	11206100	11525658	12185440	Shared	High	Peak Found	High	High	0.0001284	2.609e-06	24	42.1
FALSE	High	[R].TMVVHEKQDDLGKGGNEESTKTGNAGSR.[L]	1xAcetyl [K13]; 1xPropionyl [N-Term]; 1xPropionyl [K21]; 1xCarboxyethyl [K7]		0.00175895	0.000295583	1	1	1	1	P08228	P08228 [117-144]	P08228 1xAcetyl [K129]; 1xCarboxyethyl [K123]	Superoxide dismutase [Cu-Zn] OS=Mus musculus OX=10090 GN=Sod1 PE=1 SV=2	P08228	3	3171.49				No Quan Values	High	Not Found	Not Found	High	0.0001284	0.000202	18
FALSE	High	[R].RGRKPGSSGR.[K]	1xPropionyl [N-Term]; 1xPropionyl [K4]		0.00435427	0.000295583	1	5	1	3	D3YYC2	D3YYC2 [90-99]		Dr1-associated corepressor OS=Mus musculus OX=10090 GN=Drap1 PE=1 SV=1	D3YYC2; G3UXH5; Q9D6N5; F6T9K1; D3YY09	2	1169.65	5032225	18016308	11965273		High	High	High	High	0.0001284	0.0006378	9	22.31
FALSE	High	[K].RGRPAATEVKIPKPR.[G]	1xPropionyl [N-Term]; 1xPropionyl [K13]		0.00175895	0.000295583	2	3	1	1	Q99JF8; A2BI12	Q99JF8 [179-193]; A2BI12 [179-193]		PC4 and SFRS1-interacting protein OS=Mus musculus OX=10090 GN=Psip1 PE=1 SV=1 PC4 and SFRS1-interacting protein OS=Mus musculus OX=10090 GN=Psip1 PE=1 SV=1	Q99JF8; Q99JF8-2; A2BI12	2	1788.06				No Quan Values	Not Found	Not Found	High	High	0.0001284	0.0002014	21
FALSE	High	[K].RGRPAATEVKIPKPR.[G]	1xPropionyl [N-Term]; 2xPropionyl [K10; K13]		3.20019e-07	0.000295583	2	3	1	7	Q99JF8; A2BI12	Q99JF8 [179-193]; A2BI12 [179-193]		PC4 and SFRS1-interacting protein OS=Mus musculus OX=10090 GN=Psip1 PE=1 SV=1 PC4 and SFRS1-interacting protein OS=Mus musculus OX=10090 GN=Psip1 PE=1 SV=1	Q99JF8; Q99JF8-2; A2BI12	2	1844.09	515536800	408218656	505186944	Shared	High	High	High	High	0.0001284	3.144e-09	58	50.15
FALSE	High	[R].RGVSGDREENSFSLNSSISSAR.[R]	1xPropionyl [N-Term]		2.16305e-06	0.000295583	1	8	1	1	A0A668KLC6	A0A668KLC6 [1718-1739]		Microtubule-associated protein OS=Mus musculus OX=10090 GN=Map2 PE=1 SV=1	A0A668KLC6; Q80ZL4; P20357; Q80X35; G3UWW1; G3UZV6; G3UZJ2; Q3TLQ0	2	2411.15	20341706	20194904	15075940		Peak Found	High	Peak Found	High	0.0001284	3.675e-08	18	50.67
FALSE	High	[R].RGPARPRPAPAIGEAEDKENQQAANGPNQPSAR.[R]	1xPropionyl [N-Term]; 1xCrotonaldehyde [K18]		0.00089542	0.000295583	2	2	1	1	Q9JKB3; Q9JKB3-2	Q9JKB3 [283-315]; Q9JKB3-2 [214-246]		Y-box-binding protein 3 OS=Mus musculus OX=10090 GN=Ybx3 PE=1 SV=2 Isoform 2 of Y-box-binding protein 3 OS=Mus musculus OX=10090 GN=Ybx3	Q9JKB3; Q9JKB3-2	2	3576.8				No Quan Values	Not Found	High	Not Found	High	0.0001284	8.492e-05	21
FALSE	High	[R].RGYEDSYGFNRR.[E]	1xPropionyl [N-Term]		0.00519512	0.000295583	1	8	1	1	A0A0U1RPA0	A0A0U1RPA0 [245-256]		Pleckstrin homology domain-containing family A member 7 (Fragment) OS=Mus musculus OX=10090 GN=Plekha7 PE=1 SV=1	Q3UIL6-5; A0A0U1RPA0; A0A1L1SQ79; Q3UIL6-6; Q3UIL6-2; Q3UIL6-3; Q3UIL6-4; Q3UIL6	2	1575.73		9116169	4.53973e+06		Not Found	High	Peak Found	High	0.0001284	0.0007958	16	44.62
FALSE	High	[K].RKAEGDAK.[G]	1xPropionyl [N-Term]; 1xPropionyl [K2]		0.00132647	0.000295583	2	3	1	1	Q5XK38; P09602	Q5XK38 [4-11]; P09602 [4-11]		Hmgn2 protein OS=Mus musculus OX=10090 GN=Hmgn2 PE=1 SV=1 Non-histone chromosomal protein HMG-17 OS=Mus musculus OX=10090 GN=Hmgn2 PE=1 SV=2	Q5XK38; P09602; B7ZCQ3	2	986.527				No Quan Values	Not Found	Not Found	High	High	0.0001284	0.0001411	28
FALSE	High	[R].RKAGPAWMVTR.[NST]	1xPropionyl [N-Term]; 1xPropionyl [K2]		6.10325e-05	0.000295583	1	5	1	3	Q7TSJ2	Q7TSJ2 [237-247]; [283-293]; [329-339]		Microtubule-associated protein 6 OS=Mus musculus OX=10090 GN=Map6 PE=1 SV=2	D3Z6W1; Q7TSJ2-2; Q7TSJ2; Q7TSJ2-3; A0A140LIT9	2	1384.75	179058304	73692376	109247160		High	High	High	High	0.0001284	2.69e-06	66	60.9
FALSE	High	[R].RKAGPAWMVTR.[NST]	1xOxidation [M8]; 1xPropionyl [N-Term]; 1xPropionyl [K2]		0.00177852	0.000295583	1	5	1	1	Q7TSJ2	Q7TSJ2 [237-247]; [283-293]; [329-339]		Microtubule-associated protein 6 OS=Mus musculus OX=10090 GN=Map6 PE=1 SV=2	D3Z6W1; Q7TSJ2-2; Q7TSJ2; Q7TSJ2-3; A0A140LIT9	2	1400.75	73874944		41314472		High	Not Found	Peak Found	High	0.0001284	0.0002042	39	52.62
FALSE	High	[R].TMVVHEKQDDLGKGGNEESTKTGNAGSR.[L]	1xDeamidated [N16]; 1xPropionyl [N-Term]; 3xPropionyl [K7; K13; K21]		3.1225e-05	0.000295583	1	1	1	1	P08228	P08228 [117-144]		Superoxide dismutase [Cu-Zn] OS=Mus musculus OX=10090 GN=Sod1 PE=1 SV=2	P08228	3	3170.49				No Quan Values	Not Found	High	Not Found	High	0.0001284	1.141e-06	40
FALSE	High	[RK].RKASGPPVSELITKAVAASK.[E]	1xPropionyl [N-Term]; 1xPropionyl [K14]		4.29878e-06	0.000295583	2	2	1	1	P15864; P43277	P15864 [33-52]; P43277 [34-53]		Histone H1.2 OS=Mus musculus OX=10090 GN=H1-2 PE=1 SV=2 Histone H1.3 OS=Mus musculus OX=10090 GN=H1-3 PE=1 SV=2	P15864; P43277	3	2122.22	7.79997e+06		57876756	Shared	Peak Found	Not Found	High	High	0.0001284	8.85e-08	45	78.06
FALSE	High	[RK].RKASGPPVSELITKAVAASK.[E]	1xAcetyl [K2]; 1xPropionyl [N-Term]; 1xPropionyl [K14]		5.11196e-05	0.000295583	2	2	1	1	P15864; P43277	P15864 [33-52]; P43277 [34-53]	P15864 1xAcetyl [K34]; P43277 1xAcetyl [K35]	Histone H1.2 OS=Mus musculus OX=10090 GN=H1-2 PE=1 SV=2 Histone H1.3 OS=Mus musculus OX=10090 GN=H1-3 PE=1 SV=2	P15864; P43277	3	2164.23				No Quan Values	Not Found	Not Found	High	High	0.0001284	2.149e-06	26
FALSE	High	[R].RGYLLKQALKR.[E]	1xPropionyl [N-Term]; 2xPropionyl [K6; K10]		0.000281469	0.000295583	1	8	1	2	Q3TEA8	Q3TEA8 [201-211]		Heterochromatin protein 1-binding protein 3 OS=Mus musculus OX=10090 GN=Hp1bp3 PE=1 SV=1	Q3TEA8; Q3TEA8-3; A2AM63; A2AM65; A2AM62; Z4YKB8; Q3TEA8-2; Z4YKA3	3	1513.92		10234331	11621937		Not Found	High	High	High	0.0001284	1.918e-05	39	75.51
FALSE	High	[R].RGDHPWIPKPVQIPATSQPSQPVLGVPKR.[R]	1xPropionyl [N-Term]; 2xPropionyl [K9; K28]		1.5235e-07	0.000295583	1	3	1	1	Q7TSJ2	Q7TSJ2 [166-194]		Microtubule-associated protein 6 OS=Mus musculus OX=10090 GN=Map6 PE=1 SV=2	D3Z6W1; Q7TSJ2-2; Q7TSJ2	2	3353.85		17305676			Not Found	High	Not Found	High	0.0001284	1.208e-09	59	74.13
FALSE	High	[R].RGPARPRPAPAIGEAEDKENQQAANGPNQPSAR.[R]	1xDeamidated [N/Q]; 1xDelta:H(8)C(6)O(2) [K18]; 1xPropionyl [N-Term]; 1xPropionyl [K18]		3.10793e-08	0.000295583	2	2	4	6	Q9JKB3; Q9JKB3-2	Q9JKB3 [283-315]; Q9JKB3-2 [214-246]		Y-box-binding protein 3 OS=Mus musculus OX=10090 GN=Ybx3 PE=1 SV=2 Isoform 2 of Y-box-binding protein 3 OS=Mus musculus OX=10090 GN=Ybx3	Q9JKB3; Q9JKB3-2	2	3563.77	65153468	22785518	25755184	Shared	High	High	High	High	0.0001284	1.564e-10	43	43.12
FALSE	High	[R].RGPARPRPAPAIGEAEDKENQQAANGPNQPSAR.[R]	1xAcetyl [K18]; 1xDeamidated [N20]; 1xPropionyl [N-Term]		2.75999e-06	0.000295583	2	2	1	2	Q9JKB3; Q9JKB3-2	Q9JKB3 [283-315]; Q9JKB3-2 [214-246]	Q9JKB3 1xAcetyl [K300]; Q9JKB3-2 1xAcetyl [K231]	Y-box-binding protein 3 OS=Mus musculus OX=10090 GN=Ybx3 PE=1 SV=2 Isoform 2 of Y-box-binding protein 3 OS=Mus musculus OX=10090 GN=Ybx3	Q9JKB3; Q9JKB3-2	2	3549.75				No Quan Values	High	Not Found	High	High	0.0001284	5.026e-08	33
FALSE	High	[R].RGEQQGWNDNRGTDVVLER.[A]	1xPropionyl [N-Term]		2.5825e-06	0.000295583	1	3	1	3	Q9JKS5	Q9JKS5 [123-141]		Intracellular hyaluronan-binding protein 4 OS=Mus musculus OX=10090 GN=Habp4 PE=1 SV=2	Q9JKS5; E9QKB2; A0A1Y7VNT1	2	2285.1	30398880	27966856	11147722		High	High	High	High	0.0001284	4.599e-08	33	47.85
FALSE	High	[R].RGEQQGWNDNRGTDVVLER.[A]	1xDeamidated [N8]; 1xPropionyl [N-Term]		0.00174925	0.000295583	1	3	1	1	Q9JKS5	Q9JKS5 [123-141]		Intracellular hyaluronan-binding protein 4 OS=Mus musculus OX=10090 GN=Habp4 PE=1 SV=2	Q9JKS5; E9QKB2; A0A1Y7VNT1	2	2286.09				No Quan Values	Not Found	High	Not Found	High	0.0001284	0.0002001	22
FALSE	High	[R].TPAAAAAMNLASPR.[T]	1xPropionyl [N-Term]		6.09382e-06	0.000295583	1	3	1	7	Q8BTI8	Q8BTI8 [2213-2226]		Serine/arginine repetitive matrix protein 2 OS=Mus musculus OX=10090 GN=Srrm2 PE=1 SV=3	Q8BTI8; Q8BTI8-2; Q8BTI8-3	0	1397.72	80006416	102033112	70320888		High	High	High	High	0.0001284	1.391e-07	95	71.34
FALSE	High	[R].TNSRPTSTVPEPR.[A]	1xPropionyl [N-Term]		0.00279895	0.000295583	1	1	1	2	A0A0U1RNX8	A0A0U1RNX8 [208-220]		B-cell CLL/lymphoma 7 protein family member C OS=Mus musculus OX=10090 GN=Bcl7c PE=1 SV=1	A0A0U1RNX8	0	1497.77				No Quan Values	High	High	Not Found	High	0.0001284	0.0003647	27
FALSE	High	[R].RGKSGFNSK.[S]	1xPropionyl [N-Term]; 1xPropionyl [K3]		0.00545947	0.000295583	1	5	1	2	Q9Z204	Q9Z204 [168-176]		Heterogeneous nuclear ribonucleoproteins C1/C2 OS=Mus musculus OX=10090 GN=Hnrnpc PE=1 SV=1	Q9Z204; Q9Z204-5; Q9Z204-2; Q9Z204-4; Q9Z204-3	2	1092.58	59452896	26897440	133796256		High	Peak Found	High	High	0.0001284	0.0008448	40	33.88
FALSE	High	[R].RGKSGFNSKSGQR.[G]	1xAcetyl [K3]; 1xPropionyl [N-Term]; 1xPropionyl [K9]		9.85118e-07	0.000295583	1	5	1	4	Q9Z204	Q9Z204 [168-180]	Q9Z204 1xAcetyl [K170]	Heterogeneous nuclear ribonucleoproteins C1/C2 OS=Mus musculus OX=10090 GN=Hnrnpc PE=1 SV=1	Q9Z204; Q9Z204-5; Q9Z204-2; Q9Z204-4; Q9Z204-3	3	1562.8	123015088	115781096	75069160		High	High	High	High	0.0001284	1.334e-08	52	39.28
FALSE	High	[R].RGPARPRPAPAIGEAEDKENQQAANGPNQPSAR.[R]	1xPropionyl [N-Term]; 1xPropionyl [K18]		1.09537e-09	0.000295583	2	2	1	13	Q9JKB3; Q9JKB3-2	Q9JKB3 [283-315]; Q9JKB3-2 [214-246]		Y-box-binding protein 3 OS=Mus musculus OX=10090 GN=Ybx3 PE=1 SV=2 Isoform 2 of Y-box-binding protein 3 OS=Mus musculus OX=10090 GN=Ybx3	Q9JKB3; Q9JKB3-2	2	3562.79	567033446	599958702	337099698	Shared	High	High	High	High	0.0001284	2.124e-12	59	41.86
FALSE	High	[R].RGKSGFNSKSGQR.[G]	1xPropionyl [N-Term]; Propionyl [K]; 1xDelta:H(8)C(6)O(2) [K3]		1.25306e-08	0.000295583	1	5	2	23	Q9Z204	Q9Z204 [168-180]		Heterogeneous nuclear ribonucleoproteins C1/C2 OS=Mus musculus OX=10090 GN=Hnrnpc PE=1 SV=1	Q9Z204; Q9Z204-5; Q9Z204-2; Q9Z204-4; Q9Z204-3	3	1576.82	2763406472	3476847378	1.55597e+09		High	High	High	High	0.0001284	4.871e-11	83	41.36
FALSE	High	[R].RGKSGFNSKSGQR.[G]	1xPropionyl [N-Term]; 1xPropionyl [K9]; 1xCrotonaldehyde [K3]		2.5825e-06	0.000295583	1	5	1	10	Q9Z204	Q9Z204 [168-180]		Heterogeneous nuclear ribonucleoproteins C1/C2 OS=Mus musculus OX=10090 GN=Hnrnpc PE=1 SV=1	Q9Z204; Q9Z204-5; Q9Z204-2; Q9Z204-4; Q9Z204-3	3	1590.83	322620720	465330904	197419558		High	High	High	High	0.0001284	4.61e-08	41	42.19
FALSE	High	[R].RGKSGFNSKSGQR.[G]	1xDeamidated [N7]; 1xPropionyl [N-Term]; 1xPropionyl [K9]; 1xCrotonaldehyde [K3]		7.90582e-06	0.000295583	1	5	1	5	Q9Z204	Q9Z204 [168-180]		Heterogeneous nuclear ribonucleoproteins C1/C2 OS=Mus musculus OX=10090 GN=Hnrnpc PE=1 SV=1	Q9Z204; Q9Z204-5; Q9Z204-2; Q9Z204-4; Q9Z204-3	3	1591.82	29423510	45921954	19441655		High	High	High	High	0.0001284	1.949e-07	46	44.61
FALSE	High	[R].RGKSGFNSKSGQR.[G]	1xPropionyl [N-Term]; 1xPropionyl [K]; 1xDelta:H(8)C(6)O(2) [K]		1.58373e-07	0.000295583	1	5	2	12	Q9Z204	Q9Z204 [168-180]		Heterogeneous nuclear ribonucleoproteins C1/C2 OS=Mus musculus OX=10090 GN=Hnrnpc PE=1 SV=1	Q9Z204; Q9Z204-5; Q9Z204-2; Q9Z204-4; Q9Z204-3	3	1632.85	366462100	534706926	159441384		High	High	High	High	0.0001284	1.274e-09	63	50.31
FALSE	High	[R].RGNPASSNPPAEVDPDTVLR.[A]	1xPropionyl [N-Term]		4.4126e-07	0.000295583	1	2	1	3	Q8BG81	Q8BG81 [380-399]		Polymerase delta-interacting protein 3 OS=Mus musculus OX=10090 GN=Poldip3 PE=1 SV=1	Q8BG81; Q3UDD3	1	2148.07	11170788	42112356	15419571		High	High	High	High	0.0001284	4.755e-09	62	53.45
FALSE	High	[R].RGNPASSNPPAEVDPDTVLR.[A]	1xDeamidated [N3]; 1xPropionyl [N-Term]		0.00070965	0.000295583	1	2	1	1	Q8BG81	Q8BG81 [380-399]		Polymerase delta-interacting protein 3 OS=Mus musculus OX=10090 GN=Poldip3 PE=1 SV=1	Q8BG81; Q3UDD3	1	2149.05				No Quan Values	Not Found	High	Not Found	High	0.0001284	6.291e-05	52
FALSE	High	[R].RGPARPRPAPAIGEAEDKENQQAANGPNQPSAR.[R]	1xAcetyl [K18]; 1xPropionyl [N-Term]		4.14172e-05	0.000295583	2	2	1	3	Q9JKB3; Q9JKB3-2	Q9JKB3 [283-315]; Q9JKB3-2 [214-246]	Q9JKB3 1xAcetyl [K300]; Q9JKB3-2 1xAcetyl [K231]	Y-box-binding protein 3 OS=Mus musculus OX=10090 GN=Ybx3 PE=1 SV=2 Isoform 2 of Y-box-binding protein 3 OS=Mus musculus OX=10090 GN=Ybx3	Q9JKB3; Q9JKB3-2	2	3548.77	17101320	16613676	10676003	Shared	High	High	High	High	0.0001284	1.634e-06	35	41.24
FALSE	High	[R].RGKSGFNSKSGQR.[G]	1xDeamidated [N7]; 1xPropionyl [N-Term]; Propionyl [K]; 1xDelta:H(8)C(6)O(2) [K3]		1.51272e-08	0.000295583	1	5	2	9	Q9Z204	Q9Z204 [168-180]		Heterogeneous nuclear ribonucleoproteins C1/C2 OS=Mus musculus OX=10090 GN=Hnrnpc PE=1 SV=1	Q9Z204; Q9Z204-5; Q9Z204-2; Q9Z204-4; Q9Z204-3	3	1577.8	200737032	321172248	113286088		High	High	High	High	0.0001284	6.198e-11	66	43.8
FALSE	High	[R].QREESYSR.[M]	1xPropionyl [N-Term]		0.00215843	0.000295583	1	1	1	2	Q8VIJ6	Q8VIJ6 [584-591]		Splicing factor, proline- and glutamine-rich OS=Mus musculus OX=10090 GN=Sfpq PE=1 SV=1	Q8VIJ6	1	1110.52				No Quan Values	High	Not Found	High	High	0.0001284	0.0002613	36
FALSE	High	[R].QQEIEEKLIEEETAR.[R]	1xPropionyl [N-Term]; 1xPropionyl [K7]		0.000138535	0.000295583	1	3	1	1	Q3UL36	Q3UL36 [116-130]		Arginine and glutamate-rich protein 1 OS=Mus musculus OX=10090 GN=Arglu1 PE=1 SV=2	A0A140LIS5; Q3UL36-2; Q3UL36	1	1956.98				No Quan Values	Not Found	High	Not Found	High	0.0001284	7.705e-06	42
FALSE	High	[K].QPPKEPSEVPTPKRPR.[G]	2xPropionyl [K4; K13]		0.000905388	0.000295583	1	3	1	6	A0A384DV79	A0A384DV79 [32-47]		High mobility group protein HMG-I/HMG-Y OS=Mus musculus OX=10090 GN=Hmga1 PE=1 SV=1	A0A384DV79; A0A338P6G6; P17095-1	2	1955.07	114817576	191771328	69139736		High	High	High	High	0.0001284	8.637e-05	25	54.13
FALSE	High	[R].NTTPTGAAPPAGMTSTR.[V]	1xOxidation [M13]; 1xPropionyl [N-Term]		3.50766e-05	0.000295583	1	10	1	5	P27546	P27546 [845-861]		Microtubule-associated protein 4 OS=Mus musculus OX=10090 GN=Map4 PE=1 SV=3	P27546; A0A0G2JFH2; P27546-2; A0A0G2JFT4; A0A0G2JG35; A0A140T8T5; P27546-3; P27546-4; A0A0G2JDN7; E9PZ43	0	1702.81	57437692	82953744	61127180		High	High	High	High	0.0001284	1.317e-06	57	34.05
FALSE	High	[R].NTTPTGAAPPAGMTSTR.[V]	1xDeamidated [N1]; 1xOxidation [M13]; 1xPropionyl [N-Term]		0.00170152	0.000295583	1	10	1	2	P27546	P27546 [845-861]		Microtubule-associated protein 4 OS=Mus musculus OX=10090 GN=Map4 PE=1 SV=3	P27546; A0A0G2JFH2; P27546-2; A0A0G2JFT4; A0A0G2JG35; A0A140T8T5; P27546-3; P27546-4; A0A0G2JDN7; E9PZ43	0	1703.79				No Quan Values	High	Not Found	High	High	0.0001284	0.0001935	35
FALSE	High	[R].NVKGPVREGDVLTLLESER.[E]	1xPropionyl [N-Term]; 1xPropionyl [K3]; 1xDelta:H(8)C(6)O(2) [K3]		2.10396e-06	0.000295583	1	2	2	14	P62858	P62858 [45-63]		40S ribosomal protein S28 OS=Mus musculus OX=10090 GN=Rps28 PE=1 SV=1	G3UYV7; P62858	2	2223.2	542895440	352447856	499557312		High	High	High	High	0.0001284	3.543e-08	50	84.19
FALSE	High	[R].NVKGPVREGDVLTLLESEREAR.[R]	1xPropionyl [N-Term]; 1xPropionyl [K3]		6.08432e-07	0.000295583	1	2	1	3	P62858	P62858 [45-66]		40S ribosomal protein S28 OS=Mus musculus OX=10090 GN=Rps28 PE=1 SV=1	G3UYV7; P62858	3	2579.38	95257032	30854134	64310180		High	High	High	High	0.0001284	7.183e-09	58	77.85
FALSE	High	[R].NYQQNYQNSESGEKNEGSESAPEGQAQQR.[R]	1xPropionyl [N-Term]; 1xPropionyl [K14]		1.71677e-05	0.000295583	1	2	1	3	A2BGG7	A2BGG7 [43-71]		Y-box-binding protein 1 (Fragment) OS=Mus musculus OX=10090 GN=Ybx1 PE=1 SV=1	A2BGG7; P62960	1	3369.45				No Quan Values	High	High	High	High	0.0001284	5.278e-07	80
FALSE	High	[R].NYQQNYQNSESGEKNEGSESAPEGQAQQR.[R]	1xDeamidated [N]; 1xPropionyl [N-Term]; 1xPropionyl [K14]		1.49478e-05	0.000295583	1	2	2	3	A2BGG7	A2BGG7 [43-71]		Y-box-binding protein 1 (Fragment) OS=Mus musculus OX=10090 GN=Ybx1 PE=1 SV=1	A2BGG7; P62960	1	3370.43	14278102				High	High	High	High	0.0001284	4.42e-07	56	45.02
FALSE	High	[R].NTTPTGAAPPAGMTSTR.[V]	1xPropionyl [N-Term]		3.9622e-05	0.000295583	1	10	1	5	P27546	P27546 [845-861]		Microtubule-associated protein 4 OS=Mus musculus OX=10090 GN=Map4 PE=1 SV=3	P27546; A0A0G2JFH2; P27546-2; A0A0G2JFT4; A0A0G2JG35; A0A140T8T5; P27546-3; P27546-4; A0A0G2JDN7; E9PZ43	0	1686.81	245482104	276631392	187833104		High	High	High	High	0.0001284	1.549e-06	56	43.1
FALSE	High	[M].PDPAKSAPAPK.[K]	1xPropionyl [N-Term]; 1xPropionyl [K5]		0.000286184	0.000295583	1	1	1	11	Q64525	Q64525 [2-12]		Histone H2B type 2-B OS=Mus musculus OX=10090 GN=Hist2h2bb PE=1 SV=3	Q64525	1	1190.64	453868896	324882677	912600376		High	High	High	High	0.0001284	1.965e-05	62	44.93
FALSE	High	[M].PDPAKSAPAPKKGSK.[K]	1xPropionyl [N-Term]; 2xPropionyl [K5; K11]		1.69786e-05	0.000295583	1	1	1	2	Q64525	Q64525 [2-16]		Histone H2B type 2-B OS=Mus musculus OX=10090 GN=Hist2h2bb PE=1 SV=3	Q64525	3	1646.91				No Quan Values	Not Found	Not Found	High	High	0.0001284	5.182e-07	65
FALSE	High	[M].PDPAKSAPAPKKGSK.[K]	1xPropionyl [N-Term]; 3xPropionyl [K5; K11; K]		3.46901e-05	0.000295583	1	1	2	6	Q64525	Q64525 [2-16]		Histone H2B type 2-B OS=Mus musculus OX=10090 GN=Hist2h2bb PE=1 SV=3	Q64525	3	1702.94	262982624	324396916	516505184		High	High	High	High	0.0001284	1.305e-06	58	53.88
FALSE	High	[M].PDPAKSAPAPKKGSK.[K]	1xPropionyl [N-Term]; Propionyl [K]; 1xDelta:H(8)C(6)O(2) [K12]		0.000455689	0.000295583	1	1	2	7	Q64525	Q64525 [2-16]		Histone H2B type 2-B OS=Mus musculus OX=10090 GN=Hist2h2bb PE=1 SV=3	Q64525	3	1758.96	81119352	26500581	215391816		High	High	High	High	0.0001284	3.576e-05	39	67.46
FALSE	High	[M].PEPAKSAPAPK.[K]	1xPropionyl [N-Term]		0.000174816	0.000295583	1	5	1	6	Q8CGP1	Q8CGP1 [2-12]		Histone H2B type 1-K OS=Mus musculus OX=10090 GN=H2bc12 PE=1 SV=3	Q8CGP1; Q64478; Q8CBB6; Q6ZWY9; P10853	1	1148.63	73813440		289474268		High	Not Found	High	High	0.0001284	1.041e-05	68	29.26
FALSE	High	[M].PEPAKSAPAPK.[K]	1xPropionyl [N-Term]; 2xPropionyl [K5; K11]; 1xDelta:H(8)C(6)O(2) [K5]		0.00148994	0.000295583	1	5	2	12	Q8CGP1	Q8CGP1 [2-12]		Histone H2B type 1-K OS=Mus musculus OX=10090 GN=H2bc12 PE=1 SV=3	Q8CGP1; Q64478; Q8CBB6; Q6ZWY9; P10853	1	1260.68	1608389568	895070560	3794626288		High	High	High	High	0.0001284	0.0001628	47	58.31
FALSE	High	[R].TPMSVLQQTGGSMMDGPGPR.[I]	1xOxidation [M14]; 1xPropionyl [N-Term]		0.00525274	0.000295583	1	3	1	1	Q8BTI8	Q8BTI8 [2096-2115]		Serine/arginine repetitive matrix protein 2 OS=Mus musculus OX=10090 GN=Srrm2 PE=1 SV=3	Q8BTI8; Q8BTI8-2; Q8BTI8-3	0	2118.96		43073412			Not Found	High	Not Found	High	0.0001284	0.000806	38	75.02
FALSE	High	[M].PDPAKSAPAPK.[K]	1xPropionyl [N-Term]; 2xPropionyl [K5; K11]		0.00230653	0.000295583	1	1	1	4	Q64525	Q64525 [2-12]		Histone H2B type 2-B OS=Mus musculus OX=10090 GN=Hist2h2bb PE=1 SV=3	Q64525	1	1246.67	108902101	39936023	333654304		High	High	High	High	0.0001284	0.0002854	44	60.51
FALSE	High	[M].PEPAKSAPAPKKGSK.[K]	1xPropionyl [N-Term]; 2xPropionyl [K5; K11]		9.23209e-06	0.000295583	1	5	1	7	Q8CGP1	Q8CGP1 [2-16]		Histone H2B type 1-K OS=Mus musculus OX=10090 GN=H2bc12 PE=1 SV=3	Q8CGP1; Q64478; Q8CBB6; Q6ZWY9; P10853	3	1660.93	278056058	56849536	774029504		High	Peak Found	High	High	0.0001284	2.373e-07	64	40.92
FALSE	High	[R].NTEKDKGEQGKPSHSETSLATKHR.[L]	1xPropionyl [N-Term]; 4xPropionyl [K4; K6; K11; K22]		3.43912e-07	0.000295583	1	1	1	5	Q5NCR9	Q5NCR9 [462-485]		Nuclear speckle splicing regulatory protein 1 OS=Mus musculus OX=10090 GN=Nsrp1 PE=1 SV=1	Q5NCR9	3	2945.46	34557700	39840308	31811332		High	High	High	High	0.0001284	3.445e-09	64	48.19
FALSE	High	[R].NSKQQLSAEELDAQLDAYNAR.[M]	1xDeamidated [Q5]; 1xPropionyl [N-Term]; 1xDelta:H(8)C(6)O(2) [K3]		0.000143216	0.000295583	2	3	1	1	Q9JJW6-2; O08583	Q9JJW6-2 [193-213]; O08583 [231-251]		Isoform 2 of Aly/REF export factor 2 OS=Mus musculus OX=10090 GN=Alyref2 THO complex subunit 4 OS=Mus musculus OX=10090 GN=Alyref PE=1 SV=3	Q9JJW6-2; O08583-2; O08583	1	2533.21				No Quan Values	High	Not Found	Not Found	High	0.0001284	8.054e-06	67
FALSE	High	[R].NQGGYGGSSSSSSYGSGR.[R]	1xPropionyl [N-Term]		5.69306e-07	0.000295583	1	2	1	3	P49312	P49312 [301-318]		Heterogeneous nuclear ribonucleoprotein A1 OS=Mus musculus OX=10090 GN=Hnrnpa1 PE=1 SV=2	P49312; Q5EBP8	0	1750.73	7335630	11129409	8427387		High	High	High	High	0.0001284	6.594e-09	91	34.53
FALSE	High	[R].NRGNRGSGGGQGSTNYGKSQR.[R]	1xPropionyl [N-Term]; 1xPropionyl [K18]		9.78982e-11	0.000295583	1	1	1	12	Q99020	Q99020 [254-274]		Heterogeneous nuclear ribonucleoprotein A/B OS=Mus musculus OX=10090 GN=Hnrnpab PE=1 SV=1	Q99020	3	2250.07	142543920	116196824	161034384		High	High	High	High	0.0001284	9.536e-14	83	25.81
FALSE	High	[R].NRGNRGSGGGQGSTNYGKSQR.[R]	1xDeamidated [Q11]; 1xPropionyl [N-Term]; 1xPropionyl [K18]		4.83652e-05	0.000295583	1	1	1	2	Q99020	Q99020 [254-274]		Heterogeneous nuclear ribonucleoprotein A/B OS=Mus musculus OX=10090 GN=Hnrnpab PE=1 SV=1	Q99020	3	2251.06				No Quan Values	High	High	Not Found	High	0.0001284	2e-06	44
FALSE	High	[R].NRGNRGSGGGQGSTNYGKSQR.[R]	1xPropionyl [N-Term]; 1xDelta:H(8)C(6)O(2) [K18]		1.08238e-06	0.000295583	1	1	1	12	Q99020	Q99020 [254-274]		Heterogeneous nuclear ribonucleoprotein A/B OS=Mus musculus OX=10090 GN=Hnrnpab PE=1 SV=1	Q99020	3	2306.1	140233168	5.26148e+07	91331355		High	High	High	High	0.0001284	1.507e-08	57	37.9
FALSE	High	[R].NRGNRGSGGGQGSTNYGKSQR.[R]	1xDeamidated [Q/N]; 1xPropionyl [N-Term]; 1xDelta:H(8)C(6)O(2) [K18]		0.000201892	0.000295583	1	1	3	7	Q99020	Q99020 [254-274]		Heterogeneous nuclear ribonucleoprotein A/B OS=Mus musculus OX=10090 GN=Hnrnpab PE=1 SV=1	Q99020	3	2307.08				No Quan Values	High	High	High	High	0.0001284	1.253e-05	25
FALSE	High	[R].NRGPPPSWGR.[R]	1xPropionyl [N-Term]		6.30948e-05	0.000295583	1	2	1	11	P84104	P84104 [89-98]		Serine/arginine-rich splicing factor 3 OS=Mus musculus OX=10090 GN=Srsf3 PE=1 SV=1	P84104-2; P84104	1	1179.6	537272940	9.02782e+08	344091136		High	High	High	High	0.0001284	2.8e-06	64	40.71
FALSE	High	[R].NTAGAQPQDDSIGGR.[S]	1xPropionyl [N-Term]		0.000553142	0.000295583	1	7	1	2	A0A087WP92	A0A087WP92 [19-33]		E3 ubiquitin-protein ligase TRIP12 (Fragment) OS=Mus musculus OX=10090 GN=Trip12 PE=1 SV=1	A0A087WP92; A0A087WNZ7; A0A087WQ02; A0A087WS65; G5E870; Q3TP48; A0A0B4J1N9	0	1542.71	5294751	3172708			High	High	Not Found	High	0.0001284	4.577e-05	42	37.09
FALSE	High	[R].NRGSGGFGGGGTR.[R]	1xPropionyl [N-Term]		5.71575e-08	0.000295583	1	2	1	2	O08583	O08583 [202-214]		THO complex subunit 4 OS=Mus musculus OX=10090 GN=Alyref PE=1 SV=3	O08583-2; O08583	1	1235.59	19963170	24105972	19080938		Peak Found	High	High	High	0.0001284	3.431e-10	77	28.16
FALSE	High	[R].NRPAPYSRPK.[Q]	1xPropionyl [N-Term]; 1xPropionyl [K10]		0.00599583	0.000295583	1	1	1	4	O08583	O08583 [71-80]		THO complex subunit 4 OS=Mus musculus OX=10090 GN=Alyref PE=1 SV=3	O08583	0	1297.7	27593076	8478468	67991928		High	Peak Found	High	High	0.0001284	0.0009551	44	35.66
FALSE	High	[R].NSKQQLSAEELDAQLDAYNAR.[M]	1xPropionyl [K3]		0.00654837	0.000295583	2	3	1	1	Q9JJW6-2; O08583	Q9JJW6-2 [193-213]; O08583 [231-251]		Isoform 2 of Aly/REF export factor 2 OS=Mus musculus OX=10090 GN=Alyref2 THO complex subunit 4 OS=Mus musculus OX=10090 GN=Alyref PE=1 SV=3	Q9JJW6-2; O08583-2; O08583	1	2420.17			8679246	Shared	Not Found	Not Found	High	High	0.0001284	0.001064	13	65.72
FALSE	High	[R].NSKQQLSAEELDAQLDAYNAR.[M]	1xAcetyl [K3]; 1xPropionyl [N-Term]		0.00245117	0.000295583	2	3	1	1	Q9JJW6-2; O08583	Q9JJW6-2 [193-213]; O08583 [231-251]	Q9JJW6-2 1xAcetyl [K195]; O08583 1xAcetyl [K233]	Isoform 2 of Aly/REF export factor 2 OS=Mus musculus OX=10090 GN=Alyref2 THO complex subunit 4 OS=Mus musculus OX=10090 GN=Alyref PE=1 SV=3	Q9JJW6-2; O08583-2; O08583	1	2462.18	15026922	8706741	13105843	Shared	High	Peak Found	Peak Found	High	0.0001284	0.0003093	52	77.55
FALSE	High	[R].NSKQQLSAEELDAQLDAYNAR.[M]	1xPropionyl [N-Term]; 1xPropionyl [K3]; 1xDelta:H(8)C(6)O(2) [K3]		2.3117e-06	0.000295583	2	3	2	16	Q9JJW6-2; O08583	Q9JJW6-2 [193-213]; O08583 [231-251]		Isoform 2 of Aly/REF export factor 2 OS=Mus musculus OX=10090 GN=Alyref2 THO complex subunit 4 OS=Mus musculus OX=10090 GN=Alyref PE=1 SV=3	Q9JJW6-2; O08583-2; O08583	1	2476.2	811947040	766366794	781298194	Shared	High	High	High	High	0.0001284	4.005e-08	115	78.66
FALSE	High	[R].NSKQQLSAEELDAQLDAYNAR.[M]	1xDeamidated [Q4]; 1xDelta:H(8)C(6)O(2) [K3]		0.000121965	0.000295583	2	3	1	4	Q9JJW6-2; O08583	Q9JJW6-2 [193-213]; O08583 [231-251]		Isoform 2 of Aly/REF export factor 2 OS=Mus musculus OX=10090 GN=Alyref2 THO complex subunit 4 OS=Mus musculus OX=10090 GN=Alyref PE=1 SV=3	Q9JJW6-2; O08583-2; O08583	1	2477.18	129226640	181991856	99405224	Shared	High	High	High	High	0.0001284	6.549e-06	99	79.77
FALSE	High	[R].NSKQQLSAEELDAQLDAYNAR.[M]	1xPropionyl [N-Term]; 1xDelta:H(8)C(6)O(2) [K3]		1.82462e-05	0.000295583	2	3	1	4	Q9JJW6-2; O08583	Q9JJW6-2 [193-213]; O08583 [231-251]		Isoform 2 of Aly/REF export factor 2 OS=Mus musculus OX=10090 GN=Alyref2 THO complex subunit 4 OS=Mus musculus OX=10090 GN=Alyref PE=1 SV=3	Q9JJW6-2; O08583-2; O08583	1	2532.22	16091969	19822148	52989472	Shared	High	High	High	High	0.0001284	5.714e-07	66	83.62
FALSE	High	[R].NRGSGGFGGGGTRR.[G]	1xPropionyl [N-Term]		0.00198659	0.000295583	1	2	1	3	O08583	O08583 [202-215]		THO complex subunit 4 OS=Mus musculus OX=10090 GN=Alyref PE=1 SV=3	O08583-2; O08583	2	1391.69	4721523	6.40887e+06	4012626		High	High	High	High	0.0001284	0.0002357	20	23.43
FALSE	High	[M].PEPAKSAPAPKKGSK.[K]	1xAcetyl [K]; 1xPropionyl [N-Term]; 2xPropionyl [K5; K11]		1.62427e-05	0.000295583	1	5	2	6	Q8CGP1	Q8CGP1 [2-16]	Q8CGP1 1xAcetyl [K]	Histone H2B type 1-K OS=Mus musculus OX=10090 GN=H2bc12 PE=1 SV=3	Q8CGP1; Q64478; Q8CBB6; Q6ZWY9; P10853	3	1702.94	132384784	51887164	223204416		High	High	High	High	0.0001284	4.902e-07	55	49.84
FALSE	High	[M].PEPAKSAPAPKKGSK.[K]	1xPropionyl [N-Term]; 3xPropionyl [K5; K]		1.36801e-05	0.000295583	1	5	3	23	Q8CGP1	Q8CGP1 [2-16]		Histone H2B type 1-K OS=Mus musculus OX=10090 GN=H2bc12 PE=1 SV=3	Q8CGP1; Q64478; Q8CBB6; Q6ZWY9; P10853	3	1716.95	2640472576	1790742272	5234000704		High	High	High	High	0.0001284	3.935e-07	57	51.94
FALSE	High	[M].PEPAKSAPAPKKGSK.[K]	1xAcetyl [K12]; 1xPropionyl [N-Term]; 3xPropionyl [K5; K11; K15]		0.00116148	0.000295583	1	5	1	1	Q8CGP1	Q8CGP1 [2-16]	Q8CGP1 1xAcetyl [K13]	Histone H2B type 1-K OS=Mus musculus OX=10090 GN=H2bc12 PE=1 SV=3	Q8CGP1; Q64478; Q8CBB6; Q6ZWY9; P10853	3	1758.96				No Quan Values	Not Found	Not Found	High	High	0.0001284	0.0001184	14
FALSE	High	[K].QADVADQQTTELPAENGETENQSPASEEEKEAKSD.[-]	1xDeamidated [Q22]; 1xPropionyl [N-Term]; 1xPropionyl [K30]		0.00226858	0.000295583	2	2	1	1	A0A3B2W3M7; P18608	A0A3B2W3M7 [52-86]; P18608 [62-96]		Non-histone chromosomal protein HMG-14 OS=Mus musculus OX=10090 GN=Hmgn1 PE=1 SV=1 Non-histone chromosomal protein HMG-14 OS=Mus musculus OX=10090 GN=Hmgn1 PE=1 SV=2	A0A3B2W3M7; P18608	2	3888.69				No Quan Values	Not Found	Not Found	High	High	0.0001284	0.0002796	20
FALSE	High	[R].QAGEVTYADAHKGR.[K]	1xPropionyl [N-Term]; 1xPropionyl [K12]		7.47984e-06	0.000295583	1	2	1	2	Q542V3	Q542V3 [126-139]		Serine/arginine-rich-splicing factor 4 OS=Mus musculus OX=10090 GN=Srsf4 PE=1 SV=1	Q542V3; Q8VE97	1	1614.79		30568740	9477206		Not Found	High	High	High	0.0001284	1.813e-07	98	45.05
FALSE	High	[R].QAHLTNQYMQR.[M]	1xPropionyl [N-Term]		0.000419367	0.000295583	1	1	1	2	P29341	P29341 [375-385]		Polyadenylate-binding protein 1 OS=Mus musculus OX=10090 GN=Pabpc1 PE=1 SV=2	P29341	0	1445.7		11530895	3.57312e+06		Not Found	High	High	High	0.0001284	3.219e-05	37	43.84
FALSE	High	[R].QGESKPDSQAKSASEAR.[A]	1xPropionyl [N-Term]; 2xPropionyl [K5; K11]		2.56824e-06	0.000295583	1	4	1	3	A2AEC2	A2AEC2 [78-94]		Transcription elongation factor A protein-like 3 (Fragment) OS=Mus musculus OX=10090 GN=Tceal3 PE=1 SV=1	A2AEC2; Q8CCT4; Q8R0A5; Q9DB24	1	1943.93	19234454	40869552	10962699		High	High	High	High	0.0001284	4.569e-08	129	43.74
FALSE	High	[R].QHHAPYHQQHHQGPPPGGPGPR.[T]	1xPropionyl [N-Term]		8.62495e-07	0.000295583	1	1	1	2	Q8VIJ6	Q8VIJ6 [238-259]		Splicing factor, proline- and glutamine-rich OS=Mus musculus OX=10090 GN=Sfpq PE=1 SV=1	Q8VIJ6	0	2473.18	199332	3.12676e+06	1.11792e+06		Peak Found	High	High	High	0.0001284	1.129e-08	51	20.92
FALSE	High	[R].QHHAPYHQQHHQGPPPGGPGPR.[T]	1xDeamidated [Q8]; 1xPropionyl [N-Term]		9.28337e-06	0.000295583	1	1	1	1	Q8VIJ6	Q8VIJ6 [238-259]		Splicing factor, proline- and glutamine-rich OS=Mus musculus OX=10090 GN=Sfpq PE=1 SV=1	Q8VIJ6	0	2474.16				No Quan Values	Not Found	High	Not Found	High	0.0001284	2.387e-07	50
FALSE	High	[K].QADVADQQTTELPAENGETENQSPASEEEKEAK.[S]	1xDeamidated [N16]; 1xPropionyl [N-Term]; 1xPropionyl [K30]		7.08773e-05	0.000295583	2	2	1	1	A0A3B2W3M7; P18608	A0A3B2W3M7 [52-84]; P18608 [62-94]		Non-histone chromosomal protein HMG-14 OS=Mus musculus OX=10090 GN=Hmgn1 PE=1 SV=1 Non-histone chromosomal protein HMG-14 OS=Mus musculus OX=10090 GN=Hmgn1 PE=1 SV=2	A0A3B2W3M7; P18608	1	3686.63				No Quan Values	Not Found	Not Found	High	High	0.0001284	3.265e-06	44
FALSE	High	[R].QKEVNENFAIDLIAQQPVNEVEHR.[I]	1xDelta:H(8)C(6)O(2) [K2]		2.15445e-05	0.000295583	1	3	1	1	P52503	P52503 [52-75]		NADH dehydrogenase [ubiquinone] iron-sulfur protein 6, mitochondrial OS=Mus musculus OX=10090 GN=Ndufs6 PE=1 SV=2	P52503; A0A1Y7VKP8; A0A1Y7VM38	1	2932.48	11504846	24338208			Peak Found	High	Not Found	High	0.0001284	7.067e-07	64	86.1
FALSE	High	[R].QKMGGFHWVPR.[D]	1xPropionyl [N-Term]; 1xPropionyl [K2]		0.00017289	0.000295583	1	4	1	3	A2AEC2	A2AEC2 [156-166]		Transcription elongation factor A protein-like 3 (Fragment) OS=Mus musculus OX=10090 GN=Tceal3 PE=1 SV=1	A2AEC2; Q8CCT4; Q8R0A5; Q9DB24	1	1454.74	33956528	26302644	30814214		High	High	High	High	0.0001284	1.024e-05	52	71.58
FALSE	High	[R].QLFHPEQLITGKEDAANNYAR.[G]	1xPropionyl [N-Term]; 1xPropionyl [K12]		4.02859e-05	0.000295583	1	10	1	1	A0A087WRB4	A0A087WRB4 [70-90]		Tubulin alpha-4A chain (Fragment) OS=Mus musculus OX=10090 GN=Tuba4a PE=1 SV=1	A0A087WRB4; P05214; Q9JJZ2; A0A2R8VHF3; P68369; P05213; A0A087WQS4; P68373; A0A0A0MQA5; P68368	1	2527.26		11861262			Not Found	High	Not Found	High	0.0001284	1.581e-06	61	82.89
FALSE	High	[K].QLKKEEEGQKEEEKPR.[K]	2xPropionyl [K10; K14]; 1xCrotonaldehyde [K3]; 1xCarboxyethyl [K4]		0.00494351	0.000295583	2	3	1	1	Q99JF8; A2BI12	Q99JF8 [229-244]; A2BI12 [229-244]	Q99JF8 1xCarboxyethyl [K232]; A2BI12 1xCarboxyethyl [K232]	PC4 and SFRS1-interacting protein OS=Mus musculus OX=10090 GN=Psip1 PE=1 SV=1 PC4 and SFRS1-interacting protein OS=Mus musculus OX=10090 GN=Psip1 PE=1 SV=1	Q99JF8; Q99JF8-2; A2BI12	3	2239.15			58481052	Shared	Not Found	Not Found	High	High	0.0001284	0.0007494	4	87.6
FALSE	High	[K].TPKKAKKPAAAAVTK.[K]	1xPropionyl [N-Term]; 4xPropionyl [K3; K4; K6; K7]		0.0012007	0.000295583	1	1	1	1	P15864	P15864 [154-168]		Histone H1.2 OS=Mus musculus OX=10090 GN=H1-2 PE=1 SV=2	P15864	3	1790.08			106497496		Not Found	Not Found	High	High	0.0001284	0.0001238	18	61.53
FALSE	High	[R].QNRRPGTGGKTGSGGGSSGGGGAGPGGR.[T]	1xPropionyl [N-Term]; 1xPropionyl [K10]		0.00272266	0.000295583	1	2	1	1	G3UX48	G3UX48 [1336-1363]		Protein PRRC2A OS=Mus musculus OX=10090 GN=Prrc2a PE=1 SV=1	G3UX48; Q7TSC1	2	2496.2				No Quan Values	Not Found	Not Found	High	High	0.0001284	0.000353	35
FALSE	High	[K].TPKKAKKPAAAAGAK.[K]	1xPropionyl [N-Term]; 3xPropionyl [K3; K6; K]		0.00114236	0.000295583	2	2	2	2	P43274; P43277	P43274 [154-168]; P43277 [155-169]		Histone H1.4 OS=Mus musculus OX=10090 GN=H1-4 PE=1 SV=2 Histone H1.3 OS=Mus musculus OX=10090 GN=H1-3 PE=1 SV=2	P43274; P43277	3	1661.99	7.98944e+06		67639480	Shared	Peak Found	Not Found	High	High	0.0001284	0.000116	27	43.46
FALSE	High	[R].QKEVNENFAIDLIAQQPVNEVEHR.[I]	1xDeamidated [N7]; 1xDelta:H(8)C(6)O(2) [K2]		1.97174e-05	0.000295583	1	3	1	1	P52503	P52503 [52-75]		NADH dehydrogenase [ubiquinone] iron-sulfur protein 6, mitochondrial OS=Mus musculus OX=10090 GN=Ndufs6 PE=1 SV=2	P52503; A0A1Y7VKP8; A0A1Y7VM38	1	2933.46				No Quan Values	Not Found	High	Not Found	High	0.0001284	6.313e-07	56
FALSE	High	[K].QADVADQQTTELPAENGETENQSPASEEEKEAK.[S]	2xDeamidated [Q22; Q/N]; 1xPropionyl [N-Term]		0.000741788	0.000295583	2	2	2	2	A0A3B2W3M7; P18608	A0A3B2W3M7 [52-84]; P18608 [62-94]		Non-histone chromosomal protein HMG-14 OS=Mus musculus OX=10090 GN=Hmgn1 PE=1 SV=1 Non-histone chromosomal protein HMG-14 OS=Mus musculus OX=10090 GN=Hmgn1 PE=1 SV=2	A0A3B2W3M7; P18608	1	3631.59			7.04777e+06	Shared	Not Found	Not Found	High	High	0.0001284	6.669e-05	35	48.27
FALSE	High	[K].QADVADQQTTELPAENGETENQSPASEEEKEAK.[S]	1xDeamidated [Q22]; 1xPropionyl [N-Term]		0.00317833	0.000295583	2	2	1	2	A0A3B2W3M7; P18608	A0A3B2W3M7 [52-84]; P18608 [62-94]		Non-histone chromosomal protein HMG-14 OS=Mus musculus OX=10090 GN=Hmgn1 PE=1 SV=1 Non-histone chromosomal protein HMG-14 OS=Mus musculus OX=10090 GN=Hmgn1 PE=1 SV=2	A0A3B2W3M7; P18608	1	3630.6				No Quan Values	Not Found	Not Found	High	High	0.0001284	0.0004301	30
FALSE	High	[K].QADVADQQTTELPAENGETENQSPASEEEKEAK.[S]	1xPropionyl [N-Term]		0.00428276	0.000295583	2	2	1	1	A0A3B2W3M7; P18608	A0A3B2W3M7 [52-84]; P18608 [62-94]		Non-histone chromosomal protein HMG-14 OS=Mus musculus OX=10090 GN=Hmgn1 PE=1 SV=1 Non-histone chromosomal protein HMG-14 OS=Mus musculus OX=10090 GN=Hmgn1 PE=1 SV=2	A0A3B2W3M7; P18608	1	3629.62				No Quan Values	Not Found	Not Found	High	High	0.0001284	0.0006238	15
FALSE	High	[M].PEPAKSAPAPKKGSK.[K]	1xPropionyl [N-Term]; Propionyl [K]; 1xDelta:H(8)C(6)O(2) [K5]		5.5548e-05	0.000295583	1	5	2	7	Q8CGP1	Q8CGP1 [2-16]		Histone H2B type 1-K OS=Mus musculus OX=10090 GN=H2bc12 PE=1 SV=3	Q8CGP1; Q64478; Q8CBB6; Q6ZWY9; P10853	3	1772.98	966268516	4.5293e+08	2107900899		High	High	High	High	0.0001284	2.385e-06	52	65.46
FALSE	High	[M].PEPSKSAPAPK.[K]	1xPropionyl [N-Term]		0.00087581	0.000295583	1	1	1	2	Q64475	Q64475 [2-12]		Histone H2B type 1-B OS=Mus musculus OX=10090 GN=H2bc3 PE=1 SV=3	Q64475	1	1164.63	18602826		77659910		Peak Found	Not Found	High	High	0.0001284	8.245e-05	55	27.97
FALSE	High	[M].PEPSKSAPAPK.[K]	1xPropionyl [N-Term]; 1xDelta:H(8)C(6)O(2) [K5]		0.00478255	0.000295583	1	1	1	2	Q64475	Q64475 [2-12]		Histone H2B type 1-B OS=Mus musculus OX=10090 GN=H2bc3 PE=1 SV=3	Q64475	1	1276.68	26257320	22514914	60716092		High	Peak Found	High	High	0.0001284	0.0007188	32	50.78
FALSE	High	[M].PEPSKSAPAPKKGSK.[K]	1xPropionyl [N-Term]; 2xPropionyl [K11; K]		2.43364e-05	0.000295583	1	1	3	5	Q64475	Q64475 [2-16]		Histone H2B type 1-B OS=Mus musculus OX=10090 GN=H2bc3 PE=1 SV=3	Q64475	3	1676.92	42584694		133214812		High	Not Found	High	High	0.0001284	8.244e-07	73	40.36
FALSE	High	[M].PEPSKSAPAPKKGSK.[K]	1xPropionyl [N-Term]; 3xPropionyl [K5; K11; K15]		0.000828643	0.000295583	1	1	1	2	Q64475	Q64475 [2-16]		Histone H2B type 1-B OS=Mus musculus OX=10090 GN=H2bc3 PE=1 SV=3	Q64475	3	1732.95	77577640	29875380	90116072		High	Peak Found	High	High	0.0001284	7.688e-05	57	51.17
FALSE	High	[M].PEPSKSAPAPKKGSK.[K]	1xPropionyl [N-Term]; 4xPropionyl [K5; K11; K12; K15]		0.00112978	0.000295583	1	1	1	1	Q64475	Q64475 [2-16]		Histone H2B type 1-B OS=Mus musculus OX=10090 GN=H2bc3 PE=1 SV=3	Q64475	3	1788.97	39733040	29024880	187358784		Peak Found	Peak Found	High	High	0.0001284	0.0001142	34	64.39
FALSE	High	[M].PEPTKSAPAPK.[K]	1xPropionyl [N-Term]; 1xPropionyl [K5]		0.00194312	0.000295583	1	1	1	9	P10854	P10854 [2-12]		Histone H2B type 1-M OS=Mus musculus OX=10090 GN=H2bc14 PE=1 SV=2	P10854	1	1234.67	346523136	228801360	636725314		High	High	High	High	0.0001284	0.0002285	54	42.92
FALSE	High	[M].PEPTKSAPAPKKGSK.[K]	1xPropionyl [N-Term]; 3xPropionyl [K5; K11; K]		0.000242377	0.000295583	1	1	2	6	P10854	P10854 [2-16]		Histone H2B type 1-M OS=Mus musculus OX=10090 GN=H2bc14 PE=1 SV=2	P10854	3	1746.96	141025632	57211184	249587488		High	High	High	High	0.0001284	1.582e-05	59	51.89
FALSE	High	[M].PHPYPALTPEQKKELSDIAHR.[I]	1xPropionyl [N-Term]; 2xPropionyl [K12; K13]		6.0079e-08	0.000295583	1	4	1	1	D3YWI1	D3YWI1 [2-22]		Fructose-bisphosphate aldolase (Fragment) OS=Mus musculus OX=10090 GN=Aldoa PE=1 SV=8	D3YWI1; A0A0U1RPN8; D3Z510; P05064	2	2595.36	12625918	45263364	13809532		Peak Found	High	Peak Found	High	0.0001284	3.659e-10	81	74.59
FALSE	High	[M].PHPYPALTPEQKKELSDIAHR.[I]	1xPropionyl [N-Term]; 1xPropionyl [K13]; 1xDelta:H(8)C(6)O(2) [K12]		0.00497086	0.000295583	1	4	1	2	D3YWI1	D3YWI1 [2-22]		Fructose-bisphosphate aldolase (Fragment) OS=Mus musculus OX=10090 GN=Aldoa PE=1 SV=8	D3YWI1; A0A0U1RPN8; D3Z510; P05064	2	2651.38	20284398	267817440	42132936		Peak Found	High	Peak Found	High	0.0001284	0.0007515	22	82.8
FALSE	High	[M].PKKFQGENSKSAAAR.[A]	1xPropionyl [N-Term]; 3xPropionyl [K2; K3; K10]		3.50766e-05	0.000295583	1	2	1	2	Q9D8X2	Q9D8X2 [2-16]		Coiled-coil domain-containing protein 124 OS=Mus musculus OX=10090 GN=Ccdc124 PE=1 SV=1	Q9D8X2; A0A1D5RLD5	3	1842.97	61026140	49521684	39816988		High	High	Peak Found	High	0.0001284	1.319e-06	71	67.6
FALSE	High	[M].PMFIVNTNVPR.[A]	1xPropionyl [N-Term]		0.000257601	0.000295583	1	1	1	8	P34884	P34884 [2-12]		Macrophage migration inhibitory factor OS=Mus musculus OX=10090 GN=Mif PE=1 SV=2	P34884	0	1343.71	81056680	117976952	86767000		High	High	High	High	0.0001284	1.718e-05	69	93.54
FALSE	High	[M].PMFIVNTNVPR.[A]	1xOxidation [M2]; 1xPropionyl [N-Term]		0.000705732	0.000295583	1	1	1	1	P34884	P34884 [2-12]		Macrophage migration inhibitory factor OS=Mus musculus OX=10090 GN=Mif PE=1 SV=2	P34884	0	1359.71				No Quan Values	Not Found	High	Not Found	High	0.0001284	6.259e-05	48
FALSE	High	[K].TPKKAKKPAAAGVK.[K]	1xPropionyl [N-Term]; 4xPropionyl [K3; K4; K6; K7]		0.00181832	0.000295583	1	1	1	1	P43276	P43276 [152-165]		Histone H1.5 OS=Mus musculus OX=10090 GN=H1-5 PE=1 SV=2	P43276	3	1675.02	20398382		70088912		Peak Found	Not Found	High	High	0.0001284	0.0002112	45	59.1
FALSE	High	[R].QAASKAASKQR.[E]	1xPropionyl [N-Term]; 2xPropionyl [K5; K9]		6.70584e-05	0.000295583	1	2	1	8	A0A087WRY3	A0A087WRY3 [94-104]		Nuclear ubiquitous casein and cyclin-dependent kinase substrate 1 OS=Mus musculus OX=10090 GN=Nucks1 PE=1 SV=1	A0A087WRY3; Q80XU3	2	1313.72	651772416	461640288	418820192		High	High	High	High	0.0001284	3.043e-06	89	43.19
FALSE	High	[RK].RKASGPPVSELITKAVAASK.[E]	Propionyl [K]; 1xDelta:H(8)C(6)O(2) [K2]; 1xPropionyl [N-Term]		7.45652e-08	0.000295583	2	2	3	6	P15864; P43277	P15864 [33-52]; P43277 [34-53]		Histone H1.2 OS=Mus musculus OX=10090 GN=H1-2 PE=1 SV=2 Histone H1.3 OS=Mus musculus OX=10090 GN=H1-3 PE=1 SV=2	P15864; P43277	3	2178.25	103862980	1.43792e+07	403444864	Shared	High	Peak Found	High	High	0.0001284	4.818e-10	72	89.94
FALSE	High	[R].RKHEEPPADSAEPR.[A]	1xDelta:H(8)C(6)O(2) [K2]; 1xPropionyl [N-Term]; 1xPropionyl [K2]		1.49839e-07	0.000295583	1	2	2	12	Q8K0Y6	Q8K0Y6 [64-77]		Tubby-related protein 1 OS=Mus musculus OX=10090 GN=Tulp1 PE=2 SV=1	Q8K0Y6; Q9Z273	2	1730.85	124560559	221450038	1.43631e+08		High	High	High	High	0.0001284	1.183e-09	68	30.4
FALSE	High	[R].RKIMSSPLSKELR.[Q]	1xPropionyl [N-Term]; 2xPropionyl [K2; K10]		1.81454e-05	0.000295583	1	3	1	2	B1ARA5	B1ARA5 [27-39]		60S ribosomal protein L26 OS=Mus musculus OX=10090 GN=Rpl26 PE=1 SV=1	B1ARA5; B1ARA3; P61255	3	1712.97	26811668	34725232	30325670		High	High	Peak Found	High	0.0001284	5.641e-07	52	73.79
FALSE	High	[R].RKNHTHQQDIDDLKR.[Q]	Propionyl [K]; 1xDelta:H(8)C(6)O(2) [K2]; 1xPropionyl [N-Term]		1.70463e-06	0.000295583	1	3	2	7	P28574	P28574 [76-90]		Protein max OS=Mus musculus OX=10090 GN=Max PE=1 SV=2	P28574; P28574-2; A0A1W2P7P4	3	2072.06	60020222	87778640	29045842		High	High	High	High	0.0001284	2.704e-08	57	40.6
FALSE	High	[R].RVEELVAKR.[V]	1xPropionyl [N-Term]; 1xPropionyl [K8]		9.5587e-05	0.000295583	1	3	1	1	Q3UL36	Q3UL36 [131-139]		Arginine and glutamate-rich protein 1 OS=Mus musculus OX=10090 GN=Arglu1 PE=1 SV=2	A0A140LIS5; Q3UL36-2; Q3UL36	2	1211.71		31922746			Not Found	High	Not Found	High	0.0001284	4.8e-06	62	58.79
FALSE	High	[R].RVFEKYGR.[V]	1xPropionyl [N-Term]; 1xPropionyl [K5]		0.00148994	0.000295583	1	1	1	7	Q62093	Q62093 [32-39]		Serine/arginine-rich splicing factor 2 OS=Mus musculus OX=10090 GN=Srsf2 PE=1 SV=4	Q62093	2	1166.63	288574336	173739088	238684944		High	High	High	High	0.0001284	0.000163	29	60.97
FALSE	High	[R].RVGLKAPGIIPR.[I]	1xPropionyl [N-Term]; 1xPropionyl [K5]		1.82462e-05	0.000295583	1	2	1	1	Q03265	Q03265 [171-182]		ATP synthase subunit alpha, mitochondrial OS=Mus musculus OX=10090 GN=Atp5f1a PE=1 SV=1	Q03265; D3Z6F5	2	1388.87	32838298	76820768	46576956		Peak Found	High	Peak Found	High	0.0001284	5.702e-07	61	64.64
FALSE	High	[R].RVGRRPDQQLQGDGKLIDR.[R]	1xPropionyl [N-Term]; 1xPropionyl [K15]		1.42553e-07	0.000295583	1	11	1	2	Q3UMP4	Q3UMP4 [108-126]		Plasminogen activator inhibitor 1 RNA-binding protein OS=Mus musculus OX=10090 GN=Serbp1 PE=1 SV=1	A0A0N4SUQ1; A0A0N4SV40; A0A0N4SV32; Q9CY58-3; A0A0N4SUN8; Q9CY58-4; A0A0N4SWH2; A0A0N4SVK5; Q9CY58; Q9CY58-2; Q3UMP4	3	2319.26	49957516	43013844	34497504		Peak Found	High	High	High	0.0001284	1.113e-09	47	46.23
FALSE	High	[R].RVQRPEDASGGSSPSGTSKSDANR.[A]	1xPropionyl [N-Term]; 1xPropionyl [K19]		0.000228052	0.000295583	1	5	1	3	A0A1Y7VJA2	A0A1Y7VJA2 [219-242]		Ena/VASP-like protein (Fragment) OS=Mus musculus OX=10090 GN=Evl PE=1 SV=1	A0A1Y7VJA2; E9PVP4; P70429-2; P70429; F8WJB9	2	2558.22	3.8332e+06	6389237	3.13147e+06		High	High	High	High	0.0001284	1.469e-05	55	31.93
FALSE	High	[K].RVTIMPKDIQLAR.[R]	1xPropionyl [N-Term]; 1xPropionyl [K7]		2.64036e-06	0.000295583	2	6	1	2	P84244; P68433	P84244 [117-129]; P68433 [117-129]		Histone H3.3 OS=Mus musculus OX=10090 GN=H3-3a PE=1 SV=2 Histone H3.1 OS=Mus musculus OX=10090 GN=H3c1 PE=1 SV=2	P84244; P02301; P68433; F8WI35; P84228; A0A1W2P768	2	1652.95	20370912	48163900	46391752	Shared	Peak Found	High	High	High	0.0001284	4.754e-08	60	71.23
FALSE	High	[R].RVDHTTVTGNMQTSQKGNPESSGKTDLGSSSSGDTR.[S]	1xDeamidated [Q/N]; 1xPropionyl [N-Term]; 2xPropionyl [K16; K24]		0.00066772	0.000295583	1	1	2	2	Q3UNH4	Q3UNH4 [404-439]		G protein-regulated inducer of neurite outgrowth 1 OS=Mus musculus OX=10090 GN=Gprin1 PE=1 SV=2	Q3UNH4	3	3891.79		9798025			High	High	Not Found	High	0.0001284	5.824e-05	55	48.33
FALSE	High	[R].TIHGLASHKR.[E]	1xPropionyl [N-Term]; 1xPropionyl [K9]		0.000792744	0.000295583	1	4	1	1	E9QMU3	E9QMU3 [287-296]		Ensconsin OS=Mus musculus OX=10090 GN=Map7 PE=1 SV=3	O88735-2; E9QMU3; D3YWN7; O88735	1	1231.69	34498036	47701200	28395372		Peak Found	Peak Found	High	High	0.0001284	7.292e-05	52	40.67
FALSE	High	[R].RYQKSTELLIR.[K]	1xAcetyl [K4]; 1xPropionyl [N-Term]		0.00133384	0.000295583	2	7	1	3	P84244; P68433	P84244 [54-64]; P68433 [54-64]	P84244 1xAcetyl [K57]; P68433 1xAcetyl [K57]	Histone H3.3 OS=Mus musculus OX=10090 GN=H3-3a PE=1 SV=2 Histone H3.1 OS=Mus musculus OX=10090 GN=H3c1 PE=1 SV=2	P84244; P02301; E0CZ27; P68433; F8WI35; P84228; A0A1W2P768	2	1504.85	137122720	207025456	180497472	Shared	High	High	High	High	0.0001284	0.0001417	30	60.41
FALSE	High	[R].RYQKSTELLIR.[K]	1xPropionyl [N-Term]; 1xPropionyl [K4]		2.42986e-06	0.000295583	2	7	1	23	P84244; P68433	P84244 [54-64]; P68433 [54-64]		Histone H3.3 OS=Mus musculus OX=10090 GN=H3-3a PE=1 SV=2 Histone H3.1 OS=Mus musculus OX=10090 GN=H3c1 PE=1 SV=2	P84244; P02301; E0CZ27; P68433; F8WI35; P84228; A0A1W2P768	2	1518.86	3579830756	7652859984	4139937908	Shared	High	High	High	High	0.0001284	4.268e-08	65	61.77
FALSE	High	[R].RYQKSTELLIR.[K]	1xDeamidated [Q3]; 1xPropionyl [N-Term]; 1xPropionyl [K4]		0.000375401	0.000295583	2	7	1	3	P84244; P68433	P84244 [54-64]; P68433 [54-64]		Histone H3.3 OS=Mus musculus OX=10090 GN=H3-3a PE=1 SV=2 Histone H3.1 OS=Mus musculus OX=10090 GN=H3c1 PE=1 SV=2	P84244; P02301; E0CZ27; P68433; F8WI35; P84228; A0A1W2P768	2	1519.85	407611328		439598144	Shared	High	Not Found	High	High	0.0001284	2.788e-05	53	62.65
FALSE	High	[R].RYQKSTELLIR.[K]	1xPropionyl [N-Term]; 1xDelta:H(8)C(6)O(2) [K4]		8.63842e-06	0.000295583	2	7	1	17	P84244; P68433	P84244 [54-64]; P68433 [54-64]		Histone H3.3 OS=Mus musculus OX=10090 GN=H3-3a PE=1 SV=2 Histone H3.1 OS=Mus musculus OX=10090 GN=H3c1 PE=1 SV=2	P84244; P02301; E0CZ27; P68433; F8WI35; P84228; A0A1W2P768	2	1574.89	1340477409	3126042858	1.4731e+09	Shared	High	High	High	High	0.0001284	2.18e-07	44	74.83
FALSE	High	[K].SAAQAAAQTNSNAAGKQLR.[K]	1xPropionyl [N-Term]; 1xPropionyl [K16]		0.00224362	0.000295583	1	9	1	1	Q3UMP4	Q3UMP4 [53-71]		Plasminogen activator inhibitor 1 RNA-binding protein OS=Mus musculus OX=10090 GN=Serbp1 PE=1 SV=1	A0A0N4SUQ1; A0A0N4SV32; Q9CY58-3; A0A0N4SUN8; Q9CY58-4; A0A0N4SWH2; Q9CY58; Q9CY58-2; Q3UMP4	1	1970				No Quan Values	Not Found	Not Found	High	High	0.0001284	0.0002748	42
FALSE	High	[R].SAGEDNDGPVLTDEQKSR.[I]	1xPropionyl [N-Term]; 1xPropionyl [K16]		0.000394584	0.000295583	1	3	1	2	Q9JM93	Q9JM93 [140-157]		ADP-ribosylation factor-like protein 6-interacting protein 4 OS=Mus musculus OX=10090 GN=Arl6ip4 PE=1 SV=1	Q9JM93; D3Z6F1; D3YWC2	1	2029.93	6663641				High	High	Not Found	High	0.0001284	2.976e-05	57	50.24
FALSE	High	[R].RYGGGGYGRR.[S]	1xPropionyl [N-Term]		0.00146541	0.000295583	1	1	1	5	Q62093	Q62093 [109-118]		Serine/arginine-rich splicing factor 2 OS=Mus musculus OX=10090 GN=Srsf2 PE=1 SV=4	Q62093	2	1154.58	218242752	128946680	176450272		High	High	High	High	0.0001284	0.0001602	28	26.98
FALSE	High	[R].SAGKYDVYLINPQGKAFR.[S]	Propionyl [K]; 1xDelta:H(8)C(6)O(2) [K4]; 1xPropionyl [N-Term]		3.4308e-05	0.000295583	1	4	2	8	Q9Z2D6-2	Q9Z2D6-2 [133-150]		Isoform B of Methyl-CpG-binding protein 2 OS=Mus musculus OX=10090 GN=Mecp2	D3YY81; D3Z7U4; Q9Z2D6-2; Q9Z2D6	2	2195.15	71334508	158412088	90177080		High	High	High	High	0.0001284	1.28e-06	47	86.94
FALSE	High	[R].RVAEAQLGGLR.[S]	1xPropionyl [N-Term]		5.61668e-05	0.000295583	1	3	1	1	Q8CJ40	Q8CJ40 [1428-1438]		Rootletin OS=Mus musculus OX=10090 GN=Crocc PE=1 SV=2	Q8CJ40; Q8CJ40-2; Q8CJ40-3	1	1225.7	80141744	183416144	52016004		Peak Found	High	Peak Found	High	0.0001284	2.424e-06	62	53.5
FALSE	High	[R].RTETADKKTTEQR.[N]	1xPropionyl [N-Term]; 2xPropionyl [K7; K8]		9.00165e-08	0.000295583	1	4	1	4	E9QMU3	E9QMU3 [595-607]		Ensconsin OS=Mus musculus OX=10090 GN=Map7 PE=1 SV=3	O88735-2; E9QMU3; D3YWN7; O88735	3	1731.89	11109119	16446459	6.84707e+06		High	High	High	High	0.0001284	6.168e-10	67	36.64
FALSE	High	[R].RRQQQQLLIQQQQQQQQQQPQQNHMS.[-]	2xDeamidated [Q14; Q19]; 1xPropionyl [N-Term]		0.00214653	0.000295583	1	2	1	1	Q3TUM0	Q3TUM0 [86-111]		Protein lin-7 homolog A OS=Mus musculus OX=10090 GN=Lin7a PE=1 SV=1	Q3TUM0; Q8JZS0	2	3343.63				No Quan Values	Not Found	Not Found	High	High	0.0001284	0.0002602	38
FALSE	High	[R].RRVGLKAPGIIPR.[I]	1xPropionyl [N-Term]; 1xPropionyl [K6]		2.89201e-08	0.000295583	1	2	1	3	Q03265	Q03265 [170-182]		ATP synthase subunit alpha, mitochondrial OS=Mus musculus OX=10090 GN=Atp5f1a PE=1 SV=1	Q03265; D3Z6F5	3	1544.97	118864168	241758128	184263496		High	High	High	High	0.0001284	1.426e-10	86	54.63
FALSE	High	[R].RSEGHEQTPAAHAQGTGPEGGKGR.[A]	1xPropionyl [N-Term]; 1xPropionyl [K22]		8.02006e-11	0.000295583	1	5	1	8	Q7TSJ2	Q7TSJ2 [385-408]		Microtubule-associated protein 6 OS=Mus musculus OX=10090 GN=Map6 PE=1 SV=2	D3Z6W1; Q7TSJ2-2; Q7TSJ2; Q7TSJ2-3; A0A140LIT9	2	2527.2	25406598	77514296	2.49419e+07		High	High	High	High	0.0001284	7.365e-14	72	27.03
FALSE	High	[R].RSEGHEQTPAAHAQGTGPEGGKGR.[A]	1xDeamidated [Q14]; 1xPropionyl [N-Term]; 1xPropionyl [K22]		1.57498e-07	0.000295583	1	5	1	4	Q7TSJ2	Q7TSJ2 [385-408]		Microtubule-associated protein 6 OS=Mus musculus OX=10090 GN=Map6 PE=1 SV=2	D3Z6W1; Q7TSJ2-2; Q7TSJ2; Q7TSJ2-3; A0A140LIT9	2	2528.19			4.23691e+06		High	Not Found	High	High	0.0001284	1.266e-09	59	27.09
FALSE	High	[R].RSGATGGLSGGESR.[A]	1xPropionyl [N-Term]		1.08069e-07	0.000295583	1	1	1	6	Q9CXS4	Q9CXS4 [17-30]		Centromere protein V OS=Mus musculus OX=10090 GN=Cenpv PE=1 SV=2	Q9CXS4	1	1347.66	101413088	140479888	105384144		High	High	High	High	0.0001284	7.764e-10	78	28.61
FALSE	High	[R].RSKTKEAR.[K]	1xPropionyl [N-Term]; 2xPropionyl [K3; K5]		0.000775381	0.000295583	1	2	1	4	P84099	P84099 [163-170]		60S ribosomal protein L19 OS=Mus musculus OX=10090 GN=Rpl19 PE=1 SV=1	P84099; A2A547	3	1143.65	2.95162e+07	89111032	49580324		High	High	High	High	0.0001284	7.047e-05	45	31.74
FALSE	High	[K].RTSPSKPSSAPALKPGPKTTPTVSKATSPSTLVSTGPSSR.[S]	1xPropionyl [K25]; 1xCrotonaldehyde [K6]		0.000514724	0.000295583	1	8	1	1	P27546	P27546 [758-797]		Microtubule-associated protein 4 OS=Mus musculus OX=10090 GN=Map4 PE=1 SV=3	P27546; A0A0G2JFH2; P27546-2; A0A140T8T5; P27546-3; P27546-4; A0A0G2JDN7; E9PZ43	3	4075.2				No Quan Values	Not Found	High	Not Found	High	0.0001284	4.177e-05	40
FALSE	High	[R].RSPSRPLPEVTDEYKNDVKNR.[S]	1xDeamidated [N16]; 1xPropionyl [N-Term]; 2xPropionyl [K15; K19]		0.000226792	0.000295583	1	3	1	1	P32067	P32067 [91-111]		Lupus La protein homolog OS=Mus musculus OX=10090 GN=Ssb PE=1 SV=1	P32067; A2AR07; D6RI87	3	2669.35				No Quan Values	Not Found	High	Not Found	High	0.0001284	1.452e-05	24
FALSE	High	[R].RSRPETGRPRPKGPEGERPAR.[F]	1xPropionyl [N-Term]; 1xPropionyl [K12]		0.00334038	0.000295583	1	4	1	1	P63325	P63325 [96-116]		40S ribosomal protein S10 OS=Mus musculus OX=10090 GN=Rps10 PE=1 SV=1	P63325; Q3UW83; A0A338P7K4; A0A3B2W864	2	2498.34	3.55384e+06	12052430	20708360		Peak Found	High	Peak Found	High	0.0001284	0.0004565	12	23.53
FALSE	High	[R].RSRPLNAVSQDGKETKAGEAPTENPAPATEQSSAE.[-]	1xPropionyl [N-Term]; 2xPropionyl [K13; K16]		9.92136e-06	0.000295583	2	2	1	2	Q9JKB3; Q9JKB3-2	Q9JKB3 [327-361]; Q9JKB3-2 [258-292]		Y-box-binding protein 3 OS=Mus musculus OX=10090 GN=Ybx3 PE=1 SV=2 Isoform 2 of Y-box-binding protein 3 OS=Mus musculus OX=10090 GN=Ybx3	Q9JKB3; Q9JKB3-2	3	3791.83	11524167	31898124	18782814	Shared	Peak Found	High	High	High	0.0001284	2.612e-07	50	51.63
FALSE	High	[R].RSRPLNAVSQDGKETKAGEAPTENPAPATEQSSAE.[-]	1xDeamidated [N24]; 1xPropionyl [N-Term]; 2xPropionyl [K13; K16]		2.83749e-06	0.000295583	2	2	1	1	Q9JKB3; Q9JKB3-2	Q9JKB3 [327-361]; Q9JKB3-2 [258-292]		Y-box-binding protein 3 OS=Mus musculus OX=10090 GN=Ybx3 PE=1 SV=2 Isoform 2 of Y-box-binding protein 3 OS=Mus musculus OX=10090 GN=Ybx3	Q9JKB3; Q9JKB3-2	3	3792.82				No Quan Values	Not Found	High	Not Found	High	0.0001284	5.222e-08	54
FALSE	High	[R].TLLIKTVETR.[D]	1xPropionyl [N-Term]; 1xPropionyl [K5]		0.00200868	0.000295583	1	1	1	2	P20152	P20152 [441-450]		Vimentin OS=Mus musculus OX=10090 GN=Vim PE=1 SV=3	P20152	1	1285.77		39429316	21768386		High	High	Peak Found	High	0.0001284	0.0002387	59	95.66
FALSE	High	[K].RSTITSR.[E]	1xPropionyl [N-Term]		0.00409773	0.000295583	6	14	1	4	Q64475; Q64525; Q8CGP1; P10854; Q9D2U9; Q8CGP0	Q64475 [87-93]; Q64525 [87-93]; Q8CGP1 [87-93]; P10854 [87-93]; Q9D2U9 [87-93]; Q8CGP0 [87-93]		Histone H2B type 1-B OS=Mus musculus OX=10090 GN=H2bc3 PE=1 SV=3 Histone H2B type 2-B OS=Mus musculus OX=10090 GN=Hist2h2bb PE=1 SV=3 Histone H2B type 1-K OS=Mus musculus OX=10090 GN=H2bc12 PE=1 SV=3 Histone H2B type 1-M OS=Mus musculus OX=10090 GN=H2bc14 PE=1 SV=2 H2B.U histone 2 OS=Mus musculus OX=10090 GN=H2bu2 PE=1 SV=3 Histone H2B type 3-B OS=Mus musculus OX=10090 GN=H2bu1 PE=1 SV=3	Q64475; Q8CGP2; Q64525; Q64524; Q8CGP1; P10854; Q64478; P70696; Q9D2U9; Q8CGP2-2; Q8CBB6; Q6ZWY9; Q8CGP0; P10853	1	876.49	5957128	12646794	32349252	Shared	High	High	High	High	0.0001284	0.0005936	48	25.91
FALSE	High	[R].RTEHNQVGEKTEER.[R]	1xPropionyl [N-Term]; 1xPropionyl [K10]		4.12884e-07	0.000295583	1	1	1	2	Q61029-4	Q61029-4 [215-228]		Isoform Gamma of Lamina-associated polypeptide 2, isoforms beta/delta/epsilon/gamma OS=Mus musculus OX=10090 GN=Tmpo	Q61029-4	2	1824.88	2999304	8498957	5237534		High	High	Peak Found	High	0.0001284	4.376e-09	52	30.02
FALSE	High	[R].RSPTSSPTPQRR.[A]	1xPropionyl [N-Term]		0.00534037	0.000295583	1	9	1	3	P39053	P39053 [773-784]		Dynamin-1 OS=Mus musculus OX=10090 GN=Dnm1 PE=1 SV=2	P39053; P39053-3; F6RRH9; F6TH70; A0A0J9YUN4; P39053-4; A0A0J9YUE9; P39053-5; P39053-6	2	1425.76	5064314	20472048	10807262		High	High	High	High	0.0001284	0.0008224	20	21.83
FALSE	High	[R].SAHGTAPVNIAGSR.[T]	1xPropionyl [N-Term]		0.000553142	0.000295583	1	3	1	6	Q8BTI8	Q8BTI8 [2296-2309]		Serine/arginine repetitive matrix protein 2 OS=Mus musculus OX=10090 GN=Srrm2 PE=1 SV=3	Q8BTI8; Q8BTI8-2; Q8BTI8-3	0	1393.72	205392656	244050720	123775552		High	High	High	High	0.0001284	4.588e-05	57	38.63
FALSE	High	[R].SAKAGVIFPVGR.[M]	1xPropionyl [N-Term]; 1xPropionyl [K3]		0.00152328	0.000295583	1	2	1	3	Q9QZQ8	Q9QZQ8 [16-27]		Core histone macro-H2A.1 OS=Mus musculus OX=10090 GN=Macroh2a1 PE=1 SV=3	Q9QZQ8-2; Q9QZQ8	1	1313.76	163637888	259791056	228061472		High	Peak Found	High	High	0.0001284	0.0001676	83	76.54
FALSE	High	[K].SAPAPKKGSK.[K]	1xPropionyl [N-Term]; 1xPropionyl [K]		0.0016828	0.000295583	5	10	2	3	Q64475; Q64525; Q8CGP1; P10854; Q8CGP0	Q64475 [7-16]; Q64525 [7-16]; Q8CGP1 [7-16]; P10854 [7-16]; Q8CGP0 [7-16]		Histone H2B type 1-B OS=Mus musculus OX=10090 GN=H2bc3 PE=1 SV=3 Histone H2B type 2-B OS=Mus musculus OX=10090 GN=Hist2h2bb PE=1 SV=3 Histone H2B type 1-K OS=Mus musculus OX=10090 GN=H2bc12 PE=1 SV=3 Histone H2B type 1-M OS=Mus musculus OX=10090 GN=H2bc14 PE=1 SV=2 Histone H2B type 3-B OS=Mus musculus OX=10090 GN=H2bu1 PE=1 SV=3	Q64475; Q64525; Q64524; Q8CGP1; P10854; Q64478; Q8CBB6; Q6ZWY9; Q8CGP0; P10853	2	1082.62	19508696		260042752	Shared	Peak Found	Not Found	High	High	0.0001284	0.0001907	45	24.12
FALSE	High	[R].SATVSPQQPQAQQR.[R]	1xPropionyl [N-Term]		0.000264834	0.000295583	1	13	1	1	D3Z5J3	D3Z5J3 [853-866]		Sorbin and SH3 domain-containing protein 1 OS=Mus musculus OX=10090 GN=Sorbs1 PE=1 SV=1	Q62417-3; Q62417-5; Q62417-2; D3Z5J3; Q62417-4; A0A286YDN0; A0A286YCI8; E9QNA7; A0A286YCQ0; E9PYX6; Q62417; E9Q6A3; Q62417-6	0	1581.8				No Quan Values	Not Found	High	Not Found	High	0.0001284	1.771e-05	57
FALSE	High	[R].SAVKKAESER.[I]	1xPropionyl [N-Term]; 2xPropionyl [K4; K5]		0.00101138	0.000295583	1	3	1	3	Q8CJ40	Q8CJ40 [1225-1234]		Rootletin OS=Mus musculus OX=10090 GN=Crocc PE=1 SV=2	Q8CJ40; Q8CJ40-2; Q8CJ40-3	2	1272.68	29307622	79675304	34898796		High	High	High	High	0.0001284	9.904e-05	43	56.18
FALSE	High	[R].SAVPPGADKKAEAGAGSATEFQFR.[G]	1xPropionyl [N-Term]; 2xPropionyl [K9; K10]; 1xDelta:H(8)C(6)O(2) [K10]		2.84191e-05	0.000295583	1	1	2	13	P63325	P63325 [130-153]		40S ribosomal protein S10 OS=Mus musculus OX=10090 GN=Rps10 PE=1 SV=1	P63325	2	2560.27	387014008	357242187	262239420		High	High	High	High	0.0001284	1.005e-06	63	74.6
FALSE	High	[K].SDAAPAASDSKPSSAEPAPSSK.[E]	1xPropionyl [N-Term]; 1xPropionyl [K11]		2.99909e-06	0.000295583	1	1	1	2	Q91XV3	Q91XV3 [160-181]		Brain acid soluble protein 1 OS=Mus musculus OX=10090 GN=Basp1 PE=1 SV=3	Q91XV3	0	2170.01	4689907	7378914	12792718		High	Peak Found	High	High	0.0001284	5.607e-08	90	41.01
FALSE	High	[R].TLETPAAQMEGFLNR.[K]	1xPropionyl [N-Term]		0.000375401	0.000295583	1	1	1	1	Q62261	Q62261 [2191-2205]		Spectrin beta chain, non-erythrocytic 1 OS=Mus musculus OX=10090 GN=Sptbn1 PE=1 SV=2	Q62261	0	1733.85	5814902	17745848	6.56577e+06		Peak Found	High	Peak Found	High	0.0001284	2.777e-05	73	86.94
FALSE	High	[M].SDAAVDTSSEITTK.[DW]	1xAcetyl [N-Term]		0.00251988	0.000295583	1	4	1	1	P26350	P26350 [2-15]	P26350 1xAcetyl [N-Term]	Prothymosin alpha OS=Mus musculus OX=10090 GN=Ptma PE=1 SV=2	P26350; A0A087WP98; A0A087WQN2; A0A087WPN6	0	1466.69				No Quan Values	Not Found	High	Not Found	High	0.0001284	0.0003201	33
FALSE	High	[M].SATAATVPPAAPAGEGGPPAPPPNLTSNRR.[L]	1xAcetyl [N-Term]; 1xDeamidated [N28]		0.000195293	0.000295583	1	2	1	2	B0QZN5	B0QZN5 [2-31]	B0QZN5 1xAcetyl [N-Term]	Synaptobrevin-2 OS=Mus musculus OX=10090 GN=Vamp2 PE=1 SV=1	B0QZN5; P63044	1	2865.45				No Quan Values	High	High	Not Found	High	0.0001284	1.197e-05	15
FALSE	High	[M].SDAAVDTSSEITTKDLK.[E]	1xAcetyl [N-Term]; 1xPropionyl [K17]		0.00084252	0.000295583	1	3	1	1	P26350	P26350 [2-18]	P26350 1xAcetyl [N-Term]	Prothymosin alpha OS=Mus musculus OX=10090 GN=Ptma PE=1 SV=2	P26350; A0A087WP98; A0A087WPN6	1	1878.92				No Quan Values	Not Found	Not Found	High	High	0.0001284	7.869e-05	49
FALSE	High	[M].SEAAPAAPAAAPPAEK.[A]	1xAcetyl [N-Term]		8.54326e-06	0.000295583	1	1	1	7	P15864	P15864 [2-17]	P15864 1xAcetyl [N-Term]	Histone H1.2 OS=Mus musculus OX=10090 GN=H1-2 PE=1 SV=2	P15864	0	1490.75	202722512	502470748	290935772		High	High	High	High	0.0001284	2.148e-07	71	36.95
FALSE	High	[M].SEAAPAAPAAAPPAEK.[A]	1xAcetyl [N-Term]; 1xPropionyl [K16]		0.0018284	0.000295583	1	1	1	3	P15864	P15864 [2-17]	P15864 1xAcetyl [N-Term]	Histone H1.2 OS=Mus musculus OX=10090 GN=H1-2 PE=1 SV=2	P15864	0	1546.77	104346296	157522304	156266864		High	High	High	High	0.0001284	0.0002126	22	50.55
FALSE	High	[M].SEAAPAAPAAAPPAEKAPAK.[K]	1xAcetyl [N-Term]		3.90637e-07	0.000295583	1	1	1	8	P15864	P15864 [2-21]	P15864 1xAcetyl [N-Term]	Histone H1.2 OS=Mus musculus OX=10090 GN=H1-2 PE=1 SV=2	P15864	1	1857.97	203561626	119813591	602840076		High	High	High	High	0.0001284	4.069e-09	46	34.55
FALSE	High	[M].SEAAPAAPAAAPPAEKAPAK.[K]	1xAcetyl [N-Term]; 1xPropionyl [K]		5.47656e-07	0.000295583	1	1	2	28	P15864	P15864 [2-21]	P15864 1xAcetyl [N-Term]	Histone H1.2 OS=Mus musculus OX=10090 GN=H1-2 PE=1 SV=2	P15864	1	1914	1654990348	1307980999	2577015380		High	High	High	High	0.0001284	6.277e-09	65	44.28
FALSE	High	[M].SEAAPAAPAAAPPAEKAPAK.[K]	1xAcetyl [N-Term]; 2xPropionyl [K16; K20]		5.67924e-05	0.000295583	1	1	1	9	P15864	P15864 [2-21]	P15864 1xAcetyl [N-Term]	Histone H1.2 OS=Mus musculus OX=10090 GN=H1-2 PE=1 SV=2	P15864	1	1970.02	272801752	231108460	744169104		High	High	High	High	0.0001284	2.449e-06	32	57.05
FALSE	High	[M].SEAAPAAPAAAPPAEKAPAKK.[K]	1xAcetyl [N-Term]		4.02234e-06	0.000295583	1	1	1	3	P15864	P15864 [2-22]	P15864 1xAcetyl [N-Term]	Histone H1.2 OS=Mus musculus OX=10090 GN=H1-2 PE=1 SV=2	P15864	2	1986.07	17842468		206730766		Peak Found	Not Found	High	High	0.0001284	8.17e-08	63	30.89
FALSE	High	[R].TLDSSGTQHLR.[R]	1xPropionyl [N-Term]		0.00343393	0.000295583	1	2	1	1	Q8R149	Q8R149 [281-291]		BUD13 homolog OS=Mus musculus OX=10090 GN=Bud13 PE=1 SV=1	Q8R149-2; Q8R149	0	1270.64				No Quan Values	High	Not Found	Not Found	High	0.0001284	0.0004732	61
FALSE	High	[M].SATAATVPPAAPAGEGGPPAPPPNLTSNRR.[L]	1xAcetyl [N-Term]		2.64036e-06	0.000295583	1	2	1	8	B0QZN5	B0QZN5 [2-31]	B0QZN5 1xAcetyl [N-Term]	Synaptobrevin-2 OS=Mus musculus OX=10090 GN=Vamp2 PE=1 SV=1	B0QZN5; P63044	1	2864.46	225623020	370969892	126442910		High	High	High	High	0.0001284	4.743e-08	37	50.65
FALSE	High	[R].SASQGKAYESKR.[K]	1xPropionyl [N-Term]; 2xPropionyl [K6; K11]		8.89465e-05	0.000295583	1	1	1	3	Q9ERU3	Q9ERU3 [13-24]		Zinc finger protein 22 OS=Mus musculus OX=10090 GN=Znf22 PE=1 SV=2	Q9ERU3	2	1479.74	12182836	28779800	16833854		High	High	High	High	0.0001284	4.375e-06	60	47.55
FALSE	High	[K].SASKAVKPKAAKPKVAK.[A]	Propionyl [K]; 1xDelta:H(8)C(6)O(2) [K]; 1xAcetyl [K17]; 1xPropionyl [N-Term]; 1xCrotonaldehyde [K7]		0.00356932	0.000295583	1	1	2	4	P15864	P15864 [187-203]		Histone H1.2 OS=Mus musculus OX=10090 GN=H1-2 PE=1 SV=2	P15864	3	2045.24			288353568		High	Not Found	High	High	0.0001284	0.0004977	45	64.33
FALSE	High	[K].SAPAPKKGSK.[K]	1xPropionyl [N-Term]; 2xPropionyl [K]; 1xDelta:H(8)C(6)O(2) [K10]		0.00187968	0.000295583	5	10	2	5	Q64475; Q64525; Q8CGP1; P10854; Q8CGP0	Q64475 [7-16]; Q64525 [7-16]; Q8CGP1 [7-16]; P10854 [7-16]; Q8CGP0 [7-16]		Histone H2B type 1-B OS=Mus musculus OX=10090 GN=H2bc3 PE=1 SV=3 Histone H2B type 2-B OS=Mus musculus OX=10090 GN=Hist2h2bb PE=1 SV=3 Histone H2B type 1-K OS=Mus musculus OX=10090 GN=H2bc12 PE=1 SV=3 Histone H2B type 1-M OS=Mus musculus OX=10090 GN=H2bc14 PE=1 SV=2 Histone H2B type 3-B OS=Mus musculus OX=10090 GN=H2bu1 PE=1 SV=3	Q64475; Q64525; Q64524; Q8CGP1; P10854; Q64478; Q8CBB6; Q6ZWY9; Q8CGP0; P10853	2	1138.65	290537984	90261577	962209408	Shared	High	Peak Found	High	High	0.0001284	0.0002201	34	37.76
FALSE	High	[K].SAPAPKKGSKK.[A]	1xPropionyl [N-Term]; 2xPropionyl [K]		0.000775381	0.000295583	5	10	3	4	Q64475; Q64525; Q8CGP1; P10854; Q8CGP0	Q64475 [7-17]; Q64525 [7-17]; Q8CGP1 [7-17]; P10854 [7-17]; Q8CGP0 [7-17]		Histone H2B type 1-B OS=Mus musculus OX=10090 GN=H2bc3 PE=1 SV=3 Histone H2B type 2-B OS=Mus musculus OX=10090 GN=Hist2h2bb PE=1 SV=3 Histone H2B type 1-K OS=Mus musculus OX=10090 GN=H2bc12 PE=1 SV=3 Histone H2B type 1-M OS=Mus musculus OX=10090 GN=H2bc14 PE=1 SV=2 Histone H2B type 3-B OS=Mus musculus OX=10090 GN=H2bu1 PE=1 SV=3	Q64475; Q64525; Q64524; Q8CGP1; P10854; Q64478; Q8CBB6; Q6ZWY9; Q8CGP0; P10853	3	1266.74	59250618		570149696	Shared	High	Not Found	High	High	0.0001284	7.052e-05	54	30.95
FALSE	High	[K].SAPAPKKGSKK.[A]	1xPropionyl [N-Term]; Propionyl [K]; 1xDelta:H(8)C(6)O(2) [K11]		0.000784014	0.000295583	5	10	3	10	Q64475; Q64525; Q8CGP1; P10854; Q8CGP0	Q64475 [7-17]; Q64525 [7-17]; Q8CGP1 [7-17]; P10854 [7-17]; Q8CGP0 [7-17]		Histone H2B type 1-B OS=Mus musculus OX=10090 GN=H2bc3 PE=1 SV=3 Histone H2B type 2-B OS=Mus musculus OX=10090 GN=Hist2h2bb PE=1 SV=3 Histone H2B type 1-K OS=Mus musculus OX=10090 GN=H2bc12 PE=1 SV=3 Histone H2B type 1-M OS=Mus musculus OX=10090 GN=H2bc14 PE=1 SV=2 Histone H2B type 3-B OS=Mus musculus OX=10090 GN=H2bu1 PE=1 SV=3	Q64475; Q64525; Q64524; Q8CGP1; P10854; Q64478; Q8CBB6; Q6ZWY9; Q8CGP0; P10853	3	1322.77	496536216	1.61562e+08	1178982528	Shared	High	High	High	High	0.0001284	7.155e-05	40	43.67
FALSE	High	[K].SAPATGGVKKPHR.[Y]	2xPropionyl [K9; K10]		0.000226792	0.000295583	1	3	1	8	P68433	P68433 [29-41]		Histone H3.1 OS=Mus musculus OX=10090 GN=H3c1 PE=1 SV=2	P68433; P84228; A0A1W2P768	1	1417.79	160266712	889305184	141976320		High	High	High	High	0.0001284	1.453e-05	76	52.02
FALSE	High	[K].SAPATGGVKKPHR.[Y]	1xPropionyl [K10]; 1xCrotonaldehyde [K9]		0.00102264	0.000295583	1	3	1	2	P68433	P68433 [29-41]		Histone H3.1 OS=Mus musculus OX=10090 GN=H3c1 PE=1 SV=2	P68433; P84228; A0A1W2P768	1	1431.81		48938584	8642212		Not Found	High	Peak Found	High	0.0001284	0.0001007	69	50.95
FALSE	High	[K].SAPATGGVKKPHR.[Y]	1xPropionyl [N-Term]; 2xPropionyl [K9; K10]		0.0057689	0.000295583	1	3	1	1	P68433	P68433 [29-41]		Histone H3.1 OS=Mus musculus OX=10090 GN=H3c1 PE=1 SV=2	P68433; P84228; A0A1W2P768	1	1473.82	11285130	37241180	35242880		Peak Found	High	Peak Found	High	0.0001284	0.0009098	75	42.06
FALSE	High	[R].SAPGGGNKVPQKK.[V]	1xPropionyl [N-Term]; 1xPropionyl [K8]		0.00385625	0.000295583	1	4	1	1	Q61937	Q61937 [143-155]		Nucleophosmin OS=Mus musculus OX=10090 GN=Npm1 PE=1 SV=1	Q61937; Q5SQB0; Q9DAY9; Q5SQB5	2	1379.76	32010954	12879592	135868272		Peak Found	Peak Found	High	High	0.0001284	0.0005483	51	31.79
FALSE	High	[K].SAPSTGGVKKPHR.[Y]	2xPropionyl [K9; K10]		0.00154878	0.000295583	1	6	1	1	P84244	P84244 [29-41]		Histone H3.3 OS=Mus musculus OX=10090 GN=H3-3a PE=1 SV=2	P84244; P02301; E0CZ27; E0CYR7; F8WI35; E0CYN1	1	1433.79	4.86719e+06	33965396	5273303		Peak Found	High	Peak Found	High	0.0001284	0.000171	71	51.34
FALSE	High	[M].SARGEGAGQPSTSAQGQPAAPVPQKR.[G]	1xAcetyl [N-Term]		0.000500669	0.000295583	1	2	1	2	P52927	P52927 [2-27]	P52927 1xAcetyl [N-Term]	High mobility group protein HMGI-C OS=Mus musculus OX=10090 GN=Hmga2 PE=1 SV=1	P52927; Q6NSP9	2	2575.3				No Quan Values	High	Not Found	High	High	0.0001284	4.014e-05	61
FALSE	High	[M].SARGEGAGQPSTSAQGQPAAPVPQKR.[G]	1xAcetyl [N-Term]; 1xDeamidated [Q15]		0.0007711	0.000295583	1	2	1	1	P52927	P52927 [2-27]	P52927 1xAcetyl [N-Term]	High mobility group protein HMGI-C OS=Mus musculus OX=10090 GN=Hmga2 PE=1 SV=1	P52927; Q6NSP9	2	2576.28				No Quan Values	High	Not Found	Not Found	High	0.0001284	6.991e-05	53
FALSE	High	[M].SARGEGAGQPSTSAQGQPAAPVPQKR.[G]	1xAcetyl [N-Term]; 1xPropionyl [K25]		6.18187e-11	0.000295583	1	2	1	10	P52927	P52927 [2-27]	P52927 1xAcetyl [N-Term]	High mobility group protein HMGI-C OS=Mus musculus OX=10090 GN=Hmga2 PE=1 SV=1	P52927; Q6NSP9	2	2631.32	216402928	7.16223e+06	85018532		High	High	High	High	0.0001284	5.249e-14	85	39.97
FALSE	High	[M].SARGEGAGQPSTSAQGQPAAPVPQKR.[G]	1xAcetyl [N-Term]; 1xDeamidated [Q]; 1xPropionyl [K25]		3.13007e-07	0.000295583	1	2	3	5	P52927	P52927 [2-27]	P52927 1xAcetyl [N-Term]	High mobility group protein HMGI-C OS=Mus musculus OX=10090 GN=Hmga2 PE=1 SV=1	P52927; Q6NSP9	2	2632.31	104614032	25053114	58840356		High	High	High	High	0.0001284	3.047e-09	71	39.88
FALSE	High	[K].SASKAVKPKAAKPK.[V]	1xPropionyl [N-Term]; 3xPropionyl [K4; K9; K12]; 2xDelta:H(8)C(6)O(2) [K4; K12]		3.79047e-05	0.000295583	1	1	2	4	P15864	P15864 [187-200]		Histone H1.2 OS=Mus musculus OX=10090 GN=H1-2 PE=1 SV=2	P15864	2	1634.98	9514213		191469952		High	Not Found	High	High	0.0001284	1.457e-06	39	46.34
FALSE	High	[K].SASKAVKPKAAKPK.[V]	Propionyl [K]; 2xDelta:H(8)C(6)O(2) [K4; K12]; 1xPropionyl [N-Term]		0.00181832	0.000295583	1	1	2	2	P15864	P15864 [187-200]		Histone H1.2 OS=Mus musculus OX=10090 GN=H1-2 PE=1 SV=2	P15864	2	1691.01	116862584		480909728		Peak Found	Not Found	High	High	0.0001284	0.0002104	30	58.19
FALSE	High	[K].SASKAVKPKAAKPKVAK.[A]	1xPropionyl [N-Term]; 3xPropionyl [K4; K12; K14]		0.00602896	0.000295583	1	1	1	1	P15864	P15864 [187-203]		Histone H1.2 OS=Mus musculus OX=10090 GN=H1-2 PE=1 SV=2	P15864	3	1933.18			6755013		Not Found	Not Found	High	High	0.0001284	0.0009609	2	40.5
FALSE	High	[R].RRQQQQLLIQQQQQQQQQQPQQNHMS.[-]	1xDeamidated [Q]; 1xPropionyl [N-Term]		2.51588e-05	0.000295583	1	2	2	3	Q3TUM0	Q3TUM0 [86-111]		Protein lin-7 homolog A OS=Mus musculus OX=10090 GN=Lin7a PE=1 SV=1	Q3TUM0; Q8JZS0	2	3342.65	6651591	9147785			High	High	Not Found	High	0.0001284	8.591e-07	22	41.05
FALSE	High	[M].SEAAPAAPAAAPPAEKAPAKK.[K]	1xAcetyl [K]; 1xAcetyl [N-Term]; 1xPropionyl [K21]		8.05066e-05	0.000295583	1	1	2	3	P15864	P15864 [2-22]	P15864 1xAcetyl [K]; 1xAcetyl [N-Term]	Histone H1.2 OS=Mus musculus OX=10090 GN=H1-2 PE=1 SV=2	P15864	2	2084.1	22747334		16751773		High	Not Found	High	High	0.0001284	3.849e-06	46	46.96
FALSE	High	[R].RRQQQQLLIQQQQQQQQQQPQQNHMS.[-]	1xPropionyl [N-Term]		1.71677e-05	0.000295583	1	2	1	2	Q3TUM0	Q3TUM0 [86-111]		Protein lin-7 homolog A OS=Mus musculus OX=10090 GN=Lin7a PE=1 SV=1	Q3TUM0; Q8JZS0	2	3341.66	19985108	23671024	22965400		High	High	Peak Found	High	0.0001284	5.264e-07	45	40.86
FALSE	High	[R].RRPENPKPQDGKETKAADPPAENSSAPEAEQGGAE.[-]	1xDeamidated [N/Q]; 1xPropionyl [N-Term]; 3xPropionyl [K7; K12; K15]		1.62174e-06	0.000295583	1	2	2	7	A2BGG7	A2BGG7 [180-214]		Y-box-binding protein 1 (Fragment) OS=Mus musculus OX=10090 GN=Ybx1 PE=1 SV=1	A2BGG7; P62960	3	3883.82	116016292	100002391			High	High	Not Found	High	0.0001284	2.542e-08	42	48.32
FALSE	High	[R].RIAPRPASGPIRPIVR.[C]	1xPropionyl [N-Term]		0.00421242	0.000295583	1	1	1	1	P47963	P47963 [45-60]		60S ribosomal protein L13 OS=Mus musculus OX=10090 GN=Rpl13 PE=1 SV=3	P47963	1	1812.11	38207716	75779216	46971520		Peak Found	Peak Found	High	High	0.0001284	0.0006121	20	41.9
FALSE	High	[R].RLEELRNQELQKR.[K]	1xPropionyl [N-Term]; 1xPropionyl [K12]		5.70196e-06	0.000295583	1	2	1	1	Q8R326	Q8R326 [332-344]		Paraspeckle component 1 OS=Mus musculus OX=10090 GN=Pspc1 PE=1 SV=1	Q8R326-2; Q8R326	3	1824.01				No Quan Values	Not Found	High	Not Found	High	0.0001284	1.281e-07	31
[truncated: 2,022 more rows]
