# Supplementary material for: Aerobic glycolysis and lactate regulate histone H3K18Lactylation occupancy to fine-tune gene expression in developing and mature retina
Source: bioRxiv. 2025 Apr 20:2025.04.17.649437. Preprint. [Version 1] doi: 10.1101/2025.04.17.649437 (PMC12190749; doi:10.1101/2025.04.17.649437)
Supplement: Supplement 2 — Table S1. KLa peptide mass spectrometry results, related to Figure 2B Table S2-S4. FGE results from H3K18La binding in promoter, enhancer, and gene body, related to Figure S1B Table S5. FGE results from dynamic active histone mark (H3K4me3 and H3K27Ac) co-occupancy with H3K18La, related to Figure 4H Table S6. FGE results from H3K18La peaks unique to retina, related to Figure 4J Table S7. Differential binding analysis results, related to Figure 2B Table S8. FGE results from H3K18La peak quantitation correlated with RNA-seq expression, related to Figure S2F Table S9. FGE results from dynamic active histone mark (H3K4me3 and H3K27Ac) co-occupancy with H3K18La with positive correlation to RNA-seq, related to Figure 2E Table S10. RNA-seq differential expression analysis results related to Figure 3F Table S11-S19. TF motif analysis, related to Figure S4 [file media-2.zip › Table S2.xlsx]

## Sheet: Promoter
Cluster	ID	Description	GeneRatio	BgRatio	pvalue	p.adjust	qvalue	geneID	Count
P4	GO:0090263	positive regulation of canonical Wnt signaling pathway	50/4168	108/28943	1.95153e-15	1.35054e-13	6.80109e-14	Tmem9/Nrarp/Lypd6/Ttc21b/Lgr4/Src/Gid8/Fgf2/Reck/Rnf220/Rspo1/Cav1/Caprin2/Usp47/Arntl/Fam53b/Sfrp1/Tnks/Vps35/Cdh3/Smad3/Ppp2r3a/Rps12/Rnf146/Csnk1g2/Lgr5/Egfr/Usp34/Ube2b/Csnk1d/Dact1/Ppm1a/Sox4/Wnk2/Zbed3/Fgf10/Fgf9/Ccar2/Rspo2/Lrrk2/Wnt10b/Ptk7/Daam2/Bambi/Csnk1g3/Kank1/Frat1/Ddx3x/Gpc3/Amer1	50
P4	GO:0090090	negative regulation of canonical Wnt signaling pathway	54/4168	135/28943	2.73125e-13	1.29253e-11	6.50893e-12	Sox13/Dab2ip/Frzb/Lrp4/Grem1/Sox2/Wwtr1/Siah2/Tmem131l/Tmem64/Tle1/Ptpru/Mad2l2/Ctnnbip1/Fzd1/Shisa3/Cav1/Ptpro/Dact3/Gsk3a/Wnt11/Sfrp1/Cyld/Tpbg/Ppp2r3a/Hdac2/Bicc1/Scyl2/Ddit3/Znrf3/G3bp1/Shisa6/Axin2/Dact1/Ccdc88c/Gli3/Tmem170b/Chd8/Amer2/Ubac2/Stk3/Fzd6/Cthrc1/Gsk3b/App/Mapk14/Cdh2/Apc/Egr1/Mcc/Tle4/Gpc3/Emd/Amer1	54
P4	GO:0009410	response to xenobiotic stimulus	86/4168	317/28943	2.24278e-09	4.22063e-08	2.12543e-08	Gsta3/Npas2/Rnf149/Creb1/Hdac4/Nfe2l2/Smtnl1/Slc1a2/Nfatc2/Gnas/Nceh1/Atp1a1/Gstm7/Vav3/Dpyd/Cryz/Alad/Jun/Cyp2j13/Cyp2j7/Cyp2j6/Pde4b/Prkaa2/Fzd1/Abcb1a/Crot/Kcnh2/Cd38/Kdr/Nos1/Pon3/Cntnap2/Snca/Mat2a/Cyp26b1/Emx1/Pde3a/Atp1a3/Kcnj11/Ptpn5/Gabrg3/Gabrb3/Arnt2/Usp47/Shank2/Sfrp1/Acsl1/Nqo1/Dnmt1/Chrna3/Rora/Myo6/Htr1b/Acaa1b/Oxsr1/Traf3ip2/Atg5/Ppp1r12a/Rap1b/Xbp1/Mapk9/Ube2b/Guk1/Pemt/Aldh3a1/A…	86
P4	GO:0099560	synaptic membrane adhesion	20/4168	34/28943	2.53263e-09	4.69741e-08	2.36553e-08	Ntng2/Lrrc4c/Ptprd/Magi2/Sparcl1/Lrrc4b/Taok2/Igsf9b/Cadm1/Mdga2/Pcdh8/Pcdh17/Slitrk1/Gpc6/Il1rap/Mapk14/Mdga1/Ptprs/Nrxn1/Slitrk2	20
P4	GO:0032092	positive regulation of protein binding	38/4168	101/28943	6.68775e-09	1.11798e-07	5.62996e-08	Plcl1/Ralb/Actr3/Abl2/B2m/Mapre1/Ripk2/Ufl1/Rpl11/Add1/Ran/Lfng/Cav1/Ephb6/Add2/Plxnd1/Caprin2/Arrb1/Spon1/Arhgef7/Aktip/Map1lc3b/Ppp2ca/Dact1/Mark3/Plk2/Stk3/Cthrc1/Lrrk2/Cldn5/Gsk3b/App/Tiam1/Pkd1/Hsp90ab1/Bambi/Pacs1/Usp9x	38
P4	GO:0060021	roof of mouth development	38/4168	102/28943	9.18463e-09	1.47781e-07	7.44197e-08	Satb2/Insig2/Bbs7/Intu/Tiparp/Schip1/Asph/Tgfbr1/Ephb2/Ski/Fzd1/Insig1/Msx1/Pdgfra/Gabrb3/Lrrc32/Wnt11/Plekha1/Acvr2b/Tcf21/Tbc1d32/Sgpl1/Arid5b/Gdf11/Wdpcp/Tbx2/Fzd2/Osr1/Itgb8/Gli3/Inhba/Cdk20/Bmpr1a/Col2a1/Ephb3/Smad4/Smad2/Bcor	38
P4	GO:1903078	positive regulation of protein localization to plasma membrane	27/4168	62/28943	2.76038e-08	3.93048e-07	1.97932e-07	Vil1/Acsl3/Dpp10/Actr3/Zdhhc5/Prkci/Ephb2/Arhgef16/Dpp6/Kcnj11/Cib1/Zdhhc2/Itgb1/Atp2c1/Stac/Ramp3/Egfr/Commd1/Sptbn1/Sqstm1/Akap5/Lgals3/Nrxn1/Kif5b/Sorbs1/Rab11fip2/Pgrmc1	27
P4	GO:0008360	regulation of cell shape	50/4168	159/28943	3.39334e-08	4.78938e-07	2.41184e-07	Fn1/Vil1/Plxna2/Fam171a1/Prpf40a/Ypel4/P2ry1/S100a13/Rhoc/Pakap/Lpar1/Wdr1/Kit/Kdr/Shroom3/Wasf3/Plxna4/Plxna1/Plxnd1/Eps8/Arhgap35/Taok2/Prag1/Dlc1/Rdx/Tpm1/Epb41l2/Fyn/Rhobtb1/Plxnc1/Kif3a/Gas7/Cdc42ep4/Rhob/Coch/Aldoart2/Rhoj/Syne3/Rhobtb3/Dmtn/Myo10/Ptk2/Myh9/Rac2/Parvb/Fgd4/Epb41l3/Myl12a/Cdc42ep3/Bambi	50
P4	GO:0051260	protein homooligomerization	56/4168	187/28943	3.60337e-08	5.05258e-07	2.54438e-07	Kcnb2/Gls/Nacc2/Slc1a2/Apip/B2m/Kcnb1/Osbpl2/Ect2/Kcna3/Kcna2/Kcnc4/Tifa/Bcl10/Cryz/Alad/Kctd8/G3bp2/Pkd2/Kctd10/Kcnd2/Kcna5/Kcnc1/Aldh1a3/Crtc3/Fus/Comp/Vps35/Kcng4/Cep57/Vstm5/Pdcd6ip/Bend3/Kcnc2/Ikzf4/Shmt1/Kcnj2/Jmjd6/Kcnf1/Pxdn/Atl1/Zbtb1/Ripor2/Ninj1/Kctd9/C9/Adcy8/Arc/Gsdmd/Aqp5/App/Prph2/Atl2/Kctd1/Kcnv2/Calhm1	56
P4	GO:0007601	visual perception	50/4168	161/28943	5.30926e-08	7.20894e-07	3.63029e-07	Cnga3/Rd3/Gjd2/Dnajc19/Glrb/Abca4/Gabrr2/Crygn/Wfs1/Ppef2/Pde6b/Cryba4/Crybb3/Cabp1/Opn1sw/Rho/Cacna2d4/Crx/Opa3/Rlbp1/Myo7a/Grk1/Cln8/Irx5/Bbs2/Rdh8/Cplx3/Impg1/Bfsp2/Rdh5/Pde6g/Vsx2/Spata7/Nxnl2/Adgrv1/Rgr/Atp8a2/Rp1l1/Cln5/Col2a1/Opa1/Cryaa/Prph2/Pcare/Pde6a/Cabp4/Best1/Rorb/Rpgr/Arr3	50
P4	GO:0032922	circadian regulation of gene expression	29/4168	72/28943	7.00946e-08	9.26342e-07	4.66489e-07	Ncoa2/Npas2/Per2/Hnrnpu/Cry2/Lgr4/Noct/Ppp1cb/Ppargc1a/Clock/Prkg2/Gfpt1/Bhlhe41/Arntl/Rora/Hdac2/Cry1/Ncor1/Per1/Zpbp2/Csnk1d/Id2/Nampt/Ahr/Nrip1/Crem/Egr1/Hdac3/Kdm2a	29
P4	GO:0045668	negative regulation of osteoblast differentiation	28/4168	69/28943	9.70887e-08	1.22522e-06	6.16999e-07	Twist2/Hdac4/Grem1/Fndc3b/Sox2/Noct/Tmem64/Ski/Cdk6/Sfrp1/Vegfc/Smad3/Tob1/Nbr1/Axin2/Id2/Ahr/Dlk1/Ptch1/Gdf10/Ranbp3l/Chrd/Twsg1/Crim1/Bambi/Nfatc1/Rorb/Cited1	28
P4	GO:0071277	cellular response to calcium ion	30/4168	78/28943	1.4259e-07	1.68387e-06	8.47967e-07	Ncstn/Kcnh1/Syt13/Kcnb1/Ect2/Syt6/Asph/Cpne3/Jun/Prkaa2/Hpca/Add1/Pkd2/Mef2a/Smpd1/Syt9/Fus/Jund/Junb/Syt1/Fos/Lgmn/Adgrv1/Cpne6/Dmtn/Prkaa1/Adcy8/Cpne5/Nrxn1/Syt7	30
P4	GO:0030308	negative regulation of cell growth	57/4168	200/28943	1.79362e-07	2.0504e-06	1.03254e-06	Sema4c/Map2/Dnajb2/Serpine2/Sh3bp4/Actr3/Adipor1/Rgs2/Dab2ip/Frzb/Grem1/Spg20/Osgin2/Cdkn2c/Sesn2/Eno1/Sema3d/Sema3a/Dnajc2/Msx1/Slit2/Adipor2/Cdkn1b/Rerg/Caprin2/Dact3/Gsk3a/Sertad3/Wnt11/Dcun1d3/Sfrp1/Osgin1/Smad3/Minar1/Ryk/Sesn1/Cirbp/Sertad2/Rtn4/Fstl4/Flcn/Ifrd1/Gng4/Inhba/Ccar2/Acvrl1/Acvr1b/Rtn4r/Bcl6/Tomm70a/Dcbld2/Ptprs/Smad4/Ddx3x/Fhl1/Mecp2/Rbbp7	57
P4	GO:0030325	adrenal gland development	15/4168	25/28943	1.79813e-07	2.05191e-06	1.03331e-06	Pbx1/Insm1/Pdgfra/Cdkn1c/Insr/Stra6/Smad3/Cited2/Arid5b/Ascl1/Hmga2/Ly6e/Nr3c1/Smad2/Nr0b1	15
P4	GO:2000322	regulation of glucocorticoid receptor signaling pathway	10/4168	12/28943	1.89601e-07	2.15216e-06	1.08379e-06	Ncoa2/Cry2/Clock/Lmo3/Ppp5c/Arntl/Cry1/Per1/Ntrk2/Nr3c1	10
P4	GO:0009791	post-embryonic development	43/4168	135/28943	2.00717e-07	2.25842e-06	1.1373e-06	Nppc/Abl2/Gata3/Nr4a2/Gnas/Myt1/Serp1/Tiparp/Schip1/Tet2/Acadm/Aco1/Tgfbr1/Klf4/Kdr/Flt3/Foxp2/Emx1/Itpr1/Atf5/Myo7a/Sox6/Plekha1/Dhcr7/Grk1/Kcnj1/Ireb2/Acvr2b/Sgpl1/Arid5b/Apob/Ahr/Dicer1/Dlk1/Heg1/Morc3/Slc8a1/Smad2/Gnaq/Jak2/Usp9x/Mecp2/Zfx	43
P4	GO:0051965	positive regulation of synapse assembly	30/4168	80/28943	2.73765e-07	2.96575e-06	1.4935e-06	Actr3/Oxt/Syndig1/Amigo1/Adgrl2/Ptprd/Ephb2/Adgrl3/Lrrtm4/Lrrn1/Lrtm2/Clstn3/Lrrc4b/Cbln1/Vstm5/Tpbg/Ephb1/Asic2/Flrt2/Ntrk2/Pik3r1/Dlg5/Slitrk1/Slitrk5/Lrrc24/Ephb3/Il1rap/Gsk3b/Nrxn1/Slitrk2	30
P4	GO:0007156	homophilic cell adhesion via plasma membrane adhesion molecules	38/4168	114/28943	2.7464e-07	2.96575e-06	1.4935e-06	Cdh20/Cdh7/Igfn1/Cadm3/Cdh22/Cdh4/Amigo1/Igsf21/Sdk1/Cntn6/Clstn3/Cadm4/Dchs1/Tenm3/Palld/Cdh8/Cdh5/Cdh3/Cdh13/Fat3/Igsf9b/Nectin1/Dscaml1/Cadm1/Pik3cb/Cdhr3/Cdhr1/Cdh24/Pcdh8/Cdh6/Igsf11/Cadm2/Robo1/Ptprm/Cdh2/Dsc2/Dsg2/Pcdh19	38
P4	GO:0034332	adherens junction organization	22/4168	50/28943	4.23115e-07	4.32937e-06	2.18019e-06	Abi2/Cdh20/Cdh7/Inava/Cdh22/Add1/Dchs1/Camsap3/Efnb2/Kifc3/Cdh8/Cdh5/Rdx/Adam10/Specc1l/Numb/Dlg5/Cdh24/Cdh6/Cdh18/Plec/Pak2	22
P4	GO:0060612	adipose tissue development	26/4168	66/28943	5.51032e-07	5.48985e-06	2.76459e-06	Ncoa2/Klf7/Atf2/Adrm1/Pik3ca/Pgrmc2/Spg20/Lmna/Csf1/Ppargc1a/Creb5/Dgat2/Arid5b/Hmga2/Cdk4/Xbp1/Sh3pxd2b/Ncoa1/Pum2/Id2/Arrdc3/Prkaa1/Umodl1/Zfp516/Amer1/Ap1s2	26
P4	GO:1900273	positive regulation of long-term synaptic potentiation	16/4168	30/28943	6.41231e-07	6.27198e-06	3.15846e-06	Creb1/Eif2ak4/Ephb2/Nos1/Ptpn5/Zdhhc2/Nrgn/Adcy1/Sqstm1/Akap5/Lgmn/Hnrnpk/Adcy8/Igsf11/App/Adrb1	16
P4	GO:0071635	negative regulation of transforming growth factor beta production	10/4168	13/28943	7.1453e-07	6.92577e-06	3.48769e-06	Fn1/Met/Furin/Tsku/Cdh3/Cd24a/Laptm4b/Fbln1/Hsp90ab1/Gata6	10
P4	GO:0022038	corpus callosum development	15/4168	27/28943	7.17658e-07	6.94564e-06	3.4977e-06	Kif21b/Bhlhe22/Ephb2/Prdm8/Coro1c/Tsku/Rpgrip1l/Ryk/Pafah1b1/Rtn4rl1/Nin/Wdr89/Rtn4r/Ephb3/Ptprs	15
P4	GO:0042147	retrograde transport, endosome to Golgi	30/4168	84/28943	9.25708e-07	8.71031e-06	4.38636e-06	Rab7b/Stx6/Tmem87b/Atp9a/Stx16/Arfip1/Tbc1d14/Evi5/Vps50/Dennd2a/Rbsn/Erc1/Rab6a/Vps35/Rab6b/Gcc2/Trappc10/Rnf126/Arl1/Ykt6/Vps54/Cltc/Vti1b/Trim27/Rhobtb3/Cln5/Lrrk2/Prepl/Slc66a2/Snx12	30
P4	GO:1905606	regulation of presynapse assembly	18/4168	38/28943	1.25927e-06	1.1383e-05	5.73226e-06	Ntng2/Ptprd/Fzd1/Snca/Clstn3/Lrrc4b/Cbln1/Mdga2/Slitrk1/Slitrk5/Gpc6/Farp1/Il1rap/App/Mdga1/Ptprs/Nrxn1/Slitrk2	18
P4	GO:0001942	hair follicle development	37/4168	116/28943	1.32852e-06	1.19419e-05	6.0137e-06	Wnt10a/Gli2/Ptgs2/Lamc1/Gorab/Vangl2/Lhx2/Lrp4/Lgr4/Gnas/Intu/Zdhhc21/Ldb2/Pdgfa/Numa1/Cdh3/Cd109/Hdac2/Lgr5/Egfr/Pum2/Sav1/Dicer1/Inhba/Fst/Fgf10/Tnfrsf19/Fzd6/Trps1/Ext1/Wnt10b/Acvr1b/Krtap6-2/Apc/Apcdd1/Smad4/Gal	37
P4	GO:0035024	negative regulation of Rho protein signal transduction	14/4168	25/28943	1.49104e-06	1.309e-05	6.59188e-06	Cul3/Abl2/Scai/Kctd10/Met/Arhgap35/Dlc1/Itgb1/Arhgap42/Flcn/Ripor2/Bcl6/Heg1/Kank1	14
P4	GO:1903206	negative regulation of hydrogen peroxide-induced cell death	14/4168	25/28943	1.49104e-06	1.309e-05	6.59188e-06	Nfe2l2/Nr4a3/Txn1/Park7/Met/Gpr37/Pde8a/Nol3/Epor/Rnf146/Psap/Fbxo7/Glrx/Lrrk2	14
P4	GO:0044272	sulfur compound biosynthetic process	32/4168	95/28943	1.79805e-06	1.54503e-05	7.78048e-06	B3gnt7/Pdk1/Nfe2l2/Chst1/Slc1a2/Apip/Papss1/Mtap/Slc35d1/Ugdh/Chst12/Tpk1/Snca/Mat2a/Acsl1/Csgalnact1/Mri1/Mlycd/Glce/Mat2b/Ggt6/Adi1/Mthfd1/Pdhb/Angpt1/Ext1/Csad/Sp1/Mpc1/Hagh/Acsl4/Pdha1	32
P4	GO:0015012	heparan sulfate proteoglycan biosynthetic process	15/4168	29/28943	2.40394e-06	1.99893e-05	1.00663e-05	Hs6st1/Vangl2/Ndst4/Hs3st1/Ugdh/Hs3st2/Hs3st4/Glce/Hs3st5/Hs3st3b1/Hs3st3a1/Ndst2/Hs6st3/Tm9sf2/Ext1	15
P4	GO:0045669	positive regulation of osteoblast differentiation	28/4168	79/28943	2.51097e-06	2.0772e-05	1.04604e-05	Nppc/Suco/Acvr2a/Acvr1/Jag1/Gnas/Fgf2/Wwtr1/Lmna/Npnt/Bmpr1b/Ctnnbip1/Lrp3/Nell1/Jund/Cd276/Acvr2b/Igf1/Prkd1/Gli3/Smad5/Il6st/Gdf10/Bmpr1a/Cthrc1/Ccn4/Wnt10b/Fbn2	28
P4	GO:0045666	positive regulation of neuron differentiation	37/4168	119/28943	2.63349e-06	2.16188e-05	1.08868e-05	Gli2/Actr3/Brinp3/Brinp2/Prox1/Gdf5/Ect2/Sox2/Fgf2/Neurog2/Gdf6/Trim32/Dab1/Nbl1/Nkx6-1/Fezf1/Cxcl12/Gdpd5/Itgb1/Trpc6/Cdon/Fez1/Ascl1/Socs2/Mmd/Timp2/Csnk1d/Ncoa1/Rgs6/Neurog1/Map1b/Etv5/Bcl6/App/Impact/Tcf4/Upf3b	37
P4	GO:0043525	positive regulation of neuron apoptotic process	30/4168	88/28943	2.8217e-06	2.29588e-05	1.15617e-05	Hdac4/Atf2/Ctsz/Mcl1/Casp6/Jun/Fis1/Casp2/Ube2m/Gsk3a/Map2k7/Casp3/Nqo1/Grik2/Ascl1/Pawr/Ddit3/Cdk5r1/Kcnma1/Mapk8/Pou4f1/Gsk3b/App/Egr1/Hdac3/Nr3c1/Ppp2r2b/Fas/Aifm1/Pak3	30
P4	GO:0065002	intracellular protein transmembrane transport	22/4168	55/28943	2.99012e-06	2.42679e-05	1.22209e-05	Tram2/Hspd1/Sec61a2/Hspa5/Pex16/Pex2/Dnajc19/Tram1l1/Pex1/Pex5/C2cd5/Rtn2/Tomm40/Akt2/Tomm20/Sec63/Bcr/Sec61g/Dnajc15/Tomm70a/Timm21/Aifm1	22
P4	GO:0045747	positive regulation of Notch signaling pathway	19/4168	44/28943	3.63658e-06	2.88951e-05	1.45511e-05	Eya1/Jag1/Src/Slc35c2/Sox2/Reck/Gsx2/Kit/Bmp2k/Lfng/Cntn6/Ascl1/Epn2/Stat3/Il6st/Fgf10/Tspan14/Robo1/Dll1	19
P4	GO:0046326	positive regulation of glucose import	19/4168	44/28943	3.63658e-06	2.88951e-05	1.45511e-05	Opn3/Nfe2l2/Slc1a2/Prkci/Mfn2/Klf15/Adipor2/C2cd5/Akt2/Mef2a/Insr/Igf1/Osbpl8/C1qtnf2/Rasa1/Ocln/Mapk14/Sorbs1/Gpc3	19
P4	GO:0050821	protein stabilization	52/4168	193/28943	3.80571e-06	3.00558e-05	1.51356e-05	Hspd1/Creb1/Atp1b1/Stxbp1/Marchf7/Prkra/Nckap1/Rassf2/Usp13/Pfn2/Ank2/Plpp3/Rpl11/Park7/Wfs1/Msx1/Hip1/Cct7/Gapdh/Apbb1/Lamp1/Smad3/Igf1/Cct4/Rtn4/Npm1/Ube2b/Ncor1/Flot2/Usp36/Rps7/Sav1/Hsp90aa1/Sox4/Zbed3/Pik3r1/Clu/Naa16/Stk3/Gpihbp1/Wnt10b/Rabl3/Cct8/Morc3/Pim1/Cryaa/Bag6/Hsp90ab1/Gnaq/Cdc37l1/Usp9x/Tbl1x	52
P4	GO:0014911	positive regulation of smooth muscle cell migration	24/4168	64/28943	4.15933e-06	3.23303e-05	1.62809e-05	Arpc2/Hdac4/Src/S100a11/Nr4a3/Lpar1/P2ry2/Pdgfd/Igf1/Dock4/Pde4d/Il6st/Itga2/Plau/Fgf9/Myc/Ccn4/Ptk2/Pdgfb/Adamts1/Cyp1b1/Egr1/Pcsk5/Tmsb4x	24
P4	GO:0051016	barbed-end actin filament capping	14/4168	27/28943	5.04472e-06	3.80454e-05	1.9159e-05	Arpc2/Vil1/Capzb/Add1/Mtpn/Capg/Add2/Eps8/Flii/Scin/Carmil1/Twf1/Svil/Add3	14
P4	GO:0045494	photoreceptor cell maintenance	19/4168	45/28943	5.44576e-06	4.0519e-05	2.04046e-05	Crb2/Map1a/Mkks/Abca4/Crocc/Prom1/Rho/Tub/Cln8/Clcn3/Bbs2/Cep290/Spata7/Nxnl2/Adgrv1/Ercc6/Cdhr1/Rp1l1/Pde6a	19
P4	GO:0045199	maintenance of epithelial cell apical/basal polarity	8/4168	10/28943	6.29705e-06	4.57942e-05	2.30611e-05	Crb2/Lhx2/Lin7c/Wdr1/Lin7b/Wnt11/Pdcd6ip/Lin7a	8
P4	GO:0010508	positive regulation of autophagy	43/4168	152/28943	6.7248e-06	4.86301e-05	2.44893e-05	Rb1cc1/Sh3bp4/Rnf152/Ralb/Rab3gap2/Pip4k2a/Trp53inp2/Snx7/Sh3glb1/Ripk2/Ufl1/Trim32/Prkaa2/Sesn2/Vps13d/Kdr/Hmgb1/Gsk3a/Plekhf1/Svip/Trim6/Fyco1/Sesn1/Fbxo7/Ddit3/Xbp1/Vdac1/Flcn/Wipi1/Prkd1/Hif1a/Trim27/Dapk1/Plk2/Snx18/Prkaa1/Lrrk2/Atg101/Gsk3b/Tfeb/Rab12/Wac/Rock1	43
P4	GO:0031116	positive regulation of microtubule polymerization	15/4168	31/28943	6.99699e-06	5.03721e-05	2.53665e-05	Mapre1/Pde4dip/Cdk5rap2/Slain2/Cav1/Met/Cdkn1b/Numa1/Nav3/Togaram1/Map1b/Mapk8/Slain1/Apc/Mecp2	15
P4	GO:0009048	dosage compensation by inactivation of X chromosome	16/4168	35/28943	8.72767e-06	6.09894e-05	3.07132e-05	Prdm14/Kansl3/Hnrnpu/Lrif1/Rbm15/Ythdc1/Pcgf3/Msl2/Rbm15b/Eif1/Cdyl/Jarid2/Kansl2/Smchd1/Pcgf5/Msl3	16
P4	GO:2001244	positive regulation of intrinsic apoptotic signaling pathway	25/4168	71/28943	9.72971e-06	6.73813e-05	3.3932e-05	Steap3/Nacc2/Cyct/Prkra/Skil/Mcl1/Sh3glb1/Rpl11/Park7/Msx1/Fis1/Cav1/Gsdme/Plekhf1/Plscr1/Nck1/Bclaf1/Ddit3/Flcn/Rps7/Clu/Myc/Ptpn2/Bad/Siah1b	25
P4	GO:0030512	negative regulation of transforming growth factor beta receptor signaling pathway	30/4168	93/28943	9.99499e-06	6.89472e-05	3.47206e-05	Adamtsl2/Hspa5/Spred1/Skil/Ski/Emilin1/Rasl11b/Cav2/Cav1/Strap/Sinhcaf/Tsku/Ing1/Bcl9l/Onecut1/Cd109/Hdac2/Zbtb7a/Lemd3/Xbp1/Adam17/Brms1l/Arid4a/Ppm1a/Il17rd/Ltbp1/Bambi/Fbn2/Ldlrad4/Rbbp7	30
P4	GO:1905515	non-motile cilium assembly	26/4168	76/28943	1.18162e-05	7.95492e-05	4.00595e-05	Cep350/Gorab/Vangl2/Mkks/Mapre1/Ift52/Bbs7/Intu/Ift74/Cc2d2a/Rpgrip1l/Bbs2/Dync2h1/Septin7/Ahi1/Tbc1d32/Cep290/Tmem17/Kif3a/Hap1/Septin9/Csnk1d/Kcnf1/Ttc8/Ift57/Arl13b	26
P4	GO:0031146	SCF-dependent proteasomal ubiquitin-dependent protein catabolic process	20/4168	51/28943	1.18875e-05	7.96957e-05	4.01333e-05	Wwtr1/Fbxo6/Fbxl5/Cul1/Fbxl14/Amn1/Dmac2/Fbxo27/Cul4a/Cul5/Fbxo9/Fbxo48/Fbxw11/Fbxo33/Fbxl21/Fbxl7/Fbxl16/Fbxl17/Fbxo38/Btrc	20
P4	GO:0070936	protein K48-linked ubiquitination	25/4168	72/28943	1.28781e-05	8.56236e-05	4.31185e-05	Cul3/Rnf152/Nmi/Ube2d3/Ube2r2/Trim32/Ube3c/Rnf4/Cul1/Ube3a/Birc2/Tnfaip3/Rnf146/Rnf126/Ppia/Peli1/Ube2b/Rnf187/Ube2g1/Rffl/Ube2e2/Bfar/Fbxo38/Nedd4l/Btrc	25
P4	GO:1903140	regulation of establishment of endothelial barrier	11/4168	19/28943	1.33979e-05	8.85305e-05	4.45824e-05	Plcb1/Zdhhc21/Add1/Cdh5/S1pr2/Rock2/Dicer1/S1pr3/Akap11/Cldn5/Rock1	11
P4	GO:1904707	positive regulation of vascular associated smooth muscle cell proliferation	17/4168	40/28943	1.52212e-05	9.85547e-05	4.96304e-05	Src/Fgf2/Nr4a3/Jun/Mfn2/Ppargc1a/Foxj2/Dnmt1/Htr1b/Gnai2/Igf1/Bmpr1a/Fgf9/Pdgfb/Adamts1/Ddx39b/Jak2	17
P4	GO:0016525	negative regulation of angiogenesis	33/4168	109/28943	1.66275e-05	0.000106695	5.37295e-05	Sulf1/Stat1/Dab2ip/Atf2/Spred1/Klf4/Ago1/Emilin1/Gtf2i/Stard13/Foxj2/Abcc8/Col4a2/Angpt2/Klf2/Minar1/Pik3cb/Ccr2/Ccn6/Sparc/Flcn/Epn2/Rock2/Plk2/Rgcc/Tafa5/Cldn5/Adamts1/Ptprm/Rock1/Slc12a2/Tcf4/Mecp2	33
P4	GO:0055015	ventricular cardiac muscle cell development	8/4168	11/28943	2.01492e-05	0.000127388	6.41501e-05	Fhl2/Prox1/Lmna/Pitx2/Mef2a/Hey2/Atg5/Nkx2-6	8
P4	GO:2000009	negative regulation of protein localization to cell surface	8/4168	11/28943	2.01492e-05	0.000127388	6.41501e-05	Astn2/Leprot/Picalm/Commd1/Tax1bp3/Actn2/Nedd4l/Gpm6b	8
P4	GO:0070373	negative regulation of ERK1 and ERK2 cascade	27/4168	83/28943	2.2984e-05	0.000143199	7.21126e-05	Phlpp1/Dusp10/Dab2ip/Spred1/Ptpn1/E130311K13Rik/Lyn/Klf4/Ephb2/Emilin1/Cav1/Lmo3/Arrb1/Dusp26/Dusp4/Timp3/Igf1/Dusp6/Xbp1/Tnip1/Flcn/Wnk2/Ndrg2/Fbln1/Spry4/Ptpn2/Smad4	27
P4	GO:0060412	ventricular septum morphogenesis	20/4168	53/28943	2.32237e-05	0.000144413	7.27238e-05	Vangl2/Prox1/Acvr1/Rbm15/Pitx2/Tgfbr1/Fzd1/Nos3/Slit2/Wnt11/Cited2/Hey2/Fzd2/Id2/Sav1/Sox4/Bmpr1a/Robo1/Smad4/Nfatc1	20
P4	GO:0032007	negative regulation of TOR signaling	18/4168	45/28943	2.34278e-05	0.000145542	7.32923e-05	Sh3bp4/Rnf152/Prkaa2/Sesn2/Bmt2/Itfg2/Gsk3a/Arntl/Minar1/Sesn1/Ddit4/Fnip1/Flcn/Hif1a/Prkaa1/Deptor/Gsk3b/Mtm1	18
P4	GO:0090314	positive regulation of protein targeting to membrane	14/4168	30/28943	2.38666e-05	0.00014784	7.44494e-05	Arpc2/Mff/Actr3/Stom/Kcnb1/Hpca/Fis1/Tcaf1/C2cd5/Akt2/Cib1/Cemip/Fyn/Cdk5r1	14
P4	GO:0043524	negative regulation of neuron apoptotic process	50/4168	195/28943	2.49438e-05	0.000154216	7.76602e-05	Hspd1/Set/Stxbp1/Nr4a2/Gdf5/Prkci/Pik3ca/Nr4a3/Jun/Park7/Xrcc2/Wfs1/Ppargc1a/Kdr/Nos1/Hsph1/Ptprz1/Snca/Ndnf/Gabrb3/Gabra5/Arrb1/Grk1/Cln8/Fgf20/Cacna1a/Tox3/Epor/Fyn/Grik2/Vps54/Npm1/Gabrb2/Hif1a/Lgmn/Ntrk2/F2r/Il6st/Pou4f1/Retreg1/Oxr1/Angpt1/Itsn1/Hsp90ab1/Msh2/Rock1/Jak2/Prdx3/Mecp2/Cited1	50
P4	GO:0043116	negative regulation of vascular permeability	11/4168	20/28943	2.58864e-05	0.000158671	7.99039e-05	Ddah1/Sh3gl2/Slit2/Pde3a/Arhgap35/Abcc8/Pde2a/Akap12/Angpt1/Cldn5/Nr3c1	11
P4	GO:0051092	positive regulation of NF-kappaB transcription factor activity	42/4168	155/28943	2.67659e-05	0.00016375	8.24617e-05	Il18r1/Ptma/Tnfrsf11a/Rab7b/Traf5/Grem1/Ddrgk1/Ntsr1/Prkci/Bcl10/Ripk2/Trim32/Ror1/Prkcz/Clock/Cav1/Mtpn/Erc1/Cib1/Trim6/Carm1/Rtkn2/Zbtb7a/Ube2n/Ppia/Npm1/Flot2/Trim25/Stat3/Prkd1/Rps6ka5/Trim27/Ripk1/Clu/Il1rap/Tfrc/App/Itgb2l/Fer/Malt1/Chuk/Prdx3	42
P4	GO:0038166	angiotensin-activated signaling pathway	10/4168	17/28943	2.78488e-05	0.00016957	8.53922e-05	Src/Car2/Agtr1b/Ahcyl1/Rap1gds1/Cav1/Nr3c2/Rock2/Actn2/Rock1	10
P4	GO:0071498	cellular response to fluid shear stress	10/4168	17/28943	2.78488e-05	0.00016957	8.53922e-05	Ptgs2/Nfe2l2/Src/Klf4/Pkd2/Klf2/Xbp1/Plec/Socs5/Hdac3	10
P4	GO:1990542	mitochondrial transmembrane transport	27/4168	84/28943	2.92591e-05	0.000176818	8.90425e-05	Hspd1/Maip1/Dnajc19/Slc25a31/Slc39a8/Stoml2/Slc25a51/Slc25a33/Slc25a13/Sfxn5/Tomm40/Slc25a22/Tomm20/Slc25a36/Mcu/Vdac1/Slc25a21/Sfxn1/Micu2/Dnajc15/Opa1/Tomm70a/Mpc1/Mrpl18/Timm21/Slc25a28/Aifm1	27
P4	GO:0050772	positive regulation of axonogenesis	30/4168	98/28943	3.12306e-05	0.000187151	9.42459e-05	Fn1/Stk25/Plxna2/Cdh4/Skil/Amigo1/Macf1/Limk1/Plxna4/Plxna1/Plxnd1/Cxcl12/Picalm/Map6/Dixdc1/Map2k2/Plxnc1/Ndel1/Pafah1b1/Nin/Ntrk2/Map1b/Slitrk1/Gsk3b/Robo1/Chodl/Tiam1/Srf/Zfyve27/Shtn1	30
P4	GO:0120162	positive regulation of cold-induced thermogenesis	30/4168	98/28943	3.12306e-05	0.000187151	9.42459e-05	Pth2r/Acadl/Per2/Cxcr4/Adipor1/Esrrg/G0s2/Oxt/Gnas/Fabp5/Elovl6/Oma1/Mfn2/Ppargc1a/Cav1/Adipor2/Adrb3/Acsl1/Ccr2/Grb10/Pemt/Dio2/Tshr/Gadd45g/Apc/Hdac3/Ppargc1b/Zfp516/Jak2/Adrb1	30
P4	GO:0042026	protein refolding	12/4168	24/28943	3.88576e-05	0.000228599	0.000115119	Hspd1/Dnajb2/Hspa5/B2m/Dnaja1/Dnaja2/Hspa8/Hspa2/Hsp90aa1/St13/Cryaa/Hspa9	12
P4	GO:0045737	positive regulation of cyclin-dependent protein serine/threonine kinase activity	12/4168	24/28943	3.88576e-05	0.000228599	0.000115119	Prox1/Src/Pkd2/Cdkn1b/Egfr/Adam17/Rgcc/Pdgfb/Pkd1/Pim1/Spdya/Psmd10	12
P4	GO:0007528	neuromuscular junction development	21/4168	59/28943	4.07866e-05	0.000238856	0.000120283	Lrp4/Spg11/Snta1/Tmeff1/Tnc/Cntnap2/Pdzrn3/Ppfibp1/Mesd/Unc13a/Nedd4/Unc13c/Utrn/Gphn/F2r/Lrrk2/Etv5/Kalrn/Gsk3b/App/Sorbs1	21
P4	GO:0045599	negative regulation of fat cell differentiation	21/4168	59/28943	4.07866e-05	0.000238856	0.000120283	Gata3/Jag1/Wwtr1/Sort1/Runx1t1/Insig1/Lrp3/Arntl/Nucb2/Smad3/Rora/Ddit3/Flcn/Trib2/Jdp2/Dlk1/Trio/Ccn4/Wnt10b/Zfp36l2/Mkx	21
P4	GO:0032435	negative regulation of proteasomal ubiquitin-dependent protein catabolic process	16/4168	39/28943	4.57177e-05	0.000263419	0.000132653	Uchl5/Map1a/Ddrgk1/Sdcbp/Rpl11/Park7/Rybp/Svip/Fhit/Ccar2/Senp1/Bag6/Hsp90ab1/Wac/Usp9x/Mtm1	16
P4	GO:0007616	long-term memory	17/4168	43/28943	4.69634e-05	0.000269391	0.00013566	Eif2ak4/Snap25/Camk2n1/Prkcz/Sgk1/Adcy1/Gria1/Ntrk2/Adcy8/Arc/Crebbp/Srf/Pja2/Camk4/Egr1/Mecp2/Ptchd1	17
P4	GO:0098962	regulation of postsynaptic neurotransmitter receptor activity	11/4168	21/28943	4.72735e-05	0.000270928	0.000136435	Dlgap4/Src/Chrna4/Dlgap3/Dlgap2/Homer3/Shisa6/Cacng5/Nptx1/App/Dlgap1	11
P4	GO:0035633	maintenance of blood-brain barrier	10/4168	18/28943	5.45482e-05	0.000306346	0.00015427	Ptgs2/Sh3gl2/Abcb1a/Abcc8/Ocln/Angpt1/Cldn5/Slc12a2/Mbp/Tjp2	10
P4	GO:0043584	nose development	9/4168	15/28943	5.78262e-05	0.000324189	0.000163256	Pou2f1/Sox2/Ski/Gng8/Aldh1a3/Rpgrip1l/Stra6/Ascl1/Smchd1	9
P4	GO:0031397	negative regulation of protein ubiquitination	27/4168	87/28943	5.84398e-05	0.000325926	0.00016413	Per2/Ivns1abp/Marchf7/Ufl1/Dnaja1/Plaa/Rpl11/Mad2l2/Park7/Limk1/Cav1/Mad2l1/Dysf/Arrb1/Minar1/Tnfaip3/Fyn/Atg5/Cry1/Ppia/Sqstm1/Rps7/Otub2/Sox4/Senp2/Prkce/Gnl3l	27
P4	GO:0042307	positive regulation of protein import into nucleus	19/4168	52/28943	6.20528e-05	0.000344583	0.000173526	Ptgs2/Tpr/Ect2/Tardbp/Ran/Ptpn5/Pik3r2/Uaca/Cdk1/Xbp1/Prkd1/Akap5/Gli3/Pik3r1/Ipo5/Mapk14/Hsp90ab1/Hdac3/Jak2	19
P4	GO:0001702	gastrulation with mouth forming second	15/4168	36/28943	6.3517e-05	0.000351501	0.000177009	Crb2/Acvr2a/Acvr1/Plpp3/Ugdh/Tenm4/Acvr2b/Dact1/Nsd1/Otx2/Chrd/Ets2/Srf/Smad4/Zic3	15
P4	GO:0045736	negative regulation of cyclin-dependent protein serine/threonine kinase activity	12/4168	25/28943	6.49338e-05	0.000358724	0.000180647	Cdkn2c/Cdkn1b/Nr2f2/Cdkn1c/Casp3/Tnfaip3/Fbxo7/Myocd/Cdk5rap3/Hexim1/Hexim2/Apc	12
P4	GO:0045766	positive regulation of angiogenesis	46/4168	182/28943	7.49045e-05	0.000406823	0.000204869	Cxcr4/Akt3/Nfe2l2/Grem1/Ptgis/Fgf2/Wars2/Ddah1/Klf4/Nos3/Emilin1/Add1/Kdr/Hmgb1/Epha1/Aqp1/Hk2/Emc10/Stim1/Adam12/Angpt2/Vegfc/Gab1/Cdh5/Itgb1/Pkm/Btg1/Hmga2/Xbp1/Rtn4/Fgf18/Pik3r6/Stat3/Rhob/Prkd1/Hif1a/Itgb8/Ninj1/Lgals3/Acvrl1/Sp1/Itgb2l/Dll1/Cyp1b1/Gata6/Fgf1	46
P4	GO:1903861	positive regulation of dendrite extension	13/4168	29/28943	7.86482e-05	0.000424291	0.000213665	Rims1/Cxcr4/Sh3glb1/Plaa/Cacng7/Picalm/Unc13a/Syt1/Hnrnpk/Cpne6/Cpne5/Nedd4l/Mecp2	13
P4	GO:0048791	calcium ion-regulated exocytosis of neurotransmitter	11/4168	22/28943	8.2235e-05	0.000442529	0.000222849	Rims1/Stxbp1/Snap25/Syt6/Stx1b/Unc13a/Cacna1a/Unc13c/Syt1/Cadps/Syt7	11
P4	GO:0070972	protein localization to endoplasmic reticulum	24/4168	75/28943	8.60325e-05	0.000459888	0.000231591	Tram2/Insig2/Mia3/Rab3gap2/Sec61a2/Hspa5/Ddrgk1/Tram1l1/Ank2/Macf1/Insig1/Get4/Herpud1/Sec63/Os9/Naca/Sec61g/Rtn4/Ryr2/Btf3/Ubac2/Lrrk2/Bag6/Vapa	24
P4	GO:0021772	olfactory bulb development	18/4168	49/28943	8.87427e-05	0.000472805	0.000238096	Lhx2/Ski/Sema3a/Slit2/Gsx2/Fezf1/Atf5/Rpgrip1l/Ogdh/Id2/Ttc8/Dicer1/Ext1/Lrrk2/Robo1/Srf/Sall3/Zic3	18
P4	GO:0031507	heterochromatin formation	27/4168	89/28943	9.03546e-05	0.000480994	0.00024222	Tpr/H3f3a/Bahd1/Gnas/Pik3ca/Lmna/Ctbp1/Hmgb1/Ezh2/Resf1/Kmt2b/Rrp8/Cdkn1c/Dnmt1/Bend3/Dnmt3l/Hmga2/Baz2a/Morc2a/Cbx8/Dicer1/Fam172a/Smchd1/Lmnb1/Mbd2/Mecp2/Phf8	27
P4	GO:0045746	negative regulation of Notch signaling pathway	15/4168	37/28943	9.26549e-05	0.000491209	0.000247364	Nrarp/Ccnc/Kctd10/Lfng/Gdpd5/Arrb1/Hey2/Tspan15/Zbtb7a/Nfkbia/Numb/Dlk1/Mmp14/Bcl6/Dll1	15
P4	GO:0002027	regulation of heart rate	32/4168	113/28943	9.378e-05	0.00049554	0.000249545	Mdm4/Cacna1e/Nos1ap/Oxt/Snta1/Ank2/Edn2/Sri/Sema3a/Cacna2d1/Kcnh2/Cav1/Kcna5/Calm3/Sptbn4/Irx5/Tpm1/Gpd1l/Hey2/Ctnna3/Avpr1a/Kcnj2/Calm1/Ryr2/Pik3r1/Pde4d/Myh7/Slc8a1/Dsc2/Dsg2/Adrb1/Kcne1l	32
P4	GO:0010613	positive regulation of cardiac muscle hypertrophy	16/4168	41/28943	9.39055e-05	0.000495796	0.000249674	Trpc3/Pde5a/Nr4a3/Mtpn/Mef2a/Igf1/Rock2/Adk/Ccn4/Ptk2/Twf1/Ddx39b/Trip10/Rock1/Nr3c1/Adrb1	16
P4	GO:0051897	positive regulation of protein kinase B signaling	33/4168	118/28943	9.60092e-05	0.000506073	0.000254849	Arfgef1/Phlpp1/Gata3/Src/Pik3ca/Fgf2/Myorg/Tgfbr1/Pdgfa/Met/Cxcl12/Meis3/Insr/Mfhas1/Itgb1/Tpbg/Pik3cb/Specc1l/Igf1/Osbpl8/Ramp3/Egfr/Rtn4/Hsp90aa1/Gcnt2/C1qtnf3/Tspyl5/Stk3/Angpt1/Ptk2/Itsn1/Hsp90ab1/Nrxn1	33
P4	GO:0051899	membrane depolarization	28/4168	94/28943	9.64229e-05	0.000507838	0.000255738	B2m/Src/Ntsr1/Chrna4/Ptpn3/Jun/Park7/Prkcz/Cacna2d1/Kcnh2/Ywhah/Kdr/Cav1/Cacna1a/Chrna3/Chrnb4/Gpd1l/Scn4a/Ppp2r3c/Slmap/Lrrk2/Scn8a/Fgf12/Grik1/Cacna1h/Nedd4l/Shtn1/Fhl1	28
P4	GO:0021756	striatum development	10/4168	19/28943	0.000100271	0.000525523	0.000264644	Mkks/Jakmip1/Foxp2/Aldh1a3/Bbs2/Ogdh/Inhba/Zswim6/Rarb/Slitrk5	10
P4	GO:0071786	endoplasmic reticulum tubular network organization	10/4168	19/28943	0.000100271	0.000525523	0.000264644	Rab3gap2/Lnpk/Reep1/Reep3/Rtn4/Atl1/Atl2/Rab18/Rtn3/Zfyve27	10
P4	GO:1902430	negative regulation of amyloid-beta formation	10/4168	19/28943	0.000100271	0.000525523	0.000264644	Rtn2/Spon1/Igf1/Rtn4/Hap1/Gga3/Ntrk2/Clu/Rock1/Rtn3	10
P4	GO:0019336	phenol-containing compound catabolic process	7/4168	10/28943	0.000102617	0.000536507	0.000270175	Moxd2/Fah/Moxd1/Dio2/Dio3/Comt/Maoa	7
P4	GO:0036363	transforming growth factor beta activation	7/4168	10/28943	0.000102617	0.000536507	0.000270175	Itgav/Furin/Lrrc32/Itgb8/Hsp90ab1/Ltbp1/Gata6	7
P4	GO:0030433	ubiquitin-dependent ERAD pathway	26/4168	85/28943	0.000103963	0.000542666	0.000273277	Dnajb2/Edem3/Hspa5/Ube2j1/Ecpas/Faf1/Fbxo6/Tmub1/Wfs1/Cav1/Rnf103/Aup1/Fbxo27/Svip/Ubxn8/Herpud1/Stt3b/Derl3/Hsp90b1/Os9/Trim25/Dnajb9/Jkamp/Faf2/Psmc6/Bag6	26
P4	GO:0032331	negative regulation of chondrocyte differentiation	12/4168	26/28943	0.000104806	0.000545738	0.000274824	Gli2/Grem1/Gdf5/Tgfbr1/Pthlh/Adamts7/Efemp1/Rflnb/Gli3/Rarb/Ccn4/Mkx	12
P4	GO:0090630	activation of GTPase activity	30/4168	104/28943	0.000106099	0.000551579	0.000277765	Tbc1d8/Ngef/Agap1/Rabgap1l/Garnl3/Ect2/Pip5k1a/Arhgef16/Agap3/Tbc1d14/Arhgap24/Evi5/Coro1c/Epha1/Iqsec3/Akt2/Sipa1l3/Arhgef10/Tbc1d9/Sipa1l2/Arhgap42/Bcr/Tbc1d30/Tbc1d9b/Ndel1/Tax1bp3/Eif5/Rasa1/Tbc1d4/Tiam1	30
P4	GO:0006626	protein targeting to mitochondrion	24/4168	76/28943	0.000108724	0.000564313	0.000284178	Hspd1/Mff/Dnajc19/Mfn2/Fis1/Tomm40/Gsk3a/Ptpn5/Nol3/Tomm20/Timm13/Fbxo7/Immp2l/Hsp90aa1/Siah3/Dnajc15/Prkaa1/Tomm22/Lrrk2/Tomm70a/Ppp2r2b/Timm21/Aifm1/Timm8a1	24
P4	GO:0045665	negative regulation of neuron differentiation	27/4168	90/28943	0.000111542	0.000575687	0.000289905	Pbx1/Eif2ak4/B2m/Jag1/Sox2/Nbn/Cdk5rap2/Disp3/Casz1/Cav1/Cntn4/Zfp536/Apbb1/Lsm1/Itgb1/Dixdc1/Cd24a/Ptbp1/Ascl1/Gdf11/Rtn4/Id2/Gli3/Gsk3b/App/Dll1/Mib1	27
P4	GO:0018119	peptidyl-cysteine S-nitrosylation	9/4168	16/28943	0.000115235	0.000590016	0.000297121	Nos1ap/Snta1/Adh5/Txn1/Nos1/Gapdh/Ncoa7/Oxr1/Tbc1d24	9
P4	GO:0086103	G protein-coupled receptor signaling pathway involved in heart process	9/4168	16/28943	0.000115235	0.000590016	0.000297121	Rgs2/Src/Rap1gds1/Pde4b/Nos1/Cav1/Akap13/Gnai2/Ramp3	9
P4	GO:0032088	negative regulation of NF-kappaB transcription factor activity	25/4168	81/28943	0.000119333	0.000609543	0.000306955	Dab2ip/Ptgis/Rwdd3/Ufl1/Klf4/Faf1/Tax1bp1/Arrb1/Cyld/Tnfaip3/Prmt2/Cactin/Ddit3/Peli1/Commd1/Cdk5rap3/Nfkbia/Siva1/Commd6/Otulin/Dap/Cd200/Cyp1b1/Chuk/Psmd10	25
P4	GO:0031340	positive regulation of vesicle fusion	8/4168	13/28943	0.000119789	0.000610903	0.00030764	Pla2g4a/Snca/C2cd5/Akt2/Syt9/Syt1/Kif5b/Syt7	8
P4	GO:0048385	regulation of retinoic acid receptor signaling pathway	8/4168	13/28943	0.000119789	0.000610903	0.00030764	Ezh2/Cyp26b1/Zfp536/Aldh1a3/Ctbp2/Klf2/Cnot1/Nr2c1	8
P4	GO:0007157	heterophilic cell-cell adhesion via plasma membrane cell adhesion molecules	18/4168	50/28943	0.000120115	0.000612085	0.000308235	Cadm3/Crb2/Cdh4/Amigo1/Ptprd/Igsf21/Tenm4/Dchs1/Tenm3/Cbln1/Nectin1/Cadm1/Cd164/Cd24a/Alcam/Cxadr/Nrxn1/Cdh2	18
P4	GO:0007214	gamma-aminobutyric acid signaling pathway	13/4168	30/28943	0.00012054	0.000613277	0.000308835	Plcl1/Gabrr2/Gabbr2/Gabrg1/Gabra2/Gabrg3/Gabrb3/Gabra5/Cacna1a/Gnai2/Gabra1/Gabrb2/Slc12a2	13
P4	GO:0030501	positive regulation of bone mineralization	17/4168	46/28943	0.000126945	0.000641804	0.000323201	Mia3/Rxra/Acvr2a/Acvr1/Bmpr1b/Nell1/Cd276/Smad3/Acvr2b/Atp2b1/Osr1/Adgrv1/Bmpr1a/Wnt10b/Slc8a1/Fbn2/Gpm6b	17
P4	GO:0048536	spleen development	17/4168	46/28943	0.000126945	0.000641804	0.000323201	Pbx1/Rbm15/Pitx2/Tet2/Flt3/Onecut1/Cited2/Myb/Tcf21/Traf3ip2/Adam17/Ahr/Ppp2r3c/Dicer1/Jarid2/Fgf10/Fas	17
P4	GO:0016339	calcium-dependent cell-cell adhesion via plasma membrane cell adhesion molecules	14/4168	34/28943	0.000129547	0.000653933	0.000329309	Cdh20/Cdh7/Kifap3/Cdh22/Dchs1/Cdh8/Cdh5/Cdh13/Atp2c1/Cdh24/Cdh6/Cdh18/Nrxn1/Cdh2	14
P4	GO:2000243	positive regulation of reproductive process	31/4168	110/28943	0.000131941	0.000662898	0.000333823	Prdm14/Hdac4/Oxt/Plcb1/Src/P2ry1/Pde5a/Unc5c/Mfn2/Park7/Cyp51/Abcb1a/Sema3a/Msx1/Lfng/Rad51ap1/Pde3a/Cib1/P2ry2/Insr/Cited2/Hdac2/Ube2b/Inhba/Plau/Fam170b/Fgf9/Acvr1b/Cacna1h/Dazl/Ythdc2	31
P4	GO:0048146	positive regulation of fibroblast proliferation	24/4168	77/28943	0.000136592	0.000683596	0.000344247	Fn1/Fndc3b/Jun/Cdk6/Fosl2/Pdgfra/Btc/Pdgfa/Wnt2/Ptprz1/Aqp1/Pdgfd/Igf1/Hmga2/Cdk4/Egfr/Dicer1/Rasa1/Fgf10/Rnaseh2b/Myc/Pdgfb/Fbln1/Cd248	24
P4	GO:0046426	negative regulation of receptor signaling pathway via JAK-STAT	11/4168	23/28943	0.000137118	0.000684633	0.000344769	Traf3ip1/Adipor1/Ptprd/Leprot/Dab1/Cav1/Socs2/Hmga2/Socs1/Ptpn2/Sac3d1	11
P4	GO:0099149	regulation of postsynaptic neurotransmitter receptor internalization	11/4168	23/28943	0.000137118	0.000684633	0.000344769	Hpca/Usp46/Iqsec1/Efnb2/Nedd4/Ppp3r1/Hap1/Akap5/Numb/Arc/Atad1	11
P4	GO:0060261	positive regulation of transcription initiation by RNA polymerase II	21/4168	64/28943	0.000156728	0.000774136	0.000389841	Creb1/Taf3/Med22/Med19/Dhx36/Xpa/Med21/Med26/Gtf2a2/Cand1/Ikzf1/Ahr/Gtf2a1/Ercc6/Psmc6/Med4/Myc/Wnt10b/Pou5f1/Srf/Med12	21
P4	GO:0043687	post-translational protein modification	12/4168	27/28943	0.000163985	0.000802593	0.000404171	Rhbdd1/Abca2/Agbl4/Sumf1/Agbl1/Lcmt1/Stt3b/Atg5/Ube2b/Flcn/Dscc1/Esco1	12
P4	GO:0032436	positive regulation of proteasomal ubiquitin-dependent protein catabolic process	27/4168	92/28943	0.000167658	0.000818699	0.000412282	Dnajb2/Ddrgk1/Bbs7/Rnf19b/Cav1/Gsk3a/Sh3rf1/Herpud1/Fbxo22/Sh3rf3/Fzr1/Mapk9/Axin2/Sumo2/Csnk1d/Trib2/Rnf144a/Rnf180/Plk2/Mapk8/Clu/Trib1/Lrrk2/Gsk3b/Socs5/Fam122a/Psmd10	27
P4	GO:0003214	cardiac left ventricle morphogenesis	10/4168	20/28943	0.000174655	0.000849042	0.000427562	Npy2r/Gsk3a/Cpe/Npy5r/Hey2/Ahr/Ryr2/Fgf9/Smad4/Rnls	10
P4	GO:0032495	response to muramyl dipeptide	10/4168	20/28943	0.000174655	0.000849042	0.000427562	Inava/Vim/Jag1/Ripk2/Irf5/Tnfaip3/Trim41/Nfkbia/Mapk14/Ldoc1	10
P4	GO:0097320	plasma membrane tubulation	10/4168	20/28943	0.000174655	0.000849042	0.000427562	Cavin2/Pacsin3/Sh3glb1/Sh3gl2/Wasl/Atp10a/Snx18/Asap1/Pacsin2/Snx9	10
P4	GO:1901798	positive regulation of signal transduction by p53 class mediator	13/4168	31/28943	0.000180326	0.000872615	0.000439433	Steap3/Pla2r1/Spred1/Sh3glb1/Rps20/Rpl11/Msx1/Cdk5rap3/Hexim1/Rps7/Rpl37/Myc/Zfp385a	13
P4	GO:0046627	negative regulation of insulin receptor signaling pathway	16/4168	43/28943	0.000181632	0.000874333	0.000440298	Pid1/Ncl/Pip4k2a/Grb14/Prkcz/Gsk3a/Zfp592/Nucb2/Nck1/Grb10/Prkaa1/Tns2/Socs1/Lonp1/Ptpn2/Kank1	16
P4	GO:0035335	peptidyl-tyrosine dephosphorylation	14/4168	35/28943	0.00018743	0.000896875	0.00045165	Eya1/Dusp10/Ptpn1/Ptpn12/Ptprz1/Ptpro/Ptpn5/Dusp6/Dusp22/Tns2/Pgp/Ptprs/Ptpn2/Dusp5	14
P4	GO:0051895	negative regulation of focal adhesion assembly	9/4168	17/28943	0.000213544	0.00100613	0.000506667	Src/Coro1c/Dlc1/Dusp22/Fam107a/Mmp14/Dmtn/Acvrl1/Phldb2	9
P4	GO:0061000	negative regulation of dendritic spine development	9/4168	17/28943	0.000213544	0.00100613	0.000506667	Ngef/Dnm3/Ube3a/Hdac2/Fstl4/Plk2/Asap1/Ptprs/Mecp2	9
P4	GO:0098974	postsynaptic actin cytoskeleton organization	9/4168	17/28943	0.000213544	0.00100613	0.000506667	Abi2/Actr3/Nos1ap/Ppp1r9a/Wasl/Arhgef7/Rock2/Farp1/Frmpd4	9
P4	GO:0046330	positive regulation of JNK cascade	29/4168	103/28943	0.000217642	0.00102319	0.000515259	Rb1cc1/Map4k4/Traf5/Dab2ip/Rassf2/Plcb1/Ripk2/Hmgb1/Wnt16/Cracr2a/Taok2/Map2k7/Mfhas1/Sh3rf1/Dixdc1/Map3k5/Ccn2/Tpd52l1/Sh3rf3/Dusp22/Ripk1/Gadd45g/F2rl1/Tnfrsf19/Stk3/Fgd4/App/Pja2/Lmnb1	29
P4	GO:0010842	retina layer formation	11/4168	24/28943	0.000220261	0.00103475	0.000521079	Igfn1/Prom1/Foxn4/Sdk1/Tspan12/Fat3/Megf11/Ahi1/Atp8a2/Arl6/Ptprm	11
P4	GO:0050885	neuromuscular process controlling balance	22/4168	70/28943	0.000223511	0.00104619	0.000526844	Abl2/Sox2/Nbn/Nr4a3/Camta1/Aldh1a3/Myo7a/Cln8/Cacna1a/Aplp2/Igdcc3/Psap/Bcr/Gm2a/Pafah1b1/Neurog1/Pde8b/Kcnma1/Pou4f1/App/Nrxn1/Ap1s2	22
P4	GO:0019395	fatty acid oxidation	32/4168	118/28943	0.00022623	0.00105356	0.000530552	Acadl/Adipor1/Phyh/Pex2/Abcd3/Adh5/Acadm/Nr4a3/Sesn2/Crot/Ppargc1a/Por/Adipor2/Tuba8/Pex5/Akt2/Dgat2/Nucb2/Mlycd/Etfa/Acaa1b/Echdc1/Ilvbl/Aldh1l2/C1qtnf2/Eci2/Acox2/C1qtnf9/Prkaa1/Mapk14/Hsd17b4/Acaa2	32
P4	GO:0035791	platelet-derived growth factor receptor-beta signaling pathway	8/4168	14/28943	0.000244124	0.00113279	0.000570453	Src/Ptpn1/Hip1/Pdgfa/Myocd/Glrx/Pdgfb/Ptpn2	8
P4	GO:0090110	COPII-coated vesicle cargo loading	8/4168	14/28943	0.000244124	0.00113279	0.000570453	Mia3/Tbc1d20/Sec24b/Insig1/Sar1a/Rab1a/Sec24a/Sec23a	8
P4	GO:0006013	mannose metabolic process	7/4168	11/28943	0.000246934	0.00114172	0.000574948	Man1c1/Man2b2/Man2a2/Mpi/Hk1/Gck/Man2a1	7
P4	GO:0010807	regulation of synaptic vesicle priming	7/4168	11/28943	0.000246934	0.00114172	0.000574948	Rims1/Stxbp1/Napb/Napa/Stx1b/Unc13a/Stxbp5	7
P4	GO:0035336	long-chain fatty-acyl-CoA metabolic process	7/4168	11/28943	0.000246934	0.00114172	0.000574948	Acsl3/Acot7/Far2/Dgat2/Far1/Acsl1/Acsl4	7
P4	GO:0045898	regulation of RNA polymerase II transcription preinitiation complex assembly	7/4168	11/28943	0.000246934	0.00114172	0.000574948	Creb1/Hmgb1/Cand1/Ikzf1/Ahr/Psmc6/Wnt10b	7
P4	GO:0032469	endoplasmic reticulum calcium ion homeostasis	12/4168	28/28943	0.000249497	0.00115026	0.00057925	Rap1gds1/Wfs1/Fis1/Itpr1/Atp2a1/Herpud1/Pacs2/Selenok/Tmtc4/Grina/Kctd17/App	12
P4	GO:0034063	stress granule assembly	12/4168	28/28943	0.000249497	0.00115026	0.00057925	Ythdf3/Csde1/Prkaa2/G3bp2/Tia1/Lsm14a/Cirbp/G3bp1/Pum2/Rps23/Prkaa1/Ddx3x	12
P4	GO:0048286	lung alveolus development	21/4168	66/28943	0.000254415	0.00116791	0.00058814	Hs6st1/Creb1/Sox2/Man1a2/Tmem38b/Edn2/Kdr/Hopx/Pdgfa/Phf14/Foxp2/Pthlh/Cic/Stra6/Tcf21/Igf1/Tns3/Myocd/Fgf10/Man2a1/Gata6	21
P4	GO:0033144	negative regulation of intracellular steroid hormone receptor signaling pathway	15/4168	40/28943	0.000259919	0.00118809	0.000598303	Cry2/Cyp7b1/Clock/Arntl/Sfrp1/Cnot1/Tcf21/Zbtb7a/Cry1/Igf1/Hmga2/Ncor1/Per1/Lbh/Nr0b1	15
P4	GO:0051865	protein autoubiquitination	24/4168	80/28943	0.0002619	0.00119545	0.000602009	Bard1/Cul3/Marchf7/Rnf13/Nfx1/Rnf11/Rnf220/Rnf19b/Rnf4/Asb4/Ube3a/Rnf141/Rnf122/Sh3rf1/Rnf146/Sh3rf3/Rnf41/Ube2b/Rnf187/Hectd1/Lrrk2/Bfar/Klhl24/Ltn1	24
P4	GO:0034389	lipid droplet organization	13/4168	32/28943	0.000263853	0.00120266	0.000605639	Cds2/Tbc1d20/Spg20/Prkaa2/Cds1/Aup1/Cidec/Tmem159/Ppia/Faf2/Prkaa1/Tspo2/Rab18	13
P4	GO:0060977	coronary vasculature morphogenesis	13/4168	32/28943	0.000263853	0.00120266	0.000605639	Rxra/Spred1/Fgf2/Sec24b/Tgfbr1/Epor/Setd2/Hey2/Sgcd/Fgf9/Angpt1/Arid2/Fgf1	13
P4	GO:0007026	negative regulation of microtubule depolymerization	14/4168	36/28943	0.000266283	0.00121026	0.000609464	Map2/Camsap1/Map1a/Stmn2/Dysf/Cib1/Hdgfl3/Camsap3/Specc1l/Nav3/Map1b/Atxn7/Eml4/Apc	14
P4	GO:0006024	glycosaminoglycan biosynthetic process	18/4168	53/28943	0.00027964	0.00126299	0.000636021	B3gnt7/Chst1/Slc35d1/Hs3st1/Ugdh/Chst12/Hs3st2/Csgalnact1/Has3/B3gat1/Glce/Hs3st3b1/Hs3st3a1/Cltc/Ndst2/Angpt1/Ext1/Pdgfb	18
P4	GO:0045821	positive regulation of glycolytic process	10/4168	21/28943	0.000290457	0.00130452	0.000656933	Prkaa2/Slc4a4/Insr/Igf1/Gck/Prkaa1/Myc/Zbtb20/App/Mlst8	10
P4	GO:0046697	decidualization	10/4168	21/28943	0.000290457	0.00130452	0.000656933	Kiss1/Pla2g4a/Ptgs2/Ptgis/Il11ra1/Junb/Tppp3/Epor/Cited2/Ctsb	10
P4	GO:0010718	positive regulation of epithelial to mesenchymal transition	17/4168	49/28943	0.00030712	0.00137456	0.000692206	Crb2/Acvr1/Jag1/Wwtr1/Sdcbp/Tgfbr1/Ezh2/Bcl9l/Smad3/Hdac2/Myocd/Axin2/Gcnt2/Rgcc/Bambi/Smad4/Smad2	17
P4	GO:0051155	positive regulation of striated muscle cell differentiation	19/4168	58/28943	0.000324806	0.00144468	0.000727514	Prox1/Grem1/Trim32/Hopx/Cyp26b1/Efnb2/Atp11a/Igf1/Myocd/Rbm24/Mmp14/Ccn4/Gsk3b/Mapk14/Ddx39b/Trip10/Epc1/Nr3c1/Adrb1	19
P4	GO:0051496	positive regulation of stress fiber assembly	19/4168	58/28943	0.000324806	0.00144468	0.000727514	Pfn2/S100a10/Rhoc/Tgfbr1/Lpar1/Arhgef10l/Limch1/Limk1/Epha1/Wnt11/Arhgef10/Smad3/Tpm1/Ccn2/Sh3pxd2b/Rock2/Carmil1/Rgcc/Cd47	19
P4	GO:0001829	trophectodermal cell differentiation	11/4168	25/28943	0.000342305	0.0015131	0.000761969	Cul3/Sp3/Sox2/Hopx/Tead4/Junb/Cnot1/Cited2/Sp1/Pou5f1/Srf	11
P4	GO:0006622	protein targeting to lysosome	11/4168	25/28943	0.000342305	0.0015131	0.000761969	Snx16/Sort1/Scarb2/Hspa8/Nedd4/Gcc2/Gga3/Zfyve16/Ap3b1/Ncoa4/Clu	11
P4	GO:0007413	axonal fasciculation	11/4168	25/28943	0.000342305	0.0015131	0.000761969	Amigo1/Casp6/Ephb2/Sema3a/Ptprz1/Arhgap35/Casp3/Rtn4/Cdk5r1/Ephb3/Tnfrsf21	11
P4	GO:0010763	positive regulation of fibroblast migration	11/4168	25/28943	0.000342305	0.0015131	0.000761969	Actr3/Aqp1/Itgb1/Akap12/Dmtn/Ptk2/Pdgfb/Slc8a1/Prkce/Apc/Pak3	11
P4	GO:0048857	neural nucleus development	11/4168	25/28943	0.000342305	0.0015131	0.000761969	Cdk5r2/Atf2/Fgf2/Pitx2/Sec24b/Nfib/Foxp2/Aldh1a3/Cacna1a/Ascl1/Cdk5r1	11
P4	GO:0030513	positive regulation of BMP signaling pathway	15/4168	41/28943	0.000355696	0.00156584	0.000788528	Sulf1/Crb2/Gdf5/Msx1/Kdr/Numa1/Zfp423/Cdh5/Neo1/Acvrl1/Twsg1/Gata6/Smad4/Smad2/Gpc3	15
P4	GO:0051154	negative regulation of striated muscle cell differentiation	15/4168	41/28943	0.000355696	0.00156584	0.000788528	Fzd7/Hdac4/Rgs2/Plpp7/Msx1/Ezh2/Bhlhe41/Gsk3a/Sox6/Xbp1/Myocd/Tomm70a/Dll1/Hdac3/Smad4	15
P4	GO:0046854	phosphatidylinositol phosphate biosynthetic process	18/4168	54/28943	0.000363515	0.00159279	0.000802099	Inpp1/Pip4k2a/Pip5kl1/Pik3ca/Pip5k1a/Pik3r3/Uvrag/Smg1/Pik3r2/Pik3cb/Socs2/Efr3b/Ttc7b/Pik3r1/Socs1/Socs5/Socs6/Pi4k2a	18
P4	GO:0007274	neuromuscular synaptic transmission	12/4168	29/28943	0.000370096	0.00161025	0.000810893	Stxbp1/Rimbp2/Erc1/Cacna1a/Chrna3/Chrnb4/Cd24a/Adarb1/Erc2/Etv5/Nrxn1/Chrm1	12
P4	GO:0061003	positive regulation of dendritic spine morphogenesis	12/4168	29/28943	0.000370096	0.00161025	0.000810893	Actr3/Caprin1/Dhx36/Ephb2/Mfn2/Caprin2/Actr2/Pafah1b1/Opa1/Kalrn/Cask/Pak3	12
P4	GO:1900027	regulation of ruffle assembly	12/4168	29/28943	0.000370096	0.00161025	0.000810893	Pfn2/Arhgap24/Coro1c/Cav1/Eps8/Def8/Rdx/Wdpcp/Ndel1/Plekhm1/Fam98a/Kank1	12
P4	GO:0060071	Wnt signaling pathway, planar cell polarity pathway	14/4168	37/28943	0.00037197	0.00161025	0.000810893	Abl2/Vangl2/Fzd1/Wnt11/Sfrp1/Ryk/Znrf3/Fzd2/Dact1/Fzd6/Cthrc1/Ptk7/Gpc3/Med12	14
P4	GO:0060441	epithelial tube branching involved in lung morphogenesis	14/4168	37/28943	0.00037197	0.00161025	0.000810893	Vangl2/Ctsz/Sox2/Tnc/Pdgfra/Wnt2/Dag1/Hmga2/Tbx2/Fgf10/Dlg5/Rspo2/Ext1/Lama1	14
P4	GO:0008344	adult locomotory behavior	30/4168	111/28943	0.000372103	0.00161025	0.000810893	Prex2/Abl2/Pbx3/Nr4a2/Ntsr1/Glrb/Dab1/Park7/Snca/Cxcl12/Eps8/Atp1a3/Sptbn4/Shank2/Cln8/Clcn3/Cacna1a/Pafah1b1/Id2/Tshr/Kcnma1/Klhl1/Fgf14/Oxr1/Scn8a/Fgf12/Kalrn/App/Npc1/Mecp2	30
P4	GO:0035493	SNARE complex assembly	9/4168	18/28943	0.000372539	0.00161025	0.000810893	Vamp4/Stxbp1/Snap25/Snca/Ankrd27/Uvrag/Vamp2/Stxbp6/Trim9	9
P4	GO:0045956	positive regulation of calcium ion-dependent exocytosis	9/4168	18/28943	0.000372539	0.00161025	0.000810893	Cdk5r2/Stxbp1/Kcnb1/Syt9/Scamp5/Syt1/Cadps/Cacna1h/Syt7	9
P4	GO:1900221	regulation of amyloid-beta clearance	9/4168	18/28943	0.000372539	0.00161025	0.000810893	Ttpa/Cyp51/Ifngr1/Myocd/Hmgcr/Clu/App/Srf/Rock1	9
P4	GO:0010862	positive regulation of pathway-restricted SMAD protein phosphorylation	17/4168	50/28943	0.000403456	0.00173109	0.000871747	Acvr2a/Acvr1/Gdf5/Sdcbp/Gdf6/Tgfbr1/Bmp8a/Bmp3/Rbpms/Gdf11/Inhba/Gdf10/Bmpr1a/Acvrl1/Acvr1b/Twsg1/Smad4	17
P4	GO:1901021	positive regulation of calcium ion transmembrane transporter activity	17/4168	50/28943	0.000403456	0.00173109	0.000871747	Atp1b1/Gstm7/Ank2/Asph/Cacna2d1/Pkd2/Cracr2a/Calm3/Stim1/Stac/Ppp3r1/Hap1/Akap5/Hspa2/Calm1/Ryr2/Fgf14	17
P4	GO:2000649	regulation of sodium ion transmembrane transporter activity	19/4168	59/28943	0.000415058	0.00177496	0.000893836	Atp1b1/Stom/Plcb1/Ptpn3/Ywhah/Fxyd5/Fxyd3/Nedd4/Gpd1l/Osr1/Wnk2/Glrx/Slmap/Fgf14/Klhl24/Fgf12/Kif5b/Nedd4l/Neto1	19
P4	GO:0001541	ovarian follicle development	22/4168	73/28943	0.00043274	0.00184484	0.000929027	Sohlh1/Src/Adrm1/Sohlh2/Bmpr1b/Msh4/Mfn2/Kit/Kdr/Lfng/Kmt2b/Ube3a/Arrb1/Ahr/Immp2l/Inhba/Hnrnpk/Angpt1/Umodl1/Smad4/Ermp1/Zfx	22
P4	GO:0031115	negative regulation of microtubule polymerization	8/4168	15/28943	0.000457036	0.00193391	0.000973884	Map2/Mapre1/Stmn2/Snca/Fkbp4/Arhgef7/Cdh5/Sgk1	8
P4	GO:0044794	positive regulation by host of viral process	8/4168	15/28943	0.000457036	0.00193391	0.000973884	Stom/Tbc1d20/Cav2/Hspa8/Igf2r/Vapa/Ythdc2/Pcx	8
P4	GO:1900153	positive regulation of nuclear-transcribed mRNA catabolic process, deadenylation-dependent decay	8/4168	15/28943	0.000457036	0.00193391	0.000973884	Dhx36/Nanos2/Cnot1/Tob1/Tnrc6c/Pabpc1/Tnrc6b/Zfp36l2	8
P4	GO:2000811	negative regulation of anoikis	8/4168	15/28943	0.000457036	0.00193391	0.000973884	Src/Pik3ca/Mcl1/Tle1/Cav1/Itgb1/Ntrk2/Ptk2	8
P4	GO:0050872	white fat cell differentiation	10/4168	22/28943	0.000463975	0.00195556	0.000984784	Per2/Atf2/Adig/Ctbp1/Pdgfra/Creb5/Ctbp2/Id2/Fgf10/Retreg1	10
P4	GO:2000114	regulation of establishment of cell polarity	10/4168	22/28943	0.000463975	0.00195556	0.000984784	Arfgef1/Gata3/Cdh5/Rap1b/Rnf41/Wdpcp/Flot2/Ripor2/Kank1/Shtn1	10
P4	GO:1902476	chloride transmembrane transport	18/4168	55/28943	0.000468342	0.00197139	0.000992755	Ano7/Slc12a6/Glrb/Gabrr2/Gabrg1/Gabra2/Slc6a1/Gabrg3/Gabrb3/Gabra5/Ano1/Clcn3/Ano4/Gabra1/Gabrb2/Slc12a7/Slc12a2/Best1	18
P4	GO:0040018	positive regulation of multicellular organism growth	15/4168	42/28943	0.000480236	0.00201618	0.00101531	Creb1/Vil1/Mkks/Csf1/Pou3f2/Flt3/Pex5/Sptbn4/Bbs2/Hmga2/Ikzf1/Sh3pxd2b/Tshr/Dio3/Atp8a2	15
P4	GO:0035019	somatic stem cell population maintenance	25/4168	88/28943	0.000495131	0.00207465	0.00104476	Vangl2/Elf5/Sox2/Klf4/Ski/Ldb2/Kit/Tcf7l1/Raf1/Med21/Cul4a/Sfrp1/Bcl9l/Hmga2/Stat3/Sox4/Fgf10/Bmpr1a/Klf10/Myc/Pou5f1/Lbh/Zfp36l2/Apc/Med12	25
P4	GO:0001892	embryonic placenta development	31/4168	118/28943	0.000512074	0.00214007	0.0010777	Hs6st1/Sp3/Itgav/Elf5/Spint1/Ttpa/Pkd2/Wnt2/E2f8/Nr2f2/Cdkn1c/Gab1/Junb/Setd2/Plcd1/Cited2/Hey2/Egfr/Ncoa1/Hectd1/Hif1a/Stk3/Zfat/Pdgfb/Sp1/Senp2/Pkd1/Tfeb/Birc6/Slc8a1/Cited1	31
P4	GO:0050927	positive regulation of positive chemotaxis	11/4168	26/28943	0.00051647	0.00215146	0.00108343	Scg2/Kdr/Hmgb1/Cxcl12/Akt2/Vegfc/Cdh13/Smad3/F2rl1/Itga2/Fgf10	11
P4	GO:0042994	cytoplasmic sequestering of transcription factor	7/4168	12/28943	0.000518771	0.00215274	0.00108408	Faf1/Sri/Pkd2/Keap1/Nfkbia/Pkd1/Psmd10	7
P4	GO:0043653	mitochondrial fragmentation involved in apoptotic process	7/4168	12/28943	0.000518771	0.00215274	0.00108408	Mff/Fis1/Vps35/Nptx1/Ccar2/Atg3/Ppp2r2b	7
P4	GO:1900102	negative regulation of endoplasmic reticulum unfolded protein response	7/4168	12/28943	0.000518771	0.00215274	0.00108408	Ddrgk1/Ptpn1/Ufl1/Wfs1/Nck1/Xbp1/Bfar	7
P4	GO:1905962	glutamatergic neuron differentiation	7/4168	12/28943	0.000518771	0.00215274	0.00108408	Bhlhe22/Casz1/Cntnap2/Irx5/Ikzf1/Vsx2/Cabp4	7
P4	GO:0045740	positive regulation of DNA replication	17/4168	51/28943	0.000524772	0.00217478	0.00109518	Gli2/Cacybp/Ino80/Cst3/Bcar3/Stoml2/Jun/Faf1/Dbf4/Met/E2f8/Cdk1/Egfr/Npm1/Kat7/Mapk8/Pdgfb	17
P4	GO:0070534	protein K63-linked ubiquitination	20/4168	65/28943	0.00057647	0.00236891	0.00119294	Rnf152/Traf5/Plaa/Rnf4/Ube2s/Birc2/Nedd4/Traf3ip2/Rnf126/Ube2n/Peli1/Ube2b/Ube2g1/Hectd1/Otub2/Trim27/Ube2e2/Bfar/Zfp91/Ddx3x	20
P4	GO:0043403	skeletal muscle tissue regeneration	16/4168	47/28943	0.000582864	0.00238937	0.00120324	Fzd7/Hopx/Ezh2/Dysf/Large1/Pkm/Igf1/Naca/Ifrd1/Dicer1/Plau/Klf5/Wnt10b/Kpna1/Mymx/Hdgfl2	16
P4	GO:0050974	detection of mechanical stimulus involved in sensory perception	16/4168	47/28943	0.000582864	0.00238937	0.00120324	Serpine2/Cxcr4/Mkks/Sox2/Whrn/Asic3/Kit/Cxcl12/Fyn/Igf1/Pawr/Asic2/Adgrv1/Itga2/Myc/Slc12a2	16
P4	GO:1900087	positive regulation of G1/S transition of mitotic cell cycle	16/4168	47/28943	0.000582864	0.00238937	0.00120324	Plcb1/Larp7/Dbf4/Kcna5/Cul4a/Rdx/Egfr/Lsm11/Cpsf3/Adam17/Fgf10/Ube2e2/Rgcc/Crebbp/Adamts1/Ddx3x	16
P4	GO:0001662	behavioral fear response	18/4168	56/28943	0.00059827	0.00244629	0.00123191	Npas2/Asic4/Lypd1/Cacna1e/Npy2r/Ephb2/Usp46/Gabra5/Cckbr/Vdac3/Grik2/Gng7/Vdac1/Pde8b/Mapk8ip2/Morc1/Spire1/Mecp2	18
P4	GO:2001237	negative regulation of extrinsic apoptotic signaling pathway	27/4168	99/28943	0.000611319	0.00249331	0.00125559	Rb1cc1/Eya1/Scg2/Acvr1/Itgav/Src/Il7/Siah2/Lmna/Mcl1/Tgfbr1/Park7/Raf1/Sh3rf1/Nol3/Tnfaip3/Eya4/Fyn/Igf1/Rffl/Ripk1/Fgf10/Lgals3/Col2a1/Gsk3b/Birc6/Ddx3x	27
P4	GO:0042415	norepinephrine metabolic process	9/4168	19/28943	0.000617581	0.0025109	0.00126444	Gata3/Insm1/Akr1b3/Moxd2/Moxd1/Rnf180/Ly6e/Rnls/Rtl4	9
P4	GO:0071636	positive regulation of transforming growth factor beta production	9/4168	19/28943	0.000617581	0.0025109	0.00126444	Creb1/Ptgs2/Atf2/Furin/Wnt11/Smad3/Bmpr1a/Cd200/Gata6	9
P4	GO:1902004	positive regulation of amyloid-beta formation	9/4168	19/28943	0.000617581	0.0025109	0.00126444	Abca2/Gsk3a/Picalm/Casp3/Ifngr1/Rock2/Clu/Sp1/Abcg1	9
P4	GO:1902236	negative regulation of endoplasmic reticulum stress-induced intrinsic apoptotic signaling pathway	9/4168	19/28943	0.000617581	0.0025109	0.00126444	Ptpn1/Park7/Wfs1/Pdx1/Herpud1/Xbp1/Grina/Lrrk2/Opa1	9
P4	GO:2000678	negative regulation of transcription regulatory region DNA binding	9/4168	19/28943	0.000617581	0.0025109	0.00126444	Per2/Lhx2/Mad2l2/Sri/Msx1/Hey2/Ddit3/Id2/Ankrd33	9
P4	GO:0050919	negative chemotaxis	15/4168	43/28943	0.000640203	0.00259959	0.0013091	Sema4c/Itgav/Lgr4/Unc5c/Sema3d/Sema3a/Slit2/Pdgfa/Plxna4/Lrtm2/Ryk/Rtn4rl1/Nrg3/Rtn4r/Robo1	15
P4	GO:0045332	phospholipid translocation	17/4168	52/28943	0.00067615	0.00273864	0.00137913	Xkr4/Ano7/Atp8b4/Atp9a/Abca4/Abcb1a/Abcb4/Atp8a1/Atp10a/Atp11a/Xkr5/Plscr1/Ano4/Plscr3/Tmem30b/Atp8a2/Slc66a2	17
P4	GO:0030866	cortical actin cytoskeleton organization	14/4168	39/28943	0.000693081	0.00280017	0.00141011	Vil1/Nckap1/Epb41l1/Ect2/Coro1c/Rtkn/Pdcd6ip/Epb41l2/Plek/Rock2/Akap11/Plec/Epb41l3/Rock1	14
P4	GO:0090162	establishment of epithelial cell polarity	14/4168	39/28943	0.000693081	0.00280017	0.00141011	Vangl2/Frmd4a/Frmd4b/Sipa1l3/Camsap3/Fat1/Pard3/Amotl1/Myo9a/Myo18a/Ttc8/Pkd1/Ptk7/Lama1	14
P4	GO:1905168	positive regulation of double-strand break repair via homologous recombination	14/4168	39/28943	0.000693081	0.00280017	0.00141011	Mrgbp/Actl6a/Meaf6/Rad51ap1/Fus/Morf4l1/Wdr48/Yeats4/Actr2/Mrnip/Ercc6/Arid2/Hdgfl2/Epc1	14
P4	GO:0070374	positive regulation of ERK1 and ERK2 cascade	51/4168	227/28943	0.000699841	0.00281863	0.00141941	Tnfrsf11a/Cxcr4/Dstyk/Abl2/Sstr4/Src/Fgf2/P2ry1/Npnt/Ripk2/Jun/Prkcz/Pdgfra/Kdr/Pdgfa/Hmgb1/Cxcl12/Cib1/Pde8a/Arrb1/Denn2b/Map2k7/Mfhas1/Fgf20/Npy5r/Ndrg4/Pdgfd/Epor/Npsr1/Tpbg/Gnai2/Akap12/Ccn2/Igf1/Rap1b/Ramp3/Egfr/Fgf18/Adam17/Gcnt2/F2rl1/F2r/Hmgcr/Fgf10/C1qtnf3/Angpt1/Pdgfb/App/Nrxn1/Garem1/Fgf1	51
P4	GO:0000132	establishment of mitotic spindle orientation	13/4168	35/28943	0.000736045	0.00294601	0.00148356	Eya1/Mapre1/Ubxn2b/Cdk5rap2/Mad2l1/Numa1/Mcph1/Itgb1/Fbxw11/Ndel1/Pafah1b1/Fgf10/Ndc80	13
P4	GO:0035025	positive regulation of Rho protein signal transduction	13/4168	35/28943	0.000736045	0.00294601	0.00148356	Lpar1/Akap13/Arrb1/Mcf2l/Prag1/F2rl3/Net1/F2rl1/F2r/Arhgef3/Gpr20/Rtn4r/Robo1	13
P4	GO:0009409	response to cold	16/4168	48/28943	0.000758617	0.0030082	0.00151488	Acadl/Eif2ak4/Acadm/Acot11/Tmem135/Adrb3/Prkaca/Cdh8/Cirbp/Metrnl/Dio2/Dnajc3/Prkaa1/Slc25a27/Zfp516/Adrb1	16
P4	GO:0045780	positive regulation of bone resorption	11/4168	27/28943	0.000758803	0.0030082	0.00151488	Tnfrsf11a/Src/Car2/Tmem64/Def8/Trf/Plekhm1/Dlk1/Tfrc/Ppargc1b/Mc4r	11
P4	GO:0046823	negative regulation of nucleocytoplasmic transport	11/4168	27/28943	0.000758803	0.0030082	0.00151488	Bard1/Tpr/Pkia/Txn1/Park7/Cabp1/Mdfic/Ppp2ca/Akap1/Angpt1/Hdac3	11
P4	GO:0051291	protein heterooligomerization	11/4168	27/28943	0.000758803	0.0030082	0.00151488	Pkd2/Zfp777/Mat2a/Syt1/Kcnc2/Cpsf6/Pkd1/Prph2/Cpsf7/Calhm1/Calhm3	11
P4	GO:0051443	positive regulation of ubiquitin-protein transferase activity	11/4168	27/28943	0.000758803	0.0030082	0.00151488	Dcun1d4/Ube2s/Arrdc4/Dcun1d3/Fzr1/Ube2n/Trib2/Arrdc3/Trib1/Rps2/Btrc	11
P4	GO:0070584	mitochondrion morphogenesis	11/4168	27/28943	0.000758803	0.0030082	0.00151488	Mff/Pid1/Mfn2/Fis1/Opa3/Fez1/Wasf1/Slirp/Plec/Opa1/Mtm1	11
P4	GO:2000647	negative regulation of stem cell proliferation	11/4168	27/28943	0.000758803	0.0030082	0.00151488	Fgf2/Nfib/Cdkn2c/Wnt11/Cd109/Gli3/Ptch1/Fgf10/Rarb/Fbln1/Nfatc1	11
P4	GO:0007193	adenylate cyclase-inhibiting G protein-coupled receptor signaling pathway	21/4168	71/28943	0.000760809	0.0030082	0.00151488	Rgs2/Gpr176/P2ry1/Npy2r/Gabbr2/Lpar1/Psapl1/Gpr37/Pde2a/Mtnr1a/Htr1b/Gnai2/Akap12/Psap/Gnaz/Akap5/S1pr3/Htr1f/App/Hrh4/Chrm1	21
P4	GO:0042733	embryonic digit morphogenesis	21/4168	71/28943	0.000760809	0.0030082	0.00151488	Traf3ip1/Gli2/Lnpk/Hoxd12/Lrp4/Ift52/Intu/Lmbr1/Msx1/Tmem231/Hdac2/Tbc1d32/Wdpcp/Tbx2/Osr1/Mycn/Gli3/Bmpr1a/Fzd6/Smad4/Gnaq	21
P4	GO:0032967	positive regulation of collagen biosynthetic process	12/4168	31/28943	0.000761399	0.0030082	0.00151488	Suco/Vim/Larp6/Ccn2/Cbx8/Dicer1/F2r/Itga2/Rgcc/Pdgfb/Ltbp1/Mkx	12
P4	GO:0042634	regulation of hair cycle	12/4168	31/28943	0.000761399	0.0030082	0.00151488	Clock/Tsku/Numa1/Arntl/Cdh3/Per1/Inhba/Fst/Wnt10b/Smad4/Nfatc1/Gal	12
P4	GO:1903421	regulation of synaptic vesicle recycling	12/4168	31/28943	0.000761399	0.0030082	0.00151488	Dnm3/Vamp4/Plaa/Pclo/Picalm/Stx1b/Scamp5/Vamp2/Fgf14/Lrrk2/Rock1/Syt7	12
P4	GO:0043951	negative regulation of cAMP-mediated signaling	8/4168	16/28943	0.000798837	0.00314454	0.00158353	Npy2r/Lpar1/Pde3a/Pde2a/Nucb2/Ube2b/Pde4d/Pde10a	8
P4	GO:0055119	relaxation of cardiac muscle	8/4168	16/28943	0.000798837	0.00314454	0.00158353	Rgs2/Atp1b1/Pik3ca/Pde5a/Pde4b/Kcnj2/Pde4d/Camk2g	8
P4	GO:0051028	mRNA transport	31/4168	121/28943	0.000809864	0.00318405	0.00160343	Tpr/Nup214/Kif5c/Hnrnpa3/Nxt1/Rae1/Ndc1/Slbp/Ythdc1/G3bp2/Nup54/Pom121/Hnrnpa2b1/Nup210/Tnks/Nup93/Rbm15b/Setd2/Nup37/Nup107/Eif5a/Cetn3/Arc/Zc3h3/Poldip3/Hnrnpa1/Senp2/Ddx39b/Khsrp/Seh1l/Thoc2	31
P4	GO:0008543	fibroblast growth factor receptor signaling pathway	23/4168	81/28943	0.000821852	0.00322723	0.00162518	Sulf1/Prdm14/Dstyk/Gata3/Rab14/Kif16b/Fgf2/Fgf20/Cep57/Ccn2/Fgf18/Tbx2/Flrt2/Fgf10/Fgf9/Shisa2/Ext1/Pdgfb/Chrd/Frs3/Nrxn1/Spry4/Fgf1	23
P4	GO:0050730	regulation of peptidyl-tyrosine phosphorylation	58/4168	268/28943	0.000846343	0.00330325	0.00166346	Abi2/Ncl/Traf3ip1/Acvr1/Lrp4/Grem1/Src/Ptpn1/Il7/Lyn/Ripk2/Plpp3/Prkcz/Yes1/Zfyve28/Pdgfra/Kit/Btc/Pdgfa/Cav2/Cav1/Ptprz1/Cadm4/Zfp592/Sfrp1/Arl2bp/Itgb1/Pdgfd/Aplp2/Thy1/Hdac2/Fyn/Cd24a/Prmt2/Igf1/Egfr/Adam17/Dusp22/Rasa1/Il6st/Fgf10/Dmtn/Angpt1/Enpp2/Pdgfb/Socs1/Pak2/Tnk2/Cblb/App/Ifnar1/Itgb2l/Mlst8/Lonp1/Prkce/Socs5/Ptpn2/Jak2	58
P4	GO:0001658	branching involved in ureteric bud morphogenesis	20/4168	67/28943	0.000884879	0.00344114	0.00173289	Eya1/Pbx1/Lgr4/Grem1/Gzf1/Agtr1b/Fgf2/Npnt/Ctnnbip1/Dchs1/Tcf21/Hs3st3b1/Hs3st3a1/Gli3/Ptch1/Adamts16/Myc/Fgf1/Smad4/Gpc3	20
P4	GO:0001707	mesoderm formation	20/4168	67/28943	0.000884879	0.00344114	0.00173289	Eya1/Crb2/Acvr1/Nr4a3/Macf1/Tlx2/Wnt11/Prkaca/Smad3/Txnrd1/Hmga2/Prkar1a/Inhba/Bmpr1a/Chrd/Pou5f1/Srf/Twsg1/Smad2/Kdm6a	20
P4	GO:0002931	response to ischemia	14/4168	40/28943	0.000926322	0.00358929	0.0018075	Per2/Csf1/Cav1/Cycs/Ndnf/Hk2/Cib1/Nol3/Mlycd/Panx1/Pik3cb/Hk1/Rock2/Egr1	14
P4	GO:0006284	base-excision repair	14/4168	40/28943	0.000926322	0.00358929	0.0018075	Xpa/Ung/Hmgb1/Rpa3/Ogg1/Lig1/Xrcc1/Fam168a/Usp47/Wrn/Neil3/Tdg/Hmga2/Ercc6	14
P4	GO:2000134	negative regulation of G1/S transition of mitotic cell cycle	21/4168	72/28943	0.000930259	0.00359588	0.00181082	Sde2/Nacc2/Acvr1/Dgkz/Klf4/Pkd2/Casp2/Ezh2/Dcun1d3/Myo16/Ppp2r3d/Prmt2/Fbxo7/Ctdsp2/Dact1/Ppp2r5c/Inhba/Fam107a/Wac/Apc/Fhl1	21
P4	GO:0043113	receptor clustering	22/4168	77/28943	0.000964558	0.00371953	0.00187309	Lrp4/Glrb/Lrrc7/Tmeff1/Frrs1l/Magi2/Wdr19/Lrrtm4/Mesd/Zdhhc2/Cacna1a/Thy1/Grik2/Shisa6/Sav1/Akap5/Gphn/Etv5/Itgb2l/Nrxn1/Cdh2/Sorbs1	22
P4	GO:1905564	positive regulation of vascular endothelial cell proliferation	9/4168	20/28943	0.000979975	0.00376995	0.00189848	Akt3/Nrarp/Fgf2/Hmgb1/Igf1/Stat3/Adam17/Dicer1/Sp1	9
P4	GO:2000725	regulation of cardiac muscle cell differentiation	9/4168	20/28943	0.000979975	0.00376995	0.00189848	Fzd7/Grem1/Sox6/Efnb2/Myocd/Gsk3b/Dll1/Hdac3/Smad4	9
P4	GO:0030836	positive regulation of actin filament depolymerization	7/4168	13/28943	0.00098425	0.00377511	0.00190108	Vil1/Wdr1/Plek/Cfl2/Actn2/Carmil1/F2rl1	7
P4	GO:0030949	positive regulation of vascular endothelial growth factor receptor signaling pathway	7/4168	13/28943	0.00098425	0.00377511	0.00190108	Kdr/Grb10/Fgf18/Hif1a/Fgf10/Fgf9/Angpt1	7
P4	GO:0031053	primary miRNA processing	7/4168	13/28943	0.00098425	0.00377511	0.00190108	Hnrnpa2b1/Pus10/Stat3/Drosha/Dgcr8/Ddx3x/Mecp2	7
P4	GO:0044557	relaxation of smooth muscle	7/4168	13/28943	0.00098425	0.00377511	0.00190108	Nppc/Rgs2/Abcc8/Pawr/Kcnma1/Slc8a1/Prkg1	7
P4	GO:0140059	dendrite arborization	7/4168	13/28943	0.00098425	0.00377511	0.00190108	Sema3a/Cntnap2/Taok2/Tpbg/Zfp365/Grip1/Phactr1	7
P4	GO:0001570	vasculogenesis	26/4168	97/28943	0.00101114	0.00385528	0.00194145	Spred1/Rin2/Tiparp/Wars2/Pitx2/Kdr/Glmn/Asb4/Cav1/Brpf1/Junb/Epor/Setd2/Cited2/Hey2/Sgpl1/Rtn4/Myocd/Itgb8/Ntrk2/Fgf9/Angpt1/Ptk2/Heg1/Fgf1/Cited1	26
P4	GO:0043123	positive regulation of I-kappaB kinase/NF-kappaB signaling	32/4168	128/28943	0.00105325	0.00400632	0.00201751	Inava/Abl2/Traf5/Dhx36/S100a13/S100a4/Alpk1/Tifa/Bcl10/Ripk2/Trim32/Lurap1l/Ror1/Zc3hav1/Gapdh/Akap13/Trim6/Fyn/Traf3ip2/Ube2n/Peli1/Trim25/Prkd1/Trim27/Ripk1/F2rl1/Tnfrsf19/Sharpin/Tfrc/Ube2i/Prkce/Chuk	32
P4	GO:0022011	myelination in peripheral nervous system	12/4168	32/28943	0.00105993	0.00401276	0.00202075	Pou3f2/Pou3f1/Ski/Akt2/Arhgef10/Pard3/Dag1/Ppp3r1/Dicer1/Ntrk2/Ndrg1/Plec	12
P4	GO:0030511	positive regulation of transforming growth factor beta receptor signaling pathway	12/4168	32/28943	0.00105993	0.00401276	0.00202075	1700037H04Rik/Npnt/Sdcbp/Furin/Cdkn1c/Cited2/Flcn/Myocd/Adam17/Crebbp/Hsp90ab1/Smad4	12
P4	GO:0044030	regulation of DNA methylation	12/4168	32/28943	0.00105993	0.00401276	0.00202075	Prdm14/Pik3ca/Rlf/Gsk3a/Dnmt1/Dnmt3l/Baz2a/Myc/Gsk3b/Morc1/Mis18a/Mecp2	12
P4	GO:0098810	neurotransmitter reuptake	12/4168	32/28943	0.00105993	0.00401276	0.00202075	Fev/Per2/Slc1a2/Slc1a7/Park7/Nos1/Snca/Slc6a1/Cln8/Itgb1/Slc29a2/Gpm6b	12
P4	GO:2000737	negative regulation of stem cell differentiation	12/4168	32/28943	0.00105993	0.00401276	0.00202075	Hnrnpu/Nfe2l2/Jag1/Ezh2/Trim6/Stat3/Ccnk/Cdk13/Gsk3b/Lbh/Zfp36l2/Hspa9	12
P4	GO:0008090	retrograde axonal transport	10/4168	24/28943	0.00106907	0.00403789	0.00203341	Dst/Map1a/Agbl4/Fbxw11/Ndel1/Pafah1b1/Hap1/Actr10/Kif5b/Mecp2	10
P4	GO:0002089	lens morphogenesis in camera-type eye	11/4168	28/28943	0.00108835	0.00408673	0.002058	Abi2/Pou2f1/Prox1/Tbc1d20/Sox2/Bcar3/Tdrd7/Ski/Nectin1/Cited2/Cryaa	11
P4	GO:0045648	positive regulation of erythrocyte differentiation	11/4168	28/28943	0.00108835	0.00408673	0.002058	Smap1/Stat1/Acvr2a/Fam210b/Kat7/Stat3/Id2/Hif1a/Inhba/Acvr1b/Mapk14	11
P4	GO:0090103	cochlea morphogenesis	11/4168	28/28943	0.00108835	0.00408673	0.002058	Eya1/Gli2/Vangl2/Frzb/Tbx2/Fzd2/Tshr/Neurog1/Cthrc1/Ptk7/Pou3f4	11
P4	GO:0006040	amino sugar metabolic process	15/4168	45/28943	0.00109839	0.00411241	0.00207094	Uap1/Chst1/Extl2/Ctbs/Nagk/Gfpt1/Csgalnact1/Chst2/Mgat1/Fn3k/B3galnt2/Gnpnat1/St6gal1/Amdhd2/St6gal2	15
P4	GO:0010765	positive regulation of sodium ion transport	15/4168	45/28943	0.00109839	0.00411241	0.00207094	Atp1b1/Akt3/Plcb1/Gnas/Ahcyl1/Nos1/Akt2/Gpd1l/Sgk1/Wnk2/Glrx/Fgf14/Fgf12/Kif5b/Nedd4l	15
P4	GO:0007220	Notch receptor processing	6/4168	10/28943	0.00110587	0.00412602	0.00207779	Dner/Ncstn/Aph1b/Aph1c/Adam10/Adam17	6
P4	GO:0032927	positive regulation of activin receptor signaling pathway	6/4168	10/28943	0.00110587	0.00412602	0.00207779	Acvr2a/Acvr2b/Fgf9/Zc3h3/Acvr1b/Smad2	6
P4	GO:0070862	negative regulation of protein exit from endoplasmic reticulum	6/4168	10/28943	0.00110587	0.00412602	0.00207779	Ube2j1/Insig1/Svip/Derl3/Os9/Ubac2	6
P4	GO:0070933	histone H4 deacetylation	6/4168	10/28943	0.00110587	0.00412602	0.00207779	Hdac4/Smarcad1/Hdac2/Baz2a/Hdac9/Hdac3	6
P4	GO:0072203	cell proliferation involved in metanephros development	6/4168	10/28943	0.00110587	0.00412602	0.00207779	Osr1/Ptch1/Myc/Pdgfb/Egr1/Gpc3	6
P4	GO:0097067	cellular response to thyroid hormone stimulus	6/4168	10/28943	0.00110587	0.00412602	0.00207779	Lmo2/Ppargc1a/Kit/Rdx/Thrb/Klf9	6
P4	GO:0032418	lysosome localization	27/4168	103/28943	0.00117835	0.00437866	0.00220501	Nppc/Ptgds/Stxbp1/Lyn/Nr4a3/Clnk/Kit/Vps33a/Tmem106b/Borcs5/Gab2/Map6/Def8/Bloc1s1/Flcn/Ndel1/Plekhm1/Cplx2/Pip4p1/Myh9/Rac2/Rab44/Tfeb/Fer/Fam98a/Kif5b/Sytl4	27
P4	GO:0043388	positive regulation of DNA binding	18/4168	59/28943	0.00118914	0.00439341	0.00221244	Gata3/Hipk3/Ddrgk1/Pitx2/Klf4/Txn1/Park7/Ski/Pdx1/Hmgb1/Trim6/Igf1/Myocd/Calm1/Itga2/Pou4f1/Myc/Jak2	18
P4	GO:0050881	musculoskeletal movement	18/4168	59/28943	0.00118914	0.00439341	0.00221244	Map1a/Itpr1/Xrcc1/Synm/Atp2a1/Tnni2/Cln8/Comp/Cacna1a/Vps35/Stac/Ascl1/Vps54/Scn4a/Kcnj2/Tnnc1/Myh7/Atp8a2	18
P4	GO:0070509	calcium ion import	18/4168	59/28943	0.00118914	0.00439341	0.00221244	Cxcr4/Cacna1e/Cacna1b/Slc24a2/Pkd2/Dysf/Cxcl12/Atp2a1/Plpp4/Cacna1a/Pawr/Gck/Trim27/Lgals3/Pdgfb/Cacna1h/Slc8a1/Cask	18
P4	GO:0006513	protein monoubiquitination	24/4168	88/28943	0.00119466	0.00440619	0.00221888	Bard1/Cul3/Marchf7/Ube2r2/Rnf220/Pef1/Faap20/Pcgf3/Cul1/Kbtbd8/Rybp/Paf1/Birc2/Nedd4/Wdr48/Rnf126/Trim41/Ube2b/Trim25/Pcgf2/Wac/Pcgf5/Bcor/Scml2	24
P4	GO:0060325	face morphogenesis	14/4168	41/28943	0.0012222	0.00449748	0.00226485	Twist2/Tiparp/Schip1/Asph/Ski/Msx1/Pdgfra/Cdk2ap1/Plekha1/Stra6/Sgpl1/Arid5b/Specc1l/Crebbp	14
P4	GO:0006474	N-terminal protein amino acid acetylation	8/4168	17/28943	0.0013191	0.00482096	0.00242775	Naa20/Naa11/Sox4/Naa30/Naa16/Crebbp/Naa50/Naa40	8
P4	GO:0019896	axonal transport of mitochondrion	8/4168	17/28943	0.0013191	0.00482096	0.00242775	Agbl4/Map6/Fez1/Hap1/Actr10/Hif1a/Sybu/Armcx3	8
P4	GO:0061158	3'-UTR-mediated mRNA destabilization	8/4168	17/28943	0.0013191	0.00482096	0.00242775	Dhx36/Mov10/Tardbp/Plekhn1/Hnrnpd/Rbm24/Khsrp/Zfp36l2	8
P4	GO:0090336	positive regulation of brown fat cell differentiation	8/4168	17/28943	0.0013191	0.00482096	0.00242775	Sox13/Ptgs2/Hnrnpu/Napepld/Metrnl/Rreb1/Mapk14/Pim1	8
P4	GO:0010667	negative regulation of cardiac muscle cell apoptotic process	13/4168	37/28943	0.00134259	0.00488188	0.00245843	Kifap3/Nfe2l2/Mfn2/Nol3/Hspa8/Pcmt1/Hey2/Atg5/Npm1/Myocd/Acot1/Trip10/Jak2	13
P4	GO:0045577	regulation of B cell differentiation	13/4168	37/28943	0.00134259	0.00488188	0.00245843	Il7/Flt3/Sfrp1/Cyld/Cd24a/Xbp1/Id2/Ppp2r3c/Mmp14/Bcl6/Zfp36l2/Bad/Fas	13
P4	GO:0050901	leukocyte tethering or rolling	13/4168	37/28943	0.00134259	0.00488188	0.00245843	Fut9/Add2/Podxl2/Cxcl12/Itgb1/Fut4/St3gal4/Chst2/Ccr2/Pawr/Ext1/Jam2/Rock1	13
P4	GO:0009152	purine ribonucleotide biosynthetic process	45/4168	200/28943	0.00134613	0.00489197	0.0024635	Pid1/Nppc/Ndufa10/Adss/Ak1/Pdk1/Atp5g3/Ndufb5/Ndufc1/Npr1/Papss1/Stoml2/Eno1/Acot7/Ppargc1a/Ppat/Slc25a13/Ndufb2/Snca/Ndufc2/Ndufab1/Acsl1/Mlycd/Pkm/Adcy1/Guk1/Flcn/Stat3/Adcy3/Aldoart2/Mthfd1/Gmpr/Pdhb/Adk/Myc/Adcy8/Atp5g2/Adcy9/Mpc1/Ndufa11/Atp5a1/Ak3/Pank1/Acsl4/Pdha1	45
P4	GO:0048488	synaptic vesicle endocytosis	21/4168	74/28943	0.00136817	0.00494884	0.00249215	Dnm3/Vamp4/Napb/Sh3gl2/Snca/Picalm/Ap3m2/Scamp5/Cd24a/Syt1/Vamp2/Cltc/Ston2/Fcho2/Lrrk2/Itsn1/Tbc1d24/Ston1/Rock1/Rab27b/Syt7	21
P4	GO:0051480	regulation of cytosolic calcium ion concentration	17/4168	55/28943	0.00137254	0.00494884	0.00249215	Kcnh1/Trpc3/P2ry1/Asph/Tmem64/Cav2/Cav1/P2ry2/Trpc6/Cul5/Hcrtr2/Plcd1/Atp2b1/Ryr2/Adcy8/Tmem178/Slc35g1	17
P4	GO:0007173	epidermal growth factor receptor signaling pathway	27/4168	104/28943	0.00137662	0.00496077	0.00249815	Vil1/Abl2/Mvb12b/Dab2ip/Rassf2/Kif16b/Src/Bcar3/Ptpn12/Zfyve28/Btc/Hip1/Gab1/Cdh13/Fam83b/Rnf126/Egfr/Efemp1/Hap1/Pde6g/Adam17/Ptk2/Cblb/Fer/Socs5/Garem1/Ptpn2	27
P4	GO:0021766	hippocampus development	22/4168	79/28943	0.00139636	0.00502629	0.00253115	Cdk5r2/Prox1/Mkks/Dclk2/Nr4a3/Dab1/Uba6/Xrcc1/Tsku/Bbs2/Hdac2/Ogdh/Kif3a/Pafah1b1/Cdk5r1/Gli3/Gsk3b/Srf/Ptprs/Emx2/Usp9x/Zic3	22
P4	GO:0034109	homotypic cell-cell adhesion	23/4168	84/28943	0.00141169	0.00507231	0.00255432	Fn1/Serpine2/Stxbp1/Gnas/Lyn/Plpp3/Ptpru/Pdgfra/Comp/Rdx/Megf11/Cd24a/Ctnna3/Ppia/Plek/Dmtn/Cxadr/Dsc2/Dsg2/Megf10/Tjp2/Jak2/Prkg1	23
P4	GO:2000300	regulation of synaptic vesicle exocytosis	23/4168	84/28943	0.00141169	0.00507231	0.00255432	Rims1/Kcnh1/Chrna4/Pfn2/P2ry1/Apba2/P2ry2/Chrnb3/Nr3c2/Chrna3/Myo6/Htr1b/Stxbp5/Syt1/Rap1b/Adcy1/Lrrk2/Stxbp5l/Gsk3b/Prepl/Prkce/Apba1/Cask	23
P4	GO:0071300	cellular response to retinoic acid	15/4168	46/28943	0.00141546	0.00507231	0.00255432	Creb1/Brinp3/Abl2/Brinp2/Ltk/Lyn/Yes1/Add1/Aqp1/Cyp26b1/Osr1/Gsk3b/Ptk7/Adnp2/Rorb	15
P4	GO:0071542	dopaminergic neuron differentiation	15/4168	46/28943	0.00141546	0.00507231	0.00255432	Nr4a2/Neurog2/Wnt2/Cxcl12/Sfrp1/Ryk/Manf/Csnk1d/Id2/Hif1a/Tshr/Otx2/Rspo2/Gsk3b/Tiam1	15
P4	GO:0007204	positive regulation of cytosolic calcium ion concentration	51/4168	234/28943	0.00142455	0.00510204	0.0025693	Cxcr4/Cd55/Kiss1/Abl2/Oxt/Agtr1b/Trpc3/Selenot/P2ry1/Npy2r/Ptgfr/Asph/Lpar1/Edn2/Gpr157/Gnb1/Cacna2d1/Cd38/Cckar/Pdgfra/Kdr/Pkd2/Fis1/Hmgb1/Cav1/Adcyap1r1/Itpr1/Ptgir/P2ry2/Cckbr/F2rl3/Cacna1a/Trpc6/Epor/Plcd1/Ccr2/Cd24a/Avpr1a/Gck/Eif5a/Fzd2/Akap5/Ryr2/F2rl1/F2r/Adcy8/Gpr20/Pkd1/Slc8a1/Hrh4/Jak2	51
P4	GO:0048566	embryonic digestive tract development	12/4168	33/28943	0.00144943	0.00517965	0.00260838	Gli2/Pitx2/Pdgfra/Stra6/Myb/Tcf21/Id2/Gli3/Fgf10/Rarb/Fgf9/Pcsk5	12
P4	GO:0051642	centrosome localization	12/4168	33/28943	0.00144943	0.00517965	0.00260838	Plxna2/Sun1/Mad2l1/Dync1li2/Pard3/Syne1/Cep83/Ndel1/Pafah1b1/Nin/Syne2/Kif5b	12
P4	GO:0033363	secretory granule organization	18/4168	60/28943	0.00147323	0.00525884	0.00264826	Creb1/Serpine2/Tbc1d20/Hps3/Spink2/Aqp1/Tmf1/Nbeal2/Tbpl1/Zpbp/Pafah1b1/Zpbp2/Ap3b1/Ap3m1/Zfp385a/Abcg1/Hps1/Ap1s2	18
P4	GO:0051225	spindle assembly	30/4168	120/28943	0.00148267	0.00528668	0.00266227	Tpr/Hnrnpu/Ino80/Mapre1/Haus6/Rnf4/Lsm14a/Tubgcp5/Numa1/Arhgef10/Tnks/Map10/Stag1/Ncor1/Cltc/Csnk1d/Togaram1/Dicer1/Ripor2/Kif2a/Spice1/Chmp2b/Ndc80/Togaram2/Mapre2/Hdac3/Sac3d1/Smc3/Stag2/Haus7	30
P4	GO:0032332	positive regulation of chondrocyte differentiation	9/4168	21/28943	0.00149711	0.00532344	0.00268079	Gdf5/Gdf6/Por/Sox6/Smad3/Fgf18/Gli3/Thrb/Zfp219	9
P4	GO:0035994	response to muscle stretch	9/4168	21/28943	0.00149711	0.00532344	0.00268079	Pik3ca/Jun/Raf1/Nfkbia/Fos/Ryr2/Mapk14/Slc8a1/Chuk	9
P4	GO:0071676	negative regulation of mononuclear cell migration	9/4168	21/28943	0.00149711	0.00532344	0.00268079	Mia3/Grem1/Plcb1/Nbl1/Padi2/Slit2/Wasl/Ripor2/Cd200	9
P4	GO:0099558	maintenance of synapse structure	9/4168	21/28943	0.00149711	0.00532344	0.00268079	Dgkz/Cntnap2/Erc1/Shank2/Cbln1/Hspa8/Cadm1/Erc2/Nrxn1	9
P4	GO:0050870	positive regulation of T cell activation	53/4168	246/28943	0.00152677	0.00541578	0.00272729	Hspd1/Igfbp2/Cd55/Sox13/Dusp10/Gata3/B2m/Il7/Actl6a/Bcl10/Ripk2/Prkcz/Slc7a1/Hmgb1/Hsph1/Cav1/Ephb6/Efnb2/Cyld/Thy1/Cd276/Zfp609/Nck1/Ccr2/Myb/Cd24a/Igf1/Xbp1/Pik3r6/Flot2/Zbtb1/Hsp90aa1/Gli3/Sox4/Ap3b1/Il6st/Adk/Selenok/Arid2/Wnt10b/Socs1/Bcl6/Tfrc/Cd47/Nfkbiz/H2-Ab1/Tnfsf14/Socs5/Malt1/Ccdc88b/Bad/Jak2/Efnb1	53
P4	GO:1903649	regulation of cytoplasmic transport	11/4168	29/28943	0.00152729	0.00541578	0.00272729	Map2/Src/Atp9a/Arfip1/Sh3glb1/Rdx/Map2k2/Mapk8/Lrrk2/Mecp2/Snx12	11
P4	GO:0007263	nitric oxide mediated signal transduction	10/4168	25/28943	0.00155359	0.00549088	0.00276511	Npy2r/Pde5a/Nos3/Nos1/Pdx1/Ndnf/Pde2a/Gucy1a2/Kcnc2/Egfr	10
P4	GO:0051457	maintenance of protein location in nucleus	10/4168	25/28943	0.00155359	0.00549088	0.00276511	Bard1/Hnrnpu/Taf3/Txn1/Park7/Sun1/Arl2bp/Syne1/Morc3/Hdac3	10
P4	GO:0002318	myeloid progenitor cell differentiation	7/4168	14/28943	0.00172438	0.00599896	0.00302097	Sp3/Mlf1/Tet2/Kit/Flt3/Hmgb1/Sp1	7
P4	GO:0006999	nuclear pore organization	7/4168	14/28943	0.00172438	0.00599896	0.00302097	Ndc1/Nup54/Pom121/Nup93/Nup107/Rtn4/Seh1l	7
P4	GO:0010642	negative regulation of platelet-derived growth factor receptor signaling pathway	7/4168	14/28943	0.00172438	0.00599896	0.00302097	Phf14/Snca/Ptgir/Ndrg4/Myocd/Glrx/Ptpn2	7
P4	GO:0045793	positive regulation of cell size	7/4168	14/28943	0.00172438	0.00599896	0.00302097	Rb1cc1/Akt3/Tmem123/Cdk4/Ahr/Hsp90ab1/Prr16	7
P4	GO:0061140	lung secretory cell differentiation	7/4168	14/28943	0.00172438	0.00599896	0.00302097	Fndc3b/Nfib/Ascl1/Igf1/Fgf10/Foxp4/Gata6	7
P4	GO:0072224	metanephric glomerulus development	7/4168	14/28943	0.00172438	0.00599896	0.00302097	Lgr4/Pdgfra/Aqp1/Tcf21/Osr1/Pdgfb/Egr1	7
P4	GO:0099151	regulation of postsynaptic density assembly	7/4168	14/28943	0.00172438	0.00599896	0.00302097	Ptprd/Lrrc4b/Cbln1/Nptx1/Il1rap/Ptprs/Nrxn1	7
P4	GO:0106072	negative regulation of adenylate cyclase-activating G protein-coupled receptor signaling pathway	7/4168	14/28943	0.00172438	0.00599896	0.00302097	Sstr4/Pde4b/Crtc3/Mrap2/Gnai2/Arrdc3/Grk5	7
P4	GO:1900025	negative regulation of substrate adhesion-dependent cell spreading	7/4168	14/28943	0.00172438	0.00599896	0.00302097	Ap1ar/Coro1c/Dmtn/Fbln1/Meltf/Spry4/Kank1	7
P4	GO:1905063	regulation of vascular associated smooth muscle cell differentiation	7/4168	14/28943	0.00172438	0.00599896	0.00302097	Nfatc2/Kit/Dnmt1/Myocd/Fgf9/Pdgfb/Nfatc1	7
P4	GO:1902229	regulation of intrinsic apoptotic signaling pathway in response to DNA damage	13/4168	38/28943	0.00177477	0.00615431	0.0030992	Steap3/Nacc2/Marchf7/Skil/Trim32/Cxcl12/Usp47/Plscr1/Hnrnpk/Clu/Ccar2/Tpt1/Zfp385a	13
P4	GO:0120163	negative regulation of cold-induced thermogenesis	15/4168	47/28943	0.00180573	0.00624487	0.0031448	Il18r1/Plcl1/Lgr4/Acot11/Nrd1/Rheb/Arntl/Zfp423/Acvr2b/Ddit3/Flcn/Adam17/Nova1/Arrdc3/Wnt10b	15
P4	GO:0000381	regulation of alternative mRNA splicing, via spliceosome	18/4168	61/28943	0.00181267	0.00626212	0.00315349	Khdrbs2/Hnrnpu/Mbnl1/Celf3/Rbm15/Ythdc1/Srrm4/Tia1/Rbm15b/Ptbp1/Zbtb7a/Rbfox3/Nova1/Rbm24/Fam172a/Khdrbs3/Ddx17/Wtap	18
P4	GO:0000038	very long-chain fatty acid metabolic process	12/4168	34/28943	0.0019497	0.00668528	0.00336659	Hacd1/Pex2/Abcd3/Elovl6/Pex5/Acsl1/Tecr/Elovl4/Acaa1b/Acox2/Hacd2/Hsd17b4	12
P4	GO:0007097	nuclear migration	12/4168	34/28943	0.0019497	0.00668528	0.00336659	Lmna/Sun1/Tacc1/Syne1/Fbxw11/Pafah1b1/Syne2/Clmn/Syne3/Ptk2/Cep120/Lmnb1	12
P4	GO:0048013	ephrin receptor signaling pathway	12/4168	34/28943	0.0019497	0.00668528	0.00336659	Ngef/Ephb2/Efnb2/Nck1/Ephb1/Anks1b/Cdk5r1/Ptk2/Ephb3/Tiam1/Ss18/Efnb1	12
P4	GO:0051973	positive regulation of telomerase activity	12/4168	34/28943	0.0019497	0.00668528	0.00336659	Grem1/Klf4/Parm1/Map2k7/Tnks/Naf1/Cct4/Hsp90aa1/Myc/Parn/Map3k4/Hsp90ab1	12
P4	GO:0060306	regulation of membrane repolarization	12/4168	34/28943	0.0019497	0.00668528	0.00336659	Nos1ap/Snta1/Ank2/Cacna2d1/Kcnh2/Wdr1/Cav1/Kcna5/Akap7/Kcnj2/Nedd4l/Kcne1l	12
P4	GO:0097529	myeloid leukocyte migration	52/4168	243/28943	0.00195794	0.00670997	0.00337902	Il1r1/Scg2/Camk1d/Grem1/Plcb1/Prex1/Csf1/Vav3/Lyn/Pde4b/Edn2/Nbl1/Emilin1/Wdr1/Slit2/Kit/Hmgb1/Dysf/Tafa4/Cxcl12/Ptpro/Mtus1/Vegfc/Pdgfd/Fut4/Ccr2/Mcu/Bcr/Pawr/Ppia/Rtn4/Pafah1b1/Rin3/Lgmn/Ripor2/Ninj1/Pik3r1/Pde4d/Selenok/Lgals3/Mmp14/Ptk2/Rac2/Pdgfb/Cd200/Cd47/Cxadr/App/Itgb2l/Umodl1/Pla2g7/Cd99l2	52
P4	GO:0034644	cellular response to UV	24/4168	91/28943	0.00196513	0.00672385	0.00338601	Rhbdd1/Opn3/Sde2/Eif2ak4/Ino80/Dhx36/Xpa/Agap3/Opn1sw/Aqp1/Smpd1/Usp47/Cul4a/Usp28/Nedd4/Npm1/Mapk9/Zbtb1/Crip1/Pik3r1/Crebbp/Ercc4/Impact/Poli	24
P4	GO:2001021	negative regulation of response to DNA damage stimulus	21/4168	76/28943	0.00197104	0.00673691	0.00339259	Marchf7/Trim32/Mad2l2/Cyren/Ogg1/Cxcl12/Xrcc1/Usp47/Pttg1ip/Helb/Hmga2/Otub2/Ercc6/Clu/Ccar2/Tpt1/Zfp385a/Ercc4/Ddx39b/Smchd1/Psmd10	21
P4	GO:0003151	outflow tract morphogenesis	23/4168	86/28943	0.0019809	0.00675861	0.00340351	Eya1/Vangl2/Atf2/Jag1/Npy2r/Pitx2/Sec24b/Jun/Fzd1/Plxnd1/Wnt11/Npy5r/Nedd4/Cited2/Hey2/Tbx2/Fzd2/Hif1a/Dicer1/Bmpr1a/Robo1/Gata6/Smad4	23
P4	GO:0033209	tumor necrosis factor-mediated signaling pathway	22/4168	81/28943	0.00198369	0.00675861	0.00340351	Stat1/Tnfrsf11a/Traf5/Trim32/Rraga/Cyld/Nol3/Traf3ip2/Lims1/Rffl/Adam17/Nfkbia/Ripk1/F2rl1/Otulin/Ext1/Sharpin/Cdip1/Ptpn2/Tjp2/Jak2/Chuk	22
P4	GO:0032781	positive regulation of ATP-dependent activity	14/4168	43/28943	0.00205325	0.0069919	0.00352099	Dnajb2/Atp1b1/Hnrnpu/Pfn2/Zc3hav1/Napa/Tpm1/Ahsa2/Hspa2/Ryr2/Msh3/Fgf10/Msh2/Msh6	14
P4	GO:0010918	positive regulation of mitochondrial membrane potential	8/4168	18/28943	0.00207634	0.00702964	0.00354	Stoml2/Mfn2/Akt2/Tmem135/Ndufc2/Myc/Gsk3b/Bad	8
P4	GO:0032793	positive regulation of CREB transcription factor activity	8/4168	18/28943	0.00207634	0.00702964	0.00354	Camk1d/Lpar5/Crtc3/Adcy1/Prkd1/Adcy8/Crebbp/Cd200	8
P4	GO:0046549	retinal cone cell development	8/4168	18/28943	0.00207634	0.00702964	0.00354	Cnga3/Crb2/Thy1/Ahi1/Dio3/Thrb/Cabp4/Rorb	8
P4	GO:0070102	interleukin-6-mediated signaling pathway	8/4168	18/28943	0.00207634	0.00702964	0.00354	Src/Gab1/Stat3/Ripk1/Il6st/Fer/Ptpn2/Smad4	8
P4	GO:0098814	spontaneous synaptic transmission	8/4168	18/28943	0.00207634	0.00702964	0.00354	Rims1/Nsg1/Ppp1r9a/Stx1b/Itgb1/Syt1/App/Slc12a2	8
P4	GO:1901077	regulation of relaxation of muscle	8/4168	18/28943	0.00207634	0.00702964	0.00354	Nppc/Pde4b/Sri/Abcc8/Pawr/Neurog1/Pde4d/Camk2g	8
P4	GO:1903729	regulation of plasma membrane organization	8/4168	18/28943	0.00207634	0.00702964	0.00354	S100a10/Sh3glb1/Sh3gl2/Wasl/Atp10a/Asap1/Myh9/Sytl4	8
P4	GO:0071353	cellular response to interleukin-4	11/4168	30/28943	0.00210092	0.00710538	0.00357814	Gata3/Hspa5/Alad/Keap1/Cdk4/Xbp1/Fasn/Nfil3/Rps2/Hsp90ab1/Ptpn2	11
P4	GO:0090025	regulation of monocyte chemotaxis	11/4168	30/28943	0.00210092	0.00710538	0.00357814	Grem1/Lyn/Nbl1/Slit2/Hmgb1/Cxcl12/Ccr2/Lgmn/Ninj1/App/Pla2g7	11
P4	GO:0031648	protein destabilization	17/4168	57/28943	0.00211465	0.00714056	0.00359586	Cul3/Src/Pex2/Snca/Vps35/Xbp1/Commd1/Fbxw11/Npm1/Gga3/Ccdc88c/Mylip/Rnf139/Crebbp/Senp2/Btrc/Siah1b	17
P4	GO:0008354	germ cell migration	6/4168	11/28943	0.0021366	0.0071845	0.00361798	Cxcr4/Tgfbr1/Kit/Cxcl12/Itgb1/Cxadr	6
P4	GO:0045602	negative regulation of endothelial cell differentiation	6/4168	11/28943	0.0021366	0.0071845	0.00361798	Jag1/Tgfbr1/Vhl/Foxj2/S1pr3/Acvrl1	6
P4	GO:0048263	determination of dorsal identity	6/4168	11/28943	0.0021366	0.0071845	0.00361798	Acvr1/Grem1/Nbl1/Ddit3/Mapk8/Map3k4	6
P4	GO:0060052	neurofilament cytoskeleton organization	6/4168	11/28943	0.0021366	0.0071845	0.00361798	Atf2/Cln8/Vps54/Ndel1/Atp8a2/Nefm	6
P4	GO:0070493	thrombin-activated receptor signaling pathway	6/4168	11/28943	0.0021366	0.0071845	0.00361798	Met/Snca/F2rl3/Plek/F2rl1/F2r	6
P4	GO:0099545	trans-synaptic signaling by trans-synaptic complex	6/4168	11/28943	0.0021366	0.0071845	0.00361798	Ptprd/Ephb2/Cadm1/Dag1/Farp1/Il1rap	6
P4	GO:1902513	regulation of organelle transport along microtubule	6/4168	11/28943	0.0021366	0.0071845	0.00361798	Map2/Borcs5/Lamp1/Fez1/Hap1/Mecp2	6
P4	GO:0031954	positive regulation of protein autophosphorylation	10/4168	26/28943	0.00220179	0.00737673	0.00371479	Grem1/Rassf2/Src/Nbn/Pdgfa/Vegfc/Pdgfd/Rap2a/Pdgfb/Ddx3x	10
P4	GO:0032727	positive regulation of interferon-alpha production	10/4168	26/28943	0.00220179	0.00737673	0.00371479	Stat1/Hspd1/Dhx36/Flt3/Hmgb1/Zc3hav1/Setd2/Nmbr/Chuk/Ddx3x	10
P4	GO:0071880	adenylate cyclase-activating adrenergic receptor signaling pathway	10/4168	26/28943	0.00220179	0.00737673	0.00371479	Gnas/Pde4b/Nos1/Akap13/Crtc3/Adrb3/Gnai2/Arrdc3/Adcy9/Adrb1	10
P4	GO:0045475	locomotor rhythm	9/4168	22/28943	0.00221236	0.00737706	0.00371495	Ncoa2/Npas2/Mapk10/Kcnd2/Cntnap2/Ncor1/Id2/Kcnma1/Egr1	9
P4	GO:0046931	pore complex assembly	9/4168	22/28943	0.00221236	0.00737706	0.00371495	Atp5g3/Ndc1/Nup93/Adam10/Nup107/Rtn4/Gsdmd/Cct8/Bad	9
P4	GO:0048532	anatomical structure arrangement	9/4168	22/28943	0.00221236	0.00737706	0.00371495	Hspa5/Kcna2/Dab1/Sema3a/Plxna4/Egr2/Bmpr1a/Dll1/Usp9x	9
P4	GO:0097202	activation of cysteine-type endopeptidase activity	9/4168	22/28943	0.00221236	0.00737706	0.00371495	Casp6/Asph/Ripk2/Cycs/Perp/Pawr/Cyfip2/Lgmn/Bad	9
P4	GO:1900746	regulation of vascular endothelial growth factor signaling pathway	9/4168	22/28943	0.00221236	0.00737706	0.00371495	Dab2ip/Adamts3/Tspan12/Cadm4/Pik3cb/Ptp4a3/Robo1/Dll1/Tcf4	9
P4	GO:0035176	social behavior	18/4168	62/28943	0.00221564	0.00737706	0.00371495	Oxt/Mkks/Cntnap2/Gng8/Cic/Gabrb3/Shank2/Cln8/Avpr1a/Grid1/Chd8/Ext1/Mapk8ip2/Gnb1l/Kalrn/Nrxn1/Mecp2/Ptchd1	18
P4	GO:0090303	positive regulation of wound healing	18/4168	62/28943	0.00221564	0.00737706	0.00371495	Arfgef1/Cxcr4/Nfe2l2/Plpp3/Hmgb1/Itgb1/St3gal4/Xbp1/Rreb1/F2r/Plau/Dmtn/Ccn4/Ptk2/Cldn1/Enpp4/Prkce/Kank1	18
P4	GO:0048821	erythrocyte development	15/4168	48/28943	0.00228169	0.00758522	0.00381978	Fam210b/Rps6/Lyar/Bpgm/Sox6/Klf2/Cited2/Zbtb7a/Jmjd6/Arid4a/Bap1/Dmtn/Slc11a2/Bcl6/Srf	15
P4	GO:1902895	positive regulation of miRNA transcription	20/4168	72/28943	0.00232871	0.00770967	0.00388245	Gata3/Tgfbr1/Klf4/Jun/Atoh8/Smad3/Myocd/Stat3/Hif1a/Fos/Prl3c1/Bmpr1a/Klf5/Myc/Pdgfb/Mrtfb/Srf/Egr1/Nr3c1/Smad4	20
P4	GO:0070830	bicellular tight junction assembly	22/4168	82/28943	0.0023485	0.0077632	0.00390941	Ect2/Micall2/Wnt11/Cldn23/Cldn24/Cldn22/Prkaca/Cdh5/Pard3/Itgb1/Pdcd6ip/Cldn7/Rock2/Ocln/Cldn5/Cldn1/Pak2/Srf/Mpp7/Rock1/Nedd4l/Cldn34c1	22
P4	GO:0031532	actin cytoskeleton reorganization	28/4168	113/28943	0.00240408	0.00794286	0.00399988	Arpc2/Actr3/Ptpn1/Pip5k1a/Cckar/Kit/Auts2/Micall2/Baiap2l1/Thsd7a/Eps8/Gab1/S1pr2/Atp2c1/Mcu/Plek/Carmil1/Phactr1/Fgf10/Efs/Dmtn/Rap2a/Plec/Myh9/Parvb/Cxadr/Ptk7/Fer	28
P4	GO:0003073	regulation of systemic arterial blood pressure	31/4168	129/28943	0.0024447	0.00806877	0.00406328	Ntsr1/Agtr1b/Ddah1/Edn2/Camk2n1/Nos3/Kdr/Ptpro/Gsk3a/Klk1b11/Nr2f2/Adrb3/Nr3c2/Cyba/Arhgap42/Tpm1/Manf/Avpr1a/Asic2/Ahr/Adamts16/F2rl1/F2r/Ndst2/Pdgfb/Rps6ka2/Nedd4l/Plcb3/Rnls/Adrb1/Mecp2	31
P4	GO:0030850	prostate gland development	16/4168	53/28943	0.00246147	0.00809506	0.00407652	Sulf1/Gli2/Rxra/Cyp7b1/Wdr77/Tnc/Psapl1/Fkbp4/Cdkn1b/Ube3a/Sfrp1/Psap/Igf1/Ahr/Fgf10/Apc	16
P4	GO:0140014	mitotic nuclear division	63/4168	309/28943	0.00246601	0.00810585	0.00408196	Cul3/Tpr/Hnrnpu/Nek6/Kif18a/Ino80/Mapre1/Actl6a/Cdc14a/Ubxn2b/Smc2/Cdk5rap2/Cep85/Phf13/Ywhah/Anapc4/Btc/Ankle2/Pebp1/Ran/Bcl7b/Met/Mad2l1/Cdkn1b/Eps8/Ube2s/Lsm14a/Numa1/Lcmt1/Cdkn1c/Insr/Arhgef10/Tnks/Map10/Stag1/Reep3/Zwint/Igf1/Tom1l2/Ndel1/Cltc/Togaram1/Ripor2/Neurog1/Kif2a/Rgcc/Dscc1/Pdgfb/Arid2/Naa50/Spice1/Chmp2b/Riok2/Ppp2r1a/Sgo1/Ndc80/Togaram2/Eml4/Esco1/Apc/Seh1l/Smc3/Stag2	63
P4	GO:0050795	regulation of behavior	26/4168	103/28943	0.0025589	0.0083983	0.00422923	Npas2/Hdac4/Ptgds/Ttc21b/Eif2ak4/Npy2r/Kcna2/Nr4a3/Ephb2/Napepld/Nr2c2/Cckbr/Insr/Vps35/Cfap20/Npsr1/Stra6/Htr1b/Ahi1/Hdac2/Stat3/Arrdc3/Nrxn1/Mc4r/Adrb1/Mecp2	26
P4	GO:0001958	endochondral ossification	12/4168	35/28943	0.00258291	0.00845556	0.00425807	Nab1/Gnas/Pthlh/Csgalnact1/Mmp13/Sik3/Col13a1/Nab2/Fgf18/Mmp14/Ext1/Col2a1	12
P4	GO:0045672	positive regulation of osteoclast differentiation	12/4168	35/28943	0.00258291	0.00845556	0.00425807	Creb1/Gnas/Car2/Csf1/Tmem64/Fos/Dlk1/Ninj1/Pou4f1/Klf10/Gsk3b/Ppargc1b	12
P4	GO:0046839	phospholipid dephosphorylation	14/4168	44/28943	0.00261788	0.0085483	0.00430477	Plppr5/Pip4p2/Plpp3/Plpp4/Inpp5a/Sacm1l/Fig4/Plppr3/Sgpp1/Plpp1/Pip4p1/Mtmr12/Mtm1/Mtmr1	14
P4	GO:0032091	negative regulation of protein binding	25/4168	98/28943	0.00262706	0.0085739	0.00431766	Map2/Dnajb2/Ralb/B2m/Ctsz/Ctnnbip1/Park7/Cav1/Dysf/Carm1/Plscr1/Tdg/Dact1/Hnrnpk/Mapk8/Myc/Pdgfb/Lrrk2/Senp2/Ppp1r2/Gsk3b/Rock1/Ifit2/Mecp2/Gnl3l	25
P4	GO:0050771	negative regulation of axonogenesis	19/4168	68/28943	0.00275083	0.00892805	0.00449601	Sema4c/Map2/Actr3/Lrp4/Spg20/Dab1/Ephb2/Sema3d/Sema3a/Slit2/Thy1/Ryk/Rtn4/Fstl4/Ifrd1/Ptk2/Rtn4r/Ptprs/Mbp	19
P4	GO:0008542	visual learning	20/4168	73/28943	0.00278061	0.00902017	0.0045424	Creb1/Cacna1e/Abl2/Tanc1/Kit/Atp1a3/Abcc8/Ndrg4/Itgb1/B3gat1/Sgk1/Hif1a/Pde8b/Hmgcr/Pde1b/Chrd/App/Neto1/Mecp2/Ap1s2	20
P4	GO:0010172	embryonic body morphogenesis	7/4168	15/28943	0.0028333	0.0091499	0.00460772	Zfp281/Nckap1/Gatad2a/Cdon/Phldb1/Dag1/Phldb2	7
P4	GO:0034392	negative regulation of smooth muscle cell apoptotic process	7/4168	15/28943	0.0028333	0.0091499	0.00460772	Nr4a3/Gapdh/Gria4/Dnmt1/Dipk2a/Igf1/Gsk3b	7
P4	GO:0051280	negative regulation of release of sequestered calcium ion into cytosol	7/4168	15/28943	0.0028333	0.0091499	0.00460772	Ntsr1/Gstm7/Sri/Pkd2/Calm3/Calm1/Prkce	7
P4	GO:0110096	cellular response to aldehyde	7/4168	15/28943	0.0028333	0.0091499	0.00460772	Adh5/Park7/Akr1b3/Scnn1a/Scnn1g/Sgk1/Esd	7
P4	GO:0007602	phototransduction	11/4168	31/28943	0.00283766	0.0091499	0.00460772	Opn3/Cds2/Slc24a2/Gnb1/Opn1sw/Rho/Arrb1/Grk1/Asic2/Rgr/Cabp4	11
P4	GO:0060384	innervation	11/4168	31/28943	0.00283766	0.0091499	0.00460772	Sulf1/Serpine2/Col25a1/Sema3a/Gabrb3/Gabra5/Unc13a/Adarb1/Gabrb2/Nptx1/Pou4f1	11
P4	GO:0045214	sarcomere organization	15/4168	49/28943	0.00285706	0.00918484	0.00462532	Prox1/Myoz2/Mfn2/Wdr1/Akap13/Itgb1/Tpm1/Hdac2/Csrp2/Prkar1a/Cfl2/Actn2/Myh7/Plec/Srf	15
P4	GO:1901532	regulation of hematopoietic progenitor cell differentiation	13/4168	40/28943	0.00298452	0.00957547	0.00482203	Nfe2l2/Dhx36/Cdk6/Kdr/Hmgb1/Ap2a2/Myb/Fnip1/Flcn/Sos2/Zbtb1/Hspa9/Fas	13
P4	GO:0006298	mismatch repair	10/4168	27/28943	0.0030506	0.00971964	0.00489463	Msh4/Hmgb1/Rpa3/Setd2/Tdg/Axin2/Msh3/Rnaseh2b/Msh2/Msh6	10
P4	GO:0010839	negative regulation of keratinocyte proliferation	10/4168	27/28943	0.0030506	0.00971964	0.00489463	Ift52/Intu/Ift74/Efnb2/Cd109/Ptch1/Ift57/Nfatc1/Klf9/Cask	10
P4	GO:0014829	vascular associated smooth muscle contraction	10/4168	27/28943	0.0030506	0.00971964	0.00489463	Mkks/Zdhhc21/Edn2/Cd38/Comp/Bbs2/Arhgap42/Atp2b1/Dock4/Slc8a1	10
P4	GO:0032367	intracellular cholesterol transport	10/4168	27/28943	0.0030506	0.00971964	0.00489463	Pip4k2a/Abca2/Osbpl2/Arv1/Nus1/Serac1/Abcg1/Tspo2/Npc1/Syt7	10
P4	GO:0060252	positive regulation of glial cell proliferation	10/4168	27/28943	0.0030506	0.00971964	0.00489463	Vim/Prkci/Lyn/Ufl1/Vegfc/Igf1/Myc/Ptk2/Etv5/Mecp2	10
P4	GO:1901223	negative regulation of NIK/NF-kappaB signaling	10/4168	27/28943	0.0030506	0.00971964	0.00489463	Adipor1/Nmi/Rassf2/Ndufc2/Cyld/Uaca/Fbxw11/Ppm1a/C1qtnf3/Ddx3x	10
P4	GO:0032570	response to progesterone	8/4168	19/28943	0.00313726	0.00994652	0.00500889	Ncoa2/Oxt/Src/Cav1/Ube3a/Abhd2/Ncoa1/Mbp	8
P4	GO:0060396	growth hormone receptor signaling pathway	8/4168	19/28943	0.00313726	0.00994652	0.00500889	Adrm1/Leprot/Leprotl1/Socs2/Stat3/Pik3r1/Ptk2/Jak2	8
P4	GO:0005980	glycogen catabolic process	9/4168	23/28943	0.0031747	0.0100208	0.00504628	Rb1cc1/Agl/Ppp1cb/Pgm2/Hmgb1/Gabarapl1/Ppp1r3e/Pygm/Adrb1	9
P4	GO:0010738	regulation of protein kinase A signaling	9/4168	23/28943	0.0031747	0.0100208	0.00504628	Akap12/Akap7/Ramp3/Akap5/Adgrv1/Lrrk2/Pde10a/Pja2/Nrxn1	9
P4	GO:0010880	regulation of release of sequestered calcium ion into cytosol by sarcoplasmic reticulum	9/4168	23/28943	0.0031747	0.0100208	0.00504628	Gstm7/Ank2/Tmem38b/Calm3/Nol3/Calm1/Ryr2/Pde4d/Slc8a1	9
P4	GO:0021535	cell migration in hindbrain	9/4168	23/28943	0.0031747	0.0100208	0.00504628	Sema4c/Plxna2/Dab1/Ephb2/Itgb1/Cul5/Ephb1/Pou4f1/Arl13b	9
P4	GO:0045056	transcytosis	9/4168	23/28943	0.0031747	0.0100208	0.00504628	Rab17/Src/Uso1/Picalm/Vps35/Cltc/Mal2/Tg/Gpihbp1	9
P4	GO:0090201	negative regulation of release of cytochrome c from mitochondria	9/4168	23/28943	0.0031747	0.0100208	0.00504628	Lmna/Mfn2/Nol3/Higd1a/Igf1/Ghitm/Bcl2l2/Opa1/Psmd10	9
P4	GO:2001224	positive regulation of neuron migration	9/4168	23/28943	0.0031747	0.0100208	0.00504628	Il1r1/Dab2ip/Plaa/Sema3a/Ptprz1/Zfp609/Mapk8/Tbc1d24/Shtn1	9
P4	GO:0000422	autophagy of mitochondrion	22/4168	84/28943	0.00324989	0.010233	0.00515316	Rb1cc1/Lrba/Snx7/Vps13d/Mfn2/Fis1/Hk2/Gabarapl1/Gsk3a/Arfip2/Map1lc3b/Vps13c/Atg5/Fbxo7/Rnf41/Sqstm1/Vdac1/Wipi1/Hif1a/Retreg1/Atg3/Fundc1	22
P4	GO:0043154	negative regulation of cysteine-type endopeptidase activity involved in apoptotic process	22/4168	84/28943	0.00324989	0.010233	0.00515316	Ptgs2/Src/Siah2/Klf4/Park7/Por/Aqp1/Snca/Akt2/Arrb1/Usp47/Sh3rf1/Herpud1/Nol3/Mical1/Igf1/Fnip1/Rffl/Pak2/Cryaa/Ddx3x/Rps6ka3	22
P4	GO:0072583	clathrin-dependent endocytosis	14/4168	45/28943	0.00330411	0.0103682	0.00522125	Smap1/Lmbrd1/Sh3gl2/Bmp2k/Hip1/Wasl/Picalm/Ap2a2/Scyl2/Cltc/Fcho2/Tnk2/Itsn1/Dll1	14
P4	GO:0010719	negative regulation of epithelial to mesenchymal transition	12/4168	36/28943	0.00337359	0.0105657	0.00532067	Adipor1/Mark1/Gata3/Dab2ip/Spred1/Mad2l2/Dact3/Sfrp1/Pawr/Ppp2ca/Il17rd/Ldlrad4	12
P4	GO:0044743	protein transmembrane import into intracellular organelle	12/4168	36/28943	0.00337359	0.0105657	0.00532067	Hspd1/Pex16/Pex2/Dnajc19/Pex1/Pex5/Tomm40/Tomm20/Dnajc15/Tomm70a/Timm21/Aifm1	12
P4	GO:0051491	positive regulation of filopodium assembly	12/4168	36/28943	0.00337359	0.0105657	0.00532067	Arpc2/Actr3/Dnm3/Plppr5/Tgfbr1/Espn/Wasl/Gpm6a/Ripor2/Pik3r1/Srf/Dpysl3	12
P4	GO:0070536	protein K63-linked deubiquitination	12/4168	36/28943	0.00337359	0.0105657	0.00532067	Bard1/Otud1/Usp13/Otud7a/Zranb1/Otud4/Cyld/Tnfaip3/Otub2/Usp25/Stambpl1/Usp9x	12
P4	GO:0045429	positive regulation of nitric oxide biosynthetic process	15/4168	50/28943	0.0035468	0.0110866	0.00558299	Ptgs2/Tlr5/Ddah1/Klf4/Pkd2/Akt2/Insr/Klf2/Smad3/Mapk9/Hsp90aa1/Clu/App/Itgb2l/Jak2	15
P4	GO:0006633	fatty acid biosynthetic process	35/4168	154/28943	0.00363209	0.0113366	0.00570893	Acadl/Prkag3/Acsl3/Insig2/Pla2g4a/Ptgs2/Hacd1/Ptgds/Ptgis/Fabp5/Gstm7/Abcd3/Elovl6/Prkaa2/Edn2/Acot7/Prxl2b/Insig1/Abhd2/Acsm1/Ndufab1/Tecr/Mlycd/Elovl4/Scap/Avpr1a/Mapk9/Fasn/Pnpla8/Prkaa1/Hacd2/Decr2/Abhd3/Fads2/Asah2	35
P4	GO:0019915	lipid storage	23/4168	90/28943	0.0037167	0.0115909	0.00583697	Itgav/Cry2/Cds2/Cds1/Cav1/Aup1/Dysf/Ffar2/Tmem135/Dgat2/Tmem159/Abhd5/Cry1/Osbpl8/B4galnt1/Gm2a/Apob/Ldah/Nfkbia/Nrip1/Abcg1/Alkbh7/Ptpn2	23
P4	GO:0016574	histone ubiquitination	16/4168	55/28943	0.00372076	0.0115909	0.00583697	Bard1/Park7/Pcgf3/Rybp/Paf1/Ube2n/Ube2b/Usp22/Pcgf2/Cbx8/Otub2/Wac/Kdm2a/Pcgf5/Bcor/Scml2	16
P4	GO:0019228	neuronal action potential	16/4168	55/28943	0.00372076	0.0115909	0.00583697	Gjd2/Chrna4/Kcna2/Kcnc4/Dpp6/Kcnd2/Cntnap2/Chrnb4/Grik2/Pawr/Gria1/Scn4a/Kcnma1/Scn8a/Fgf12/Cacna1h	16
P4	GO:0003310	pancreatic A cell differentiation	6/4168	12/28943	0.00375442	0.0116338	0.00585858	Insm1/Nkx6-1/Vhl/Onecut1/Rfx6/Gata6	6
P4	GO:0009404	toxin metabolic process	6/4168	12/28943	0.00375442	0.0116338	0.00585858	Gsta3/Nfe2l2/Arl1/N6amt1/Cyp1b1/As3mt	6
P4	GO:0016188	synaptic vesicle maturation	6/4168	12/28943	0.00375442	0.0116338	0.00585858	Stxbp1/Picalm/Zdhhc2/Clcn3/Unc13a/Unc13c	6
P4	GO:0030948	negative regulation of vascular endothelial growth factor receptor signaling pathway	6/4168	12/28943	0.00375442	0.0116338	0.00585858	Dab2ip/Ptpn1/Emilin1/Cadm4/Nedd4/Epn2	6
P4	GO:0034135	regulation of toll-like receptor 2 signaling pathway	6/4168	12/28943	0.00375442	0.0116338	0.00585858	Lyn/Hmgb1/Mfhas1/Cyba/F2rl1/Pja2	6
P4	GO:0035331	negative regulation of hippo signaling	6/4168	12/28943	0.00375442	0.0116338	0.00585858	Shank2/Wwc2/Wwc1/Mark3/Dlg5/Mapk14	6
P4	GO:0042762	regulation of sulfur metabolic process	6/4168	12/28943	0.00375442	0.0116338	0.00585858	Pdk1/Nfe2l2/Snca/Cacna1a/Sp1/Comt	6
P4	GO:0060013	righting reflex	6/4168	12/28943	0.00375442	0.0116338	0.00585858	Glrb/Usp46/Auts2/Foxp2/Aldh1a3/Npsr1	6
P4	GO:1901620	regulation of smoothened signaling pathway involved in dorsal/ventral neural tube patterning	6/4168	12/28943	0.00375442	0.0116338	0.00585858	Traf3ip1/Gli2/Gorab/Prkaca/Gli3/Cdk20	6
P4	GO:1905208	negative regulation of cardiocyte differentiation	6/4168	12/28943	0.00375442	0.0116338	0.00585858	Fzd7/Sox6/Egfr/Dll1/Hdac3/Smad4	6
P4	GO:0001945	lymph vessel development	11/4168	32/28943	0.00376886	0.0116617	0.00587263	Prox1/Fgf2/Kdr/Nr2f2/Efnb2/Vegfc/Acvr2b/Acvrl1/Heg1/Pkd1/Nfatc1	11
P4	GO:0060390	regulation of SMAD protein signal transduction	11/4168	32/28943	0.00376886	0.0116617	0.00587263	Gdf5/Wwtr1/Tgfbr1/Rbpms/Nup93/Cilp/Sptbn1/Tob1/Bmpr1a/Smad4/Jak2	11
P4	GO:0002720	positive regulation of cytokine production involved in immune response	22/4168	85/28943	0.00379958	0.0117327	0.00590839	Il1r1/Il18r1/Cd55/Mapkapk2/Inava/Gata3/B2m/Dhx36/Ripk2/Nr4a3/Prkcz/Spon2/Clnk/Kit/Ffar2/Trim6/Panx1/Hk1/Rtn4/Rsad2/F2rl1/Malt1	22
P4	GO:0060603	mammary gland duct morphogenesis	13/4168	41/28943	0.00380275	0.0117327	0.00590839	Gli2/Src/Csf1/Slit2/Pthlh/Ptch1/Fgf10/Etv5/Robo1/Ddr1/Nr3c1/Slc12a2/Btrc	13
P4	GO:1904037	positive regulation of epithelial cell apoptotic process	13/4168	41/28943	0.00380275	0.0117327	0.00590839	Pla2r1/Prkci/Sort1/Ppargc1a/Tia1/Wnt11/Xbp1/Sav1/Rgcc/Hdac3/Cd248/Bad/Jak2	13
P4	GO:0048255	mRNA stabilization	17/4168	60/28943	0.00383509	0.0118155	0.00595009	Mapkapk2/Hnrnpu/Traf5/Noct/Tent5c/Csde1/Tardbp/Hnrnpd/Fus/Traf3ip2/Cirbp/Axin2/Dicer1/Larp4b/Rbm24/Pabpc1/Dazl	17
P4	GO:0010507	negative regulation of autophagy	20/4168	75/28943	0.00390645	0.0120009	0.00604345	Dapl1/Mcl1/Rraga/Tbc1d14/Snca/Eif4g2/Smg1/Lzts1/Fez1/Tnfaip3/Rnf41/Stat3/Usp36/Nampt/Dap/Ptk2/Lrrk2/Mlst8/Npc1/Mtm1	20
P4	GO:0061640	cytoskeleton-dependent cytokinesis	25/4168	101/28943	0.00404177	0.0123871	0.0062379	Septin2/Actr3/Fmn2/Ect2/Rhoc/Septin11/Rtkn/Septin7/Pdcd6ip/Septin10/Zfp365/Actr2/Sptbn1/Septin9/Rhob/Rock2/Snx18/Plec/Chmp2b/Son/Snx9/Rock1/Apc/Trim36/Spire1	25
P4	GO:0016241	regulation of macroautophagy	28/4168	117/28943	0.00409067	0.012525	0.00630737	Ralb/Rab3gap2/Pip4k2a/Snx7/Sh3glb1/Ripk2/Prkaa2/Sesn2/Vps13d/Kdr/Smg1/Lzts1/Fez1/Vps13c/Fyco1/Sesn1/Atg5/Rnf41/Vdac1/Wipi1/Usp36/Hif1a/Snx18/Lrrk2/Rab12/Wac/Npc1/Mtm1	28
P4	GO:0019218	regulation of steroid metabolic process	28/4168	117/28943	0.00409067	0.012525	0.00630737	Acadl/Insig2/Prox1/Abca2/Pex2/Agtr1b/Atp1a1/Ddx20/Insig1/Ppargc1a/Kit/Por/Dgat2/Dhcr7/Arv1/Rora/Scap/Igf1/Apob/Pde8b/Thrb/Kcnma1/Abcg1/Egr1/Fgf1/Nr3c1/Gal/Nr0b1	28
P4	GO:0000578	embryonic axis specification	14/4168	46/28943	0.00413039	0.0126123	0.00635133	Nrarp/Nckap1/Tdrkh/Tdrd7/Tcf7l1/Neurog1/Ptch1/Otx2/Chrd/Smad4/Smad2/Frat1/Kdm6a/Cited1	14
P4	GO:0060122	inner ear receptor cell stereocilium organization	14/4168	46/28943	0.00413039	0.0126123	0.00635133	Vangl2/Tprn/Sec24b/Whrn/Clrn2/Myo7a/Tsku/Kif3a/Tshr/Ttc8/Ripor2/Adgrv1/Cthrc1/Ift27	14
P4	GO:2000273	positive regulation of signaling receptor activity	14/4168	46/28943	0.00413039	0.0126123	0.00635133	Grem1/Ephb2/Park7/Btc/Cacng3/Itgb1/Ccr2/Ifngr1/Hdac2/Cdk5r1/Adam17/Hif1a/Arc/Jak2	14
P4	GO:0051894	positive regulation of focal adhesion assembly	10/4168	28/28943	0.00414074	0.0126123	0.00635133	Map4k4/Fmn1/S100a10/Col16a1/Kdr/Thy1/Smad3/Lims1/Enpp2/Rock1	10
P4	GO:0060445	branching involved in salivary gland morphogenesis	10/4168	28/28943	0.00414074	0.0126123	0.00635133	Sema3a/Pdgfa/Met/Plxna1/Plxnd1/Dag1/Ntn4/Fgf10/Pdgfb/Lama1	10
P4	GO:0061053	somite development	24/4168	96/28943	0.00418027	0.0127147	0.00640287	Plxna2/Nrarp/Crb2/Frzb/Nckap1/Xrcc2/Wdr19/Lfng/Wnt11/Rbbp6/Sfrp1/Smad3/Ppp2r3a/Axin2/Mthfd1/Ptch1/Bmpr1a/Otx2/Pcdh8/Dll1/Mib1/Smad4/Kdm6a/Med12	24
P4	GO:0000002	mitochondrial genome maintenance	12/4168	37/28943	0.00434847	0.0131888	0.00664166	Akt3/Stoml2/Sesn2/Slc25a33/Ppargc1a/Mef2a/Mrpl17/Slc25a36/Flcn/Rrm2b/Opa1/Mettl4	12
P4	GO:0045686	negative regulation of glial cell differentiation	12/4168	37/28943	0.00434847	0.0131888	0.00664166	Dusp10/Dab1/Casz1/Nkx6-1/Atf5/Lingo1/Hmga2/Tmem98/Mycn/Id2/Daam2/Mecp2	12
P4	GO:0046541	saliva secretion	7/4168	16/28943	0.00441566	0.0133225	0.00670896	Aqp1/Neurog1/Fgf10/Kcnma1/Aqp5/Chrm1/Adrb1	7
P4	GO:0060788	ectodermal placode formation	7/4168	16/28943	0.00441566	0.0133225	0.00670896	Pou2f1/Prox1/Gnas/Sox2/Hdac2/Tbx2/Nrg3	7
P4	GO:0061042	vascular wound healing	7/4168	16/28943	0.00441566	0.0133225	0.00670896	Cxcr4/Kdr/Ndnf/Adipor2/Xbp1/Tafa5/Slc12a2	7
P4	GO:0072673	lamellipodium morphogenesis	7/4168	16/28943	0.00441566	0.0133225	0.00670896	Vil1/Src/Coro1c/Wasf1/Rreb1/Enpp2/Kank1	7
P4	GO:0098696	regulation of neurotransmitter receptor localization to postsynaptic specialization membrane	7/4168	16/28943	0.00441566	0.0133225	0.00670896	Prkcz/Magi2/Adam10/Dag1/Gpc6/Kalrn/Gsk3b	7
P4	GO:1902043	positive regulation of extrinsic apoptotic signaling pathway via death domain receptors	7/4168	16/28943	0.00441566	0.0133225	0.00670896	Skil/Bmpr1b/Faf1/Sfrp1/Timp3/Stk3/Trps1	7
P4	GO:0009065	glutamine family amino acid catabolic process	9/4168	24/28943	0.00443807	0.0133225	0.00670896	Gls/Gad2/Ddah1/Aldh4a1/Nos3/Ppat/Nos1/Fah/Glud1	9
P4	GO:0043586	tongue development	9/4168	24/28943	0.00443807	0.0133225	0.00670896	Wnt10a/Sox2/Intu/Cyp26b1/Hdac2/Wdpcp/Gli3/Nkx2-6/Wnt10b	9
P4	GO:0051481	negative regulation of cytosolic calcium ion concentration	9/4168	24/28943	0.00443807	0.0133225	0.00670896	Nos1/Gtf2i/Kcna5/Nol3/Smad3/Atp2b1/Ryr2/Il6st/Slc8a1	9
P4	GO:1903204	negative regulation of oxidative stress-induced neuron death	9/4168	24/28943	0.00443807	0.0133225	0.00670896	Nr4a3/Park7/Fzd1/Meak7/Ncoa7/Fbxo7/Hif1a/Oxr1/Tbc1d24	9
P4	GO:0000729	DNA double-strand break processing	8/4168	20/28943	0.00457546	0.0136017	0.00684956	Nbn/Smarcad1/Rad52/Ube2n/Helb/Slx4/Rnf138/Rnf138rt1	8
P4	GO:0006670	sphingosine metabolic process	8/4168	20/28943	0.00457546	0.0136017	0.00684956	Abca2/Acer2/Plpp3/Acer3/Sptssa/Sgpp1/Plpp1/Asah2	8
P4	GO:0030220	platelet formation	8/4168	20/28943	0.00457546	0.0136017	0.00684956	Wdr1/Vps33a/Cib1/Nbeal2/Actn1/Myh9/Zfp385a/Srf	8
P4	GO:0032012	regulation of ARF protein signal transduction	8/4168	20/28943	0.00457546	0.0136017	0.00684956	Arfgef1/Map4k4/Psd4/Iqsec1/Iqsec3/Psd3/Arfgef3/Mapre2	8
P4	GO:0032230	positive regulation of synaptic transmission, GABAergic	8/4168	20/28943	0.00457546	0.0136017	0.00684956	Car2/Cckbr/Hap1/Nalcn/Grik1/Prkce/Nrxn1/Kif5b	8
P4	GO:0032305	positive regulation of icosanoid secretion	8/4168	20/28943	0.00457546	0.0136017	0.00684956	Tnfrsf11a/Pla2g4a/Pla2r1/Oxt/Sstr4/Ntsr1/P2ry2/Mapk9	8
P4	GO:0048490	anterograde synaptic vesicle transport	8/4168	20/28943	0.00457546	0.0136017	0.00684956	Map2/Madd/Bloc1s6/Borcs5/Ap3m2/Bloc1s1/Ap3b1/Ap3m1	8
P4	GO:0050965	detection of temperature stimulus involved in sensory perception of pain	8/4168	20/28943	0.00457546	0.0136017	0.00684956	Cxcr4/Ntsr1/Asic3/Cxcl12/Ano1/Nr2f6/Ephb1/Pawr	8
P4	GO:0098969	neurotransmitter receptor transport to postsynaptic membrane	8/4168	20/28943	0.00457546	0.0136017	0.00684956	Snap25/Nsg1/Mapk10/Stx1b/Vps35/Grip1/Arhgap44/Vamp2	8
P4	GO:0042491	inner ear auditory receptor cell differentiation	17/4168	61/28943	0.00461648	0.0136983	0.00689823	Tprn/Jag1/Fgf2/Sec24b/Whrn/Clrn2/Gsdme/Myo7a/Fgf20/Myo6/Hey2/Wdpcp/Pafah1b1/Mycn/Ripor2/Kcnma1/Dll1	17
P4	GO:0043407	negative regulation of MAP kinase activity	17/4168	61/28943	0.00461648	0.0136983	0.00689823	Rgs2/Dusp10/Dab2ip/Hipk3/Ptpn1/Lyn/Dnaja1/Paqr3/Cav1/Ptpn5/Smpd1/Sfrp1/Pik3cb/Cdk5rap3/Hmgcr/Gsk3b/Spry4	17
P4	GO:0071470	cellular response to osmotic stress	17/4168	61/28943	0.00461648	0.0136983	0.00689823	Ptgs2/Slc12a6/Prkg2/Pkd2/Lrrc8c/Lrrc8d/Akr1b3/Aqp1/Dysf/Ybx3/Casp3/Oxsr1/Serpinb6a/Aqp5/Mlst8/Bad/Ddx3x	17
P4	GO:0035282	segmentation	28/4168	118/28943	0.00464134	0.0137594	0.00692896	Plxna2/Nrarp/Crb2/Nckap1/Tdrkh/Tdrd7/Sema3a/Xrcc2/Lfng/Tcf7l1/Sfrp1/Smad3/Ppp2r3a/Egr2/Axin2/Osr1/Neurog1/Irx2/Bmpr1a/Otx2/Pcdh8/Chrd/Dll1/Mib1/Smad4/Kdm6a/Zic3/Med12	28
P4	GO:0097194	execution phase of apoptosis	19/4168	71/28943	0.00464346	0.0137594	0.00692896	Xkr4/Trp53bp2/Madd/Ptgis/Bcl10/Cidec/Dedd2/Xkr5/Dlc1/Casp3/Plscr1/Cd24a/Igfbp3/Rffl/Cdk5rap3/Dicer1/Sharpin/Pak2/Aifm1	19
P4	GO:0060688	regulation of morphogenesis of a branching structure	18/4168	66/28943	0.00465262	0.0137675	0.00693305	Sulf1/Rxra/Lgr4/Grem1/Agtr1b/Pdgfra/Pdgfa/Met/Wnt2/Sfrp1/Cpe/Ntn4/Rtn4/Hnrnpk/Fgf10/Lrrk2/Etv5/Mecp2	18
P4	GO:0090311	regulation of protein deacetylation	18/4168	66/28943	0.00465262	0.0137675	0.00693305	Spred1/Zzz3/Prkaa2/Ctbp1/Dysf/Tada3/Rrp8/Tcf21/Hdac2/Baz2a/Ncor1/Prkd1/Jdp2/Ccar2/Prkaa1/Lrrk2/Yeats2/Bcl6	18
P4	GO:0033138	positive regulation of peptidyl-serine phosphorylation	30/4168	129/28943	0.00474952	0.0140478	0.0070742	Ptgs2/Pik3ca/Pfn2/Bcar3/Ripk2/Txn1/Mad2l2/Park7/Nos1/Cav1/Met/Snca/Raf1/Caprin2/Gsk3a/Akt2/Arrb1/Trim6/Ramp3/Egfr/Fnip1/Prkd1/Hsp90aa1/Ntrk2/Ercc6/Angpt1/Tfrc/App/Hsp90ab1/Nrxn1	30
P4	GO:0031076	embryonic camera-type eye development	13/4168	42/28943	0.00479324	0.0141575	0.00712948	Traf3ip1/Prox1/Sp3/Pitx2/Wdr19/Aldh1a3/Stra6/Cited2/Tbx2/Cdk20/Fgf10/Sp1/Cryaa	13
P4	GO:1900181	negative regulation of protein localization to nucleus	13/4168	42/28943	0.00479324	0.0141575	0.00712948	Pkia/Dclk1/Dclk2/Cabp1/Mdfic/Mfhas1/Ppp2ca/Flcn/Tmem98/Akap1/Angpt1/Gsk3b/App	13
P4	GO:0007215	glutamate receptor signaling pathway	14/4168	47/28943	0.00511661	0.0150093	0.00755843	Ncstn/Plcb1/Kcnb1/Gria2/Frrs1l/Atp1a3/Homer3/Unc13a/Fyn/Cdk5r1/Kalrn/App/Grik1/Gnaq	14
P4	GO:0042789	mRNA transcription by RNA polymerase II	14/4168	47/28943	0.00511661	0.0150093	0.00755843	Ncoa2/Creb1/Taf3/Rxra/Atf2/S100a10/Hnrnpd/Stat3/Ncoa1/Zbtb1/Ap3b1/Thrb/Sp1/Zic3	14
P4	GO:0042098	T cell proliferation	49/4168	237/28943	0.00525273	0.0153946	0.00775245	Igfbp2/Cxcr4/Cd55/Ncstn/Marchf7/Tmem131l/Pde5a/Ripk2/Rps6/Ctps/Glmn/Slc7a1/Hmgb1/Ephb6/Cxcl12/Lrrc32/Lmo1/Ido1/Casp3/Sh3rf1/Cd276/Nck1/Ccr2/Fyn/Cd24a/Igf1/Pawr/Peli1/Prkar1a/Sos2/Ripor2/Il6st/Adk/Dlg5/Selenok/Lgals3/Myc/Rac2/Bcl6/Tfrc/Cblb/Ifnar2/Tnfrsf21/Satb1/Twsg1/Malt1/Ccdc88b/Jak2/Efnb1	49
P4	GO:0043406	positive regulation of MAP kinase activity	30/4168	130/28943	0.00534167	0.0156268	0.00786938	Tnfrsf11a/Vangl2/Dab2ip/Src/Ptpn1/Fgf2/Magi3/Pde5a/Kit/Pdgfa/Ezh2/Akap13/Insr/Map2k7/Gab1/Pdgfd/Map3k5/Tpd52l1/Cd24a/Egfr/Fgf18/Pik3r6/Pdgfb/Lrrk2/Fgd4/Robo1/App/Map3k4/Fzd8/Fgf1	30
P4	GO:0030514	negative regulation of BMP signaling pathway	16/4168	57/28943	0.00546569	0.0159394	0.00802678	Grem1/Skil/Spg20/Nbl1/Ski/Fzd1/Cav1/Sfrp1/Lemd3/Tob1/Ppm1a/Chrd/Twsg1/Crim1/Bambi/Skor2	16
P4	GO:0034113	heterotypic cell-cell adhesion	16/4168	57/28943	0.00546569	0.0159394	0.00802678	Itgav/Klf4/Myadm/Itgb1/Thy1/Perp/Tnfaip3/Ctnna3/Gcnt2/Ninj1/Cd200/Cxadr/Itgb2l/Dsc2/Dsg2/Mbp	16
P4	GO:1901985	positive regulation of protein acetylation	16/4168	57/28943	0.00546569	0.0159394	0.00802678	Gata3/Prkaa2/Nos1/Auts2/Arrb1/Arntl/Cep295/Xbp1/Kat7/Rps6ka5/Sox4/Ercc6/Prkaa1/App/Smad4/Ddx3x	16
P4	GO:0051568	histone H3-K4 methylation	19/4168	72/28943	0.00547328	0.0159394	0.00802678	Kansl3/Gata3/Zfp335/Tet2/Nfyc/Rlf/Nelfa/Auts2/Kmt2b/Dnmt1/Myb/Bend3/Arid4a/Kansl2/Nfya/Dpy30/Smad4/Setbp1/Bcor	19
P4	GO:0010592	positive regulation of lamellipodium assembly	10/4168	29/28943	0.00551624	0.0160275	0.00807117	Abi2/Arpc2/Hdac4/Actr3/Nckap1/Auts2/Aqp1/Actr2/Pik3r1/Rac2	10
P4	GO:0043153	entrainment of circadian clock by photoperiod	10/4168	29/28943	0.00551624	0.0160275	0.00807117	Per2/Cry2/Ppp1cb/Pde6b/Nr2f6/Cry1/Per1/Id2/Fbxl21/Fbxl17	10
P4	GO:0060045	positive regulation of cardiac muscle cell proliferation	10/4168	29/28943	0.00551624	0.0160275	0.00807117	Fgf2/Wnt2/Hey2/Cdk1/Tbx2/Bmpr1a/Fgf9/Mapk14/Pim1/Gata6	10
P4	GO:0042632	cholesterol homeostasis	24/4168	98/28943	0.00551983	0.0160275	0.00807117	Nr5a2/Raly/Pex2/Cyp7b1/Insig1/Cav1/Tsku/Dgat2/Gramd1b/Rora/Cd24a/Nus1/Xbp1/Commd1/Sec24a/Ncor1/Plscr3/Apob/Hdac9/Mia2/Mylip/Gpihbp1/Abcg1/Npc1	24
P4	GO:0002011	morphogenesis of an epithelial sheet	17/4168	62/28943	0.00552347	0.0160275	0.00807117	Tmeff2/Vangl2/Lin7c/Jag1/Arhgap24/Arhgap35/Scnn1g/Pard3/Dag1/Rreb1/Acvrl1/Phldb2/Ddr1/Srf/Lama1/Arhgap12/Chuk	17
P4	GO:0019058	viral life cycle	53/4168	261/28943	0.00558368	0.0161876	0.0081518	Nr5a2/Prox1/Mvb12b/Stom/Itgav/Eif2ak4/Spint1/Tbc1d20/Agtr1b/Zfp639/Pkn2/Nbn/Cav2/Cav1/Zc3hav1/Resf1/Uvrag/Trim6/Smpd1/Insr/Ilf3/Hspa8/Nectin1/Nedd4/Plscr1/Pdcd6ip/Hs3st5/Atg5/Adarb1/Hmga2/Morc2a/Ppia/Rab1a/Trim25/Rock2/Rsad2/Dicer1/Ccnk/Trim27/Top2b/Ctsb/Pabpc1/Ly6e/Pcbp2/Chmp2b/Hsp90ab1/Vapa/Npc1/Ythdc2/Pcx/Slc3a2/Pcsk5/Ddx3x	53
P4	GO:0006984	ER-nucleus signaling pathway	13/4168	43/28943	0.00598057	0.0172683	0.00869598	Insig2/Hspa5/Nfe2l2/Ptpn1/Arhgef10l/Insig1/Wfs1/Nck1/Scap/Ddit3/Atg10/Gsk3b/Ptpn2	13
P4	GO:0051281	positive regulation of release of sequestered calcium ion into cytosol	13/4168	43/28943	0.00598057	0.0172683	0.00869598	Ntsr1/Gstm7/Sri/Pkd2/Snca/Calm3/Cemip/F2rl3/Npsr1/Thy1/Hap1/Calm1/F2r	13
P4	GO:0070050	neuron cellular homeostasis	13/4168	43/28943	0.00598057	0.0172683	0.00869598	Kcnh1/Map1a/Car2/P2ry1/Slc24a2/Tmem106b/P2ry2/Clcn3/Cacna1a/Bap1/Prkaa1/Chmp2b/App	13
P4	GO:0086065	cell communication involved in cardiac conduction	13/4168	43/28943	0.00598057	0.0172683	0.00869598	Ank2/Sri/Cacna2d1/Cav1/Kcna5/Ctnna3/Ryr2/Pde4d/Cxadr/Slc8a1/Dsc2/Dsg2/Kcne1l	13
P4	GO:0042116	macrophage activation	25/4168	104/28943	0.00604566	0.0174211	0.00877297	Hspd1/Pla2g4a/Nmi/Jun/Edn2/Hmgb1/Snca/Dysf/Crtc3/Ctsc/Mfhas1/Slc7a2/Jund/Rora/Ifngr1/Myo18a/Jmjd6/Nampt/Clu/Lrrk2/Cd200/App/Pja2/Prkce/Jak2	25
P4	GO:0003323	type B pancreatic cell development	9/4168	25/28943	0.00606059	0.0174211	0.00877297	Insm1/Cdk6/Rheb/Clock/Arntl/Gdf11/Dll1/Cdh2/Bad	9
P4	GO:0035357	peroxisome proliferator activated receptor signaling pathway	9/4168	25/28943	0.00606059	0.0174211	0.00877297	Ncoa2/Rxra/Ptgis/Fabp5/Cyp2j6/Lmo3/Cited2/Ncoa1/Fam120b	9
P4	GO:0060547	negative regulation of necrotic cell death	9/4168	25/28943	0.00606059	0.0174211	0.00877297	Cav1/Casp2/Ybx3/Ndufc2/Nol3/Birc2/Peli1/Ahr/Ripk1	9
P4	GO:1904888	cranial skeletal system development	21/4168	83/28943	0.00611886	0.0174924	0.00880884	Twist2/Insig2/Gnas/Tgfbr1/Frem1/Insig1/Wdr19/Pdgfra/Irx5/Smad3/Setd2/Sh3pxd2b/Gli3/Neurog1/Mmp14/Ext1/Chrd/Smad2/Gnaq/Zic3/Med12	21
P4	GO:0003157	endocardium development	6/4168	13/28943	0.00612885	0.0174924	0.00880884	Prox1/Acvr1/Kdr/Stk3/Angpt1/Smad4	6
P4	GO:0006895	Golgi to endosome transport	6/4168	13/28943	0.00612885	0.0174924	0.00880884	Rab14/Kif16b/Sort1/Ap1ar/Wipi1/Dop1b	6
P4	GO:0007213	G protein-coupled acetylcholine receptor signaling pathway	6/4168	13/28943	0.00612885	0.0174924	0.00880884	Rgs8/Plcb1/Gnai2/Cdk5r1/Hrh4/Chrm1	6
P4	GO:0031223	auditory behavior	6/4168	13/28943	0.00612885	0.0174924	0.00880884	Abl2/Foxp2/Cntnap2/Stra6/Neurog1/Nrxn1	6
P4	GO:0031915	positive regulation of synaptic plasticity	6/4168	13/28943	0.00612885	0.0174924	0.00880884	Ptgs2/Ephb2/Unc13a/Cplx2/Adcy8/Mecp2	6
P4	GO:0033327	Leydig cell differentiation	6/4168	13/28943	0.00612885	0.0174924	0.00880884	Pdgfra/Tmf1/Plekha1/Map7/Sgpl1/Nr0b1	6
P4	GO:0033689	negative regulation of osteoblast proliferation	6/4168	13/28943	0.00612885	0.0174924	0.00880884	Grem1/Nell1/Sfrp1/Smad3/Axin2/Ahr	6
P4	GO:0060213	positive regulation of nuclear-transcribed mRNA poly(A) tail shortening	6/4168	13/28943	0.00612885	0.0174924	0.00880884	Tnrc6a/Cnot1/Tob1/Tnrc6c/Pabpc1/Tnrc6b	6
P4	GO:0070673	response to interleukin-18	6/4168	13/28943	0.00612885	0.0174924	0.00880884	Il18r1/Ripk2/Cyld/Ocln/Pdgfb/Cldn1	6
P4	GO:0070932	histone H3 deacetylation	6/4168	13/28943	0.00612885	0.0174924	0.00880884	Per2/Hdac4/Smarcad1/Hdac2/Per1/Hdac9	6
P4	GO:1901679	nucleotide transmembrane transport	6/4168	13/28943	0.00612885	0.0174924	0.00880884	Slc25a31/Slc25a51/Slc25a33/Lrrc8c/Slc25a42/Slc25a36	6
P4	GO:1901841	regulation of high voltage-gated calcium channel activity	6/4168	13/28943	0.00612885	0.0174924	0.00880884	Nos1ap/Pde4b/Sri/Cacna2d1/Dysf/Fgf14	6
P4	GO:1904753	negative regulation of vascular associated smooth muscle cell migration	6/4168	13/28943	0.00612885	0.0174924	0.00880884	Nfe2l2/Tpm1/Myocd/Pdgfb/Tafa5/Prkg1	6
P4	GO:2000347	positive regulation of hepatocyte proliferation	6/4168	13/28943	0.00612885	0.0174924	0.00880884	Itpr1/Tnfaip3/Xbp1/Rtn4/Fgf18/Fgf1	6
P4	GO:0071385	cellular response to glucocorticoid stimulus	14/4168	48/28943	0.00628393	0.0178798	0.00900393	Hnrnpu/Sstr4/Agtr1b/Aqp1/Gsk3a/Akap13/Sgk1/Ddit4/Fam107a/Gsk3b/Zfp36l2/Nr3c1/Klf9/Jak2	14
P4	GO:0097192	extrinsic apoptotic signaling pathway in absence of ligand	20/4168	78/28943	0.00628404	0.0178798	0.00900393	Eya1/Itgav/Il7/Mcl1/Casp2/Gsk3a/Wwox/Eya4/Fyn/Mknk2/Igf1/Inhba/Ripk1/Fgf10/Bcl2l2/Col2a1/Gsk3b/Ppp2r1a/Bad/Fas	20
P4	GO:0001959	regulation of cytokine-mediated signaling pathway	31/4168	137/28943	0.00634178	0.0180202	0.00907463	Il1r1/Cxcr4/Il7/Ythdf3/Csf1/Ripk2/Trim32/Padi2/Slit2/Cav1/Lsm14a/Trim6/Otud4/Cyld/Nol3/Cd24a/Cactin/Trim41/Pafah1b1/Rffl/Adam17/Hif1a/Ripk1/F2rl1/Il6st/Otulin/Angpt1/Sharpin/Socs1/Robo1/Ptpn2	31
P4	GO:0002092	positive regulation of receptor internalization	11/4168	34/28943	0.00635324	0.0180289	0.00907901	Grem1/Magi2/Ptpn5/Arrb1/Insr/Pard3/Ahi1/Scyl2/Angpt1/App/Atad1	11
P4	GO:0051497	negative regulation of stress fiber assembly	11/4168	34/28943	0.00635324	0.0180289	0.00907901	Tmeff2/Ppp1r9a/Met/Rhpn2/Ppfia1/Dlc1/Pik3r1/Rhpn1/Pak2/Phldb2/Arhgap28	11
P4	GO:0051955	regulation of amino acid transport	15/4168	53/28943	0.00646957	0.0182631	0.00919694	Per2/Septin2/Rgs2/Stxbp1/Ntsr1/Snca/Slc6a1/Npy5r/Itgb1/Htr1b/Slc38a3/Avpr1a/Grik1/Nr3c1/Slc12a2	15
P4	GO:0001502	cartilage condensation	8/4168	21/28943	0.00646982	0.0182631	0.00919694	Otor/Bmpr1b/Sox6/Ccn2/Mycn/Col2a1/Pkd1/Mapk14	8
P4	GO:0006071	glycerol metabolic process	8/4168	21/28943	0.00646982	0.0182631	0.00919694	Pla2g4a/Coq2/Dysf/Dgat2/Mogat2/Gk5/Pgp/Gk	8
P4	GO:0021854	hypothalamus development	8/4168	21/28943	0.00646982	0.0182631	0.00919694	Pitx2/Pou3f2/Sema3a/Ndnf/Hap1/Nkx2-6/Rax/Sox3	8
P4	GO:0070886	positive regulation of calcineurin-NFAT signaling cascade	8/4168	21/28943	0.00646982	0.0182631	0.00919694	Camta1/Lmcd1/Cib1/Ptbp1/Igf1/Ppp3r1/Akap5/Calm1	8
P4	GO:0090050	positive regulation of cell migration involved in sprouting angiogenesis	8/4168	21/28943	0.00646982	0.0182631	0.00919694	Ptgs2/Akt3/Fgf2/Kdr/Cib1/Hdac9/Rhoj/Plk2	8
P4	GO:0150146	cell junction disassembly	8/4168	21/28943	0.00646982	0.0182631	0.00919694	Map4k4/Ngef/Tgfbr1/Iqsec1/Abcc8/Pik3r1/Ston1/Mapre2	8
P4	GO:0046916	cellular transition metal ion homeostasis	26/4168	110/28943	0.00655285	0.0183817	0.00925668	Steap3/Slc39a8/Aco1/Slc31a1/Steap2/Cox19/Ftl1/Mt4/Aplp2/Ireb2/Trf/Atp2c1/Commd1/Hif1a/Ankrd9/Ap3b1/Ncoa4/Myc/Slc11a2/Tfrc/Atp6v1a/App/Slc39a6/Smad4/Hps1/Fthl17f	26
P4	GO:0006826	iron ion transport	16/4168	58/28943	0.00655878	0.0183817	0.00925668	Myo1b/Steap3/B2m/Pgrmc2/Slc39a8/Steap2/Nos1/Nectin1/Trf/Slc46a1/Cltc/Sfxn1/Slc11a2/Meltf/Tfrc/Slc25a28	16
P4	GO:0042311	vasodilation	16/4168	58/28943	0.00655878	0.0183817	0.00925668	Rgs2/Mkks/Kdr/Nos1/Adrb3/Klf2/Bbs2/Atg5/F2rl1/Kcnma1/Vstm4/Ext1/Ptk2/Ptprm/Prkg1/Adrb1	16
P4	GO:0051445	regulation of meiotic cell cycle	16/4168	58/28943	0.00655878	0.0183817	0.00925668	Nppc/Grb14/Plcb1/Msx1/Lfng/Rad51ap1/Pde3a/Nanos2/Insr/Prkaca/Fzr1/Ube2b/Rad1/Rps6ka2/Dazl/Ythdc2	16
P4	GO:1904356	regulation of telomere maintenance via telomere lengthening	16/4168	58/28943	0.00655878	0.0183817	0.00925668	Hnrnpu/Src/Dhx36/Hnrnpa2b1/Cct7/Map2k7/Tnks/Naf1/Cct4/Tinf2/Slx4/Ercc4/Parn/Cct8/Map3k4/Gnl3l	16
P4	GO:0046173	polyol biosynthetic process	17/4168	63/28943	0.00657022	0.0183817	0.00925668	Abca2/Ntsr1/Fgf2/P2ry1/Acer2/Qdpr/Akr1b3/Adcyap1r1/Snca/Acer3/Plcd1/Pcbd1/Ipmk/Plek/Sptssa/Pgp/Asah2	17
P4	GO:0035914	skeletal muscle cell differentiation	23/4168	94/28943	0.00657592	0.0183817	0.00925668	Hdac4/Cops2/Cyp26b1/Arntl/Cdon/Bcl9l/Ephb1/Cited2/Egr2/Lemd3/Myocd/Hdac9/Fos/Rbm24/Nr1d2/Klf5/Myc/Maff/Ddx17/Ankrd33/Egr1/Megf10/Emd	23
P4	GO:0003184	pulmonary valve morphogenesis	7/4168	17/28943	0.00658325	0.0183817	0.00925668	Jag1/Nos3/Slit2/Stra6/Hey2/Robo1/Nfatc1	7
P4	GO:0009226	nucleotide-sugar biosynthetic process	7/4168	17/28943	0.00658325	0.0183817	0.00925668	Uxs1/Uap1/Ugdh/Gfpt1/Mpi/Gmds/Gnpnat1	7
P4	GO:0018279	protein N-linked glycosylation via asparagine	7/4168	17/28943	0.00658325	0.0183817	0.00925668	Uggt1/Ube2j1/Stt3b/Derl3/Mgat1/Uggt2/St6gal1	7
P4	GO:0033194	response to hydroperoxide	7/4168	17/28943	0.00658325	0.0183817	0.00925668	Cd38/Xrcc1/Prkd1/Dapk1/Oxr1/Sp1/Jak2	7
P4	GO:0040015	negative regulation of multicellular organism growth	7/4168	17/28943	0.00658325	0.0183817	0.00925668	Gnas/Adrb3/Bbs2/Socs2/Lgmn/Ptch1/Adrb1	7
P4	GO:0045725	positive regulation of glycogen biosynthetic process	7/4168	17/28943	0.00658325	0.0183817	0.00925668	Akt2/Insr/Igf1/Gck/C1qtnf2/Ppp1r3e/Sorbs1	7
P4	GO:0051014	actin filament severing	7/4168	17/28943	0.00658325	0.0183817	0.00925668	Vil1/Capg/Flii/Scin/Cfl2/Myh9/Svil	7
P4	GO:0098761	cellular response to interleukin-7	7/4168	17/28943	0.00658325	0.0183817	0.00925668	Hspd1/Pdia3/Rad23b/Eno1/Hmgb1/Lsp1/Hnrnph1	7
P4	GO:2000767	positive regulation of cytoplasmic translation	7/4168	17/28943	0.00658325	0.0183817	0.00925668	Hnrnpu/Dhx36/Csde1/Hnrnpd/Cnbp/Pkm/Pabpc1	7
P4	GO:2001028	positive regulation of endothelial cell chemotaxis	7/4168	17/28943	0.00658325	0.0183817	0.00925668	Fgf2/Kdr/Met/Fgf18/Prkd1/Lgmn/Pdgfb	7
P4	GO:0033077	T cell differentiation in thymus	25/4168	105/28943	0.00687327	0.0191665	0.00965192	Fzd7/Abl2/Gata3/B2m/Adrm1/Tmem131l/Ripk2/Rps6/Cdk6/Zfp609/Atg5/Ncor1/Jmjd6/Adam17/Sos2/Zbtb1/Gli3/Rabl3/Ifnar2/Srf/Zfp36l2/Fzd8/Apc/Ptpn2/Fas	25
P4	GO:0006929	substrate-dependent cell migration	10/4168	30/28943	0.0072239	0.0199626	0.0100528	Fn1/Abl2/Slit2/Nck1/Itga2/Pdgfb/Fbln1/Robo1/Ston1/Shtn1	10
P4	GO:0021602	cranial nerve morphogenesis	10/4168	30/28943	0.0072239	0.0199626	0.0100528	Kcna2/Ephb2/Sema3a/Plxna4/Ephb1/Cited2/Egr2/Adarb1/Gli3/Neurog1	10
P4	GO:0045724	positive regulation of cilium assembly	10/4168	30/28943	0.0072239	0.0199626	0.0100528	Crocc/Arhgap35/Ccp110/Septin7/Hap1/Septin9/Dzip1/Kctd17/Gsk3b/Cep120	10
P4	GO:0045762	positive regulation of adenylate cyclase activity	10/4168	30/28943	0.0072239	0.0199626	0.0100528	Hpca/Raf1/Stim1/Adrb3/Adcy1/Timp2/Adcy3/Akap5/Tshr/Adrb1	10
P4	GO:0071312	cellular response to alkaloid	10/4168	30/28943	0.0072239	0.0199626	0.0100528	Slc1a2/Gstm7/Casp6/Tmem38b/Casp3/Htr1b/Ryr2/Adcy8/Slc8a1/Mecp2	10
P4	GO:0009311	oligosaccharide metabolic process	13/4168	44/28943	0.00739072	0.0203625	0.0102542	St8sia4/St6galnac6/B3galnt1/Ctbs/Man2b2/St8sia1/St3gal2/Fut4/St3gal4/Gm2a/Mpdu1/St3gal6/St6gal2	13
P4	GO:0010830	regulation of myotube differentiation	13/4168	44/28943	0.00739072	0.0203625	0.0102542	Hdac4/Plpp7/Cyp26b1/Bhlhe41/Atp11a/Fbxo22/Naca/Xbp1/Myocd/Hdac9/Rbm24/Mmp14/Mapk14	13
P4	GO:0048854	brain morphogenesis	13/4168	44/28943	0.00739072	0.0203625	0.0102542	Uchl5/Akt3/Mkks/Zfp335/Sox2/Gsx2/Emx1/Bbs2/Otx1/Fbxw11/Pafah1b1/Otx2/Cdh2	13
P4	GO:0051346	negative regulation of hydrolase activity	70/4168	366/28943	0.0074259	0.0204506	0.0102986	Arfgef1/Serpine2/Sh3bp4/Rgs2/Ptgs2/Dab2ip/Crb2/Pla2r1/Cry2/Spint1/Mkks/Cst3/Src/Siah2/Serpini1/Sort1/Rap1gds1/Reck/Klf4/Park7/Prkcz/Nos3/Spink2/Pebp1/Nos1/Por/Aqp1/Snca/Gapdh/Akt2/Picalm/Arrb1/Usp47/Sh3rf1/Herpud1/Nol3/Wfdc1/Rdx/Cd109/Gnai2/Mical1/Timp3/Igf1/Bod1/Fnip1/Rffl/Timp2/Rock2/Hdac9/Ahr/Papln/Ttc8/Ppp4r4/Serpina3i/Serpina3n/Serpinb6a/Spock1/Cast/Ctsb/Lrrk2/Pak2/Stfa3/App/Cryaa/Angptl4/Bi…	70
P4	GO:0014068	positive regulation of phosphatidylinositol 3-kinase signaling	19/4168	74/28943	0.00749746	0.0206212	0.0103845	Fn1/Fgf2/Ror1/Kdr/Pdgfa/Wnt16/Ube3a/Insr/Pdgfd/Nedd4/Fyn/Igf1/Ntrk2/F2rl1/F2r/Angpt1/Ptk2/Pdgfb/Jak2	19
P4	GO:0098586	cellular response to virus	19/4168	74/28943	0.00749746	0.0206212	0.0103845	Gli2/Atf2/Flt3/Zc3hav1/Gsdme/Lsm14a/Trim6/Ddx60/Smad3/Usp15/Pum2/Hif1a/Hsp90aa1/Ext1/Crebbp/Tomm70a/Mapk14/Chuk/Ddx3x	19
P4	GO:0030168	platelet activation	23/4168	95/28943	0.00752023	0.020675	0.0104116	Fn1/Serpine2/Pla2g4a/Stxbp1/Gnas/P2ry1/Lyn/Pdgfra/Pdgfa/Comp/F2rl3/Pik3cb/Ppia/Plek/F2r/Dmtn/Fzd6/Pdgfb/Gp1bb/Srf/Jak2/Prkg1/C1galt1c1	23
P4	GO:0000959	mitochondrial RNA metabolic process	14/4168	49/28943	0.00765468	0.0210267	0.0105886	Tfb2m/Wars2/Slc25a33/Grsf1/Tfam/Tbrg4/Elac2/Trmt5/Slirp/Fastkd3/Prkaa1/Aars2/Mettl4/Ppargc1b	14
P4	GO:0030219	megakaryocyte differentiation	14/4168	49/28943	0.00765468	0.0210267	0.0105886	Rab7b/Rabgap1l/Pip4k2a/Sp3/Rbm15/Kit/Cib1/Nbeal2/Scin/Sp1/Zfp385a/Gp1bb/Gabpa/Srf	14
P4	GO:0008299	isoprenoid biosynthetic process	11/4168	35/28943	0.00808131	0.0220152	0.0110865	Hmgcs2/Coq2/Aldh1a3/Nus1/Rdh1/Crppa/Idi1/Ggps1/Hmgcr/Hmgcs1/Fdft1	11
P4	GO:0035116	embryonic hindlimb morphogenesis	11/4168	35/28943	0.00808131	0.0220152	0.0110865	Aff3/Gnas/Pitx2/Lmbr1/Msx1/Rpgrip1l/Osr1/Dicer1/Rarb/Rspo2/Gpc3	11
P4	GO:0045987	positive regulation of smooth muscle contraction	11/4168	35/28943	0.00808131	0.0220152	0.0110865	Ptgs2/Oxt/Npy2r/Npnt/Edn2/Kit/Pawr/Myocd/F2r/Itga2/Srf	11
P4	GO:0006883	cellular sodium ion homeostasis	9/4168	26/28943	0.00810348	0.0220152	0.0110865	Atp1b1/Atp1a1/Scnn1a/Atp1a3/Scnn1g/Nr3c2/Sgk1/Slc8a1/Slc12a2	9
P4	GO:0010742	macrophage derived foam cell differentiation	9/4168	26/28943	0.00810348	0.0220152	0.0110865	Stat1/Itgav/Csf1/Mapk9/Apob/Hbp1/Nfkbia/Selenok/Abcg1	9
P4	GO:0030859	polarized epithelial cell differentiation	9/4168	26/28943	0.00810348	0.0220152	0.0110865	Camsap3/Fat1/Myo9a/Ahi1/Numb/Ttc8/Dlg5/Ptk7/Lama1	9
P4	GO:0046685	response to arsenic-containing substance	9/4168	26/28943	0.00810348	0.0220152	0.0110865	Zfand1/Dhx36/Alad/Rnf4/Cpeb2/Mknk2/Nr3c1/As3mt/Ddx3x	9
P4	GO:0071108	protein K48-linked deubiquitination	9/4168	26/28943	0.00810348	0.0220152	0.0110865	Park7/Otud7a/Otud4/Mindy2/Tnfaip3/Usp34/Otub2/Bap1/Usp25	9
P4	GO:1903077	negative regulation of protein localization to plasma membrane	9/4168	26/28943	0.00810348	0.0220152	0.0110865	Pid1/Lypd1/Rsc1a1/Picalm/Ppfia1/Mrap2/Cltc/Hectd1/Numb	9
P4	GO:2000050	regulation of non-canonical Wnt signaling pathway	9/4168	26/28943	0.00810348	0.0220152	0.0110865	Abl2/Rspo1/Sfrp1/Znrf3/Csnk1d/Dact1/Tiam1/Daam2/Gpc3	9
P4	GO:0050000	chromosome localization	21/4168	85/28943	0.00814999	0.0221229	0.0111407	Cul3/Actr3/Fmn2/Hnrnpu/Kif18a/Mapre1/Fam83d/Lmna/Sun1/Numa1/Cep63/Actr2/Ube2b/Ndel1/Trappc12/Spice1/Chmp2b/Cenpq/Ndc80/Eml4/Seh1l	21
P4	GO:0002840	regulation of T cell mediated immune response to tumor cell	5/4168	10/28943	0.00826944	0.0222036	0.0111814	Hspd1/Hmgb1/Cd24a/Ahr/Fbxo38	5
P4	GO:0006607	NLS-bearing protein import into nucleus	5/4168	10/28943	0.00826944	0.0222036	0.0111814	Kpna4/Nup54/Kpna3/Ipo5/Kpna1	5
P4	GO:0006971	hypotonic response	5/4168	10/28943	0.00826944	0.0222036	0.0111814	Slc12a6/Prkg2/Oxsr1/Itga2/Aqp5	5
P4	GO:0007270	neuron-neuron synaptic transmission	5/4168	10/28943	0.00826944	0.0222036	0.0111814	Dlgap2/Vdac3/Cacna1a/Vdac1/Camk4	5
P4	GO:0009157	deoxyribonucleoside monophosphate biosynthetic process	5/4168	10/28943	0.00826944	0.0222036	0.0111814	Dut/Dck/Dctd/Shmt1/Adk	5
P4	GO:0010692	regulation of alkaline phosphatase activity	5/4168	10/28943	0.00826944	0.0222036	0.0111814	Npnt/Smad3/Ahr/Itga2/Ppargc1b	5
P4	GO:0017038	protein import	5/4168	10/28943	0.00826944	0.0222036	0.0111814	Clu/Gpihbp1/Chrd/Tomm70a/App	5
P4	GO:0021957	corticospinal tract morphogenesis	5/4168	10/28943	0.00826944	0.0222036	0.0111814	Spg11/Bhlhe22/Slit2/Prdm8/Nin	5
P4	GO:0034163	regulation of toll-like receptor 9 signaling pathway	5/4168	10/28943	0.00826944	0.0222036	0.0111814	Rab7b/Slc15a4/Rtn4/Rsad2/Ptprs	5
P4	GO:0046129	purine ribonucleoside biosynthetic process	5/4168	10/28943	0.00826944	0.0222036	0.0111814	Ak1/Mtap/Pgm2/Nt5e/Adk	5
P4	GO:0051775	response to redox state	5/4168	10/28943	0.00826944	0.0222036	0.0111814	Npas2/Adh5/Clock/Arntl/Ryr2	5
P4	GO:0060837	blood vessel endothelial cell differentiation	5/4168	10/28943	0.00826944	0.0222036	0.0111814	Prox1/Kdr/Foxj2/Hey2/Dll1	5
P4	GO:0070257	positive regulation of mucus secretion	5/4168	10/28943	0.00826944	0.0222036	0.0111814	P2ry2/Map1lc3b/Cyba/Atg5/Prkce	5
P4	GO:0090270	regulation of fibroblast growth factor production	5/4168	10/28943	0.00826944	0.0222036	0.0111814	Ptgs2/Wnt11/Rock2/Rgcc/Heg1	5
P4	GO:0097104	postsynaptic membrane assembly	5/4168	10/28943	0.00826944	0.0222036	0.0111814	Lrp4/Ephb2/Magi2/Nrxn1/Cdh2	5
P4	GO:0098598	learned vocalization behavior or vocal learning	5/4168	10/28943	0.00826944	0.0222036	0.0111814	Foxp2/Cntnap2/Stra6/Neurog1/Nrxn1	5
P4	GO:0098970	postsynaptic neurotransmitter receptor diffusion trapping	5/4168	10/28943	0.00826944	0.0222036	0.0111814	Cacng7/Cacng3/Shisa6/Cacng5/Gphn	5
P4	GO:0099640	axo-dendritic protein transport	5/4168	10/28943	0.00826944	0.0222036	0.0111814	Kif5c/Map1a/Kif3a/Kif5b/Rab27b	5
P4	GO:2000171	negative regulation of dendrite development	5/4168	10/28943	0.00826944	0.0222036	0.0111814	Ptprz1/Gsk3a/Fat3/Carm1/Gsk3b	5
P4	GO:0071346	cellular response to interferon-gamma	26/4168	112/28943	0.00835946	0.022436	0.0112984	Stat1/Actr3/Rab7b/Vamp4/Vim/Stxbp1/Nmi/Kif16b/Gbp7/Gbp10/Zyx/Capg/Rab11fip5/Gapdh/Actr2/Myo18a/Cdc42ep4/Dapk1/Flnb/Socs1/Cd47/H2-Ab1/Rab12/Kif5b/Ptpn2/Jak2	26
P4	GO:0009063	cellular amino acid catabolic process	23/4168	96/28943	0.00857254	0.0229887	0.0115767	Gls/Gad2/Ddah1/Aldh4a1/Nos3/Qdpr/Ppat/Nos1/Bcat1/Bckdha/Fah/Ido1/Acad8/Etfa/Hmgcll1/Bckdhb/Shmt1/Aldh6a1/Gstz1/Glud1/Gcat/Csad/Gldc	23
P4	GO:0070555	response to interleukin-1	23/4168	96/28943	0.00857254	0.0229887	0.0115767	Il1r1/Fn1/Hdac4/Tnfrsf11a/Dab2ip/Plcb1/Src/Prkci/Ripk2/Snca/Smpd1/Map2k7/Otud4/Usp10/Rora/Adamts7/Cactin/Rps6ka5/Cd47/App/Egr1/Ythdc2/Cited1	23
P4	GO:0030521	androgen receptor signaling pathway	12/4168	40/28943	0.00867486	0.0231954	0.0116808	Dnaja1/Park7/Tmf1/Fkbp4/Ube3a/Sfrp1/Tcf21/Prmt2/Zbtb7a/Igf1/Ncor1/Ddx17	12
P4	GO:0042398	cellular modified amino acid biosynthetic process	12/4168	40/28943	0.00867486	0.0231954	0.0116808	Fpgs/Nfe2l2/Slc1a2/Acadm/Park7/Plscr1/Plod2/Ggt6/Mthfd1/Ckb/Ckmt2/Hagh	12
P4	GO:1903670	regulation of sprouting angiogenesis	12/4168	40/28943	0.00867486	0.0231954	0.0116808	Glul/Fgf2/Klf4/Hmgb1/Stard13/Klf2/Pkm/Pik3cb/Epn2/Rhoj/Dll1/Fgf1	12
P4	GO:0071479	cellular response to ionizing radiation	19/4168	75/28943	0.00871584	0.0232953	0.0117311	Bard1/Ints7/Gata3/Ino80/Ect2/Rnf4/Clock/Rad51ap1/Sfrp1/Wrn/Hmga2/Fignl1/Rhob/Net1/Rad1/Tspyl5/Eef1d/Mapk14/Egr1	19
P4	GO:0032516	positive regulation of phosphoprotein phosphatase activity	8/4168	22/28943	0.00890265	0.0236571	0.0119133	Magi2/Calm3/Ppp1r12a/Pawr/Ppp2ca/Calm1/Hsp90ab1/Jak2	8
P4	GO:0060080	inhibitory postsynaptic potential	8/4168	22/28943	0.00890265	0.0236571	0.0119133	Rims1/Ntsr1/Chrna4/Gabrb3/Igsf9b/Grik2/Grik1/Adrb1	8
P4	GO:0060544	regulation of necroptotic process	8/4168	22/28943	0.00890265	0.0236571	0.0119133	Casp6/Cav1/Casp2/Ybx3/Cyld/Birc2/Peli1/Ripk1	8
P4	GO:0071625	vocalization behavior	8/4168	22/28943	0.00890265	0.0236571	0.0119133	Auts2/Foxp2/Cntnap2/Shank2/Gli3/Neurog1/Ext1/Nrxn1	8
P4	GO:1900373	positive regulation of purine nucleotide biosynthetic process	8/4168	22/28943	0.00890265	0.0236571	0.0119133	Pid1/Eno1/Nos3/Ppargc1a/Nos1/Ndufc2/Stat3/Myc	8
P4	GO:1902254	negative regulation of intrinsic apoptotic signaling pathway by p53 class mediator	8/4168	22/28943	0.00890265	0.0236571	0.0119133	Mdm4/Marchf7/Sh3glb1/Armc10/Cep63/Pttg1ip/Rrm2b/Zfp385a	8
P4	GO:1903427	negative regulation of reactive oxygen species biosynthetic process	8/4168	22/28943	0.00890265	0.0236571	0.0119133	Hspd1/Mfn2/Park7/Cycs/Ndufc2/Fyn/Stat3/Hbp1	8
P4	GO:0032206	positive regulation of telomere maintenance	18/4168	70/28943	0.00895297	0.0237712	0.0119707	Uchl5/Ino80/Actl6a/Dhx36/Nbn/Hnrnpd/Hnrnpa2b1/Cct7/Map2k7/Tnks/Naf1/Nfrkb/Cct4/Tinf2/Slx4/Parn/Cct8/Map3k4	18
P4	GO:0001569	branching involved in blood vessel morphogenesis	13/4168	45/28943	0.00905091	0.0240015	0.0120867	Cxcr4/Vangl2/Nrarp/Acvr1/Rbm15/Pitx2/Kdr/Plxnd1/Cxcl12/Ppp3r1/Ahr/Angpt1/Srf	13
P4	GO:0017145	stem cell division	13/4168	45/28943	0.00905091	0.0240015	0.0120867	Fzd7/Cul3/Vangl2/Wwtr1/Fubp1/Kit/Myb/Pafah1b1/Ext1/Etv5/Lbh/Zfp36l2/Thoc2	13
P4	GO:1901264	carbohydrate derivative transport	17/4168	65/28943	0.0091433	0.0242166	0.012195	Slc35c2/Slc25a31/Slc35d1/Rsc1a1/Abcb1a/Lrrc8c/Slc15a4/Slc5a2/Slc25a42/Psap/Guk1/Cd47/Abcg1/Slc35b2/Slc29a2/Calhm1/Calhm3	17
P4	GO:2000401	regulation of lymphocyte migration	17/4168	65/28943	0.0091433	0.0242166	0.012195	Mia3/Padi2/Wasl/Cxcl12/Adam10/Oxsr1/Ccr2/Stk10/Adam17/Ripor2/Cxcl14/Selenok/Cd200/Jam2/App/Tnfsf14/Cd99l2	17
P4	GO:0045663	positive regulation of myoblast differentiation	14/4168	50/28943	0.00925218	0.0244409	0.012308	Plcb1/Actl6a/Nr2c2/Cdon/Map3k5/Btg1/Igfbp3/Ripor2/Sox4/Pik3r1/Ranbp3l/Arid2/Mapk14/Tnfsf14	14
P4	GO:0090659	walking behavior	14/4168	50/28943	0.00925218	0.0244409	0.012308	Abl2/Spg11/Glrb/Dab1/Cntnap2/Sptbn4/Cln8/Cacna1a/Psap/Kcnma1/Klhl1/Oxr1/Scn8a/Npc1	14
P4	GO:0014033	neural crest cell differentiation	24/4168	102/28943	0.00927053	0.0244409	0.012308	Sema4c/Fn1/Wnt10a/Acvr1/Frzb/Jag1/Pitx2/Pef1/Sema3d/Sema3a/Coro1c/Radil/Kbtbd8/Sfrp1/Cited2/Rps7/Hif1a/Dicer1/Fam172a/Bmpr1a/Ext1/Cdh2/Smad4/Efnb1	24
P4	GO:0009948	anterior/posterior axis specification	16/4168	60/28943	0.00927076	0.0244409	0.012308	Nrarp/Nckap1/Tdrkh/Tdrd7/Ski/Tcf7l1/Hey2/Ddit3/Neurog1/Otx2/Ets2/Srf/Smad4/Kdm6a/Gpc3/Zic3	16
P4	GO:0030199	collagen fibril organization	16/4168	60/28943	0.00927076	0.0244409	0.012308	Mia3/Grem1/Tgfbr1/Emilin1/Comp/Colgalt1/Loxl1/Adamts7/P4ha1/Col13a1/Pxdn/Ext1/Col14a1/Col2a1/Cyp1b1/Mkx	16
P4	GO:0002026	regulation of the force of heart contraction	10/4168	31/28943	0.00931258	0.0244409	0.012308	Atp1a1/Pde5a/Nos3/Pebp1/Nos1/Cav1/Ryr2/Myh7/Slc8a1/Adrb1	10
P4	GO:0006688	glycosphingolipid biosynthetic process	10/4168	31/28943	0.00931258	0.0244409	0.012308	St8sia4/St6galnac6/Ugt8a/Fut9/St3gal2/Fut4/B4galnt1/Tm9sf2/St3gal1/B4galt6	10
P4	GO:0009072	aromatic amino acid family metabolic process	10/4168	31/28943	0.00931258	0.0244409	0.012308	Tyrp1/Park7/Qdpr/Tph1/Fah/Ido1/Iyd/Pcbd1/Gstz1/Dct	10
P4	GO:0030149	sphingolipid catabolic process	10/4168	31/28943	0.00931258	0.0244409	0.012308	Acer2/Acer3/Smpd1/Smpdl3a/Psap/Sgpl1/Gm2a/Galc/Enpp2/Asah2	10
P4	GO:0032801	receptor catabolic process	10/4168	31/28943	0.00931258	0.0244409	0.012308	Abca2/Kif16b/Ptpn1/Sh3glb1/Furin/Uvrag/Nedd4/Znrf3/Lgmn/Mylip	10
P4	GO:0042149	cellular response to glucose starvation	15/4168	55/28943	0.00931533	0.0244409	0.012308	Prkag3/Hspa5/Nfe2l2/Sh3glb1/Prkaa2/Sesn2/Itfg2/Rrp8/Higd1a/Sesn1/Xbp1/Gck/Nim1k/Prkaa1/Impact	15
P4	GO:0046605	regulation of centrosome cycle	15/4168	55/28943	0.00931533	0.0244409	0.012308	Ccnl1/Cdk5rap2/Atf5/Mcph1/Cep295/Chordc1/Pdcd6ip/Npm1/Rock2/Plk2/Mapk8/Azin1/Spice1/Chmp2b/Cep120	15
P4	GO:0055010	ventricular cardiac muscle tissue morphogenesis	15/4168	55/28943	0.00931533	0.0244409	0.012308	Prox1/Rxra/Tgfbr1/Epor/Tpm1/Hey2/Ryr2/Ptcd2/Tnnc1/Bmpr1a/Myh7/Pou4f1/Ly6e/Heg1/Smad4	15
P4	GO:0072698	protein localization to microtubule cytoskeleton	15/4168	55/28943	0.00931533	0.0244409	0.012308	Cep350/Hnrnpu/Map1a/Mapre1/Fam83d/Ubxn2b/Abhd17c/Numa1/Mcph1/Cep63/Cep83/Csnk1d/Gsk3b/Mapre2/Apc	15
P4	GO:0006206	pyrimidine nucleobase metabolic process	6/4168	14/28943	0.00943221	0.0245177	0.0123467	Dpyd/Tet2/Ctps/Aldh6a1/Dpys/Umps	6
P4	GO:0006465	signal peptide processing	6/4168	14/28943	0.00943221	0.0245177	0.0123467	Furin/Sec11a/Immp2l/Cln5/Sec11c/Pcsk5	6
P4	GO:0010457	centriole-centriole cohesion	6/4168	14/28943	0.00943221	0.0245177	0.0123467	Cntln/Crocc/Cep68/Kif3a/Nin/Sgo1	6
P4	GO:0010882	regulation of cardiac muscle contraction by calcium ion signaling	6/4168	14/28943	0.00943221	0.0245177	0.0123467	Hdac4/Atp1b1/Ank2/Tmem38b/Ryr2/Slc8a1	6
P4	GO:0016081	synaptic vesicle docking	6/4168	14/28943	0.00943221	0.0245177	0.0123467	Rims1/Stx1b/Ctbp2/Unc13a/Unc13c/Vamp2	6
P4	GO:0032328	alanine transport	6/4168	14/28943	0.00943221	0.0245177	0.0123467	Slc6a6/Slc36a4/Slc38a3/Slc1a4/Slc36a1/Slc3a2	6
P4	GO:0042984	regulation of amyloid precursor protein biosynthetic process	6/4168	14/28943	0.00943221	0.0245177	0.0123467	Ncstn/Abca2/Necab3/Necab1/Pawr/Itm2b	6
P4	GO:0045161	neuronal ion channel clustering	6/4168	14/28943	0.00943221	0.0245177	0.0123467	Nfasc/Kcnb1/Cntnap2/Sptbn4/Gldn/Akap5	6
P4	GO:0045176	apical protein localization	6/4168	14/28943	0.00943221	0.0245177	0.0123467	Vangl2/Rab14/Nckap1/Napa/Rdx/Dlg5	6
P4	GO:0045906	negative regulation of vasoconstriction	6/4168	14/28943	0.00943221	0.0245177	0.0123467	Nos1/Arhgap42/Ahr/Dock4/Hif1a/Dusp5	6
P4	GO:0046073	dTMP metabolic process	6/4168	14/28943	0.00943221	0.0245177	0.0123467	Dut/Dpyd/Nt5c3/Dctd/Shmt1/Dpys	6
P4	GO:0048505	regulation of timing of cell differentiation	6/4168	14/28943	0.00943221	0.0245177	0.0123467	Serpine2/Jag1/Gdpd5/Ascl1/Fgf9/Dll1	6
P4	GO:0070831	basement membrane assembly	6/4168	14/28943	0.00943221	0.0245177	0.0123467	Ntng2/Phldb1/Dag1/Ntn4/Pxdn/Phldb2	6
P4	GO:0097499	protein localization to non-motile cilium	6/4168	14/28943	0.00943221	0.0245177	0.0123467	Ttc21b/Tub/Spata7/Arl6/Arl13b/Pcare	6
P4	GO:0098917	retrograde trans-synaptic signaling	6/4168	14/28943	0.00943221	0.0245177	0.0123467	Plcb1/Fabp5/Nos1/Cadm1/Dag1/Farp1	6
P4	GO:1900038	negative regulation of cellular response to hypoxia	6/4168	14/28943	0.00943221	0.0245177	0.0123467	Ddah1/Eno1/Vhl/Nol3/Pik3cb/Commd1	6
P4	GO:1901201	regulation of extracellular matrix assembly	6/4168	14/28943	0.00943221	0.0245177	0.0123467	Emilin1/Phldb1/Smad3/Dag1/Rgcc/Phldb2	6
P4	GO:1905048	regulation of metallopeptidase activity	6/4168	14/28943	0.00943221	0.0245177	0.0123467	Ddrgk1/Reck/Picalm/Timp3/Stat3/Mbp	6
P4	GO:0010470	regulation of gastrulation	7/4168	18/28943	0.00945128	0.0245177	0.0123467	Crb2/Tenm4/Phldb1/Dag1/Osr1/Otx2/Phldb2	7
P4	GO:0021702	cerebellar Purkinje cell differentiation	7/4168	18/28943	0.00945128	0.0245177	0.0123467	Ttc21b/Foxp2/Cacna1a/Rora/Psap/Ttll1/Skor2	7
P4	GO:0060019	radial glial cell differentiation	7/4168	18/28943	0.00945128	0.0245177	0.0123467	Casz1/Gpr157/Emx1/Stat3/Gli3/Fgf10/Cdh2	7
P4	GO:0060044	negative regulation of cardiac muscle cell proliferation	7/4168	18/28943	0.00945128	0.0245177	0.0123467	Kcnk2/Cited2/Hdac2/Sav1/Jarid2/Cxadr/Apc	7
P4	GO:0060746	parental behavior	7/4168	18/28943	0.00945128	0.0245177	0.0123467	Oxt/Avpr1a/Kalrn/Nr3c1/Mbd2/Gnaq/Zfx	7
P4	GO:0097091	synaptic vesicle clustering	7/4168	18/28943	0.00945128	0.0245177	0.0123467	Syndig1/Pclo/Magi2/Picalm/Pcdh17/Nrxn1/Cdh2	7
P4	GO:1905664	regulation of calcium ion import across plasma membrane	7/4168	18/28943	0.00945128	0.0245177	0.0123467	Cav1/Fyn/Ramp3/Ppp3r1/Akap5/Calm1/Adrb1	7
P4	GO:0140013	meiotic nuclear division	42/4168	204/28943	0.00988911	0.0256122	0.0128978	Mcmdc2/Actr3/Fmn2/Kif18a/Plcb1/Slc25a31/Tdrkh/Msh4/Smc2/Ndc1/Foxj3/Rspo1/Msx1/Sun1/Cyp26b1/Foxj2/Rad51ap1/Pde3a/Nanos2/Trim75/Cep63/Dnmt3l/Fzr1/Sycp3/Fignl1/Actr2/Ube2b/Hspa2/Cks2/Top2b/Rad1/Slx4/Ercc4/Rps6ka2/Ppp2r1a/Bag6/Dazl/Sgo1/Ndc80/Spdya/Spire1/Tesmin	42
P4	GO:0048706	embryonic skeletal system development	32/4168	147/28943	0.0100956	0.0261259	0.0131565	Sulf1/Eya1/Satb2/Twist2/Pbx1/Hsd17b7/Etl4/Acvr2a/Sp3/Gnas/Tgfbr1/Slc35d1/Wdr19/Pdgfra/Irx5/Dscaml1/Smad3/Setd2/Pcgf2/Osr1/Mycn/Dlk1/Gli3/Cdk20/Mmp14/Fgf9/Ext1/Col2a1/Sp1/Smad2/Pcsk5/Med12	32
P4	GO:0034122	negative regulation of toll-like receptor signaling pathway	11/4168	36/28943	0.0101527	0.0262316	0.0132097	Rab7b/Dab2ip/Lgr4/Lyn/Mfhas1/Otud4/Tnfaip3/Cactin/F2rl1/Ptprs/Gpr108	11
P4	GO:0043537	negative regulation of blood vessel endothelial cell migration	11/4168	36/28943	0.0101527	0.0262316	0.0132097	Spred1/Fgf2/Klf4/Hmgb1/Stard13/Angpt2/Pik3r2/Rgcc/Card10/Acvrl1/Mecp2	11
P4	GO:0048665	neuron fate specification	11/4168	36/28943	0.0101527	0.0262316	0.0132097	Eya1/Fev/Gli2/Pou3f2/Gsx2/Olig3/Ascl1/Gli3/Otx2/Pou4f1/Dll1	11
P4	GO:0120033	negative regulation of plasma membrane bounded cell projection assembly	11/4168	36/28943	0.0101527	0.0262316	0.0132097	Actr3/Pfn2/Capzb/Slit2/Arhgap24/Mphosph9/Ccp110/Tbc1d30/Arhgap44/Nrxn1/Kank1	11
P4	GO:0045638	negative regulation of myeloid cell differentiation	22/4168	92/28943	0.0102184	0.0263908	0.0132899	Twist2/Ypel4/Lmo2/Rbm15/Lyn/Cdk6/Paf1/Klf13/Cib1/Cul4a/Sfrp1/Nfkbia/Pik3r1/Trib1/Myc/Gabpa/Dll1/Tmem178/Hspa9/Ptpn2/Gpr137/Tjp2	22
P4	GO:0009062	fatty acid catabolic process	24/4168	103/28943	0.0104761	0.0270345	0.0136141	Acadl/Phyh/Pex2/Abcd3/Acadm/Sesn2/Acot7/Crot/Tuba8/Pex5/Akt2/Abhd2/Nudt7/Mlycd/Etfa/Acaa1b/Echdc1/Ilvbl/Aldh1l2/Eci2/Acox2/Abhd3/Hsd17b4/Acaa2	24
P4	GO:0050886	endocrine process	26/4168	114/28943	0.0105548	0.0272268	0.0137109	Kiss1/Gata3/Acvr2a/Cry2/Gnas/Agtr1b/Edn2/Mfn2/Nos3/Aqp1/Rab11fip5/Tmf1/Rab11fip1/Nr3c2/Cyba/Cry1/Avpr1a/Inhba/F2rl1/F2r/Ndst2/C1qtnf3/Rps6ka2/Smad4/Gal/Adrb1	26
P4	GO:0001573	ganglioside metabolic process	9/4168	27/28943	0.0106299	0.0273329	0.0137643	St8sia4/Abca2/St6galnac6/St3gal2/B4galnt1/Gm2a/Itgb8/St3gal1/B4galt6	9
P4	GO:0006376	mRNA splice site selection	9/4168	27/28943	0.0106299	0.0273329	0.0137643	Mbnl1/Celf3/Ptbp2/Psip1/Ythdc1/Luc7l2/Nol3/Slu7/Prpf39	9
P4	GO:0015740	C4-dicarboxylate transport	9/4168	27/28943	0.0106299	0.0273329	0.0137643	Slc1a2/Ntsr1/Lrrc8c/Lrrc8d/Slc25a13/Slc25a22/Slc1a4/Slc25a10/Slc12a2	9
P4	GO:0072012	glomerulus vasculature development	9/4168	27/28943	0.0106299	0.0273329	0.0137643	Pdgfra/Aqp1/Angpt2/Pdgfd/Tcf21/Osr1/Angpt1/Pdgfb/Egr1	9
P4	GO:2000269	regulation of fibroblast apoptotic process	9/4168	27/28943	0.0106299	0.0273329	0.0137643	Stk17b/Api5/Pik3ca/Xrcc2/Sfrp1/Btg1/Chd8/Socs1/Apc	9
P4	GO:0035850	epithelial cell differentiation involved in kidney development	12/4168	41/28943	0.0106909	0.0274162	0.0138063	Gata3/Grem1/Jag1/Wwtr1/Prom1/Klf15/Ptpro/Cd24a/Osr1/Ext1/Pdgfb/Cited1	12
P4	GO:0043551	regulation of phosphatidylinositol 3-kinase activity	12/4168	41/28943	0.0106909	0.0274162	0.0138063	Dab2ip/Src/Fgf2/Vav3/Sh3glb1/Lyn/Pik3r3/Pdgfra/Pik3r2/Pik3r1/Pdgfb/App	12
P4	GO:0051567	histone H3-K9 methylation	12/4168	41/28943	0.0106909	0.0274162	0.0138063	Setd7/Lmna/Kdm4c/Prdm8/Prdm5/Dnmt1/Myb/Bend3/Baz2a/Arid4a/Jarid2/Mecp2	12
P4	GO:0051968	positive regulation of synaptic transmission, glutamatergic	12/4168	41/28943	0.0106909	0.0274162	0.0138063	Ptgs2/Glul/Stxbp1/Cacng7/Cckbr/Cacng3/Shank2/Gria4/Ccr2/Cacng5/Ntrk2/Nrxn1	12
P4	GO:0007040	lysosome organization	21/4168	87/28943	0.0106964	0.0274162	0.0138063	Rab7b/Tmem9/Rab14/Spg11/Hook1/Vps33a/Tmem106b/Myo7a/Cln8/Vps35/Aktip/Hspa8/Clvs2/Ap3b1/Cln5/Laptm4b/Lrrk2/Chmp2b/Tfeb/Syt7/Hps1	21
P4	GO:0046470	phosphatidylcholine metabolic process	16/4168	61/28943	0.0109256	0.0279926	0.0140965	Acsl3/Pla2g4a/Pnpla7/Lpcat4/Fabp5/Pnpla6/Chpt1/Pemt/Mboat2/Pnpla8/Lpcat1/Enpp2/Plaat1/Pla2g7/Abhd3/Mecp2	16
P4	GO:0006383	transcription by RNA polymerase III	13/4168	46/28943	0.0109893	0.0281109	0.0141562	Gtf3c3/Polr3f/Polr3k/Dhx36/Gtf3c1/Ell/Nab2/Snapc1/Ice1/Polr3g/Bdp1/Ercc6/Chd8	13
P4	GO:0009261	ribonucleotide catabolic process	13/4168	46/28943	0.0109893	0.0281109	0.0141562	Dpyd/Pde5a/Acot7/Nudt9/Nt5c3/Pde2a/Nudt7/Mlycd/Nt5e/Nudt18/Dpys/Nudt3/Nt5c2	13
P4	GO:0010518	positive regulation of phospholipase activity	14/4168	51/28943	0.0111006	0.0283281	0.0142655	Nmur1/Abl2/Agtr1b/Fgf2/Lpar1/Plaa/Hpca/Prkcz/Pdgfra/Adcyap1r1/Dlc1/Arl1/Itk/Gnaq	14
P4	GO:0045834	positive regulation of lipid metabolic process	39/4168	188/28943	0.0111079	0.0283355	0.0142692	Creb1/Acsl3/Sctr/Pla2g4a/Ptgs2/Dgkz/Src/Agtr1b/Fgf2/Vav3/Sh3glb1/Lyn/Stoml2/Nr4a3/Disp3/Ppargc1a/Pdgfra/Por/Akt2/Dgat2/Nucb2/Mlycd/Scap/Abhd5/Igf1/Avpr1a/Rdh1/C1qtnf2/Mapk9/Pdgfb/Zbtb20/App/Mlst8/Abcg1/Angptl4/Prkce/Fgf1/Pcx/Sorbs1	39
P4	GO:0030516	regulation of axon extension	25/4168	109/28943	0.0111677	0.0284654	0.0143347	Sema4c/Map2/Fn1/Actr3/Cdh4/Macf1/Sema3d/Sema3a/Slit2/Nkx6-1/Limk1/Plxna4/Cxcl12/Ryk/Rtn4/Ndel1/Pafah1b1/Ifrd1/Map1b/Rtn4r/Gsk3b/Srf/Ptprs/Zfyve27/Shtn1	25
P4	GO:0055072	iron ion homeostasis	22/4168	93/28943	0.0116088	0.0295664	0.0148891	Steap3/B2m/Slc39a8/Aco1/Steap2/Fbxl5/Ftl1/Picalm/Ireb2/Neo1/Trf/Hif1a/Ncoa4/Myc/Slc11a2/Hmox2/Meltf/Tfrc/Atp6v1a/Smad4/Slc25a28/Fthl17f	22
P4	GO:0003416	endochondral bone growth	10/4168	32/28943	0.0118325	0.0299582	0.0150864	Nppc/Atf2/Evc/Kdr/Por/Comp/Mmp13/Carm1/Rarb/Ext1	10
P4	GO:0035987	endodermal cell differentiation	10/4168	32/28943	0.0118325	0.0299582	0.0150864	Fn1/Itgav/Sox2/Paf1/Setd2/Hmga2/Inhba/Pou5f1/Gata6/Nr0b1	10
P4	GO:0048011	neurotrophin TRK receptor signaling pathway	10/4168	32/28943	0.0118325	0.0299582	0.0150864	Src/Sort1/Sh3glb1/Raf1/Casp3/Wasf1/Ddit4/Cyfip2/Hap1/Zfyve27	10
P4	GO:0048714	positive regulation of oligodendrocyte differentiation	10/4168	32/28943	0.0118325	0.0299582	0.0150864	Cxcr4/Rheb/Gsx2/Nkx6-1/Ptprz1/Tenm4/Dag1/Hdac2/Zfp365/Enpp2	10
P4	GO:0061050	regulation of cell growth involved in cardiac muscle cell development	10/4168	32/28943	0.0118325	0.0299582	0.0150864	Rgs2/Gsk3a/Igf1/Col14a1/Ccn4/Tomm70a/Ddx39b/Trip10/Nr3c1/Adrb1	10
P4	GO:1902914	regulation of protein polyubiquitination	10/4168	32/28943	0.0118325	0.0299582	0.0150864	Nmi/Marchf7/Plaa/Dysf/Birc2/Spsb4/Ube2n/Ppia/Otub2/Ddx3x	10
P4	GO:2000352	negative regulation of endothelial cell apoptotic process	10/4168	32/28943	0.0118325	0.0299582	0.0150864	Scg2/Abl2/Gata3/Nfe2l2/Kdr/Ndnf/Cdh5/Tnfaip3/Angpt1/Angptl4	10
P4	GO:0002693	positive regulation of cellular extravasation	8/4168	23/28943	0.0119576	0.0301209	0.0151683	Il1r1/Pdgfd/Thy1/Ccr2/Pawr/Ripor2/Cd47/Cd99l2	8
P4	GO:0010818	T cell chemotaxis	8/4168	23/28943	0.0119576	0.0301209	0.0151683	Cxcl12/Adam10/Oxsr1/Ccr2/Adam17/Plec/Tnfsf14/Slc12a2	8
P4	GO:0015812	gamma-aminobutyric acid transport	8/4168	23/28943	0.0119576	0.0301209	0.0151683	Slc32a1/Ntsr1/Slc6a6/Slc6a1/Cacna1a/Htr1b/Grik1/Apba1	8
P4	GO:0031643	positive regulation of myelination	8/4168	23/28943	0.0119576	0.0301209	0.0151683	Wasf3/Tenm4/Pard3/Trf/Dag1/Egr2/Igf1/Dicer1	8
P4	GO:0038083	peptidyl-tyrosine autophosphorylation	8/4168	23/28943	0.0119576	0.0301209	0.0151683	Grem1/Src/Kdr/Cav1/Insr/Egfr/Ptk2/Ddr1	8
P4	GO:0043968	histone H2A acetylation	8/4168	23/28943	0.0119576	0.0301209	0.0151683	Mrgbp/Actl6a/Meaf6/Morf4l1/Yeats4/Epc1/Naa40/Msl3	8
P4	GO:0044154	histone H3-K14 acetylation	8/4168	23/28943	0.0119576	0.0301209	0.0151683	Ing5/Gata3/Zzz3/Meaf6/Brpf1/Tada3/Kat7/Yeats2	8
P4	GO:0051043	regulation of membrane protein ectodomain proteolysis	8/4168	23/28943	0.0119576	0.0301209	0.0151683	Pacsin3/Sh3d19/Ptpn3/Nrd1/Timp3/Timp2/App/Snx9	8
P4	GO:1902894	negative regulation of miRNA transcription	8/4168	23/28943	0.0119576	0.0301209	0.0151683	Hdac4/Tgfbr1/Nfib/Hdac2/Pdgfb/App/Srf/Gata6	8
P4	GO:1903579	negative regulation of ATP metabolic process	8/4168	23/28943	0.0119576	0.0301209	0.0151683	Pid1/Hdac4/Ppargc1a/Fis1/Ddit4/Flcn/Ncor1/Stat3	8
P4	GO:1904263	positive regulation of TORC1 signaling	8/4168	23/28943	0.0119576	0.0301209	0.0151683	Rraga/Mios/Sik3/Flcn/Pip4p1/Wac/Seh1l/Gpr137	8
P4	GO:1904666	regulation of ubiquitin protein ligase activity	8/4168	23/28943	0.0119576	0.0301209	0.0151683	Rpl11/Mad2l2/Pclo/Mad2l1/Ube2s/Fzr1/Rps7/Btrc	8
P4	GO:0035065	regulation of histone acetylation	18/4168	72/28943	0.0120643	0.0303661	0.0152918	Gata3/Nfyc/Park7/Ctbp1/Nos1/Auts2/Snca/Arrb1/Pwwp2b/Atg5/Flcn/Myocd/Kat7/Rps6ka5/Ercc6/App/Nfya/Smad4	18
P4	GO:0003203	endocardial cushion morphogenesis	11/4168	37/28943	0.0126084	0.031538	0.015882	Mdm4/Acvr1/Tgfbr1/Nos3/Msx1/Dchs1/Tbx2/Bmpr1a/Acvrl1/Robo1/Smad4	11
P4	GO:0009954	proximal/distal pattern formation	11/4168	37/28943	0.0126084	0.031538	0.015882	Gli2/Pbx1/Lrp4/Grem1/Cyp26b1/Osr1/Gli3/Irx2/Fgf10/Dll1/Apc	11
P4	GO:0019934	cGMP-mediated signaling	11/4168	37/28943	0.0126084	0.031538	0.015882	Nppc/Npr1/Aqp1/Pde3a/Pde2a/Gucy1a2/Kcnc2/Rundc3a/Gucy1b2/Pde10a/Prkg1	11
P4	GO:0034030	ribonucleoside bisphosphate biosynthetic process	11/4168	37/28943	0.0126084	0.031538	0.015882	Pdk1/Papss1/Acot7/Snca/Acsl1/Mlycd/Pdhb/Mpc1/Pank1/Acsl4/Pdha1	11
P4	GO:0034033	purine nucleoside bisphosphate biosynthetic process	11/4168	37/28943	0.0126084	0.031538	0.015882	Pdk1/Papss1/Acot7/Snca/Acsl1/Mlycd/Pdhb/Mpc1/Pank1/Acsl4/Pdha1	11
P4	GO:0035909	aorta morphogenesis	11/4168	37/28943	0.0126084	0.031538	0.015882	Eya1/Prox1/Jag1/Sec24b/Efnb2/Hey2/Tbx2/Sox4/Bmpr1a/Acvrl1/Srf	11
P4	GO:0046329	negative regulation of JNK cascade	11/4168	37/28943	0.0126084	0.031538	0.015882	Dusp10/Hipk3/Dnaja1/Sfrp1/Cyld/Ncor1/Per1/Pafah1b1/Dact1/F2rl1/Hdac3	11
P4	GO:0046825	regulation of protein export from nucleus	11/4168	37/28943	0.0126084	0.031538	0.015882	Bard1/Tpr/Txn1/Park7/Prkaca/Ppm1a/Gsk3b/Camk4/Hdac3/Frat1/Emd	11
P4	GO:0071364	cellular response to epidermal growth factor stimulus	11/4168	37/28943	0.0126084	0.031538	0.015882	Arpc2/Vil1/Ncl/Dab2ip/Ptpn12/Pde8a/Ireb2/Dusp22/Rasa1/Zfp36l2/Garem1	11
P4	GO:0001947	heart looping	16/4168	62/28943	0.0128046	0.0319793	0.0161042	Vangl2/Ift52/Pkd2/Smad3/Cited2/Ahi1/Kif3a/Tbx2/Hif1a/Ift57/Arl13b/Dll1/Srf/Mib1/Kdm2a/Zic3	16
P4	GO:0031062	positive regulation of histone methylation	16/4168	62/28943	0.0128046	0.0319793	0.0161042	Kansl3/Lmna/Nelfa/Auts2/Paf1/Eed/Rrp8/Nsd3/Dnmt1/Myb/Baz2a/Xbp1/Jarid2/Kansl2/Smad4/Mecp2	16
P4	GO:0031122	cytoplasmic microtubule organization	16/4168	62/28943	0.0128046	0.0319793	0.0161042	Dst/Camsap1/Pde4dip/Hook1/Slain2/Tubgcp5/Cib1/Numa1/Camsap3/Map10/Pafah1b1/Ccdc88c/Slain1/Apc/Cep120/Ccdc88b	16
P4	GO:0048599	oocyte development	16/4168	62/28943	0.0128046	0.0319793	0.0161042	Nppc/H3f3a/Grb14/Plcb1/Tdrkh/Wdr77/Pde5a/Tdrd7/Cyp51/Pde3a/Igf1/Rps6ka2/Ppp2r1a/Dazl/Ythdc2/Zfx	16
P4	GO:0014059	regulation of dopamine secretion	12/4168	42/28943	0.01305	0.0325253	0.0163792	Syt13/Chrna4/Npy2r/Syt6/Kcna2/Snca/Cxcl12/Syt9/Htr1b/Syt1/Rtn4/Syt7	12
P4	GO:0033059	cellular pigmentation	15/4168	57/28943	0.0130686	0.0325253	0.0163792	Rab17/Bloc1s6/Hps3/Tyrp1/Vps33a/Ankrd27/Myo7a/Cdh3/Rab32/Bloc1s1/Rab1a/Ap3b1/Ap3m1/Hps1/Ap1s2	15
P4	GO:0048538	thymus development	15/4168	57/28943	0.0130686	0.0325253	0.0163792	Pbx1/Gata3/Adrm1/Tgfbr1/Raf1/Cited2/Myb/Map2k2/Ikzf1/Zbtb1/Jarid2/Fgf10/Ephb3/Srf/Apc	15
P4	GO:0090329	regulation of DNA-templated DNA replication	15/4168	57/28943	0.0130686	0.0325253	0.0163792	Smarcal1/Ino80/Stoml2/Dbf4/Rfc5/E2f8/Ticrr/Gins4/Mcm5/Gins2/Npm1/Kat7/Dscc1/Senp2/Mettl4	15
P4	GO:0006590	thyroid hormone generation	7/4168	19/28943	0.0131344	0.0325253	0.0163792	Gata3/Slc5a5/Dio2/Ctsb/Cpq/Tg/Slc16a2	7
P4	GO:0021930	cerebellar granule cell precursor proliferation	7/4168	19/28943	0.0131344	0.0325253	0.0163792	Gli2/Fgf2/Atf5/Zfp423/Rora/Igf1/Skor2	7
P4	GO:0033605	positive regulation of catecholamine secretion	7/4168	19/28943	0.0131344	0.0325253	0.0163792	Oxt/Kcnb1/Npy2r/Cxcl12/Plcd1/Syt1/Rtn4	7
P4	GO:0044827	modulation by host of viral genome replication	7/4168	19/28943	0.0131344	0.0325253	0.0163792	Stom/Eif2ak4/Tbc1d20/Hspa8/Ccnk/Vapa/Ythdc2	7
P4	GO:0045292	mRNA cis splicing, via spliceosome	7/4168	19/28943	0.0131344	0.0325253	0.0163792	Prpf40a/Psip1/Wbp11/Cactin/Prpf39/Prpf4b/Wbp4	7
P4	GO:0046485	ether lipid metabolic process	7/4168	19/28943	0.0131344	0.0325253	0.0163792	Pla2g4a/Nceh1/Far1/Chpt1/Fasn/Plaat1/Pla2g7	7
P4	GO:0060576	intestinal epithelial cell development	7/4168	19/28943	0.0131344	0.0325253	0.0163792	Src/C1galt1/Hif1a/Dicer1/Il6st/Klf5/Yipf6	7
P4	GO:0086011	membrane repolarization during action potential	7/4168	19/28943	0.0131344	0.0325253	0.0163792	Kcnh7/Cacna2d1/Kcnh2/Cav1/Kcna5/Kcnj2/Kcne1l	7
P4	GO:0099638	endosome to plasma membrane protein transport	7/4168	19/28943	0.0131344	0.0325253	0.0163792	Nsg1/Zdhhc2/Vps35/Grip1/Commd1/Arhgap44/Akap5	7
P4	GO:0140467	integrated stress response signaling	7/4168	19/28943	0.0131344	0.0325253	0.0163792	Nfe2l2/Eif2ak4/Ptpn1/Oma1/Nck1/Impact/Ptpn2	7
P4	GO:1905709	negative regulation of membrane permeability	7/4168	19/28943	0.0131344	0.0325253	0.0163792	Tmem14a/Slc25a31/Hk2/Nol3/Bcl2l2/Heg1/Acaa2	7
P4	GO:2000786	positive regulation of autophagosome assembly	7/4168	19/28943	0.0131344	0.0325253	0.0163792	Ralb/Rab3gap2/Pip4k2a/Snx7/Sh3glb1/Wipi1/Snx18	7
P4	GO:0042475	odontogenesis of dentin-containing tooth	22/4168	94/28943	0.0131466	0.032543	0.016388	Wnt10a/Gli2/Acvr2a/Atf2/Lrp4/Csf1/Msx1/Pdgfra/Stim1/Nectin1/Acvr2b/Perp/Hdac2/Dicer1/Gli3/Fst/Fgf10/Bmpr1a/Rspo2/Dll1/Apcdd1/Chuk	22
P4	GO:0042073	intraciliary transport	14/4168	52/28943	0.0132247	0.0326606	0.0164473	Traf3ip1/Ttc21b/Ttc30b/Ift52/Intu/Ift74/Wdr19/Tub/Dync2h1/Wdpcp/Ift27/Ift57/Dync2li1/Rpgr	14
P4	GO:2001258	negative regulation of cation channel activity	14/4168	52/28943	0.0132247	0.0326606	0.0164473	Gstm7/Ephb2/Park7/Sri/Pkd2/Cabp1/Cav1/Dysf/Calm3/Gnb5/Ppp3r1/Calm1/Fgf12/Kcne1l	14
P4	GO:0003016	respiratory system process	13/4168	47/28943	0.0132347	0.0326606	0.0164473	Gls/Pbx3/Adh5/Gsx2/Mtg1/Dnah9/Ap3b1/Tnnc1/Ttll1/Zfand5/Hps1/Kdm6a/Mecp2	13
P4	GO:0035774	positive regulation of insulin secretion involved in cellular response to glucose stimulus	13/4168	47/28943	0.0132347	0.0326606	0.0164473	Camk2n1/Sri/Pdx1/Arrb1/Ano1/Rfx6/Hif1a/Oxct1/Sybu/Adcy8/Abcg1/Kif5b/Bad	13
P4	GO:0006919	activation of cysteine-type endopeptidase activity involved in apoptotic process	19/4168	78/28943	0.01335	0.0327308	0.0164826	Stat1/Hspd1/Bcl10/Acer2/Hip1/Casp2/Cycs/Snca/Dlc1/Smad3/F2r/Dap/Myc/Senp1/Slc11a2/Ift57/Robo1/Bad/Jak2	19
P4	GO:0005513	detection of calcium ion	5/4168	11/28943	0.0133801	0.0327308	0.0164826	Calm3/Stim1/Syt1/Calm1/Ryr2	5
P4	GO:0009133	nucleoside diphosphate biosynthetic process	5/4168	11/28943	0.0133801	0.0327308	0.0164826	Ak1/Guk1/Cmpk2/Umps/Ak3	5
P4	GO:0009221	pyrimidine deoxyribonucleotide biosynthetic process	5/4168	11/28943	0.0133801	0.0327308	0.0164826	Dut/Dctd/Tbpl1/Shmt1/Cmpk2	5
P4	GO:0030223	neutrophil differentiation	5/4168	11/28943	0.0133801	0.0327308	0.0164826	Lbr/Ikzf1/Fasn/Bap1/Trib1	5
P4	GO:0031630	regulation of synaptic vesicle fusion to presynaptic active zone membrane	5/4168	11/28943	0.0133801	0.0327308	0.0164826	Syt9/Cplx3/Syt1/Cplx2/Syt7	5
P4	GO:0031642	negative regulation of myelination	5/4168	11/28943	0.0133801	0.0327308	0.0164826	Ctsc/Fig4/Tmem98/Jam2/Tnfrsf21	5
P4	GO:0034145	positive regulation of toll-like receptor 4 signaling pathway	5/4168	11/28943	0.0133801	0.0327308	0.0164826	Wdfy1/Hmgb1/Peli1/Ninj1/F2rl1	5
P4	GO:0035701	hematopoietic stem cell migration	5/4168	11/28943	0.0133801	0.0327308	0.0164826	Cxcr4/Kit/Ccr2/Ext1/Jam2	5
P4	GO:0042118	endothelial cell activation	5/4168	11/28943	0.0133801	0.0327308	0.0164826	Ppia/Acvrl1/Socs5/Tcf4/Smad4	5
P4	GO:0045924	regulation of female receptivity	5/4168	11/28943	0.0133801	0.0327308	0.0164826	Ncoa2/Oxt/Avpr1a/Ncoa1/Thrb	5
P4	GO:0048617	embryonic foregut morphogenesis	5/4168	11/28943	0.0133801	0.0327308	0.0164826	Nckap1/Smad3/Acvr2b/Foxp4/Smad2	5
P4	GO:0051561	positive regulation of mitochondrial calcium ion concentration	5/4168	11/28943	0.0133801	0.0327308	0.0164826	Rap1gds1/Fis1/Atp2a1/Mcu/Micu2	5
P4	GO:0060174	limb bud formation	5/4168	11/28943	0.0133801	0.0327308	0.0164826	Plxna2/Sox4/Fgf10/Zfp219/Col2a1	5
P4	GO:0071415	cellular response to purine-containing compound	5/4168	11/28943	0.0133801	0.0327308	0.0164826	P2ry1/Gstm7/Tmem38b/Ryr2/Slc8a1	5
P4	GO:0110011	regulation of basement membrane organization	5/4168	11/28943	0.0133801	0.0327308	0.0164826	Lamc1/Phldb1/Dag1/Phldb2/Lama1	5
P4	GO:1900454	positive regulation of long-term synaptic depression	5/4168	11/28943	0.0133801	0.0327308	0.0164826	Kcnb1/Ppp1r9a/Cbln1/Adcy8/App	5
P4	GO:1903059	regulation of protein lipidation	5/4168	11/28943	0.0133801	0.0327308	0.0164826	Rb1cc1/Rab3gap2/Svip/Atg101/Rabl3	5
P4	GO:1990504	dense core granule exocytosis	5/4168	11/28943	0.0133801	0.0327308	0.0164826	Stxbp1/Syt6/Unc13a/Unc13c/Cadps	5
P4	GO:2000601	positive regulation of Arp2/3 complex-mediated actin nucleation	5/4168	11/28943	0.0133801	0.0327308	0.0164826	Abi2/Nckap1/Wasf3/Wasl/Wasf1	5
P4	GO:0003094	glomerular filtration	9/4168	28/28943	0.0137038	0.0333575	0.0167983	Sulf1/Aqp1/Ptpro/Rhpn2/Cyba/F2rl1/F2r/Rhpn1/Pdgfb	9
P4	GO:0021801	cerebral cortex radial glia-guided migration	9/4168	28/28943	0.0137038	0.0333575	0.0167983	Cdk5r2/Dab2ip/Dab1/Sun1/Rtn4/Pafah1b1/Cdk5r1/Syne2/Gli3	9
P4	GO:0046716	muscle cell cellular homeostasis	9/4168	28/28943	0.0137038	0.0333575	0.0167983	Trim32/Cav1/Large1/Cfl2/Aldoart2/Hif1a/Srf/Apc/Mtm1	9
P4	GO:0061298	retina vasculature development in camera-type eye	9/4168	28/28943	0.0137038	0.0333575	0.0167983	Pdgfra/Acvr2b/Hif1a/Rhoj/Vstm4/Pdgfb/Acvrl1/Lama1/Cyp1b1	9
P4	GO:2000310	regulation of NMDA receptor activity	9/4168	28/28943	0.0137038	0.0333575	0.0167983	Ephb2/Park7/Ppargc1a/Ccr2/Ifngr1/Dapk1/Rasgrf2/Mapk8ip2/Nrxn1	9
P4	GO:0001553	luteinization	6/4168	15/28943	0.0138315	0.0334534	0.0168465	Schip1/Mfn2/Pdgfra/Plekha1/Sgpl1/Inhba	6
P4	GO:0021548	pons development	6/4168	15/28943	0.0138315	0.0334534	0.0168465	Cdk5r2/Atf2/Sec24b/Cacna1a/Ascl1/Cdk5r1	6
P4	GO:0031000	response to caffeine	6/4168	15/28943	0.0138315	0.0334534	0.0168465	Gstm7/Tmem38b/Prkaa2/Ryr2/Prkaa1/Slc8a1	6
P4	GO:0032688	negative regulation of interferon-beta production	6/4168	15/28943	0.0138315	0.0334534	0.0168465	Traf3ip1/Nmi/Cactin/Rel/Crebbp/Ptprs	6
P4	GO:0035269	protein O-linked mannosylation	6/4168	15/28943	0.0138315	0.0334534	0.0168465	Tmtc1/Large1/Pomgnt2/Rxylt1/Crppa/Tmtc4	6
P4	GO:0036498	IRE1-mediated unfolded protein response	6/4168	15/28943	0.0138315	0.0334534	0.0168465	Hspa5/Ddrgk1/Ptpn1/Ufl1/Ficd/Bfar	6
P4	GO:0048102	autophagic cell death	6/4168	15/28943	0.0138315	0.0334534	0.0168465	Sh3glb1/Cdkn1b/Calm3/Lamp1/Calm1/Dapk1	6
P4	GO:0061029	eyelid development in camera-type eye	6/4168	15/28943	0.0138315	0.0334534	0.0168465	Jun/Stra6/Hdac2/Egfr/Inhba/Srf	6
P4	GO:0070307	lens fiber cell development	6/4168	15/28943	0.0138315	0.0334534	0.0168465	Abi2/Prox1/Vim/Tbc1d20/Bfsp2/Cryaa	6
P4	GO:0071468	cellular response to acidic pH	6/4168	15/28943	0.0138315	0.0334534	0.0168465	Rab11fip5/Scnn1a/Scnn1g/Slc38a3/Asic2/Impact	6
P4	GO:0090178	regulation of establishment of planar polarity involved in neural tube closure	6/4168	15/28943	0.0138315	0.0334534	0.0168465	Vangl2/Sec24b/Fzd1/Sfrp1/Fzd2/Ptk7	6
P4	GO:0097050	type B pancreatic cell apoptotic process	6/4168	15/28943	0.0138315	0.0334534	0.0168465	Wfs1/Pdx1/Ryr2/Cast/Mapk8/Hdac3	6
P4	GO:0098712	L-glutamate import across plasma membrane	6/4168	15/28943	0.0138315	0.0334534	0.0168465	Per2/Septin2/Slc1a2/Ntsr1/Cln8/Itgb1	6
P4	GO:2001046	positive regulation of integrin-mediated signaling pathway	6/4168	15/28943	0.0138315	0.0334534	0.0168465	Lamc1/Lims1/Dmtn/Lama1/Lims2/Pcsk5	6
P4	GO:0019080	viral gene expression	18/4168	73/28943	0.0139114	0.033596	0.0169184	Usf1/Eif2ak4/Zfp639/Csde1/Larp7/Trim32/Jun/Tardbp/Eif3b/Mdfic/Mon1b/Atg5/Ptbp1/Hmga2/Hexim1/Trim27/Sp1/Pcbp2	18
P4	GO:0051298	centrosome duplication	18/4168	73/28943	0.0139114	0.033596	0.0169184	Cetn4/Cdk5rap2/Ccp110/Arhgef10/Cep295/Deup1/Chordc1/Cep63/Pdcd6ip/Npm1/Rock2/Plk2/Azin1/Spice1/Chmp2b/Ndc80/Cep120/Sac3d1	18
P4	GO:1900046	regulation of hemostasis	18/4168	73/28943	0.0139114	0.033596	0.0169184	Serpine2/Nfe2l2/Anxa5/Ephb2/Pdgfra/Pdgfa/Cav1/Tph1/Comp/St3gal4/F2rl1/F2r/Plau/Dmtn/Pdgfb/Pros1/Enpp4/Prkg1	18
P4	GO:0098900	regulation of action potential	17/4168	68/28943	0.014443	0.0348278	0.0175386	Kcnb1/Ntsr1/Kcnc4/Ank2/Cacna2d1/Cav1/Cntnap2/Ctnna3/Pawr/Kcnj2/Ryr2/Hnrnpa1/Fgf12/Cxadr/Dsc2/Dsg2/Mecp2	17
P4	GO:0007020	microtubule nucleation	10/4168	33/28943	0.0148341	0.0357174	0.0179866	Pde4dip/Slain2/Tubgcp5/Arhgef7/Nedd1/Ndel1/Csnk1d/Nin/Slain1/Mecp2	10
P4	GO:1904706	negative regulation of vascular associated smooth muscle cell proliferation	10/4168	33/28943	0.0148341	0.0357174	0.0179866	Mfn2/Park7/Cav1/Cdkn1b/S1pr2/Tpm1/Myocd/Ndrg2/Tafa5/Prkg1	10
P4	GO:0043457	regulation of cellular respiration	16/4168	63/28943	0.014927	0.035914	0.0180857	Opn3/Pik3ca/Mfn2/Slc25a33/Park7/Ppargc1a/Cycs/Cox7a1/Pde2a/Prkaca/Cisd1/Flcn/Hif1a/Dnajc15/Myc/Ifnar1	16
P4	GO:0045682	regulation of epidermis development	16/4168	63/28943	0.014927	0.035914	0.0180857	Nab1/Klf7/Fgf2/Ezh2/Numa1/Keap1/Cd109/Hey2/Nab2/Mycn/Rock2/Sgpp1/Ptch1/Maff/Dll1/Rock1	16
P4	GO:0140353	lipid export from cell	15/4168	58/28943	0.0153395	0.0368378	0.0185508	Tnfrsf11a/Pla2g4a/Ptgs2/Cry2/Oxt/Mfn2/Tmf1/P2ry2/Nucb2/Cry1/Igfbp3/Mapk9/Inhba/Gal/Acsl4	15
P4	GO:1905953	negative regulation of lipid localization	15/4168	58/28943	0.0153395	0.0368378	0.0185508	Abca2/Pla2r1/Itgav/Cry2/Fis1/Akt2/Abhd5/Cry1/Osbpl8/Igfbp3/Hbp1/Nfkbia/Abcg1/Ptpn2/Acsl4	15
P4	GO:0007212	dopamine receptor signaling pathway	11/4168	38/28943	0.0154895	0.0371426	0.0187043	Rgs8/Ncstn/Gnas/Nsg1/Cav2/Vps35/Gnb5/Klf16/Lrrk2/Gnaq/Gna14	11
P4	GO:0050869	negative regulation of B cell activation	11/4168	38/28943	0.0154895	0.0371426	0.0187043	Lyn/Flt3/Sfrp1/Casp3/Tnfaip3/Cd24a/Pawr/Id2/Bcl6/Tnfrsf21/Fas	11
P4	GO:0034605	cellular response to heat	14/4168	53/28943	0.0156496	0.0374845	0.0188765	Tpr/Ier5/Dhx36/St8sia1/Ano1/Rasa3/Prkaca/Chordc1/Stac/Slu7/Hsp90aa1/Hsp90ab1/Fgf1/Rbbp7	14
P4	GO:0046676	negative regulation of insulin secretion	14/4168	53/28943	0.0156496	0.0374845	0.0188765	Klf7/Kcnb1/Nos1/Pde1c/Kcnj11/Abcc8/Sfrp1/Mtnr1a/Midn/Pde8b/Hmgcr/Pim3/Stxbp5l/Sytl4	14
P4	GO:0051302	regulation of cell division	40/4168	198/28943	0.0157	0.0375489	0.0189089	Cul3/Prpf40a/Pkp4/Ect2/Fgf2/Intu/Cdc14a/Pkn2/Sh3glb1/Zzz3/Klhl21/Btc/Pdgfa/Tada3/Calm3/E2f8/Cib1/Uvrag/Ccp110/Vegfc/Map10/Pdgfd/Setd2/Flcn/Rab11fip4/Calm1/Ptch1/Plk2/Fgf9/Myc/Pdgfb/Yeats2/Dll1/Pou5f1/Lbh/Birc6/Prkce/Garem1/Apc/Fgf1	40
P4	GO:0002320	lymphoid progenitor cell differentiation	8/4168	24/28943	0.0157173	0.0375489	0.0189089	Gata3/Kit/Flt3/Fnip1/Flcn/Sos2/Zbtb1/Sox4	8
P4	GO:0040019	positive regulation of embryonic development	8/4168	24/28943	0.0157173	0.0375489	0.0189089	Hspa5/Plcb1/Nr2c2/Tenm4/Pafah1b1/Osr1/Zbed3/Otx2	8
P4	GO:0042537	benzene-containing compound metabolic process	8/4168	24/28943	0.0157173	0.0375489	0.0189089	Gstm7/Kyat3/Pon3/Fah/Ido1/Acaa1b/Txnrd1/Cyp1b1	8
P4	GO:0051788	response to misfolded protein	8/4168	24/28943	0.0157173	0.0375489	0.0189089	Uggt1/Cul3/Aup1/Rnf126/Ngly1/Clu/Uggt2/Bag6	8
P4	GO:1903747	regulation of establishment of protein localization to mitochondrion	8/4168	24/28943	0.0157173	0.0375489	0.0189089	Sh3glb1/Dnaja1/Gsk3a/Ptpn5/Nol3/Siah3/Prkaa1/Lrrk2	8
P4	GO:0035794	positive regulation of mitochondrial membrane permeability	12/4168	43/28943	0.0157865	0.0376304	0.01895	Tmem14a/Atf2/Slc25a31/Casp6/Sh3glb1/Gsk3a/Spg7/Hebp2/Siva1/Vdac2/Gsk3b/Acaa2	12
P4	GO:0045880	positive regulation of smoothened signaling pathway	12/4168	43/28943	0.0157865	0.0376304	0.01895	Uchl5/Gorab/Intu/Evc/Por/Sfrp1/Dync2h1/Tedc1/Dlg5/Fgf9/Skor2/Gpc3	12
P4	GO:0048873	homeostasis of number of cells within a tissue	12/4168	43/28943	0.0157865	0.0376304	0.01895	Prdm14/Akt3/Il7/Csf1/Nos3/Add1/Flt3/Vhl/Ccr2/Vps54/F2r/Col14a1	12
P4	GO:0048741	skeletal muscle fiber development	13/4168	48/28943	0.0158165	0.037646	0.0189578	Dner/Hdac4/Spg11/Myorg/Ski/Cav2/Cntnap2/Fbxo22/Naca/Hdac9/Ripor2/Plec/Wnt10b	13
P4	GO:0050856	regulation of T cell receptor signaling pathway	13/4168	48/28943	0.0158165	0.037646	0.0189578	Dgkz/Bcl10/Usp46/Usp12/Cyld/Thy1/Pawr/Dusp22/Lgals3/Cblb/Malt1/Ptpn2/Usp9x	13
P4	GO:1990573	potassium ion import across plasma membrane	13/4168	48/28943	0.0158165	0.037646	0.0189578	Atp1b1/Kcnj3/Slc12a6/Atp1a1/Kcnh2/Atp1a3/Kcnj14/Kcnj11/Kcnj1/Kcnj2/Wnk2/Slc12a7/Slc12a2	13
P4	GO:0051262	protein tetramerization	20/4168	85/28943	0.0165231	0.0393134	0.0197975	Gls/Apip/B2m/Osbpl2/Gria2/Cryz/Pkd2/Snca/Pex5/Kcnc1/Aldh1a3/Crtc3/Cpsf6/Shmt1/Kcnj2/Stk3/Aqp5/App/Pkd1/Cpsf7	20
P4	GO:0032944	regulation of mononuclear cell proliferation	50/4168	258/28943	0.0165571	0.0393796	0.0198309	Igfbp2/Cd55/Marchf7/Zfp335/Nfatc2/Il7/Tmem131l/Csf1/Vav3/Pde5a/Lyn/Ripk2/Ephb2/Cd38/Glmn/Slc7a1/Hmgb1/Lrrc32/Lmo1/Ido1/Casp3/Sh3rf1/Cd276/Nck1/Ccr2/Cd24a/Igf1/Pawr/Peli1/Prkar1a/Ahr/Sos2/Ripor2/Il6st/Fgf10/Adk/Dlg5/Selenok/Lgals3/Rac2/St6gal1/Bcl6/Tfrc/Cblb/Tnfrsf21/Twsg1/Gal/Ccdc88b/Jak2/Efnb1	50
P4	GO:1901224	positive regulation of NIK/NF-kappaB signaling	17/4168	69/28943	0.016661	0.0396121	0.0199479	Il18r1/Nmi/Grem1/1700037H04Rik/Ago1/Trip6/Hmgb1/Nr3c2/Lims1/Rtkn2/Egfr/Glrx/Ptp4a3/Crebbp/App/Tnfsf14/Ddx3x	17
P4	GO:0006303	double-strand break repair via nonhomologous end joining	16/4168	64/28943	0.0173121	0.0411132	0.0207038	Smarcal1/Mad2l2/Cyren/Lig1/Xrcc1/Uvrag/Zbtb7a/Hmga2/Polm/Mrnip/Ercc6/Ercc4/Smchd1/Kmt5b/Kdm2a/Usp51	16
P4	GO:0009566	fertilization	43/4168	217/28943	0.017388	0.0411132	0.0207038	Prdm14/Rims1/H3f3a/Stxbp1/Itgav/Plcb1/Trpc3/Glrb/Tdrkh/Syt6/Park7/Spink2/Tpst2/Cct7/Ybx3/Sptbn4/Ube3a/Nr2f2/Abhd2/Trpc6/Wdr48/Map7/Zpbp/Cct4/Zpbp2/Adcy3/Apob/Aldoart2/Slirp/Cast/Ap3b1/Vdac2/Fam170b/Fndc3a/Myh9/Rabl2/Cct8/Cacna1h/Umodl1/Trim36/Smad4/Hps1/Zfx	43
P4	GO:0010971	positive regulation of G2/M transition of mitotic cell cycle	9/4168	29/28943	0.0173881	0.0411132	0.0207038	Pbx1/Cdk1/Cdk4/Hspa2/Rrm2b/Wnt10b/App/Lmnb1/Mecp2	9
P4	GO:0030318	melanocyte differentiation	9/4168	29/28943	0.0173881	0.0411132	0.0207038	Bloc1s6/Tyrp1/Kit/Mitf/Gli3/Lrmda/Gnaq/Hps1/Cited1	9
P4	GO:0034067	protein localization to Golgi apparatus	9/4168	29/28943	0.0173881	0.0411132	0.0207038	Arl5b/Vps13d/Paqr3/Rab6a/Vps13c/Gcc2/Arl1/Csnk1d/Pacs1	9
P4	GO:0048199	vesicle targeting, to, from or within Golgi	9/4168	29/28943	0.0173881	0.0411132	0.0207038	Cul3/Arfgap2/Ap1ar/Pef1/Dipk2a/Sar1a/Wipi1/Trappc12/Trappc8	9
P4	GO:0048745	smooth muscle tissue development	9/4168	29/28943	0.0173881	0.0411132	0.0207038	Prox1/Tiparp/Schip1/Foxp2/Stra6/Osr1/Ahr/Srf/Zfand5	9
P4	GO:0060008	Sertoli cell differentiation	9/4168	29/28943	0.0173881	0.0411132	0.0207038	Adrm1/Abcb1a/Map7/Tcf21/Arid4a/Fndc3a/Hsd17b4/Sox3/Nr0b1	9
P4	GO:0061311	cell surface receptor signaling pathway involved in heart development	9/4168	29/28943	0.0173881	0.0411132	0.0207038	Vangl2/Acvr1/Jag1/Msx1/Wnt11/Hey2/Bmpr1a/Chrd/Dll1	9
P4	GO:1900745	positive regulation of p38MAPK cascade	9/4168	29/28943	0.0173881	0.0411132	0.0207038	Gdf6/Rell1/Met/Emc10/Mfhas1/Ccr2/Gadd45g/Map3k4/Pja2	9
P4	GO:1901863	positive regulation of muscle tissue development	9/4168	29/28943	0.0173881	0.0411132	0.0207038	Creb1/Ppargc1a/Cdon/Naca/Hmgcr/Prkaa1/Mrtfb/Dll1/Mtm1	9
P4	GO:1902932	positive regulation of alcohol biosynthetic process	9/4168	29/28943	0.0173881	0.0411132	0.0207038	Ntsr1/P2ry1/Por/Adcyap1r1/Snca/Scap/Plcd1/Abcg1/Fgf1	9
P4	GO:1903055	positive regulation of extracellular matrix organization	9/4168	29/28943	0.0173881	0.0411132	0.0207038	Cyp2j6/Emilin1/Colgalt1/Phldb1/Smad3/Dag1/Rgcc/Meltf/Phldb2	9
P4	GO:0006349	regulation of gene expression by genomic imprinting	7/4168	20/28943	0.0177431	0.0416617	0.0209801	Pcgf3/Gsk3a/Eed/Arid4a/Gsk3b/Pcgf5/Mecp2	7
P4	GO:0006541	glutamine metabolic process	7/4168	20/28943	0.0177431	0.0416617	0.0209801	Gls/Glul/Ctps/Ppat/Gfpt1/Glud1/Mecp2	7
P4	GO:0006620	post-translational protein targeting to endoplasmic reticulum membrane	7/4168	20/28943	0.0177431	0.0416617	0.0209801	Sec61a2/Hspa5/Macf1/Get4/Sec63/Sec61g/Bag6	7
P4	GO:0010801	negative regulation of peptidyl-threonine phosphorylation	7/4168	20/28943	0.0177431	0.0416617	0.0209801	Spred1/Ppef2/Met/Cadm4/Pard3/Ddit4/Dmtn	7
P4	GO:0033962	P-body assembly	7/4168	20/28943	0.0177431	0.0416617	0.0209801	Noct/Cnot6l/Lsm14a/Lsm4/Cnot1/Cnot6/Patl1	7
P4	GO:0034349	glial cell apoptotic process	7/4168	20/28943	0.0177431	0.0416617	0.0209801	Prkci/Casp3/Akap12/Igf1/Mapk8/Dll1/Tnfrsf21	7
P4	GO:0036120	cellular response to platelet-derived growth factor stimulus	7/4168	20/28943	0.0177431	0.0416617	0.0209801	Arpc2/Src/Yes1/Fyn/Rasa1/Pdgfb/Prkce	7
P4	GO:0045540	regulation of cholesterol biosynthetic process	7/4168	20/28943	0.0177431	0.0416617	0.0209801	Pex2/Por/Dhcr7/Scap/Apob/Abcg1/Fgf1	7
P4	GO:0045948	positive regulation of translational initiation	7/4168	20/28943	0.0177431	0.0416617	0.0209801	Rxra/Eif2ak4/Nck1/Dnajc3/Dazl/Impact/Ddx3x	7
P4	GO:0045986	negative regulation of smooth muscle contraction	7/4168	20/28943	0.0177431	0.0416617	0.0209801	Rgs2/Ptgs2/Arhgap42/Dock4/Kcnma1/Prkg1/Adrb1	7
P4	GO:0050884	neuromuscular process controlling posture	7/4168	20/28943	0.0177431	0.0416617	0.0209801	Tmem150c/Cntnap2/Cln8/Adarb1/Atp8a2/Pou4f1/Mecp2	7
P4	GO:0072010	glomerular epithelium development	7/4168	20/28943	0.0177431	0.0416617	0.0209801	Jag1/Prom1/Klf15/Ptpro/Cd24a/Ext1/Pdgfb	7
P4	GO:0090141	positive regulation of mitochondrial fission	7/4168	20/28943	0.0177431	0.0416617	0.0209801	Mff/Kdr/Fis1/Vps35/Mcu/Ddhd1/Spire1	7
P4	GO:2000773	negative regulation of cellular senescence	7/4168	20/28943	0.0177431	0.0416617	0.0209801	Akt3/Cdk6/Hmga2/Tbx2/Nampt/Plk2/Bcl6	7
P4	GO:2001135	regulation of endocytic recycling	7/4168	20/28943	0.0177431	0.0416617	0.0209801	Atp9a/Zdhhc2/Ndrg4/Commd1/Arhgap44/Akap5/Actn2	7
P4	GO:0098815	modulation of excitatory postsynaptic potential	15/4168	59/28943	0.0179026	0.0419901	0.0211455	Rims1/Chrna4/Npy2r/Prkcz/Pclo/Stx1b/Cbln1/S1pr2/Lrrk2/Gsk3b/Igsf11/App/Tbc1d24/Nrxn1/Neto1	15
P4	GO:0045580	regulation of T cell differentiation	38/4168	188/28943	0.0180095	0.0422255	0.021264	Sox13/Dusp10/Gata3/Nrarp/Adrm1/Il7/Actl6a/Tmem131l/Ripk2/Prkcz/Fgl2/Hmgb1/Cyp26b1/Sh3rf1/Cyld/Zfp609/Ccr2/Myb/Xbp1/Pik3r6/Sos2/Zbtb1/Dicer1/Hsp90aa1/Gli3/Sox4/Ap3b1/Drosha/Arid2/Wnt10b/Socs1/Bcl6/Nfkbiz/Socs5/Malt1/Ptpn2/Bad/Fas	38
P4	GO:1901184	regulation of ERBB signaling pathway	18/4168	75/28943	0.0182647	0.0427616	0.0215339	Mvb12b/Dab2ip/Bcar3/Ptpn12/Zfyve28/Btc/Hip1/Cdh13/Rnf126/Rtn4/Hap1/Pde6g/Adam17/Lgmn/Cblb/Fer/Socs5/Ptpn2	18
P4	GO:1901292	nucleoside phosphate catabolic process	18/4168	75/28943	0.0182647	0.0427616	0.0215339	Nudt5/Dut/Dpyd/Pde5a/Acot7/Nudt9/Nt5c3/Pde2a/Nudt7/Mlycd/Nt5e/Smpdl3a/Fhit/Nudt18/Dpys/Nudt3/Enpp5/Nt5c2	18
P4	GO:2000036	regulation of stem cell population maintenance	18/4168	75/28943	0.0182647	0.0427616	0.0215339	Prdm14/Actl6a/Bcl7b/Tcf7l1/Tead4/Sinhcaf/Ing1/Cnot1/Hdac2/Hmga2/Brms1l/Sav1/Arid4a/Zfp706/Myc/Lbh/Ss18/Rbbp7	18
P4	GO:0002052	positive regulation of neuroblast proliferation	10/4168	34/28943	0.0183678	0.0429082	0.0216078	Zfp335/Sox2/Fgf2/Vegfc/Itgb1/Hif1a/Gli3/Mapk8/Dct/Cip2a	10
P4	GO:0002053	positive regulation of mesenchymal cell proliferation	10/4168	34/28943	0.0183678	0.0429082	0.0216078	Kdr/Pdgfa/Hmgb1/Foxp2/Wnt2/Mycn/Bmpr1a/Fgf9/Myc/Chrd	10
P4	GO:0007007	inner mitochondrial membrane organization	10/4168	34/28943	0.0183678	0.0429082	0.0216078	Maip1/Oma1/Afg3l1/Timm13/Tmem11/Ghitm/Myc/Opa1/Tomm70a/Apool	10
P4	GO:0007617	mating behavior	14/4168	54/28943	0.0184006	0.0429082	0.0216078	Ncoa2/Serpine2/Hdac4/Acvr2a/Oxt/P2ry1/P2ry2/Aplp2/Hdac2/Avpr1a/Ncoa1/Thrb/Mapk8ip2/App	14
P4	GO:0009161	ribonucleoside monophosphate metabolic process	14/4168	54/28943	0.0184006	0.0429082	0.0216078	Adss/Ak1/Dpyd/Ppat/Nt5c3/Nt5e/Guk1/Gmpr/Adk/Dpys/Umps/Rfk/Ak3/Nt5c2	14
P4	GO:0044818	mitotic G2/M transition checkpoint	14/4168	54/28943	0.0184006	0.0429082	0.0216078	Nabp1/Bard1/Nbn/Rint1/Ticrr/Taok2/Nae1/Cdk1/Fzr1/Hmga2/Ccng1/Mrnip/Cdk5rap3/Fam122a	14
P4	GO:0048066	developmental pigmentation	14/4168	54/28943	0.0184006	0.0429082	0.0216078	Bloc1s6/Tyrp1/Kit/Vps33a/Mitf/Vhl/Ankrd27/Rab32/Gli3/Lrmda/Dct/Gnaq/Hps1/Cited1	14
P4	GO:0010677	negative regulation of cellular carbohydrate metabolic process	13/4168	49/28943	0.0187638	0.0436759	0.0219944	Hdac4/Ppargc1a/Gfpt1/Ddit4/Midn/Cry1/Gck/Grb10/Plek/Ncor1/Stat3/C1qtnf3/Pgp	13
P4	GO:0016601	Rac protein signal transduction	13/4168	49/28943	0.0187638	0.0436759	0.0219944	Abi2/Nckap1/Arhgap24/Auts2/Eps8/Cadm4/Cdh13/Pik3cb/Wasf1/Rtn4/Arhgap44/Rac2/Tiam1	13
P4	GO:0030901	midbrain development	13/4168	49/28943	0.0187638	0.0436759	0.0219944	Uchl5/Fgf2/Smad9/Msx1/Wnt2/Sfrp1/Aplp2/Ryk/Otx1/Csnk1d/Dlg5/Otx2/Fzd6	13
P4	GO:0014823	response to activity	11/4168	39/28943	0.0188374	0.0438155	0.0220647	Prkag3/Smtnl1/Cry2/Prkaa2/Ppargc1a/Cry1/Metrnl/Hif1a/Ryr2/Prkaa1/Tns2	11
P4	GO:0071320	cellular response to cAMP	11/4168	39/28943	0.0188374	0.0438155	0.0220647	Pkd2/Aqp1/Itpr1/Pde2a/Akap7/Rap1b/Ahr/Pde4d/Dmtn/Wnt10b/Slc8a1	11
P4	GO:0048147	negative regulation of fibroblast proliferation	12/4168	44/28943	0.0189349	0.0439471	0.022131	Ing5/Dab2ip/Pex2/Trim32/Ski/Cav1/Sfrp1/Pawr/Myc/Socs1/Morc3/Emd	12
P4	GO:1901998	toxin transport	12/4168	44/28943	0.0189349	0.0439471	0.022131	Vamp4/Hspa5/Dnaja1/Rab28/Antxr2/Cct7/Adam10/Cct4/Ptprg/Gm5460/Mtmr12/Cct8	12
P4	GO:1903038	negative regulation of leukocyte cell-cell adhesion	31/4168	148/28943	0.0190616	0.0442252	0.022271	Mia3/Nrarp/Marchf7/Tmem131l/Pde5a/Klf4/Fgl2/Glmn/Hmgb1/Cxcl12/Lrrc32/Ido1/Casp3/Cd276/Cd24a/Pawr/Peli1/Prkar1a/Gli3/Ripor2/Dusp22/Dlg5/Lgals3/Socs1/Bcl6/Cblb/Tnfrsf21/Twsg1/Socs5/Ptpn2/Socs6	31
P4	GO:0071677	positive regulation of mononuclear cell migration	17/4168	70/28943	0.0191333	0.0443756	0.0223467	Hmgb1/Cxcl12/Pdgfd/Adam10/Oxsr1/Ccr2/Adam17/Lgmn/Cxcl14/Selenok/Lgals3/Cd47/Jam2/App/Pla2g7/Tnfsf14/Cd99l2	17
P4	GO:0001977	renal system process involved in regulation of blood volume	6/4168	16/28943	0.019481	0.0447465	0.0225335	Ptpro/Nr3c2/Cyba/F2rl1/F2r/Pdgfb	6
P4	GO:0003091	renal water homeostasis	6/4168	16/28943	0.019481	0.0447465	0.0225335	Sctr/Wfs1/Akr1b3/Aqp1/Akap11/Aqp6	6
P4	GO:0006044	N-acetylglucosamine metabolic process	6/4168	16/28943	0.019481	0.0447465	0.0225335	Chst1/Extl2/Nagk/Chst2/Gnpnat1/Amdhd2	6
P4	GO:0007000	nucleolus organization	6/4168	16/28943	0.019481	0.0447465	0.0225335	Rrp8/Bend3/Baz2a/Zfp354a/Usp36/Phf8	6
P4	GO:0021978	telencephalon regionalization	6/4168	16/28943	0.019481	0.0447465	0.0225335	Lhx2/Bhlhe22/Gsx2/Emx1/Otx2/Emx2	6
P4	GO:0031987	locomotion involved in locomotory behavior	6/4168	16/28943	0.019481	0.0447465	0.0225335	Adgrl3/Gpr37/Vps35/Arrdc3/Rcan2/Mecp2	6
P4	GO:0032239	regulation of nucleobase-containing compound transport	6/4168	16/28943	0.019481	0.0447465	0.0225335	Tpr/Rsc1a1/Setd2/Cpsf6/Ripk1/Thoc2	6
P4	GO:0035627	ceramide transport	6/4168	16/28943	0.019481	0.0447465	0.0225335	Abca2/Plekha3/Abcb1a/Psap/Sgpp1/Vapa	6
P4	GO:0042416	dopamine biosynthetic process	6/4168	16/28943	0.019481	0.0447465	0.0225335	Nr4a2/Park7/Gpr37/Snca/Vps35/Ddc	6
P4	GO:0042428	serotonin metabolic process	6/4168	16/28943	0.019481	0.0447465	0.0225335	Fev/Tph1/Ddc/Rnf180/Pde1b/Maoa	6
P4	GO:0043981	histone H4-K5 acetylation	6/4168	16/28943	0.019481	0.0447465	0.0225335	Kansl3/Ing5/Meaf6/Kat7/Kansl2/Jade3	6
P4	GO:0043982	histone H4-K8 acetylation	6/4168	16/28943	0.019481	0.0447465	0.0225335	Kansl3/Ing5/Meaf6/Kat7/Kansl2/Jade3	6
P4	GO:0046185	aldehyde catabolic process	6/4168	16/28943	0.019481	0.0447465	0.0225335	Adh5/Park7/Esd/Hagh/Glo1/Aldh3b1	6
P4	GO:0046500	S-adenosylmethionine metabolic process	6/4168	16/28943	0.019481	0.0447465	0.0225335	Ahcyl1/Mat2a/Dnmt1/Pcmt1/Mat2b/Pemt	6
P4	GO:0051151	negative regulation of smooth muscle cell differentiation	6/4168	16/28943	0.019481	0.0447465	0.0225335	Nfatc2/Dnmt1/Fgf9/Pdgfb/Nfatc1/Mecp2	6
P4	GO:0061101	neuroendocrine cell differentiation	6/4168	16/28943	0.019481	0.0447465	0.0225335	Jag1/Insm1/Fgf2/Pou3f2/Wnt11/Ascl1	6
P4	GO:0061548	ganglion development	6/4168	16/28943	0.019481	0.0447465	0.0225335	Insm1/Unc5c/Sema3a/Tubb3/Ascl1/Dicer1	6
P4	GO:0070431	nucleotide-binding oligomerization domain containing 2 signaling pathway	6/4168	16/28943	0.019481	0.0447465	0.0225335	Inava/Ripk2/Slc15a4/Tnfaip3/Nfkbia/Otulin	6
P4	GO:0090503	RNA phosphodiester bond hydrolysis, exonucleolytic	6/4168	16/28943	0.019481	0.0447465	0.0225335	Exosc8/Exosc3/Eri3/Dis3l/Cpsf3/Parn	6
P4	GO:0098885	modification of postsynaptic actin cytoskeleton	6/4168	16/28943	0.019481	0.0447465	0.0225335	Pfn2/Cabp1/Wasf3/Wasf1/Kalrn/Itsn1	6
P4	GO:0099527	postsynapse to nucleus signaling pathway	6/4168	16/28943	0.019481	0.0447465	0.0225335	Cabp1/Anks1b/Stat3/Kpna1/Camk4/Jak2	6
P4	GO:1901722	regulation of cell proliferation involved in kidney development	6/4168	16/28943	0.019481	0.0447465	0.0225335	Gata3/Pdgfd/Flcn/Myc/Pdgfb/Egr1	6
P4	GO:1902287	semaphorin-plexin signaling pathway involved in axon guidance	6/4168	16/28943	0.019481	0.0447465	0.0225335	Plxna2/Sema3a/Plxna4/Plxna1/Plxnd1/Plxnc1	6
P4	GO:1903818	positive regulation of voltage-gated potassium channel activity	6/4168	16/28943	0.019481	0.0447465	0.0225335	Amigo1/Lrrc38/Abcc8/Kcnc1/Akap7/Kcnc2	6
P4	GO:2000252	negative regulation of feeding behavior	6/4168	16/28943	0.019481	0.0447465	0.0225335	Ttc21b/Npy2r/Napepld/Insr/Npsr1/Mc4r	6
P4	GO:0001542	ovulation from ovarian follicle	5/4168	12/28943	0.0202557	0.0457719	0.0230499	Pla2g4a/Edn2/Nos3/Nrip1/Adamts1	5
P4	GO:0002176	male germ cell proliferation	5/4168	12/28943	0.0202557	0.0457719	0.0230499	Ptgds/Src/Rspo1/Spink2/Cib1	5
P4	GO:0006072	glycerol-3-phosphate metabolic process	5/4168	12/28943	0.0202557	0.0457719	0.0230499	Gpd2/Gpat3/Gk5/Gpd1l/Gk	5
P4	GO:0006686	sphingomyelin biosynthetic process	5/4168	12/28943	0.0202557	0.0457719	0.0230499	Sgms2/Pemt/Abca8b/Vapa/Sgms1	5
P4	GO:0007183	SMAD protein complex assembly	5/4168	12/28943	0.0202557	0.0457719	0.0230499	Smad3/Ppm1a/Ldlrad4/Smad4/Smad2	5
P4	GO:0009086	methionine biosynthetic process	5/4168	12/28943	0.0202557	0.0457719	0.0230499	Apip/Mtap/Mri1/Adi1/Mthfd1	5
P4	GO:0009642	response to light intensity	5/4168	12/28943	0.0202557	0.0457719	0.0230499	Slc24a2/Cntnap2/Akt2/Gnb5/Ext1	5
P4	GO:0014842	regulation of skeletal muscle satellite cell proliferation	5/4168	12/28943	0.0202557	0.0457719	0.0230499	Fgf2/Ephb1/Stat3/Angpt1/Jak2	5
P4	GO:0031274	positive regulation of pseudopodium assembly	5/4168	12/28943	0.0202557	0.0457719	0.0230499	Kit/Cdc42ep4/F2rl1/Cdc42ep3/Apc	5
P4	GO:0031392	regulation of prostaglandin biosynthetic process	5/4168	12/28943	0.0202557	0.0457719	0.0230499	Pla2g4a/Ptgs2/Fabp5/Avpr1a/Mapk9	5
P4	GO:0033210	leptin-mediated signaling pathway	5/4168	12/28943	0.0202557	0.0457719	0.0230499	Adipor1/Mkks/Bbs2/Prmt2/Stat3	5
P4	GO:0036006	cellular response to macrophage colony-stimulating factor stimulus	5/4168	12/28943	0.0202557	0.0457719	0.0230499	Csf1/Pde2a/Pde1b/Fer/Ptpn2	5
P4	GO:0036490	regulation of translation in response to endoplasmic reticulum stress	5/4168	12/28943	0.0202557	0.0457719	0.0230499	Eif2ak4/Sesn2/Nck1/Dnajc3/Ddx3x	5
P4	GO:0048845	venous blood vessel morphogenesis	5/4168	12/28943	0.0202557	0.0457719	0.0230499	Prox1/Pitx2/Efnb2/Chrd/Heg1	5
P4	GO:0060124	positive regulation of growth hormone secretion	5/4168	12/28943	0.0202557	0.0457719	0.0230499	Kiss1/Serp1/Selenot/Arhgef7/Itsn1	5
P4	GO:0060352	cell adhesion molecule production	5/4168	12/28943	0.0202557	0.0457719	0.0230499	Cav1/Ppia/Myocd/Glrx/Crebbp	5
P4	GO:0060502	epithelial cell proliferation involved in lung morphogenesis	5/4168	12/28943	0.0202557	0.0457719	0.0230499	Nfib/Foxp2/Wnt2/Map2k2/Hmga2	5
P4	GO:0060856	establishment of blood-brain barrier	5/4168	12/28943	0.0202557	0.0457719	0.0230499	Ttpa/Reck/Mxra8/Abcb1a/Bpgm	5
P4	GO:0061418	regulation of transcription from RNA polymerase II promoter in response to hypoxia	5/4168	12/28943	0.0202557	0.0457719	0.0230499	Nfe2l2/Cited2/Hif1a/Bach1/Egr1	5
P4	GO:0070445	regulation of oligodendrocyte progenitor proliferation	5/4168	12/28943	0.0202557	0.0457719	0.0230499	Lyn/Ptprz1/Emx1/Trf/Cdh2	5
P4	GO:0071679	commissural neuron axon guidance	5/4168	12/28943	0.0202557	0.0457719	0.0230499	Nfib/Ephb2/Ryk/Dag1/Ptch1	5
P4	GO:0071712	ER-associated misfolded protein catabolic process	5/4168	12/28943	0.0202557	0.0457719	0.0230499	Uggt1/Aup1/Ngly1/Uggt2/Bag6	5
P4	GO:0072182	regulation of nephron tubule epithelial cell differentiation	5/4168	12/28943	0.0202557	0.0457719	0.0230499	Gata3/Wwtr1/Prom1/Cd24a/Osr1	5
P4	GO:0090161	Golgi ribbon formation	5/4168	12/28943	0.0202557	0.0457719	0.0230499	Stx6/Vamp4/Stx16/Gcc2/Myo18a	5
P4	GO:0097012	response to granulocyte macrophage colony-stimulating factor	5/4168	12/28943	0.0202557	0.0457719	0.0230499	Etv3/Pde2a/Pde1b/Zfp36l2/Jak2	5
P4	GO:0098789	pre-mRNA cleavage required for polyadenylation	5/4168	12/28943	0.0202557	0.0457719	0.0230499	Cpsf6/Cpsf4l/Cpsf2/Tut1/Cpsf7	5
P4	GO:0098911	regulation of ventricular cardiac muscle cell action potential	5/4168	12/28943	0.0202557	0.0457719	0.0230499	Cav1/Ctnna3/Ryr2/Dsc2/Dsg2	5
P4	GO:1902947	regulation of tau-protein kinase activity	5/4168	12/28943	0.0202557	0.0457719	0.0230499	Nab2/Hsp90aa1/Clu/App/Egr1	5
P4	GO:1904152	regulation of retrograde protein transport, ER to cytosol	5/4168	12/28943	0.0202557	0.0457719	0.0230499	Ube2j1/Svip/Derl3/Os9/Ubac2	5
P4	GO:1990253	cellular response to leucine starvation	5/4168	12/28943	0.0202557	0.0457719	0.0230499	Atf2/Eif2ak4/Sesn2/Sesn1/Impact	5
P4	GO:0034453	microtubule anchoring	8/4168	25/28943	0.0202617	0.0457719	0.0230499	Cep350/Camsap3/Cep57/Dag1/Gcc2/Kif3a/Nin/Gsk3b	8
P4	GO:0042069	regulation of catecholamine metabolic process	8/4168	25/28943	0.0202617	0.0457719	0.0230499	Nr4a2/Park7/Gpr37/Snca/Vhl/Vps35/Pde1b/Comt	8
P4	GO:0045063	T-helper 1 cell differentiation	8/4168	25/28943	0.0202617	0.0457719	0.0230499	Il18r1/Ripk2/Hmgb1/Cracr2a/Ccr2/Tmem98/Gadd45g/Socs5	8
P4	GO:0046628	positive regulation of insulin receptor signaling pathway	8/4168	25/28943	0.0202617	0.0457719	0.0230499	Adipor1/Src/Mfn2/Prkcz/Gnai2/Osbpl8/Opa1/Sorbs1	8
P4	GO:0061162	establishment of monopolar cell polarity	8/4168	25/28943	0.0202617	0.0457719	0.0230499	Prkci/Camsap3/Fat1/Myo9a/Ttc8/Map1b/Ptk7/Lama1	8
P4	GO:0150105	protein localization to cell-cell junction	8/4168	25/28943	0.0202617	0.0457719	0.0230499	Abcb1a/Cdh5/Mapk9/Dlg5/Mapk8/Pak2/Mpp7/Tjp2	8
P4	GO:1901028	regulation of mitochondrial outer membrane permeabilization involved in apoptotic signaling pathway	8/4168	25/28943	0.0202617	0.0457719	0.0230499	Tmem14a/Slc25a31/Casp6/Sh3glb1/Gsk3a/Siva1/Gsk3b/Acaa2	8
P4	GO:2000001	regulation of DNA damage checkpoint	8/4168	25/28943	0.0202617	0.0457719	0.0230499	Bard1/Cul4a/Nek1/Cry1/Etaa1/Rnaseh2b/Ccar2/Ddx39b	8
P4	GO:0031123	RNA 3'-end processing	24/4168	109/28943	0.0206118	0.0464977	0.0234154	Ints7/Polr3k/Exosc8/Dhx36/Ahcyl1/Larp7/Ints12/Exosc3/Eri3/Slbp/Ythdc1/Paf1/Cpsf6/Lsm11/Elac2/Cpsf4l/Cpsf3/Zc3h14/Cpsf2/Zc3h3/Parn/App/Tut1/Cpsf7	24
P4	GO:0021515	cell differentiation in spinal cord	15/4168	60/28943	0.0207798	0.0468274	0.0235814	Gli2/Sox13/Gsx2/Foxn4/Gdpd5/Sox6/Cln8/Cacna1a/Dync2h1/Olig3/Ascl1/Dicer1/Gli3/Sox4/Ptch1	15
P4	GO:0061045	negative regulation of wound healing	18/4168	76/28943	0.0208021	0.0468284	0.0235819	Serpine2/Anxa5/Fgf2/Pdgfra/Pdgfa/Abcc8/Wfdc1/Smad3/Cd109/Hmgcr/Plau/Pdgfb/Tafa5/Phldb2/Pros1/Slc12a2/Prkg1/Cask	18
P4	GO:0043648	dicarboxylic acid metabolic process	20/4168	87/28943	0.0210836	0.0474123	0.023876	Gls/Idh1/D2hgdh/Glul/Adss/Phyh/Gad2/Fpgs/Kyat3/Grhpr/Aldh4a1/Suclg1/Aldh1l2/Ogdh/Shmt1/Mthfd1/Glud1/Apc/Pcx/Aldh18a1	20
P4	GO:0048708	astrocyte differentiation	20/4168	87/28943	0.0210836	0.0474123	0.023876	Serpine2/Actr3/Abl2/Vim/Ttc21b/Tspan2/Pou3f2/Dab1/Plpp3/Atf5/Sox6/Ifngr1/Hmga2/Stat3/Mycn/Id2/Il6st/App/Dll1/Mecp2	20
P4	GO:0001776	leukocyte homeostasis	28/4168	132/28943	0.0213102	0.0479051	0.0241241	Skil/Csf1/Bcl10/Lyn/Rps6/Pde4b/Slc15a4/Flt3/Hmgb1/Lmo1/Casp3/Pik3cb/Ccr2/Tnfaip3/Traf3ip2/Cd24a/Adam17/Ahr/Ppp2r3c/Sos2/Hif1a/Mthfd1/Siva1/F2r/Gcnt4/Bap1/Fas/Tsc22d3	28
P4	GO:0030838	positive regulation of actin filament polymerization	14/4168	55/28943	0.0215029	0.0483047	0.0243254	Arpc2/Actr3/Nckap1/Fmn1/Pfn2/Baiap2l1/Nck1/Cdc42ep4/Carmil1/Snx9/Mlst8/Fer/Cdc42ep3/Prkce	14
P4	GO:0032355	response to estradiol	14/4168	55/28943	0.0215029	0.0483047	0.0243254	Fam210b/H2az1/Ptgfr/Nos3/Fosl2/Ogg1/Socs2/Ramp3/Egfr/Stat3/Ncoa1/Glrx/Pou4f1/Nrip1	14
P4	GO:0010800	positive regulation of peptidyl-threonine phosphorylation	9/4168	30/28943	0.0217442	0.0486599	0.0245042	Ripk2/Met/Gsk3a/Cemip/Trim6/Trpc6/S1pr2/Gsk3b/App	9
P4	GO:0010955	negative regulation of protein processing	9/4168	30/28943	0.0217442	0.0486599	0.0245042	Serpine2/Ctsz/Furin/Nol3/Tmem98/Cast/Plau/Lrrk2/Snx12	9
P4	GO:0046885	regulation of hormone biosynthetic process	9/4168	30/28943	0.0217442	0.0486599	0.0245042	Atp1a1/Ppargc1a/Por/Cacna1a/Igf1/Hif1a/Pde8b/Egr1/Nr3c1	9
P4	GO:0060317	cardiac epithelial to mesenchymal transition	9/4168	30/28943	0.0217442	0.0486599	0.0245042	Acvr1/Jag1/Tgfbr1/Msx1/Wnt2/Wnt16/Hey2/Rtn4/Smad4	9
P4	GO:0060343	trabecula formation	9/4168	30/28943	0.0217442	0.0486599	0.0245042	Fhl2/Grem1/Sfrp1/Hey2/Wnt10b/Adamts1/Srf/Fbn2/Ppargc1b	9
P4	GO:1903523	negative regulation of blood circulation	9/4168	30/28943	0.0217442	0.0486599	0.0245042	Atp1a1/Pde5a/Sri/Nos1/Sptbn4/Pik3r1/Pde4d/App/Jak2	9
P4	GO:0002753	cytoplasmic pattern recognition receptor signaling pathway	13/4168	50/28943	0.0221057	0.049383	0.0248684	Inava/Alpk1/Tifa/Ripk2/Slc15a4/Zc3hav1/Lsm14a/Ddx60/Tnfaip3/Usp15/Pum2/Nfkbia/Otulin	13
P4	GO:0006998	nuclear envelope organization	13/4168	50/28943	0.0221057	0.049383	0.0248684	Lmna/Ubxn2b/Tardbp/Ankle2/Sun1/Nup93/Reep3/Lemd3/Ndel1/Pafah1b1/Chmp2b/Lmnb1/Emd	13
P4	GO:0016073	snRNA metabolic process	13/4168	50/28943	0.0221057	0.049383	0.0248684	Ints7/Exosc8/Larp7/Ints12/Exosc3/Uspl1/Ints4/Ints10/Ell/Snapc1/Ice1/Mettl4/Tut1	13
P4	GO:0097237	cellular response to toxic substance	13/4168	50/28943	0.0221057	0.049383	0.0248684	Mtarc2/Nfe2l2/Selenot/Gstm7/Adh5/Park7/Nos3/Ppp1r9a/Nqo1/Sesn1/Kcnc2/Esd/Pim1	13
P4	GO:0043367	CD4-positive, alpha-beta T cell differentiation	21/4168	93/28943	0.0223072	0.0498158	0.0250863	Il18r1/Gata3/Ripk2/Prkcz/Hmgb1/Cracr2a/Sh3rf1/Rora/Ccr2/Myb/Ncor1/Tmem98/Stat3/Rsad2/Gadd45g/Socs1/Bcl6/Nfkbiz/Satb1/Socs5/Malt1	21
P10	GO:0046777	protein autophosphorylation	80/3845	241/28943	1.45847e-15	7.99543e-14	4.13201e-14	Rb1cc1/Stk17b/Epha4/Stk25/Mapkapk2/Stk39/Chp1/Trpm7/Tesk1/Tgfbr1/Jun/Pink1/Atp13a2/Yes1/Fgfr3/Ulk1/Pdgfa/Met/Aak1/Calm3/Dyrk1b/Map4k1/Igf1r/Smg1/Insr/Grk1/Vegfc/Prkaca/Mre11a/Hspa8/Thy1/Peak1/Ulk3/Csk/Clk3/Oxsr1/Fyn/Hk1/Bcr/Csnk1g2/Mknk2/Map2k2/Camk2b/Vrk2/Ppp2ca/Ulk2/Tnk1/Taok1/Nlk/Map3k3/Prkd1/Calm1/Mark3/Mak/Wnk2/Dapk1/Map3k1/Ptk2b/Rap2a/Stk24/Ptk2/Pim3/Acvr1b/Atg101/Map3k12/Map3k13/Pak2/Gsk3b…	80
P10	GO:0032922	circadian regulation of gene expression	36/3845	72/28943	7.63799e-14	3.06135e-12	1.5821e-12	Ncoa2/Per2/Hnrnpu/Lgr4/Id1/Noct/Ciart/Ppp1cb/Ppargc1a/Clock/Ppp1cc/Gfpt1/Bhlhe41/Cavin3/Arntl/Kdm8/Usp2/Kmt2a/Rora/Hdac2/Cry1/Rai1/Per1/Nr1d1/Csnk1d/Id2/Nampt/Ahr/Mta1/Csnk1e/Nrip1/Crem/Egr1/Hdac3/Maged1/Ogt	36
P10	GO:0090263	positive regulation of canonical Wnt signaling pathway	45/3845	108/28943	2.7467e-13	9.32133e-12	4.81724e-12	Tmem9/Nrarp/Zeb2/Ttc21b/Lgr4/Tbl1xr1/Fgf2/Sfrp2/Egf/Vcp/Reck/Fgfr3/Rbpj/Ruvbl1/Ppm1n/Plekha4/Usp47/Arntl/Gprc5b/Fam53b/Vps35/Pin1/Ppp2r3a/Rps12/Rnf146/Csnk1g2/Lgr5/Usp34/Ube2b/Csnk1d/Ppm1a/Wnk2/Map3k1/Fgf9/Ccar2/Csnk1e/Wnt10b/Prdm15/Ppm1b/Bambi/Kank1/Tnks2/Frat1/Ddx3x/Gpc3	45
P10	GO:0050821	protein stabilization	61/3845	193/28943	3.33294e-11	7.74547e-10	4.00284e-10	Bag2/Hspd1/Creb1/Epha4/Atp1b1/Stxbp1/Marchf7/Trim44/Chp1/Pfn2/Mfsd1/Pdcd10/Fbxw7/Ank2/Pink1/Park7/Tnip2/Wfs1/Apbb2/Hps4/Ncor2/Aak1/Gapdh/Atf7ip/Apbb1/Calr/Mt3/Pin1/Swsap1/Usp2/Rassf1/Usp19/Tcf3/Rab21/Cct4/Npm1/Ube2b/Nlk/Usp36/Hsp90aa1/Gtpbp4/Caml/Pik3r1/Clu/Naa16/Stk3/Ep300/Wnt10b/Rabl3/Cct8/Prkn/Cryaa/Bag6/Hsp90ab1/Smad7/Gnaq/Cdc37l1/Pten/Usp9x/Hcfc1/Tbl1x	61
P10	GO:0032436	positive regulation of proteasomal ubiquitin-dependent protein catabolic process	37/3845	92/28943	1.20188e-10	2.49477e-09	1.28929e-09	Dnajb2/Ddrgk1/Bbs7/Vcp/Plk3/Herpud1/Fbxo22/Arih2/Rnf217/Fzr1/Mapk9/Axin2/Sumo2/Csnk1d/Trib2/Rnf144a/Psen1/Akt1/Rnf144b/Rnf180/Plk2/Mapk8/Clu/Rnf19a/Trib1/Csnk1e/Rbx1/Prickle1/Gsk3b/Prkn/Stub1/Axin1/Socs5/Rnf14/Smad7/Fam122a/Ubqln2	37
P10	GO:0008360	regulation of cell shape	52/3845	159/28943	2.2979e-10	4.53499e-09	2.34367e-09	Vil1/Plxna2/Rnd3/Fmnl2/Ypel4/F2/Sema4a/Aldoart1/Epb41/Wdr1/Shroom3/Pxn/Wasf3/Plxna1/Eps8/Arhgap35/Arap1/Parva/Aldoa/Dlc1/Tpm1/Phip/Rhoa/Plxnb1/Epb41l2/Fyn/Rhobtb1/Crk/Gna13/Cdc42ep4/Slc9a3r1/Rhob/Syne3/Sema4d/Rhobtb3/Fermt2/Ptk2b/Myo10/Ptk2/Myh9/Parvb/Plxnb2/Fgd4/Dlg1/Brwd1/Ezr/Myl12a/Cdc42ep3/Rhoq/Bambi/Diaph1/Sh3kbp1	52
P10	GO:0045494	photoreceptor cell maintenance	23/3845	45/28943	1.36909e-09	2.3632e-08	1.2213e-08	Crb2/Mkks/Abca4/Crocc/Rho/Tub/Cln8/Clcn3/Nxnl1/Bbs2/Cngb1/Cib2/Bbs4/Lca5/Bsg/Esrrb/Mak/Nxnl2/Adgrv1/Cdhr1/Rp1l1/Tulp1/Pde6a	23
P10	GO:0043524	negative regulation of neuron apoptotic process	58/3845	195/28943	1.37061e-09	2.3632e-08	1.2213e-08	Hspd1/Bok/Btg2/Set/Stxbp1/Bdnf/Bcl2l1/Gdf5/Vstm2l/Dnajc5/Pik3ca/Nr4a3/Jun/Pink1/Park7/Trp73/Wfs1/Ppargc1a/Nos1/Kdm2b/Hipk2/Braf/Snca/Ndnf/Gabrb3/Arrb1/Sct/Lig4/Grk1/Cln8/Fgf20/Mt3/Cx3cl1/Agt/Pin1/Rhoa/Fyn/Unc5b/Adora2a/Vps54/Npm1/Six4/Hif1a/Psen1/Lgmn/Sncb/Il6st/Ptk2b/Retreg1/Oxr1/Map3k12/Prkn/Hsp90ab1/Msh2/Rock1/Jak2/Prdx3/Bhlhb9	58
P10	GO:0032092	positive regulation of protein binding	37/3845	101/28943	2.669e-09	4.28491e-08	2.21443e-08	Epb41l5/Actr3/Bdnf/Mapre1/Rapgef2/Ripk2/Epb41/Mapre3/Add1/Ran/Hipk2/Ephb6/Add2/Arrb1/Arhgef7/Aktip/Amfr/Pin1/Anxa2/Ppp2ca/Psen1/Mark3/Hfe/Plk2/Stk3/Mfng/Ep300/Cldn5/Gsk3b/App/Tiam1/Prkn/Pkd1/Hsp90ab1/Ticam1/Bambi/Usp9x	37
P10	GO:0031648	protein destabilization	25/3845	57/28943	1.47894e-08	2.00125e-07	1.03424e-07	Cul3/Id1/Pex2/Fbxw7/Snca/Isoc2b/Kdm8/Vps35/Siah1a/Xbp1/Commd1/Fbxw11/Npm1/Nr1d1/Gga3/Ccdc88c/Mylip/Fbxl3/Fbxo4/Rnf139/Ep300/Prkn/Rnf5/Btrc/Hdac6	25
P10	GO:2000369	regulation of clathrin-dependent endocytosis	13/3845	18/28943	1.75489e-08	2.34009e-07	1.20935e-07	Smap1/Dgkd/Sh3gl2/Dnajc6/Bmp2k/Wasl/Aak1/Neu3/Dnm2/Scyl2/Unc119/Tnk2/Ubqln2	13
P10	GO:0007026	negative regulation of microtubule depolymerization	19/3845	36/28943	1.87418e-08	2.46332e-07	1.27304e-07	Map2/Clasp1/Camsap2/Camsap1/Spef1/Arhgef2/Wdr47/Cib1/Hdgfl3/Ckap2/Katnb1/Gas2l1/Taok1/Map1b/Atxn7/Eml4/Hdac6/Mid1ip1/Mid1	19
P10	GO:0090090	negative regulation of canonical Wnt signaling pathway	42/3845	135/28943	5.9811e-08	7.01331e-07	3.62446e-07	Lrp4/Jade1/Wwtr1/Siah2/Sfrp2/Tmem131l/Tmem64/Tle1/Mllt3/Ptpru/Ctnnbip1/Mesp1/Dkk3/Cyld/Amfr/Ppp2r3a/Hdac2/Foxo3/Scyl2/Ddit3/Kremen1/G3bp1/Axin2/Sox9/Slc9a3r1/Ccdc88c/Gli3/Tmem170b/Amer2/Ubac2/Stk3/Prickle1/Lmbr1l/Gsk3b/App/Prkn/Axin1/Egr1/Csnk1a1/Tle4/Gpc3/Emd	42
P10	GO:0071277	cellular response to calcium ion	29/3845	78/28943	9.28884e-08	1.03256e-06	5.33623e-07	Ncstn/Kcnh1/Kcnb1/Ect2/Asph/Jun/Prkaa2/Clic4/Add1/Pkd2/Alox5ap/Braf/Syt3/Mef2a/Smpd1/Syt17/Fus/Jund/Junb/Cpne2/Scn5a/Syt1/Fos/Lgmn/Adgrv1/Cpne6/Nrxn1/Rasgrp2/Syt7	29
P10	GO:0006103	2-oxoglutarate metabolic process	12/3845	17/28943	9.60601e-08	1.06597e-06	5.50889e-07	Idh1/Phyh/Kyat3/Aadat/Gpt2/Got2/Ogdh/Dld/Dlst/Ogdhl/Got1/Idh3g	12
P10	GO:0031146	SCF-dependent proteasomal ubiquitin-dependent protein catabolic process	22/3845	51/28943	1.5447e-07	1.66516e-06	8.6055e-07	Wwtr1/Fbxw7/Fbxo6/Fbxl5/Cul1/Fbxl14/Amn1/Fbxo27/Fbxo17/Cul4a/Cul5/Fbxo9/Fbxw11/Fbxl20/Fbxo33/Fbxl21/Fbxl3/Fbxo4/Rbx1/Fbxl16/Fbxl17/Btrc	22
P10	GO:0043154	negative regulation of cysteine-type endopeptidase activity involved in apoptotic process	30/3845	84/28943	1.58768e-07	1.70006e-06	8.78587e-07	Siah2/Sfrp2/Klf4/Dhcr24/Park7/Dnajb6/Por/Aqp1/Snca/Fabp1/Akt2/Pih1d1/Arrb1/Usp47/Gas6/Mt3/Herpud1/Cdkn2d/Map2k5/Mical1/Adora2a/Fnip1/Rffl/Akt1/Mrtfa/Nr4a1/Pak2/Cryaa/Ddx3x/Rps6ka3	30
P10	GO:0001843	neural tube closure	36/3845	112/28943	2.078e-07	2.15562e-06	1.11402e-06	Sema4c/Enah/Lhx2/Zeb2/Lrp2/Sdc4/Sfrp2/Sec24b/Lmo4/Mthfr/Ski/Ift172/Cc2d2a/Shroom3/Glmn/Kdm2b/Lrp6/Arhgap35/Dlc1/Gatad2a/Prkaca/Bbs4/Setd2/Cited2/Mks1/Rara/Rock2/Hectd1/Mthfd1/Ptch1/Plxnb2/Prickle1/Rarg/Ift57/Sufu/Kdm6a	36
P10	GO:0070936	protein K48-linked ubiquitination	27/3845	72/28943	2.08033e-07	2.15562e-06	1.11402e-06	Cul3/Rnf152/Trim44/Ube2d3/Ube3c/Ube2k/Ube2h/Cul1/Ube3a/Amfr/Znrf1/Arih2/Tnfaip3/Rnf146/Cdc34/Rnf126/Ube2b/Rnf187/Ube2g1/Rffl/Ube2e2/Rbx1/Bfar/Prkn/Rnf5/Nedd4l/Btrc	27
P10	GO:0051443	positive regulation of ubiquitin-protein transferase activity	15/3845	27/28943	2.46433e-07	2.50893e-06	1.29661e-06	Fbxw7/Arrdc4/Dcun1d3/Dcun1d5/Pin1/Fzr1/Ube2n/Trib2/Arrdc3/Trib1/Rps2/Stub1/Axin1/Pten/Btrc	15
P10	GO:2000463	positive regulation of excitatory postsynaptic potential	18/3845	41/28943	1.51204e-06	1.3088e-05	6.76383e-06	Rims1/Prkcz/Reln/Ssh1/Cux2/Drd4/Nlgn2/Dlg4/Dbn1/Ptk2b/Cacnb3/Gsk3b/App/Tbc1d24/Nrxn1/Adrb2/Pten/Nlgn3	18
P10	GO:2001222	regulation of neuron migration	22/3845	57/28943	1.5471e-06	1.33375e-05	6.89278e-06	Ntng2/Rapgef2/Arhgef2/Unc5c/Sema3a/Reln/Unc5d/Ulk4/Camk2b/Stat3/Flrt2/Phactr1/Zswim6/Mapk8/Nipbl/Scrt1/Plxnb2/Gsk3b/Tbc1d24/Camk2a/Nexmif/Gpr173	22
P10	GO:0045600	positive regulation of fat cell differentiation	25/3845	70/28943	1.67209e-06	1.43188e-05	7.39993e-06	Creb1/Hnrnpu/Fndc3b/Noct/Sfrp2/Tmem64/Zc3h12a/Napepld/Cds1/Medag/Tph1/Lpl/Carm1/Zbtb16/Xbp1/Sh3pxd2b/Axin2/Metrnl/Id2/Akt1/Rreb1/Wdfy2/Klf5/Stk3/Zfp385a	25
P10	GO:0060612	adipose tissue development	24/3845	66/28943	1.85196e-06	1.57123e-05	8.12007e-06	Ncoa2/Klf7/Parp1/Atf2/Tbl1xr1/Pik3ca/Pgrmc2/Spg20/Lmna/Ppargc1a/Dyrk1b/Dgat2/Bbs4/Xbp1/Sh3pxd2b/Ubb/Ncoa1/Pum2/Id2/Sptlc2/Arrdc3/Ppard/Zfp516/Ap1s2	24
P10	GO:0007097	nuclear migration	16/3845	34/28943	1.86081e-06	1.5725e-05	8.12663e-06	Kif1a/Lmna/Dock7/Cdc42/Tmem201/Sun1/Dctn1/Tacc1/Syne1/Fbxw11/Slc9a3r1/Syne2/Syne3/Ptk2/Lmnb1/Slit1	16
P10	GO:0009642	response to light intensity	9/3845	12/28943	1.92203e-06	1.61784e-05	8.36094e-06	Gnat2/Cntnap2/Rdh13/Akt2/Gnb5/Gnat1/Slc24a4/Ext1/Rs1	9
P10	GO:0042462	eye photoreceptor cell development	19/3845	46/28943	2.3923e-06	1.97226e-05	1.01926e-05	Crb2/Gnat2/Gngt1/Alms1/Rdh13/Th/Thy1/Bbs4/Nr2e3/Gnat1/Ahi1/Prdm1/Fscn2/Thrb/Rpgrip1/Nrl/Tulp1/Cabp4/Rpgr	19
P10	GO:0007602	phototransduction	15/3845	31/28943	2.51856e-06	2.06573e-05	1.06756e-05	Opn3/Gnat2/Gnb1/Gngt1/Opn1sw/Rho/Arrb1/Grk1/Cngb1/Gnat1/Slc24a4/Opn4/Guca1a/Cabp4/Rs1	15
P10	GO:0007032	endosome organization	24/3845	67/28943	2.52361e-06	2.06723e-05	1.06834e-05	Als2/Tmem9/Stx6/Vamp4/Dnm1/Plekhf2/Hook1/Pheta1/Chmp3/Tmcc1/Vps33b/Aktip/Vps4a/Rab27a/Dnajc13/Snx3/Washc4/Rilp/Laptm4b/Chmp2b/Synj1/Prkn/Washc1/Pi4k2a	24
P10	GO:0002089	lens morphogenesis in camera-type eye	14/3845	28/28943	3.33223e-06	2.66828e-05	1.37896e-05	Abi2/Pou2f1/Prox1/Tdrd7/Ski/Fgfr3/Hipk2/Nectin1/Cited2/Meis1/Sox11/Nectin3/Cryaa/Six3	14
P10	GO:1903376	regulation of oxidative stress-induced neuron intrinsic apoptotic signaling pathway	8/3845	10/28943	3.37635e-06	2.69688e-05	1.39374e-05	Parp1/Fbxw7/Mcl1/Pink1/Park7/Hif1a/Prkn/Ralbp1	8
P10	GO:0120163	negative regulation of cold-induced thermogenesis	19/3845	47/28943	3.51641e-06	2.79137e-05	1.44257e-05	Nr1h3/Lgr4/Id1/Dock7/Nrd1/Rheb/Rbpj/Arntl/Zfp423/Acvr2b/Ddit3/Flcn/Pctp/Nr1d1/Nova1/Arrdc3/Abhd6/Rb1/Wnt10b	19
P10	GO:0009791	post-embryonic development	38/3845	135/28943	3.87217e-06	3.03395e-05	1.56794e-05	Fzd5/Kdm5b/Rc3h2/Gnas/Myt1/Tiparp/Tet2/Acadm/Aco1/Tgfbr1/Klf4/Trp73/Grcc10/Myo7a/Plekha1/Grk1/Rab3a/Siah1a/Kcnj1/Kmt2a/Acvr2b/Csrnp1/Prdm1/Sgpl1/Llgl2/Ahr/Psen1/Aldh5a1/Ago2/Heg1/Hmgn1/Dscam/Mmut/Smad2/Gnaq/Jak2/Usp9x/Zfx	38
P10	GO:0070373	negative regulation of ERK1 and ERK2 cascade	27/3845	83/28943	5.12648e-06	3.89127e-05	2.011e-05	Epha4/Dusp10/Spry1/Klf4/Ephb2/Arrb1/Dusp26/Dusp4/Pin1/Csk/Cnksr3/Dusp6/Xbp1/Flcn/Dusp3/Slc9a3r1/Wnk2/Spry2/Dlg1/Ezr/Dusp1/Spry4/Ptpn2/Smad4/Gstp1/Pten/Rps6ka6	27
P10	GO:0060080	inhibitory postsynaptic potential	12/3845	22/28943	5.25031e-06	3.97117e-05	2.05229e-05	Rims1/Bdnf/Ntsr1/Chrna4/Gabrb3/Drd4/Cx3cl1/Insyn1/Adora2a/Nlgn2/Dbn1/Nlgn3	12
P10	GO:0043153	entrainment of circadian clock by photoperiod	14/3845	29/28943	5.65347e-06	4.24109e-05	2.19179e-05	Per2/Ppp1cb/Pde6b/Ppp1cc/Nr2f6/Usp2/Cry1/Per1/Id2/Mta1/Fbxl21/Fbxl3/Sik1/Fbxl17	14
P10	GO:2000678	negative regulation of transcription regulatory region DNA binding	11/3845	19/28943	6.04747e-06	4.50617e-05	2.32878e-05	Per2/Lhx2/Hey1/Fbxw7/Hey2/Ddit3/Hand1/Id2/Sox11/Psen1/Ankrd33	11
P10	GO:0006099	tricarboxylic acid cycle	15/3845	33/28943	6.68628e-06	4.91285e-05	2.53895e-05	Idh1/Sdhc/Aco1/Mdh2/Suclg1/Suclg2/Idh2/Cs/Ogdh/Mdh1/Dlst/Pdhb/Ogdhl/Aco2/Idh3g	15
P10	GO:0000045	autophagosome assembly	31/3845	104/28943	8.22742e-06	5.94934e-05	3.0746e-05	Rb1cc1/Map1lc3a/Trp53inp2/Lrba/Sh3glb1/Trp53inp1/Snx30/Pink1/Ulk1/Atp2a2/Gabarapl1/Arfip2/Tmem41b/Ctsd/Gabarapl2/Atg4d/Epm2a/Atg5/Mtmr3/Rab1a/Ulk2/Phf23/Wipi1/Ubxn2a/Psen1/Pacs2/Snx18/Atg101/Atg3/Rnf5/Ubqln2	31
P10	GO:0051496	positive regulation of stress fiber assembly	21/3845	58/28943	8.69048e-06	6.24896e-05	3.22944e-05	Sdc4/Pfn2/Tesk1/Tgfbr1/Cdc42/Arhgef10l/Pxn/Braf/Tpm1/Rhoa/Nf2/Sh3pxd2b/Pdlim4/Ppm1e/Rock2/Evl/Carmil1/Fermt2/Sorbs3/Rapgef3/Cd47	21
P10	GO:0001707	mesoderm formation	23/3845	67/28943	9.22809e-06	6.60591e-05	3.41392e-05	Bmpr2/Epb41l5/Crb2/Sfrp2/Nr4a3/Macf1/Exoc4/Tlx2/Mesp1/Mesp2/Prkaca/Pofut2/Txnrd1/Nf2/Hand1/Kdm6b/Prkar1a/Axin1/Srf/Twsg1/Six2/Smad2/Kdm6a	23
P10	GO:0048596	embryonic camera-type eye morphogenesis	14/3845	30/28943	9.30327e-06	6.6449e-05	3.43406e-05	Fzd5/Prox1/Sp3/Ift172/Kdm2b/Hipk2/Lrp6/Th/Stra6/Cited2/Sox11/Sp1/Cryaa/Six3	14
P10	GO:1901029	negative regulation of mitochondrial outer membrane permeabilization involved in apoptotic signaling pathway	8/3845	11/28943	1.09255e-05	7.60872e-05	3.93216e-05	Tmem14a/Bok/Bcl2l1/Slc35f6/Slc25a4/Ier3/Acaa2/Slc25a5	8
P10	GO:1903599	positive regulation of autophagy of mitochondrion	8/3845	11/28943	1.09255e-05	7.60872e-05	3.93216e-05	Vps13d/Slc25a4/Cers1/Fbxo7/Vdac1/Hif1a/Prkn/Slc25a5	8
P10	GO:0040015	negative regulation of multicellular organism growth	10/3845	17/28943	1.34612e-05	9.15587e-05	4.73173e-05	Gnas/Atxn2/Alms1/Bbs2/Socs2/Rai1/Lgmn/Ptch1/Adrb2/Fxn	10
P10	GO:0061000	negative regulation of dendritic spine development	10/3845	17/28943	1.34612e-05	9.15587e-05	4.73173e-05	Ngef/Dnm3/Ube3a/Hdac2/Fstl4/Plk2/Asap1/Ptprs/Pten/Nlgn3	10
P10	GO:0045740	positive regulation of DNA replication	19/3845	51/28943	1.43788e-05	9.69776e-05	5.01178e-05	Cacybp/Endog/Ino80/Cst3/Egf/Stoml2/Jun/Faf1/Cdc42/Dbf4/Met/Smarca5/Cdt1/Npm1/Kat7/Baz1a/Mapk8/Brpf3/Stn1	19
P10	GO:0060021	roof of mouth development	30/3845	102/28943	1.52784e-05	0.000102292	5.28641e-05	Msc/Bbs7/Intu/Tiparp/Chd7/Asph/Tgfbr1/Ephb2/Dhrs3/Ski/Insig1/Ift172/Lrp6/Gabrb3/Plekha1/Acvr2b/Csrnp1/Tbc1d32/Sgpl1/Nprl3/Tmem107/Sox11/Gli3/Pak1ip1/Col2a1/Dlg1/Col11a2/Smad4/Smad2/Bcor	30
P10	GO:0032435	negative regulation of proteasomal ubiquitin-dependent protein catabolic process	16/3845	39/28943	1.64953e-05	0.000108625	5.61373e-05	Uchl5/Ddrgk1/Sdcbp/Park7/Rybp/Svip/N4bp1/Tlk2/Hfe/Caml/Fhit/Ccar2/Bag6/Hsp90ab1/Usp9x/Ogt	16
P10	GO:0050908	detection of light stimulus involved in visual perception	12/3845	24/28943	1.6957e-05	0.000111095	5.74138e-05	Cep250/Gnat2/Cacna2d4/Rgs9bp/Cngb1/Gnat1/Ccdc66/Atp8a2/Sema5b/Tulp1/Pcare/Gucy2f	12
P10	GO:0042147	retrograde transport, endosome to Golgi	26/3845	84/28943	2.06408e-05	0.000132523	6.84874e-05	Stx6/Tmem87b/Arfip1/Evi5/Pheta1/Vps29/Snx8/Dennd2a/Dctn1/Magel2/Rab6a/Dennd5a/Vps35/Rab6b/Snx3/Rnf126/Vps54/Cltc/Vti1b/Rhobtb3/Cln5/Washc1/Prepl/Slc66a2/Ric1/Snx12	26
P10	GO:0032469	endoplasmic reticulum calcium ion homeostasis	13/3845	28/28943	2.08475e-05	0.000133449	6.89661e-05	Tmco1/Rap1gds1/Wfs1/Atp2a2/Bbc3/Herpud1/Psen1/Pacs2/Selenok/Tmtc4/Grina/Tmbim6/App	13
P10	GO:0034063	stress granule assembly	13/3845	28/28943	2.08475e-05	0.000133449	6.89661e-05	Ythdf3/Csde1/Prkaa2/G3bp2/Atxn2/Tia1/Lsm14a/Ddx6/Cirbp/G3bp1/Pum2/Rps23/Ddx3x	13
P10	GO:0043984	histone H4-K16 acetylation	11/3845	21/28943	2.1833e-05	0.000138845	7.17547e-05	Kansl3/Auts2/Pih1d1/Kmt2a/Msl2/Atg5/Msl1/Kansl1/Hcfc1/Ogt/Msl3	11
P10	GO:0035914	skeletal muscle cell differentiation	28/3845	94/28943	2.23883e-05	0.000142106	7.34401e-05	Hdac4/Btg2/Myog/Cops2/Mef2d/Heyl/Selenon/Arntl/Cdon/Bcl9l/Cited2/Egr2/Lemd3/Sox11/Six4/Fos/Rbm24/Nln/Nr1d2/Rb1/Klf5/Maff/Ankrd33/Nr4a1/Uqcc2/Egr1/Ankrd2/Emd	28
P10	GO:0002931	response to ischemia	16/3845	40/28943	2.41105e-05	0.000150574	7.78161e-05	Per2/Bcl2l1/Uchl1/Cycs/Ndnf/Hk2/Cib1/Cx3cl1/Mlycd/Hk1/Rock2/Ptk2b/Rcan1/Stub1/Egr1/Camk2a	16
P10	GO:0006493	protein O-linked glycosylation	22/3845	66/28943	2.43112e-05	0.000151537	7.83141e-05	Galnt13/Pofut1/Tet2/Pomgnt1/Plod3/C1galt1/Galnt18/Large1/Tet1/Pofut2/Rxylt1/Galnt10/St6galnac2/Crppa/B3galnt2/Tmtc4/Gxylt1/Xxylt1/Galnt1/B4gat1/Gcnt1/Ogt	22
P10	GO:0016188	synaptic vesicle maturation	8/3845	12/28943	2.89325e-05	0.000177243	9.15985e-05	Stxbp1/Picalm/Zdhhc2/Clcn3/Rab3a/Unc13c/Dlg4/Zdhhc15	8
P10	GO:2000322	regulation of glucocorticoid receptor signaling pathway	8/3845	12/28943	2.89325e-05	0.000177243	9.15985e-05	Ncoa2/Bdnf/Clock/Ppp5c/Arntl/Cry1/Per1/Nr3c1	8
P10	GO:0048102	autophagic cell death	9/3845	15/28943	2.99345e-05	0.000183133	9.46427e-05	Bmf/Sh3glb1/Trp53inp1/Cdkn1b/Calm3/Cdkn2d/Calm1/Dapk1/Calm2	9
P10	GO:0033209	tumor necrosis factor-mediated signaling pathway	25/3845	81/28943	3.11732e-05	0.000190062	9.82235e-05	Stat1/Traf5/Commd7/Spata2/Pias3/Rraga/Ube2k/Gas6/Cyld/Traf3ip2/Foxo3/Lims1/Rffl/Nfkbia/F2rl1/Ptk2b/Otulin/Ext1/Sharpin/Tnfrsf13c/Cdip1/Prkn/Ptpn2/Tjp2/Jak2	25
P10	GO:0032007	negative regulation of TOR signaling	17/3845	45/28943	3.26322e-05	0.000197084	0.000101852	Sh3bp4/Rnf152/Endog/Prkaa2/Sesn2/Castor2/Bmt2/Akt1s1/Arntl/Epm2a/Sesn1/Ddit4/Nprl3/Fnip1/Flcn/Hif1a/Gsk3b	17
P10	GO:0030513	positive regulation of BMP signaling pathway	16/3845	41/28943	3.46806e-05	0.000208661	0.000107835	Bmpr2/Crb2/Gdf5/Hes5/Rbpj/Numa1/Fkbp8/Zfp423/Sox11/Foxd1/Gdf2/Acvrl1/Twsg1/Smad4/Smad2/Gpc3	16
P10	GO:0051642	centrosome localization	14/3845	33/28943	3.54347e-05	0.000212409	0.000109772	Plxna2/Gpsm2/Tmem201/Sun1/Dync1li2/Pard3/Syne1/Cep83/Ndel1/Syne2/Bicd2/Dlg1/Ezr/Kif5b	14
P10	GO:0016239	positive regulation of macroautophagy	24/3845	77/28943	3.7262e-05	0.000222324	0.000114897	Gpsm1/Sh3glb1/Ripk2/Map3k7/Snx30/Sesn2/Pink1/Vps13d/Ulk1/Slc25a4/Cers1/Scoc/Pafah1b2/Fyco1/Epm2a/Sesn1/Vdac1/Wipi1/Hif1a/Sptlc2/Snx18/Prkn/Adrb2/Slc25a5	24
P10	GO:0045599	negative regulation of fat cell differentiation	20/3845	59/28943	4.27476e-05	0.000251083	0.000129759	Wwtr1/Runx1t1/Insig1/Ncor2/Lrp6/Arntl/Rora/Mmp11/Ddit3/Flcn/Trib2/Jdp2/Fermt2/Trio/Ccn4/Wnt10b/Axin1/Zfp36l2/Mkx/Ccdc85b	20
P10	GO:0018027	peptidyl-lysine dimethylation	12/3845	26/28943	4.67978e-05	0.000271148	0.000140129	Suv39h2/Setd7/Kdm3a/Kmt5c/Pih1d1/Eef1akmt2/Kmt2a/Setd2/Smarcb1/Kmt2d/Setbp1/Kmt5b	12
P10	GO:1903077	negative regulation of protein localization to plasma membrane	12/3845	26/28943	4.67978e-05	0.000271148	0.000140129	Lyplal1/Ppp2r5a/Bcl2l1/Picalm/Csk/Gopc/Cltc/Abi3/Hectd1/Numb/Ap2m1/Rhoq	12
P10	GO:0042149	cellular response to glucose starvation	19/3845	55/28943	4.90433e-05	0.000281166	0.000145306	Nfe2l2/Sh3glb1/Prkaa2/Slc2a1/Zc3h12a/Sesn2/Prkag2/Tbl2/Bhlha15/Asns/Sesn1/Foxo3/Mtmr3/Xbp1/Gck/Nim1k/Sik1/Plin3/Impact	19
P10	GO:1900181	negative regulation of protein localization to nucleus	16/3845	42/28943	4.91405e-05	0.000281166	0.000145306	Chp1/Pkia/Dclk1/Dclk2/Otud7b/Cabp1/Mfhas1/Ppp2ca/Flcn/Tmem98/Akap1/Fbxo4/Gsk3b/App/Ctnna1/Maged1	16
P10	GO:0035372	protein localization to microtubule	10/3845	19/28943	4.95799e-05	0.000283175	0.000146344	Hnrnpu/Mapre1/Mapre3/Abhd17c/Abhd17a/Gas2l1/Gsk3b/Mapre2/Diaph1/Mid1	10
P10	GO:0043525	positive regulation of neuron apoptotic process	26/3845	88/28943	5.04996e-05	0.000288171	0.000148926	Hdac4/Atf2/Ctsz/Fbxw7/Mcl1/Jun/Pcsk9/Cdc42/Fgfr3/Ube2m/Bbc3/Pin1/Rhoa/Foxo3/Cdc34/Pawr/Ddit3/Cdk5r1/Mapk8/Gsk3b/App/Ralbp1/Egr1/Hdac3/Nr3c1/Ppp2r2b	26
P10	GO:0120162	positive regulation of cold-induced thermogenesis	28/3845	98/28943	5.15568e-05	0.000293161	0.000151505	Per2/Adipor1/Gnas/Fabp5/Decr1/Oma1/Alpl/Ppargc1a/Prkab1/Ache/Kdm3a/Alms1/Igf1r/Ucp2/Il4ra/Acsl1/Appl2/Stat6/Kdm6b/Ybx2/Gadd45g/Epas1/Hdac3/Ppargc1b/Adrb2/Zfp516/Jak2/Ogt	28
P10	GO:0048013	ephrin receptor signaling pathway	14/3845	34/28943	5.28918e-05	0.000298194	0.000154106	Epha4/Ngef/Chn1/Ephb2/Rbpj/Ptpn11/Efnb2/Crk/Cdk5r1/Ptk2/Tiam1/Anks1/Ss18/Efnb1	14
P10	GO:0033138	positive regulation of peptidyl-serine phosphorylation	34/3845	129/28943	5.41059e-05	0.00030415	0.000157184	Mapkap1/Bdnf/Pik3ca/Pfn2/Pdcd10/Fnip2/Sfrp2/Ripk2/Dock7/Pink1/Park7/Nos1/Met/Braf/Snca/Akt2/Arrb1/Gas6/Agt/Phip/Mif/Fnip1/Prkd1/Hsp90aa1/Akt1/Spry2/Rapgef3/Tfrc/App/Axin1/Hsp90ab1/Nrxn1/Hdac6/Mtcp1	34
P10	GO:0097104	postsynaptic membrane assembly	7/3845	10/28943	6.02862e-05	0.000336465	0.000173884	Lrp4/Ephb2/Magi2/Nlgn2/Nrxn1/Nrxn2/Nlgn3	7
P10	GO:2000807	regulation of synaptic vesicle clustering	7/3845	10/28943	6.02862e-05	0.000336465	0.000173884	Bcl2l1/Magi2/Picalm/Nlgn2/Pcdh17/Pten/Nlgn3	7
P10	GO:0035970	peptidyl-threonine dephosphorylation	9/3845	16/28943	6.03266e-05	0.000336465	0.000173884	Dusp10/Pdp1/Ppm1n/Ppp2ca/Ppm1e/Ppm1a/Dusp1/Ppm1b/Dusp5	9
P10	GO:0090630	activation of GTPase activity	29/3845	104/28943	6.22702e-05	0.000346518	0.000179079	Tbc1d8/Ngef/Usp6nl/Ect2/Dock7/Agap3/Tbc1d1/Arhgap24/Evi5/Sgsm1/Iqsec3/Akt2/Sipa1l3/Adprhl1/Tbc1d9/Mtss2/Sipa1l2/Bcr/Tbc1d30/Ndel1/Rap1gap2/Crk/Abr/Foxj1/Eif5/Rasa1/Ptk2b/Crkl/Tiam1	29
P10	GO:0070534	protein K63-linked ubiquitination	21/3845	65/28943	6.2278e-05	0.000346518	0.000179079	Rnf152/Traf5/Ube2v1/Pnkp/Magel2/Nedd4/Arih2/Traf3ip2/Rnf126/Ube2n/Ube2b/Ube2g1/Hectd1/Otub2/Ube2e2/Bfar/Prkn/Stub1/Rnf5/Zfp91/Ddx3x	21
P10	GO:0048025	negative regulation of mRNA splicing, via spliceosome	11/3845	23/28943	6.47869e-05	0.000358846	0.00018545	Srsf4/Srsf9/Hnrnpa2b1/Hnrnpl/Pcbp4/Ptbp1/Npm1/Hnrnpk/Sap18/Dyrk1a/Celf4	11
P10	GO:0099149	regulation of postsynaptic neurotransmitter receptor internalization	11/3845	23/28943	6.47869e-05	0.000358846	0.00018545	Usp46/Iqsec1/Drd4/Efnb2/Nedd4/Ppp3r1/Hap1/Numb/Arc/Synj1/Atad1	11
P10	GO:0030953	astral microtubule organization	8/3845	13/28943	6.64176e-05	0.000366296	0.000189301	Clasp1/Pde4dip/Numa1/Limk2/Kpnb1/Cenpj/Dlg1/Ezr	8
P10	GO:0031340	positive regulation of vesicle fusion	8/3845	13/28943	6.64176e-05	0.000366296	0.000189301	Snca/C2cd5/Akt2/Syt3/Syt1/Doc2b/Kif5b/Syt7	8
P10	GO:0042532	negative regulation of tyrosine phosphorylation of STAT protein	8/3845	13/28943	6.64176e-05	0.000366296	0.000189301	Traf3ip1/Nf2/Ggnbp2/Socs3/Pibf1/Socs1/Parp14/Ptpn2	8
P10	GO:1901298	regulation of hydrogen peroxide-mediated programmed cell death	8/3845	13/28943	6.64176e-05	0.000366296	0.000189301	Endog/Pink1/Park7/Met/Foxo3/Pawr/Glrx/Hdac6	8
P10	GO:1901679	nucleotide transmembrane transport	8/3845	13/28943	6.64176e-05	0.000366296	0.000189301	Slc25a51/Slc25a33/Lrrc8c/Lrrc8e/Slc25a4/Slc25a36/Slc25a32/Slc25a5	8
P10	GO:0009410	response to xenobiotic stimulus	67/3845	317/28943	6.88641e-05	0.000378163	0.000195434	Creb1/Hdac4/Nfe2l2/Slc1a2/Bdnf/Nfatc2/Gnas/Nceh1/Sfrp2/Atp1a1/Jun/Pde4b/Prkaa2/Crot/Kcnh2/Uchl1/Nos1/Aacs/Braf/Cntnap2/Snca/Mat2a/Atp1a3/Gabrb3/Arnt2/Usp47/Gas6/Acsl1/Cers1/Pde4a/Rora/Myo6/Rhoa/Oxsr1/Traf3ip2/Atg5/Tcf3/Ppp1r12a/Rap1b/Xbp1/Mapk9/Ube2b/Guk1/Ppm1e/Ahr/Fos/Cyp46a1/Tpmt/Tent4a/Srd5a1/Rasa1/Rb1/Slitrk5/Rap2a/Ywhaz/Crkl/Dgcr2/Tfrc/Kcne2/Ptprm/Npc1/Ss18/Gstp1/Aip/As3mt/Gsto1/Add3	67
P10	GO:0043407	negative regulation of MAP kinase activity	20/3845	61/28943	7.32049e-05	0.000399945	0.000206691	Rgs2/Aida/Dusp10/Ptprj/Hipk3/Spry1/Sfrp2/Uchl1/Paqr3/Smpd1/Agt/Dusp7/Hyal2/Hmgcr/Spry2/Gsk3b/Dusp1/Stk38/Spry4/Gstp1	20
P10	GO:0030866	cortical actin cytoskeleton organization	15/3845	39/28943	7.39648e-05	0.000401559	0.000207525	Vil1/Fmnl2/Ect2/Epb41/Cavin3/Calr/Epb41l2/Plek/Llgl2/Rock2/Akap11/Dlg1/Ezr/Rhoq/Rock1	15
P10	GO:0060292	long-term synaptic depression	15/3845	39/28943	7.39648e-05	0.000401559	0.000207525	Adora1/Stxbp1/Bcl2l1/Kcnb1/Sorcs2/Ppp1r9a/Mgll/Slc24a1/Plk2/Abhd6/Ptk2b/Arc/App/Srf/Pten	15
P10	GO:0042073	intraciliary transport	18/3845	52/28943	7.46289e-05	0.0004036	0.000208579	Traf3ip1/Ttc21b/Ttc30b/Kif3b/Intu/Ssx2ip/Kif17/Ift172/Ift81/Klc3/Tub/Lca5/Cep131/Mak/Ift57/Dync2li1/Arl3/Rpgr	18
P10	GO:0061028	establishment of endothelial barrier	18/3845	52/28943	7.46289e-05	0.0004036	0.000208579	Rapgef2/Zdhhc21/Add1/Myadm/Pde2a/Rap1b/Fasn/Rock2/F2rl1/Marveld2/Pde4d/Akap11/Rapgef3/Cldn5/Ezr/Ptprs/Rock1/Tjp2	18
P10	GO:0030433	ubiquitin-dependent ERAD pathway	25/3845	85/28943	7.58443e-05	0.000409483	0.000211619	Dnajb2/Ubxn4/Ube2j1/Vcp/Ecpas/Faf1/Fbxo6/Wfs1/Rnf103/Aup1/Fbxo27/Fbxo17/Svip/Calr/Amfr/Herpud1/Usp19/Dnajb9/Jkamp/Foxred2/Stub1/Rnf5/Bag6/Dnajc18/Ubqln2	25
P10	GO:0045665	negative regulation of neuron differentiation	26/3845	90/28943	7.67744e-05	0.00041346	0.000213675	Hey1/Cdk5rap2/Disp3/Casz1/Trp73/Hes5/Fgfr3/Zfp536/Apbb1/Calr/Ddx6/Dixdc1/Hmg20a/Rhoa/Foxo3/Ptbp1/Meis1/Slc6a4/Sox9/Id2/Gli3/Zhx2/Gsk3b/App/Six3/Mib1	26
P10	GO:0035335	peptidyl-tyrosine dephosphorylation	14/3845	35/28943	7.74102e-05	0.000416185	0.000215083	Dusp10/Ptprj/Ptpn12/Ptpn11/Dusp7/Epm2a/Dusp6/Dusp3/Dusp22/Tns2/Dusp1/Ptprs/Ptpn2/Dusp5	14
P10	GO:0001889	liver development	35/3845	137/28943	8.44812e-05	0.000452306	0.00023375	Rb1cc1/Cul3/Prox1/Upf2/Sp3/Atf2/Pik3ca/Tet2/Acadm/Jun/Pcsk9/Pkd2/Aacs/Met/Ceacam1/Mesp1/Cadm1/Pkm/Onecut1/Cited2/Tnfaip3/Sec63/Lims1/Smarcb1/Xbp1/Sox9/Ahr/Jarid2/Ptcd2/Pck2/Mpst/Sp1/Pkd1/Man2a1/Lims2	35
P10	GO:0003214	cardiac left ventricle morphogenesis	10/3845	20/28943	8.73405e-05	0.00046336	0.000239463	Sfrp2/Rbpj/Cpe/Hey2/Hand1/Ahr/Ryr2/Fgf9/Smad4/Rnls	10
P10	GO:0032012	regulation of ARF protein signal transduction	10/3845	20/28943	8.73405e-05	0.00046336	0.000239463	Arfgef1/Map4k4/Iqsec1/Iqsec3/Cyth2/Arfgef3/Cyth1/Mapre2/Psd2/Psd	10
P10	GO:0032230	positive regulation of synaptic transmission, GABAergic	10/3845	20/28943	8.73405e-05	0.00046336	0.000239463	Car2/Cckbr/Car7/Adora2a/Nlgn2/Hap1/Nalcn/Prkce/Nrxn1/Kif5b	10
P10	GO:0038166	angiotensin-activated signaling pathway	9/3845	17/28943	0.00011305	0.000585707	0.000302691	Car2/Ahcyl1/Rap1gds1/Agtrap/Nr3c2/Agt/Rock2/Rock1/Camk2a	9
P10	GO:0051386	regulation of neurotrophin TRK receptor signaling pathway	9/3845	17/28943	0.00011305	0.000585707	0.000302691	Spry1/Sh3glb1/Ulk1/Agt/Tmem108/Wasf1/Cyfip2/Spry2/Ppp2r5d	9
P10	GO:0090083	regulation of inclusion body assembly	9/3845	17/28943	0.00011305	0.000585707	0.000302691	Dnajb2/Dnajb6/Dnajb1/Dnaja4/Cdc34/Hap1/Hspa2/Sacs/Clu	9
P10	GO:0030511	positive regulation of transforming growth factor beta receptor signaling pathway	13/3845	32/28943	0.000115255	0.00059045	0.000305143	Zeb2/Npnt/Sdcbp/Hipk2/Furin/Cdkn1c/Cited2/Flcn/Ep300/Axin1/Hsp90ab1/Smad4/Got1	13
P10	GO:0098810	neurotransmitter reuptake	13/3845	32/28943	0.000115255	0.00059045	0.000305143	Per2/Slc1a2/Slc1a7/Park7/Nos1/Snca/Slc6a11/Cln8/Slc6a4/Prkn/Slc29a1/Slc29a2/Gpm6b	13
P10	GO:0042771	intrinsic apoptotic signaling pathway in response to DNA damage by p53 class mediator	16/3845	45/28943	0.000128867	0.00065237	0.000337143	Phlda3/Marchf7/Trp73/Hipk2/Bbc3/Ddit4/Mif/Ppp2r5c/Hnrnpk/Ep300/Zfp385a/Cdip1/Cdkn1a/Bag6/Msh2/Tmem109	16
P10	GO:0051898	negative regulation of protein kinase B signaling	16/3845	45/28943	0.000128867	0.00065237	0.000337143	Phlda3/Ptprj/Bank1/Klf4/Magi2/Igf1r/Cib1/Cavin3/Plekha1/Hyal2/Ddit3/Ppp2ca/Flcn/Slc9a3r1/Dlg1/Pten	16
P10	GO:0046854	phosphatidylinositol phosphate biosynthetic process	18/3845	54/28943	0.000130287	0.000657999	0.000340052	Inpp1/Sla2/Pik3ca/Pi4kb/Tmem150a/Uvrag/Smg1/Pik3r2/Ip6k2/Socs2/Socs7/Socs3/Ttc7b/Pik3r1/Socs1/Socs5/Ttc7/Pi4k2a	18
P10	GO:0032465	regulation of cytokinesis	28/3845	103/28943	0.000133794	0.000674651	0.000348658	Cul3/Ahctf1/Bcl2l1/Kif3b/Ect2/Cdc14a/Sh3glb1/Plk3/Cdc42/Klhl21/Chmp3/Calm3/Igf1r/Uvrag/Vps4a/Map10/Pin1/Bbs4/Rhoa/Setd2/Plk5/Flcn/Rab11fip4/Calm1/Plk2/Birc6/Prkce/Calm2	28
P10	GO:0090110	COPII-coated vesicle cargo loading	8/3845	14/28943	0.000136863	0.000685941	0.000354492	Mia3/Sec23b/Sec24b/Insig1/Sar1a/Rab1a/Sec24a/Sec24c	8
P10	GO:0097499	protein localization to non-motile cilium	8/3845	14/28943	0.000136863	0.000685941	0.000354492	Ttc21b/Gfy/Tub/Bbs4/Arl6/Arl13b/Tulp1/Pcare	8
P10	GO:1901524	regulation of mitophagy	8/3845	14/28943	0.000136863	0.000685941	0.000354492	Pink1/Vps13d/Slc25a4/Cers1/Rnf41/Vdac1/Prkn/Slc25a5	8
P10	GO:0032091	negative regulation of protein binding	27/3845	98/28943	0.000136996	0.000685941	0.000354492	Bag2/Map2/Dnajb2/Epb41l5/Ckmt1/Id1/Ctsz/Pcsk9/Ctnnbip1/Park7/Crmp1/Atp2a2/Pin1/Carm1/Tdg/Akt1/Hfe/Hnrnpk/Mapk8/Tmbim6/Gsk3b/Stub1/Cdkn1a/Efhb/Rock1/Adrb2/Crtac1	27
P10	GO:0042632	cholesterol homeostasis	27/3845	98/28943	0.000136996	0.000685941	0.000354492	Soat1/Nr1h3/Raly/Pex2/Abca1/Ttc39b/Pcsk9/Insig1/Scarb1/Alms1/Dgat2/Lpl/Gramd1b/Abcg4/Rora/Nus1/Xbp1/Commd1/Sec24a/Nfe2l1/Nr1d1/Acox1/Mylip/Srebf2/Lima1/Abcg1/Npc1	27
P10	GO:0030512	negative regulation of transforming growth factor beta receptor signaling pathway	26/3845	93/28943	0.000139282	0.000696843	0.000360126	Skil/Spry1/Ski/Suds3/Strap/Htra1/Ing1/Glg1/Pin1/Dnm2/Bcl9l/Onecut1/Hdac2/Tet1/Zbtb7a/Lemd3/Xbp1/Sap30l/Ppm1a/Spry2/Stub1/Bambi/Ldlrad4/Smad7/Ogt/Rbbp7	26
P10	GO:0006513	protein monoubiquitination	25/3845	88/28943	0.000140445	0.000701023	0.000362287	Ube2w/Cul3/Marchf7/Ddb2/Pef1/Pcgf3/Kdm2b/Cul1/Pcgf1/Rybp/Nedd4/Ube2cbp/Rnf126/Trim41/Ube2b/Ubb/Fancc/Rbx1/Mgrn1/Prkn/Zfp598/Ddb1/Pcgf5/Neurl1a/Bcor	25
P10	GO:0007528	neuromuscular junction development	19/3845	59/28943	0.000144057	0.000716822	0.000370452	Als2/Lrp4/Spg11/Snta1/Tmeff1/Cntnap2/Dctn1/Mesd/Col4a1/Sorbs2/Nedd4/Unc13c/Six4/Gphn/Cacng2/Cacnb3/Crkl/Gsk3b/App	19
P10	GO:1903059	regulation of protein lipidation	7/3845	11/28943	0.000146667	0.000728115	0.000376288	Rb1cc1/Dbi/Ulk1/Svip/Hhatl/Atg101/Rabl3	7
P10	GO:0007156	homophilic cell adhesion via plasma membrane adhesion molecules	30/3845	114/28943	0.00014878	0.000736894	0.000380825	Cdh20/Igsf9/Cadm3/Vstm2l/Cdh4/Fat4/Celsr2/Igsf21/Clstn1/Nectin2/Ceacam1/Cdhr5/Tenm3/Palld/Fat3/Esam/Nectin1/Dscaml1/Cadm1/Nptn/Prtg/Ptpn23/Bsg/Cdhr1/Plxnb2/Nectin3/Cadm2/Dscam/Ptprm/Pcdh19	30
P10	GO:0045668	negative regulation of osteoblast differentiation	21/3845	69/28943	0.000162851	0.000799792	0.00041333	Hdac4/Id1/Fndc3b/Noct/Tmem64/Ski/Cdk6/Vegfc/Tob1/Nbr1/Axin2/Sox9/Id2/Ahr/Sema4d/Ptch1/Gdf10/Hdac7/Twsg1/Crim1/Bambi	21
P10	GO:0006120	mitochondrial electron transport, NADH to ubiquinone	12/3845	29/28943	0.000170999	0.000833141	0.000430565	Ndufa10/Ndufa8/Bdnf/Ndufb6/Pink1/Park7/Iscu/Ndufs7/Dld/Ndufs6/Ndufv2/Ndufs8	12
P10	GO:2000300	regulation of synaptic vesicle exocytosis	24/3845	84/28943	0.000171893	0.000836511	0.000432306	Rims1/Kcnh1/Bcl2l1/Chrna4/Pfn2/Atp2a2/Braf/Drd4/Rab3a/Nr3c2/Myo6/Adora2a/Syt1/Rap1b/Adcy1/Fbxl20/Cyth1/Slc4a8/Stxbp5l/Gsk3b/Prepl/Prkce/Adrb2/Adra2a	24
P10	GO:0040018	positive regulation of multicellular organism growth	15/3845	42/28943	0.000196386	0.000949942	0.000490927	Creb1/Vil1/Mkks/Chd7/Pou3f2/Sgip1/Sptbn4/Bbs2/Agt/Bbs4/Sh3pxd2b/Atp8a2/Nipbl/Dlg1/Ezr	15
P10	GO:1900744	regulation of p38MAPK cascade	15/3845	42/28943	0.000196386	0.000949942	0.000490927	Dusp10/Stk39/Zc3h12a/Met/Emc10/Mfhas1/Cyld/Ulk4/Per1/Map3k3/Gadd45g/Dlg1/Ezr/Dusp1/Pja2	15
P10	GO:0010918	positive regulation of mitochondrial membrane potential	9/3845	18/28943	0.000199433	0.000961052	0.000496669	Vcp/Stoml2/Akt2/Tmem135/Akt1/Nnt/Gsk3b/Prkn/Bad	9
P10	GO:0035493	SNARE complex assembly	9/3845	18/28943	0.000199433	0.000961052	0.000496669	Vamp4/Stxbp1/Snap25/Snca/Ankrd27/Uvrag/Septin8/Vamp2/Trim9	9
P10	GO:0045995	regulation of embryonic development	25/3845	90/28943	0.000207142	0.000995212	0.000514323	Ino80d/Clasp1/Uchl5/Rab14/Crb2/Nfe2l2/Ino80/Noct/Sfrp2/Zzz3/Dr1/Ruvbl1/Nr2c2/Tada3/Lrp6/Insr/Nfrkb/Tdg/Mbip/Otx2/Nipbl/Phldb2/Bag6/Lama1/Rps6ka6	25
P10	GO:0032456	endocytic recycling	23/3845	80/28943	0.000210234	0.0010048	0.000519277	Arl4c/Ccdc93/Stx6/Rab14/Ehd4/Vps39/Ankrd50/Snx30/Vps29/Ankrd27/Zdhhc2/Vps35/Rab8b/Ptpn23/Snx3/Commd1/Rab11fip4/Gga3/Rab11b/Washc1/Myo5b/Epg5/Snx12	23
P10	GO:0051865	protein autoubiquitination	23/3845	80/28943	0.000210234	0.0010048	0.000519277	Cul3/Marchf7/Ddb2/Rnf13/Rnf11/Ube3a/Rnf141/Rnf122/Amfr/Ube2cbp/Rnf146/Rnf41/Ube2b/Rnf187/Trim17/Hectd1/Mta1/Rbx1/Bfar/Klhl24/Prkn/Stub1/Marchf5	23
P10	GO:0051965	positive regulation of synapse assembly	23/3845	80/28943	0.000210234	0.0010048	0.000519277	Actr3/Bdnf/Sema4a/Adgrl2/Ptprd/Ephb2/Clstn1/Adgrl3/Cux2/St8sia2/Adgrl1/Nlgn2/Flrt2/Sema4d/Pik3r1/Dlg5/Slitrk5/Il1rap/Gsk3b/Nrxn1/Slitrk2/Nlgn3/Bhlhb9	23
P10	GO:0060487	lung epithelial cell differentiation	14/3845	38/28943	0.000218634	0.00104107	0.00053802	Creb1/Fndc3b/Gpsm2/Tmem38b/Rbpj/Ncor2/Numa1/Klf2/Ppp3r1/Sox9/Foxj1/Numb/Thrb/Foxp4	14
P10	GO:0006739	NADP metabolic process	16/3845	47/28943	0.000230706	0.00109126	0.00056396	Idh1/Noct/Nudt17/H6pd/Kcnab2/Nadk/Rbks/Idh2/Pgls/Fdx1/Me1/Txnrd1/Gck/Fdxr/Nnt/Prdx5	16
P10	GO:0042789	mRNA transcription by RNA polymerase II	16/3845	47/28943	0.000230706	0.00109126	0.00056396	Ncoa2/Creb1/Rxra/Atf2/Nr1h3/Anxa2/Srebf1/Rara/Stat3/Ncoa1/Zbtb1/Thrb/Sp1/Ncbp2/Epas1/Taf4b	16
P10	GO:0000381	regulation of alternative mRNA splicing, via spliceosome	19/3845	61/28943	0.000235265	0.00111037	0.000573834	Hnrnpu/Rbm15/Thrap3/Srrm4/Tia1/Hnrnpl/Ptbp1/Zbtb7a/Nova1/Rbm25/Rbm24/Sap18/Mbnl2/Khdrbs3/Rbfox2/Tra2b/Dyrk1a/Wtap/Celf4	19
P10	GO:0006446	regulation of translational initiation	19/3845	61/28943	0.000235265	0.00111037	0.000573834	Bzw1/Tpr/Rxra/Bank1/Eif4g2/Eif4ebp1/Npm1/Eif1/Bzw2/Eif5/Paip1/Ago2/Ncbp2/Dazl/Impact/Paip2/Fech/Ctif/Ddx3x	19
P10	GO:0046931	pore complex assembly	10/3845	22/28943	0.00023729	0.0011191	0.000578349	Ahctf1/Atp5g3/Nup205/Plekha7/Adam10/Nup107/Nup153/Ano6/Cct8/Bad	10
P10	GO:0051497	negative regulation of stress fiber assembly	13/3845	34/28943	0.000237861	0.00111933	0.000578465	Tmeff2/Clasp1/Ppp1r9a/Met/Rhpn2/Arap1/Dlc1/Coro2b/Pik3r1/Rhpn1/Pak2/Phldb2/Tmsb15l	13
P10	GO:0090314	positive regulation of protein targeting to membrane	12/3845	30/28943	0.000250691	0.00117282	0.000606109	Actr3/Stom/Kcnb1/Tcaf1/C2cd5/Akt2/Cib1/Fyn/Ank3/Cdk5r1/Cacnb3/Mtcl1	12
P10	GO:1900273	positive regulation of long-term synaptic potentiation	12/3845	30/28943	0.000250691	0.00117282	0.000606109	Creb1/Ephb2/Reln/Nos1/Zdhhc2/Nptn/Adora2a/Adcy1/Lgmn/Hnrnpk/App/Cpeb3	12
P10	GO:2001244	positive regulation of intrinsic apoptotic signaling pathway	21/3845	71/28943	0.00025355	0.0011836	0.000611683	Bok/Fbh1/Skil/Fbxw7/Mcl1/Sh3glb1/Park7/Trp73/Gsdme/Bbc3/Siah1a/Bclaf1/Ddit3/Flcn/Ubb/Septin4/Slc9a3r1/Clu/Ralbp1/Ptpn2/Bad	21
P10	GO:0010832	negative regulation of myotube differentiation	8/3845	15/28943	0.000259068	0.0012051	0.000622791	Hdac4/Plpp7/Bdnf/Bhlha15/Bhlhe41/Xbp1/Daxx/Ankrd2	8
P10	GO:0045773	positive regulation of axon extension	17/3845	52/28943	0.000259094	0.0012051	0.000622791	Bmpr2/Cdh4/Macf1/Rufy3/Megf8/Twf2/Golga4/Ndel1/Dbn1/Map1b/Map3k13/Gsk3b/Dscam/Srf/Myo5b/Fxn/Zfyve27	17
P10	GO:0032781	positive regulation of ATP-dependent activity	15/3845	43/28943	0.000264815	0.00122903	0.00063516	Dnajb2/Atp1b1/Hnrnpu/Pfn2/Chtop/Napa/Dnajb1/Dnm2/Tpm1/Hspa2/Ryr2/Msh3/Rapgef3/Msh2/Adrb2	15
P10	GO:0070050	neuron cellular homeostasis	15/3845	43/28943	0.000264815	0.00122903	0.00063516	Kcnh1/Car2/Fggy/Atp2a2/Tmem106b/Dctn1/Atp2b2/Clcn3/Cx3cl1/Car7/Taok1/Psen1/Nell2/Chmp2b/App	15
P10	GO:1900026	positive regulation of substrate adhesion-dependent cell spreading	15/3845	43/28943	0.000264815	0.00122903	0.00063516	Tesk1/Cdc42/Braf/Myadm/Cib1/Calr/Dnm2/Lims1/Crk/Carmil1/Rreb1/Dbn1/Fermt2/Crkl/Lims2	15
P10	GO:1903078	positive regulation of protein localization to plasma membrane	19/3845	62/28943	0.000297386	0.00136734	0.000706636	Vil1/Acsl3/Actr3/Ephb2/Dpp6/Cib1/Zdhhc2/Stac3/Commd1/Sptbn1/Rangrf/Akt1/Dlg1/Ezr/Nrxn1/Kif5b/Myo5b/Stx3/Rab11fip2	19
P10	GO:0045879	negative regulation of smoothened signaling pathway	14/3845	39/28943	0.000299648	0.00137184	0.000708962	Traf3ip1/Vcp/Ift172/Fgfr3/Megf8/Prkaca/Ulk3/Gli3/Ptch1/Rb1/Glis2/Mgrn1/Sufu/Gpc3	14
P10	GO:0071320	cellular response to cAMP	14/3845	39/28943	0.000299648	0.00137184	0.000708962	Rapgef2/Pkd2/Aqp1/Pde2a/Fdx1/Akap7/Hcn2/Rap1b/Ahr/Slc8a3/Pde4d/Rapgef3/Wnt10b/Ezr	14
P10	GO:0090162	establishment of epithelial cell polarity	14/3845	39/28943	0.000299648	0.00137184	0.000708962	Hey1/Cdc42/Hes5/Frmd4b/Sipa1l3/Pard3/Myo9a/Rhoa/Myo18a/Slc9a3r1/Cyth1/Ttc8/Pkd1/Lama1	14
P10	GO:0031397	negative regulation of protein ubiquitination	24/3845	87/28943	0.000307865	0.00140292	0.000725023	Bag2/Per2/Ivns1abp/Marchf7/Trim44/Chp1/Park7/Arrb1/Rasd2/N4bp1/Tnfaip3/Fyn/Atg5/Cry1/Psen1/Otub2/Akt1/Gtpbp4/Prr7/Caml/Spry2/Prkce/Smad7/Ogt	24
P10	GO:0033210	leptin-mediated signaling pathway	7/3845	12/28943	0.000311496	0.00141798	0.00073281	Adipor1/Mkks/Ugcg/Bbs2/Mt3/Bbs4/Stat3	7
P10	GO:2000134	negative regulation of G1/S transition of mitotic cell cycle	21/3845	72/28943	0.000313629	0.00142365	0.000735738	Sde2/Jade1/Klf4/Plk3/Pkd2/Zfp655/Dcun1d3/Rbl2/Ppp2r3d/Plk5/Fhl4/Fbxo7/Ctdsp2/Crlf3/Ppp2r5c/Rb1/Dlg1/Cdkn1a/Cdk2ap2/Pten/Fhl1	21
P10	GO:0002063	chondrocyte development	13/3845	35/28943	0.000332673	0.00150024	0.000775321	Bmpr2/Mia3/Sfrp2/Chsy1/Serpinh1/Comp/Rflnb/Axin2/Sox9/Ext1/Rarg/Mex3c/Smad7	13
P10	GO:0046330	positive regulation of JNK cascade	27/3845	103/28943	0.000332841	0.00150024	0.000775321	Rb1cc1/Map4k4/Traf5/Ripk2/Map3k7/Cdc42/Hmgb1/Hipk2/Mturn/Map3k10/Mfhas1/Dixdc1/Tpd52l1/Crk/Taok1/Mbip/Dusp22/Gadd45g/F2rl1/Map3k1/Ptk2b/Stk3/Fgd4/App/Axin1/Pja2/Lmnb1	27
P10	GO:0046827	positive regulation of protein export from nucleus	9/3845	19/28943	0.0003343	0.00150154	0.000775992	Tpr/Gas6/Prkaca/Ywhae/Ppm1a/Xpo4/Rapgef3/Gsk3b/Emd	9
P10	GO:0060396	growth hormone receptor signaling pathway	9/3845	19/28943	0.0003343	0.00150154	0.000775992	Jak1/Pxn/Leprotl1/Socs2/Stat6/Stat3/Pik3r1/Ptk2/Jak2	9
P10	GO:2000651	positive regulation of sodium ion transmembrane transporter activity	9/3845	19/28943	0.0003343	0.00150154	0.000775992	Atp1b1/Chp1/Drd4/Dnm2/Cnksr3/Ank3/Wnk2/Glrx/Kif5b	9
P10	GO:0043550	regulation of lipid kinase activity	17/3845	53/28943	0.000334661	0.00150205	0.000776257	Ppp2r5a/F2/Eef1a2/Fgf2/Sh3glb1/Cdc42/Fgfr3/Cd81/Pik3r2/Rbl2/Nrbf2/Pik3r1/Ptk2b/Rb1/Rubcn/App/Washc1	17
P10	GO:0045666	positive regulation of neuron differentiation	30/3845	119/28943	0.000334883	0.00150205	0.000776257	Actr3/Prox1/Neurod1/Bdnf/Gdf5/Ect2/Fgf2/Arhgef2/Heyl/Epo/Mmd2/Gdpd5/Gprc5b/Cdon/Tcf12/Rhoa/Tcf3/Socs2/Mmd/Rara/Csnk1d/Ncoa1/Sox11/Neurog1/Map1b/Bcl6/App/Impact/Pten/Upf3b	30
P10	GO:0046326	positive regulation of glucose import	15/3845	44/28943	0.000352831	0.00157375	0.000813311	Opn3/Nfe2l2/Slc1a2/C1qtnf12/Ptpn11/Repin1/C2cd5/Akt2/Mef2a/Insr/Irs2/Akt1/Rasa1/Rhoq/Gpc3	15
P10	GO:0005980	glycogen catabolic process	10/3845	23/28943	0.000369985	0.00163887	0.000846964	Rb1cc1/Agl/Pgm1/Ppp1cb/Hmgb1/Gabarapl1/Gaa/Pygl/Ppp1r3e/Pygm	10
P10	GO:0022038	corpus callosum development	11/3845	27/28943	0.000375081	0.00165231	0.000853911	Kif21b/Zeb2/Wdr47/Ephb2/Prdm8/Grcc10/Dmxl2/Ryk/Ulk4/Wdr37/Ptprs	11
P10	GO:0032367	intracellular cholesterol transport	11/3845	27/28943	0.000375081	0.00165231	0.000853911	Osbpl2/Abca1/Pcsk9/Arl8b/Lrp6/Vps4a/Anxa2/Nus1/Abcg1/Npc1/Syt7	11
P10	GO:0051016	barbed-end actin filament capping	11/3845	27/28943	0.000375081	0.00165231	0.000853911	Vil1/Capzb/Add1/Capg/Add2/Eps8/Twf2/Evl/Carmil1/Svil/Add3	11
P10	GO:0047496	vesicle transport along microtubule	16/3845	49/28943	0.000395875	0.0017332	0.000895715	Map2/Kif1a/Madd/Prkcz/Bicdl1/Dync1i1/Ap3b2/Fyco1/Rab1a/Fbxw11/Ndel1/Hap1/Ap3m1/Sybu/Kif5b/Ap3s1	16
P10	GO:1990542	mitochondrial transmembrane transport	23/3845	84/28943	0.000457233	0.00196817	0.00101714	Hspd1/Slc25a12/Stoml2/Slc25a51/Slc25a33/Abcb8/Letm1/Bhlha15/Slc25a13/Sfxn5/Ucp2/Slc25a4/Tomm20/Slc25a36/Vdac1/Slc8a3/Slc25a29/Akt1/Slc25a32/Tomm70a/Mpc1/Mrpl18/Slc25a5	23
P10	GO:0055119	relaxation of cardiac muscle	8/3845	16/28943	0.000457808	0.00196817	0.00101714	Rgs2/Atp1b1/Pik3ca/Pde4b/Atp2a2/Kcnj2/Chga/Pde4d	8
P10	GO:0051491	positive regulation of filopodium assembly	13/3845	36/28943	0.000457827	0.00196817	0.00101714	Actr3/Dnm3/Fnbp1l/Tgfbr1/Cdc42/Wasl/Arap1/Gpm6a/Pik3r1/Srf/Rhoq/Dpysl3/Neurl1a	13
P10	GO:0045669	positive regulation of osteoblast differentiation	22/3845	79/28943	0.000466757	0.00199985	0.00103352	Bmpr2/Gnas/Hey1/Fgf2/Wwtr1/Sfrp2/Lmna/Npnt/Ctnnbip1/Jund/Cd276/Tent5a/Acvr2b/Sox11/Prkd1/Gli3/Il6st/Gdf10/Fermt2/Ccn4/Wnt10b/Cebpd	22
P10	GO:0001942	hair follicle development	29/3845	116/28943	0.000483822	0.0020647	0.00106703	Wnt10a/Dbi/Lamc1/Gorab/Lhx2/Lrp4/Lgr4/Gnas/Intu/Zdhhc21/Rbpj/Pdgfa/Numa1/Hdac2/Lgr5/Dlx3/Sox9/Pum2/Psen1/Akt1/Ctsl/Trps1/Ext1/Wnt10b/Acvr1b/Ppard/Apcdd1/Smad4/Ldb1	29
P10	GO:2000737	negative regulation of stem cell differentiation	12/3845	32/28943	0.000506591	0.00215246	0.00111239	Hnrnpu/Nfe2l2/Hes5/Stat3/Esrrb/Ccnk/Cdk13/Prickle1/Gsk3b/Lbh/Zfp36l2/Hspa9	12
P10	GO:0045429	positive regulation of nitric oxide biosynthetic process	16/3845	50/28943	0.000511073	0.00216944	0.00112116	Klf4/Pkd2/Akt2/Insr/Klf2/Agt/Dnm2/Mapk9/Hsp90aa1/Akt1/Clu/Ptk2b/App/Ddah2/Ticam1/Jak2	16
P10	GO:0009067	aspartate family amino acid biosynthetic process	9/3845	20/28943	0.000536358	0.00226776	0.00117197	Apip/Mthfr/Enoph1/Plod3/Asns/Got2/Plod2/Mthfd1/Got1	9
P10	GO:0010801	negative regulation of peptidyl-threonine phosphorylation	9/3845	20/28943	0.000536358	0.00226776	0.00117197	Ppef2/Dgkq/Met/Pard3/Ddit4/Spry2/Ppp2r5d/Smad7/Ogt	9
P10	GO:0030220	platelet formation	9/3845	20/28943	0.000536358	0.00226776	0.00117197	Wdr1/Ptpn11/Cib1/Nbeal2/Actn1/Myh9/Ep300/Zfp385a/Srf	9
P10	GO:0043116	negative regulation of vascular permeability	9/3845	20/28943	0.000536358	0.00226776	0.00117197	Ptprj/Sh3gl2/Arhgap35/Ceacam1/Pde2a/Adora2a/Fermt2/Cldn5/Nr3c1	9
P10	GO:2000310	regulation of NMDA receptor activity	11/3845	28/28943	0.000544031	0.00229538	0.00118625	Ephb2/Park7/Reln/Ppargc1a/Ifngr1/Dlg4/Dapk1/Rasgrf2/Ptk2b/Nrxn1/Nlgn3	11
P10	GO:0006111	regulation of gluconeogenesis	17/3845	55/28943	0.000544321	0.00229538	0.00118625	Acadm/Sesn2/C1qtnf12/Maea/Dgkq/Dgat2/Cry1/Gck/Ppp4r3b/Hif1a/Nln/Ep300/Sik1/Nr3c1/Ptpn2/Ddb1/Ogt	17
P10	GO:1902117	positive regulation of organelle assembly	23/3845	85/28943	0.000549067	0.00230923	0.0011934	Sdc4/Gpsm2/Sh3glb1/Sdcbp/Snx30/Crocc/G3bp2/Cnot6l/Ulk1/Arhgap35/Numa1/Bbs4/Rhoa/Mapk9/G3bp1/Hap1/Wipi1/Septin9/Snx18/Mapk8/Cenpj/Asap1/Gsk3b	23
P10	GO:0014850	response to muscle activity	10/3845	24/28943	0.000559076	0.00233915	0.00120886	Myog/Prkaa2/Selenon/Perm1/Ppargc1a/Agt/Metrnl/Hif1a/Ryr2/Tns2	10
P10	GO:0050885	neuromuscular process controlling balance	20/3845	70/28943	0.000579297	0.00241273	0.00124689	Tnr/Nr4a3/Camta1/Atp2b2/Myo7a/Cln8/Aplp2/Igdcc3/Bcr/Camk2b/Nlgn2/Dlg4/Abr/Gaa/Neurog1/Pde8b/Rbfox2/App/Nrxn1/Ap1s2	20
P10	GO:0060122	inner ear receptor cell stereocilium organization	15/3845	46/28943	0.000605823	0.0025118	0.00129809	Sdc4/Hey1/Fat4/Sec24b/Whrn/Hes5/Alms1/Atp2b2/Myo7a/Mks1/Slc9a3r1/Ttc8/Adgrv1/Lhfpl5/Grxcr2	15
P10	GO:0008543	fibroblast growth factor receptor signaling pathway	22/3845	81/28943	0.000678518	0.00278797	0.00144081	Rab14/Fgf2/Spry1/Fat4/Lrit3/Fgfr3/Ptpn11/Fgf20/Cep57/Nptn/Grb2/Flrt2/Fgf9/Shisa2/Spry2/Ext1/Crkl/Frs3/Nrxn1/Spry4/Ndst1/Ofd1	22
P10	GO:0006607	NLS-bearing protein import into nucleus	6/3845	10/28943	0.000711307	0.00289304	0.00149511	Nup35/Kpna4/Kpna2/Kpna3/Ipo5/Kpna1	6
P10	GO:0016185	synaptic vesicle budding from presynaptic endocytic zone membrane	6/3845	10/28943	0.000711307	0.00289304	0.00149511	Dnm3/Dnm1/Ap3b2/Picalm/Slc2a4/Ap3s1	6
P10	GO:0048671	negative regulation of collateral sprouting	6/3845	10/28943	0.000711307	0.00289304	0.00149511	Spg20/Ulk1/Fstl4/Ulk2/Ifrd1/Ptprs	6
P10	GO:0090129	positive regulation of synapse maturation	6/3845	10/28943	0.000711307	0.00289304	0.00149511	Reln/Adgrl1/Camk2b/Hnrnpk/Nrxn1/Neurl1a	6
P10	GO:1902746	regulation of lens fiber cell differentiation	6/3845	10/28943	0.000711307	0.00289304	0.00149511	Zeb2/Fgf2/Spry1/Cdkn1b/Cdkn1c/Spry2	6
P10	GO:1990535	neuron projection maintenance	6/3845	10/28943	0.000711307	0.00289304	0.00149511	Dctn1/Atp1a3/Insr/Psen1/Abcd2/App	6
P10	GO:0051260	protein homooligomerization	41/3845	187/28943	0.000759126	0.00307333	0.00158829	Gls/Als2/Aldh9a1/Slc1a2/Apip/Ehd4/Kcnb1/Osbpl2/Ect2/Letm1/G3bp2/Pkd2/Kctd7/Alox5ap/Kcna5/Bbc3/Kctd15/Kcnc3/Fus/Comp/Vps35/Kcng4/Cep57/Me1/Mif/Appl2/Ikzf4/Acaca/Kcnj2/Zbtb1/Evl/Ninj1/Kctd9/Clybl/Arc/App/Atl2/Kctd1/Kcnv2/Hprt/Rs1	41
P10	GO:0045725	positive regulation of glycogen biosynthetic process	8/3845	17/28943	0.00076426	0.00307333	0.00158829	Akt2/Insr/Irs2/Epm2aip1/Gck/Esrrb/Akt1/Ppp1r3e	8
P10	GO:0061621	canonical glycolysis	8/3845	17/28943	0.00076426	0.00307333	0.00158829	Eno1/Foxk1/Gapdh/Aldoa/Pkm/Hk1/Foxk2/Pfkp	8
P10	GO:0071243	cellular response to arsenic-containing substance	8/3845	17/28943	0.00076426	0.00307333	0.00158829	Zfand1/Vcp/Zc3h12a/Cpeb2/Mknk2/Daxx/Gsto1/Ddx3x	8
P10	GO:0071498	cellular response to fluid shear stress	8/3845	17/28943	0.00076426	0.00307333	0.00158829	Nfe2l2/Klf4/Pkd2/Klf2/Xbp1/Ptk2b/Socs5/Hdac3	8
P10	GO:0098974	postsynaptic actin cytoskeleton organization	8/3845	17/28943	0.00076426	0.00307333	0.00158829	Abi2/Actr3/Ppp1r9a/Wasl/Arhgef7/Rock2/Dbn1/Farp1	8
P10	GO:1902018	negative regulation of cilium assembly	8/3845	17/28943	0.00076426	0.00307333	0.00158829	Tesk1/Mphosph9/Dnm2/Map4/Tbc1d30/Limk2/Gdi2/Mak	8
P10	GO:1904862	inhibitory synapse assembly	8/3845	17/28943	0.00076426	0.00307333	0.00158829	Sema4a/Lgi2/Gabra2/Cntnap2/Gabrb3/Plxnb1/Nlgn2/Sema4d	8
P10	GO:0035774	positive regulation of insulin secretion involved in cellular response to glucose stimulus	15/3845	47/28943	0.000781659	0.00313237	0.0016188	Camk2n1/Nadk/C1qtnf12/Gpr27/Arrb1/Ano1/Hif1a/Oxct1/Sybu/Prkn/Ppard/Abcg1/Kif5b/Bad/Hcfc1	15
P10	GO:0032418	lysosome localization	26/3845	103/28943	0.000790141	0.00315958	0.00163286	Stxbp1/Snap23/Nr4a3/Clnk/Tmem106b/Arl8b/Sphk2/Vps33b/Il4ra/Rab3a/Def8/Flcn/Ndel1/Borcs6/Rab34/Tac4/Chga/Cplx2/Pip4p1/Ywhaz/Myh9/Rab44/Fer/Fam98a/Kif5b/Hdac6	26
P10	GO:0097107	postsynaptic density assembly	9/3845	21/28943	0.000828456	0.00329325	0.00170194	Ptprd/Reln/Nlgn2/Nptx1/Il1rap/Ptprs/Nrxn1/Nrxn2/Pten	9
P10	GO:0098962	regulation of postsynaptic neurotransmitter receptor activity	9/3845	21/28943	0.000828456	0.00329325	0.00170194	Dlgap4/Chrna4/Dlgap3/Nptx2/Homer3/Nptx1/Nptxr/App/Dlgap1	9
P10	GO:1901386	negative regulation of voltage-gated calcium channel activity	9/3845	21/28943	0.000828456	0.00329325	0.00170194	Gem/Cabp1/Drd4/Gnb5/Cbarp/Ppp3r1/Calm1/Ppp3cc/Cacnb3	9
P10	GO:1903209	positive regulation of oxidative stress-induced cell death	9/3845	21/28943	0.000828456	0.00329325	0.00170194	Endog/Fbxw7/Mcl1/Park7/Foxo3/Pawr/App/Ralbp1/Hdac6	9
P10	GO:0042307	positive regulation of protein import into nucleus	16/3845	52/28943	0.00082927	0.00329325	0.00170194	Tpr/Ect2/Zc3h12a/Tardbp/Ran/Pik3r2/Hyal2/Xbp1/Prkd1/Psen1/Gli3/Pik3r1/Ipo5/Hsp90ab1/Hdac3/Jak2	16
P10	GO:1905606	regulation of presynapse assembly	13/3845	38/28943	0.000829732	0.00329325	0.00170194	Ntng2/Ptprd/Snca/Nlgn2/Mdga2/Slitrk5/Gpc6/Farp1/Il1rap/App/Ptprs/Nrxn1/Slitrk2	13
P10	GO:0045765	regulation of angiogenesis	61/3845	308/28943	0.000844392	0.00334317	0.00172774	Il17f/Stat1/Glul/Akt3/Atf2/Nfe2l2/Id1/Fgf2/Pdcd10/Sfrp2/Sema4a/Wars2/Reck/Klf4/Jak1/Zc3h12a/Add1/Pxn/Gtf2i/Hmgb1/Hipk2/Aqp1/Hk2/Foxj2/Ceacam1/Emc10/Stim1/Rnh1/Angpt2/Vegfc/Klf2/Gab1/Agt/Egln1/Pkm/Xbp1/Sparc/Flcn/Stat3/Apoh/Rhob/Rock2/Prkd1/Hif1a/Pgf/Vash1/Ninj1/Plk2/Gdf2/Ptk2b/Spry2/Ago2/Rapgef3/Acvrl1/Sp1/Cldn5/Fkbpl/Ptprm/Rock1/Slc12a2/Adrb2	61
P10	GO:0001658	branching involved in ureteric bud morphogenesis	19/3845	67/28943	0.000869741	0.00341481	0.00176476	Lgr4/Gzf1/Fgf2/Fat4/Npnt/Ctnnbip1/Agt/Hs3st3b1/Sox9/Six4/Pgf/Gli3/Ptch1/Foxd1/Dlg1/Six2/Smad4/Gpc3/Maged1	19
P10	GO:0006984	ER-nucleus signaling pathway	14/3845	43/28943	0.000928784	0.00361921	0.0018704	Bok/Tmco1/Nfe2l2/Arhgef10l/Insig1/Wfs1/Atp2a2/Amfr/Ddit3/Srebf1/Atg10/Srebf2/Gsk3b/Ptpn2	14
P10	GO:0002092	positive regulation of receptor internalization	12/3845	34/28943	0.000952947	0.00370212	0.00191324	Egf/Pcsk9/Magi2/Arrb1/Insr/Pard3/Ahi1/Scyl2/Cd63/Ap2m1/App/Atad1	12
P10	GO:0051028	mRNA transport	29/3845	121/28943	0.00100313	0.00388532	0.00200792	Tpr/Ahctf1/Kif5c/Nup35/Rae1/Eif5a2/Chtop/G3bp2/Pom121/Sem1/Hnrnpa2b1/Nup210/Cpeb1/Ddx25/Setd2/Nup107/Thoc5/Alkbh5/Eif5a/Srsf1/Bicd2/Thoc3/Cetn3/Arc/Igf2bp2/Ncbp2/Ddx39b/Khsrp/Seh1l	29
P10	GO:0060412	ventricular septum morphogenesis	16/3845	53/28943	0.00104315	0.00402817	0.00208175	Bmpr2/Prox1/Hey1/Rbm15/Tgfbr1/Heyl/Nsd2/Rbpj/Lrp6/Egln1/Cited2/Hey2/Id2/Sox11/Smad4/Smad7	16
P10	GO:0006002	fructose 6-phosphate metabolic process	7/3845	14/28943	0.00105798	0.00406828	0.00210247	Hk2/Gfpt1/Hk1/Gck/Nfe2l1/Pfkp/Gnpda1	7
P10	GO:0006999	nuclear pore organization	7/3845	14/28943	0.00105798	0.00406828	0.00210247	Ahctf1/Nup35/Pom121/Nup205/Nup107/Nup153/Seh1l	7
P10	GO:0016081	synaptic vesicle docking	7/3845	14/28943	0.00105798	0.00406828	0.00210247	Rims1/Ctbp2/Unc13c/Vamp2/Septin5/Camk2a/Stx3	7
P10	GO:0032525	somite rostral/caudal axis specification	7/3845	14/28943	0.00105798	0.00406828	0.00210247	Epb41l5/Nrarp/Mesp1/Mesp2/Otx2/Smad4/Kdm6a	7
P10	GO:0045793	positive regulation of cell size	7/3845	14/28943	0.00105798	0.00406828	0.00210247	Rb1cc1/Akt3/Trp73/Ahr/Rapgef3/Hsp90ab1/Ogt	7
P10	GO:0045906	negative regulation of vasoconstriction	7/3845	14/28943	0.00105798	0.00406828	0.00210247	Bmpr2/Nos1/Cx3cl1/Ahr/Dock4/Hif1a/Dusp5	7
P10	GO:0042311	vasodilation	17/3845	58/28943	0.00106535	0.0040868	0.00211205	Adora1/Rgs2/Mkks/Nos1/Plod3/Klf2/Bbs2/Agt/Atg5/Adora2a/F2rl1/Ext1/Ptk2/Ppard/Ptprm/Adrb2/Adra2a	17
P10	GO:0001963	synaptic transmission, dopaminergic	11/3845	30/28943	0.0010738	0.00410206	0.00211993	Pink1/Park7/Snca/Drd4/Th/Rasd2/Aph1b/Aph1c/Adora2a/Slc6a4/Prkn	11
P10	GO:0030859	polarized epithelial cell differentiation	10/3845	26/28943	0.00117716	0.00446499	0.00230749	Cdc42/Ajap1/Myo9a/Rhoa/Ahi1/Slc9a3r1/Numb/Ttc8/Dlg5/Lama1	10
P10	GO:0071108	protein K48-linked deubiquitination	10/3845	26/28943	0.00117716	0.00446499	0.00230749	Mindy1/Otud7b/Park7/Otud7a/Otud4/Mindy2/Usp19/Tnfaip3/Usp34/Otub2	10
P10	GO:0071880	adenylate cyclase-activating adrenergic receptor signaling pathway	10/3845	26/28943	0.00117716	0.00446499	0.00230749	Gnas/Rapgef2/Pde4b/Nos1/Akap13/Chga/Arrdc3/Adcy9/Adrb2/Adra2a	10
P10	GO:1902230	negative regulation of intrinsic apoptotic signaling pathway in response to DNA damage	10/3845	26/28943	0.00117716	0.00446499	0.00230749	Marchf7/Bcl2l1/Ddias/Usp47/Cdkn2d/Mif/Clu/Ccar2/Tpt1/Zfp385a	10
P10	GO:0060134	prepulse inhibition	8/3845	18/28943	0.00121612	0.00458027	0.00236707	Aph1b/Aph1c/Fabp7/Adora2a/Dbn1/Nrxn1/Pten/Nlgn3	8
P10	GO:0070102	interleukin-6-mediated signaling pathway	8/3845	18/28943	0.00121612	0.00458027	0.00236707	C1qtnf4/Tut4/Gab1/Stat3/Il6st/Fer/Ptpn2/Smad4	8
P10	GO:0097623	potassium ion export across plasma membrane	8/3845	18/28943	0.00121612	0.00458027	0.00236707	Kcne4/Kcnb1/Kcnh2/Kcna5/Kcnk5/Dlg1/Kcne2/Kcne1l	8
P10	GO:1903729	regulation of plasma membrane organization	8/3845	18/28943	0.00121612	0.00458027	0.00236707	Sh3glb1/Sh3gl2/Wasl/Rab3a/Dnm2/Anxa2/Asap1/Myh9	8
P10	GO:2000641	regulation of early endosome to late endosome transport	8/3845	18/28943	0.00121612	0.00458027	0.00236707	Sh3glb1/Dnajc13/Ptpn23/Snx3/Map2k2/Rab21/Ezr/Snx12	8
P10	GO:0032516	positive regulation of phosphoprotein phosphatase activity	9/3845	22/28943	0.00123772	0.00464255	0.00239926	Magi2/Calm3/Ppp1r12a/Pawr/Ppp2ca/Calm1/Hsp90ab1/Calm2/Jak2	9
P10	GO:0048791	calcium ion-regulated exocytosis of neurotransmitter	9/3845	22/28943	0.00123772	0.00464255	0.00239926	Rims1/Stxbp1/Snap25/Atp2a2/Unc13c/Syt1/Doc2b/Cadps/Syt7	9
P10	GO:0060307	regulation of ventricular cardiac muscle cell membrane repolarization	9/3845	22/28943	0.00123772	0.00464255	0.00239926	Kcne4/Snta1/Ank2/Cacna2d1/Kcnh2/Wdr1/Scn5a/Kcne2/Kcne1l	9
P10	GO:0071625	vocalization behavior	9/3845	22/28943	0.00123772	0.00464255	0.00239926	Auts2/Cntnap2/Dlg4/Gli3/Neurog1/Ext1/Nrxn1/Nrxn2/Nlgn3	9
P10	GO:1901522	positive regulation of transcription from RNA polymerase II promoter involved in cellular response to chemical stimulus	9/3845	22/28943	0.00123772	0.00464255	0.00239926	Atf2/Nfe2l2/Jun/Sesn2/Rbpj/Mt3/Xbp1/Hif1a/Ep300	9
P10	GO:0014068	positive regulation of phosphatidylinositol 3-kinase signaling	20/3845	74/28943	0.0012458	0.00465923	0.00240787	F2/Fgf2/Egf/Reln/Pdgfa/Ube3a/Igf1r/Insr/Agt/Nedd4/Plxnb1/Fyn/Unc5b/Rara/Sox9/Sema4d/F2rl1/Ptk2/Ppard/Jak2	20
P10	GO:0021846	cell proliferation in forebrain	12/3845	35/28943	0.00127657	0.00476318	0.0024616	Kif1a/Zeb2/Pou3f2/Akna/Dock7/Ncor2/Tacc1/Dixdc1/Fabp7/Numb/Gli3/Six3	12
P10	GO:0005513	detection of calcium ion	6/3845	11/28943	0.00138887	0.00512852	0.0026504	Calm3/Stim1/Syt1/Calm1/Ryr2/Calm2	6
P10	GO:0006013	mannose metabolic process	6/3845	11/28943	0.00138887	0.00512852	0.0026504	Man1c1/Man2a2/Hk1/Gck/Pmm1/Man2a1	6
P10	GO:0015810	aspartate transmembrane transport	6/3845	11/28943	0.00138887	0.00512852	0.0026504	Slc25a12/Lrrc8c/Lrrc8d/Slc25a13/Lrrc8e/Slc3a1	6
P10	GO:0031943	regulation of glucocorticoid metabolic process	6/3845	11/28943	0.00138887	0.00512852	0.0026504	Atp1a1/H6pd/Dgkq/Dkk3/Stub1/Nr3c1	6
P10	GO:0045898	regulation of RNA polymerase II transcription preinitiation complex assembly	6/3845	11/28943	0.00138887	0.00512852	0.0026504	Creb1/Hmgb1/Atf7ip/Cand1/Ahr/Wnt10b	6
P10	GO:0050774	negative regulation of dendrite morphogenesis	6/3845	11/28943	0.00138887	0.00512852	0.0026504	Id1/Rapgef2/Ywhah/Tlx2/Gorasp1/Gsk3b	6
P10	GO:0060052	neurofilament cytoskeleton organization	6/3845	11/28943	0.00138887	0.00512852	0.0026504	Atf2/Cln8/Nefh/Vps54/Ndel1/Atp8a2	6
P10	GO:0070493	thrombin-activated receptor signaling pathway	6/3845	11/28943	0.00138887	0.00512852	0.0026504	F2/Dgkq/Met/Snca/Plek/F2rl1	6
P10	GO:0099545	trans-synaptic signaling by trans-synaptic complex	6/3845	11/28943	0.00138887	0.00512852	0.0026504	Ptprd/Ephb2/Cadm1/Nptn/Farp1/Il1rap	6
P10	GO:1902959	regulation of aspartic-type endopeptidase activity involved in amyloid precursor protein catabolic process	6/3845	11/28943	0.00138887	0.00512852	0.0026504	Epha4/Picalm/Rock2/Tmed10/App/Bin1	6
P10	GO:0019432	triglyceride biosynthetic process	13/3845	40/28943	0.00142686	0.00524461	0.0027104	Lpgat1/Nr1h3/Scarb1/Dgat2/Gpat4/Acsl1/Lpl/Srebf1/Pck2/Pnpla3/Sik1/Plin5/Lpin2	13
P10	GO:0021522	spinal cord motor neuron differentiation	13/3845	40/28943	0.00142686	0.00524461	0.0027104	Lhx4/Lhx3/Lmo4/Ift172/Tctn1/Gdpd5/Cln8/Nfe2l1/Gli3/Ptch1/Ighmbp2/Scyl1/Sufu	13
P10	GO:0042398	cellular modified amino acid biosynthetic process	13/3845	40/28943	0.00142686	0.00524461	0.0027104	Nfe2l2/Slc1a2/Ckmt1/Ggt7/Gss/Acadm/Park7/Plod3/Ckm/Plod2/Mthfd1/Ckb/Hagh	13
P10	GO:0007288	sperm axoneme assembly	11/3845	31/28943	0.00146648	0.00537486	0.00277771	Meig1/Cfap157/Cfap206/Cfap69/Bbs2/Ttc12/Ube2b/Cep131/Ttll1/Neurl1a/Cfap43	11
P10	GO:0031116	positive regulation of microtubule polymerization	11/3845	31/28943	0.00146648	0.00537486	0.00277771	Mapre1/Pde4dip/Cdk5rap2/Slain2/Met/Dctn1/Cdkn1b/Numa1/Map1b/Mapk8/Slain1	11
P10	GO:0045454	cell redox homeostasis	11/3845	31/28943	0.00146648	0.00537486	0.00277771	Nfe2l2/Selenot/Egln2/Gsr/Txnrd1/Ddit3/Nfe2l1/Dld/Nnt/Prdx5/Prdx3	11
P10	GO:0043406	positive regulation of MAP kinase activity	30/3845	130/28943	0.00157956	0.00575315	0.00297321	Fzd5/Epha4/Zeb2/Fgf2/Pdcd10/Egf/Map3k7/Pdgfa/Ceacam1/Map3k10/Akap13/Drd4/Insr/Adam9/Gab1/Csk/Map2k5/Tpd52l1/Mif/Kitl/Psen1/Map3k1/Ptk2b/Map3k12/Fgd4/Map3k13/App/Axin1/Adra2a/Maged1	30
P10	GO:0010972	negative regulation of G2/M transition of mitotic cell cycle	18/3845	65/28943	0.00158467	0.00576523	0.00297945	Nabp1/Aven/Usp47/Nae1/Vps4a/Mre11a/Fzr1/Fhl4/Nabp2/Ccng1/Taok1/Gpr132/Rad17/Rad21/Cdkn1a/Ier3/Fam122a/Fhl1	18
P10	GO:0042776	proton motive force-driven mitochondrial ATP synthesis	18/3845	65/28943	0.00158467	0.00576523	0.00297945	Ndufa10/Sdhc/Atp5c1/Ndufa8/Ndufb5/Ndufc1/Ndufb6/Stoml2/Ndufb2/Ndufa13/Ndufs7/Ndufs6/Ndufb4/Ndufa11/Ndufv2/Atp5a1/Ndufs8/Ndufb11	18
P10	GO:0007157	heterophilic cell-cell adhesion via plasma membrane cell adhesion molecules	15/3845	50/28943	0.00158802	0.0057676	0.00298068	Cadm3/Crb2/Cdh4/Fat4/Ptprd/Igsf21/Tenm3/Adgrl1/Nectin1/Cadm1/Cd164/Nectin3/Alcam/Cxadr/Nrxn1	15
P10	GO:0030838	positive regulation of actin filament polymerization	16/3845	55/28943	0.00161274	0.00584415	0.00302024	Actr3/Fmn1/Pfn2/Rhoa/Cdc42ep4/Grb2/Evl/Carmil1/Map3k1/Ptk2b/Dlg1/Snx9/Fer/Cdc42ep3/Prkce/Bin1	16
P10	GO:0051480	regulation of cytosolic calcium ion concentration	16/3845	55/28943	0.00161274	0.00584415	0.00302024	Bok/Kcnh1/F2/Trpc3/Asph/Tmem64/Hcrtr1/Atp2b2/Cul5/Plcd1/Atp2b1/Ywhae/Chga/Ryr2/Tmem178/Slc35g1	16
P10	GO:0060716	labyrinthine layer blood vessel development	10/3845	27/28943	0.00164897	0.00595523	0.00307765	Fzd5/Hey1/Rbpj/Junb/Plcd1/Hey2/Ggnbp2/Llgl2/Vash1/Akt1	10
P10	GO:1901223	negative regulation of NIK/NF-kappaB signaling	10/3845	27/28943	0.00164897	0.00595523	0.00307765	Adipor1/Zc3h12a/Cyld/Adgrg3/Fbxw11/Ppm1a/Hdac7/Litaf/Ppm1b/Ddx3x	10
P10	GO:0001779	natural killer cell differentiation	12/3845	36/28943	0.00168594	0.00607165	0.00313781	Sp3/Il11ra1/Gas6/Tusc2/Prdm1/Tcf3/Kat7/Id2/Hectd1/Zbtb1/Nfil3/Rabl3	12
P10	GO:0048169	regulation of long-term neuronal synaptic plasticity	12/3845	36/28943	0.00168594	0.00607165	0.00313781	Rims1/Bdnf/Ephb2/Snca/Agt/Nptn/Camk2b/Dlg4/Syngr1/App/Egr1/Neurl1a	12
P10	GO:0045165	cell fate commitment	58/3845	298/28943	0.00170093	0.00611879	0.00316217	Wnt10a/Prox1/Lhx3/Neurod1/Mga/Fgf2/Sfrp2/Arhgef2/Lmo4/Pou3f2/Tgfbr1/Dock7/Cdc42/Casz1/Hes5/Fgfr3/Rbpj/Braf/Mesp1/Gatad2a/Fkbp8/Cyld/Cdon/Onecut1/Rhoa/Hey2/Hdac2/Prdm1/Tcf3/Stat6/Sh3pxd2b/Hand1/Kdm6b/Nfe2l1/Rara/Stat3/Sox9/Id2/Psen1/Mta1/Gli3/Neurog1/Ptch1/Ctsl/Otx2/Spry2/Ext1/Wnt10b/Ets2/Tead3/Six2/Epas1/Zfp521/Smad4/Smad2/Mta2/Sufu/Rbbp7	58
P10	GO:0010988	regulation of low-density lipoprotein particle clearance	7/3845	15/28943	0.00175703	0.00628182	0.00324643	Pcsk9/Csk/Anxa2/Cnpy2/Mylip/Hnrnpk/Khsrp	7
P10	GO:0043584	nose development	7/3845	15/28943	0.00175703	0.00628182	0.00324643	Rdh10/Pou2f1/Chd7/Ski/Stra6/Six4/Smchd1	7
P10	GO:0046459	short-chain fatty acid metabolic process	7/3845	15/28943	0.00175703	0.00628182	0.00324643	Phyh/Crat/Tyrp1/Thnsl2/Oxsm/Pck2/Mmut	7
P10	GO:0051280	negative regulation of release of sequestered calcium ion into cytosol	7/3845	15/28943	0.00175703	0.00628182	0.00324643	Ntsr1/Pkd2/Calm3/Calm1/Prkce/Calm2/Gsto1	7
P10	GO:0051645	Golgi localization	7/3845	15/28943	0.00175703	0.00628182	0.00324643	Stk25/Arhgap21/Pdcd10/Cdc42/Uvrag/Slc9a3r1/Ywhaz	7
P10	GO:0090239	regulation of histone H4 acetylation	7/3845	15/28943	0.00175703	0.00628182	0.00324643	Ctbp1/Auts2/Pih1d1/Arrb1/Atg5/Smarcb1/Kat7	7
P10	GO:1900095	regulation of dosage compensation by inactivation of X chromosome	7/3845	15/28943	0.00175703	0.00628182	0.00324643	Kansl3/Msl2/Msl1/Kansl1/Hcfc1/Ogt/Msl3	7
P10	GO:1900153	positive regulation of nuclear-transcribed mRNA catabolic process, deadenylation-dependent decay	7/3845	15/28943	0.00175703	0.00628182	0.00324643	Tob1/Tnrc6c/Ago2/Tnrc6b/Zfp36l2/Cpeb3/Nanos1	7
P10	GO:0000281	mitotic cytokinesis	20/3845	76/28943	0.00177348	0.00633712	0.003275	Ect2/Exoc4/Ckap2/Vps4a/Bbs4/Rhoa/Klhdc8b/Zfp365/Ank3/Sptbn1/Unc119/Rhob/Rock2/Snx18/Chmp2b/Son/Snx9/Daxx/Rock1/Arl3	20
P10	GO:0007098	centrosome cycle	30/3845	131/28943	0.00179299	0.00639817	0.00330656	BC034090/Odf2/Cep250/Cetn4/Ccnl1/Pde4dip/Slc16a1/Ssx2ip/Cdk5rap2/Cntln/Cep85/Crocc/Ccnl2/Dctn1/Alms1/Uvrag/Deup1/Chordc1/Bbs4/Cep63/Ppp1r12a/Npm1/Ndel1/Cep131/Rock2/Plk2/Mapk8/Cenpj/Azin1/Chmp2b	30
P10	GO:0009151	purine deoxyribonucleotide metabolic process	9/3845	23/28943	0.00179556	0.00639817	0.00330656	Ak2/Dck/Nudt16/Ak9/Guk1/Nt5c/Nudt18/Ak3/Nt5c2	9
P10	GO:0010880	regulation of release of sequestered calcium ion into cytosol by sarcoplasmic reticulum	9/3845	23/28943	0.00179556	0.00639817	0.00330656	Ank2/Chd7/Tmem38b/Calm3/Calm1/Ryr2/Pde4d/Calm2/Gsto1	9
P10	GO:0010613	positive regulation of cardiac muscle hypertrophy	13/3845	41/28943	0.00183836	0.00654706	0.0033835	Parp1/Trpc3/Nr4a3/Mef2a/Slc25a4/Agt/Pin1/Rock2/Ccn4/Ptk2/Ddx39b/Rock1/Nr3c1	13
P10	GO:0060081	membrane hyperpolarization	8/3845	19/28943	0.00185745	0.00659306	0.00340728	Atp1a1/Park7/Prkcz/Kctd7/Kcna5/Agt/Cacng2/Cacnb3	8
P10	GO:0070935	3'-UTR-mediated mRNA stabilization	8/3845	19/28943	0.00185745	0.00659306	0.00340728	Mapkapk2/Tardbp/Tent4b/Larp4b/Rbm24/Hnrnpa0/Tent4a/Dazl	8
P10	GO:0086011	membrane repolarization during action potential	8/3845	19/28943	0.00185745	0.00659306	0.00340728	Kcne4/Cacna2d1/Kcnh2/Kcna5/Kcnj2/Cacnb3/Kcne2/Kcne1l	8
P10	GO:1902236	negative regulation of endoplasmic reticulum stress-induced intrinsic apoptotic signaling pathway	8/3845	19/28943	0.00185745	0.00659306	0.00340728	Bcl2l1/Park7/Wfs1/Herpud1/Xbp1/Grina/Tmbim6/Prkn	8
P10	GO:0008306	associative learning	28/3845	120/28943	0.00186498	0.00660517	0.00341353	Creb1/Btg2/Tnr/Tanc1/Bdnf/Snap25/Reln/Nptx2/Braf/Cntnap2/Atp1a3/Sct/Drd4/Cln8/Agt/Kmt2a/Nptn/Hif1a/Lgmn/Pde8b/Hmgcr/Rapgef3/Asic1/App/Srf/Adrb2/Nlgn3/Ap1s2	28
P10	GO:0048661	positive regulation of smooth muscle cell proliferation	26/3845	109/28943	0.00191129	0.00675428	0.00349059	Hdac4/Pik3ca/Fgf2/Mef2d/Nr4a3/Jun/Hes5/Ppargc1a/Foxj2/Igf1r/Cx3cl1/Agt/Id2/Nampt/Hif1a/Akt1/Hmgcr/Pde4d/Fgf9/Ccn4/Ptk2/Gsk3b/Ddx39b/Egr1/Gnaq/Jak2	26
P10	GO:0010259	multicellular organism aging	11/3845	32/28943	0.00196928	0.00692867	0.00358072	Slc1a2/Cisd2/Alpl/Comp/Arhgef12/Hyal2/Sec63/Gna11/Gna13/Ndufs6/Gnaq	11
P10	GO:0008089	anterograde axonal transport	15/3845	51/28943	0.00197727	0.00694535	0.00358934	Map2/Kif1a/Arl8a/Kif5c/Madd/Mgarp/Arl8b/Ap3b2/Spg7/Rab21/Hap1/Ap3m1/Sybu/Kif5b/Ap3s1	15
P10	GO:1902041	regulation of extrinsic apoptotic signaling pathway via death domain receptors	15/3845	51/28943	0.00197727	0.00694535	0.00358934	Madd/Bcl2l1/Skil/Sfrp2/Faf1/Park7/Fem1b/Faim/Tnfaip3/Rffl/Stk3/Trps1/Gsk3b/Pten/Ddx3x	15
P10	GO:0048146	positive regulation of fibroblast proliferation	20/3845	77/28943	0.0021015	0.00736157	0.00380444	Fndc3b/Ccna2/Egf/Jun/Cdk6/Fosl2/Btc/Pdgfa/Aqp1/Brk1/Lig4/Gas6/Agt/Anxa2/Phip/Mif/Fntb/Rasa1/Cdkn1a/Cd248	20
P10	GO:0046889	positive regulation of lipid biosynthetic process	26/3845	110/28943	0.00219221	0.00766117	0.00395927	Rdh10/Creb1/Acsl3/Dbi/Lpgat1/Nr1h3/Chp1/Ppargc1a/Scarb1/Por/Sphk2/Igf1r/Dgat2/Agt/Abcg4/Rdh1/Mapk9/Srebf1/Nr1d1/Akt1/Abhd6/Srebf2/Abcd2/Abcg1/Plin5/Mid1ip1	26
P10	GO:0006884	cell volume homeostasis	12/3845	37/28943	0.00219727	0.00766117	0.00395927	Slc12a6/Abcb8/Add1/Aqp1/Gnb3/Clns1a/Sct/Lrrc8e/Clcn3/Npm1/Ano6/Slc12a2	12
P10	GO:0045746	negative regulation of Notch signaling pathway	12/3845	37/28943	0.00219727	0.00766117	0.00395927	Nrarp/Cbfa2t2/Hey1/Gdpd5/Arrb1/Hey2/Tspan15/Zbtb7a/Nfkbia/Numb/Bcl6/Neurl1a	12
P10	GO:2001237	negative regulation of extrinsic apoptotic signaling pathway	24/3845	99/28943	0.00222181	0.00773234	0.00399605	Rb1cc1/Itga6/Bcl2l1/Siah2/Sfrp2/Lmna/Mcl1/Tgfbr1/Eya3/Park7/Cx3cl1/Map2k5/Phip/Faim/Tnfaip3/Fyn/Unc5b/Rffl/Col2a1/Gsk3b/Birc6/Ctnna1/Gstp1/Ddx3x	24
P10	GO:0006882	cellular zinc ion homeostasis	10/3845	28/28943	0.00226282	0.00784103	0.00405222	Slc30a1/Slc30a2/Atp13a2/Atp7b/Mt3/Slc39a5/Slc30a5/Slc39a14/Slc39a4/Slc39a6	10
P10	GO:0018126	protein hydroxylation	10/3845	28/28943	0.00226282	0.00784103	0.00405222	Asph/Plod3/P3h3/Egln2/Vps33b/Egln1/Plod2/P4ha1/P4ha2/P3h2	10
P10	GO:0031065	positive regulation of histone deacetylation	10/3845	28/28943	0.00226282	0.00784103	0.00405222	Pink1/Ctbp1/Smarca5/Baz2a/Srebf1/Prkd1/Jdp2/Nipbl/Bcl6/BC004004	10
P10	GO:0045822	negative regulation of heart contraction	10/3845	28/28943	0.00226282	0.00784103	0.00405222	Adora1/Atp1a1/Zc3h12a/Nos1/Atp2a2/Sptbn4/Pik3r1/Pde4d/Bin1/Jak2	10
P10	GO:0051894	positive regulation of focal adhesion assembly	10/3845	28/28943	0.00226282	0.00784103	0.00405222	Map4k4/Epb41l5/Ptprj/Fmn1/Sdc4/Ptpn11/Thy1/Lims1/Fermt2/Rock1	10
P10	GO:0086005	ventricular cardiac muscle cell action potential	10/3845	28/28943	0.00226282	0.00784103	0.00405222	Kcne4/Snta1/Ank2/Kcnh2/Scn5a/Ryr2/Dlg1/Kcne2/Bin1/Kcne1l	10
P10	GO:0031062	positive regulation of histone methylation	17/3845	62/28943	0.0023708	0.00816664	0.0042205	Kansl3/Lmna/Chtop/Auts2/Eed/Nsd3/Smarca5/Kmt2a/Tet1/Baz2a/Xbp1/Kansl1/Jarid2/Paxbp1/Smad4/Hcfc1/Ogt	17
P10	GO:0035176	social behavior	17/3845	62/28943	0.0023708	0.00816664	0.0042205	Mkks/Cntnap2/Gabrb3/Cln8/Bbs4/Ulk4/Nlgn2/Dlg4/Slc6a4/Grid1/Ext1/Gnb1l/Septin5/Nrxn1/Nrxn2/Pten/Nlgn3	17
P10	GO:0003016	respiratory system process	14/3845	47/28943	0.00242023	0.00827876	0.00427844	Gls/Adora1/Pbx3/Selenon/Rab3a/Nlgn2/Gaa/Ywhaz/Ttll1/Adrb2/Zfand5/Cfap43/Kdm6a/Nlgn3	14
P10	GO:0061462	protein localization to lysosome	14/3845	47/28943	0.00242023	0.00827876	0.00427844	Lmbrd1/Sh3bp4/Mfsd1/Atp13a2/Scarb2/Cd81/Vps4a/Hspa8/Nedd4/Gga3/Rock2/Zfyve16/Clu/Cacng2	14
P10	GO:0033059	cellular pigmentation	16/3845	57/28943	0.0024227	0.00827876	0.00427844	Ap1s3/Zeb2/Hps3/Tyrp1/Hps4/Dctn1/Ankrd27/Vps33b/Myo7a/Rab27a/Cd63/Rab1a/Ap3m1/Rab11b/Ap3s1/Ap1s2	16
P10	GO:0043536	positive regulation of blood vessel endothelial cell migration	16/3845	57/28943	0.0024227	0.00827876	0.00427844	Akt3/Nfe2l2/Fgf2/Hmgb1/Cib1/Vegfc/Nus1/Map2k3/Map3k3/Prkd1/Hif1a/Akt1/Plk2/Hdac7/Sp1/Atp5a1	16
P10	GO:0006241	CTP biosynthetic process	6/3845	12/28943	0.00246625	0.00832993	0.00430488	Uck2/Uck1/Ctps/Nme6/Nme1/Ctps2	6
P10	GO:0014842	regulation of skeletal muscle satellite cell proliferation	6/3845	12/28943	0.00246625	0.00832993	0.00430488	Myog/Fgf2/Stat3/Paxbp1/Ppard/Jak2	6
P10	GO:0036151	phosphatidylcholine acyl-chain remodeling	6/3845	12/28943	0.00246625	0.00832993	0.00430488	Dbi/Nr1h3/Lpcat4/Lpcat2/Mboat2/Lpcat1	6
P10	GO:0043619	regulation of transcription from RNA polymerase II promoter in response to oxidative stress	6/3845	12/28943	0.00246625	0.00832993	0.00430488	Nfe2l2/Sesn2/Mt3/Hif1a/Epas1/Ankrd2	6
P10	GO:0043653	mitochondrial fragmentation involved in apoptotic process	6/3845	12/28943	0.00246625	0.00832993	0.00430488	Vps35/Nptx1/Ccar2/Atg3/Prkn/Ppp2r2b	6
P10	GO:0045607	regulation of inner ear auditory receptor cell differentiation	6/3845	12/28943	0.00246625	0.00832993	0.00430488	Hey1/Fgf2/Hes5/Fgfr3/Hey2/Mycn	6
P10	GO:0045647	negative regulation of erythrocyte differentiation	6/3845	12/28943	0.00246625	0.00832993	0.00430488	Ypel4/Mafb/Klf13/Gas2l1/Hspa9/Ldb1	6
P10	GO:0045741	positive regulation of epidermal growth factor-activated receptor activity	6/3845	12/28943	0.00246625	0.00832993	0.00430488	Adora1/Fbxw7/Egf/Btc/Neurl1a/Adra2a	6
P10	GO:0046929	negative regulation of neurotransmitter secretion	6/3845	12/28943	0.00246625	0.00832993	0.00430488	Slc30a1/Ppp1r9a/Braf/Rap1b/Asic1/Prkn	6
P10	GO:0061418	regulation of transcription from RNA polymerase II promoter in response to hypoxia	6/3845	12/28943	0.00246625	0.00832993	0.00430488	Nfe2l2/Rbpj/Cited2/Hif1a/Bach1/Egr1	6
P10	GO:0061669	spontaneous neurotransmitter secretion	6/3845	12/28943	0.00246625	0.00832993	0.00430488	Rims1/Ppp1r9a/Doc2a/Syt1/Doc2b/Prkn	6
P10	GO:0061684	chaperone-mediated autophagy	6/3845	12/28943	0.00246625	0.00832993	0.00430488	Plk3/Snca/Hspa8/Atg5/Clu/Stub1	6
P10	GO:0072697	protein localization to cell cortex	6/3845	12/28943	0.00246625	0.00832993	0.00430488	Gpsm2/Epb41/Mex3b/Numa1/Epb41l2/Ezr	6
P10	GO:0097090	presynaptic membrane organization	6/3845	12/28943	0.00246625	0.00832993	0.00430488	Lrp4/Ptprd/Nlgn2/Nrxn1/Pten/Nlgn3	6
P10	GO:0097201	negative regulation of transcription from RNA polymerase II promoter in response to stress	6/3845	12/28943	0.00246625	0.00832993	0.00430488	Jun/Dnajb1/Cited2/Nfe2l1/Tmbim6/Impact	6
P10	GO:1901620	regulation of smoothened signaling pathway involved in dorsal/ventral neural tube patterning	6/3845	12/28943	0.00246625	0.00832993	0.00430488	Traf3ip1/Gorab/Prkaca/Mks1/Gli3/Sufu	6
P10	GO:1903025	regulation of RNA polymerase II regulatory region sequence-specific DNA binding	6/3845	12/28943	0.00246625	0.00832993	0.00430488	Ddrgk1/Fbxw7/Ddit3/Hand1/Nsd1/Ep300	6
P10	GO:1903911	positive regulation of receptor clustering	6/3845	12/28943	0.00246625	0.00832993	0.00430488	Lrp4/Ssh1/Mesd/Cd81/Zdhhc2/Dlg4	6
P10	GO:2000379	positive regulation of reactive oxygen species metabolic process	20/3845	78/28943	0.00247927	0.0083651	0.00432306	Hdac4/Nfe2l2/F2/Zc3h12a/Park7/Snca/Clcn3/Agt/Rab27a/Foxo3/Rnf41/Eif5a/Grb2/F2rl1/Nnt/Ptk2b/App/Cdkn1a/Gstp1/Ogt	20
P10	GO:0008344	adult locomotory behavior	26/3845	111/28943	0.00250761	0.00845625	0.00437017	Epha4/Pbx3/Ntsr1/Wdr47/Chd7/Park7/Uchl1/Hipk2/Snca/Eps8/Atp1a3/Sptbn4/Drd4/Cln8/Clcn3/Nlgn2/Sez6/Id2/Oxr1/Fgf12/App/Prkn/Axin1/Btbd9/Npc1/Fxn	26
P10	GO:0009065	glutamine family amino acid catabolic process	9/3845	24/28943	0.00253745	0.00852997	0.00440826	Gls/Aldh4a1/Nos1/Oat/Got2/Glud1/Ddah2/Asrgl1/Got1	9
P10	GO:0051481	negative regulation of cytosolic calcium ion concentration	9/3845	24/28943	0.00253745	0.00852997	0.00440826	Nos1/Gtf2i/Epo/Kcna5/Atp2b1/Ryr2/Il6st/Tmbim6/Got1	9
P10	GO:0080182	histone H3-K4 trimethylation	9/3845	24/28943	0.00253745	0.00852997	0.00440826	Zfp335/Tet2/Nfyc/Kmt2a/Nfyb/H1f2/Kmt2d/Nfya/Ogt	9
P10	GO:1903204	negative regulation of oxidative stress-induced neuron death	9/3845	24/28943	0.00253745	0.00852997	0.00440826	Nr4a3/Pink1/Park7/Ncoa7/Fbxo7/Hif1a/Oxr1/Prkn/Tbc1d24	9
P10	GO:0007020	microtubule nucleation	11/3845	33/28943	0.00260364	0.00869726	0.00449472	Clasp1/Tubgcp4/Pde4dip/Slain2/Dctn1/Arhgef7/Ndel1/Rangrf/Csnk1d/Cenpj/Slain1	11
P10	GO:0018345	protein palmitoylation	11/3845	33/28943	0.00260364	0.00869726	0.00449472	Glul/Hhat/Zdhhc21/Zdhhc2/Hhatl/Zdhhc22/Selenok/Zdhhc20/Zdhhc8/Zdhhc23/Zdhhc15	11
P10	GO:1904646	cellular response to amyloid-beta	11/3845	33/28943	0.00260364	0.00869726	0.00449472	Epha4/Parp1/Cacna2d1/Atp1a3/Igf1r/Fyn/Psen1/Lgmn/Gsk3b/App/Adrb2	11
P10	GO:1904706	negative regulation of vascular associated smooth muscle cell proliferation	11/3845	33/28943	0.00260364	0.00869726	0.00449472	Park7/Cdkn1b/Drd4/Agt/Tpm1/Rhoa/Gna13/Cdkn1a/Gstp1/Pten/Pdcd4	11
P10	GO:0060221	retinal rod cell differentiation	8/3845	20/28943	0.00273817	0.00910869	0.00470734	Casz1/Alms1/Bbs4/Ahi1/Stat3/Sox9/Rpgrip1/Nrl	8
P10	GO:0090030	regulation of steroid hormone biosynthetic process	8/3845	20/28943	0.00273817	0.00910869	0.00470734	Atp1a1/H6pd/Dgkq/Por/Igf1r/Dkk3/Pde8b/Nr3c1	8
P10	GO:0097320	plasma membrane tubulation	8/3845	20/28943	0.00273817	0.00910869	0.00470734	Fnbp1l/Sh3glb1/Sh3gl2/Wasl/Dnm2/Snx18/Asap1/Snx9	8
P10	GO:0006879	cellular iron ion homeostasis	18/3845	68/28943	0.00274084	0.00910869	0.00470734	Ccdc115/Slc11a1/Aco1/Atp13a2/Steap2/Iscu/Atp6v0d1/Egln1/Hif1a/Hfe/Gdf2/Slc39a14/Tfrc/Ttc7/Ndfip1/Smad4/Fth1/Fxn	18
P10	GO:0002091	negative regulation of receptor internalization	7/3845	16/28943	0.00276753	0.00913585	0.00472138	Sdcbp/Pcsk9/Atxn2/Dlg4/Ankrd13b/Rin3/Ubqln2	7
P10	GO:0043981	histone H4-K5 acetylation	7/3845	16/28943	0.00276753	0.00913585	0.00472138	Kansl3/Jade1/Kat7/Kansl1/Jade3/Hcfc1/Ogt	7
P10	GO:0043982	histone H4-K8 acetylation	7/3845	16/28943	0.00276753	0.00913585	0.00472138	Kansl3/Jade1/Kat7/Kansl1/Jade3/Hcfc1/Ogt	7
P10	GO:0070593	dendrite self-avoidance	7/3845	16/28943	0.00276753	0.00913585	0.00472138	Vstm2l/Dscaml1/Nptn/Prtg/Bsg/Ext1/Dscam	7
P10	GO:0072350	tricarboxylic acid metabolic process	7/3845	16/28943	0.00276753	0.00913585	0.00472138	Idh1/Aco1/Idh2/Cs/Glud1/Aco2/Idh3g	7
P10	GO:0086103	G protein-coupled receptor signaling pathway involved in heart process	7/3845	16/28943	0.00276753	0.00913585	0.00472138	Rgs2/Rap1gds1/Pde4b/Cdc42/Nos1/Akap13/Chga	7
P10	GO:1901096	regulation of autophagosome maturation	7/3845	16/28943	0.00276753	0.00913585	0.00472138	Ubqln4/Tecpr1/Fyco1/Atg5/Phf23/Rubcn/Adrb2	7
P10	GO:2000035	regulation of stem cell division	7/3845	16/28943	0.00276753	0.00913585	0.00472138	Sfrp2/Mllt3/Thoc5/Esrrb/Prdm15/Lbh/Cdk2ap2	7
P10	GO:0086004	regulation of cardiac muscle cell contraction	12/3845	38/28943	0.00282843	0.0093225	0.00481784	Adora1/Atp1a1/Ank2/Pde4b/Atp2a2/Scn5a/Rangrf/Kcnj2/Ryr2/Pde4d/Dlg1/Bin1	12
P10	GO:0032981	mitochondrial respiratory chain complex I assembly	16/3845	58/28943	0.00293979	0.0096548	0.00498958	Ndufa10/Ndufa8/Ndufb5/Ndufc1/Ndufb6/Dmac1/Ndufb2/Tmem126b/Ndufaf3/Ndufs7/Ndufaf8/Ndufs6/Ndufb4/Ndufa11/Ndufs8/Ndufb11	16
P10	GO:0045880	positive regulation of smoothened signaling pathway	13/3845	43/28943	0.00295584	0.00968767	0.00500656	Uchl5/Gorab/Intu/Ift172/Por/Chsy1/Ulk3/Rab34/Dlg5/Fgf9/Ctnna1/Ndst1/Gpc3	13
P10	GO:1902600	proton transmembrane transport	22/3845	90/28943	0.00297054	0.00973086	0.00502888	Atp1b1/Atp5g3/Chp1/Atp1a1/Park7/Atp6v0e2/Atp1a3/Sphk2/Drd4/Slc25a4/Clcn3/Nr3c2/Slc9a5/Atp6v0d1/Ndufs7/Slc9a3r1/Otop3/Nnt/Rapgef3/Atp5g2/Atp6v1g2/Atp5a1	22
P10	GO:0051897	positive regulation of protein kinase B signaling	27/3845	118/28943	0.00298606	0.00977544	0.00505192	Arfgef1/Lrp2/Ptprj/Pik3ca/Fgf2/Egf/Tgfbr1/C1qtnf12/Pdgfa/Met/Meis3/Igf1r/Insr/Gas6/Mfhas1/Rasd2/Cx3cl1/Mc1r/Rara/C1qtnf1/Hsp90aa1/Fermt2/Spry2/Stk3/Ptk2/Hsp90ab1/Nrxn1	27
P10	GO:0033120	positive regulation of RNA splicing	15/3845	53/28943	0.00299512	0.00977544	0.00505192	Zfp64/Thrap3/Clns1a/Hspa8/Cirbp/Dazap1/Slc39a5/Srsf1/Hnrnpk/Pik3r1/Khdrbs3/Tra2b/Dyrk1a/Hnrnpll/Celf4	15
P10	GO:0034605	cellular response to heat	15/3845	53/28943	0.00299512	0.00977544	0.00505192	Tpr/Ier5/Vcp/St8sia1/Ano1/Rasa3/Prkaca/Chordc1/Ywhae/Hsp90aa1/Stub1/Daxx/Hsp90ab1/Hsbp1l1/Rbbp7	15
P10	GO:0003382	epithelial cell morphogenesis	14/3845	48/28943	0.00300548	0.00977544	0.00505192	Epb41l5/Id1/Clic4/Plod3/Met/Sipa1l3/Palld/Pard3/Jmjd1c/Frmd6/Ccdc88c/Map3k1/Heg1/Rock1	14
P10	GO:0032008	positive regulation of TOR signaling	14/3845	48/28943	0.00300548	0.00977544	0.00505192	Akt3/Rragd/Rraga/Reln/Rheb/Pih1d1/Gas6/Xbp1/Fnip1/Flcn/Pip4p1/Hdac3/Seh1l/Usp9x	14
P10	GO:0043124	negative regulation of I-kappaB kinase/NF-kappaB signaling	14/3845	48/28943	0.00300548	0.00977544	0.00505192	Stat1/Otud7b/Tle1/Zc3h12a/Ppm1n/Otud7a/Rora/Rhoa/Tnfaip3/Per1/Nr1d1/Ppm1a/Ppm1b/Gstp1	14
P10	GO:1990573	potassium ion import across plasma membrane	14/3845	48/28943	0.00300548	0.00977544	0.00505192	Atp1b1/Kcnj3/Slc12a6/Atp1a1/Kcnh2/Atp1a3/Kcnj1/Hcn2/Kcnj2/Wnk2/Kcnk5/Dlg1/Kcne2/Slc12a2	14
P10	GO:0010592	positive regulation of lamellipodium assembly	10/3845	29/28943	0.00304747	0.00987196	0.0051018	Abi2/Hdac4/Actr3/Cdc42/Auts2/Aqp1/Brk1/Dnm2/Twf2/Pik3r1	10
P10	GO:0034067	protein localization to Golgi apparatus	10/3845	29/28943	0.00304747	0.00987196	0.0051018	Arl5b/Arl5a/Sys1/Vps13d/Paqr3/Rab6a/Csnk1d/Tmed10/Bicd2/Zdhhc15	10
P10	GO:1903861	positive regulation of dendrite extension	10/3845	29/28943	0.00304747	0.00987196	0.0051018	Rims1/Sh3glb1/Syt3/Picalm/Syt17/Syt1/Hnrnpk/Cpne6/Prkn/Nedd4l	10
P10	GO:2000765	regulation of cytoplasmic translation	10/3845	29/28943	0.00304747	0.00987196	0.0051018	Hnrnpu/Csde1/Cpeb2/Cpeb1/Pkm/Unk/Rbm24/Paip1/Zfp385a/Cpeb3	10
P10	GO:0045670	regulation of osteoclast differentiation	21/3845	85/28943	0.00318652	0.010312	0.0053292	Creb1/Mafb/Gnas/Car2/Fbxw7/Pias3/Tmem64/Fgfr3/Ceacam1/Fstl3/Zbtb7a/Fos/Ninj1/Pik3r1/Prxl2a/Klf10/Gsk3b/Tmem178/Ppargc1b/Esrra/Tjp2	21
P10	GO:0090068	positive regulation of cell cycle process	52/3845	269/28943	0.00329144	0.0106247	0.00549082	Cul3/Tpr/Hnrnpu/Ino80/Kif3b/Ect2/Gpsm2/Cdc14a/Egf/Cdc42/Eif4g3/Dbf4/Btc/Anapc5/Mblac1/Met/Chmp3/Kcna5/Igf1r/Numa1/Sh2b1/Insr/Cul4a/Cdt1/Map10/Phip/Rhoa/Usp19/Klhl18/Thoc5/Camk2b/Npm1/Lsm11/Ube2b/Rock2/Hspa2/Akt1/Neurog1/Slf1/Ube2e2/Cenpj/Rb1/Azin1/Rad21/Mtbp/Wnt10b/App/Ddx39b/Dazl/Prkce/Lmnb1/Ddx3x	52
P10	GO:0099560	synaptic membrane adhesion	11/3845	34/28943	0.0033931	0.0109364	0.00565188	Ntng2/Ptprd/Magi2/Cadm1/Mdga2/Pcdh17/Gpc6/Il1rap/Ptprs/Nrxn1/Slitrk2	11
P10	GO:0030325	adrenal gland development	9/3845	25/28943	0.00350267	0.0112162	0.00579652	Insm1/Igf1r/Cdkn1c/Insr/Stra6/Cited2/Ly6e/Nr3c1/Smad2	9
P10	GO:0035024	negative regulation of Rho protein signal transduction	9/3845	25/28943	0.00350267	0.0112162	0.00579652	Cul3/Scai/Met/Arhgap35/Dlc1/Flcn/Bcl6/Heg1/Kank1	9
P10	GO:0035357	peroxisome proliferator activated receptor signaling pathway	9/3845	25/28943	0.00350267	0.0112162	0.00579652	Ncoa2/Rxra/Fabp5/Stard10/Cited2/Ncoa1/Fam120b/Plin5/Pdk3	9
P10	GO:0050860	negative regulation of T cell receptor signaling pathway	9/3845	25/28943	0.00350267	0.0112162	0.00579652	Ptprj/Sla2/Thy1/Pawr/Dusp3/Dusp22/Cblb/Ezr/Ptpn2	9
P10	GO:1903206	negative regulation of hydrogen peroxide-induced cell death	9/3845	25/28943	0.00350267	0.0112162	0.00579652	Nfe2l2/Nr4a3/Pink1/Park7/Met/Pde8a/Rnf146/Fbxo7/Glrx	9
P10	GO:0001825	blastocyst formation	16/3845	59/28943	0.00354481	0.0113229	0.00585164	Cul3/Sp3/Skil/Kdm4c/Uspl1/Nop2/Furin/Junb/Cited2/Tet1/Esrrb/Mfng/Rrp7a/Sp1/Gabpa/Srf	16
P10	GO:0030166	proteoglycan biosynthetic process	16/3845	59/28943	0.00354481	0.0113229	0.00585164	Fam20b/Hs2st1/Slc35d1/Man1c1/Hs3st1/Ugdh/Chst12/Chsy1/Csgalnact1/Chst3/Hs3st3b1/Cant1/Ndst2/Tm9sf2/Ext1/Ndst1	16
P10	GO:0050881	musculoskeletal movement	16/3845	59/28943	0.00354481	0.0113229	0.00585164	Tnni1/Parp1/Hipk2/Grcc10/Cln8/Comp/Vps35/Stac3/Vps54/Kcnj2/Gaa/Slc8a3/Myh7/Atp8a2/Nr4a1/Adrb2	16
P10	GO:0035066	positive regulation of histone acetylation	12/3845	39/28943	0.00359895	0.0114844	0.00593511	Tada2b/Nos1/Auts2/Pih1d1/Sphk2/Arrb1/Smarca5/Smarcb1/Kat7/Rps6ka5/App/Smad4	12
P10	GO:0006334	nucleosome assembly	19/3845	75/28943	0.00362965	0.0115709	0.00597979	H3f3a/Set/Spty2d1/Nap1l4/Smarca5/Tspyl1/Tspyl4/Macroh2a2/Nap1l1/Npm1/Sox9/Baz1a/H2bc4/H1f2/H2bc3/H3c1/Kat6b/Chrac1/Daxx	19
P10	GO:0071479	cellular response to ionizing radiation	19/3845	75/28943	0.00362965	0.0115709	0.00597979	Xrcc5/Ino80/Bcl2l1/Ect2/Sfrp2/Clock/Bbc3/Ddias/Lig4/Tlk2/Grb2/Rhob/Fbxo4/Nipbl/Eef1d/Xrcc6/Cdkn1a/Egr1/Tmem109	19
P10	GO:0048854	brain morphogenesis	13/3845	44/28943	0.00369319	0.0117422	0.00606833	Uchl5/Akt3/Mkks/Zfp335/Bbs2/Bbs4/Foxo3/Fbxw11/Slc6a4/Psen1/Fancc/Otx2/Pten	13
P10	GO:0071168	protein localization to chromatin	13/3845	44/28943	0.00369319	0.0117422	0.00606833	Vcp/Pih1d1/Carm1/Setd2/Macroh2a2/Jarid2/Tasor/Wapl/Rb1/Nipbl/Rad21/Daxx/Msh2	13
P10	GO:0003151	outflow tract morphogenesis	21/3845	86/28943	0.0036983	0.0117422	0.00606833	Bmpr2/Lrp2/Atf2/Hey1/Sfrp2/Sec24b/Jun/Heyl/Cdc42/Dhrs3/Rbpj/Lrp6/Parva/Nedd4/Cited2/Hey2/Sox11/Hif1a/Nipbl/Crkl/Smad4	21
P10	GO:0030219	megakaryocyte differentiation	14/3845	49/28943	0.0037017	0.0117422	0.00606833	Sp3/Rbm15/Pithd1/Ptpn11/Mturn/Cib1/Vps33b/Nbeal2/Meis1/Ep300/Sp1/Zfp385a/Gabpa/Srf	14
P10	GO:0032206	positive regulation of telomere maintenance	18/3845	70/28943	0.00384865	0.0121782	0.00629367	Terf1/Ino80d/Xrcc5/Nek7/Uchl5/Ino80/Hnrnpa2b1/Ruvbl1/Pnkp/Mre11a/Nfrkb/Nabp2/Cct4/Fbxo4/Slx4/Parn/Cct8/Tnks2	18
P10	GO:0006089	lactate metabolic process	8/3845	21/28943	0.00391338	0.0123283	0.00637124	Per2/Park7/Ldhb/Ldha/Gatd1/Hif1a/Hagh/Glo1	8
P10	GO:0010310	regulation of hydrogen peroxide metabolic process	8/3845	21/28943	0.00391338	0.0123283	0.00637124	Pink1/Cycs/Snca/Insr/Mt3/Fyn/Stat3/Nnt	8
P10	GO:0032332	positive regulation of chondrocyte differentiation	8/3845	21/28943	0.00391338	0.0123283	0.00637124	Gdf5/Por/Zbtb16/Sox9/Gli3/Thrb/Zfp219/Smad7	8
P10	GO:0150146	cell junction disassembly	8/3845	21/28943	0.00391338	0.0123283	0.00637124	Map4k4/Epha4/Ngef/Tgfbr1/Iqsec1/Dusp3/Pik3r1/Mapre2	8
P10	GO:0010800	positive regulation of peptidyl-threonine phosphorylation	10/3845	30/28943	0.00403431	0.012641	0.00653281	Cab39/Egf/Ripk2/Prkag2/Ube2k/Met/Phip/Gsk3b/App/Axin1	10
P10	GO:0046856	phosphatidylinositol dephosphorylation	10/3845	30/28943	0.00403431	0.012641	0.00653281	Pip4p2/Inpp5a/Fig4/Mtmr3/Mtmr4/Pip4p1/Mtmr6/Synj1/Pten/Mtmr1	10
P10	GO:0071353	cellular response to interleukin-4	10/3845	30/28943	0.00403431	0.012641	0.00653281	Stat6/Xbp1/Fasn/Nfil3/Rpl3/Tuba1b/Parp14/Rps2/Hsp90ab1/Ptpn2	10
P10	GO:1901264	carbohydrate derivative transport	17/3845	65/28943	0.00405786	0.0126726	0.00654915	Adora1/Slc35a1/Slc35d1/Lrrc8c/Scarb1/Slc5a2/Lrrc8e/Slc25a4/Guk1/Slc35b1/Cd47/Abcg1/Slc37a1/Slc29a1/Ralbp1/Slc29a2/Slc25a5	17
P10	GO:0030836	positive regulation of actin filament depolymerization	6/3845	13/28943	0.00406811	0.0126726	0.00654915	Vil1/Wdr1/Plek/Cfl2/Carmil1/F2rl1	6
P10	GO:0033169	histone H3-K9 demethylation	6/3845	13/28943	0.00406811	0.0126726	0.00654915	Kdm4c/Kdm3a/Jmjd1c/Phf2/Kdm3b/Phf8	6
P10	GO:0048385	regulation of retinoic acid receptor signaling pathway	6/3845	13/28943	0.00406811	0.0126726	0.00654915	Dhrs3/Zfp536/Ctbp2/Klf2/Calr/Nr2c1	6
P10	GO:0060213	positive regulation of nuclear-transcribed mRNA poly(A) tail shortening	6/3845	13/28943	0.00406811	0.0126726	0.00654915	Btg2/Tob1/Tnrc6c/Ago2/Tnrc6b/Cpeb3	6
P10	GO:0071380	cellular response to prostaglandin E stimulus	6/3845	13/28943	0.00406811	0.0126726	0.00654915	Gnas/Prkaa2/Acaca/Akt1/Adcy6/Prkce	6
P10	GO:0098935	dendritic transport	6/3845	13/28943	0.00406811	0.0126726	0.00654915	Hnrnpu/Kif5c/Kif3b/Kif17/Wasf1/Kif5b	6
P10	GO:0001818	negative regulation of cytokine production	56/3845	297/28943	0.00411224	0.0128038	0.00661698	Slc11a1/Traf3ip1/Parp1/F2/Lgr4/Otud7b/Bank1/Klf4/Zc3h12a/Ephb2/Hmgb1/Met/Tia1/Ssc5d/Ceacam1/Furin/Arrb1/Chid1/Gas6/Homer3/Klf2/N4bp1/Cx3cl1/Mc1r/Csk/Cd276/Nptn/Map2k5/Tusc2/Nmbr/Tnfaip3/Atg5/Appl2/Atp2b1/Ddit3/Rara/Foxj1/Trib2/Hfe/F2rl1/Pibf1/Laptm4b/Abcd2/Hdac7/Bcl6/Ezr/Hsp90ab1/Ptprs/Twsg1/Ppm1b/Socs5/Hdac3/Ndfip1/Smad7/Gstp1/Pdcd4	56
P10	GO:0009226	nucleotide-sugar biosynthetic process	7/3845	17/28943	0.00416983	0.0129142	0.00667401	Uxs1/Uap1/Ugdh/Gfpt1/Gmds/Pmm1/Gnpda1	7
P10	GO:0018279	protein N-linked glycosylation via asparagine	7/3845	17/28943	0.00416983	0.0129142	0.00667401	Ube2j1/Ddost/Ost4/Rpn1/Tusc3/Mgat1/Magt1	7
P10	GO:0019896	axonal transport of mitochondrion	7/3845	17/28943	0.00416983	0.0129142	0.00667401	Mgarp/Uchl1/Hap1/Actr10/Hif1a/Sybu/Hdac6	7
P10	GO:0033194	response to hydroperoxide	7/3845	17/28943	0.00416983	0.0129142	0.00667401	Trp53inp1/Ddias/Prkd1/Dapk1/Oxr1/Sp1/Jak2	7
P10	GO:0043923	positive regulation by host of viral transcription	7/3845	17/28943	0.00416983	0.0129142	0.00667401	Zfp639/Jun/Smarcb1/Ep300/Sp1/Tfap4/Chd1	7
P10	GO:0061179	negative regulation of insulin secretion involved in cellular response to glucose stimulus	7/3845	17/28943	0.00416983	0.0129142	0.00667401	Klf7/Tbc1d1/Ucp2/Pde8b/Hmgcr/Pim3/Adra2a	7
P10	GO:0098761	cellular response to interleukin-7	7/3845	17/28943	0.00416983	0.0129142	0.00667401	Hspd1/Rad23b/Jak1/Eno1/Hmgb1/Crkl/Stip1	7
P10	GO:0030199	collagen fibril organization	16/3845	60/28943	0.00424853	0.0131452	0.00679341	Mia3/Sfrp2/Tgfbr1/Plod3/Vps33b/Serpinh1/Comp/Anxa2/P4ha1/Mmp11/Rb1/Ext1/Col2a1/Col11a2/Mkx/Loxl4	16
P10	GO:0000132	establishment of mitotic spindle orientation	11/3845	35/28943	0.00436318	0.0134935	0.00697338	Gpsm1/Mapre1/Spry1/Arhgef2/Gpsm2/Cdk5rap2/Dctn1/Numa1/Fbxw11/Ndel1/Spry2	11
P10	GO:0048546	digestive tract morphogenesis	15/3845	55/28943	0.00440895	0.0136219	0.00703974	Epb41l5/Sfrp2/Trp73/Fgfr3/Stra6/Acvr2b/Ahi1/Id2/Sox11/Hif1a/Gli3/Nipbl/Foxp4/Six2/Smad2	15
P10	GO:0003254	regulation of membrane depolarization	14/3845	50/28943	0.00452368	0.0139417	0.00720502	Bok/Parp1/Ntsr1/Scn5a/Ank3/Hcn2/Fhl4/Rangrf/Slmap/Fgf12/Nedd4l/Smad7/Got1/Fhl1	14
P10	GO:0021799	cerebral cortex radially oriented cell migration	12/3845	40/28943	0.00452985	0.0139417	0.00720502	Wdr47/Pou3f2/Lrp8/Reln/Sun1/Dixdc1/Cul5/Ndel1/Cdk5r1/Socs7/Syne2/Gli3	12
P10	GO:0033144	negative regulation of intracellular steroid hormone receptor signaling pathway	12/3845	40/28943	0.00452985	0.0139417	0.00720502	Heyl/Clock/Ncor2/Arntl/Calr/Rhoa/Zbtb7a/Cry1/Per1/Strn3/Lbh/Pias2	12
P10	GO:0032331	negative regulation of chondrocyte differentiation	9/3845	26/28943	0.00473382	0.0144999	0.00749349	Gdf5/Tgfbr1/Ptpn11/Rflnb/Sox9/Gli3/Ccn4/Rarg/Mkx	9
P10	GO:0032925	regulation of activin receptor signaling pathway	9/3845	26/28943	0.00473382	0.0144999	0.00749349	Ski/Magi2/Acvr2b/Fstl3/Lemd3/Fgf9/Acvr1b/Smad7/Smad2	9
P10	GO:0030148	sphingolipid biosynthetic process	23/3845	99/28943	0.00478828	0.0146527	0.00757247	Kdsr/Degs1/Hacd1/St6galnac6/Cers6/Cers2/Ugcg/Acer2/Sphk2/St8sia2/Smpd1/Cers1/St3gal2/Hacd3/Elovl4/Sptssa/Sptlc2/Elovl2/Tm9sf2/St3gal1/Hacd2/Vapa/Sgms1	23
P10	GO:0002534	cytokine production involved in inflammatory response	17/3845	66/28943	0.00480217	0.0146672	0.00757996	Il17f/F2/Rap1gds1/Zc3h12a/Ephb2/Ankrd42/Chid1/Traf3ip2/Appl2/Per1/Stat3/Hif1a/Abcd2/Gpsm3/Ticam1/Seh1l/Pdcd4	17
P10	GO:0051339	regulation of lyase activity	16/3845	61/28943	0.00506243	0.0153888	0.00795291	Rd3/Hrh3/Cap1/Park7/Iscu/Nos1/Orai1/Stim1/Adcy1/Adcy2/Adgrv1/Galr3/Guca1a/Adrb2/Galr1/Fxn	16
P10	GO:0010669	epithelial structure maintenance	10/3845	31/28943	0.00525708	0.0159352	0.00823527	Neurod1/Crocc/Strap/Muc2/Slc22a5/Mks1/Sox9/Cxadr/Srf/Ldb1	10
P10	GO:0031445	regulation of heterochromatin formation	10/3845	31/28943	0.00525708	0.0159352	0.00823527	Tpr/Pik3ca/Atf7ip/Tet1/Morc2a/Baz1a/Phf2/Tasor/Zfp57/Phf8	10
P10	GO:0033137	negative regulation of peptidyl-serine phosphorylation	10/3845	31/28943	0.00525708	0.0159352	0.00823527	Paqr3/Nos1/Cnksr3/Epm2a/Ddit4/Ggnbp2/Pde4d/Smad7/Pten/Ogt	10
P10	GO:0032374	regulation of cholesterol transport	18/3845	72/28943	0.00530243	0.0160272	0.00828283	Nr1h3/Egf/Abca1/Ttc39b/Pcsk9/Furin/Abcg4/Anxa2/Nus1/Commd1/Sec24a/Nfkbia/Ptch1/Srebf2/Zdhhc8/Acat2/Abcg1/Washc1	18
P10	GO:0045475	locomotor rhythm	8/3845	22/28943	0.00544233	0.0163423	0.00844565	Ncoa2/Ciart/Cntnap2/Usp2/Id2/Mta1/Egr1/Pten	8
P10	GO:0050872	white fat cell differentiation	8/3845	22/28943	0.00544233	0.0163423	0.00844565	Per2/Atf2/Tbl1xr1/Ctbp1/Ncor2/Ctbp2/Id2/Retreg1	8
P10	GO:0097202	activation of cysteine-type endopeptidase activity	8/3845	22/28943	0.00544233	0.0163423	0.00844565	Asph/Ripk2/Cycs/Perp/Pawr/Cyfip2/Lgmn/Bad	8
P10	GO:1901387	positive regulation of voltage-gated calcium channel activity	8/3845	22/28943	0.00544233	0.0163423	0.00844565	Cacna2d1/Nipsnap2/Stac3/Ppp3r1/Calm1/Ppp3cc/Cacnb3/Kcne2	8
P10	GO:1903427	negative regulation of reactive oxygen species biosynthetic process	8/3845	22/28943	0.00544233	0.0163423	0.00844565	Hspd1/Park7/Cycs/Rhoa/Fyn/Stat3/Abcd2/Prkn	8
P10	GO:0001702	gastrulation with mouth forming second	11/3845	36/28943	0.00554117	0.0165925	0.00857493	Crb2/Ugdh/Lrp6/Megf8/Acvr2b/Nsd1/Otx2/Ets2/Srf/Smad4/Ldb1	11
P10	GO:0009154	purine ribonucleotide catabolic process	11/3845	36/28943	0.00554117	0.0165925	0.00857493	Acot7/Pde2a/Nudt7/Mlycd/Pde4a/Nudt4/Nt5c/Nudt18/Nudt3/Nt5c2/Hprt	11
P10	GO:0070536	protein K63-linked deubiquitination	11/3845	36/28943	0.00554117	0.0165925	0.00857493	Otud1/Spata2/Otud7b/Vcp/Otud7a/Zranb1/Otud4/Cyld/Tnfaip3/Otub2/Usp9x	11
P10	GO:0050679	positive regulation of epithelial cell proliferation	45/3845	232/28943	0.0055535	0.0166216	0.00859002	Bmpr2/Kdm5b/Glul/Akt3/Prox1/Nrarp/Id1/Hrh3/Fgf2/Iqgap3/Egf/B4galt1/Nr4a3/Jun/Cdc42/Fgfr3/Rbpj/Hmgb1/St8sia1/Emc10/Htra1/Irs2/Vegfc/Map2k5/Phip/Scn5a/Tnfaip3/Xbp1/Nme1/Stat3/Sox9/Mycn/Sox11/Prkd1/Pgf/Akt1/Rreb1/Gdf2/Fgf9/Azin1/Acvrl1/Nr4a1/Sp1/Cxadr/Bad	45
P10	GO:0030279	negative regulation of ossification	13/3845	46/28943	0.00561277	0.0167756	0.00866956	Lrp4/Rbpj/Tph1/Chsy1/Kremen1/Rflnb/Sox9/Hif1a/Ptk2b/Mkx/Adrb2/Smad7/Bcor	13
P10	GO:0030501	positive regulation of bone mineralization	13/3845	46/28943	0.00561277	0.0167756	0.00866956	Bmpr2/Mia3/Rxra/Fgfr3/Cd276/Tent5a/Acvr2b/Atp2b1/Adgrv1/Ano6/Wnt10b/Adrb2/Gpm6b	13
P10	GO:0030879	mammary gland development	34/3845	165/28943	0.00574438	0.0170893	0.00883169	Creb1/Kdm5b/Elf3/Fgf2/Iqgap3/Egf/Orai1/Atp2b2/Lrp6/Arhgap35/Tph1/Igf1r/Irs2/Atp7b/Gpat4/Socs2/Stat6/Xbp1/Nme1/Sox9/Fasn/Id2/Arhgap5/Hif1a/Gli3/Rreb1/Ptch1/Ddr1/Lbh/Nr3c1/Slc12a2/Jak2/Btrc/Neurl1a	34
P10	GO:0007158	neuron cell-cell adhesion	5/3845	10/28943	0.00581653	0.0171685	0.00887265	Tnr/Nlgn2/Cdk5r1/Nrxn1/Nlgn3	5
P10	GO:0007220	Notch receptor processing	5/3845	10/28943	0.00581653	0.0171685	0.00887265	Ncstn/Aph1b/Aph1c/Adam10/Psen1	5
P10	GO:0010501	RNA secondary structure unwinding	5/3845	10/28943	0.00581653	0.0171685	0.00887265	Ago3/Ago2/Ddx39b/Ighmbp2/Ddx3x	5
P10	GO:0010764	negative regulation of fibroblast migration	5/3845	10/28943	0.00581653	0.0171685	0.00887265	Fgf2/Braf/Hyal2/Slc9a3r1/Cygb	5
P10	GO:0021979	hypothalamus cell differentiation	5/3845	10/28943	0.00581653	0.0171685	0.00887265	Pou3f2/Sema3a/Ndnf/Ubb/Hap1	5
P10	GO:0033572	transferrin transport	5/3845	10/28943	0.00581653	0.0171685	0.00887265	Dnm2/Snx3/Cltc/Tfrc/Rab11b	5
P10	GO:0035907	dorsal aorta development	5/3845	10/28943	0.00581653	0.0171685	0.00887265	Hey1/Rbpj/Hey2/Acvrl1/Srf	5
P10	GO:0045199	maintenance of epithelial cell apical/basal polarity	5/3845	10/28943	0.00581653	0.0171685	0.00887265	Crb2/Lhx2/Lin7c/Wdr1/Slc9a3r1	5
P10	GO:0045955	negative regulation of calcium ion-dependent exocytosis	5/3845	10/28943	0.00581653	0.0171685	0.00887265	Stxbp3/Cbarp/Rap1b/Trim9/Adra2a	5
P10	GO:0060837	blood vessel endothelial cell differentiation	5/3845	10/28943	0.00581653	0.0171685	0.00887265	Prox1/Hey1/Rbpj/Foxj2/Hey2	5
P10	GO:0070544	histone H3-K36 demethylation	5/3845	10/28943	0.00581653	0.0171685	0.00887265	Kdm4c/Kdm2b/Kdm8/Riox2/Phf8	5
P10	GO:0097119	postsynaptic density protein 95 clustering	5/3845	10/28943	0.00581653	0.0171685	0.00887265	Reln/Nlgn2/Dbn1/Nrxn1/Nrxn2	5
P10	GO:0098598	learned vocalization behavior or vocal learning	5/3845	10/28943	0.00581653	0.0171685	0.00887265	Cntnap2/Stra6/Neurog1/Nrxn1/Nrxn2	5
P10	GO:1901725	regulation of histone deacetylase activity	5/3845	10/28943	0.00581653	0.0171685	0.00887265	Pink1/Ncor2/Sphk2/Prkd1/BC004004	5
P10	GO:1902884	positive regulation of response to oxidative stress	5/3845	10/28943	0.00581653	0.0171685	0.00887265	Endog/Selenon/Foxo3/Pawr/Hdac6	5
P10	GO:2000171	negative regulation of dendrite development	5/3845	10/28943	0.00581653	0.0171685	0.00887265	Mgarp/Cyth2/Fat3/Carm1/Gsk3b	5
P10	GO:0006978	DNA damage response, signal transduction by p53 class mediator resulting in transcription of p21 class mediator	7/3845	18/28943	0.00604946	0.0177499	0.00917308	Hipk2/Pcbp4/Cops3/Zfp385a/Tfap4/Cdkn1a/Rps6ka6	7
P10	GO:0007614	short-term memory	7/3845	18/28943	0.00604946	0.0177499	0.00917308	Cux2/Drd4/Aph1b/Aph1c/Slc2a4/Rcan1/Rcan2	7
P10	GO:0045956	positive regulation of calcium ion-dependent exocytosis	7/3845	18/28943	0.00604946	0.0177499	0.00917308	Stxbp1/Kcnb1/Scamp5/Syt1/Doc2b/Cadps/Syt7	7
P10	GO:0060019	radial glial cell differentiation	7/3845	18/28943	0.00604946	0.0177499	0.00917308	Casz1/Gpr157/Hes5/Lrp6/Rhoa/Stat3/Gli3	7
P10	GO:0060044	negative regulation of cardiac muscle cell proliferation	7/3845	18/28943	0.00604946	0.0177499	0.00917308	Trp73/Cited2/Hdac2/Meis1/Jarid2/Cxadr/Pten	7
P10	GO:0071280	cellular response to copper ion	7/3845	18/28943	0.00604946	0.0177499	0.00917308	Nfe2l2/Aqp1/Snca/Atp7b/Mt3/Nfe2l1/Daxx	7
P10	GO:0099150	regulation of postsynaptic specialization assembly	7/3845	18/28943	0.00604946	0.0177499	0.00917308	Ptprd/Nptx1/Numb/Nptxr/Il1rap/Ptprs/Nrxn1	7
P10	GO:1900221	regulation of amyloid-beta clearance	7/3845	18/28943	0.00604946	0.0177499	0.00917308	Cyp51/Ifngr1/Hmgcr/Clu/App/Srf/Rock1	7
P10	GO:1902855	regulation of non-motile cilium assembly	7/3845	18/28943	0.00604946	0.0177499	0.00917308	Dnm2/Bbs4/Map4/Hap1/Septin9/Mak/Cenpj	7
P10	GO:1900076	regulation of cellular response to insulin stimulus	20/3845	84/28943	0.00613917	0.0180049	0.00930486	Ncoa2/Adipor1/Ptprj/Ncoa5/Prkcz/C1qtnf12/Ptpn11/Zfp592/Lpl/Agt/Appl2/Atp2b1/Socs3/Ncoa1/Gkap1/Tns2/Socs1/Ptpn2/Esrra/Kank1	20
P10	GO:0023019	signal transduction involved in regulation of gene expression	9/3845	27/28943	0.00627624	0.0183481	0.00948227	Parp1/Traf5/Neurod1/Mesp1/Mesp2/Traf3ip2/Srsf1/Epcam/Smad2	9
P10	GO:0046823	negative regulation of nucleocytoplasmic transport	9/3845	27/28943	0.00627624	0.0183481	0.00948227	Tpr/Chp1/Pkia/Park7/Cabp1/Ppp2ca/Akap1/Nup153/Hdac3	9
P10	GO:0048843	negative regulation of axon extension involved in axon guidance	9/3845	27/28943	0.00627624	0.0183481	0.00948227	Sema4c/Sema4a/Sema3a/Sema4b/Ryk/Sema3f/Sema4d/Sema5b/Slit1	9
P10	GO:1901984	negative regulation of protein acetylation	9/3845	27/28943	0.00627624	0.0183481	0.00948227	Park7/Ctbp1/Snca/Pih1d1/Pwwp2b/Hdac2/Atg5/Thap7/Gsk3b	9
P10	GO:0002762	negative regulation of myeloid leukocyte differentiation	15/3845	57/28943	0.00632261	0.0183505	0.00948351	Mafb/Fbxw7/Pias3/Cdk6/Ceacam1/Cul4a/Fstl3/Thoc5/Nme1/Rara/Pik3r1/Trib1/Tmem178/Ptpn2/Tjp2	15
P10	GO:0030514	negative regulation of BMP signaling pathway	15/3845	57/28943	0.00632261	0.0183505	0.00948351	Lrp2/Skil/Spg20/Sfrp2/Ski/Hipk2/Htra1/Fstl3/Lemd3/Tob1/Ppm1a/Twsg1/Crim1/Bambi/Smad7	15
P10	GO:0061383	trabecula morphogenesis	15/3845	57/28943	0.00632261	0.0183505	0.00948351	Hey1/Chd7/Tgfbr1/Fgfr3/Rbpj/Egln1/Rhoa/Plxnb1/Hey2/Naca/Sema4d/Wnt10b/Heg1/Srf/Ppargc1b	15
P10	GO:0010452	histone H3-K36 methylation	6/3845	14/28943	0.0063257	0.0183505	0.00948351	Nsd2/Nsd3/Setd2/Nsd1/Setbp1/Bcor	6
P10	GO:0010642	negative regulation of platelet-derived growth factor receptor signaling pathway	6/3845	14/28943	0.0063257	0.0183505	0.00948351	Ptprj/Phf14/Snca/Slc9a3r1/Glrx/Ptpn2	6
P10	GO:0010882	regulation of cardiac muscle contraction by calcium ion signaling	6/3845	14/28943	0.0063257	0.0183505	0.00948351	Hdac4/Atp1b1/Ank2/Tmem38b/Atp2a2/Ryr2	6
P10	GO:0030206	chondroitin sulfate biosynthetic process	6/3845	14/28943	0.0063257	0.0183505	0.00948351	Slc35d1/Ugdh/Chst12/Chsy1/Csgalnact1/Chst3	6
P10	GO:0035435	phosphate ion transmembrane transport	6/3845	14/28943	0.0063257	0.0183505	0.00948351	Slc20a1/Slc25a11/Slc25a10/Slc17a1/Ank/Slc37a1	6
P10	GO:0045161	neuronal ion channel clustering	6/3845	14/28943	0.0063257	0.0183505	0.00948351	Nfasc/Kcnb1/Cntnap2/Sptbn4/Gldn/Ank3	6
P10	GO:0048733	sebaceous gland development	6/3845	14/28943	0.0063257	0.0183505	0.00948351	Wnt10a/Zdhhc21/Rbpj/Ext1/Cbx7/Smad4	6
P10	GO:0072530	purine-containing compound transmembrane transport	6/3845	14/28943	0.0063257	0.0183505	0.00948351	Lrrc8c/Lrrc8e/Slc25a4/Slc29a1/Slc29a2/Slc25a5	6
P10	GO:0098917	retrograde trans-synaptic signaling	6/3845	14/28943	0.0063257	0.0183505	0.00948351	Bdnf/Fabp5/Nos1/Cadm1/Abhd6/Farp1	6
P10	GO:1900038	negative regulation of cellular response to hypoxia	6/3845	14/28943	0.0063257	0.0183505	0.00948351	Epha4/Pink1/Eno1/Commd1/Tmbim6/Ogt	6
P10	GO:1900152	negative regulation of nuclear-transcribed mRNA catabolic process, deadenylation-dependent decay	6/3845	14/28943	0.0063257	0.0183505	0.00948351	Hnrnpu/Csde1/Tent4b/Tob1/Tent4a/Paip1	6
P10	GO:2000615	regulation of histone H3-K9 acetylation	6/3845	14/28943	0.0063257	0.0183505	0.00948351	Pih1d1/Sphk2/Pwwp2b/Kmt2a/Smarcb1/Smad4	6
P10	GO:0030004	cellular monovalent inorganic cation homeostasis	25/3845	113/28943	0.00657123	0.0190198	0.00982937	Ccdc115/Slc11a1/Slc4a3/Tmem9/Atp1b1/Chp1/Car2/Atp1a1/Clic4/Slc4a2/Kctd7/Tmem106b/Scnn1a/Atp1a3/Ube3a/Nr3c2/Car7/Slc9a5/Atp6v0d1/Agt/Dmxl2/Slc4a7/Cln5/Slc4a8/Slc12a2	25
P10	GO:0045639	positive regulation of myeloid cell differentiation	25/3845	113/28943	0.00657123	0.0190198	0.00982937	Smap1/Stat1/Creb1/Gnas/Car2/Tmem64/Jun/Pithd1/Ctnnbip1/Hmgb1/Mturn/Foxo3/Kitl/Kat7/Stat3/Id2/Hif1a/Fos/Ninj1/Rb1/Klf10/Trib1/Acvr1b/Gsk3b/Ppargc1b	25
P10	GO:0072666	establishment of protein localization to vacuole	14/3845	52/28943	0.00660885	0.0191201	0.0098812	Stam/Vps13d/Scarb2/Vps4a/Mon1b/Hspa8/Nedd4/Ptpn23/Tnfaip3/Gga3/Zfyve16/Clu/Cacng2/Vps37c	14
P10	GO:0048709	oligodendrocyte differentiation	26/3845	119/28943	0.00670966	0.0193855	0.0100184	Ncstn/Dusp10/Ptprj/Trp73/Hes5/Rheb/Eif2b4/Fgfr3/Wdr1/Prdm8/Wasf3/Exoc4/Cntnap2/Eed/Ulk4/Hdac2/Zfp365/Tmem98/Sox9/Id2/Slc8a3/Gli3/Otx2/Clu/Pten/Nlgn3	26
P10	GO:0006506	GPI anchor biosynthetic process	10/3845	32/28943	0.00675153	0.0194277	0.0100402	Pigk/Pigo/Pyurf/Pigs/Pgap3/Pigh/Pigz/Pigx/Pigp/Pigf	10
P10	GO:0034260	negative regulation of GTPase activity	10/3845	32/28943	0.00675153	0.0194277	0.0100402	Arfgef1/Sh3bp4/Gpsm1/Mkks/Spry1/Rap1gds1/Arrb1/Bbs4/Ttc8/Spry2	10
P10	GO:0034389	lipid droplet organization	10/3845	32/28943	0.00675153	0.0194277	0.0100402	Spg20/Prkaa2/Cds1/Aup1/Tmem159/Pnpla2/Zfyve1/Pnpla3/Plin5/Plin3	10
P10	GO:0060390	regulation of SMAD protein signal transduction	10/3845	32/28943	0.00675153	0.0194277	0.0100402	Bmpr2/Parp1/Gdf5/Wwtr1/Tgfbr1/Sh2b1/Sptbn1/Tob1/Smad4/Jak2	10
P10	GO:0060977	coronary vasculature morphogenesis	10/3845	32/28943	0.00675153	0.0194277	0.0100402	Rxra/Lrp2/Fgf2/Sec24b/Tgfbr1/Epo/Setd2/Hey2/Fgf9/Arid2	10
P10	GO:0000002	mitochondrial genome maintenance	11/3845	37/28943	0.00695589	0.0198908	0.0102795	Akt3/Parp1/Endog/Stoml2/Sesn2/Slc25a33/Ppargc1a/Mef2a/Mrpl17/Slc25a36/Flcn	11
P10	GO:0046329	negative regulation of JNK cascade	11/3845	37/28943	0.00695589	0.0198908	0.0102795	Aida/Dusp10/Hipk3/Sfrp2/Cyld/Per1/Dusp3/Akt1/F2rl1/Hdac3/Gstp1	11
P10	GO:0071364	cellular response to epidermal growth factor stimulus	11/3845	37/28943	0.00695589	0.0198908	0.0102795	Vil1/Ptpn12/Ptpn11/Pde8a/Dusp3/Sox9/Akt1/Dusp22/Rasa1/Zfp36l2/Garem1	11
P10	GO:0071402	cellular response to lipoprotein particle stimulus	11/3845	37/28943	0.00695589	0.0198908	0.0102795	Mia3/Cd81/Lpl/Abcg4/Akt1/Mylip/Hmgcs1/Abcg1/Ticam1/Socs5/Npc1	11
P10	GO:0072595	maintenance of protein localization in organelle	12/3845	42/28943	0.00696379	0.0198957	0.010282	Hnrnpu/Pink1/Park7/Insig1/Sun1/Hk2/Arl2bp/Bbs4/Syne1/Hk1/Akt1/Hdac3	12
P10	GO:0051092	positive regulation of NF-kappaB transcription factor activity	32/3845	155/28943	0.00700161	0.0199948	0.0103333	Ptma/Traf5/Ddrgk1/Rbck1/Ntsr1/Arhgef2/Ripk2/Prkcz/Clock/Cib1/Ankrd42/Cx3cl1/Carm1/Lrrfip2/Zbtb7a/Ube2n/Npm1/Stat3/Prkd1/Rps6ka5/Clu/Ep300/Rhebl1/Map3k13/Il1rap/Tfrc/App/Ticam1/Fer/Camk2a/Trim8/Prdx3	32
P10	GO:0048608	reproductive structure development	59/3845	324/28943	0.00709875	0.0202542	0.0104673	Rdh10/Kdm5b/Rxra/Lrp2/Lgr4/Bcl2l1/Spata2/Tiparp/Sfrp2/Chd7/Tgfbr1/Dhcr24/Sema3a/Eif2b4/Ptpn11/Ybx3/Lrp6/Cdkn1b/Ube3a/Igf1r/Arrb1/Plekha1/Cdkn1c/Insr/Agt/Stra6/Fem1b/Cited2/Map7/Foxo3/Sgpl1/Jmjd1c/Kitl/Nup107/Nefh/Slc22a5/Ubb/Rara/Sox9/Ahr/Immp2l/Six4/Neurog1/Hnrnpk/Rhobtb3/Fgf9/Fndc3a/Nipbl/Rarg/Crkl/Dlg1/Nrip1/Six3/Msh2/Smad4/Sf1/Pten/Pcyt1b/Zfx	59
P10	GO:0010666	positive regulation of cardiac muscle cell apoptotic process	8/3845	23/28943	0.00738728	0.0209586	0.0108313	Atp2a2/Agt/Eif5a/Hmgcr/Mapk8/Camk2a/Smad4/Pten	8
P10	GO:0044154	histone H3-K14 acetylation	8/3845	23/28943	0.00738728	0.0209586	0.0108313	Zzz3/Dr1/Brpf1/Tada3/Kmt2a/Kat7/Mbip/Brpf3	8
P10	GO:0140354	lipid import into cell	8/3845	23/28943	0.00738728	0.0209586	0.0108313	Acsl3/Plppr4/Slc2a1/Akt2/Irs2/Acsl1/Stra6/Akt1	8
P10	GO:1900101	regulation of endoplasmic reticulum unfolded protein response	8/3845	23/28943	0.00738728	0.0209586	0.0108313	Bok/Ddrgk1/Wfs1/Ficd/Xbp1/Pik3r1/Bfar/Ptpn2	8
P10	GO:1902894	negative regulation of miRNA transcription	8/3845	23/28943	0.00738728	0.0209586	0.0108313	Hdac4/Tgfbr1/Hdac2/Rara/Sox9/App/Ppard/Srf	8
P10	GO:2000010	positive regulation of protein localization to cell surface	8/3845	23/28943	0.00738728	0.0209586	0.0108313	Commd1/Rangrf/Akt1/Hnrnpk/Hsp90ab1/Washc1/Stx3/Tmem35a	8
P10	GO:0001656	metanephros development	21/3845	91/28943	0.00739138	0.0209586	0.0108313	Rdh10/Lgr4/Fmn1/Spry1/Fat4/Wwtr1/Hes5/Pdgfa/Aqp1/Aph1c/Sox9/Id2/Six4/Gli3/Ptch1/Foxd1/Dlg5/Six2/Egr1/Smad4/Gpc3	21
P10	GO:0032526	response to retinoic acid	21/3845	91/28943	0.00739138	0.0209586	0.0108313	Creb1/Rxrg/Rxra/Abca1/Klf4/Acer2/Yes1/Add1/Mest/Aqp1/Cdkn2d/Twf2/Map7/Rara/Sox9/Ncoa1/Dnaaf2/Ptk2b/Rarg/Gsk3b/Synj1	21
P10	GO:0050766	positive regulation of phagocytosis	21/3845	91/28943	0.00739138	0.0209586	0.0108313	Slc11a1/Camk1d/Ptprj/Mfge8/Mex3b/Tub/Gas6/Calr/Dnm2/Hspa8/Rab27a/Bcr/Appl2/Abr/Myo18a/F2rl1/Ptk2/Il2rb/Ano6/Cd47/Tulp1	21
P10	GO:0019058	viral life cycle	49/3845	261/28943	0.00749357	0.0212302	0.0109717	Prox1/Usp6nl/Mvb12b/Stom/Znfx1/Zfp639/Vcp/Eps15/Zc3h12a/Cdc42/Pcbp1/Arl8b/Nectin2/Uvrag/Smpd1/Tmem41b/Insr/Gas6/N4bp1/Vps4a/Mre11a/Hspa8/Nectin1/Ddx6/Hacd3/Nedd4/Hyal2/Snx3/Atg5/Smarcb1/Bsg/Morc2a/Rab1a/Kpna2/Rock2/Ccnk/Ctsl/Top2b/Tasor/Ctsb/Ly6e/Chmp2b/Prkn/Hsp90ab1/Vapa/Npc1/Ddb1/Trim8/Ddx3x	49
P10	GO:0014014	negative regulation of gliogenesis	15/3845	58/28943	0.00750266	0.0212302	0.0109717	Dusp10/F2/Cers2/Casz1/Hes5/Ski/Fgfr3/Idh2/Nf2/Tmem98/Nr1d1/Mycn/Id2/Sox11/Rb1	15
P10	GO:0051155	positive regulation of striated muscle cell differentiation	15/3845	58/28943	0.00750266	0.0212302	0.0109717	Myog/Prox1/Mamstr/Mesp1/Efnb2/Atp11a/Slc25a4/Pin1/Maml1/Rbm24/Ccn4/Gsk3b/Ddx39b/Epc1/Nr3c1	15
P10	GO:2000573	positive regulation of DNA biosynthetic process	19/3845	80/28943	0.00765438	0.0216278	0.0111772	Xrcc5/Nek7/Fgf2/Egf/Klf4/Pnkp/Gins2/Cct4/Npm1/Wrap53/Hsp90aa1/Ptk2b/Fbxo4/Parn/Gsk3b/Cct8/Chtf18/Ddx39b/Hsp90ab1	19
P10	GO:0050795	regulation of behavior	23/3845	103/28943	0.00792049	0.0223305	0.0115404	Hdac4/Adora1/Ttc21b/Nr4a3/Sgip1/Ephb2/Napepld/Reln/Nr2c2/Cckbr/Insr/Vps35/Stra6/Ahi1/Hdac2/Adora2a/Dlg4/Nr1d1/Stat3/Slc24a4/Dbn1/Arrdc3/Nrxn1	23
P10	GO:0001778	plasma membrane repair	9/3845	28/28943	0.00817734	0.0229639	0.0118677	Arl8b/Smpd1/Rab3a/Vps4a/Anxa2/Anxa6/Myh9/Chmp2b/Syt7	9
P10	GO:0003094	glomerular filtration	9/3845	28/28943	0.00817734	0.0229639	0.0118677	Adora1/Aqp1/Rhpn2/Gas6/Coro2b/Tmem63c/F2rl1/Rhpn1/Xpnpep3	9
P10	GO:0006536	glutamate metabolic process	9/3845	28/28943	0.00817734	0.0229639	0.0118677	Gls/Glul/Aldh4a1/Oat/Aadat/Got2/Aldh5a1/Glud1/Got1	9
P10	GO:0031365	N-terminal protein amino acid modification	9/3845	28/28943	0.00817734	0.0229639	0.0118677	Hhat/Nmt2/Ntmt1/Hhatl/Ppm1a/Naa16/Ep300/Naa50/Ppm1b	9
P10	GO:0043162	ubiquitin-dependent protein catabolic process via the multivesicular body sorting pathway	9/3845	28/28943	0.00817734	0.0229639	0.0118677	Stam/Ubap1/Vps4a/Nedd4/Ptpn23/Rnf126/Chmp2b/Vps37c/Hdac6	9
P10	GO:0046639	negative regulation of alpha-beta T cell differentiation	9/3845	28/28943	0.00817734	0.0229639	0.0118677	Rc3h2/Zc3h12a/Hmgb1/Il4ra/Gli3/Socs1/Bcl6/Socs5/Smad7	9
P10	GO:0070199	establishment of protein localization to chromosome	9/3845	28/28943	0.00817734	0.0229639	0.0118677	Terf1/Pih1d1/Zfp827/Macroh2a2/Nabp2/Cct4/Wrap53/Nipbl/Cct8	9
P10	GO:1903432	regulation of TORC1 signaling	13/3845	48/28943	0.00825527	0.0231624	0.0119703	Rnf152/Rragd/Rraga/Sesn2/Dgkq/Castor2/Bmt2/Pih1d1/Sesn1/Nprl3/Flcn/Pip4p1/Seh1l	13
P10	GO:0006448	regulation of translational elongation	7/3845	19/28943	0.00849479	0.0235664	0.0121791	Dph6/Eif5a2/Cpeb2/Eif5a/Dph1/Dph3/Cpeb3	7
P10	GO:0021542	dentate gyrus development	7/3845	19/28943	0.00849479	0.0235664	0.0121791	Btg2/Prox1/Neurod1/Reln/Sct/Tmem108/Pten	7
P10	GO:0021756	striatum development	7/3845	19/28943	0.00849479	0.0235664	0.0121791	Mkks/Bbs2/Bbs4/Ogdh/Zswim6/Slitrk5/Hprt	7
P10	GO:0035461	vitamin transmembrane transport	7/3845	19/28943	0.00849479	0.0235664	0.0121791	Lrp2/Slc5a6/Scarb1/Stra6/Slc19a1/Slc25a32/Slc23a1	7
P10	GO:0042415	norepinephrine metabolic process	7/3845	19/28943	0.00849479	0.0235664	0.0121791	Insm1/Th/Rnf180/Ly6e/Prkn/Epas1/Rnls	7
P10	GO:0044827	modulation by host of viral genome replication	7/3845	19/28943	0.00849479	0.0235664	0.0121791	Stom/Zc3h12a/Tmem41b/Hspa8/Ccnk/Prkn/Vapa	7
P10	GO:0060576	intestinal epithelial cell development	7/3845	19/28943	0.00849479	0.0235664	0.0121791	Fzd5/C1galt1/Prdm1/Hif1a/Il6st/Klf5/Yipf6	7
P10	GO:0071514	genomic imprinting	7/3845	19/28943	0.00849479	0.0235664	0.0121791	Zdbf2/Gnas/Pik3ca/Cdkn1c/Tet1/Axin1/Zfp57	7
P10	GO:1901862	negative regulation of muscle tissue development	7/3845	19/28943	0.00849479	0.0235664	0.0121791	Bdnf/Ybx3/Usp2/Usp19/Flcn/Hdac7/Luc7l	7
P10	GO:1902004	positive regulation of amyloid-beta formation	7/3845	19/28943	0.00849479	0.0235664	0.0121791	Epha4/Picalm/Ifngr1/Rock2/Clu/Sp1/Abcg1	7
P10	GO:1902074	response to salt	7/3845	19/28943	0.00849479	0.0235664	0.0121791	Zc3h12a/Alpl/Fgfr3/Nefh/Ank/Daxx/Lmnb1	7
P10	GO:1902430	negative regulation of amyloid-beta formation	7/3845	19/28943	0.00849479	0.0235664	0.0121791	Pin1/Hap1/Gga3/Rtn1/Clu/Rock1/Bin1	7
P10	GO:0007616	long-term memory	12/3845	43/28943	0.00851525	0.0235824	0.0121873	Snap25/Camk2n1/Prkcz/Reln/Adcy1/Slc2a4/Arc/Btbd9/Srf/Pja2/Egr1/Cpeb3	12
P10	GO:0045601	regulation of endothelial cell differentiation	12/3845	43/28943	0.00851525	0.0235824	0.0121873	Id1/Tgfbr1/Zdhhc21/Add1/Foxj2/Ceacam1/Rock2/Gdf2/Akap11/Acvrl1/Cldn5/Rock1	12
P10	GO:0050919	negative chemotaxis	12/3845	43/28943	0.00851525	0.0235824	0.0121873	Sema4c/Lgr4/Sema4a/Unc5c/Sema3a/Pdgfa/Sema4b/Ryk/Sema3f/Rhoa/Sema4d/Slit1	12
P10	GO:0051281	positive regulation of release of sequestered calcium ion into cytosol	12/3845	43/28943	0.00851525	0.0235824	0.0121873	Dbi/F2/Ntsr1/Pkd2/Snca/Calm3/Cx3cl1/Thy1/Hap1/Calm1/Calm2/Gsto1	12
P10	GO:0002834	regulation of response to tumor cell	10/3845	33/28943	0.00855497	0.0236312	0.0122125	Hspd1/Hmgb1/Gsdme/Calm3/Nectin2/Ceacam1/Ahr/Calm1/Dapk1/Calm2	10
P10	GO:0021952	central nervous system projection neuron axonogenesis	10/3845	33/28943	0.00855497	0.0236312	0.0122125	Epha4/Zeb2/Spg11/Dclk1/Wdr47/Ephb2/Prdm8/Ephb6/Grcc10/Sptbn4	10
P10	GO:2000272	negative regulation of signaling receptor activity	10/3845	33/28943	0.00855497	0.0236312	0.0122125	Ptprj/Zgpat/Ephb2/Park7/Ppargc1a/Psen1/Hfe/Cblb/Socs5/Pten	10
P10	GO:2000241	regulation of reproductive process	43/3845	225/28943	0.00856807	0.0236572	0.012226	Hdac4/Rxra/Stxbp1/Bcl2l1/Ythdf3/Anxa5/Unc5c/Cfap206/B4galt1/Eif4g3/Park7/Cyp51/Cfap69/Sema3a/Rbpj/Ybx3/Cdkn1b/Igf1r/Cib1/Drd4/Insr/Prkaca/Calr/Kif9/Cited2/Hdac2/Fzr1/Camk2b/Ube2b/Tac4/Sox9/Trip13/Fgf9/Stk3/Fbxo43/Ago2/Myh9/Acvr1b/Rps6ka2/Tcp11/Dazl/Ovol1/Ddb1	43
P10	GO:0001953	negative regulation of cell-matrix adhesion	11/3845	38/28943	0.00863745	0.0237975	0.0122985	Acer2/Ajap1/Dlc1/Dusp22/Rasa1/Pik3r1/Acvrl1/Bcl6/Phldb2/Pten/Nexmif	11
P10	GO:0007212	dopamine receptor signaling pathway	11/3845	38/28943	0.00863745	0.0237975	0.0122985	Rgs8/Ncstn/Gnas/Drd4/Vps35/Gnao1/Gnb5/Gna11/Slc9a3r1/Adcy6/Gnaq	11
P10	GO:0046686	response to cadmium ion	11/3845	38/28943	0.00863745	0.0237975	0.0122985	Slc30a1/Gss/Jun/Mt3/Camk2b/Mapk9/Fos/Akt1/Mapk8/Daxx/Npc1	11
P10	GO:0032088	negative regulation of NF-kappaB transcription factor activity	19/3845	81/28943	0.00878336	0.024158	0.0124848	Chp1/Rbck1/Commd7/Rwdd3/Klf4/Tut4/Faf1/Zc3h12a/Tax1bp1/Mturn/Arrb1/Cyld/Map2k5/Tnfaip3/Ddit3/Commd1/Foxj1/Nfkbia/Otulin	19
P10	GO:0042116	macrophage activation	23/3845	104/28943	0.00892128	0.0245163	0.01267	Hspd1/Slc11a1/Stk39/Nr1h3/Jun/Tnip2/Hmgb1/Snca/Il4ra/Mfhas1/Jund/Cx3cl1/Rora/Ifngr1/Myo18a/Nr1d1/Nampt/Clu/App/Ticam1/Pja2/Prkce/Jak2	23
P10	GO:0007589	body fluid secretion	25/3845	116/28943	0.00924058	0.025372	0.0131122	Creb1/Adora1/Rab14/Stk39/Madd/Nr1h3/Celsr2/Trp73/Aqp1/Atp2b2/Sct/Atp7b/Gpat4/Anxa2/Traf3ip2/Atg5/Socs2/Xbp1/Nme1/Tac4/Hif1a/Neurog1/Ddr1/Prkce/Neurl1a	25
P10	GO:0021782	glial cell development	26/3845	122/28943	0.00933888	0.0255456	0.0132019	Ncstn/Lamc3/Pou3f2/Hes5/Ski/Eif2b4/Fgfr3/Prdm8/Wasf3/Cntnap2/Akt2/Mt3/Agt/Pard3/Ulk4/Ifngr1/Adora2a/Ppp3r1/Nr1d1/Id2/Sox11/Psen1/Akt1/Clu/App/Pten	26
P10	GO:0010172	embryonic body morphogenesis	6/3845	15/28943	0.00937148	0.0255456	0.0132019	Clasp1/Zfp281/Gatad2a/Cdon/Phldb2/Ofd1	6
P10	GO:0021932	hindbrain radial glia guided cell migration	6/3845	15/28943	0.00937148	0.0255456	0.0132019	Ulk1/Lrp6/Cul5/Socs7/Rbfox2/Arl13b	6
P10	GO:0031115	negative regulation of microtubule polymerization	6/3845	15/28943	0.00937148	0.0255456	0.0132019	Map2/Mapre1/Snca/Arhgef7/Tbcd/Dyrk1a	6
P10	GO:0032530	regulation of microvillus organization	6/3845	15/28943	0.00937148	0.0255456	0.0132019	Vil1/Podxl/Cdhr5/Twf2/Klf5/Ezr	6
P10	GO:0034392	negative regulation of smooth muscle cell apoptotic process	6/3845	15/28943	0.00937148	0.0255456	0.0132019	Nr4a3/Gapdh/Lrp6/Dipk2a/Apoh/Gsk3b	6
P10	GO:0035845	photoreceptor cell outer segment organization	6/3845	15/28943	0.00937148	0.0255456	0.0132019	Nphp1/Cngb1/Bbs4/Ahi1/Cdhr1/Pcare	6
P10	GO:0048313	Golgi inheritance	6/3845	15/28943	0.00937148	0.0255456	0.0132019	Stk25/Pdcd10/Plk3/Plk5/Map2k2/Ywhaz	6
P10	GO:0048681	negative regulation of axon regeneration	6/3845	15/28943	0.00937148	0.0255456	0.0132019	Epha4/Tnr/Cers2/Kremen1/Ptprs/Pten	6
P10	GO:0061029	eyelid development in camera-type eye	6/3845	15/28943	0.00937148	0.0255456	0.0132019	Jun/Stra6/Hdac2/Sox11/Map3k1/Srf	6
P10	GO:0098712	L-glutamate import across plasma membrane	6/3845	15/28943	0.00937148	0.0255456	0.0132019	Per2/Slc1a2/Ntsr1/Arl6ip5/Cln8/Psen1	6
P10	GO:1903543	positive regulation of exosomal secretion	6/3845	15/28943	0.00937148	0.0255456	0.0132019	Stam/Sdc4/Sdcbp/Atp13a2/Vps4a/Myo5b	6
P10	GO:2000095	regulation of Wnt signaling pathway, planar cell polarity pathway	6/3845	15/28943	0.00937148	0.0255456	0.0132019	Sfrp2/Mllt3/Lrp6/Plekha4/Mks1/Gpc3	6
P10	GO:0006107	oxaloacetate metabolic process	5/3845	11/28943	0.00950624	0.0257053	0.0132844	Mdh2/Got2/Cs/Mdh1/Got1	5
P10	GO:0010807	regulation of synaptic vesicle priming	5/3845	11/28943	0.00950624	0.0257053	0.0132844	Rims1/Stxbp1/Napb/Napa/Rab3a	5
P10	GO:0031630	regulation of synaptic vesicle fusion to presynaptic active zone membrane	5/3845	11/28943	0.00950624	0.0257053	0.0132844	Rab3a/Cplx3/Syt1/Cplx2/Syt7	5
P10	GO:0034115	negative regulation of heterotypic cell-cell adhesion	5/3845	11/28943	0.00950624	0.0257053	0.0132844	Klf4/Myadm/Map2k5/Tnfaip3/Mbp	5
P10	GO:0035336	long-chain fatty-acyl-CoA metabolic process	5/3845	11/28943	0.00950624	0.0257053	0.0132844	Acsl3/Acot7/Dgat2/Far1/Acsl1	5
P10	GO:0043353	enucleate erythrocyte differentiation	5/3845	11/28943	0.00950624	0.0257053	0.0132844	Sp3/Maea/Id2/Rb1/Sp1	5
P10	GO:0045542	positive regulation of cholesterol biosynthetic process	5/3845	11/28943	0.00950624	0.0257053	0.0132844	Por/Abcg4/Srebf1/Srebf2/Abcg1	5
P10	GO:0055015	ventricular cardiac muscle cell development	5/3845	11/28943	0.00950624	0.0257053	0.0132844	Prox1/Lmna/Mef2a/Hey2/Atg5	5
P10	GO:0060174	limb bud formation	5/3845	11/28943	0.00950624	0.0257053	0.0132844	Plxna2/Sox9/Sox11/Zfp219/Col2a1	5
P10	GO:0086100	endothelin receptor signaling pathway	5/3845	11/28943	0.00950624	0.0257053	0.0132844	Cdc42/Gna11/Ptk2b/Crkl/Gnaq	5
P10	GO:1905097	regulation of guanyl-nucleotide exchange factor activity	5/3845	11/28943	0.00950624	0.0257053	0.0132844	Epha4/Gpsm1/Eif2b4/Met/Ccpg1	5
P10	GO:2000009	negative regulation of protein localization to cell surface	5/3845	11/28943	0.00950624	0.0257053	0.0132844	Picalm/Gopc/Commd1/Nedd4l/Gpm6b	5
P10	GO:2000434	regulation of protein neddylation	5/3845	11/28943	0.00950624	0.0257053	0.0132844	Cops9/Dcun1d3/Dcun1d5/Hif1a/Epas1	5
P10	GO:2000601	positive regulation of Arp2/3 complex-mediated actin nucleation	5/3845	11/28943	0.00950624	0.0257053	0.0132844	Abi2/Wasf3/Wasl/Brk1/Wasf1	5
P10	GO:0061045	negative regulation of wound healing	18/3845	76/28943	0.00955325	0.0258107	0.0133389	Clasp1/F2/Anxa5/Fgf2/Ajap1/Pdgfa/Ceacam1/Wfdc1/Anxa2/Crk/Apoh/C1qtnf1/Hmgcr/Phldb2/Tpsab1/Slc12a2/Adrb2/Pten	18
P10	GO:2000401	regulation of lymphocyte migration	16/3845	65/28943	0.00967135	0.0261078	0.0134924	Mia3/Stk39/Padi2/Wasl/Adam10/Rhoa/Oxsr1/Crk/Akt1/Selenok/2610528A11Rik/Ptk2b/Crkl/Jam2/App/Cd99l2	16
P10	GO:0003417	growth plate cartilage development	8/3845	24/28943	0.0098122	0.0263659	0.0136258	Atf2/Por/Comp/Carm1/Anxa6/Rara/Sox9/Rarg	8
P10	GO:0007035	vacuolar acidification	8/3845	24/28943	0.0098122	0.0263659	0.0136258	Ccdc115/Slc11a1/Tmem9/Clic4/Tmem106b/Atp6v0d1/Dmxl2/Cln5	8
P10	GO:0008090	retrograde axonal transport	8/3845	24/28943	0.0098122	0.0263659	0.0136258	Kif1a/Mgarp/Tmem108/Fbxw11/Ndel1/Hap1/Actr10/Kif5b	8
P10	GO:0010447	response to acidic pH	8/3845	24/28943	0.0098122	0.0263659	0.0136258	Asic3/Rab11fip5/Scnn1a/Slc38a3/Lgmn/Asic1/Rab11b/Impact	8
P10	GO:0010842	retina layer formation	8/3845	24/28943	0.0098122	0.0263659	0.0136258	Hipk2/Rdh13/Fat3/Ahi1/Atp8a2/Arl6/Ptprm/Rs1	8
P10	GO:0035518	histone H2A monoubiquitination	8/3845	24/28943	0.0098122	0.0263659	0.0136258	Ddb2/Pcgf3/Kdm2b/Pcgf1/Rybp/Ddb1/Pcgf5/Bcor	8
P10	GO:0042026	protein refolding	8/3845	24/28943	0.0098122	0.0263659	0.0136258	Hspd1/Dnajb2/Hspa8/Dnaja4/Hspa2/Hsp90aa1/Cryaa/Hspa9	8
P10	GO:0045048	protein insertion into ER membrane	8/3845	24/28943	0.0098122	0.0263659	0.0136258	Tram1/Tram2/Emc7/Get4/Emc10/Caml/Emc9/Bag6	8
P10	GO:1901017	negative regulation of potassium ion transmembrane transporter activity	8/3845	24/28943	0.0098122	0.0263659	0.0136258	Kcne4/Stk39/Oxsr1/Ank3/Kcne2/Nedd4l/Pten/Kcne1l	8
P10	GO:0033173	calcineurin-NFAT signaling cascade	13/3845	49/28943	0.00989962	0.0265674	0.01373	Chp1/Nfatc2/Camta1/Cib1/Homer3/Ptbp1/Ppp3r1/Calm1/Ppp3cc/Gsk3b/Rcan1/Rcan2/Efhb	13
P10	GO:1902459	positive regulation of stem cell population maintenance	13/3845	49/28943	0.00989962	0.0265674	0.01373	Suds3/Kdm2b/Ing1/Hdac2/Tet1/Smarcb1/Sap30l/Esrrb/Tead3/Lbh/Ss18/Ogt/Rbbp7	13
P10	GO:0070374	positive regulation of ERK1 and ERK2 cascade	43/3845	227/28943	0.00998477	0.0267848	0.0138423	Fgf2/Rapgef2/Fbxw7/Egf/Npnt/Ripk2/Jun/Hcrtr1/Prkcz/Fgfr3/Ptpn11/Epo/Pdgfa/Hmgb1/Braf/Mturn/Cib1/Pde8a/Arrb1/Cavin3/Denn2b/Gas6/Mfhas1/Fgf20/Mt3/Cx3cl1/Nptn/Mif/Rap1b/Rara/Dnajc27/Ntsr2/F2rl1/Hmgcr/Fermt2/Ptk2b/Spry2/Map3k12/Crkl/App/Nrxn1/Garem1/Pten	43
P10	GO:0032760	positive regulation of tumor necrosis factor production	24/3845	111/28943	0.010187	0.027293	0.0141049	Hspd1/Fzd5/Mapkapk2/Ptprj/C1qtnf4/Arhgef2/Ripk2/Ephb2/Ptpn11/Hmgb1/Sphk2/Lpl/Lrrfip2/Ifngr1/Hdac2/Mif/Stat3/Psen1/Pik3r1/Selenok/Clu/App/Ticam1/Jak2	24
P10	GO:0009311	oligosaccharide metabolic process	12/3845	44/28943	0.0103235	0.0276126	0.0142701	St6galnac6/B3galnt1/Ctbs/B4galt1/Braf/Mogs/St8sia1/St8sia2/Neu3/St3gal2/Mpdu1/Neu1	12
P10	GO:0045747	positive regulation of Notch signaling pathway	12/3845	44/28943	0.0103235	0.0276126	0.0142701	Pdcd10/Tspan5/Reck/Hes5/Rbpj/Bmp2k/Aak1/Mesp1/Stat3/Il6st/Tspan14/Mfng	12
P10	GO:2000772	regulation of cellular senescence	12/3845	44/28943	0.0103235	0.0276126	0.0142701	Akt3/Cdk6/Arntl/Ypel3/Pawr/Abi3/Map3k3/Nampt/Vash1/Plk2/Rsl1d1/Bcl6	12
P10	GO:0050728	negative regulation of inflammatory response	30/3845	147/28943	0.0103659	0.0276999	0.0143152	Adora1/Dusp10/Nr1h3/C1qtnf12/Psma1/Mfhas1/Vps35/Cyld/Cx3cl1/Wfdc1/Cd276/Rora/Tnfaip3/Bcr/Adora2a/Abr/Nr1d1/Socs3/Metrnl/Nr1d2/Rb1/Otulin/Sharpin/Ppard/Ier3/Socs5/Ndfip1/Adrb2/Ptpn2/Gstp1	30
P10	GO:0010569	regulation of double-strand break repair via homologous recombination	17/3845	71/28943	0.0103702	0.0276999	0.0143152	Parp1/Fbh1/Shld1/Ubqln4/Ruvbl1/Fus/Morf4l1/Setd2/Zfp365/Yeats4/Helb/Wrap53/Arid2/Smchd1/Epc1/Mms19/Morf4l2	17
P10	GO:0007004	telomere maintenance via telomerase	15/3845	60/28943	0.0103864	0.0276999	0.0143152	Terf1/Xrcc5/Nek7/Hnrnpu/Gar1/Pnkp/Tent4b/Cct4/Wrap53/Hsp90aa1/Fbxo4/Parn/Cct8/Hsp90ab1/Stn1	15
P10	GO:0035924	cellular response to vascular endothelial growth factor stimulus	15/3845	60/28943	0.0103864	0.0276999	0.0143152	Mapkapk2/Pik3ca/Adamts3/Vegfc/Gab1/Nus1/Cd63/Xbp1/Map2k3/Prkd1/Pgf/Akt1/Spry2/Ptp4a3/Nr4a1	15
P10	GO:0035019	somatic stem cell population maintenance	20/3845	88/28943	0.0104469	0.0278267	0.0143808	Klf4/Ski/Fgfr3/Rbpj/Braf/Tcf7l1/Lig4/Cul4a/Bcl9l/Stat3/Sox9/Esrrb/Nipbl/Klf10/Zhx2/Lbh/Zfp36l2/Six2/Taf6l/Ldb1	20
P10	GO:0030318	melanocyte differentiation	9/3845	29/28943	0.0104858	0.0278492	0.0143924	Zeb2/Tyrp1/Hps4/Rab27a/Gna11/Kitl/Gli3/Lrmda/Gnaq	9
P10	GO:0032891	negative regulation of organic acid transport	9/3845	29/28943	0.0104858	0.0278492	0.0143924	Adora1/Rgs2/Pla2r1/Hrh3/Arl6ip5/Akt2/Irs2/Slc43a2/Akt1	9
P10	GO:0035510	DNA dealkylation	9/3845	29/28943	0.0104858	0.0278492	0.0143924	Tet2/Mgmt/Otud4/Ascc3/Tet1/Tdg/Hnrnpab/Apobec2/Usp9x	9
P10	GO:0042659	regulation of cell fate specification	9/3845	29/28943	0.0104858	0.0278492	0.0143924	Fgf2/Sfrp2/Lmo4/Mesp1/Gatad2a/Hdac2/Mta1/Mta2/Rbbp7	9
P10	GO:0061003	positive regulation of dendritic spine morphogenesis	9/3845	29/28943	0.0104858	0.0278492	0.0143924	Actr3/Caprin1/Lrp8/Ephb2/Reln/Cux2/Camk2b/Dbn1/Bhlhb9	9
P10	GO:0060236	regulation of mitotic spindle organization	11/3845	39/28943	0.0106169	0.0281274	0.0145362	Tpr/Hnrnpu/Rae1/Gpsm2/Dctn1/Numa1/Cltc/Cenpj/Chmp2b/Pkd1/Eml3	11
P10	GO:0086091	regulation of heart rate by cardiac conduction	11/3845	39/28943	0.0106169	0.0281274	0.0145362	Kcne4/Ank2/Cacna2d1/Kcnh2/Kcna5/Scn5a/Hcn2/Kcnj2/Kcne2/Bin1/Kcne1l	11
P10	GO:1990830	cellular response to leukemia inhibitory factor	56/3845	311/28943	0.0106717	0.0282612	0.0146053	Msc/Creb1/Xrcc5/Kdm5b/Cacybp/Hnrnpu/Enah/Nup35/Mga/Mynn/Pdcd10/Trim2/Lrba/Klf4/Padi2/Pcolce/Mkrn1/Prdm5/Kdm3a/Mat2a/Hk2/Eps8/Rps16/Gtf2h1/Eed/Ctbp2/Vegfc/Smarca5/Abcg4/Parp16/Mras/Lrrc2/Bclaf1/Nfyb/Nefh/Xbp1/Socs3/Ubxn2a/Pfkp/Jarid2/Kat6b/Otx2/Klf5/Spry2/Ptp4a3/Syngr1/Pmm1/Rarg/Tfrc/Mpc1/Rnf138/Spry4/Smad7/Tle4/Gldc/Slc25a5	56
P10	GO:0045922	negative regulation of fatty acid metabolic process	10/3845	34/28943	0.0107057	0.0282812	0.0146156	Dbi/Wdtc1/Insig1/Ceacam1/Dgat2/Appl2/Sox9/Akt1/Pibf1/Plin5	10
P10	GO:0071539	protein localization to centrosome	10/3845	34/28943	0.0107057	0.0282812	0.0146156	Mapre1/Cep250/Bbs4/Cep63/Cep83/Cep131/Csnk1d/Pibf1/Golgb1/Gsk3b	10
P10	GO:0001974	blood vessel remodeling	14/3845	55/28943	0.0111002	0.0292751	0.0151293	Bmpr2/Chd7/Rbpj/Ceacam1/Angpt2/Acvr2b/Atg5/Bcr/Abr/Ahr/Ext1/Acvrl1/Cbs/Epas1	14
P10	GO:0006081	cellular aldehyde metabolic process	16/3845	66/28943	0.0112295	0.0295916	0.0152928	Rdh10/Idh1/Aldh9a1/Abca4/Grhpr/Alpl/Park7/Kdm3a/Rdh13/Idh2/Dkk3/Aldoa/Gatd1/Pdxk/Hagh/Glo1	16
P10	GO:0015909	long-chain fatty acid transport	16/3845	66/28943	0.0112295	0.0295916	0.0152928	Acsl3/Pla2r1/Ntsr1/Fabp5/Pla2g12a/Slc2a1/Pla2g2c/Fabp1/Akt2/Drd4/Irs2/Acsl1/Mif/Pnpla8/Akt1/Abcd2	16
P10	GO:0032963	collagen metabolic process	26/3845	124/28943	0.0115184	0.0303281	0.0156735	Tram2/F2/Id1/Fgfr3/Adamts3/Mmp17/Plod3/P3h3/Vps33b/Serpinh1/Mmp15/Larp6/Mmp11/Cygb/Cbx8/Hif1a/Ctsl/Ctsb/Retreg1/Rapgef3/Tns2/P3h2/Ppard/Mkx/Prdx5/Got1	26
P10	GO:0000729	DNA double-strand break processing	7/3845	20/28943	0.0115945	0.0303788	0.0156997	Mre11a/Ube2n/Helb/4930447C04Rik/Slx4/Rnf138/Rnf138rt1	7
P10	GO:0006541	glutamine metabolic process	7/3845	20/28943	0.0115945	0.0303788	0.0156997	Gls/Glul/Ctps/Asns/Gfpt1/Glud1/Ctps2	7
P10	GO:0006670	sphingosine metabolic process	7/3845	20/28943	0.0115945	0.0303788	0.0156997	Sgpp2/Acer2/Naaa/Sphk2/Plpp2/Sptssa/Sptlc2	7
P10	GO:0021694	cerebellar Purkinje cell layer formation	7/3845	20/28943	0.0115945	0.0303788	0.0156997	Ttc21b/Whrn/Atxn2/Atp2b2/Rora/Ttll1/Ldb1	7
P10	GO:0035313	wound healing, spreading of epidermal cells	7/3845	20/28943	0.0115945	0.0303788	0.0156997	Clasp1/Arhgap24/Rreb1/Fermt2/Acvrl1/Phldb2/Pten	7
P10	GO:0042670	retinal cone cell differentiation	7/3845	20/28943	0.0115945	0.0303788	0.0156997	Crb2/Gnat2/Casz1/Thy1/Ahi1/Thrb/Cabp4	7
P10	GO:0050965	detection of temperature stimulus involved in sensory perception of pain	7/3845	20/28943	0.0115945	0.0303788	0.0156997	Adora1/Ntsr1/Asic3/Ano1/Nr2f6/Pawr/Tac4	7
P10	GO:0060155	platelet dense granule organization	7/3845	20/28943	0.0115945	0.0303788	0.0156997	Ap1s3/Hps3/Abca1/Hps4/Ap3m1/Ap3s1/Ap1s2	7
P10	GO:0060314	regulation of ryanodine-sensitive calcium-release channel activity	7/3845	20/28943	0.0115945	0.0303788	0.0156997	Selenon/Pkd2/Calm3/Calm1/Pde4d/Calm2/Gsto1	7
P10	GO:0060841	venous blood vessel development	7/3845	20/28943	0.0115945	0.0303788	0.0156997	Bmpr2/Prox1/Efnb2/Acvr2b/Ahr/Acvrl1/Heg1	7
P10	GO:0061744	motor behavior	7/3845	20/28943	0.0115945	0.0303788	0.0156997	Spg11/Wdr47/Cntnap2/Dctn1/Grcc10/Gabrb3/Ext1	7
P10	GO:0090036	regulation of protein kinase C signaling	7/3845	20/28943	0.0115945	0.0303788	0.0156997	Dgkd/Myadm/Sphk2/Mc1r/Ulk4/Sez6/Adgrv1	7
P10	GO:0098813	nuclear chromosome segregation	55/3845	306/28943	0.0117085	0.0306649	0.0158475	Terf1/Cul3/Actr3/Tpr/Fmn2/Hnrnpu/Ino80/Mapre1/Ect2/Fbxw7/Gem/Cdk5rap2/Cdc42/Hfm1/Anapc5/Ran/Sun1/Cpeb1/Anapc15/Numa1/Smarca5/Vps4a/Cdt1/Map10/Mre11a/Stag1/Cep63/Klhdc8b/Smarcb1/Ube2b/Kpnb1/Psmc3ip/Axin2/4930447C04Rik/Dpf3/Trip13/Slf1/Top2b/Wapl/Rb1/Pibf1/Nipbl/Rad21/Arid2/Slx4/Ercc4/Naa50/Chmp2b/Bag6/Ddx11/Eml4/Esco1/Seh1l/Eml3/Smc3	55
P10	GO:0006998	nuclear envelope organization	13/3845	50/28943	0.0117885	0.0308491	0.0159427	Lmna/Tardbp/Tmem201/Sun1/Dctn1/Vps4a/Reep3/Lemd3/Ndel1/Ubxn2a/Chmp2b/Lmnb1/Emd	13
P10	GO:0043506	regulation of JUN kinase activity	17/3845	72/28943	0.0119366	0.0312113	0.0161299	Fzd5/Epha4/Aida/Dusp10/Zeb2/Hipk3/Sfrp2/Map3k7/Map3k10/Map3k1/Ptk2b/Map3k12/Fgd4/Map3k13/Axin1/Cbs/Gstp1	17
P10	GO:0032675	regulation of interleukin-6 production	33/3845	167/28943	0.01206	0.0315084	0.0162834	Il17f/Hspd1/Mapkapk2/C1qtnf4/Arhgef2/Bank1/Ripk2/Tut4/Zc3h12a/Ptpn11/Hmgb1/Met/Sphk2/Arrb1/Gas6/Lpl/Klf2/Csk/Hyal2/Nmbr/Tnfaip3/Bsg/Xbp1/Stat3/Foxj1/F2rl1/Selenok/Il1rap/Cd47/App/Ticam1/Socs5/Mbp	33
P10	GO:0071470	cellular response to osmotic stress	15/3845	61/28943	0.0121225	0.0316328	0.0163478	Xrcc5/Stk39/Slc12a6/Letm1/Pkd2/Lrrc8c/Lrrc8d/Epo/Aqp1/Ybx3/Lrrc8e/Oxsr1/Slc2a4/Bad/Ddx3x	15
P10	GO:0006672	ceramide metabolic process	22/3845	101/28943	0.0123815	0.032243	0.0166631	Degs1/St6galnac6/Cers6/Cers2/Ugcg/Acer2/Sphk2/St8sia2/Neu3/Smpd1/Cln8/Cers1/St3gal2/Sgpl1/Plpp2/Sptssa/Sptlc2/Tm9sf2/St3gal1/Cerk/Neu1/Sgms1	22
P10	GO:0032370	positive regulation of lipid transport	22/3845	101/28943	0.0123815	0.032243	0.0166631	Dbi/Pla2r1/Nr1h3/Ntsr1/Abca1/Atp8a1/Dennd5b/Acsl1/Abcg4/Anxa2/Mif/Commd1/Mapk9/C1qtnf1/Nfkbia/Ptch1/Atp8a2/Zdhhc8/Acat2/Abcg1/Washc1/Galr1	22
P10	GO:0070585	protein localization to mitochondrion	22/3845	101/28943	0.0123815	0.032243	0.0166631	Hspd1/Mgarp/Fbxw7/Sh3glb1/Pink1/Hk2/Bbc3/Tomm20/Hk1/Fbxo7/Ddit3/Srebf1/Timm22/Immp2l/Hsp90aa1/Akt1/Ywhaz/Tomm70a/Prkn/Ppp2r2b/Aip/Marchf5	22
P10	GO:0044088	regulation of vacuole organization	12/3845	45/28943	0.0124148	0.0322774	0.0166809	Sh3glb1/Snx30/Pink1/Ulk1/Tmem106b/Mtmr3/Phf23/Wipi1/Snx18/Laptm4b/Rnf5/Ubqln2	12
P10	GO:0061049	cell growth involved in cardiac muscle cell development	12/3845	45/28943	0.0124148	0.0322774	0.0166809	Rgs2/Pdlim5/Akap13/Sorbs2/Slc25a4/Agt/Pin1/Ccn4/Gsk3b/Tomm70a/Ddx39b/Nr3c1	12
P10	GO:0030326	embryonic limb morphogenesis	29/3845	143/28943	0.0126022	0.0327118	0.0169053	Rdh10/Aff3/Traf3ip1/Lrp4/Gdf5/Gnas/Intu/Frem2/Sfrp2/Chd7/Reck/Ski/Lrp6/Megf8/Zbtb16/Hdac2/Tbc1d32/Tmem107/Mks1/Mycn/Psen1/Gli3/Ptch1/Fgf9/Nipbl/Rarg/Smad4/Gnaq/Gpc3	29
P10	GO:0007599	hemostasis	35/3845	180/28943	0.0127135	0.0329236	0.0170148	Prss56/Stxbp1/Nfe2l2/Ptprj/F2/Gnas/Anxa5/Stxbp3/Ephb2/Hps4/Pdgfa/Tfpi2/Ceacam1/Tph1/Vps33b/Gas6/Comp/Cx3cl1/Anxa2/Rab27a/Nbeal2/Plek/Apoh/Gna13/C1qtnf1/Evl/F2rl1/Ano6/Zfp385a/Tpsab1/Srf/Adrb2/Jak2/Adra2a/F8	35
P10	GO:0003323	type B pancreatic cell development	8/3845	25/28943	0.0127814	0.0329236	0.0170148	Insm1/Cdk6/Rheb/Clock/Bhlha15/Arntl/Sidt2/Bad	8
P10	GO:0045063	T-helper 1 cell differentiation	8/3845	25/28943	0.0127814	0.0329236	0.0170148	Sema4a/Ripk2/Hmgb1/Il4ra/Stat6/Tmem98/Gadd45g/Socs5	8
P10	GO:0045736	negative regulation of cyclin-dependent protein serine/threonine kinase activity	8/3845	25/28943	0.0127814	0.0329236	0.0170148	Cdkn1b/Cdkn1c/Tnfaip3/Fbxo7/Hexim2/Tfap4/Cdkn1a/Pten	8
P10	GO:0050765	negative regulation of phagocytosis	8/3845	25/28943	0.0127814	0.0329236	0.0170148	Pip4p2/Hmgb1/Csk/Snx3/Atg5/Atg3/Cd47/Pten	8
P10	GO:0060547	negative regulation of necrotic cell death	8/3845	25/28943	0.0127814	0.0329236	0.0170148	Bok/Rbck1/Map3k7/Ybx3/Slc25a4/Mt3/Ahr/Fth1	8
P10	GO:0060972	left/right pattern formation	8/3845	25/28943	0.0127814	0.0329236	0.0170148	Epb41l5/Pifo/Ift172/Megf8/Cited2/Foxj1/Ift57/Arl13b	8
P10	GO:0061162	establishment of monopolar cell polarity	8/3845	25/28943	0.0127814	0.0329236	0.0170148	Cdc42/Myo9a/Rhoa/Slc9a3r1/Foxj1/Ttc8/Map1b/Lama1	8
P10	GO:0097150	neuronal stem cell population maintenance	8/3845	25/28943	0.0127814	0.0329236	0.0170148	Prox1/Wdr47/Hes5/Sct/Foxo3/Fancc/Mapk8/Ss18	8
P10	GO:1902455	negative regulation of stem cell population maintenance	8/3845	25/28943	0.0127814	0.0329236	0.0170148	Suds3/Ing1/Hdac2/Tet1/Sap30l/Zfp706/Ogt/Rbbp7	8
P10	GO:1904357	negative regulation of telomere maintenance via telomere lengthening	8/3845	25/28943	0.0127814	0.0329236	0.0170148	Terf1/Hnrnpu/Parp1/Tent4b/Slx4/Ercc4/Tnks2/Stn1	8
P10	GO:2000001	regulation of DNA damage checkpoint	8/3845	25/28943	0.0127814	0.0329236	0.0170148	Cul4a/Nek1/Fem1b/Cry1/Thoc5/Ccar2/Fbxo4/Ddx39b	8
P10	GO:2000311	regulation of AMPA receptor activity	8/3845	25/28943	0.0127814	0.0329236	0.0170148	Reln/Nlgn2/Arc/Cacng2/Shisa8/Nrxn1/Adrb2/Nlgn3	8
P10	GO:2000679	positive regulation of transcription regulatory region DNA binding	8/3845	25/28943	0.0127814	0.0329236	0.0170148	Parp1/Neurod1/Ddrgk1/Gtf2b/Klf4/Park7/Rb1/Ep300	8
P10	GO:0001881	receptor recycling	11/3845	40/28943	0.0129257	0.0332554	0.0171863	Als2/Pcsk9/Pheta1/Ache/Snca/Arap1/Anxa2/Nsf/Psen1/Caml/Rab11b	11
P10	GO:0030521	androgen receptor signaling pathway	11/3845	40/28943	0.0129257	0.0332554	0.0171863	Heyl/Park7/Ncor2/Kdm3a/Ube3a/Rhoa/Zbtb7a/Ep300/Daxx/Rnf14/Pias2	11
P10	GO:1901532	regulation of hematopoietic progenitor cell differentiation	11/3845	40/28943	0.0129257	0.0332554	0.0171863	Nfe2l2/Hes5/Cdk6/Hmgb1/Ap2a2/Kitl/Fnip1/Flcn/Rara/Zbtb1/Hspa9	11
P10	GO:0060191	regulation of lipase activity	19/3845	84/28943	0.0129919	0.0333988	0.0172604	Rgs2/Pla2r1/Nr1h3/Fgf2/Prkcz/Fgfr3/Por/Adcyap1r1/Snca/Dlc1/Agt/Rhoa/Plcd1/Abhd5/Camk2b/Apoh/Gna13/Plin5/Gnaq	19
P10	GO:1990090	cellular response to nerve growth factor stimulus	10/3845	35/28943	0.0132428	0.0337636	0.017449	Bdnf/Rapgef2/Sh3gl2/Magi2/Cib1/Dync1li2/Tmem108/Wasf1/Crk/Akt1	10
P10	GO:0002029	desensitization of G protein-coupled receptor signaling pathway	9/3845	30/28943	0.0132507	0.0337636	0.017449	Dnm1/Arrb1/Dnm2/Camk2b/Grk6/App/Adrb2/Arr3/Ubqln2	9
P10	GO:0061099	negative regulation of protein tyrosine kinase activity	9/3845	30/28943	0.0132507	0.0337636	0.017449	Zgpat/Thy1/Hyal2/Ggnbp2/Psen1/Dusp22/Cblb/Socs5/Ptpn2	9
P10	GO:0070977	bone maturation	9/3845	30/28943	0.0132507	0.0337636	0.017449	Fat4/Fgfr3/Zbtb16/Rhoa/Plxnb1/Rflnb/Sema4d/Ext1/Ano6	9
P10	GO:1901185	negative regulation of ERBB signaling pathway	9/3845	30/28943	0.0132507	0.0337636	0.017449	Ptprj/Zgpat/Rnf126/Dusp3/Psen1/Lgmn/Cblb/Socs5/Ptpn2	9
P10	GO:0007000	nucleolus organization	6/3845	16/28943	0.0133339	0.0337636	0.017449	Smarca5/Baz2a/Pes1/Usp36/Phf2/Phf8	6
P10	GO:0010752	regulation of cGMP-mediated signaling	6/3845	16/28943	0.0133339	0.0337636	0.017449	Npr1/Pde2a/Rundc3a/Ptk2b/Pde10a/Guca1a	6
P10	GO:0018119	peptidyl-cysteine S-nitrosylation	6/3845	16/28943	0.0133339	0.0337636	0.017449	Snta1/Nos1/Gapdh/Ncoa7/Oxr1/Tbc1d24	6
P10	GO:0019184	nonribosomal peptide biosynthetic process	6/3845	16/28943	0.0133339	0.0337636	0.017449	Nfe2l2/Slc1a2/Ggt7/Gss/Aasdh/Hagh	6
P10	GO:0030238	male sex determination	6/3845	16/28943	0.0133339	0.0337636	0.017449	Igf1r/Insr/Sox9/Six4/Fgf9/Sf1	6
P10	GO:0031987	locomotion involved in locomotory behavior	6/3845	16/28943	0.0133339	0.0337636	0.017449	Adgrl3/Vps35/Dbn1/Arrdc3/Rcan1/Rcan2	6
P10	GO:0042182	ketone catabolic process	6/3845	16/28943	0.0133339	0.0337636	0.017449	Park7/Gatd1/Oxct1/Cbr3/Hagh/Glo1	6
P10	GO:0042541	hemoglobin biosynthetic process	6/3845	16/28943	0.0133339	0.0337636	0.017449	Klf4/Epo/Snx3/Hif1a/Fech/Ldb1	6
P10	GO:0043951	negative regulation of cAMP-mediated signaling	6/3845	16/28943	0.0133339	0.0337636	0.017449	Pde2a/Cdc34/Ube2b/Pde4d/Mgrn1/Pde10a	6
P10	GO:0044804	autophagy of nucleus	6/3845	16/28943	0.0133339	0.0337636	0.017449	Rb1cc1/Ulk1/Atg5/Ulk2/Wipi1/Atg3	6
P10	GO:0055057	neuroblast division	6/3845	16/28943	0.0133339	0.0337636	0.017449	Arhgef2/Akna/Dock7/Lrp6/Numb/Tead3	6
P10	GO:0060788	ectodermal placode formation	6/3845	16/28943	0.0133339	0.0337636	0.017449	Pou2f1/Prox1/Gnas/Lrp6/Hdac2/Six4	6
P10	GO:0061548	ganglion development	6/3845	16/28943	0.0133339	0.0337636	0.017449	Insm1/Unc5c/Sema3a/Tubb3/Sema3f/Six4	6
P10	GO:0090051	negative regulation of cell migration involved in sprouting angiogenesis	6/3845	16/28943	0.0133339	0.0337636	0.017449	Pdcd10/Klf4/Pik3r2/Map2k5/Rhoa/Card10	6
P10	GO:0090503	RNA phosphodiester bond hydrolysis, exonucleolytic	6/3845	16/28943	0.0133339	0.0337636	0.017449	Exosc8/Exosc3/Trir/Dis3l/Xrn1/Parn	6
P10	GO:0098696	regulation of neurotransmitter receptor localization to postsynaptic specialization membrane	6/3845	16/28943	0.0133339	0.0337636	0.017449	Prkcz/Magi2/Adam10/Gpc6/Gsk3b/Camk2a	6
P10	GO:0099527	postsynapse to nucleus signaling pathway	6/3845	16/28943	0.0133339	0.0337636	0.017449	Cabp1/Stat3/Kpna2/Prr7/Kpna1/Jak2	6
P10	GO:1902287	semaphorin-plexin signaling pathway involved in axon guidance	6/3845	16/28943	0.0133339	0.0337636	0.017449	Plxna2/Sema3a/Plxna1/Sema3f/Plxnb1/Plxnb2	6
P10	GO:1902306	negative regulation of sodium ion transmembrane transport	6/3845	16/28943	0.0133339	0.0337636	0.017449	Stk39/Pcsk9/Nedd4/Commd1/Slc9a3r1/Nedd4l	6
P10	GO:0009063	cellular amino acid catabolic process	21/3845	96/28943	0.0136499	0.0345502	0.0178555	Gls/Aldh4a1/Qdpr/Nos1/Hibadh/Bcat1/Oat/Got2/Acad8/Etfa/Dld/Aldh5a1/Auh/Mccc2/Glud1/Csad/Cbs/Ddah2/Asrgl1/Gldc/Got1	21
P10	GO:0008333	endosome to lysosome transport	17/3845	73/28943	0.0136835	0.0346081	0.0178854	Vps39/Plekhf2/Vcp/Hook1/Chmp3/Arl8b/Aktip/Vps4a/Scyl2/Rilp/Rhob/Dennd3/Cacng2/Mgrn1/Chmp2b/Bin1/Epg5	17
P10	GO:0031057	negative regulation of histone modification	13/3845	51/28943	0.0139442	0.0352534	0.0182188	Kdm4c/Ctbp1/Snca/Kdm3a/Pih1d1/Sphk2/Pwwp2b/Atg5/Smarcb1/Otub2/Jarid2/Thap7/Bcor	13
P10	GO:0001947	heart looping	15/3845	62/28943	0.0140769	0.035505	0.0183489	Ift172/Rbpj/Pkd2/Lrp6/Mesp1/Cited2/Ahi1/Hand1/Hif1a/Psen1/Ift57/Arl13b/Srf/Mib1/Sufu	15
P10	GO:0051785	positive regulation of nuclear division	15/3845	62/28943	0.0140769	0.035505	0.0183489	Cul3/Egf/Eif4g3/Btc/Anapc5/Met/Igf1r/Sh2b1/Insr/Cdt1/Phip/Camk2b/Ube2b/Rb1/Dazl	15
P10	GO:0002688	regulation of leukocyte chemotaxis	26/3845	126/28943	0.0140914	0.0355277	0.0183606	Prss56/Camk1d/Stk39/Ptprj/Padi2/Hmgb1/Gas6/Mtus1/Vegfc/Calr/Cx3cl1/Adam10/Oxsr1/Mif/Pgf/Rin3/Lgmn/Ninj1/F2rl1/Ptk2b/Ptk2/Ano6/App/Dusp1/Gpsm3/Pla2g7	26
P10	GO:1903036	positive regulation of response to wounding	18/3845	79/28943	0.0142533	0.0359075	0.0185569	Arfgef1/Nfe2l2/F2/Hmgb1/Braf/Igf1r/Xbp1/Ndel1/Apoh/Rreb1/Fermt2/Stk24/Ccn4/Ptk2/Ano6/Prkce/Kank1/Adra2a	18
P10	GO:0006086	acetyl-CoA biosynthetic process from pyruvate	5/3845	12/28943	0.0145348	0.0362748	0.0187467	Pdk1/Dld/Pdhb/Mpc1/Pdk3	5
P10	GO:0007183	SMAD protein complex assembly	5/3845	12/28943	0.0145348	0.0362748	0.0187467	Parp1/Ppm1a/Ldlrad4/Smad4/Smad2	5
P10	GO:0009143	nucleoside triphosphate catabolic process	5/3845	12/28943	0.0145348	0.0362748	0.0187467	Dut/Dctpp1/Nudt16/Smpdl3a/Entpd7	5
P10	GO:0009215	purine deoxyribonucleoside triphosphate metabolic process	5/3845	12/28943	0.0145348	0.0362748	0.0187467	Ak2/Nudt16/Ak9/Guk1/Ak3	5
P10	GO:0014874	response to stimulus involved in regulation of muscle adaptation	5/3845	12/28943	0.0145348	0.0362748	0.0187467	Hdac4/Myog/Selenon/Agt/Scn5a	5
P10	GO:0015911	long-chain fatty acid import across plasma membrane	5/3845	12/28943	0.0145348	0.0362748	0.0187467	Slc2a1/Akt2/Irs2/Acsl1/Akt1	5
P10	GO:0016558	protein import into peroxisome matrix	5/3845	12/28943	0.0145348	0.0362748	0.0187467	Pex16/Pex2/Pex5l/Pex1/Pex26	5
P10	GO:0032000	positive regulation of fatty acid beta-oxidation	5/3845	12/28943	0.0145348	0.0362748	0.0187467	Fabp1/Akt2/Irs2/Abcd2/Plin5	5
P10	GO:0034333	adherens junction assembly	5/3845	12/28943	0.0145348	0.0362748	0.0187467	Abi2/Tbcd/Dlg5/Pak2/Smad7	5
P10	GO:0035331	negative regulation of hippo signaling	5/3845	12/28943	0.0145348	0.0362748	0.0187467	Wtip/Wwc2/Map2k3/Mark3/Dlg5	5
P10	GO:0035726	common myeloid progenitor cell proliferation	5/3845	12/28943	0.0145348	0.0362748	0.0187467	Nr4a3/Brpf1/Ceacam1/Fbxo4/Gstp1	5
P10	GO:0035865	cellular response to potassium ion	5/3845	12/28943	0.0145348	0.0362748	0.0187467	Nek7/Stk39/Dlg4/Nptx1/Slc12a2	5
P10	GO:0042762	regulation of sulfur metabolic process	5/3845	12/28943	0.0145348	0.0362748	0.0187467	Pdk1/Nfe2l2/Snca/Sp1/Pdk3	5
P10	GO:0042994	cytoplasmic sequestering of transcription factor	5/3845	12/28943	0.0145348	0.0362748	0.0187467	Faf1/Pkd2/Nfkbia/Pkd1/Sufu	5
P10	GO:0042996	regulation of Golgi to plasma membrane protein transport	5/3845	12/28943	0.0145348	0.0362748	0.0187467	Acsl3/Vamp4/Lyplal1/Csk/Gopc	5
P10	GO:0070213	protein auto-ADP-ribosylation	5/3845	12/28943	0.0145348	0.0362748	0.0187467	Parp1/Tiparp/Parp6/Parp16/Tnks2	5
P10	GO:0071712	ER-associated misfolded protein catabolic process	5/3845	12/28943	0.0145348	0.0362748	0.0187467	Vcp/Aup1/Ngly1/Rnf5/Bag6	5
P10	GO:0090394	negative regulation of excitatory postsynaptic potential	5/3845	12/28943	0.0145348	0.0362748	0.0187467	Tmem25/Prkn/Celf4/Pten/Nlgn3	5
P10	GO:1900244	positive regulation of synaptic vesicle endocytosis	5/3845	12/28943	0.0145348	0.0362748	0.0187467	Dnm1/Bcl2l1/Picalm/Ppp3cc/Ap2m1	5
P10	GO:1902947	regulation of tau-protein kinase activity	5/3845	12/28943	0.0145348	0.0362748	0.0187467	Hsp90aa1/Clu/Rb1/App/Egr1	5
P10	GO:1903960	negative regulation of anion transmembrane transport	5/3845	12/28943	0.0145348	0.0362748	0.0187467	Rgs2/Arl6ip5/Gopc/Slc43a2/Grk6	5
P10	GO:1990253	cellular response to leucine starvation	5/3845	12/28943	0.0145348	0.0362748	0.0187467	Atf2/Rragd/Sesn2/Sesn1/Impact	5
P10	GO:0051262	protein tetramerization	19/3845	85/28943	0.0147031	0.0366663	0.0189491	Gls/Farsb/Aldh9a1/Apip/Trpm7/Osbpl2/Trp73/Pkd2/Snca/Kcnc3/Me1/Appl2/Acaca/Kcnj2/Evl/Stk3/App/Pkd1/Hprt	19
P10	GO:0008217	regulation of blood pressure	42/3845	226/28943	0.0147728	0.0368257	0.0190314	Bmpr2/Adora1/Stk39/Mkks/Gnas/Hrh3/Ntsr1/Npr1/Atp1a1/Camk2n1/Agtrap/Nos1/Scnn1a/Gas6/Vegfc/Nr3c2/Agt/Arhgef12/Bbs4/Coro2b/Tpm1/Rhoa/Gna11/Atp2b1/Rasl10b/Tac4/Gna13/Id2/Nampt/Ahr/F2rl1/Pik3r1/Ndst2/Ext1/Acvrl1/Rps6ka2/Ier3/Lvrn/Adrb2/Nedd4l/Gnaq/Rnls	42
P10	GO:0016447	somatic recombination of immunoglobulin gene segments	16/3845	68/28943	0.0149333	0.0371248	0.019186	Hspd1/Shld1/Exosc3/Nsd2/Cyren/Kmt5c/Lig4/Tcf3/Stat6/Tnfsfm13/Msh3/Bcl6/Tfrc/Msh2/Ndfip1/Kmt5b	16
P10	GO:0019098	reproductive behavior	16/3845	68/28943	0.0149333	0.0371248	0.019186	Ncoa2/Hdac4/Gabrb3/Drd4/Th/Aplp2/Hdac2/Slc6a4/Ncoa1/Thrb/App/Nr3c1/Mbd2/Gnaq/Pten/Zfx	16
P10	GO:0031018	endocrine pancreas development	14/3845	57/28943	0.0152203	0.0377797	0.0195245	Neurod1/Insm1/Myt1/Cdk6/Rheb/Clock/Bhlha15/Zfp800/Arntl/Sidt2/Onecut1/Sox9/Clu/Bad	14
P10	GO:0031529	ruffle organization	14/3845	57/28943	0.0152203	0.0377797	0.0195245	Pfn2/Arhgap24/Eps8/Plekha1/Mtss2/Def8/Tpm1/Plek/Ndel1/Evl/Carmil1/Lima1/Fam98a/Kank1	14
P10	GO:0001946	lymphangiogenesis	7/3845	21/28943	0.0154351	0.0381837	0.0197332	Bmpr2/Prox1/Vegfc/Acvr2b/Vash1/Acvrl1/Pkd1	7
P10	GO:0034472	snRNA 3'-end processing	7/3845	21/28943	0.0154351	0.0381837	0.0197332	Exosc8/Ints12/Ints8/Exosc3/Usb1/Ints14/Tut1	7
P10	GO:0046697	decidualization	7/3845	21/28943	0.0154351	0.0381837	0.0197332	Dedd/Il11ra1/Junb/Tppp3/Cited2/Ctsl/Ctsb	7
P10	GO:0061469	regulation of type B pancreatic cell proliferation	7/3845	21/28943	0.0154351	0.0381837	0.0197332	Sgpp2/Nr4a3/Fmc1/Irs2/Phip/Nr1d1/Nr4a1	7
P10	GO:2000136	regulation of cell proliferation involved in heart morphogenesis	7/3845	21/28943	0.0154351	0.0381837	0.0197332	Bmpr2/Rbpj/Lrp6/Naca/Mks1/Sox9/Smad4	7
P10	GO:0045931	positive regulation of mitotic cell cycle	27/3845	133/28943	0.0154426	0.0381837	0.0197332	Cul3/Dbf4/Ptpn11/Anapc5/Mblac1/Hmgb1/Asns/Kcna5/Cul4a/Eif4ebp1/Cdt1/Usp2/Klhl18/Lsm11/Dusp3/Hspa2/Lgmn/Akt1/Neurog1/Ube2e2/Cenpj/Rb1/Mtbp/Wnt10b/App/Lmnb1/Ddx3x	27
P10	GO:2000027	regulation of animal organ morphogenesis	27/3845	133/28943	0.0154426	0.0381837	0.0197332	Wnt10a/Lgr4/Fgf2/Spry1/Sfrp2/Sec24b/Mllt3/Ajap1/Rbpj/Pdgfa/Met/Lrp6/Plekha4/Mesp1/Agt/Ryk/Cited2/Ahi1/Mks1/Sp6/Sox9/Six4/Numb/Six2/Apcdd1/Gpc3/Maged1	27
P10	GO:0015844	monoamine transport	23/3845	109/28943	0.0155712	0.0384502	0.019871	Kcnb1/Hrh3/Chrna4/Pink1/Park7/Nos1/Snca/Syt3/Syt17/Rab3a/Agt/Plcd1/Adora2a/Syt1/Xbp1/Gck/Slc6a4/Chga/Cadps/Ly6e/Prkn/Syt7/Gpm6b	23
P10	GO:0051567	histone H3-K9 methylation	11/3845	41/28943	0.0155959	0.0384502	0.019871	Suv39h2/Setd7/Lmna/Kdm4c/Prdm8/Prdm5/Kdm3a/Pih1d1/Smarcb1/Baz2a/Jarid2	11
P10	GO:0051968	positive regulation of synaptic transmission, glutamatergic	11/3845	41/28943	0.0155959	0.0384502	0.019871	Glul/Tnr/Stxbp1/Reln/Cckbr/Adora2a/Nlgn2/Ptk2b/Cacng2/Nrxn1/Nlgn3	11
P10	GO:0060325	face morphogenesis	11/3845	41/28943	0.0155959	0.0384502	0.019871	Tiparp/Asph/Ski/Ptpn11/Lrp6/Plekha1/Stra6/Csrnp1/Sgpl1/Nipbl/Ep300	11
P10	GO:0090181	regulation of cholesterol metabolic process	11/3845	41/28943	0.0155959	0.0384502	0.019871	Pex2/Ttc39b/Dgkq/Por/Gnb3/Dgat2/Abcg4/Srebf1/Thrb/Srebf2/Abcg1	11
P10	GO:1904037	positive regulation of epithelial cell apoptotic process	11/3845	41/28943	0.0155959	0.0384502	0.019871	Pla2r1/Ppargc1a/Tia1/Foxo3/Xbp1/Ano6/Hdac3/Cd248/Bad/Jak2/Pdcd4	11
P10	GO:2000279	negative regulation of DNA biosynthetic process	11/3845	41/28943	0.0155959	0.0384502	0.019871	Terf1/Bmpr2/Hnrnpu/Cers1/Tent4b/Ahr/Gdf2/Acvrl1/Dusp1/Cdkn1a/Stn1	11
P10	GO:0022600	digestive system process	25/3845	121/28943	0.0155983	0.0384502	0.019871	Vil1/Stk39/Neurod1/Madd/Nr1h3/Aco1/Ugcg/Epb41/Scarb1/Aqp1/Fabp1/Strap/Cckbr/Sct/Muc2/Pawr/Slc22a5/Tac4/Sox9/Neurog1/Lima1/Ezr/Acat2/Npc1/Tjp2	25
P10	GO:0007088	regulation of mitotic nuclear division	24/3845	115/28943	0.0156111	0.038467	0.0198796	Cul3/Tpr/Egf/Cdk5rap2/Cdc42/Ywhah/Fgfr3/Btc/Anapc5/Met/Igf1r/Anapc15/Sh2b1/Insr/Cdt1/Phip/Nme6/Tom1l2/Nfe2l1/Trip13/Rb1/Fbxo43/Rad21/Mtbp	24
P10	GO:0050432	catecholamine secretion	17/3845	74/28943	0.0156242	0.0384844	0.0198886	Kcnb1/Hrh3/Chrna4/Pink1/Snca/Syt3/Syt17/Rab3a/Agt/Plcd1/Adora2a/Syt1/Gck/Chga/Cadps/Ly6e/Syt7	17
P10	GO:0044403	biological process involved in symbiotic interaction	49/3845	272/28943	0.0158957	0.0391383	0.0202265	Hspd1/Stom/F2/Bcl2l1/Zfp639/Jun/Eps15/Zc3h12a/Tardbp/Napepld/Scarb1/Arl8b/Gapdh/Nectin2/Uvrag/Smpd1/Tmem41b/Insr/Gas6/Vps4a/Mre11a/Hspa8/Nectin1/Tusc2/Hyal2/Snx3/Smarcb1/Bsg/Thoc5/Ccnk/Thoc3/Ctsl/F2rl1/Ctsb/Ly6e/Ep300/Sp1/Tfap4/Chmp2b/Prkn/Chd1/Ddx39b/Hsp90ab1/Vapa/Npc1/Bad/Ddb1/Jak2/Trim8	49
P10	GO:0051303	establishment of chromosome localization	18/3845	80/28943	0.0161691	0.0397318	0.0205333	Terf1/Cul3/Hnrnpu/Mapre1/Gem/Sun1/Numa1/Vps4a/Cdt1/Cep63/Ube2b/Ndel1/Kpnb1/Pibf1/Chmp2b/Eml4/Seh1l/Eml3	18
P10	GO:0007031	peroxisome organization	10/3845	36/28943	0.0162049	0.0397318	0.0205333	Pex16/Acot8/Pex2/Pex5l/Pex1/Pex26/Tmem135/Rab8b/Acox1/Abcd2	10
P10	GO:0008045	motor neuron axon guidance	10/3845	36/28943	0.0162049	0.0397318	0.0205333	Epha4/Lhx4/Lhx3/Kif5c/Chn1/Sema3a/Sema3f/Egr2/Alcam/Slit1	10
P10	GO:0010719	negative regulation of epithelial to mesenchymal transition	10/3845	36/28943	0.0162049	0.0397318	0.0205333	Epha4/Adipor1/Spry1/Sfrp2/Pawr/Ppp2ca/Spry2/Usf3/Ldlrad4/Pten	10
P10	GO:0032369	negative regulation of lipid transport	10/3845	36/28943	0.0162049	0.0397318	0.0205333	Pla2r1/Nr1h3/Egf/Pcsk9/Ptpn11/Akt2/Irs2/Cry1/Akt1/Srebf2	10
P10	GO:0048710	regulation of astrocyte differentiation	10/3845	36/28943	0.0162049	0.0397318	0.0205333	Epha4/Actr3/F2/Hes5/Fgfr3/Nr1d1/Mycn/Id2/Il6st/Bin1	10
P10	GO:2000515	negative regulation of CD4-positive, alpha-beta T cell activation	10/3845	36/28943	0.0162049	0.0397318	0.0205333	Rc3h2/Zc3h12a/Hmgb1/Il4ra/Bcl6/Cblb/Twsg1/Socs5/Ndfip1/Smad7	10
P10	GO:0001755	neural crest cell migration	15/3845	63/28943	0.0162666	0.0397613	0.0205485	Sema4c/Zeb2/Sema4a/Cdc42/Sema3a/Radil/Sema4b/Sema3f/Kitl/Anxa6/Hif1a/Sema4d/Sema5b/Nrtn/Efnb1	15
P10	GO:0031124	mRNA 3'-end processing	15/3845	63/28943	0.0162666	0.0397613	0.0205485	Ahcyl1/Mblac1/Papolb/Cpeb1/Pcf11/Tent4b/Papolg/Lsm11/Zc3h14/Cpsf2/Ncbp2/App/Rprd1a/Tut1/Cpeb3	15
P10	GO:0002082	regulation of oxidative phosphorylation	8/3845	26/28943	0.0163581	0.0397879	0.0205623	Myog/Vcp/Pink1/Slc25a33/Pde2a/Rhoa/Uqcc2/Cox7a2l	8
P10	GO:0006221	pyrimidine nucleotide biosynthetic process	8/3845	26/28943	0.0163581	0.0397879	0.0205623	Uck2/Uck1/Dut/Ctps/Nme6/Nme1/Cmpk2/Ctps2	8
P10	GO:0010742	macrophage derived foam cell differentiation	8/3845	26/28943	0.0163581	0.0397879	0.0205623	Stat1/Soat1/Lpl/Mapk9/Nfkbia/Selenok/Ep300/Abcg1	8
P10	GO:0010888	negative regulation of lipid storage	8/3845	26/28943	0.0163581	0.0397879	0.0205623	Nr1h3/Ttc39b/Pnpla2/Abhd5/Nfkbia/Ppard/Abcg1/Ptpn2	8
P10	GO:0016226	iron-sulfur cluster assembly	8/3845	26/28943	0.0163581	0.0397879	0.0205623	Iscu/Ciapin1/Ciao2a/Iba57/Glrx5/Hspa9/Fxn/Mms19	8
P10	GO:0030970	retrograde protein transport, ER to cytosol	8/3845	26/28943	0.0163581	0.0397879	0.0205623	Rhbdd1/Ube2j1/Vcp/Aup1/Svip/Herpud1/Sel1l/Ubac2	8
P10	GO:0033233	regulation of protein sumoylation	8/3845	26/28943	0.0163581	0.0397879	0.0205623	Hdac4/Pias3/Rwdd3/Park7/Rasd2/Hmg20a/Ube2i/Egr1	8
P10	GO:0070661	leukocyte proliferation	66/3845	384/28943	0.0164846	0.0399564	0.0206494	Hspd1/Slc11a1/Rassf5/Ncstn/Rc3h2/Marchf7/Bcl2l1/Sdc4/Zfp335/Nfatc2/Tmem131l/Ripk2/Rps6/Ctps/Ephb2/Glmn/Epo/Slc7a1/Hmgb1/Impdh1/Ephb6/Ceacam1/Lmo1/Cd151/Cd81/Irs2/Pkn1/Junb/Cx3cl1/Cd276/Azi2/Fyn/Mif/Tcf3/Kitl/Pawr/Stat6/Prkar1a/Foxj1/Sox11/Ahr/F2rl1/Il6st/Dlg5/Selenok/Clu/Ptk2/Tnfrsf13c/Lmbr1l/Bcl6/Dlg1/Tfrc/Gsk3b/Cblb/Ifnar2/Cdkn1a/Ticam1/Twsg1/Washc1/Mzb1/Ndfip1/Gstp1/Jak2/Pten/Hprt/Efnb1	66
P10	GO:0003085	negative regulation of systemic arterial blood pressure	9/3845	31/28943	0.0165208	0.0399564	0.0206494	Bmpr2/Adora1/Ntsr1/Bbs4/Tac4/Ahr/Ier3/Adrb2/Nedd4l	9
P10	GO:0010623	programmed cell death involved in cell development	9/3845	31/28943	0.0165208	0.0399564	0.0206494	Bdnf/Bcl2l1/Fgf2/Unc5c/Ybx3/Kitl/Ube2b/Slc4a7/Ddb1	9
P10	GO:0021533	cell differentiation in hindbrain	9/3845	31/28943	0.0165208	0.0399564	0.0206494	Prox1/Ttc21b/Ulk1/Atxn2/Atp2b2/Rora/Ttll1/Nrxn1/Ldb1	9
P10	GO:0036314	response to sterol	9/3845	31/28943	0.0165208	0.0399564	0.0206494	Tgfbr1/Insig1/Lrp6/Gramd1a/Gramd1b/Rora/Nfe2l1/Ptch1/Smad2	9
P10	GO:0043276	anoikis	9/3845	31/28943	0.0165208	0.0399564	0.0206494	Bmf/Bcl2l1/Pik3ca/Mcl1/Map3k7/Tle1/Tfdp1/Ptk2/Sik1	9
P10	GO:1901889	negative regulation of cell junction assembly	9/3845	31/28943	0.0165208	0.0399564	0.0206494	Dlc1/Rock2/Dusp22/Ptk2/Acvrl1/Gsk3b/Phldb2/Rock1/Pten	9
P10	GO:2000178	negative regulation of neural precursor cell proliferation	9/3845	31/28943	0.0165208	0.0399564	0.0206494	Btg2/Prox1/Bdnf/Kdm2b/Lims1/Appl2/Slc6a4/Lims2/Ctnna1	9
P10	GO:0090307	mitotic spindle assembly	16/3845	69/28943	0.0171087	0.0413159	0.021352	Clasp1/Tpr/Hnrnpu/Kif3b/Lsm14a/Map10/Stag1/Rhoa/Cltc/Kpnb1/Tasor/Pibf1/Chmp2b/Togaram2/Eml3/Smc3	16
P10	GO:1901224	positive regulation of NIK/NF-kappaB signaling	16/3845	69/28943	0.0171087	0.0413159	0.021352	Rc3h2/C1qtnf4/Trim44/Rbck1/Ago3/Hmgb1/Nr3c2/Calr/Rhoa/Lims1/Glrx/Ptp4a3/Ep300/App/Pdcd4/Ddx3x	16
P10	GO:0000266	mitochondrial fission	12/3845	47/28943	0.0175522	0.0422596	0.0218397	Mtfr1/Mtfr1l/Pink1/Ppargc1a/Tmem135/Vps35/Mtfp1/Mief2/Prkn/Ralbp1/Ppp2r2b/Marchf5	12
P10	GO:0007215	glutamate receptor signaling pathway	12/3845	47/28943	0.0175522	0.0422596	0.0218397	Ncstn/Kcnb1/Grik3/Atp1a3/Homer3/Cx3cl1/Fyn/Cdk5r1/Ptk2b/App/Camk2a/Gnaq	12
P10	GO:0010559	regulation of glycoprotein biosynthetic process	12/3845	47/28943	0.0175522	0.0422596	0.0218397	Arfgef1/Soat1/Ncstn/Chp1/Acot8/Acer2/Insr/Mt3/Pawr/Itm2b/Tm9sf2/Ago2	12
P10	GO:0042417	dopamine metabolic process	12/3845	47/28943	0.0175522	0.0422596	0.0218397	Npr1/Park7/Snca/Drd4/Th/Vps35/Sncb/Prkn/Epas1/Rnls/Maoa/Hprt	12
P10	GO:0050685	positive regulation of mRNA processing	12/3845	47/28943	0.0175522	0.0422596	0.0218397	Zfp64/Thrap3/Cpeb1/Clns1a/Hspa8/Cirbp/Dazap1/Slc39a5/Tra2b/Ncbp2/Celf4/Cpeb3	12
P10	GO:0031279	regulation of cyclase activity	14/3845	58/28943	0.0176759	0.0425256	0.0219771	Rd3/Hrh3/Cap1/Nos1/Orai1/Stim1/Adcy1/Adcy2/Adgrv1/Mapk8/Galr3/Guca1a/Adrb2/Galr1	14
P10	GO:0070972	protein localization to endoplasmic reticulum	17/3845	75/28943	0.0177718	0.0427083	0.0220715	Tram1/Tram2/Mia3/Ddrgk1/Sec62/Ank2/Macf1/Insig1/Get4/Herpud1/Gabarapl2/Sec63/Naca/Ryr2/Ubac2/Bag6/Vapa	17
P10	GO:2000179	positive regulation of neural precursor cell proliferation	17/3845	75/28943	0.0177718	0.0427083	0.0220715	Prox1/Lhx2/Lrp2/Insm1/Zfp335/Ctsz/Fgf2/Egf/Disp3/Vegfc/Zfp423/Cx3cl1/Cdon/Nap1l1/Hif1a/Gli3/Mapk8	17
P10	GO:0008366	axon ensheathment	34/3845	178/28943	0.0179092	0.04299	0.0222171	Nfasc/Rxrg/Ncstn/Degs1/Rxra/Pou3f2/Hes5/Ski/Eif2b4/Fgfr3/Wasf3/Cntnap2/Akt2/Pard3/Ulk4/Fyn/Fig4/Egr2/Ppp3r1/Tmem98/Rara/Slc8a3/Akt1/Clu/Abcd2/Rarg/Cldn5/Dlg1/Jam2/Ppard/Zfp24/Mbp/Pten/Xk	34
P10	GO:0046626	regulation of insulin receptor signaling pathway	18/3845	81/28943	0.0182793	0.0435335	0.022498	Adipor1/Ptprj/Ncoa5/Prkcz/C1qtnf12/Ptpn11/Zfp592/Agt/Socs3/Gkap1/Pik3r1/Tns2/Socs1/Mzb1/Ptpn2/Kank1/Vwa2/Ogt	18
P10	GO:0001845	phagolysosome assembly	6/3845	17/28943	0.0183324	0.0435335	0.022498	Rab14/Spg11/Arl8b/Myo7a/Rab34/Syt7	6
P10	GO:0003222	ventricular trabecula myocardium morphogenesis	6/3845	17/28943	0.0183324	0.0435335	0.022498	Hey1/Chd7/Tgfbr1/Rbpj/Hey2/Heg1	6
P10	GO:0003356	regulation of cilium beat frequency	6/3845	17/28943	0.0183324	0.0435335	0.022498	Mkks/Cfap206/Bbs2/Bbs4/Dnah11/Cfap43	6
P10	GO:0003413	chondrocyte differentiation involved in endochondral bone morphogenesis	6/3845	17/28943	0.0183324	0.0435335	0.022498	Atf2/Serpinh1/Anxa6/Axin2/Sox9/Rarg	6
P10	GO:0006991	response to sterol depletion	6/3845	17/28943	0.0183324	0.0435335	0.022498	Arhgef10l/Insig1/Amfr/Srebf1/Pip4p1/Srebf2	6
P10	GO:0010566	regulation of ketone biosynthetic process	6/3845	17/28943	0.0183324	0.0435335	0.022498	H6pd/Ppargc1a/Dgkq/Pptc7/Dkk3/Egr1	6
P10	GO:0010919	regulation of inositol phosphate biosynthetic process	6/3845	17/28943	0.0183324	0.0435335	0.022498	Ntsr1/Adcyap1r1/Snca/Plcd1/Plek/Ptk2b	6
P10	GO:0010958	regulation of amino acid import across plasma membrane	6/3845	17/28943	0.0183324	0.0435335	0.022498	Per2/Rgs2/Arl6ip5/Agt/Slc43a2/Psen1	6
P10	GO:0034134	toll-like receptor 2 signaling pathway	6/3845	17/28943	0.0183324	0.0435335	0.022498	Ripk2/Tnip2/Hmgb1/Mfhas1/F2rl1/Pja2	6
P10	GO:0035728	response to hepatocyte growth factor	6/3845	17/28943	0.0183324	0.0435335	0.022498	Creb1/Vil1/Appl2/Crk/Lgmn/Gsk3b	6
P10	GO:0045820	negative regulation of glycolytic process	6/3845	17/28943	0.0183324	0.0435335	0.022498	Hdac4/Myog/Ppargc1a/Ddit4/Stat3/Ier3	6
P10	GO:0046068	cGMP metabolic process	6/3845	17/28943	0.0183324	0.0435335	0.022498	Npr1/Atp2b2/Pde2a/Rora/Gucy2e/Gucy2f	6
P10	GO:0046835	carbohydrate phosphorylation	6/3845	17/28943	0.0183324	0.0435335	0.022498	Fggy/Hk2/Epm2a/Hk1/Gck/Itpk1	6
P10	GO:0048143	astrocyte activation	6/3845	17/28943	0.0183324	0.0435335	0.022498	Agt/Ifngr1/Adora2a/Nr1d1/Psen1/App	6
P10	GO:0061158	3'-UTR-mediated mRNA destabilization	6/3845	17/28943	0.0183324	0.0435335	0.022498	Zc3h12a/Tardbp/Rbm24/Khsrp/Zfp36l2/Cpeb3	6
P10	GO:0061709	reticulophagy	6/3845	17/28943	0.0183324	0.0435335	0.022498	Rb1cc1/Ddrgk1/Snx30/Ulk1/Ulk2/Retreg1	6
P10	GO:0071801	regulation of podosome assembly	6/3845	17/28943	0.0183324	0.0435335	0.022498	Arhgef2/Rhoa/Kif9/Mapk9/Mapk8/Asap1	6
P10	GO:0072234	metanephric nephron tubule development	6/3845	17/28943	0.0183324	0.0435335	0.022498	Lgr4/Fat4/Wwtr1/Hes5/Aqp1/Sox9	6
P10	GO:0097094	craniofacial suture morphogenesis	6/3845	17/28943	0.0183324	0.0435335	0.022498	Frem1/Insig1/Megf8/Tmem107/Gli3/Neurog1	6
P10	GO:1903358	regulation of Golgi organization	6/3845	17/28943	0.0183324	0.0435335	0.022498	Camsap2/Usp6nl/Pdcd10/Pde4dip/Dnm2/Map2k2	6
P10	GO:1904889	regulation of excitatory synapse assembly	6/3845	17/28943	0.0183324	0.0435335	0.022498	Sema4a/Ptprd/Nptx1/Il1rap/Ptprs/Nrxn1	6
P10	GO:2001034	positive regulation of double-strand break repair via nonhomologous end joining	6/3845	17/28943	0.0183324	0.0435335	0.022498	Shld1/Kmt5c/Pnkp/Wrap53/Smchd1/Kmt5b	6
P10	GO:2001171	positive regulation of ATP biosynthetic process	6/3845	17/28943	0.0183324	0.0435335	0.022498	Bcl2l1/Vcp/Eno1/Ppargc1a/Stat3/Prkn	6
P10	GO:1902107	positive regulation of leukocyte differentiation	39/3845	210/28943	0.018438	0.0437518	0.0226108	Creb1/Dusp10/Gnas/Car2/Tmem64/Ripk2/Jun/Ctnnbip1/Prkcz/Hmgb1/Il4ra/Gas6/Cyld/Zbtb16/Rhoa/Foxo3/Smarcb1/Kitl/Xbp1/Rara/Id2/Zbtb1/Fos/Hsp90aa1/Gli3/Ninj1/Rb1/Klf10/Trib1/Xrcc6/Arid2/Wnt10b/Socs1/Bcl6/Gsk3b/Socs5/Ppargc1b/Bad/Atp11c	39
P10	GO:0010464	regulation of mesenchymal cell proliferation	11/3845	42/28943	0.0186588	0.0441616	0.0228226	Lmna/Ctnnbip1/Pdgfa/Hmgb1/Phf14/Lrp6/Irs2/Sox9/Mycn/Arhgap5/Fgf9	11
P10	GO:0034661	ncRNA catabolic process	11/3845	42/28943	0.0186588	0.0441616	0.0228226	Mrpl44/Exosc8/Exosc3/Tut4/Zc3h12a/Trir/Tent4b/Dis3l/Xrn1/Nudt16/Parn	11
P10	GO:1901381	positive regulation of potassium ion transmembrane transport	11/3845	42/28943	0.0186588	0.0441616	0.0228226	Atp1b1/Rgs7/Ank2/Kcnh2/Dpp6/Dnm2/Akap7/Kcnj2/Wnk2/Rapgef3/Kcne1l	11
P10	GO:1903725	regulation of phospholipid metabolic process	11/3845	42/28943	0.0186588	0.0441616	0.0228226	Idh1/Acsl3/Chp1/Stoml2/Scarb1/Pdgfa/Gnb3/Mtmr3/Mtmr4/Lpcat1/Mtmr1	11
P10	GO:0014911	positive regulation of smooth muscle cell migration	15/3845	64/28943	0.0187085	0.0442301	0.022858	Hdac4/Nr4a3/Dock7/Ssh1/Agt/Crk/Dock4/Pde4d/Il6st/Fgf9/Ccn4/Ptk2/Rapgef3/Egr1/Tmsb4x	15
P10	GO:0060393	regulation of pathway-restricted SMAD protein phosphorylation	15/3845	64/28943	0.0187085	0.0442301	0.022858	Bmpr2/Gdf5/Sdcbp/Tgfbr1/Pin1/Xbp1/Hfe/Gdf10/Gdf2/Acvrl1/Acvr1b/Twsg1/Ldlrad4/Smad4/Smad7	15
P10	GO:0061077	chaperone-mediated protein folding	15/3845	64/28943	0.0187085	0.0442301	0.022858	Dnajb2/Tor2a/Dnajc5/Dnajb5/Dnajb6/Dnajb1/Chordc1/Hspa8/Cct4/Dnajc7/Hspa2/Clu/Cct8/Hspa9/Dnajc18	15
P10	GO:0032941	secretion by tissue	13/3845	53/28943	0.0191463	0.0451652	0.0233413	Adora1/Stk39/Madd/Nr1h3/Celsr2/Trp73/Aqp1/Sct/Traf3ip2/Atg5/Tac4/Neurog1/Prkce	13
P10	GO:0008347	glial cell migration	16/3845	70/28943	0.0195198	0.0459786	0.0237616	Epha4/Cers2/Wdr47/Fubp1/Lrp8/Reln/Sun1/Idh2/Arhgef7/Cx3cl1/Cdk5r1/Socs7/Syne2/Gli3/Crkl/Apcdd1	16
P10	GO:0071677	positive regulation of mononuclear cell migration	16/3845	70/28943	0.0195198	0.0459786	0.0237616	Stk39/Hmgb1/Gas6/Calr/Adam10/Rhoa/Oxsr1/Lgmn/Selenok/Ptk2b/Ano6/Cd47/Jam2/App/Pla2g7/Cd99l2	16
P10	GO:0010667	negative regulation of cardiac muscle cell apoptotic process	10/3845	37/28943	0.0196305	0.0461209	0.0238351	Nfe2l2/Sfrp2/Slc25a4/Hspa8/Pcmt1/Hey2/Atg5/Npm1/Rapgef3/Jak2	10
P10	GO:0032506	cytokinetic process	10/3845	37/28943	0.0196305	0.0461209	0.0238351	Ect2/Vps4a/Spire2/Rhoa/Klhdc8b/Snx18/Anxa11/Myh9/Chmp2b/Snx9	10
P10	GO:0035909	aorta morphogenesis	10/3845	37/28943	0.0196305	0.0461209	0.0238351	Prox1/Hey1/Sec24b/Chd7/Rbpj/Efnb2/Hey2/Nprl3/Acvrl1/Srf	10
P10	GO:0046677	response to antibiotic	10/3845	37/28943	0.0196305	0.0461209	0.0238351	Endog/Id1/Jak1/Alpl/Ache/Cdkn1b/Hdac2/Kat7/Hif1a/Jak2	10
P10	GO:0070542	response to fatty acid	10/3845	37/28943	0.0196305	0.0461209	0.0238351	Zc3h12a/Aacs/Ppp5c/Dgat2/Lpl/Foxo3/Sox9/Scd3/Scd2/Pdk3	10
P10	GO:0071711	basement membrane organization	10/3845	37/28943	0.0196305	0.0461209	0.0238351	Clasp1/Lamc1/Ntng2/Plod3/Col4a1/Mmp11/Flrt2/Ext1/Phldb2/Lama1	10
P10	GO:0006907	pinocytosis	7/3845	22/28943	0.0200984	0.046945	0.024261	Mapkapk2/Nr1h3/Ehd4/Cdc42/Dnm2/Appl2/Carmil1	7
P10	GO:0030252	growth hormone secretion	7/3845	22/28943	0.0200984	0.046945	0.024261	Madd/Selenot/Chd7/Ptpn11/Arhgef7/Rab1a/Cdk16	7
P10	GO:0034143	regulation of toll-like receptor 4 signaling pathway	7/3845	22/28943	0.0200984	0.046945	0.024261	Nr1h3/Hmgb1/Mfhas1/Appl2/Nr1d1/Ninj1/F2rl1	7
P10	GO:0034312	diol biosynthetic process	7/3845	22/28943	0.0200984	0.046945	0.024261	Acer2/Qdpr/Sphk2/Pts/Sptssa/Sptlc2/Pcbd2	7
P10	GO:0050849	negative regulation of calcium-mediated signaling	7/3845	22/28943	0.0200984	0.046945	0.024261	Chp1/Sla2/Homer3/Egln1/Slc24a4/Gsk3b/Rcan1	7
P10	GO:0060438	trachea development	7/3845	22/28943	0.0200984	0.046945	0.024261	Lrp6/Ano1/Map2k2/Rara/Sox9/Rarg/Srf	7
P10	GO:0060544	regulation of necroptotic process	7/3845	22/28943	0.0200984	0.046945	0.024261	Bok/Rbck1/Spata2/Map3k7/Ybx3/Slc25a4/Cyld	7
P10	GO:0072578	neurotransmitter-gated ion channel clustering	7/3845	22/28943	0.0200984	0.046945	0.024261	Reln/Ssh1/Zdhhc2/Nlgn2/Dlg4/Gphn/Nrxn1	7
P10	GO:0098877	neurotransmitter receptor transport to plasma membrane	7/3845	22/28943	0.0200984	0.046945	0.024261	Snap23/Snap25/Clstn1/Vps35/Vamp2/Myo5b/Stx3	7
P10	GO:0099515	actin filament-based transport	7/3845	22/28943	0.0200984	0.046945	0.024261	Fnbp1l/Wasl/Myo7a/Myo6/Myo1a/Syne2/Myo5b	7
P10	GO:1902254	negative regulation of intrinsic apoptotic signaling pathway by p53 class mediator	7/3845	22/28943	0.0200984	0.046945	0.024261	Marchf7/Sh3glb1/Armc10/Cep63/Mif/Zfp385a/Prkn	7
P10	GO:2000114	regulation of establishment of cell polarity	7/3845	22/28943	0.0200984	0.046945	0.024261	Arfgef1/Rufy3/Rap1b/Rnf41/Plekhg3/Ptk2b/Kank1	7
P10	GO:2000810	regulation of bicellular tight junction assembly	7/3845	22/28943	0.0200984	0.046945	0.024261	Fzd5/Nphp1/Prkaca/Rock2/Cldn5/Rock1/Nedd4l	7
P10	GO:0016242	negative regulation of macroautophagy	9/3845	32/28943	0.0203436	0.0473453	0.0244679	Qsox1/Ubqln4/Pink1/Smg1/Rnf41/Phf23/Usp36/Rubcn/Npc1	9
P10	GO:0032509	endosome transport via multivesicular body sorting pathway	9/3845	32/28943	0.0203436	0.0473453	0.0244679	Stam/Vcp/Chmp3/Leprotl1/Vps4a/Ptpn23/Rilp/Laptm4b/Chmp2b	9
P10	GO:0039694	viral RNA genome replication	9/3845	32/28943	0.0203436	0.0473453	0.0244679	Cdc42/Pcbp1/Tmem41b/Atg5/Smarcb1/Morc2a/Rock2/Top2b/Tasor	9
P10	GO:0045830	positive regulation of isotype switching	9/3845	32/28943	0.0203436	0.0473453	0.0244679	Shld1/Exosc3/Nsd2/Kmt5c/Stat6/Tnfsfm13/Tfrc/Msh2/Kmt5b	9
P10	GO:0048641	regulation of skeletal muscle tissue development	9/3845	32/28943	0.0203436	0.0473453	0.0244679	Myog/Ybx3/Cdon/Usp2/Usp19/Naca/Hmgcr/Wnt10b/Adrb2	9
P10	GO:0006903	vesicle targeting	14/3845	59/28943	0.0204211	0.0474741	0.0245345	Cul3/Clasp1/Chp1/Pef1/Preb/Exoc4/Dipk2a/Ahi1/Sar1a/Wipi1/Psen1/Tmed10/Fam91a1/Arfgap3	14
P10	GO:0043279	response to alkaloid	18/3845	82/28943	0.0205959	0.0476897	0.0246459	Parp1/Slc1a2/Bdnf/Bcl2l1/Tmem38b/Prkaa2/Selenon/Adgrl3/Nos1/Snca/Ppp5c/Smpd1/Drd4/Adora2a/Dlg4/Ryr2/Ppp2r2a/Prkce	18
P10	GO:0010839	negative regulation of keratinocyte proliferation	8/3845	27/28943	0.0206031	0.0476897	0.0246459	Intu/Ift172/Efnb2/Ptch1/Ctsl/Ift57/Ovol1/Klf9	8
P10	GO:0014829	vascular associated smooth muscle contraction	8/3845	27/28943	0.0206031	0.0476897	0.0246459	Mkks/Zdhhc21/Comp/Bbs2/Agt/Rhoa/Atp2b1/Dock4	8
P10	GO:0036003	positive regulation of transcription from RNA polymerase II promoter in response to stress	8/3845	27/28943	0.0206031	0.0476897	0.0246459	Nfe2l2/Sesn2/Rbpj/Klf2/Mt3/Ddit3/Nfe2l1/Hif1a	8
P10	GO:0042753	positive regulation of circadian rhythm	8/3845	27/28943	0.0206031	0.0476897	0.0246459	Thrap3/Clock/Arntl/Rora/Adora2a/Fbxw11/Nr1d1/Btrc	8
P10	GO:0070168	negative regulation of biomineral tissue development	8/3845	27/28943	0.0206031	0.0476897	0.0246459	Hey1/Gas6/Hey2/Rflnb/Sox9/Hif1a/Ptk2b/Bcor	8
P10	GO:0071549	cellular response to dexamethasone stimulus	8/3845	27/28943	0.0206031	0.0476897	0.0246459	Hnrnpu/Aqp1/Eif4ebp1/Ddit4/Pck2/Tfap4/Nr3c1/Jak2	8
P10	GO:0098901	regulation of cardiac muscle cell action potential	8/3845	27/28943	0.0206031	0.0476897	0.0246459	Ank2/Atp2a2/Hcn2/Rangrf/Ryr2/Dlg1/Cxadr/Bin1	8
P10	GO:1901071	glucosamine-containing compound metabolic process	8/3845	27/28943	0.0206031	0.0476897	0.0246459	Extl2/Ctbs/Nagk/Gfpt1/Chst3/Amdhd2/Gnpda1/Ogt	8
P10	GO:1901857	positive regulation of cellular respiration	8/3845	27/28943	0.0206031	0.0476897	0.0246459	Myog/Opn3/Vcp/Pink1/Park7/Ppargc1a/Iscu/Cycs	8
P10	GO:2000269	regulation of fibroblast apoptotic process	8/3845	27/28943	0.0206031	0.0476897	0.0246459	Stk17b/Api5/Pik3ca/Ruvbl1/Bbc3/Ddias/Gas6/Socs1	8
P10	GO:0009409	response to cold	12/3845	48/28943	0.0206511	0.0477149	0.0246589	Acadm/Tmem135/Ucp2/Prkaca/Agt/Lrp11/Cirbp/Appl2/Nfe2l1/Metrnl/Adrb2/Zfp516	12
P10	GO:0042304	regulation of fatty acid biosynthetic process	12/3845	48/28943	0.0206511	0.0477149	0.0246589	Lpgat1/Nr1h3/Fabp5/Wdtc1/Insig1/Ceacam1/Agt/Mapk9/Srebf1/Pibf1/Abcd2/Mid1ip1	12
P10	GO:0048741	skeletal muscle fiber development	12/3845	48/28943	0.0206511	0.0477149	0.0246589	Hdac4/Myog/Spg11/Selenon/Ski/Cntnap2/Fbxo22/Stac3/Naca/Wnt10b/Rcan1/Xk	12
P10	GO:0090317	negative regulation of intracellular protein transport	12/3845	48/28943	0.0206511	0.0477149	0.0246589	Chp1/Pkia/Ube2j1/Park7/Insig1/Cabp1/Svip/Ppp2ca/Akap1/Ubac2/Hdac3/Ogt	12
P10	GO:0050817	coagulation	34/3845	180/28943	0.0209148	0.0481942	0.0249066	Prss56/Stxbp1/Nfe2l2/Ptprj/F2/Gnas/Anxa5/Stxbp3/Ephb2/Hps4/Pdgfa/Tfpi2/Ceacam1/Vps33b/Gas6/Comp/Cx3cl1/Anxa2/Rab27a/Nbeal2/Plek/Apoh/Gna13/C1qtnf1/Psen1/Evl/F2rl1/Ano6/Tpsab1/Srf/Adrb2/Jak2/Adra2a/F8	34
P10	GO:0071826	ribonucleoprotein complex subunit organization	34/3845	180/28943	0.0209148	0.0481942	0.0249066	Xrcc5/Zfand1/Ddx20/Ptbp2/Vcp/Psip1/Ago3/Mrto4/Eif4h/Luc7l2/Isy1/Ruvbl1/Nop2/Strap/Pih1d1/Clns1a/Lsm4/Ppan/Rps15/Srsf1/Hsp90aa1/Eif5/Klc1/Ago2/Rrp7a/Rps2/Luc7l/Ddx39b/Hsp90ab1/Kif5b/Celf4/Rps14/Srpk3/Zrsr2	34
P10	GO:0002069	columnar/cuboidal epithelial cell maturation	5/3845	13/28943	0.0210765	0.0481942	0.0249066	Fzd5/Bhlha15/Gpat4/Xbp1/Hif1a	5
P10	GO:0002087	regulation of respiratory gaseous exchange by nervous system process	5/3845	13/28943	0.0210765	0.0481942	0.0249066	Gls/Adora1/Pbx3/Nlgn2/Nlgn3	5
P10	GO:0009437	carnitine metabolic process	5/3845	13/28943	0.0210765	0.0481942	0.0249066	Aldh9a1/Crat/Acadm/Crot/Slc22a5	5
P10	GO:0009950	dorsal/ventral axis specification	5/3845	13/28943	0.0210765	0.0481942	0.0249066	Vax2/Lrp6/Axin2/Axin1/Smad2	5
P10	GO:0010739	positive regulation of protein kinase A signaling	5/3845	13/28943	0.0210765	0.0481942	0.0249066	Mc1r/Mif/Adgrv1/Nrxn1/Adrb2	5
P10	GO:0021670	lateral ventricle development	5/3845	13/28943	0.0210765	0.0481942	0.0249066	Dbi/Uchl5/Kdm2b/Aqp1/Numb	5
P10	GO:0031223	auditory behavior	5/3845	13/28943	0.0210765	0.0481942	0.0249066	Cntnap2/Stra6/Neurog1/Nrxn1/Nrxn2	5
P10	GO:0032486	Rap protein signal transduction	5/3845	13/28943	0.0210765	0.0481942	0.0249066	Rapgef2/Rap1b/Plk2/Rap2a/Rapgef3	5
P10	GO:0034982	mitochondrial protein processing	5/3845	13/28943	0.0210765	0.0481942	0.0249066	Stoml2/Oma1/Spg7/Afg3l1/Immp2l	5
P10	GO:0042761	very long-chain fatty acid biosynthetic process	5/3845	13/28943	0.0210765	0.0481942	0.0249066	Hacd1/Hacd3/Elovl4/Elovl2/Hacd2	5
P10	GO:0045628	regulation of T-helper 2 cell differentiation	5/3845	13/28943	0.0210765	0.0481942	0.0249066	Prkcz/Il4ra/Rara/Bcl6/Socs5	5
P10	GO:0051549	positive regulation of keratinocyte migration	5/3845	13/28943	0.0210765	0.0481942	0.0249066	Map4k4/Epb41l4b/Iqsec1/Adam9/Mapre2	5
P10	GO:0070914	UV-damage excision repair	5/3845	13/28943	0.0210765	0.0481942	0.0249066	Ddb2/Ino80/Xpa/Mc1r/Ddb1	5
P10	GO:0070932	histone H3 deacetylation	5/3845	13/28943	0.0210765	0.0481942	0.0249066	Per2/Hdac4/Elk4/Hdac2/Per1	5
P10	GO:0086015	SA node cell action potential	5/3845	13/28943	0.0210765	0.0481942	0.0249066	Ank2/Kcna5/Scn5a/Hcn2/Ryr2	5
P10	GO:0090085	regulation of protein deubiquitination	5/3845	13/28943	0.0210765	0.0481942	0.0249066	Dnajb2/Vcp/Zc3h12a/Park7/Otud4	5
P10	GO:0099159	regulation of modification of postsynaptic structure	5/3845	13/28943	0.0210765	0.0481942	0.0249066	Cdc42/Rhoa/Gsk3b/Chmp2b/Myo5b	5
P10	GO:0150011	regulation of neuron projection arborization	5/3845	13/28943	0.0210765	0.0481942	0.0249066	Ntng2/Macf1/Myo9a/Dlg4/Map3k13	5
P10	GO:1901841	regulation of high voltage-gated calcium channel activity	5/3845	13/28943	0.0210765	0.0481942	0.0249066	Gem/Pde4b/Cacna2d1/Nipsnap2/Cacnb3	5
P10	GO:1904294	positive regulation of ERAD pathway	5/3845	13/28943	0.0210765	0.0481942	0.0249066	Rnft2/Herpud1/Tmem259/Bag6/Ubqln2	5
P10	GO:1904338	regulation of dopaminergic neuron differentiation	5/3845	13/28943	0.0210765	0.0481942	0.0249066	Sfrp2/Csnk1d/Id2/Gsk3b/Tiam1	5
P10	GO:1904753	negative regulation of vascular associated smooth muscle cell migration	5/3845	13/28943	0.0210765	0.0481942	0.0249066	Nfe2l2/Drd4/Tpm1/Rhoa/Gna13	5
P10	GO:1905668	positive regulation of protein localization to endosome	5/3845	13/28943	0.0210765	0.0481942	0.0249066	Egf/Abhd17c/Abhd17a/Rock2/Ezr	5
P10	GO:0072091	regulation of stem cell proliferation	22/3845	106/28943	0.0212078	0.0484772	0.0250529	Hnrnpu/Fgf2/Ago3/Rbpj/Lrp6/Irs2/Vegfc/Kitl/Nf2/Septin4/Kat7/Sox9/Sox11/Gli3/Ptch1/Fermt2/Fgf9/Wnt10b/Rarg/Epcam/Taf4b/Ovol1	22
P28	GO:0050821	protein stabilization	132/8968	193/28943	1.01283e-26	4.7684e-25	1.73905e-25	Glmp/Atf7ip/Cryab/Clu/Dvl3/Lamp2/Epha4/Rassf2/Naa15/Mfsd1/Efna1/Usp33/Hps4/Hip1/Nop53/Lamp1/Golga7/Tbrg1/Pml/Smad3/Rtn4/Pfn1/Wdr81/Phb/Rpl23/Wnt10b/Cct8/Wiz/Pex6/Smad7/Bag2/Hspd1/Sumo1/Creb1/Rab3gap1/Ipo9/Atp1b1/Sec16a/Stxbp1/Marchf7/Prkra/Nckap1/Trim44/Chp1/Usp13/Pfn2/Fbxw7/Cct3/Ank2/Bag1/Plpp3/Tspan1/P3h1/Stx12/Pink1/Mul1/Otud3/Park7/Per3/Dvl1/Tnip2/Wfs1/Apbb2/Rpl5/Chek2/Hip1r/Ncor2/Cct7/Aak1/G…	132
P28	GO:0043524	negative regulation of neuron apoptotic process	117/8968	195/28943	5.03358e-17	8.19629e-16	2.98921e-16	Vstm2l/Ppargc1a/Nos1/Kdm2b/Ntf5/Cacna1a/Gabrb2/Oxr1/Pcp4/Xiap/Tox3/Il10/Grin1/Pik3ca/Trp73/Fzd9/Mag/Cln3/Hras/Adora2a/F2r/Ptk2b/Retreg1/Ube2v2/Vegfa/Nono/Hspd1/Bok/Bcl2/Btg2/Set/Stxbp1/Nr4a2/Ambra1/Bdnf/Bcl2l1/Gdf5/Adnp/Dnajc5/Prkci/Hdgf/Gclm/Bag1/Nr4a3/Jun/Ppt1/Pink1/Park7/Xrcc2/Wfs1/Hsph1/Ptprz1/Braf/Snca/Ndnf/Kras/Apoe/Gpi1/Bax/Gabrb3/Arrb1/Sct/Lig4/Grk1/Cln8/Fgf20/Hmox1/Il27ra/Prdx2/Mt3/Mt1/C…	117
P28	GO:0032922	circadian regulation of gene expression	56/8968	72/28943	3.63607e-16	5.49385e-15	2.00362e-15	Ppargc1a/Mybbp1a/Nudt12/Id1/Drd2/Pml/Per1/Cartpt/Csnk1e/Rbm4/Ncoa2/Npas2/Per2/Hnrnpu/Cry2/Lgr4/Top1/Noct/Rorc/Ciart/Hdac1/Per3/Ppp1cb/Clock/Ppp1cc/Gfpt1/Bhlhe40/Bhlhe41/Cavin3/Arntl/Kdm8/Usp2/Kmt2a/Rora/Hdac2/Sirt1/Cry1/Rai1/Ncor1/Ngfr/Zpbp2/Nr1d1/Csnk1d/Id2/Nampt/Ahr/Mta1/Prmt5/Nrip1/Crem/Egr1/Hdac3/Ppp1ca/Kdm2a/Maged1/Ogt	56
P28	GO:0032436	positive regulation of proteasomal ubiquitin-dependent protein catabolic process	66/8968	92/28943	1.03542e-15	1.50495e-14	5.48858e-15	Axin2/Clu/Cbfa2t3/Psen2/Cdc20/Nop53/Pias1/Cdc20b/Csnk1e/Ube2v2/Smad7/Sumo1/Dnajb2/Ddrgk1/Trib3/Aurka/Bbs7/Vcp/Zyg11b/Plk3/Rnf19b/Dvl1/Nub1/Rchy1/Chfr/Zfand2a/Cav1/Hspbp1/Gsk3a/Sirt2/Det1/Sh3rf1/Herpud1/Fbxo22/Gclc/Arih2/Rnf217/Fzr1/Mdm2/Mapk9/Gabarap/Sumo2/Csnk1d/Trib2/Rnf144a/Psen1/Akt1/Rnf144b/Ubqln1/Rnf180/Plk2/Mapk8/Rnf19a/Trib1/Rbx1/Prickle1/Gsk3b/Stub1/Axin1/Hspa1b/Hspa1a/Socs5/Rnf14/Fam122…	66
P28	GO:0008360	regulation of cell shape	98/8968	159/28943	1.42438e-15	2.03389e-14	7.41766e-15	Fmnl2/P2ry1/Pdpn/Arap1/Cfl1/Gm14137/Rhoc/Palmd/Pakap/Fblim1/Slc26a5/Rac1/Cdc42ep5/Tpm1/S100b/Plxnc1/Cdc42ep4/Baiap2/Ptk2b/Cdc42ep1/Vegfa/Epb41l3/Dnmbp/Plxna2/Fam171a1/Ypel4/Sema4a/S100a13/Cdc42se1/Lpar1/Epb41/Wdr1/Shroom3/Pxn/Gna12/Wasf3/Strip2/Mkln1/Ptn/Plxna1/Plxnd1/Eps8/Arhgap35/Myh14/Gas2/Cyfip1/Rhog/Parva/Aldoa/Taok2/Prag1/Dlc1/Rdx/Phip/Rhoa/Plxnb1/Limd1/Epb41l2/Arhgap18/Fyn/Rhobtb1/Palm/Kif…	98
P28	GO:0001843	neural tube closure	75/8968	112/28943	4.88189e-15	6.70563e-14	2.44556e-14	Kdm2b/Vasp/St14/Scrib/Dvl3/Fzd2/Abl2/Lhx2/Spint1/Lmo4/Lias/Tmed2/Tulp3/Adm/Pfn1/Zic2/Rarg/Ptk7/Tgif1/Kif20b/Sema4c/Vangl2/Enah/Tgfb2/Abl1/Lrp2/Nckap1/Sdc4/Bcl10/Prkacb/Stil/Phactr4/Arid1a/Mthfr/Ski/Dvl1/Fzd1/Ift172/Cc2d2a/Shroom3/Glmn/Lrp6/Arhgap35/Fuz/Rgma/Folr1/Dlc1/Casp3/Gatad2a/Prkaca/Bbs4/Setd2/Mthfd1l/Cited2/Specc1l/Cobl/Mks1/Rara/Rock2/Rps7/Hectd1/Mthfd1/Rala/Ptch1/Cdk20/Fzd3/Zic5/Cthrc1/P…	75
P28	GO:0032543	mitochondrial translation	83/8968	131/28943	2.17311e-14	2.79026e-13	1.01761e-13	Mrps21/Aurkaip1/Rcc1l/Mrpl53/Ndufa7/Mrps18a/Mrpl21/Mrpl28/Mrpl44/Mrps2/Mrpl35/Mrpl4/Tsfm/Mtif2/Mrpl22/Mrpl45/Mrpl12/Hars/Mrpl15/Mrpl30/Mrps9/Mrps14/Iars2/Mrps5/Mrps26/Mrps28/Gfm1/Gatb/Wars2/Rars2/Nsun4/Mrps15/Mrpl20/Mrpl1/Mrps18c/Mrps17/Ptcd1/Mrps33/Malsu1/Gars/Mrpl19/Mrps25/Rpusd3/Mrps12/Mrps11/Mrpl48/Mrpl17/Tufm/Mtg1/Mrps31/Mpv17l2/Rpusd4/Lars2/Rmnd1/Mtrf1l/Qrsl1/Mrpl42/Mrpl55/Mrps23/Mrpl27/Mrp…	83
P28	GO:0090630	activation of GTPase activity	70/8968	104/28943	2.64856e-14	3.36745e-13	1.22812e-13	Arhgap24/Arhgap42/Rap1gap2/Scrib/Tbc1d8b/Ngef/Rapgef1/Rap1gap/Rcc2/Arhgef16/Sgsm1/Coro1c/Arhgef5/Apc2/Arhgef15/Abr/Sipa1l1/Arhgap22/Ptk2b/Tbc1d4/Sipa1/Tbc1d8/Agap1/Rabgap1l/Usp6nl/Slc27a4/Rabgap1/Ralgapa2/Ralgapb/Ect2/Pip5k1a/Arhgap29/Tbc1d2/Dock7/Arhgef19/Agap3/Tbc1d14/Tbc1d1/Evi5/Iqsec3/Akt2/Sipa1l3/Rhog/Adprhl1/Arhgef10/Tbc1d9/Mtss2/Sipa1l2/Bcr/Tbc1d15/Tbc1d30/Tbc1d10a/Tbc1d9b/Ndel1/Tax1bp3/Cr…	70
P28	GO:0007026	negative regulation of microtubule depolymerization	33/8968	36/28943	3.79819e-14	4.77308e-13	1.74076e-13	Gas2l2/Stmn2/Arhgef2/Dysf/Apc2/Nav3/Fgf13/Rp1/Map2/Clasp1/Camsap2/Camsap1/Map1a/Spef1/Wdr47/Cib1/Hdgfl3/Camsap3/Ckap2/Katnb1/Clasp2/Specc1l/Gas2l1/Taok1/Map1b/Atxn7/Bmerb1/Map6d1/Eml4/Apc/Hdac6/Mid1ip1/Mid1	33
P28	GO:0030433	ubiquitin-dependent ERAD pathway	59/8968	85/28943	3.53397e-13	3.97235e-12	1.44873e-12	Marchf6/Man1b1/Edem2/Dnajb14/Man1a/Erlin1/Dnajb2/Ubxn4/Edem3/Hspa5/Ube2j1/Vcp/Ecpas/Faf1/Fbxo6/Ube4b/Tmem129/Wfs1/Cav1/Eif2ak3/Rnf103/Aup1/Fbxo27/Fbxo17/Svip/Selenos/Rnf121/Erlin2/Ubxn8/Calr3/Calr/Amfr/Herpud1/Ube4a/Usp19/Stt3b/Hsp90b1/Os9/Rnf185/Canx/Derl2/Trim25/Tmub2/Nploc4/Dnajb9/Jkamp/Faf2/Ubqln1/Psmc6/Trim13/Foxred2/Stub1/Rnf5/Bag6/Usp14/Dnajc18/Syvn1/Bcap31/Ubqln2	59
P28	GO:0070936	protein K48-linked ubiquitination	52/8968	72/28943	7.27671e-13	8.0815e-12	2.94734e-12	Marchf6/Ube2e3/Nedd4l/Cul3/Rnf152/Ube2t/Nmi/Trim44/Ube2c/Rnf115/Ube2d3/Ube2r2/Trim32/Ube3c/Rnf4/Ube2k/Rnf34/Rnf216/Rnf6/Ube2h/Cul1/Znrf2/Ube3a/Amfr/Znrf1/Birc2/Ube2q2/Arih2/Tnfaip3/Rnf146/Ube2d1/Cdc34/Rnf126/Ppia/Peli1/Ube2b/Rnf187/Gabarap/Ube2g1/Rffl/Klhl3/Ube2e1/Ube2e2/Kbtbd7/Ubr5/Rbx1/Bfar/Rnf8/Rnf5/Fbxo38/Syvn1/Btrc	52
P28	GO:0042147	retrograde transport, endosome to Golgi	58/8968	84/28943	7.97664e-13	8.78377e-12	3.20346e-12	Bet1l/Vps51/Stx6/Tmem87b/Snx5/Atp9a/Stx16/Arfip1/Tbc1d14/Evi5/Pheta1/Vps29/Snx8/Dennd2a/Dctn1/Rab7/Washc2/Erc1/Rab6a/Dennd5a/Vps35/Vps26b/Snx1/Rab6b/Snx3/Gcc2/Vps26a/Trappc10/Rnf126/Arl1/Tbc1d10a/Ykt6/Vps54/Vps53/Gosr1/Cltc/Spag9/Ube2o/Eipr1/Heatr5a/Snx6/Vti1b/Trim27/Rhobtb3/Cln5/Gga1/Tbc1d23/Washc1/Ehd3/Prepl/Snx2/Slc66a2/Snx32/Ric1/Gbf1/Snx12/Rab9b/Rab9	58
P28	GO:0032092	positive regulation of protein binding	66/8968	101/28943	1.19048e-12	1.27422e-11	4.64712e-12	Add2/Abl2/B2m/Usp33/Agrn/Trim21/Arhgef7/Ppp2cb/Map1lc3b/Ace/App/Plcl2/Men1/Plcl1/Ralb/Epb41l5/Actr3/Nvl/Abl1/Bdnf/Trib3/Mapre1/Mmp9/Rapgef2/Ripk2/Ufl1/Epb41/Mapre3/Add1/Sppl3/Hip1r/Ran/Fam220a/Cav1/Ephb6/Eif2ak3/Plxnd1/Caprin2/Apoe/Arrb1/Spon1/Aktip/Amfr/Pin1/Anxa2/Ppp2ca/Hspa4/Ramp2/Rfng/Psen1/Mark3/Hfe/Plk2/Stk3/Cthrc1/Mfng/Gsk3b/Tiam1/Pkd1/Hsp90ab1/Ticam1/Bambi/Sting1/Pacs1/Tcf7l2/Usp9x	66
P28	GO:0090263	positive regulation of canonical Wnt signaling pathway	67/8968	108/28943	2.72426e-11	2.44468e-10	8.91582e-11	Lypd6/Tbl1xr1/Tnks/Egfr/Daam2/Xiap/Aspm/Fgf2/Fgfr3/Fzd9/Adgra2/Smad3/Sfrp4/Scel/Csnk1e/Wnt10b/Ptk7/Gpc3/Tmem9/Nrarp/Ttc21b/Lgr4/Sulf2/Egf/Vcp/Reck/Rbpj/Cav1/Ruvbl1/Wnk1/Caprin2/Ppm1n/Plekha4/Usp47/Arntl/Gprc5b/Fam53b/Vps35/Yap1/Pin1/Csnk1g1/Ppp2r3a/Rps12/Rnf146/Csnk1g2/Lgr5/Usp34/Ube2b/Csnk1d/Ppm1a/Sox4/Wnk2/Zbed3/Map3k1/Fgf9/Ccar2/Ubr5/Rspo2/Prdm15/Ppm1b/Bambi/Csnk1g3/Kank1/Tnks2/Frat1/Ddx3x/Ame…	67
P28	GO:1902459	positive regulation of stem cell population maintenance	37/8968	49/28943	1.79409e-10	1.44978e-09	5.28737e-10	Kdm2b/Actl6b/Bicra/Bicral/Prdm14/Actl6a/Esrrb/Ncoa3/Rbbp4/Hdac1/Arid1a/Rest/Suds3/Bcl7b/Actb/Sinhcaf/Tead1/Bcl7c/Ing1/Sap30/Yap1/Smarca4/Smarcc1/Hdac2/Tet1/Smarcb1/Sap30l/Smarce1/Brms1l/Arid4a/Zfp322a/Smarcd1/Lbh/Ss18/Smarca2/Ogt/Rbbp7	37
P28	GO:0042149	cellular response to glucose starvation	40/8968	55/28943	2.31284e-10	1.84149e-09	6.71596e-10	Gck/Mybbp1a/Bhlha15/Brsk1/Becn1/Prkaa1/Prkag1/Bcl2/Nuak2/Hspa5/Nfe2l2/Sh3glb1/Plin2/Prkaa2/Slc2a1/Zc3h12a/Sesn2/Prkag2/Tbl2/Asns/Eif2ak3/Itfg2/Rrp8/Brsk2/Sesn3/Sik2/Higd1a/Sesn1/Foxo3/Sirt1/Xbp1/Cpeb4/Nim1k/Atg14/Pick1/Sik1/Plin3/Impact/Kat5/Suv39h1	40
P28	GO:0000381	regulation of alternative mRNA splicing, via spliceosome	43/8968	61/28943	2.54123e-10	1.99883e-09	7.2898e-10	Rbm38/Rbfox2/Rbfox1/Magoh/Nova2/Rbm15b/Celf5/Zc3h10/Rbm24/Rnps1/Celf4/Rbm4/Khdrbs2/Hnrnpu/Celf2/Fxr1/Rbm15/Srsf12/Thrap3/Rest/Ythdc1/Srrm4/Tia1/Hnrnpl/Raver1/Rbm5/Ptbp1/Fxr2/Nsrp1/Rbfox3/Nova1/Rbm25/Fam172a/Sap18/Mbnl2/Khdrbs3/Ddx17/Tra2b/Rbm11/Dyrk1a/Wtap/Rbmx/Fmr1	43
P28	GO:2000300	regulation of synaptic vesicle exocytosis	54/8968	84/28943	3.28508e-10	2.54388e-09	9.27759e-10	P2ry1/Chrm2/Apba2/Syt4/Kcnh1/Ncs1/Rap1a/Git2/Drd2/Adora2a/Prkce/Rims1/Rab3gap1/Cacnb4/Bcl2l1/Rims4/Chrna4/Nlgn1/Pfn2/Chrnb2/Snapin/Dvl1/Atp2a2/Braf/P2ry2/Drd4/Rab3a/Nr3c2/Gipc1/Bace1/Chrna5/Myo6/Stxbp5/Syt1/Rap1b/Adcy1/Adora2b/Git1/Fbxl20/Prkca/Cyth1/Nrxn3/Dtnbp1/Drd1/Slc4a8/Dnm1l/Stxbp5l/Gsk3b/Rab5a/Prepl/Adrb2/Apba1/Adra2a/Fmr1	54
P28	GO:0045494	photoreceptor cell maintenance	34/8968	45/28943	9.66139e-10	6.93592e-09	2.52955e-09	Nxnl1/Cngb1/Crb2/Rho/Cdh23/Ush1g/Esrrb/Rp1/Crb1/Map1a/Mkks/Dram2/Abca4/Crocc/Prom1/Tub/Cln8/Clcn3/Bbs2/Cib2/Bbs4/Lca5/Pcdh15/Bsg/Cep290/Spata7/Mak/Nxnl2/Adgrv1/Ercc6/Cdhr1/Rp1l1/Tulp1/Pde6a	34
P28	GO:0070316	regulation of G0 to G1 transition	29/8968	36/28943	1.18535e-09	8.40405e-09	3.06498e-09	Actl6b/Dab2ip/Actl6a/Smarcd3/Ccn2/Sox15/Cdkn2b/Arid1a/Bcl7b/Actb/Rhno1/Dpf1/Bcl7c/Brd7/Smarca4/Smarcc1/Smarcb1/Smarcc2/Med1/Smarce1/Dpf3/Pbrm1/Rrm2b/Arid2/Smarcd1/Arid1b/Ppp2r5b/Smarca2/Foxo4	29
P28	GO:0090090	negative regulation of canonical Wnt signaling pathway	75/8968	135/28943	2.72827e-09	1.84449e-08	6.72692e-09	Ptpru/Mad2l2/Tle3/Axin2/Pfdn5/Rapgef1/Dab2ip/Grem1/Mllt3/Bicc1/Apc2/Sfrp4/App/Frmd8/Gpc3/Frzb/Lrp4/Jade1/Foxo1/Wwtr1/Siah2/Tmem131l/Tmem64/Ankrd6/Tle1/Hdac1/Ctnnbip1/Fzd1/Cav1/Dact3/Apoe/Gsk3a/Fuz/Mesp1/Nkd1/Cyld/Amfr/Tpbg/Ppp2r3a/Ctnnb1/Limd1/Hdac2/Foxo3/Tle6/Scyl2/Ddit3/Kremen1/Znrf3/G3bp1/Shisa6/Slc9a3r1/Sostdc1/Ccdc88c/Tmem170b/Chd8/Amer2/Ubac2/Stk3/Cthrc1/Cby1/Prickle1/Lmbr1l/Gsk3b/Axin1/Map…	75
P28	GO:0070050	neuron cellular homeostasis	32/8968	43/28943	5.78168e-09	3.76389e-08	1.3727e-08	P2ry1/Slc8a2/Cacna1a/Psen2/Kcnh1/Grin1/Atp2b2/Prkaa1/Nell2/App/Map1a/Car2/Snapin/Slc24a2/Fggy/Tmem175/Atp2a2/Tmem106b/Immt/Dctn1/Slc17a7/P2ry2/Clcn3/Cx3cl1/Car7/Mink1/Taok1/Psen1/Scgn/Bap1/Chmp2b/Atp7a	32
P28	GO:0051965	positive regulation of synapse assembly	50/8968	80/28943	6.05738e-09	3.93548e-08	1.43528e-08	Slitrk5/Stau2/Oxt/Slitrk3/Agrn/Vstm5/Ephb1/Amigo3/Asic2/Flrt2/Ube2v2/Ephb3/Nrxn1/Adgrb3/Actr3/Bdnf/Flrt3/Adnp/Nlgn1/Sema4a/Amigo1/Ptprd/Adgrb2/Ephb2/Clstn1/Cux2/Lrrn1/Lrtm2/Clstn3/Lrrc4b/Eef2k/Adgre5/Adgrl1/Cbln1/Tpbg/Clstn2/Nlgn2/Prkca/Lrrn3/Sema4d/Ntrk2/Pik3r1/Dlg5/Lrtm1/Slitrk6/Lrrc24/Amigo2/Il1rap/Gsk3b/Bhlhb9	50
P28	GO:0045599	negative regulation of fat cell differentiation	40/8968	59/28943	6.51959e-09	4.21471e-08	1.53711e-08	Trpv4/Gata2/Smad3/Wnt10b/Wnt1/Vegfa/Jag1/Trib3/Asxl1/E2f1/Foxo1/Wwtr1/Sort1/Runx1t1/Insig1/Ncor2/Ankrd26/Lrp6/Sirt2/Lrp3/Arntl/Nucb2/Yap1/Rora/Sirt1/Mmp11/Ddit3/Flcn/Trib2/Jdp2/Fermt2/Trio/Ccn4/C1ql4/Sod2/Axin1/Zfp36l2/Mkx/Ccdc85b/Tcf7l2	40
P28	GO:0030838	positive regulation of actin filament polymerization	38/8968	55/28943	6.87682e-09	4.42364e-08	1.61331e-08	Vasp/Nck2/Gm14137/Rac1/Cdc42ep5/Nphs1/Pfn1/Cdc42ep4/Baiap2/Carmil1/Ptk2b/Cdc42ep1/Baiap2l2/Prkce/Arpc2/Actr3/Nckap1/Fmn1/Pfn2/Kirrel/Baiap2l1/Fchsd2/Cttn/Nck1/Rhoa/Myo1c/Grb2/Arf6/Evl/Map3k1/Dlg1/Snx9/Mlst8/Fer/Cdc42ep3/Bin1/Fchsd1/Cdc42ep2	38
P28	GO:0000281	mitotic cytokinesis	48/8968	76/28943	7.38649e-09	4.73274e-08	1.72604e-08	Chmp6/Cfl1/Efhc2/Exoc7/Vps4b/Nusap1/Rhoc/Cdca8/Rab35/Vps4a/Anln/Incenp/Kif20b/Chmp4b/Ect2/Map9/Jtb/Stmn1/Cenpa/Stx2/Exoc4/Exoc6b/Ckap2/Septin7/Snx33/Bbs4/Kif23/Rhoa/Zfp365/Ank3/Sptbn1/Arf1/Unc119/Birc5/Rhob/Rock2/Zfyve26/Snx18/Chmp2b/Son/Snx9/Daxx/Spast/Rock1/Apc/Trim36/Exoc6/Arl3	48
P28	GO:0071786	endoplasmic reticulum tubular network organization	18/8968	19/28943	9.19833e-09	5.83609e-08	2.12844e-08	Tmem33/Rtn4/Reep4/Rab3gap1/Rab3gap2/Reep1/Arl6ip1/Use1/Tmem170/Reep3/Rab10/Atl1/Atl2/Rab18/Reep2/Rtn3/Atl3/Zfyve27	18
P28	GO:0060261	positive regulation of transcription initiation by RNA polymerase II	42/8968	64/28943	1.21352e-08	7.6324e-08	2.78356e-08	Med28/Med25/Gtf2a2/Med7/Myc/Wnt10b/Creb1/Taf3/Med22/Med19/Xpa/Med8/Taf12/Med21/Taf10/Med26/Med17/Med23/Med16/Cand1/Med9/Med11/Med31/Med13/Med1/Med24/Ahr/Gtf2a1/Med10/Ercc6/Psmc6/Sub1/Taf2/Med15/Tbp/Pou5f1/Srf/Taf8/Taf4b/Taf5/Med14/Med12	42
P28	GO:0008090	retrograde axonal transport	21/8968	24/28943	1.43838e-08	8.95417e-08	3.26561e-08	Dst/Agbl4/Dlg2/Dync1h1/Kif1a/Map1a/Mgarp/Snapin/Caly/Tmem108/Bsn/Fbxw11/Ndel1/Kif1c/Pafah1b1/Hap1/Actr10/Agtpbp1/Sod1/Kif5b/Mecp2	21
P28	GO:0033137	negative regulation of peptidyl-serine phosphorylation	25/8968	31/28943	1.65163e-08	1.01905e-07	3.71651e-08	Nos1/Pwp1/Nck2/Rassf2/Inpp5j/Smad7/Paqr3/Cav1/Bax/Nck1/Gpd1l/Cnksr3/Epm2a/Ddit4/Inpp5k/Ggnbp2/Bdkrb2/Pde4d/Dmtn/Ppm1f/Bak1/Grk2/Pten/Dmd/Ogt	25
P28	GO:0045666	positive regulation of neuron differentiation	66/8968	119/28943	2.6072e-08	1.57426e-07	5.74135e-08	Vwc2l/Heyl/Vwc2/Rgs6/Pcp4/Dab1/Brinp3/Bmp7/Fgf2/Arhgef2/Brinp1/Fezf1/Gata2/Ascl1/Rnf112/Ncoa1/Bcl6/App/Tgif1/Actr3/Brinp2/Prox1/Neurod1/Bdnf/Dnmt3b/Gdf5/Cpne1/Ect2/Trim32/Kdm4a/Rest/Epo/Mmd2/Gdpd5/Gprc5b/Itgb1/Cdon/Fez1/Bnip2/Tcf12/Rhoa/Tcf3/Hmg20b/Tle6/Socs2/Kctd11/Mmd/Spag9/Ngfr/Rara/Timp2/Csnk1d/Mef2c/Map1b/Eif4g1/Etv5/Mapk8ip3/Hspa1b/Hspa1a/Impact/Tcf4/Pten/Upf3b/Dmd/Zc4h2/Nap1l2	66
P28	GO:0032469	endoplasmic reticulum calcium ion homeostasis	23/8968	28/28943	3.29918e-08	1.95039e-07	7.11312e-08	Fis1/Bbc3/Psen2/Pml/App/Bcl2/Tmco1/Tgm2/Rap1gds1/Wfs1/Atp2a2/Itpr1/Bax/Herpud1/Psen1/Pacs2/Selenok/Tmtc4/Grina/Kctd17/Tmbim6/Bak1/Bcap31	23
P28	GO:0042789	mRNA transcription by RNA polymerase II	33/8968	47/28943	3.64651e-08	2.13052e-07	7.77006e-08	Ncoa1/Thrb/Vdr/Ncoa2/Creb1/Taf3/Rxra/Atf2/Nr1h3/Hltf/Ncbp1/Taf12/Hnrnpd/Taf10/Anxa2/Srebf1/Ncbp3/Supt6/Med1/Rara/Stat3/Zbtb1/Ap3b1/Taf2/Atf1/Sp1/Tbp/Taf8/Epas1/Taf4b/Taf5/Zic3/Flna	33
P28	GO:0051973	positive regulation of telomerase activity	26/8968	34/28943	6.20743e-08	3.51917e-07	1.28345e-07	Parm1/Tnks/Naf1/Wrap53/Grem1/Pnkp/Mapk3/Myc/Nek7/Nvl/Nek2/Klf4/Mapkapk5/Map2k7/Ctnnb1/Pkib/Ptges3/Cct4/Hsp90aa1/Hmbox1/Mapk15/Parn/Mapk1/Map3k4/Hsp90ab1/Dkc1	26
P28	GO:0051496	positive regulation of stress fiber assembly	38/8968	58/28943	6.40208e-08	3.6169e-07	1.31909e-07	Arhgef10l/Myoc/Rhoc/Rac1/Arhgef5/Smad3/Tpm1/Ccn2/Arhgef15/Pfn1/Carmil1/Sorbs3/Abl1/Sdc4/Pfn2/Tesk1/Tgfbr1/Lpar1/Cdc42/Pxn/Limk1/Braf/Pak1/Arhgef10/Fhod1/Rhoa/Nf2/Ccdc88a/Sh3pxd2b/Ppm1e/Rock2/Tgfb3/Evl/Fermt2/Rgcc/Rapgef3/Ppm1f/Cd47	38
P28	GO:0009083	branched-chain amino acid catabolic process	18/8968	20/28943	6.50499e-08	3.6623e-07	1.33565e-07	Bckdhb/Hsd17b10/Ivd/Slc25a44/Dbt/Hmgcl/Hibadh/Bcat1/Bckdha/Bcat2/Acadsb/Acad8/Acat1/Hmgcll1/Dld/Aldh6a1/Auh/Mccc2	18
P28	GO:0043116	negative regulation of vascular permeability	18/8968	20/28943	6.50499e-08	3.6623e-07	1.33565e-07	Slit2/Abcc8/Adm/Akap12/Adora2a/Vegfa/Ptprj/Ddah1/Sh3gl2/Pde3a/Arhgap35/Apoe/Ceacam1/Pde2a/Ramp2/Fermt2/Nr3c1/Amot	18
P28	GO:0071277	cellular response to calcium ion	47/8968	78/28943	8.80698e-08	4.82453e-07	1.75952e-07	Syt4/Syt2/Itpkb/Kcnh1/Capn3/Kcnb1/Syt6/Cpne9/Syt5/Krt10/Prkaa1/Nrxn1/Ncstn/Syt13/Cpne1/Nlgn1/Ect2/Asph/Cpne3/Jun/Prkaa2/Clic4/Add1/Pkd2/Rasa4/Alox5ap/Braf/Wnk1/Fosb/Syt3/Mef2a/Smpd1/Syt9/Syt17/Fus/Mcoln1/Jund/Junb/Syt1/Fos/Lgmn/Adgrv1/Mef2c/Cpne6/Dmtn/Rasgrp2/Syt7	47
P28	GO:0043153	entrainment of circadian clock by photoperiod	23/8968	29/28943	1.1237e-07	6.08393e-07	2.21882e-07	Fbxl17/Fbxl12/Pml/Per1/Rbm4/Per2/Cry2/Per3/Ppp1cb/Pde6b/Ppp1cc/Bhlhe40/Crtc1/Nr2f6/Usp2/Atoh7/Cry1/Id2/Mta1/Fbxl21/Fbxl3/Sik1/Ppp1ca	23
P28	GO:2000819	regulation of nucleotide-excision repair	23/8968	29/28943	1.1237e-07	6.08393e-07	2.21882e-07	Actl6b/Actl6a/Smarcd3/Arid1a/Bcl7b/Actb/Hmgb1/Dpf1/Bcl7c/Cul4a/Brd7/Smarca4/Smarcc1/Smarcb1/Smarcc2/Kat7/Smarce1/Dpf3/Pbrm1/Arid2/Smarcd1/Arid1b/Smarca2	23
P28	GO:0032088	negative regulation of NF-kappaB transcription factor activity	48/8968	81/28943	1.33483e-07	7.1378e-07	2.60317e-07	Anxa4/Dab2ip/Gfi1/Irak2/Bcl3/Trim21/Ppp2cb/Pias4/Lrrc14/Irak1/Cat/Chp1/Rbck1/Commd7/Ptgis/Rwdd3/Ufl1/Klf4/Tut4/Faf1/Zc3h12a/Tax1bp1/Mturn/Nfkbid/Arrb1/Prdx2/Cyld/Map2k5/Tnfaip3/Sirt1/Prmt2/Cactin/Ddit3/Peli1/Commd1/Trim37/Cdk5rap3/Foxj1/Nfkbia/Siva1/Commd6/Otulin/Dap/Dnaja3/Cd200/Cyp1b1/Chuk/Foxp3	48
P28	GO:0007602	phototransduction	24/8968	31/28943	1.34898e-07	7.18385e-07	2.61997e-07	Rgr/Cds2/Cngb1/Gnat2/Rrh/Gnb1/Opn1sw/Rho/Asic2/Opn4/Opn3/Slc24a2/Gngt1/Arrb1/Grk1/Gnat1/Rcvrn/Slc24a4/Guca1b/Guca1a/Cabp4/Pde6c/Opn1mw/Rs1	24
P28	GO:0031648	protein destabilization	37/8968	57/28943	1.36677e-07	7.24299e-07	2.64154e-07	Capn3/Id1/Trim21/Ctsh/Cul3/Cdc73/Utp25/Gsn/Pex2/Fbxw7/Mul1/Chfr/Snca/Isoc2b/Isoc2a/Kdm8/Vps35/Siah1a/Sirt1/Mdm2/Xbp1/Commd1/Fbxw11/Npm1/Nr1d1/Gga3/Ccdc88c/Mylip/Fbxl3/Fbxo4/Rnf139/Crebbp/Senp2/Rnf5/Btrc/Hdac6/Siah1b	37
P28	GO:0045740	positive regulation of DNA replication	34/8968	51/28943	1.67267e-07	8.75694e-07	3.19368e-07	Dna2/Egfr/Rac1/Hras/Cdk1/Baz1a/Brpf3/Wiz/Dhx9/Cacybp/Endog/Ino80/Pcna/Cst3/Egf/Stoml2/Jun/Faf1/Cdc42/Dbf4/Cdc7/Kctd13/Smarca5/Cdt1/Npm1/Map2k4/Ctc1/Kat7/Lpin1/Mapk8/Atf1/Mas1/Stn1/Atrx	34
P28	GO:0030512	negative regulation of transforming growth factor beta receptor signaling pathway	53/8968	93/28943	1.82138e-07	9.45168e-07	3.44705e-07	Htra3/Zfp451/Tsku/Onecut1/Spred2/Wnt1/Ltbp1/Smad7/Adamtsl2/Hspa5/Spred1/Pmepa1/Skil/Rbbp4/Hdac1/Ski/Rasl11b/Tgfbr3/Suds3/Smurf1/Cav2/Cav1/Strap/Sinhcaf/Eid2/Ing1/Sap30/Glg1/Pin1/Dnm2/Bcl9l/Smad6/Snx1/Hdac2/Tet1/Sirt1/Lemd3/Xbp1/Sap30l/Smurf2/Adam17/Snx6/Brms1l/Arid4a/Ppm1a/Tgfb3/Il17rd/Spry2/Stub1/Bambi/Ldlrad4/Ogt/Rbbp7	53
P28	GO:1900087	positive regulation of G1/S transition of mitotic cell cycle	32/8968	47/28943	1.83327e-07	9.4982e-07	3.46402e-07	Egfr/Mepce/Lsm10/Ccnd2/Cyp1a1/Stox1/Cenpj/Mtbp/Plcb1/Sass6/Larp7/Anp32b/Stil/Dbf4/Ankrd17/Mblac1/Kcna5/Cul4a/Rdx/Mdm2/Lsm11/Cpsf3/Adam17/Akt1/Ube2e2/Rgcc/Crebbp/Eif4g1/Adamts1/Ccnd3/Rpl17/Ddx3x	32
P28	GO:0035066	positive regulation of histone acetylation	28/8968	39/28943	1.88498e-07	9.74104e-07	3.55258e-07	Nos1/Auts2/Mybbp1a/Rps6ka4/Arid5a/Sphk2/Mapk3/Ddx21/App/Sf3b1/Tada2b/Baz1b/Pih1d1/Arrb1/Smarca5/Brd7/Smarcb1/Myo1c/Tada2a/Kat7/Wbp2/Rps6ka5/Dek/Ercc6/Glyr1/Smad4/Foxp3/Nap1l2	28
P28	GO:1905168	positive regulation of double-strand break repair via homologous recombination	28/8968	39/28943	1.88498e-07	9.74104e-07	3.55258e-07	Wrap53/Brd8/Epc2/Actl6a/Pogz/Pias4/Mrgbp/Meaf6/Ep400/Actb/Ing3/Ruvbl1/Rad51ap1/Blm/Fus/Morf4l1/Yeats4/Timeless/Actr2/Mrnip/Ercc6/Arid2/Hdgfl2/Epc1/Kat5/Mms19/Morf4l2/Fancb	28
P28	GO:0032482	Rab protein signal transduction	17/8968	19/28943	1.89675e-07	9.76483e-07	3.56126e-07	Rab35/Rab39/Madd/Dennd4b/Dennd4c/Rab4b/Rab30/Rab4a/Dennd4a/Rab21/Rab15/Dennd3/Rab12/Rab33a/Rab39b/Rab9b/Rab9	17
P28	GO:1903078	positive regulation of protein localization to plasma membrane	39/8968	62/28943	2.1845e-07	1.1149e-06	4.06608e-07	Egfr/Arhgef16/Cln3/Nrxn1/Acsl3/Actr3/Atp2b4/Zdhhc5/Prkci/Ephb2/Dpp6/Cnpy4/Kcnj11/Cib1/Rhog/Stx4a/Zdhhc2/Itgb1/Ptpn9/Rab11a/Atp2c1/Ramp3/Commd1/Sptbn1/Sqstm1/Rangrf/Itga3/Stac2/Agr2/Arf6/Akap5/Akt1/Dlg1/Ezr/Kif5b/Myo5b/Stx3/Rab11fip2/Pgrmc1	39
P28	GO:0048385	regulation of retinoic acid receptor signaling pathway	13/8968	13/28943	2.41195e-07	1.22234e-06	4.45792e-07	Aldh1a3/Tgif1/Asxl1/Dhrs3/Ezh2/Cyp26b1/Zfp536/Ctbp2/Klf2/Calr/Cnot1/Nr2c1/Snw1	13
P28	GO:0046854	phosphatidylinositol phosphate biosynthetic process	35/8968	54/28943	3.14175e-07	1.57257e-06	5.7352e-07	Itpkb/Itpka/Pik3ca/Pik3cd/Becn1/Socs6/Inpp1/Pik3c2b/Bpnt1/Impa1/Pi4kb/Pip5k1a/Pik3r3/Tmem150a/Uvrag/Smg1/Pik3r2/Pik3cb/Cish/Ip6k1/Ip6k2/Pip5k1c/Socs2/Socs7/Pip4k2b/Efr3b/Ttc7b/Pik3r1/Atg14/Socs1/Ip6k3/Socs5/Ttc7/Impa2/Pi4k2a	35
P28	GO:1900273	positive regulation of long-term synaptic potentiation	23/8968	30/28943	3.39489e-07	1.68757e-06	6.15463e-07	Nos1/Drd2/Adora2a/App/Adrb1/Creb1/Eif2ak4/Stau1/Ephb2/Prkar1b/Zdhhc2/Crtc1/Nptn/Adcy1/Sqstm1/Akap5/Lgmn/Drd1/Hnrnpk/Shank3/Igsf11/Cpeb3/Fmr1	23
P28	GO:0042776	proton motive force-driven mitochondrial ATP synthesis	40/8968	65/28943	3.59255e-07	1.78174e-06	6.49805e-07	Ndufa3/Atp5d/Ndufa7/Ndufv1/Ndufa13/Atp5o/Ndufb3/Ndufa10/Sdhc/Ndufs2/Atp5c1/Atp5e/Ndufb5/Ndufc1/Ndufb6/Stoml2/Ndufs5/Sdhb/Atp5k/Ndufa5/Ndufb2/Ndufc2/Ndufab1/Ndufb7/Sdhd/Ndufs7/Atp5b/Ndufs6/Sdha/Ndufb9/Ndufb4/Ndufb10/Ndufa11/Ndufv2/Ndufa2/Atp5a1/Ndufs8/Ndufb8/Ndufb11/Ndufa1	40
P28	GO:0043124	negative regulation of I-kappaB kinase/NF-kappaB signaling	32/8968	48/28943	3.86217e-07	1.90673e-06	6.95388e-07	Casp8/Dab2ip/Per1/Stat1/Abl1/Tank/Mapkbp1/Trim59/Ash1l/Otud7b/Tle1/Zc3h12a/Hdac1/Ppm1n/Nfkbid/Otud7a/Usp10/Nlrx1/Rora/Rhoa/Tnfaip3/Sirt1/Cactin/Tnip1/Nr1d1/Ppm1a/Ripk1/Dnaja3/Trim39/Ppm1b/Riok3/Gstp1	32
P28	GO:0046326	positive regulation of glucose import	30/8968	44/28943	4.23582e-07	2.0817e-06	7.59202e-07	Osbpl8/Irs1/Rnasel/Rap1a/Prkcd/Gpc3/Capn10/Opn3/Nfe2l2/Slc1a2/Prkci/Mfn2/C1qtnf12/Ptpn11/Repin1/Klf15/Adipor2/Crebl2/C2cd5/Akt2/Mef2a/Insr/Irs2/Igf1/Akt1/Rasa1/Ocln/Mapk14/Rhoq/Oga	30
P28	GO:0051491	positive regulation of filopodium assembly	26/8968	36/28943	4.30444e-07	2.11064e-06	7.69756e-07	Arap1/Espn/Agrn/Arpc2/Actr3/Dnm3/Nlgn1/Plppr5/Fnbp1l/Tgfbr1/Cdc42/Fscn1/Wasl/Gpm6a/Palm/Bcas3/Mien1/Tgfb3/Rala/Ripor2/Pik3r1/Srf/Rhoq/Dpysl3/Neurl1a/Fmr1	26
P28	GO:0002931	response to ischemia	28/8968	40/28943	4.4189e-07	2.14892e-06	7.83717e-07	Slc8a2/Nol3/Panx1/Hk1/Ptk2b/Panx2/Per2/Bcl2/Bcl2l1/Csf1/Uchl1/Rest/P2rx4/Cav1/Cycs/Ndnf/Hk2/Cib1/Cx3cl1/Mlycd/Pik3cb/Cpeb4/Rock2/Faim2/Rcan1/Stub1/Egr1/Camk2a	28
P28	GO:0006418	tRNA aminoacylation for protein translation	28/8968	40/28943	4.4189e-07	2.14892e-06	7.83717e-07	Mars2/Tars2/Lars/Pars2/Mars1/Hars/Nars/Farsb/Dars/Iars2/Wars2/Sars/Rars2/Yars/Gars/Nars2/Cars/Cars2/Kars/Qars/Lars2/Fars2/Iars/Tars/Yars2/Vars/Vars2/Aars2	28
P28	GO:0043525	positive regulation of neuron apoptotic process	50/8968	88/28943	4.5547e-07	2.21e-06	8.05994e-07	Fis1/Bbc3/Nupr1/Kcnma1/Pcsk9/Agrn/Fgfr3/Ascl1/App/Hdac4/Tgfb2/Abl1/Atf2/Ctsz/Fbxw7/Mcl1/Casp6/Epha7/Jun/Cdc42/Srpk2/Casp2/Ube2m/Gsk3a/Bax/Map2k7/Casp3/Nqo1/Pin1/Bace1/Rhoa/Ctnnb1/Foxo3/Cdc34/Pawr/Ddit3/Map2k4/Cdk5r1/Grn/Nqo2/Mapk8/Gsk3b/Traf7/Ralbp1/Egr1/Hdac3/Nr3c1/Ppp2r2b/Aifm1/Pak3	50
P28	GO:0120162	positive regulation of cold-induced thermogenesis	54/8968	98/28943	6.17826e-07	2.94499e-06	1.07404e-06	Ppargc1a/Ache/Acadl/Cxcr4/Dbh/Oxt/Gnas/Grb10/Tshr/Dync1h1/Gadd45g/Vegfa/Adrb1/Per2/Adipor1/Fh1/Esrrg/G0s2/Ehmt1/Fabp5/Zbtb7b/Elovl6/Hadh/Decr1/Oma1/Cpt2/Kdm1a/Alpl/Mfn2/Prkab1/Cav1/Kdm3a/Alms1/Adipor2/Igf1r/Ucp2/Il4ra/Acsl1/Appl2/Stat6/Pemt/Ybx2/Lpin1/Irf4/Epas1/Apc/Hdac3/Ppargc1b/Adrb2/Zfp516/Bscl2/Jak2/Scd1/Ogt	54
P28	GO:0060612	adipose tissue development	40/8968	66/28943	6.39182e-07	3.03565e-06	1.10711e-06	Tbl1xr1/Lmna/Ppargc1a/Creb5/Adrm1/Pik3ca/Hras/Ncoa1/Pum2/Prkaa1/Sox8/Ppard/Plaat3/Ncoa2/Klf7/Rasal2/Atf2/Pgrmc2/Spg20/Rorc/Csf1/Dyrk1b/Dgat2/Sorl1/Bbs4/Sirt1/Arid5b/Cdk4/Xbp1/Sh3pxd2b/Dhrs7b/Ubb/Id2/Sptlc2/Arrdc3/Zfp516/Lrp5/Bscl2/Amer1/Ap1s2	40
P28	GO:0032968	positive regulation of transcription elongation by RNA polymerase II	34/8968	53/28943	6.64e-07	3.14662e-06	1.14758e-06	Pwwp2a/Med28/Med25/Med7/Gtf2f1/Eloc/Ccnt2/Cdc73/Med22/Med19/Ncbp1/Med8/Med21/Pwwp2b/Ell/Med26/Med17/Ctnnb1/Med23/Med16/Med9/Med11/Med31/Supt6/Med1/Cdk12/Med24/Eapp/Ccnk/Cdk13/Med10/Med15/Brd4/Med14	34
P28	GO:0097352	autophagosome maturation	33/8968	51/28943	7.22953e-07	3.41354e-06	1.24493e-06	Chmp6/Tmem39a/Lix1/Lamp2/Lix1l/Vps4b/Cln3/Vps4a/Map1lc3b/Becn1/Chmp4b/Map1lc3a/Ubqln4/Snapin/Vcp/Stx17/Atp2a2/Tecpr1/Vamp8/Uvrag/Mcoln1/Snx14/Fyco1/Atg5/Phf23/Vmp1/Ubqln1/Atg14/Snap29/Rubcn/Chmp2b/Adrb2/Epg5	33
P28	GO:0022038	corpus callosum development	21/8968	27/28943	7.39484e-07	3.48147e-06	1.2697e-06	Coro1c/Nsun5/Tsku/Ephb3/Atg16l1/Kif21b/Bhlhe22/Wdr47/Ephb2/Prdm8/Grcc10/Rpgrip1l/Dmxl2/Ryk/Pafah1b1/Rtn4rl1/Nin/Wdr89/Wdr37/Rtn4r/Ptprs	21
P28	GO:0009130	pyrimidine nucleoside monophosphate biosynthetic process	14/8968	15/28943	7.96376e-07	3.73578e-06	1.36245e-06	Upp1/Nme2/Uck2/Uck1/Dut/Cda/Tyms/Cad/Dctd/Dhodh/Shmt1/Nme1/Umps/Uprt	14
P28	GO:0120163	negative regulation of cold-induced thermogenesis	31/8968	47/28943	8.39332e-07	3.91186e-06	1.42667e-06	Tle3/Id1/Tlr4/Nova2/Zfp423/Wnt10b/Hoxc10/Adamts5/Plcl2/Plcl1/Nr1h3/Lgr4/Dock7/Acot11/Nrd1/Rheb/Rbpj/Arntl/Il15/Ip6k1/Acvr2b/Ddit3/Flcn/Pctp/Nr1d1/Map2k6/Adam17/Nova1/Arrdc3/Abhd6/Rb1	31
P28	GO:0061003	positive regulation of dendritic spine morphogenesis	22/8968	29/28943	8.4643e-07	3.93648e-06	1.43564e-06	Kalrn/Stau2/Itpka/Marcks/Baiap2/Actr3/Caprin1/Mfn1/Lrp8/Ephb2/Mfn2/Cux2/Caprin2/Eef2k/Dbnl/Camk2b/Actr2/Pafah1b1/Dbn1/Dnm1l/Bhlhb9/Pak3	22
P28	GO:0060155	platelet dense granule organization	17/8968	20/28943	8.95887e-07	4.14866e-06	1.51303e-06	Hps4/Ap1b1/Ap1s3/Hps3/Abca1/Ap3s2/Rab38/Ap1m1/Ap1g1/Ap3d1/Dtnbp1/Ap3b1/Ap3m1/Ap3s1/Hps1/Hps6/Ap1s2	17
P28	GO:1903232	melanosome assembly	17/8968	20/28943	8.95887e-07	4.14866e-06	1.51303e-06	Abcb6/Hps4/Rab32/Ap1b1/Ap1s3/Hps3/Ap3s2/Rab38/Ap1m1/Ap1g1/Ap3d1/Ap3b1/Ap3m1/Ap3s1/Hps1/Hps6/Ap1s2	17
P28	GO:0031116	positive regulation of microtubule polymerization	23/8968	31/28943	9.27689e-07	4.29287e-06	1.56562e-06	Pde4dip/Rac1/Nav3/Ckap5/Mapre1/Psrc1/Cdk5rap2/Slain2/Clip1/Cav1/Dctn1/Cdkn1b/Pak1/Rps3/Numa1/Git1/Mapt/Map1b/Mapk8/Slain1/Apc/Arl2/Mecp2	23
P28	GO:2000463	positive regulation of excitatory postsynaptic potential	28/8968	41/28943	9.80396e-07	4.49205e-06	1.63826e-06	Grin1/Baiap2/Ptk2b/App/Nrxn1/Neto1/Rims1/Nlgn1/Prkcz/Dvl1/Ssh1/Cux2/Prkar1b/Grip2/Shank1/Drd4/Nlgn2/Dlg4/Ngfr/Dbn1/Shank3/Cacnb3/Gsk3b/Igsf11/Tbc1d24/Adrb2/Grk2/Pten	28
P28	GO:0006099	tricarboxylic acid cycle	24/8968	33/28943	9.82484e-07	4.49205e-06	1.63826e-06	Idh3b/Idh1/Sdhc/Fh1/Aco1/Sdhb/Suclg1/Suclg2/Idh2/Sdhd/Dlat/Idh3a/Ireb2/Cs/Ogdh/Dlst/Sdha/Mrps36/Pdhb/Ogdhl/Aco2/Sdhaf2/Idh3g/Pdha1	24
P28	GO:0007020	microtubule nucleation	24/8968	33/28943	9.82484e-07	4.49205e-06	1.63826e-06	Cep192/Pde4dip/Arhgef7/Cenpj/Nde1/Clasp1/Ckap5/Slain2/Dctn1/Eml2/Tubgcp5/Pak1/Tubgcp3/Clasp2/Nedd1/Ndel1/Rangrf/Git1/Tubg2/Ccdc57/Csnk1d/Nin/Slain1/Mecp2	24
P28	GO:1904706	negative regulation of vascular associated smooth muscle cell proliferation	24/8968	33/28943	9.82484e-07	4.49205e-06	1.63826e-06	Tafa5/Il10/S1pr2/Tpm1/Myocd/Prkg1/Mfn2/Park7/Gna12/Cav1/Cdkn1b/Drd4/Hmox1/Agt/Rhoa/Gna13/Tgfb3/Mef2c/Ndrg2/Sod2/Cdkn1a/Gstp1/Pten/Pdcd4	24
P28	GO:0030866	cortical actin cytoskeleton organization	27/8968	39/28943	1.00765e-06	4.5974e-06	1.67668e-06	Fmnl2/Ehd2/Epb41l1/Coro1c/Anln/Plec/Epb41l3/Nckap1/Ect2/Rab13/Strip1/Epb41/Cavin3/Ikbkb/Calr/Fhod1/Epb41l2/Plek/Llgl1/Llgl2/Rock2/Arf6/Akap11/Dlg1/Ezr/Rhoq/Rock1	27
P28	GO:0070373	negative regulation of ERK1 and ERK2 cascade	47/8968	83/28943	1.13935e-06	5.16204e-06	1.88261e-06	Epha4/Rapgef1/Dab2ip/Tlr4/Timp3/Spred2/Phb/Rps6ka6/Phlpp1/Dusp10/Atf3/Abl1/Spred1/E130311K13Rik/Klf4/Ephb2/Cav1/Ankrd26/Vrk3/Arrb1/Dusp26/Dusp4/Pin1/Csk/Cnksr3/Igf1/Dusp6/Ptprr/Xbp1/Tnip1/Flcn/Dusp3/Slc9a3r1/Ranbp9/Wnk2/Ndrg2/Spry2/C1ql4/Dlg1/Ezr/Dusp1/Spry4/Ptpn2/Smad4/Gstp1/Pten/Dmd	47
P28	GO:0045665	negative regulation of neuron differentiation	50/8968	90/28943	1.14514e-06	5.18105e-06	1.88954e-06	Ctdsp1/Aspm/B2m/Bmp7/Rap1gap/Trp73/Fgfr3/Mag/Ascl1/Rtn4/Zhx2/App/Sox8/Pbx1/Eif2ak4/Jag1/Hey1/Eif4e/Nbn/Cdk5rap2/Disp3/Casz1/Hes5/Rest/Dtx1/Cav1/Cntn4/Zfp536/Apbb1/Fuom/Lsm1/Calr/Itgb1/Ddx6/Dixdc1/Hmg20a/Rhoa/Foxo3/Ptbp1/Eif4enif1/Meis1/Med1/Id2/Gsk3b/Dll1/Six3/Mib1/Lbx1/Fmr1/Dmd	50
P28	GO:0060021	roof of mouth development	55/8968	102/28943	1.23285e-06	5.56627e-06	2.03003e-06	Tbx2/Fzd2/Bnc2/Pdgfra/Pak1ip1/Col2a1/Ephb3/Pkdcc/Men1/Sumo1/Insig2/Tgfb2/Irf6/Snai1/Bbs7/Intu/Tiparp/Schip1/Chd7/Asph/Anp32b/Tgfbr1/Ephb2/Dhrs3/Ski/Fzd1/Insig1/Ift172/Tgfbr3/Lrp6/Fuz/Gabrb3/Plekha1/Acvr2b/Csrnp1/Tbc1d32/Sgpl1/Arid5b/Wdpcp/Nprl3/Tmem107/Tgfb3/Itgb8/Inhba/Gas1/Cdk20/Mef2c/Bmpr1a/Ift88/Cplane1/Dlg1/Col11a2/Smad4/Smad2/Bcor	55
P28	GO:0045773	positive regulation of axon extension	33/8968	52/28943	1.38962e-06	6.24096e-06	2.27609e-06	Anapc2/Macf1/Twf2/Vegfa/Shtn1/L1cam/Gdi1/Bmpr2/Adnp/Cdh4/Rufy3/Limk1/Apoe/Megf8/Cyfip1/Pak1/Rpl4/Golga4/Dbnl/Ndel1/Pafah1b1/Mapt/Eif2b2/Dbn1/Map1b/Map3k13/Gsk3b/Dscam/Srf/Myo5b/Fxn/Zfyve27/Cdkl5	33
P28	GO:0045663	positive regulation of myoblast differentiation	32/8968	50/28943	1.52597e-06	6.81859e-06	2.48676e-06	Actl6b/Actl6a/Xkr8/Smarcd3/Myf6/Myog/Plcb1/Akirin1/Arid1a/Actb/Nr2c2/Brd7/Smarca4/Cdon/Smarcc1/Map3k5/Smarcb1/Btg1/Smarcc2/Smarce1/Dpf3/Ripor2/Sox4/Mef2c/Pik3r1/Pbrm1/Arid2/Smarcd1/Arid1b/Mapk14/Kat5/Smarca2	32
P28	GO:0045669	positive regulation of osteoblast differentiation	45/8968	79/28943	1.53159e-06	6.83901e-06	2.49421e-06	Lmna/Ccn1/Bmpr1b/Tent5a/Nppc/Bmp7/Gnas/Fgf2/Cebpa/Pdlim7/Wnt10b/Cebpd/Scube3/Runx2/Vegfa/Men1/Bmpr2/Suco/Acvr2a/Acvr1/Jag1/Hey1/Wwtr1/Npnt/Ctnnbip1/Lrp3/Scube2/Jund/Smad1/Yap1/Cd276/Acvr2b/Ctnnb1/Fbxo5/Igf1/Prkd1/Smad5/Mef2c/Il6st/Gdf10/Bmpr1a/Fermt2/Cthrc1/Ccn4/Lrp5	45
P28	GO:0006103	2-oxoglutarate metabolic process	15/8968	17/28943	1.5846e-06	7.04551e-06	2.56952e-06	Idh3b/Idh1/Phyh/Kyat3/Aadat/Gpt2/Got2/Idh3a/Ogdh/Dld/Dlst/Mrps36/Ogdhl/Got1/Idh3g	15
P28	GO:0018279	protein N-linked glycosylation via asparagine	15/8968	17/28943	1.5846e-06	7.04551e-06	2.56952e-06	Uggt1/Rpn1/Alg8/Ube2j1/Ddost/Ost4/Tusc3/Stt3a/Stt3b/Mgat1/Mgat2/Fut8/Uggt2/St6gal1/Magt1	15
P28	GO:0061000	negative regulation of dendritic spine development	15/8968	17/28943	1.5846e-06	7.04551e-06	2.56952e-06	Ngef/Efna1/Dnm3/Nlgn1/Apoe/Ube3a/Hdac2/Fstl4/Ngfr/Dtnbp1/Plk2/Asap1/Ptprs/Pten/Mecp2	15
P28	GO:0050885	neuromuscular process controlling balance	41/8968	70/28943	1.65075e-06	7.31578e-06	2.66809e-06	Cacna1a/Kcnma1/Rbfox2/Rbfox1/Abl2/Bloc1s4/Atp2b2/Aldh1a3/Myo7a/Cln3/Cdh23/Abr/Ush1g/App/Nrxn1/Tnr/Abl1/Nbn/Nr4a3/Camta1/Rest/Shank1/Tpp1/Cln8/Aplp2/Ei24/Hexa/Igdcc3/Psap/Pcdh15/Bcr/Camk2b/Gm2a/Nlgn2/Dlg4/Pafah1b1/Gaa/Rac3/Pde8b/Shank3/Ap1s2	41
P28	GO:0051092	positive regulation of NF-kappaB transcription factor activity	76/8968	155/28943	1.95165e-06	8.52715e-06	3.10988e-06	Clu/Ripk4/Lrrfip1/Rnf25/Grem1/Capn3/Arhgef2/Lamtor5/Tlr4/Nod1/Irak2/Prkd2/Trim21/Trim68/Dhx33/App/Irak1/Mid2/Ptma/Dhx9/Traf5/Traf2/Cat/Ddrgk1/Rbck1/Ntsr1/Prkci/Bcl10/Ripk2/Trim32/Ror1/Prkcz/Clock/Tgfbr3/Cav1/Mtpn/Erc1/Kras/Slco3a1/Cib1/Ankrd42/Rps3/Ikbkb/Cx3cl1/Carm1/Tirap/Lrrfip2/Myd88/Rtkn2/Ube2n/Ppia/Npm1/Flot2/Trim37/Trim25/Stat3/Prkd1/Psma6/Rps6ka5/Trim27/Ripk1/Rnf31/Trim13/Rhebl1/Map3k13/Il…	76
P28	GO:0034063	stress granule assembly	21/8968	28/28943	2.08926e-06	9.0735e-06	3.30913e-06	Pum2/Dync1h1/Prkaa1/Prrc2c/Ythdf1/Ythdf3/Csde1/Prkaa2/Ythdf2/G3bp2/Atxn2/Styxl1/Tia1/Lsm14a/Atxn2l/Ddx6/Cirbp/G3bp1/Rps23/Pqbp1/Ddx3x	21
P28	GO:0006493	protein O-linked glycosylation	39/8968	66/28943	2.16796e-06	9.40896e-06	3.43147e-06	Galnt9/Pomk/Galnt2/Poglut2/Galnt13/Slc35c1/Pofut1/Slc35c2/Tet2/Fut9/Pomgnt1/Galnt11/Plod3/C1galt1/Eogt/Tmtc1/Galnt18/Large1/Il15/Fut4/Poglut3/Pomgnt2/Tet1/Pofut2/Rxylt1/Galnt10/St6galnac2/Mgat5b/Crppa/B3galnt2/Tmtc4/Gxylt1/Xxylt1/Poglut1/Galnt1/B4gat1/Vegfb/C1galt1c1/Ogt	39
P28	GO:0043123	positive regulation of I-kappaB kinase/NF-kappaB signaling	65/8968	128/28943	2.31487e-06	9.98652e-06	3.64211e-06	Tifa/Ltbr/Casp8/Abl2/Lamtor5/Tlr4/Nod1/Trim21/Trim68/Ddx21/S100b/F2rl1/Prkce/Irak1/Mid2/Inava/Traf5/Traf2/Abl1/Rbck1/S100a13/S100a4/Bcl10/Ripk2/Map3k7/Trim32/Lurap1l/Ror1/Lurap1/Pink1/Tnip2/Dhx15/Ankrd17/Gapdh/Akap13/Gprc5b/Ikbkb/Cx3cl1/Tirap/Myd88/Ctnnb1/Tab2/Fyn/Traf3ip2/Ube2n/Peli1/Trim25/Map3k14/Ddx1/Prkd1/Trim27/Ripk1/Rnf31/Tnfrsf19/Trim13/Sharpin/Tfrc/Ube2i/Brd4/Ticam1/Rela/Chuk/Trim8/Ikbkg…	65
P28	GO:0034389	lipid droplet organization	23/8968	32/28943	2.32689e-06	1.00303e-05	3.65809e-06	Cds2/Prkaa1/Rab3gap1/Tbc1d20/Fitm2/Spg20/Ptgfrn/Plin2/Prkaa2/Cds1/Aup1/Tmem159/Pnpla2/Ddhd2/Ppia/Zfyve1/Faf2/Pnpla3/Tspo2/Plin3/Rab18/Kat5/Bscl2	23
P28	GO:0048169	regulation of long-term neuronal synaptic plasticity	25/8968	36/28943	2.33428e-06	1.00303e-05	3.65809e-06	Grin1/Hras/Drd2/S100b/App/Neto1/Rims1/Kcnj10/Bdnf/Ephb2/Snca/Kras/Rab8a/Agt/Nptn/Rab11a/Camk2b/Dlg4/Syngr1/Shank3/Rab5a/Egr1/Synpo/Neurl1a/Fmr1	25
P28	GO:0051497	negative regulation of stress fiber assembly	24/8968	34/28943	2.35518e-06	1.01001e-05	3.68353e-06	Arap1/Myoc/Kank2/Pfn1/Phldb2/Tmeff2/Clasp1/Wasf2/Stmn1/Ppp1r9a/Rhpn2/Tjp1/Ppfia1/Dlc1/Coro2b/Cgnl1/Clasp2/Inpp5k/Pik3r1/Rhpn1/Pak2/Arhgap28/Tmsb15b2/Tmsb15l	24
P28	GO:0006999	nuclear pore organization	13/8968	14/28943	2.40616e-06	1.02983e-05	3.75581e-06	Pom121/Nup133/Rtn4/Nup153/Ahctf1/Nup35/Ndc1/Nup54/Nup205/Nup93/Tmem170/Nup107/Seh1l	13
P28	GO:0045793	positive regulation of cell size	13/8968	14/28943	2.40616e-06	1.02983e-05	3.75581e-06	Trp73/Slc26a5/Ret/Rb1cc1/Akt3/Tmem123/Cdk4/Ahr/Rapgef3/Hsp90ab1/Prr16/Ogt/Atp7a	13
P28	GO:0051865	protein autoubiquitination	45/8968	80/28943	2.45237e-06	1.04892e-05	3.82543e-06	Bard1/Rad51/Trim21/Trim68/Rnf112/Cul3/Ube2t/Traf2/Lrsam1/Marchf7/Ddb2/Rnf13/Rnf115/Nfx1/Rnf11/Rnf19b/Ube4b/Rnf4/Rchy1/Cnot4/Rnf181/Ube3a/Rnf141/Rnf122/Sh3rf1/Amfr/Ube2cbp/Sash1/Rnf146/Mdm2/Rnf41/Rnf185/Ube2b/Rnf187/Trim17/Rnft1/Trim37/Hectd1/Mta1/Rbx1/Bfar/Klhl24/Stub1/Rnf8/Marchf5	45
P28	GO:0046827	positive regulation of protein export from nucleus	16/8968	19/28943	2.47145e-06	1.0543e-05	3.84507e-06	Rbm22/Tpr/Anp32b/Camk1/Bag3/Gas6/Prkaca/Mdm2/Ywhae/Ppm1a/Xpo4/Rapgef3/Gsk3b/Camk4/Tcf7l2/Emd	16
P28	GO:1902430	negative regulation of amyloid-beta formation	16/8968	19/28943	2.47145e-06	1.0543e-05	3.84507e-06	Clu/Rtn4/Rtn2/Apoe/Spon1/Pin1/Sorl1/Abca7/Igf1/Hap1/Gga3/Rtn1/Ntrk2/Rock1/Bin1/Rtn3	16
P28	GO:0034605	cellular response to heat	33/8968	53/28943	2.58689e-06	1.10065e-05	4.01412e-06	Hikeshi/Tcim/Slc52a3/Trpv4/Hsbp1/Myof/Irak1/Sumo1/Tpr/Dhx9/Ier5/Vcp/St8sia1/Bag3/Ano1/Rasa3/Zfp709/Hmox1/Prkaca/Chordc1/Arpp21/Ywhae/Mapt/Atxn3/Hsp90aa1/Pdcd6/Stub1/Daxx/Hsp90ab1/Polr2d/Fgf1/Hsbp1l1/Rbbp7	33
P28	GO:0051289	protein homotetramerization	33/8968	53/28943	2.58689e-06	1.10065e-05	4.01412e-06	Vasp/B2m/Gbp5/Aldh1a3/Aldh1a2/Kcnj2/Hsd17b10/Gls/Aldh9a1/Golga2/Apip/Samhd1/Osbpl2/Crtc2/Cryz/Pkd2/Acacb/Crtc3/Mcoln1/Cbr4/Crtc1/Me1/Upb1/Appl2/Thg1l/Shmt1/Acaca/Evl/Cby1/Usp16/Sod2/Gnmt/Hprt	33
P28	GO:0006400	tRNA modification	46/8968	83/28943	3.31259e-06	1.38494e-05	5.0509e-06	Ctu1/Thumpd1/Mtfmt/Mto1/Elp1/Pus7/Pus1/Dus2/Mettl1/Trub1/Hsd17b10/Osgepl1/Ankrd16/Trdmt1/Elp4/Dtwd1/Mocs3/Trmt10a/Trmo/Nsun4/Trit1/Yrdc/Tprkb/Thumpd3/Trmt9b/Gtpbp3/Tarbp1/Qtrt1/Rpusd4/Adat2/Pus10/Thg1l/Elp5/Dus1l/Dus4l/Trmt5/Trmt61a/2210016F16Rik/Dph3/Osgep/Trmt12/Bcdin3d/Trmt10c/Wdr4/Aars2/Dtwd2	46
P28	GO:0007032	endosome organization	39/8968	67/28943	3.63891e-06	1.51454e-05	5.52357e-06	Plekhf1/Chmp6/Vps4b/Coro1c/Snx10/Vps33b/Vps4a/Washc5/Als2/Tmem9/Stx6/Vamp4/Dnm1/Chmp4b/Plekhf2/Hook1/Stx12/Pheta1/Chmp3/Tmcc1/Aqp11/Lamtor1/Hook2/Aktip/Snx33/Rab11a/Rab27a/Dnajc13/Snx3/Rab5b/Sqstm1/Rilp/Rab5c/Laptm4b/Chmp2b/Synj1/Rab5a/Washc1/Pi4k2a	39
P28	GO:0042311	vasodilation	35/8968	58/28943	3.65453e-06	1.52007e-05	5.54373e-06	Nos1/Kcnma1/Adora2a/F2rl1/Vstm4/Casr/Ppard/Vegfa/Prkg1/Adrb1/Adora1/Rgs2/Ext2/Mkks/P2rx4/Plod3/Apoe/Klf2/Bbs2/Agt/Atg5/Sirt1/Adora2b/Bdkrb2/Drd1/Ednrb/Ext1/Ptk2/Pla2g6/Sod1/Sod2/Ptprm/Adrb2/Grk2/Adra2a	35
P28	GO:0032007	negative regulation of TOR signaling	29/8968	45/28943	3.84256e-06	1.58912e-05	5.79558e-06	Prkaa1/Sh3bp4/Rnf152/Endog/Ubr1/Prkaa2/Sesn2/Mapkapk5/Castor2/Bmt2/Itfg2/Gsk3a/Akt1s1/Arntl/Sesn3/Nprl2/Epm2a/Sesn1/Ddit4/Sirt1/Nprl3/Fnip1/Flcn/Hif1a/Tbc1d7/Pdcd6/Deptor/Gsk3b/Mtm1	29
P28	GO:0051898	negative regulation of protein kinase B signaling	29/8968	45/28943	3.84256e-06	1.58912e-05	5.79558e-06	Rapgef1/Nop53/Drd2/Lemd2/Phlpp1/Phlda3/Ptprj/Klf4/Mul1/Otud3/Magi2/Sh2b3/Igf1r/Cib1/Cavin3/Plekha1/Pik3cb/Hyal2/Dag1/Sirt1/Ddit3/Ppp2ca/Flcn/Inpp5k/Slc9a3r1/Pdcd6/Dlg1/Pten/Mtm1	29
P28	GO:0005980	glycogen catabolic process	18/8968	23/28943	4.08662e-06	1.68043e-05	6.12858e-06	Ppp1r3d/Ppp1r3b/Pygl/Pfkm/Adrb1/Rb1cc1/Pygb/Agl/Pgm1/Ppp1cb/Pgm2/Hmgb1/Gabarapl1/Gaa/Ppp1r3e/Ppp1ca/Pygm/Ppp1r3c	18
P28	GO:0006654	phosphatidic acid biosynthetic process	18/8968	23/28943	4.08662e-06	1.68043e-05	6.12858e-06	Gpat2/Dgka/Pld2/Dgkd/Dgkz/Pld1/Sh3glb1/Dgkq/Abhd8/Abhd5/Dgke/Dgkb/Abhd4/Dgkh/Pnpla3/Dgkg/Bscl2/Gpam	18
P28	GO:0043968	histone H2A acetylation	18/8968	23/28943	4.08662e-06	1.68043e-05	6.12858e-06	Msl3l2/Brd8/Epc2/Actl6a/Sphk2/Mrgbp/Meaf6/Ep400/Actb/Ing3/Ruvbl1/Morf4l1/Yeats4/Epc1/Kat5/Naa40/Morf4l2/Msl3	18
P28	GO:0044154	histone H3-K14 acetylation	18/8968	23/28943	4.08662e-06	1.68043e-05	6.12858e-06	Mbip/Brpf3/Ing5/Kat14/Zzz3/Meaf6/Dr1/Brpf1/Tada3/Kmt2a/Sirt1/Tada2a/Kat7/Wbp2/Brd1/Yeats2/Brd4/Nap1l2	18
P28	GO:0099149	regulation of postsynaptic neurotransmitter receptor internalization	18/8968	23/28943	4.08662e-06	1.68043e-05	6.12858e-06	Nrg1/Scrib/Usp46/Iqsec1/Sirt2/Drd4/Efnb2/Nedd4/Pip5k1c/Ppp3r1/Hap1/Akap5/Numb/Arc/Pick1/Synj1/Pacsin1/Atad1	18
P28	GO:2001224	positive regulation of neuron migration	18/8968	23/28943	4.08662e-06	1.68043e-05	6.12858e-06	Plaa/Dab2ip/Arhgef2/Sema3a/Nipbl/Kif20b/Shtn1/Il1r1/Nsmf/Rapgef2/Ptprz1/Fbxo31/Zfp609/Drd1/Mapk8/Tbc1d24/Mapk8ip3/Flna	18
P28	GO:0007616	long-term memory	28/8968	43/28943	4.17608e-06	1.71504e-05	6.25482e-06	Ntf5/Sgk1/Grin1/Ccnd2/Ldlr/Drd2/Gria1/Chst10/Eif2ak4/Snap25/Camk2n1/Prkcz/Apoe/Shank1/Slc17a7/Adcy1/Slc2a4/Ctns/Ntrk2/Arc/Crebbp/Btbd9/Srf/Pja2/Camk4/Egr1/Cpeb3/Mecp2	28
P28	GO:0042632	cholesterol homeostasis	52/8968	98/28943	4.46787e-06	1.82794e-05	6.66656e-06	Apoa4/Hnf4a/Pcsk9/Fabp3/Tsku/Lpl/Ldlr/Gramd1b/Washc5/Abcg8/Soat1/Nr1h3/Raly/Pex2/Cyp7b1/Abca1/Ttc39b/Ldlrap1/Insig1/Scarb1/Cav1/Alms1/Apoe/Dgat2/Lamtor1/Abcg4/Apoc3/Rora/Nus1/Pla2g12b/Sirt1/Xbp1/Commd1/Ncor1/Plscr3/Tmem97/Med13/Nfe2l1/Nr1d1/Acox1/Hdac9/Mia2/Mylip/Ephx2/Srebf2/Tspo/Lima1/Soat2/Abcg1/Npc1/Lrp5/Ehd1	52
P28	GO:0072350	tricarboxylic acid metabolic process	14/8968	16/28943	4.53382e-06	1.84495e-05	6.7286e-06	Idh3b/Idh1/Ass1/Aco1/Sirt4/Asl/Idh2/Idh3a/Ireb2/Cs/Acly/Glud1/Aco2/Idh3g	14
P28	GO:0098885	modification of postsynaptic actin cytoskeleton	14/8968	16/28943	4.53382e-06	1.84495e-05	6.7286e-06	Kalrn/Cfl1/Marcks/Pfn1/Baiap2/Pfn2/Cabp1/Wasf3/Ctnna2/Cyfip1/Cttn/Rhoa/Wasf1/Itsn1	14
P28	GO:0006622	protein targeting to lysosome	19/8968	25/28943	4.68124e-06	1.89597e-05	6.91465e-06	Clu/Lamp2/Vps4a/Becn1/Snx16/Sort1/Scarb2/Ap4m1/Rab7/M6pr/Hspa8/Sorl1/Nedd4/Gcc2/Gga3/Zfyve16/Ap3b1/Ncoa4/Atg14	19
P28	GO:0032435	negative regulation of proteasomal ubiquitin-dependent protein catabolic process	26/8968	39/28943	4.80582e-06	1.94176e-05	7.08164e-06	Nop53/Senp1/Uchl5/Map1a/Ddrgk1/Sdcbp/Park7/Rybp/Svip/Gipc1/N4bp1/Pabpn1l/Smarcc1/Hfe/Caml/Fhit/Ccar2/Eif3h/Bag6/Trim39/Hsp90ab1/Wac/Usp14/Usp9x/Mtm1/Ogt	26
P28	GO:0007095	mitotic G2 DNA damage checkpoint signaling	25/8968	37/28943	5.07355e-06	2.04738e-05	7.46686e-06	Syf2/Brsk1/Nop53/Ticrr/Cdk1/Uimc1/Nbn/Rint1/Abraxas1/Taok3/Mbd4/Blm/Taok2/Mre11a/Fzr1/Ccng1/Mrnip/Taok1/Cdk5rap3/Foxn3/Donson/Cdkn1a/Ier3/Trim39/Foxo4	25
P28	GO:0051443	positive regulation of ubiquitin-protein transferase activity	20/8968	27/28943	5.10138e-06	2.05351e-05	7.48921e-06	Rps2/Cdc20/Dcun1d5/Trib3/Dcun1d1/Fbxw7/Dcun1d4/Ube2s/Arrdc4/Dcun1d3/Pin1/Fzr1/Ube2n/Trib2/Arrdc3/Trib1/Stub1/Axin1/Pten/Btrc	20
P28	GO:0043154	negative regulation of cysteine-type endopeptidase activity involved in apoptotic process	46/8968	84/28943	5.13006e-06	2.06378e-05	7.52666e-06	Ptgs2/Triap1/Cryab/Xiap/Cd44/Lamtor5/Por/Nol3/Mical1/Adora2a/Vegfa/Mmp9/Siah2/Klf4/Dhcr24/Rps6ka1/Park7/Dnajb6/Rnf34/Aqp1/Snca/Akt2/Gpi1/Pih1d1/Arrb1/Usp47/Arl6ip1/Gas6/Sh3rf1/Mt3/Herpud1/Cdkn2d/Map2k5/Igf1/Mdm2/Fnip1/Rffl/Birc5/Akt1/Mrtfa/Nr4a1/Dnaja3/Pak2/Hspa1b/Ddx3x/Rps6ka3	46
P28	GO:0000132	establishment of mitotic spindle orientation	24/8968	35/28943	5.28538e-06	2.11448e-05	7.71156e-06	Arhgef2/Insc/Nde1/Eya1/Sapcd2/Gpsm1/Mapre1/Gpsm2/Ubxn2b/Cdk5rap2/Cenpa/Mad2l1/Dctn1/Numa1/Mcph1/Itgb1/Zw10/Fbxw11/Spdl1/Ndel1/Pafah1b1/Spry2/Ndc80/Kat5	24
P28	GO:0010592	positive regulation of lamellipodium assembly	21/8968	29/28943	5.35171e-06	2.12921e-05	7.76529e-06	Auts2/Cfl1/Rac1/Twf2/Wnt1/Abi2/Arpc2/Hdac4/Actr3/Nckap1/Akirin1/Wasf2/Cdc42/Fscn1/Aqp1/Brk1/Cyfip1/Dnm2/Actr2/Pik3r1/Atp7a	21
P28	GO:1903861	positive regulation of dendrite extension	21/8968	29/28943	5.35171e-06	2.12921e-05	7.76529e-06	Plaa/Syt4/Cxcr4/Syt2/Cpne9/Nedd4l/Rims1/Slc23a2/Sh3glb1/Mul1/Smurf1/Cacng7/Syt3/Picalm/Syt17/Unc13a/Syt1/Itsn2/Hnrnpk/Cpne6/Mecp2	21
P28	GO:0051642	centrosome localization	23/8968	33/28943	5.41901e-06	2.15072e-05	7.84374e-06	Aspm/Pard3/Nde1/Plxna2/Aurka/Gpsm2/Tmem201/Sun1/Mad2l1/Dync1li2/Fhod1/Syne1/Cep83/Ndel1/Pafah1b1/Ift20/Nin/Syne2/Bicd2/Nubp1/Dlg1/Ezr/Kif5b	23
P28	GO:0010918	positive regulation of mitochondrial membrane potential	15/8968	18/28943	6.75785e-06	2.64971e-05	9.66357e-06	Bid/Myc/Mtln/Mfn1/Vcp/Stoml2/Mfn2/Akt2/Tmem135/Ndufc2/Ctns/Akt1/Nnt/Gsk3b/Bad	15
P28	GO:0070102	interleukin-6-mediated signaling pathway	15/8968	18/28943	6.75785e-06	2.64971e-05	9.66357e-06	St18/Gfi1/Cebpa/C1qtnf4/Il6ra/Tut4/Ctr9/Gab1/Yap1/Stat3/Ripk1/Il6st/Fer/Ptpn2/Smad4	15
P28	GO:0099532	synaptic vesicle endosomal processing	12/8968	13/28943	7.23453e-06	2.8196e-05	1.02832e-05	Btbd8/Stx6/Vamp4/Bcl2l1/Stx12/Ap3d1/Itsn2/Ap3b1/Dnm1l/Itsn1/Gripap1/Ap1s2	12
P28	GO:0048147	negative regulation of fibroblast proliferation	28/8968	44/28943	8.08595e-06	3.12891e-05	1.14112e-05	Nupr1/Dab2ip/Med25/Cd300a/B4galt7/Myc/Men1/Ing5/Cdc73/Mmp9/Pex2/Trp53inp1/Trim32/Ski/Cav1/Bax/Kmt2a/Pawr/Med31/Fbxo4/C1ql4/Socs1/Morc3/Sod2/Gstp1/Fth1/Smarca2/Emd	28
P28	GO:0007220	Notch receptor processing	10/8968	10/28943	8.1286e-06	3.14167e-05	1.14578e-05	Psen2/Psenen/Dner/Ncstn/Aph1a/Aph1b/Aph1c/Adam10/Adam17/Psen1	10
P28	GO:0070544	histone H3-K36 demethylation	10/8968	10/28943	8.1286e-06	3.14167e-05	1.14578e-05	Kdm2b/Kdm4c/Kdm4a/Kdm7a/Kdm8/Riox1/Riox2/Kdm4b/Kdm2a/Phf8	10
P28	GO:1902600	proton transmembrane transport	48/8968	90/28943	8.54054e-06	3.29305e-05	1.20098e-05	Atp6v1b1/Atp5d/Atp5g2/Slc9a6/Atp6ap1/Pm20d1/Slc9a1/Sphk2/Otop3/Atp6v1h/Atp1b1/Slc4a10/Atp5g3/Chp1/Plcb1/Atp1a1/Atp6v1g1/Atp6v0b/Park7/Atp6v0a2/Atp6v1f/Atp6v0e2/Atp6v1e1/Atp1a3/Slc17a7/Drd4/Atp4b/Slc25a4/Clcn3/Atp6v1b2/Nr3c2/Slc9a5/Atp6v0d1/Ndufs7/Atp5b/Slc36a1/Slc46a1/Atp6v0a1/Taco1/Slc9a3r1/Nnt/Rapgef3/Cox17/Atp6v0e/Atp6v1g2/Atp6v1e2/Atp5a1/Atp7a	48
P28	GO:0000729	DNA double-strand break processing	16/8968	20/28943	8.77371e-06	3.36498e-05	1.22722e-05	Dna2/Wdr70/Ube2v2/Nbn/Smarcad1/Setmar/Blm/Mre11a/Ube2n/Helb/Rad50/Brip1/4930447C04Rik/Exd2/Slx4/Rnf138	16
P28	GO:0010801	negative regulation of peptidyl-threonine phosphorylation	16/8968	20/28943	8.77371e-06	3.36498e-05	1.22722e-05	Pard3/Spred2/Smad7/Spred1/Ppef2/Dgkq/Cadm4/Sirt2/Ddit4/Inpp5k/Dmtn/Spry2/Eif4g1/Ppp2r5d/Grk2/Ogt	16
P28	GO:0048791	calcium ion-regulated exocytosis of neurotransmitter	17/8968	22/28943	1.04055e-05	3.95118e-05	1.44101e-05	Cacna1a/Unc13c/Syt4/Syt2/Syt6/Syt5/Rims1/Rab3gap1/Stxbp1/Snap25/Unc13b/Atp2a2/Unc13a/Syt1/Doc2b/Cadps/Syt7	17
P28	GO:0031146	SCF-dependent proteasomal ubiquitin-dependent protein catabolic process	31/8968	51/28943	1.05794e-05	4.0125e-05	1.46337e-05	Dmac2/Fbxl17/Fbxl12/Wwtr1/Fbxw7/Fbxo6/Fbxl5/Fbxl18/Cul1/Fbxl14/Amn1/Fbxo27/Fbxo17/Cul4a/Fbxo31/Pabpn1l/Cul5/Fbxo9/Fbxw11/Fbxl20/Fbxo33/Fbxl21/Fbxl3/Fbxo4/Rbx1/Fbxl16/Cul2/Fbxo38/Btrc/Fbxw4/Fbxl15	31
P28	GO:0032465	regulation of cytokinesis	53/8968	103/28943	1.17567e-05	4.44088e-05	1.6196e-05	Pkp4/Klhl13/Cetn2/Plk4/Cdca8/Tas1r2/Prc1/Vps4a/Drd2/Rab11fip4/Myo19/Becn1/Prkce/Incenp/Kif20b/Cul3/Ahctf1/Bcl2l1/Kif3b/Aurka/Ect2/Map9/Cdc14a/Pkn2/Sh3glb1/Klhl9/Plk3/Cdc42/Klhl21/Chmp3/Calm3/Igf1r/Uvrag/Ccp110/Gipc1/Map10/Pin1/Bbs4/Kif23/Rab11a/Rhoa/Setd2/Plk5/Flcn/Git1/Birc5/Zfyve26/Calm1/Plk2/Rab11fip3/Spast/Birc6/Calm2	53
P28	GO:0048013	ephrin receptor signaling pathway	23/8968	34/28943	1.18252e-05	4.45639e-05	1.62526e-05	Anks1b/Nck2/Epha4/Ngef/Efna1/Ephb1/Sipa1l1/Ephb3/Chn1/Epha7/Ephb2/Rbpj/Ptpn11/Efnb2/Nck1/Crk/Git1/Cdk5r1/Ptk2/Tiam1/Anks1/Ss18/Efnb1	23
P28	GO:0071276	cellular response to cadmium ion	19/8968	26/28943	1.23108e-05	4.61601e-05	1.68347e-05	Egfr/Abcb6/Mapk3/Hesx1/Sumo1/Gsn/Mmp9/Jun/Hmox1/Mt3/Mt2/Mt1/Mapk9/Fos/Akt1/Mapk8/Mapk1/Daxx/Chuk	19
P28	GO:0006506	GPI anchor biosynthetic process	22/8968	32/28943	1.23198e-05	4.61601e-05	1.68347e-05	Pigg/Pigt/Pigk/Cwh43/Gpaa1/Pigq/Pigc/Pigm/Pigu/Pigo/Pigv/Pyurf/Pigb/Pigl/Pigs/Pgap3/Pigh/Pigz/Pigx/Pigp/Pigf/Piga	22
P28	GO:0045943	positive regulation of transcription by RNA polymerase I	22/8968	32/28943	1.23198e-05	4.61601e-05	1.68347e-05	Pwp1/Mybbp1a/Ubtf/Ddx21/Mars1/Dhx33/Wdr75/Sf3b1/Ncl/Baz1b/Rasl11a/Eif2ak3/Pih1d1/Smarca5/Smarca4/Smarcb1/Myo1c/Heatr1/Dek/Ippk/Ercc6/Phf8	22
P28	GO:2000737	negative regulation of stem cell differentiation	22/8968	32/28943	1.23198e-05	4.61601e-05	1.68347e-05	Esrrb/Hnrnpu/Nelfb/Nfe2l2/Jag1/Ncoa3/Ythdf2/Hes5/Rest/N4bp2l2/Ezh2/Zfp36/Yap1/Cdk12/Stat3/Ccnk/Cdk13/Prickle1/Gsk3b/Lbh/Zfp36l2/Hspa9	22
P28	GO:0046856	phosphatidylinositol dephosphorylation	21/8968	30/28943	1.26111e-05	4.7143e-05	1.71932e-05	Mtmr2/Inpp5b/Inpp5j/Mtmr4/Inpp5d/Pip4p2/Inppl1/Inpp5a/Inpp4b/Sacm1l/Fig4/Inpp5k/Pip4p1/Mtmr6/Mtmr9/Mtmr12/Synj1/Pten/Ocrl/Mtm1/Mtmr1	21
P28	GO:0032781	positive regulation of ATP-dependent activity	27/8968	43/28943	1.68139e-05	6.22097e-05	2.2688e-05	Tpm1/Pfn1/Casr/Sumo1/Dnajb2/Dhx9/Atp1b1/Hnrnpu/Dnajc24/Pfn2/Chtop/Setmar/Napa/Dnajb1/Dnm2/Atp1b3/Ahsa2/Vmp1/Hspa2/Ahsa1/Ryr2/Msh3/Rapgef3/Dnajb11/Msh2/Msh6/Adrb2	27
P28	GO:0019896	axonal transport of mitochondrion	14/8968	17/28943	1.82968e-05	6.71228e-05	2.44799e-05	Agbl4/Hsbp1/Sybu/Mgarp/Uchl1/Map6/Fez1/Hap1/Actr10/Hif1a/Agtpbp1/Spast/Hdac6/Armcx3	14
P28	GO:0060546	negative regulation of necroptotic process	14/8968	17/28943	1.82968e-05	6.71228e-05	2.44799e-05	Casp8/Ybx3/Bok/Rbck1/Map3k7/Mutyh/Cav1/Casp2/Fadd/Slc25a4/Birc2/Peli1/Ripk1/Rnf31	14
P28	GO:0061621	canonical glycolysis	14/8968	17/28943	1.82968e-05	6.71228e-05	2.44799e-05	Pgam2/Hk1/Pfkm/Eno1/Foxk1/Eno2/Tpi1/Gapdh/Gpi1/Aldoa/Pkm/Foxk2/Pfkp/Pgk1	14
P28	GO:0061709	reticulophagy	14/8968	17/28943	1.82968e-05	6.71228e-05	2.44799e-05	Ufc1/Uba5/Retreg1/Atg2a/Rb1cc1/Ddrgk1/Ufm1/Snx7/Ufl1/Snx30/Ulk1/Ulk2/Atg2b/Sting1	14
P28	GO:0098761	cellular response to interleukin-7	14/8968	17/28943	1.82968e-05	6.71228e-05	2.44799e-05	Hspd1/Atic/Pdia3/Hdgf/Rad23b/Jak1/Ybx1/Eno1/Hmgb1/Gipc1/Atp5b/Hnrnph1/Crkl/Stip1	14
P28	GO:0098974	postsynaptic actin cytoskeleton organization	14/8968	17/28943	1.82968e-05	6.71228e-05	2.44799e-05	Nos1ap/Arhgef7/Sipa1l1/Abi2/Actr3/Wasf2/Actb/Ppp1r9a/Wasl/Dbnl/Arf1/Rock2/Dbn1/Farp1	14
P28	GO:0016188	synaptic vesicle maturation	11/8968	12/28943	2.163e-05	7.85083e-05	2.86322e-05	Unc13c/Stxbp1/Snapin/Unc13b/Slc17a7/Picalm/Zdhhc2/Clcn3/Rab3a/Unc13a/Dlg4	11
P28	GO:0033182	regulation of histone ubiquitination	11/8968	12/28943	2.163e-05	7.85083e-05	2.86322e-05	Trip12/Rnf20/Kdm1a/Park7/Ctr9/Rnf40/Ube2n/Otub2/Ubr5/Kdm2a/Otub1	11
P28	GO:0009410	response to xenobiotic stimulus	133/8968	317/28943	2.19919e-05	7.9733e-05	2.90789e-05	Pde4b/Nos1/Cntnap2/Aldh3a1/Slitrk5/Ywhaz/Grin1/Hnf4a/Gnas/Rap1a/Gstm5/Arnt2/Scnn1b/Igf2/Shank2/Cers1/Drd2/Cyp1a1/Grm2/Guk1/Asic2/Myc/Abat/Rbm22/Add3/Npas2/Rnf149/Creb1/Hdac4/Pam/Bcl2/Tgfb2/Nfe2l2/Slc1a2/Bdnf/Pcna/E2f1/Mmp9/Slc12a5/Nfatc2/Nceh1/Rorc/Atp1a1/Gstm7/Gstm1/Gstm4/Dpyd/Gclm/Hadh/Cryz/Ggh/Alad/Jun/Cyp2j13/Cyp2j6/Cyp2j9/Prkaa2/Fzd1/Crot/Kcnh2/Hadha/Cd38/Uchl1/Rest/Aacs/Braf/Snca/Mat2a/Cyp2…	133
P28	GO:0071364	cellular response to epidermal growth factor stimulus	24/8968	37/28943	2.2475e-05	8.13937e-05	2.96845e-05	Cfl1/Dab2ip/Mars1/Syap1/Arpc2/Ncl/Knstrn/Ptpn12/Ptpn11/Zfp36/Pde8a/Ireb2/Eef1a1/Inpp5k/Git1/Med1/Dusp3/Snx6/Akt1/Dusp22/Rasa1/Zfp36l2/Garem1/Grk2	24
P28	GO:0006919	activation of cysteine-type endopeptidase activity involved in apoptotic process	42/8968	78/28943	2.25302e-05	8.15479e-05	2.97407e-05	Bbc3/Casp8/Hip1/Nod1/Ret/Bid/Pml/Smad3/Rnf7/F2r/Myc/Senp1/Stat1/Hspd1/Bok/F3/Bcl10/Vcp/Anp32b/Acer2/Mul1/Diablo/Hip1r/Casp2/Cycs/Snca/Eif2ak3/Bax/Dlc1/Rps27l/Ngfr/Pdcd6/Nkx3-1/Dap/Slc11a2/Dnaja3/Ift57/Pdcd2/Bak1/Mtch1/Bad/Jak2	42
P28	GO:0035372	protein localization to microtubule	15/8968	19/28943	2.28318e-05	8.21364e-05	2.99554e-05	Gas2l2/Kif20b/Mid2/Hnrnpu/Map1a/Mapre1/Dvl1/Mapre3/Abhd17c/Abhd17a/Gas2l1/Gsk3b/Mapre2/Diaph1/Mid1	15
P28	GO:0045292	mRNA cis splicing, via spliceosome	15/8968	19/28943	2.28318e-05	8.21364e-05	2.99554e-05	Sfswap/Rbm22/Srsf12/Ncbp1/Psip1/Wbp11/Clns1a/Cwc15/Dcps/Cactin/Srsf1/Prpf39/Prpf4b/Wbp4/Prpf40b	15
P28	GO:0045945	positive regulation of transcription by RNA polymerase III	15/8968	19/28943	2.28318e-05	8.21364e-05	2.99554e-05	Mybbp1a/Cebpa/Ddx21/Sf3b1/Zc3h8/Baz1b/Ell/Smarca5/Ice2/Myo1c/Brf1/Dek/Ice1/Ercc6/Chd8	15
P28	GO:0051315	attachment of mitotic spindle microtubules to kinetochore	15/8968	19/28943	2.28318e-05	8.21364e-05	2.99554e-05	Nuf2/Cenpe/Kif2c/Cdca8/Becn1/Incenp/Hnrnpu/Mapre1/Cenpc1/Mad1l1/Cdt1/Birc5/Ndc80/Seh1l/Kat5	15
P28	GO:0060396	growth hormone receptor signaling pathway	15/8968	19/28943	2.28318e-05	8.21364e-05	2.99554e-05	Ghr/Adrm1/Tyk2/Jak1/Leprot/Pxn/Leprotl1/Socs2/Stat6/Stat5a/Stat3/Gh/Pik3r1/Ptk2/Jak2	15
P28	GO:0032212	positive regulation of telomere maintenance via telomerase	22/8968	33/28943	2.61213e-05	9.34012e-05	3.40637e-05	Tnks/Pnkp/Mapk3/Cct8/Xrcc5/Nek7/Nek2/Cct3/Mapkapk5/Cct7/Map2k7/Ctnnb1/Pkib/Cct4/Hmbox1/Fbxo4/Cct5/Mapk15/Parn/Mapk1/Map3k4/Dkc1	22
P28	GO:0001974	blood vessel remodeling	32/8968	55/28943	2.71064e-05	9.66047e-05	3.5232e-05	Tmbim1/Dbh/Dll4/Nol3/Abr/Acvrl1/Vegfa/Bmpr2/Crb1/Tgfb2/Jag1/Chd7/Rbpj/Tgfbr3/Eln/Ceacam1/Bax/Angpt2/Acvr2b/Atg5/Bcr/Igf1/Mdm2/Ahr/Mef2c/Pbrm1/Ext1/Bak1/Cbs/Epas1/Flna/Atp7a	32
P28	GO:0030501	positive regulation of bone mineralization	28/8968	46/28943	2.71424e-05	9.66268e-05	3.52401e-05	Ccn1/Bmpr1b/Tent5a/Mia3/Bmp7/Fgfr3/Fzd9/Smad3/Vdr/Wnt10b/Slc8a1/Pkdcc/Bmpr2/Rxra/Acvr2a/Acvr1/Kl/Ptn/Cd276/Acvr2b/Atp2b1/Asxl2/Adgrv1/Mef2c/Bmpr1a/Ano6/Adrb2/Gpm6b	28
P28	GO:0051897	positive regulation of protein kinase B signaling	58/8968	118/28943	2.76931e-05	9.82106e-05	3.58177e-05	Nrg1/Osbpl8/Egfr/Myoc/Pik3ca/Fgf2/Pik3cd/Pdgfa/Ret/Igf2/Stox1/Rtn4/Phb/C1qtnf1/C1qtnf3/Vegfa/Nrxn1/Arfgef1/Phlpp1/Chil1/Lrp2/Ptprj/Cpne1/F3/Egf/Myorg/Tgfbr1/C1qtnf12/P2rx4/Meis3/Igf1r/Insr/Gas6/Mfhas1/Rasd2/Cx3cl1/Mc1r/Itgb1/Tpbg/Pik3cb/Mst1r/Specc1l/Igf1/Ramp3/Ngfr/Rara/Hsp90aa1/Gcnt2/Fermt2/Spry2/Tspyl5/Stk3/Ptk2/Itsn1/Hsp90ab1/Hbegf/Vegfb/Tcf7l2	58
P28	GO:0046330	positive regulation of JNK cascade	52/8968	103/28943	2.80239e-05	9.91987e-05	3.6178e-05	Ltbr/Dab2ip/Rassf2/Tlr4/Trpv4/Nod1/Hras/Ccn2/Mbip/Gadd45g/F2rl1/Ptk2b/App/Rb1cc1/Map4k4/Traf5/Traf2/Mapk8ip1/Mapkbp1/Plcb1/Ripk2/Map3k7/Ankrd6/Cdc42/Taok3/Hmgb1/Mturn/Cracr2a/Map3k10/Taok2/Map2k7/Mfhas1/Sh3rf1/Tirap/Dixdc1/Myd88/Map3k5/Tpd52l1/Map2k4/Mink1/Crk/Taok1/Dusp22/Ripk1/Map3k1/Tnfrsf19/Stk3/Fgd4/Mapk8ip3/Axin1/Pja2/Lmnb1	52
P28	GO:0048025	negative regulation of mRNA splicing, via spliceosome	17/8968	23/28943	2.83091e-05	9.98503e-05	3.64157e-05	Rbm42/Sfswap/Pcbp4/Acin1/Rnps1/Celf4/Ptbp3/Srsf4/Srsf10/Srsf9/Hnrnpa2b1/Hnrnpl/Ptbp1/Npm1/Hnrnpk/Sap18/Dyrk1a	17
P28	GO:0070498	interleukin-1-mediated signaling pathway	17/8968	23/28943	2.83091e-05	9.98503e-05	3.64157e-05	St18/Il1r2/Rps6ka4/Irak2/Mapk3/Irak1/Il1r1/Plcb1/Zbp1/Tnip2/Tollip/Ikbkb/Otud4/Myd88/Rps6ka5/Egr1/Rela	17
P28	GO:0097284	hepatocyte apoptotic process	17/8968	23/28943	2.83091e-05	9.98503e-05	3.64157e-05	Casp8/Bid/Prkaa1/Krt8/Gsn/Atf2/Mtch2/Bcl2l1/Adar/Casp6/Igf1r/Lims1/Arf6/Rb1/Stk3/Krt18/Gsk3b	17
P28	GO:0007568	aging	43/8968	81/28943	2.86656e-05	0.000101053	3.68543e-05	Avpr1b/C1qa/Mapk3/Abat/Capn10/Slc1a2/Mmp9/Serp1/Shc1/Cisd2/Scp2/Alpl/Gna12/Kl/Ogg1/Apoe/Gsk3a/Polg/Cdkn1c/Wrn/Comp/Mmp2/Gnao1/Arhgef12/Ncam1/Hyal2/Foxo3/Sec63/Gna11/Ctc1/Aldoc/Gna13/Grb2/Akt1/Ndufs6/Pde4d/Atp8a2/Msra/Fbxo4/Mapk1/Eif2b5/Sod1/Gnaq	43
P28	GO:0010971	positive regulation of G2/M transition of mitotic cell cycle	20/8968	29/28943	2.88094e-05	0.00010145	3.69989e-05	Vps4b/Rcc2/Smarcd3/Stox1/Cdk1/Wnt10b/App/Pbx1/Cdc7/Rab11a/Fbxo5/Cdk4/Rad51c/Hspa2/Ccnb1/Rrm2b/Brd4/Mta3/Lmnb1/Mecp2	20
P28	GO:0046628	positive regulation of insulin receptor signaling pathway	18/8968	25/28943	2.93329e-05	0.000103237	3.76509e-05	Osbpl8/Irs1/Igf2/Marcks/Nucks1/Adipor1/Snx5/Zbtb7b/Mfn2/Prkcz/C1qtnf12/Ptpn11/Pak1/Agt/Sorl1/Gnai2/Sirt1/Gkap1	18
P28	GO:0006376	mRNA splice site selection	19/8968	27/28943	2.94333e-05	0.000103255	3.76573e-05	Sfswap/Nol3/Celf5/Celf4/Celf2/Setx/Khdc4/Ptbp2/Srsf12/Psip1/Srsf10/Ythdc1/Luc7l2/Isy1/Srsf1/Luc7l3/Prpf39/Luc7l/Rbmx	19
P28	GO:0032367	intracellular cholesterol transport	19/8968	27/28943	2.94333e-05	0.000103255	3.76573e-05	Pcsk9/Vps4a/Ldlr/Abca2/Osbpl2/Abca1/Scp2/Ldlrap1/Arl8b/Lrp6/Arv1/Anxa2/Nus1/Serac1/Abcg1/Tspo2/Npc1/Syt7/Osbp	19
P28	GO:1901016	regulation of potassium ion transmembrane transporter activity	37/8968	67/28943	3.27042e-05	0.000113808	4.1506e-05	Kcnc2/Kcng1/Lrrc38/Agrn/Abcc8/Akap7/Nedd4l/Neto1/Sumo1/Atp1b1/Kcns1/Snx27/Amigo1/Ank2/Cav1/Kcnc1/Kcne3/Nr3c2/Neto2/Itgb1/Dnm2/Kcnj1/Nedd4/Atp1b3/Oxsr1/Ank3/Fhl4/Vamp2/Ywhae/Akap6/Rapgef3/Klhl24/Dlg1/Kcne2/Pten/Fhl1/Kcne1l	37
P28	GO:0010457	centriole-centriole cohesion	12/8968	14/28943	3.62048e-05	0.000125052	4.56067e-05	Rttn/Nek2/Odf2/Cep250/Cntln/Crocc/Dctn1/Ctnnb1/Cep68/Kif3a/Nin/Sgo1	12
P28	GO:0046049	UMP metabolic process	12/8968	14/28943	3.62048e-05	0.000125052	4.56067e-05	Nt5c3/Upp1/Uck2/Uck1/Dpyd/Cda/Cad/Dhodh/Upb1/Nt5c/Umps/Uprt	12
P28	GO:0051764	actin crosslink formation	12/8968	14/28943	3.62048e-05	0.000125052	4.56067e-05	Gas2l2/Marcks/Baiap2/Baiap2l2/Baiap2l1/Eps8/Gas2/Gas2l3/Gas2l1/Cobl/Dpysl3/Flna	12
P28	GO:0090110	COPII-coated vesicle cargo loading	12/8968	14/28943	3.62048e-05	0.000125052	4.56067e-05	Sec13/Mia3/Sec31a/Sec31b/Sec23b/Tbc1d20/Sec24d/Insig1/Sar1a/Rab1a/Sec23a/Sec24c	12
P28	GO:1900112	regulation of histone H3-K9 trimethylation	12/8968	14/28943	3.62048e-05	0.000125052	4.56067e-05	Lmna/Kdm4c/Kdm4a/Zfp110/Pih1d1/Sirt1/Smarcb1/Zfp369/Kdm4b/Suv39h1/Mecp2/Atrx	12
P28	GO:0032981	mitochondrial respiratory chain complex I assembly	33/8968	58/28943	3.83088e-05	0.000131828	4.80782e-05	Ndufa3/Dmac2/Acad9/Ndufb3/Ndufa10/Ndufs2/Ndufaf5/Ndufb5/Ndufc1/Ndufaf4/Ndufb6/Dmac1/Ndufs5/Ndufa5/Ndufb2/Tmem126a/Tmem126b/Ndufc2/Ndufab1/Ndufb7/Ndufaf3/Ndufs7/Ndufs6/Ndufb9/Ndufb4/Ndufb10/Ndufa11/Ndufa2/Timm21/Ndufs8/Ndufb8/Ndufb11/Ndufa1	33
P28	GO:0007156	homophilic cell adhesion via plasma membrane adhesion molecules	56/8968	114/28943	3.85761e-05	0.000132678	4.8388e-05	Vstm2l/Pcdh20/Dsc2/Ret/Pvr/Cdhr5/Tenm3/Fat3/Igsf9b/Cdh23/Pcdh8/Pcdh1/L1cam/Cdh20/Cdh7/Igsf9/Cadm3/Cdh22/Cdh4/Pcdh10/Amigo1/Celsr2/Igsf21/Clstn1/Sdk1/Cntn6/Clstn3/Nectin2/Cadm4/Ceacam1/Palld/Cdh11/Cdh13/Cntn5/Esam/Nectin1/Dscaml1/Cadm1/Nptn/Prtg/Clstn2/Pik3cb/Ptpn23/Pcdh15/Bsg/Cdhr2/Cdhr1/Cdh24/Cdh12/Plxnb2/Amigo2/Igsf11/Cadm2/Dscam/Ptprm/Cdh2	56
P28	GO:1904707	positive regulation of vascular associated smooth muscle cell proliferation	25/8968	40/28943	3.86731e-05	0.000132731	4.84073e-05	Ppargc1a/Fgf2/Mmp9/Mef2d/Gnai3/Nr4a3/Jun/Ldlrap1/Mfn2/Foxj2/Pak1/P2ry6/Mmp2/Agt/Dnmt1/Gnai2/Igf1/Mdm2/Nqo2/Bmpr1a/Fgf9/Adamts1/Ddx39b/Grk2/Jak2	25
P28	GO:0048146	positive regulation of fibroblast proliferation	41/8968	77/28943	3.9746e-05	0.000136054	4.96191e-05	Egfr/Rps3a1/Fosl2/Pdgfra/Pdgfa/Hras/Pdgfd/Pml/Myc/Wnt1/Tgif1/Dhx9/Abl1/E2f1/Ccna2/Egf/Jun/Icmt/Cdk6/Btc/Ptprz1/Aqp1/Brk1/Fbrs/Lig4/Gas6/Agt/Anxa2/Phip/Mif/Igf1/Cdk4/Ctc1/Ngfr/Fntb/Dicer1/Rasa1/Ccnb1/Rnaseh2b/Cdkn1a/Grk2	41
P28	GO:0060487	lung epithelial cell differentiation	24/8968	38/28943	4.30759e-05	0.000146756	5.35224e-05	Nfib/Insc/Ascl1/Thrb/Eya1/Creb1/Gpsm2/Tmem38b/Rbpj/Ncor2/Aimp2/Kras/Numa1/Dhcr7/Klf2/Yap1/Ctnnb1/Igf1/Ppp3r1/Foxj1/Agr2/Sav1/Numb/Foxp4	24
P28	GO:0006334	nucleosome assembly	40/8968	75/28943	4.68004e-05	0.000158531	5.78167e-05	H2bc12/Kat6a/Baz1a/Smyd3/H3f3a/Set/Ssrp1/Anp32b/Pole3/Nasp/Hp1bp3/Mcm2/Spty2d1/Nap1l4/Smarca5/Asf1b/Smarca4/Tspyl1/Tspyl4/Asf1a/Macroh2a2/Nap1l1/Npm1/H2bc4/H1f2/H2bc3/H1f1/Macroh2a1/H2bl1/Kat6b/Tspyl5/Chrac1/H1f0/Naa60/Chaf1b/Daxx/Smarca2/Nap1l2/Atrx/Nap1l3	40
P28	GO:0000462	maturation of SSU-rRNA from tricistronic rRNA transcript (SSU-rRNA, 5.8S rRNA, LSU-rRNA)	23/8968	36/28943	4.76645e-05	0.000161038	5.87311e-05	Utp4/Pwp2/Rps14/Kri1/Nol10/Rrs1/Utp25/Rps21/Rps8/Utp3/Dhx37/Bms1/Rps19/Rps16/Mrps11/Fam207a/Helb/Utp6/Heatr1/Rpp40/Ngdn/Tbl3/Rcl1	23
P28	GO:0007000	nucleolus organization	13/8968	16/28943	4.89919e-05	0.000164667	6.00544e-05	Nolc1/Polr1b/Rps19/Rrp8/Smarca5/Bend3/Sirt1/Pes1/Zfp354a/Usp36/Phf2/Suv39h1/Phf8	13
P28	GO:0035970	peptidyl-threonine dephosphorylation	13/8968	16/28943	4.89919e-05	0.000164667	6.00544e-05	Ppm1g/Dusp10/Pdp1/Ppm1n/Pdp2/Ppp2ca/Ppm1d/Ppm1e/Ppm1a/Ppm1f/Dusp1/Ppm1b/Dusp5	13
P28	GO:0045947	negative regulation of translational initiation	13/8968	16/28943	4.89919e-05	0.000164667	6.00544e-05	Pml/Eif4ebp3/Rbm4/Tpr/Eif2ak4/Paip2b/Rpl13a/Eif4ebp1/Eif4ebp2/Larp1/Ago2/Paip2/Fmr1	13
P28	GO:0055119	relaxation of cardiac muscle	13/8968	16/28943	4.89919e-05	0.000164667	6.00544e-05	Pde4b/Pik3ca/Kcnj2/Rgs2/Atp1b1/Gsn/Pde5a/Atp2a2/P2rx4/Akap6/Chga/Pde4d/Camk2g	13
P28	GO:0060628	regulation of ER to Golgi vesicle-mediated transport	13/8968	16/28943	4.89919e-05	0.000164667	6.00544e-05	Stx18/Sar1b/Tbc1d20/Rint1/Preb/Use1/Sorl1/Sar1a/Arf1/Gas1/Rnf139/Mapk15/Yipf5	13
P28	GO:0072673	lamellipodium morphogenesis	13/8968	16/28943	4.89919e-05	0.000164667	6.00544e-05	Pdpn/Cd44/Coro1c/Abi1/Wasf2/Myo9b/Snx1/Wasf1/Rreb1/Enpp2/Snx2/Coro1b/Kank1	13
P28	GO:0099527	postsynapse to nucleus signaling pathway	13/8968	16/28943	4.89919e-05	0.000164667	6.00544e-05	Nrg1/Anks1b/Abi1/Nsmf/Cabp1/Crtc1/Stat3/Kpna2/Prr7/Kpna1/Camk4/Rela/Jak2	13
P28	GO:0007097	nuclear migration	22/8968	34/28943	5.23308e-05	0.000175382	6.39621e-05	Lmna/Nudc/Clmn/Dync1h1/Kif1a/Cdc42bpa/Dock7/Cdc42/Tmem201/Sun1/Dctn1/Tacc1/Fhod1/Syne1/Fbxw11/Pafah1b1/Slc9a3r1/Syne2/Syne3/Ptk2/Cep120/Lmnb1	22
P28	GO:0099560	synaptic membrane adhesion	22/8968	34/28943	5.23308e-05	0.000175382	6.39621e-05	Lrrc4c/Ntng1/Nrg1/Slitrk3/Igsf9b/Pcdh8/Nrxn1/Ntng2/Flrt3/Nlgn1/Ptprd/Magi2/Sparcl1/Lrrc4b/Taok2/Cadm1/Mdga2/Pcdh17/Il1rap/Mapk14/Ptprs/Lrfn4	22
P28	GO:0006890	retrograde vesicle-mediated transport, Golgi to endoplasmic reticulum	27/8968	45/28943	5.40776e-05	0.000180918	6.59811e-05	Bet1l/Tmem115/Stx18/Ergic3/Atp9a/Golph3l/Plpp3/Rint1/Pitpnb/Kdelr2/Ergic2/Kdelr1/Uvrag/Rab6a/Use1/Cog4/Rab6b/Kif1c/Nbas/Bicd2/Lman2/Arf4/Cog3/Dnajc28/Ergic1/Scyl1/Gbf1	27
P28	GO:0030511	positive regulation of transforming growth factor beta receptor signaling pathway	21/8968	32/28943	5.69175e-05	0.000189637	6.91613e-05	Furin/Myocd/Men1/Itga8/1700037H04Rik/Npnt/Sdcbp/Cdkn2b/Tgfbr3/Cdkn1c/Gipc1/Rnf111/Cited2/Flcn/Adam17/Snw1/Crebbp/Axin1/Hsp90ab1/Smad4/Got1	21
P28	GO:0031145	anaphase-promoting complex-dependent catabolic process	14/8968	18/28943	5.86833e-05	0.000194921	7.10881e-05	Ecrg4/Anapc1/Cdc20/Cdc20b/Cul3/Ube2c/Anapc4/Anapc5/Ube2s/Cdc16/Anapc10/Fbxo31/Fzr1/Cdc23	14
P28	GO:0042407	cristae formation	14/8968	18/28943	5.86833e-05	0.000194921	7.10881e-05	Micos13/Apool/Oma1/Pink1/Dnajc11/Letm1/Chchd3/Immt/Chchd6/Afg3l1/Adck1/Samm50/Afg3l2/Uqcc3	14
P28	GO:2000369	regulation of clathrin-dependent endocytosis	14/8968	18/28943	5.86833e-05	0.000194921	7.10881e-05	Smap1/Dgkd/Sh3gl2/Dnajc6/Bmp2k/Hip1r/Wasl/Aak1/Neu3/Dnm2/Scyl2/Unc119/Tnk2/Ubqln2	14
P28	GO:0045724	positive regulation of cilium assembly	20/8968	30/28943	6.12059e-05	0.000202781	7.3955e-05	Mark4/Cenpj/Dzip1/Rp1/Crocc/Dynll1/Ppp1r35/Arhgap35/Fuz/Ccp110/Septin7/Bbs4/Mns1/Ccdc88a/Hap1/Septin9/Kctd17/Gsk3b/Cep120/Pqbp1	20
P28	GO:0046627	negative regulation of insulin receptor signaling pathway	26/8968	43/28943	6.16154e-05	0.00020393	7.4374e-05	Irs1/Grb10/Prkcd/Prkaa1/Pid1/Ncl/Slc27a4/Ptprj/Ncoa5/Ybx1/Prkcz/Ankrd26/Gsk3a/Zfp592/Inppl1/Nucb2/Ptpre/Nck1/Inpp5k/Pip4k2b/Prkca/Tns2/Socs1/Ptpn2/Rela/Kank1	26
P28	GO:0035019	somatic stem cell population maintenance	45/8968	88/28943	6.34225e-05	0.000209698	7.64774e-05	Bmp7/Fgfr3/Med28/Gata2/Kat6a/Med7/Esrrb/Nipbl/Zhx2/Myc/Vangl2/Rif1/Elf5/Klf4/Ski/Ldb2/Rbpj/Rest/Braf/Tcf7l1/Raf1/Med21/Lig4/Cul4a/Yap1/Med17/Bcl9l/Med24/Stat3/Sox4/Med10/Bmpr1a/Klf10/Med15/Pou5f1/Lbh/Zfp36l2/Apc/Lrp5/Taf6l/Ldb1/Tcf7l2/Med14/Nkap/Med12	45
P28	GO:0006517	protein deglycosylation	10/8968	11/28943	6.42475e-05	0.000211329	7.70723e-05	Man1b1/Edem2/Man2a2/Man1a/Edem3/Aga/Engase/Ngly1/Man2a1/Oga	10
P28	GO:0031630	regulation of synaptic vesicle fusion to presynaptic active zone membrane	10/8968	11/28943	6.42475e-05	0.000211329	7.70723e-05	Prrt2/Syt2/Cplx1/Vamp1/Syt9/Rab3a/Cplx3/Syt1/Cplx2/Syt7	10
P28	GO:0035336	long-chain fatty-acyl-CoA metabolic process	10/8968	11/28943	6.42475e-05	0.000211329	7.70723e-05	Them5/Far2/Acsl6/Acsl3/Acot7/Dgat2/Far1/Acsl1/Acsl5/Acsl4	10
P28	GO:0045542	positive regulation of cholesterol biosynthetic process	10/8968	11/28943	6.42475e-05	0.000211329	7.70723e-05	Por/Fdps/Scp2/Abcg4/Scap/Sec14l2/Srebf1/Srebf2/Abcg1/Fgf1	10
P28	GO:0060052	neurofilament cytoskeleton organization	10/8968	11/28943	6.42475e-05	0.000211329	7.70723e-05	Arhgef28/Nefm/Ina/Atf2/Cln8/Nefh/Vps54/Ndel1/Atp8a2/Sod1	10
P28	GO:1901029	negative regulation of mitochondrial outer membrane permeabilization involved in apoptotic signaling pathway	10/8968	11/28943	6.42475e-05	0.000211329	7.70723e-05	Tmem14a/Bok/Bcl2l1/Slc35f6/Slc25a4/Gclc/Mpv17l/Ier3/Acaa2/Slc25a5	10
P28	GO:1902231	positive regulation of intrinsic apoptotic signaling pathway in response to DNA damage	10/8968	11/28943	6.42475e-05	0.000211329	7.70723e-05	Trp73/Plscr1/Pias4/Rad9a/Steap3/Nacc2/Mtch2/Skil/Rps3/Rpl26	10
P28	GO:0032418	lysosome localization	51/8968	103/28943	6.43713e-05	0.000211329	7.70723e-05	Ptgds/Clnk/Ywhaz/Nppc/Gata2/Sphk2/Vps33b/Pld2/Cd300a/Stxbp1/Snap23/Snapin/Nr4a3/Plekhm2/Rabgef1/Tmem106b/Vamp8/Arl8b/Borcs5/Gab2/Map6/Lamtor1/Il4ra/Stxbp2/Borcs8/Rab3a/Hmox1/Def8/Bloc1s1/Flcn/Adora2b/Ndel1/Borcs6/Rab34/Spag9/Tac4/Plekhm1/Chga/Cplx2/Pip4p1/Myh9/Pdpk1/Rab44/Tfeb/Fer/Fam98a/Kif5b/Klc2/Hps6/Borcs7/Hdac6	51
P28	GO:0006536	glutamate metabolic process	19/8968	28/28943	6.49032e-05	0.000211702	7.72083e-05	Amdhd1/Gls/Glul/Gad2/Fpgs/Gclm/Aldh4a1/Asl/Oat/Aadat/Got2/Gclc/Gls2/Aldh5a1/Glud1/Prodh/Apc/Aldh18a1/Got1	19
P28	GO:0031065	positive regulation of histone deacetylation	19/8968	28/28943	6.49032e-05	0.000211702	7.72083e-05	Prkd2/Pml/Nipbl/Bcl6/Vegfa/Zbtb7b/Pink1/Ctbp1/Rrp8/Smarca5/Sirt1/Srebf1/Ncor1/Lpin1/Prkd1/Jdp2/BC004004/Akap8l/Suv39h1	19
P28	GO:0045648	positive regulation of erythrocyte differentiation	19/8968	28/28943	6.49032e-05	0.000211702	7.72083e-05	Gata2/Smap1/Stat1/Inpp5d/Acvr2a/Fam210b/Kdm1a/Hmgb2/Abcb10/Foxo3/Kat7/Med1/Stat3/Id2/Hif1a/Inhba/Brd1/Acvr1b/Mapk14	19
P28	GO:0051894	positive regulation of focal adhesion assembly	19/8968	28/28943	6.49032e-05	0.000211702	7.72083e-05	Cfl1/Myoc/Col16a1/Rac1/Smad3/Vegfa/Map4k4/Epb41l5/Abl1/Ptprj/Fmn1/Sdc4/Ptpn11/Thy1/Lims1/Fermt2/Enpp2/Ppm1f/Rock1	19
P28	GO:0007063	regulation of sister chromatid cohesion	15/8968	20/28943	6.50062e-05	0.000211702	7.72083e-05	Tnks/Axin2/Hdac8/Naa10/Sfpq/Ctnnb1/Macroh2a1/Slf1/Wapl/Rb1/Rad21/Fen1/Smc5/Slf2/Atrx	15
P28	GO:0032012	regulation of ARF protein signal transduction	15/8968	20/28943	6.50062e-05	0.000211702	7.72083e-05	Psd4/Git2/Cyth3/Arfgef1/Map4k4/Arfgap1/Iqsec1/Iqsec3/Cyth2/Psd3/Arfgef3/Git1/Cyth1/Mapre2/Psd	15
P28	GO:0033962	P-body assembly	15/8968	20/28943	6.50062e-05	0.000211702	7.72083e-05	Patl1/Dync1h1/Nbdy/Noct/Cnot6l/Atxn2/Pan3/Lsm14a/Lsm4/Cnot1/Ddx6/Limd1/Cnot2/Eif4enif1/Cnot6	15
P28	GO:0097320	plasma membrane tubulation	15/8968	20/28943	6.50062e-05	0.000211702	7.72083e-05	Bin3/Ehd2/Pacsin3/Fnbp1l/Sh3glb1/Sh3gl2/Plekhm2/Wasl/Dnm2/Snx33/Snx18/Asap1/Pacsin2/Snx9/Pacsin1	15
P28	GO:0006783	heme biosynthetic process	18/8968	26/28943	6.76325e-05	0.000219485	8.00467e-05	Slc6a9/Tmem14a/Alad/Urod/Atpif1/Uros/Abcb10/Ireb2/Alas1/Snx3/Iba57/Slc25a39/Tmem14c/Slc11a2/Cpox/Fech/Fxn/Pgrmc1	18
P28	GO:0018027	peptidyl-lysine dimethylation	18/8968	26/28943	6.76325e-05	0.000219485	8.00467e-05	Kmt2b/Smyd2/Suv39h2/Ehmt1/Setd7/Ash1l/Kdm3a/Setmar/Kmt5c/Pih1d1/Setd1a/Eef1akmt2/Kmt2a/Setd2/Smarcb1/Setbp1/Kmt5b/Suv39h1	18
P28	GO:0030970	retrograde protein transport, ER to cytosol	18/8968	26/28943	6.76325e-05	0.000219485	8.00467e-05	Edem2/Rhbdd1/H13/Ube2j1/Vcp/Tmem129/Aup1/Svip/Selenos/Herpud1/Os9/Derl2/Nploc4/Sel1l/Faf2/Ubac2/Syvn1/Bcap31	18
P28	GO:0046931	pore complex assembly	16/8968	22/28943	6.82462e-05	0.000220485	8.04115e-05	Rtn4/Nup153/Cct8/Ahctf1/Atp5g3/Cct3/Ndc1/Tspan33/Nup205/Plekha7/Nup93/Tmem170/Adam10/Nup107/Ano6/Bad	16
P28	GO:0051204	protein insertion into mitochondrial membrane	16/8968	22/28943	6.82462e-05	0.000220485	8.04115e-05	Bbc3/Tomm22/Timm10/Maip1/Sh3glb1/Cox18/Tomm40/Pdcd5/Bax/Timm13/Hspa4/Timm22/Timm9/Hsp90aa1/Samm50/Tomm70a	16
P28	GO:0051220	cytoplasmic sequestering of protein	16/8968	22/28943	6.82462e-05	0.000220485	8.04115e-05	Dzip1/Cops9/Rbck1/Ywhab/Faf1/Sri/Pkd2/Get4/Mad1l1/Keap1/Gopc/Nfkbia/Dbn1/Pkd1/Sufu/Flna	16
P28	GO:1900242	regulation of synaptic vesicle endocytosis	16/8968	22/28943	6.82462e-05	0.000220485	8.04115e-05	Vamp4/Dnm1/Bcl2l1/Nlgn1/Dgkq/Slc17a7/Picalm/Scamp5/Pip5k1c/Ppp3cb/Ppp3cc/Dnm1l/Btbd9/Sh3gl1/Rock1/Syt7	16
P28	GO:0080182	histone H3-K4 trimethylation	17/8968	24/28943	6.8928e-05	0.000222135	8.10134e-05	Kmt2b/Rtf1/Ncoa6/Zfp335/Tet2/Nfyc/Ctr9/Setd1a/Kmt2a/Wdr61/Wdr82/Bend3/Nfyb/Arid4a/H1f2/Nfya/Ogt	17
P28	GO:0060325	face morphogenesis	25/8968	41/28943	6.99607e-05	0.000224795	8.19832e-05	Pdgfra/Kat6a/Crispld2/Stra6/Nipbl/Rab3gap1/Tgfb2/Tiparp/Schip1/Asph/Ski/Ptpn11/Cdk2ap1/Lrp6/Rras/Plekha1/Mmp2/Ankrd11/Csrnp1/Sgpl1/Arid5b/Specc1l/Tgfb3/Crebbp/Tcf7l2	25
P28	GO:0001942	hair follicle development	56/8968	116/28943	7.12865e-05	0.000228941	8.34956e-05	Ptgs2/Lama5/Egfr/Wnt10a/Psen2/Lhx2/Gnas/Nom1/Pdgfa/Pias4/Pum2/Wnt10b/Ppard/Mreg/Bcl2/Dbi/Lamc1/Gorab/Vangl2/Tgfb2/Lrp4/Lgr4/Trpc4ap/Snai1/Intu/Zdhhc21/Hdac1/Ldb2/Rbpj/Fuz/Numa1/Ctnnb1/Hdac2/Mfsd12/Lgr5/Dlx3/Ngfr/Sostdc1/Sav1/Psen1/Dicer1/Akt1/Inhba/Ctsl/Tnfrsf19/Fzd3/Trps1/Ext1/Acvr1b/Runx1/Apc/Apcdd1/Smad4/Rela/Ldb1/Atp7a	56
P28	GO:0090162	establishment of epithelial cell polarity	24/8968	39/28943	7.91161e-05	0.000252961	9.22557e-05	Lama1/Frmd4a/Cyth3/Fat1/Pard3/Amotl1/Myo18a/Ptk7/Vangl2/Hey1/Cdc42/Hes5/Frmd4b/Sipa1l3/Camsap3/Myo9a/Rhoa/Ift20/Slc9a3r1/Cyth1/Arf6/Ttc8/Pkd1/Amot	24
P28	GO:0045197	establishment or maintenance of epithelial cell apical/basal polarity	28/8968	48/28943	8.00656e-05	0.000255118	9.30424e-05	Scrib/Lama1/Crb2/Lhx2/Dlg2/Fat1/Pard3/Ptk7/Crb1/Vangl2/Lin7c/Prkci/Cdc42/Wdr1/Prickle2/Camsap3/Myo9a/Rhoa/Lin7a/Ift20/Slc9a3r1/Ttc8/Dlg5/Arf4/Dlg1/Mtcl1/Mark2/Dlg3	28
P28	GO:0071300	cellular response to retinoic acid	27/8968	46/28943	9.23539e-05	0.000292837	0.000106798	Ptk6/Brinp3/Abl2/Ltk/Brinp1/Ret/Phc1/Aldh1a2/Twf2/Ptk2b/Ptk7/Rorb/Creb1/Brinp2/Setx/Abca1/Yes1/Add1/Aqp1/Cyp26b1/Tead1/Yap1/Rara/Snw1/Mef2c/Gsk3b/Adnp2	27
P28	GO:0009437	carnitine metabolic process	11/8968	13/28943	0.000100805	0.000315781	0.000115166	Bbox1/Acadl/Cpt1c/Aldh9a1/Crat/Acadm/Cpt2/Crot/Slc22a5/Slc22a4/Cpt1a	11
P28	GO:0031340	positive regulation of vesicle fusion	11/8968	13/28943	0.000100805	0.000315781	0.000115166	Prrt2/Syt2/Snca/C2cd5/Akt2/Syt3/Syt9/Syt1/Doc2b/Kif5b/Syt7	11
P28	GO:0031915	positive regulation of synaptic plasticity	11/8968	13/28943	0.000100805	0.000315781	0.000115166	Ptgs2/Cfl1/Anapc2/Cdc20/Mmp9/Ephb2/Ssh1/Unc13a/Cplx2/Dbn1/Mecp2	11
P28	GO:0033169	histone H3-K9 demethylation	11/8968	13/28943	0.000100805	0.000315781	0.000115166	Hr/Kdm4c/Kdm4a/Kdm1a/Kdm7a/Kdm3a/Jmjd1c/Phf2/Kdm4b/Kdm3b/Phf8	11
P28	GO:0034982	mitochondrial protein processing	11/8968	13/28943	0.000100805	0.000315781	0.000115166	Pmpcb/Spg7/Yme1l1/Stoml2/Oma1/Sirt4/Afg3l1/Atp23/Immp2l/Mipep/Afg3l2	11
P28	GO:0044557	relaxation of smooth muscle	11/8968	13/28943	0.000100805	0.000315781	0.000115166	Kcnma1/Nppc/Abcc8/Slc8a1/Prkg1/Adora1/Rgs2/Pawr/Adora2b/Sod1/Grk2	11
P28	GO:0046831	regulation of RNA export from nucleus	11/8968	13/28943	0.000100805	0.000315781	0.000115166	Thoc5/Nup153/Iws1/Thoc2/Tpr/Dhx9/Setd2/Cpsf6/Supt6/Nrde2/Akap8l	11
P28	GO:0051036	regulation of endosome size	11/8968	13/28943	0.000100805	0.000315781	0.000115166	Snapin/Pclo/Chmp3/Borcs5/Borcs8/Rab11a/Bloc1s1/Borcs6/Rilp/Rab5a/Borcs7	11
P28	GO:0060213	positive regulation of nuclear-transcribed mRNA poly(A) tail shortening	11/8968	13/28943	0.000100805	0.000315781	0.000115166	Polr2g/Btg2/Zfp36/Cnot1/Eif4enif1/Tob1/Tnrc6c/Pabpc1/Ago2/Tnrc6b/Cpeb3	11
P28	GO:0070932	histone H3 deacetylation	11/8968	13/28943	0.000100805	0.000315781	0.000115166	Per1/Per2/Hdac4/Elk4/Sfpq/Hdac1/Smarcad1/Sirt2/Hdac2/Sirt1/Hdac9	11
P28	GO:0090235	regulation of metaphase plate congression	11/8968	13/28943	0.000100805	0.000315781	0.000115166	Cdca8/Becn1/Dync1h1/Incenp/Hnrnpu/Ttl/Mad1l1/Numa1/Spag5/Birc5/Kat5	11
P28	GO:0098935	dendritic transport	11/8968	13/28943	0.000100805	0.000315781	0.000115166	Stau2/Kif17/Hnrnpu/Kif5c/Kif3b/Stau1/Sfpq/Wasf1/Flot2/Kif5b/Pura	11
P28	GO:0001782	B cell homeostasis	26/8968	44/28943	0.000106306	0.000332052	0.0001211	Cd44/Ada/Pik3cd/Tnfrsf13b/Bcl2/Abl1/Rc3h2/Bcl10/Bax/Ikbkb/Casp3/Pkn1/Tnfaip3/Traf3ip2/Mif/Spns2/Ahr/Ppp2r3c/Sos2/Hif1a/Caml/Mef2c/Tnfrsf13c/Bak1/Foxp3/Ikbkg	26
P28	GO:0070374	positive regulation of ERK1 and ERK2 cascade	97/8968	227/28943	0.000118535	0.000367951	0.000134193	Dusp15/P2ry1/Nrg1/Egfr/Glipr2/Gpbar1/Cxcr4/Abl2/Rapgef1/Cd44/Fgf2/Rap1a/Tlr4/Hcrtr1/Fgfr3/Pdgfra/Trpv4/Pdgfa/Nod1/Prkd2/Mapk3/Hras/Npy5r/Pdgfd/Drd2/Akap12/Ccn2/Fgf18/Phb/Ntsr2/F2rl1/F2r/Ptk2b/C1qtnf3/Casr/App/Vegfa/Nrxn1/Dstyk/Chil1/Abl1/Rapgef2/Fbxw7/Shc1/Egf/Npnt/Ripk2/Jun/Prkcz/Ptpn11/Epo/Hmgb1/Braf/Mturn/Apoe/Cib1/Pde8a/Arrb1/P2ry6/Cavin3/Denn2b/Map2k7/Gas6/Mfhas1/Fgf20/Mt3/Cx3cl1/Ndrg4/Epor/…	97
P28	GO:0002026	regulation of the force of heart contraction	20/8968	31/28943	0.000122216	0.000377215	0.000137571	Nos1/Slc9a1/Adm/Myl3/Slc8a1/Adrb1/Atp2b4/Atp1a1/Pde5a/Pebp1/Atp2a2/Cav1/Glrx3/Prkca/Gaa/Chga/Ryr2/Myh7/Adrb2/Grk2	20
P28	GO:0045454	cell redox homeostasis	20/8968	31/28943	0.000122216	0.000377215	0.000137571	Prdx6/Nfe2l2/Selenot/Txn1/Prdx1/Txnrd3/Egln2/Selenos/Glrx3/Gsr/Prdx2/Gclc/Txnrd1/Ddit3/Git1/Nfe2l1/Dld/Nnt/Prdx5/Prdx3	20
P28	GO:0099645	neurotransmitter receptor localization to postsynaptic specialization membrane	20/8968	31/28943	0.000122216	0.000377215	0.000137571	Kalrn/Rap1a/Dlg2/Hras/Lgi1/Prkcz/Magi2/Nptx2/Cacng7/Cacng3/Adam10/Dag1/Dlg4/Git1/Nptx1/Gphn/Nptxr/Dlg1/Gsk3b/Camk2a	20
P28	GO:0021932	hindbrain radial glia guided cell migration	12/8968	15/28943	0.000129545	0.000397945	0.000145132	Rbfox2/Dab1/Rnf7/Rere/Ulk1/Ctnna2/Lrp6/Itgb1/Cul5/Socs7/Arl13b/Flna	12
P28	GO:0031115	negative regulation of microtubule polymerization	12/8968	15/28943	0.000129545	0.000397945	0.000145132	Sgk1/Stmn2/Arhgef7/Inpp5j/Map2/Mapre1/Stmn1/Snca/Eml2/Tbcd/Dyrk1a/Tubb4a	12
[truncated: 1,004 more rows]
