# Supplementary material for: Aerobic glycolysis and lactate regulate histone H3K18Lactylation occupancy to fine-tune gene expression in developing and mature retina
Source: bioRxiv. 2025 Apr 20:2025.04.17.649437. Preprint. [Version 1] doi: 10.1101/2025.04.17.649437 (PMC12190749; doi:10.1101/2025.04.17.649437)
Supplement: Supplement 2 — Table S1. KLa peptide mass spectrometry results, related to Figure 2B Table S2-S4. FGE results from H3K18La binding in promoter, enhancer, and gene body, related to Figure S1B Table S5. FGE results from dynamic active histone mark (H3K4me3 and H3K27Ac) co-occupancy with H3K18La, related to Figure 4H Table S6. FGE results from H3K18La peaks unique to retina, related to Figure 4J Table S7. Differential binding analysis results, related to Figure 2B Table S8. FGE results from H3K18La peak quantitation correlated with RNA-seq expression, related to Figure S2F Table S9. FGE results from dynamic active histone mark (H3K4me3 and H3K27Ac) co-occupancy with H3K18La with positive correlation to RNA-seq, related to Figure 2E Table S10. RNA-seq differential expression analysis results related to Figure 3F Table S11-S19. TF motif analysis, related to Figure S4 [file media-2.zip › Table S3.xlsx]

## Sheet: Enhancer
Cluster	ID	Description	GeneRatio	BgRatio	pvalue	p.adjust	qvalue	geneID	Count	Ratio
P4	GO:0060412	ventricular septum morphogenesis	11/842	53/28943	2.95723e-07	2.67966e-05	1.86772e-05	Notch1/Aplnr/Heyl/Nsd2/Hey2/Id2/Sox11/Sox4/Wnt5a/Smad4/Nfatc1	11	0.0130641
P4	GO:0007601	visual perception	18/842	161/28943	1.16491e-06	8.02232e-05	5.59155e-05	Pdc/Lamc3/Clrn1/Cngb3/Wfs1/Pde6b/Rho/Trpm1/Grk1/Prcd/Rdh11/Nxnl2/Impg2/Crybg3/Tulp1/Opn5/Nyx/Rs1	18	0.0213777
P4	GO:0003151	outflow tract morphogenesis	13/842	86/28943	1.19718e-06	8.12622e-05	5.66397e-05	Notch1/Bmp7/Sfrp2/Heyl/Dhrs3/Plxnd1/Parva/Nedd4/Hey2/Sox11/Wnt5a/Gata4/Smad4	13	0.0154394
P4	GO:0042060	wound healing	29/842	380/28943	2.74469e-06	0.000148604	0.000103577	Fzd7/Cxcr4/Selp/Itgb6/Ptprj/Cd44/Ephb2/Adra2c/Drd5/Hpse/Aqp1/Plaur/Cadm4/Tsku/Hmox1/P2rx1/Rreb1/Wnt5a/Ctsg/Gata4/Celsr1/Tafa5/Acvrl1/Ppl/Cldn1/Chmp2b/Plg/Smad4/Ahnak	29	0.0344418
P4	GO:0071372	cellular response to follicle-stimulating hormone stimulus	5/842	11/28943	8.22243e-06	0.000335262	0.000233677	Notch1/Epha8/Ppargc1a/Gata4/Fshr	5	0.00593824
P4	GO:0009948	anterior/posterior axis specification	10/842	60/28943	8.32024e-06	0.000335735	0.000234007	Fzd5/Cer1/Ski/Pcsk6/Hey2/Wnt5a/Ets2/Six2/Cdx1/Smad4	10	0.0118765
P4	GO:0031424	keratinization	10/842	63/28943	1.30383e-05	0.000467657	0.000325957	Kazn/Cers3/Casp14/Krt16/Krt86/Krt2/Krt1/Krt77/Ppl/Krtap6-5	10	0.0118765
P4	GO:0048663	neuron fate commitment	11/842	81/28943	2.24514e-05	0.000724758	0.000505156	Notch1/Tfap2c/Pax7/Casz1/Atoh1/Id2/Myt1l/Fezf2/Olig1/Runx1/Smad4	11	0.0130641
P4	GO:0001570	vasculogenesis	12/842	97/28943	2.51449e-05	0.000781546	0.000544737	Notch1/Egfl7/Aplnr/Ptprj/Myo18b/Junb/Hey2/Myocd/Gata4/Emp2/Heg1/Pdgfrb	12	0.0142518
P4	GO:0045766	positive regulation of angiogenesis	17/842	182/28943	2.5421e-05	0.000781546	0.000544737	Cxcr4/Il10/Aplnr/Angpt4/Sfrp2/Hpse/Aqp1/Hmox1/Pik3r6/Ninj1/Wnt5a/Lgals3/Gata4/Acvrl1/Runx1/Btg1b/Cxcr3	17	0.02019
P4	GO:0042632	cholesterol homeostasis	12/842	98/28943	2.79048e-05	0.000837956	0.000584055	Abcb11/Raly/Fabp4/Ttc39b/Pcsk9/Tsku/Ces1f/Gramd1b/Nus1/Nr1d1/Mylip/Npc1	12	0.0142518
P4	GO:0030198	extracellular matrix organization	24/842	322/28943	2.84906e-05	0.0008506	0.000592868	Notch1/Sulf2/Sfrp2/Tmem38b/Hpse/Mmp17/Col1a2/Serpinh1/Mmp2/Col6a5/Col13a1/Myf5/Adamts2/Pmp22/Lgals3/Ctsg/Col22a1/Myh11/Impg2/Tpsb2/Lama1/Vit/Fshr/Gpm6b	24	0.0285036
P4	GO:0031579	membrane raft organization	6/842	22/28943	2.98081e-05	0.000873948	0.000609141	Gsn/Pmp22/Pacsin2/Emp2/Rftn1/Npc1	6	0.00712589
P4	GO:1900271	regulation of long-term synaptic potentiation	9/842	56/28943	3.18117e-05	0.000896946	0.000625171	Adora1/Ephb2/Ptn/Calb2/Adcy1/Lgmn/Scgn/Fam107a/Arc	9	0.0106888
P4	GO:0099149	regulation of postsynaptic neurotransmitter receptor internalization	6/842	23/28943	3.93383e-05	0.00102102	0.000711647	Hpca/Usp46/Iqsec1/Gsg1l/Nedd4/Arc	6	0.00712589
P4	GO:2000273	positive regulation of signaling receptor activity	8/842	46/28943	4.86196e-05	0.00119183	0.000830706	Il10/Adora1/Ephb2/Adra2c/Btc/Cacng3/Ifngr1/Arc	8	0.00950119
P4	GO:0003181	atrioventricular valve morphogenesis	6/842	24/28943	5.11637e-05	0.00124066	0.000864738	Notch1/Heyl/Hey2/Sox4/Gata4/Smad4	6	0.00712589
P4	GO:0043524	negative regulation of neuron apoptotic process	17/842	195/28943	6.10207e-05	0.00141072	0.000983269	Bcl2/Il10/Pik3ca/Nr4a3/Pink1/En2/Wfs1/Ppargc1a/Snca/Chl1/Sct/Grk1/Hmox1/Gclc/Cpeb4/Lgmn/Foxq1	17	0.02019
P4	GO:1902287	semaphorin-plexin signaling pathway involved in axon guidance	5/842	16/28943	6.88583e-05	0.00155307	0.00108249	Ece1/Plxna1/Plxnd1/Sema3f/Plxnb1	5	0.00593824
P4	GO:0010862	positive regulation of pathway-restricted SMAD protein phosphorylation	8/842	50/28943	9.02944e-05	0.00194662	0.00135679	Inhbb/Bmp7/Gdf6/Gdf11/Bmp6/Gdf10/Acvrl1/Smad4	8	0.00950119
P4	GO:0035914	skeletal muscle cell differentiation	11/842	94/28943	9.08298e-05	0.00194662	0.00135679	Notch1/Mylk2/Heyl/Pax7/Eomes/Egr2/Myf5/Myocd/Sox11/Gata4/Nr4a1	11	0.0130641
P4	GO:0060716	labyrinthine layer blood vessel development	6/842	27/28943	0.000104447	0.00216653	0.00151007	Hs6st1/Fzd5/Ovol2/Junb/Hey2/Plg	6	0.00712589
P4	GO:0007156	homophilic cell adhesion via plasma membrane adhesion molecules	12/842	114/28943	0.000124296	0.00246368	0.00171718	Cdh26/Igsf21/Clstn1/Cadm4/Cntn5/Fat3/Clstn2/Fat2/Cdhr3/Celsr1/Dscam/Dsg2	12	0.0142518
P4	GO:1903729	regulation of plasma membrane organization	5/842	18/28943	0.000128686	0.00249274	0.00173744	Gsn/Sh3gl2/Plekhm2/Asap1/Ahnak	5	0.00593824
P4	GO:2000310	regulation of NMDA receptor activity	6/842	28/28943	0.000129677	0.00249274	0.00173744	Slc6a9/Ephb2/Ppargc1a/Rph3a/Ifngr1/Crhbp	6	0.00712589
P4	GO:0010496	intercellular transport	4/842	10/28943	0.000129825	0.00249274	0.00173744	Ephb2/Gjb2/Gjb6/Arc	4	0.00475059
P4	GO:0001658	branching involved in ureteric bud morphogenesis	9/842	67/28943	0.000135058	0.00254589	0.00177448	Bcl2/Pbx1/Cd44/Lama5/Wnt2b/Hs3st3b1/Six2/Smad4/Pax2	9	0.0106888
P4	GO:0006066	alcohol metabolic process	24/842	359/28943	0.000155208	0.00283269	0.00197438	Sgpp2/Dhrs9/Ntsr1/Adh6b/Sdr16c5/Ttc39b/Pcsk9/Dhrs3/H6pd/Grk3/Lep/Akr1d1/Adcyap1r1/Snca/Tsku/Ces1f/Moxd1/Nus1/Plpp2/Pmp22/Rdh11/Bmp6/Lmf1/Npc1	24	0.0285036
P4	GO:0071709	membrane assembly	8/842	54/28943	0.000157972	0.00284297	0.00198155	Mafb/Ubxn2b/Ephb2/Reep4/Pacsin2/Emp2/Chmp2b/Rftn1	8	0.00950119
P4	GO:0035725	sodium ion transmembrane transport	14/842	153/28943	0.000159969	0.00285626	0.00199081	Asic4/Atp1a1/Pcsk9/Slc6a9/Ywhah/Slc6a13/Atp1a3/Fxyd3/Kcnk1/Nedd4/Scn10a/Wnk2/Asic1/Klhl24	14	0.0166271
P4	GO:0090090	negative regulation of canonical Wnt signaling pathway	13/842	135/28943	0.000163354	0.0028796	0.00200708	Sox13/Notch1/Sfrp2/Wnt5b/Tpbgl/Nkd1/Foxo3/Nkd2/Wnt5a/Amer2/Stk3/Dkk1/Sfrp5	13	0.0154394
P4	GO:0060340	positive regulation of type I interferon-mediated signaling pathway	5/842	19/28943	0.000170474	0.00297466	0.00207334	Ikbke/Trim56/Fadd/Wnt5a/Sting1	5	0.00593824
P4	GO:0060395	SMAD protein signal transduction	11/842	102/28943	0.000190001	0.00318798	0.00222202	Inhbb/Itgb6/Ovol2/Bmp7/Gdf6/Ski/Gdf11/Bmp6/Gdf10/Gata4/Smad4	11	0.0130641
P4	GO:0002887	negative regulation of myeloid leukocyte mediated immunity	4/842	11/28943	0.000199312	0.0033208	0.00231459	Cd84/Hmox1/Bcr/Cd300a	4	0.00475059
P4	GO:0060600	dichotomous subdivision of an epithelial terminal unit	4/842	11/28943	0.000199312	0.0033208	0.00231459	Tfap2c/Plxna1/Plxnd1/Celsr1	4	0.00475059
P4	GO:0001938	positive regulation of endothelial cell proliferation	11/842	103/28943	0.000207216	0.00340851	0.00237573	Il10/Egfl7/Aplnr/Prok1/Hmox1/Bmp6/Wnt5a/Ang2/Ang4/Acvrl1/Nr4a1	11	0.0130641
P4	GO:0060986	endocrine hormone secretion	9/842	71/28943	0.000212155	0.00345673	0.00240933	Inhbb/Kdm5b/Trpv6/Aqp1/Bmp6/Crhbp/Vdr/Runx1/Smad4	9	0.0106888
P4	GO:0048557	embryonic digestive tract morphogenesis	5/842	20/28943	0.000221874	0.00360371	0.00251178	Ovol2/Id2/Sox11/Gata4/Six2	5	0.00593824
P4	GO:0010977	negative regulation of neuron projection development	14/842	160/28943	0.000255376	0.00400104	0.00278872	Ephb2/Crmp1/Tsku/Dennd5a/Fat3/Sema3f/Pmp22/Mylip/Ptprg/Wnt5a/Adcy6/Rtn4r/Mbp/Dkk1	14	0.0166271
P4	GO:0048662	negative regulation of smooth muscle cell proliferation	9/842	73/28943	0.000262653	0.00405125	0.00282372	Igfbp5/Il10/Ppargc1a/Hmox1/Myocd/Ang2/Ang4/Trib1/Tafa5	9	0.0106888
P4	GO:0045665	negative regulation of neuron differentiation	10/842	90/28943	0.0002885	0.00435702	0.00303684	Pbx1/Notch1/Bmp7/Casz1/Dtx1/Foxo3/Gdf11/Meis1/Id2/Fezf2	10	0.0118765
P4	GO:0045109	intermediate filament organization	9/842	74/28943	0.000291409	0.00435943	0.00303852	Nefh/Krt10/Krt15/Krt16/Krt86/Krt2/Krt1/Krt77/Klhl24	9	0.0106888
P4	GO:0043301	negative regulation of leukocyte degranulation	4/842	12/28943	0.00029209	0.00435943	0.00303852	Cd84/Hmox1/Bcr/Cd300a	4	0.00475059
P4	GO:1901888	regulation of cell junction assembly	17/842	222/28943	0.000292879	0.00435943	0.00303852	Fzd5/Gpbar1/Aplnr/Ptprj/Ephb2/Clstn1/Snca/Clstn2/Rap1b/Fam107a/Wnt5a/Adgrb1/Acvrl1/Cldn1/Thbs2/Dkk1/Gpm6b	17	0.02019
P4	GO:0001656	metanephros development	10/842	91/28943	0.0003158	0.00466031	0.00324823	Bcl2/Bmp7/Gdf6/Aqp1/Gdf11/Id2/Six2/Pdgfrb/Smad4/Pax2	10	0.0118765
P4	GO:0060740	prostate gland epithelium morphogenesis	6/842	33/28943	0.000336854	0.00492099	0.00342993	Notch1/Rxra/Cd44/Bmp7/Mmp2/Wnt5a	6	0.00712589
P4	GO:0021537	telencephalon development	19/842	268/28943	0.000353361	0.00506975	0.00353361	Cxcr4/Tfap2c/Nr4a3/Nfib/Ephb2/Ski/Aqp1/Atoh1/Tsku/Sct/Eomes/Id2/Ccdc85c/Fezf2/Rarb/Wnt5a/Rtn4r/Nars/Crtac1	19	0.0225653
P4	GO:0007492	endoderm development	9/842	77/28943	0.000393705	0.00543713	0.00378968	Notch1/Angpt4/Eomes/Pax9/Gata4/Arc/Smad4/Dkk1/Dusp5	9	0.0106888
P4	GO:0051260	protein homooligomerization	15/842	187/28943	0.000400069	0.00546656	0.00381019	Trpa1/Kcns1/Alox5ap/Trpv6/Kcna5/Kcng4/Micu1/Kcnj2/Ripor2/Ninj1/Kctd6/Clybl/Arc/Kcnv2/Rs1	15	0.0178147
P4	GO:0003157	endocardium development	4/842	13/28943	0.00041221	0.00554313	0.00386356	Notch1/Ovol2/Stk3/Smad4	4	0.00475059
P4	GO:0007501	mesodermal cell fate specification	4/842	13/28943	0.00041221	0.00554313	0.00386356	Sfrp2/Six2/Dkk1/Pax2	4	0.00475059
P4	GO:0045603	positive regulation of endothelial cell differentiation	4/842	13/28943	0.00041221	0.00554313	0.00386356	Notch1/Bmp6/Acvrl1/Btg1b	4	0.00475059
P4	GO:2000489	regulation of hepatic stellate cell activation	4/842	13/28943	0.00041221	0.00554313	0.00386356	Lep/Gclc/Nr1d1/Pdgfrb	4	0.00475059
P4	GO:0002011	morphogenesis of an epithelial sheet	8/842	62/28943	0.000418552	0.00554313	0.00386356	Notch1/Cd44/Bmp7/Sox11/Rreb1/Wnt5a/Acvrl1/Lama1	8	0.00950119
P4	GO:0009410	response to xenobiotic stimulus	21/842	317/28943	0.000440214	0.00577083	0.00402226	Trpa1/Bcl2/Abcb11/E2f1/Bche/Sfrp2/Atp1a1/Snca/Atp1a3/Usp47/Mmp2/Pde4a/Ncam1/Gclc/Rap1b/Pemt/Ahrr/Crhbp/Gata4/Npc1/Slc22a12	21	0.0249406
P4	GO:0048741	skeletal muscle fiber development	7/842	48/28943	0.000447981	0.00585778	0.00408287	Bcl2/Ski/Lmod3/Myf5/Stac3/Pmp22/Ripor2	7	0.00831354
P4	GO:0071482	cellular response to light stimulus	11/842	113/28943	0.000464918	0.00604862	0.00421588	Sde2/Aqp1/Rho/Trpm1/Usp47/Grk1/Mmp2/Nedd4/Rdh11/Opn5/Rs1	11	0.0130641
P4	GO:0051090	regulation of DNA-binding transcription factor activity	26/842	436/28943	0.000499463	0.00642427	0.00447771	Il10/Ikbke/Pbx1/Cd84/Id1/Hck/E2f1/Ntsr1/Heyl/Pink1/Wfs1/Ppargc1a/Triml1/Hmox1/Eomes/Adcy1/Myocd/Neurod2/Id2/Wnt5a/Stk3/Trib1/Nfam1/Sting1/Camk2a/Sfrp5	26	0.0308789
P4	GO:0014912	negative regulation of smooth muscle cell migration	6/842	36/28943	0.000550097	0.00691302	0.00481837	Igfbp5/Egfl7/Ppargc1a/Myocd/Trib1/Tafa5	6	0.00712589
P4	GO:0003188	heart valve formation	4/842	14/28943	0.000563843	0.00698381	0.00486771	Notch1/Hey2/Gata4/Smad4	4	0.00475059
P4	GO:0090179	planar cell polarity pathway involved in neural tube closure	4/842	14/28943	0.000563843	0.00698381	0.00486771	Sfrp2/Wnt5a/Celsr1/Sfrp5	4	0.00475059
P4	GO:1905809	negative regulation of synapse organization	4/842	14/28943	0.000563843	0.00698381	0.00486771	Ptn/Neurod2/Wnt5a/Dkk1	4	0.00475059
P4	GO:2000644	regulation of receptor catabolic process	4/842	14/28943	0.000563843	0.00698381	0.00486771	Pcsk9/Laptm5/Furin/Mylip	4	0.00475059
P4	GO:0003229	ventricular cardiac muscle tissue development	8/842	65/28943	0.000578871	0.00713054	0.00496998	Notch1/Rxra/Hey2/Id2/Gata4/Heg1/Dsg2/Smad4	8	0.00950119
P4	GO:0002690	positive regulation of leukocyte chemotaxis	10/842	99/28943	0.00062196	0.00755864	0.00526836	Slamf1/Ptprj/Edn2/Cxcl13/Ptn/Rarres2/Lgmn/Ripor2/Wnt5a/Ccr6	10	0.0118765
P4	GO:0043279	response to alkaloid	9/842	82/28943	0.000628847	0.00758878	0.00528937	Ada/Bche/Casq2/Tmem38b/Drd5/Snca/Fadd/Ncam1/Crhbp	9	0.0106888
P4	GO:0061384	heart trabecula morphogenesis	6/842	37/28943	0.000640571	0.00760586	0.00530128	Notch1/Ovol2/Bmp7/Hey2/Heg1/Nfatc1	6	0.00712589
P4	GO:0007413	axonal fasciculation	5/842	25/28943	0.000674008	0.007894	0.00550211	Ephb2/Ncam1/Fezf2/Wnt5a/Crtac1	5	0.00593824
P4	GO:0045666	positive regulation of neuron differentiation	11/842	119/28943	0.000720807	0.00824609	0.00574751	Bmp7/Gdf6/Heyl/Adra2c/Atoh1/Trpc6/Neurod2/Sox11/Bmp6/Fezf2/Dkk1	11	0.0130641
P4	GO:0050869	negative regulation of B cell activation	6/842	38/28943	0.000742156	0.00844325	0.00588494	Il10/Laptm5/Cd300a/Id2/Btla/Ndfip1	6	0.00712589
P4	GO:0086004	regulation of cardiac muscle cell contraction	6/842	38/28943	0.000742156	0.00844325	0.00588494	Adora1/Atp1a1/Casq2/Kcnj2/Gata4/Dsg2	6	0.00712589
P4	GO:0060042	retina morphogenesis in camera-type eye	9/842	84/28943	0.000750388	0.00847195	0.00590494	Notch1/Casz1/Ptn/Trpm1/Grk1/Fat3/Impg2/Dscam/Rs1	9	0.0106888
P4	GO:0072074	kidney mesenchyme development	4/842	15/28943	0.00075124	0.00847195	0.00590494	Bmp7/Six2/Smad4/Pax2	4	0.00475059
P4	GO:1902337	regulation of apoptotic process involved in morphogenesis	4/842	15/28943	0.00075124	0.00847195	0.00590494	Notch1/Bmp7/Vdr/Pax2	4	0.00475059
P4	GO:0043254	regulation of protein-containing complex assembly	25/842	425/28943	0.000771526	0.00866185	0.0060373	Terf1/Ikbke/Camsap2/Nek7/Selp/Gsn/Insm1/Hck/Stmn1/Pink1/Cxcl13/Snca/Capg/Lmod3/Eps8/Ncam1/Rap1b/Cyfip2/Trim9/Vdac2/Psmc6/Lgals3/Asap1/Arhgap28/Dkk1	25	0.0296912
P4	GO:0002062	chondrocyte differentiation	11/842	120/28943	0.00077311	0.00866185	0.0060373	Sulf2/Sfrp2/Gdf6/Nfib/Nkx3-2/Serpinh1/Chst11/Bmp6/Rarb/Runx1/Six2	11	0.0130641
P4	GO:0008360	regulation of cell shape	13/842	159/28943	0.000797203	0.00887404	0.0061852	Hck/Pakap/Ptn/Plxna1/Plxnd1/Eps8/Parva/Plxnb1/Bves/Gas7/Aldoart2/Rhoj/Dnmbp	13	0.0154394
P4	GO:0002523	leukocyte migration involved in inflammatory response	5/842	26/28943	0.000814659	0.00899084	0.00626661	Slamf1/Fut7/Ptn/Ninj1/Ccr6	5	0.00593824
P4	GO:0060065	uterus development	5/842	26/28943	0.000814659	0.00899084	0.00626661	Kdm5b/Myocd/Wnt5a/Fshr/Smad4	5	0.00593824
P4	GO:0002720	positive regulation of cytokine production involved in immune response	9/842	85/28943	0.000817966	0.00899737	0.00627116	Fzd5/Slamf1/Nr4a3/Laptm5/Tnfrsf14/Spon2/Clnk/Gimap3/Wnt5a	9	0.0106888
P4	GO:0043392	negative regulation of DNA binding	7/842	53/28943	0.000827226	0.00899737	0.00627116	Id1/E2f1/Nfib/Hmox1/Hey2/Id2/Sox11	7	0.00831354
P4	GO:0045668	negative regulation of osteoblast differentiation	8/842	69/28943	0.000866213	0.00930144	0.00648309	Igfbp5/Notch1/Id1/Ski/Id2/Gdf10/Nfatc1/Hdac8	8	0.00950119
P4	GO:0021782	glial cell development	11/842	122/28943	0.000887184	0.00944348	0.0065821	Lamc3/Ski/Hdac11/Ifngr1/Pmp22/Nr1d1/Id2/Sox11/Sox4/Olig1/Sh3tc2	11	0.0130641
P4	GO:0046578	regulation of Ras protein signal transduction	15/842	203/28943	0.000938161	0.00988898	0.00689261	Psd4/Notch1/Dennd4c/Stmn1/Ephb2/Iqsec1/Eps8/Cadm4/Bcr/Ripor2/Kbtbd6/Rtn4r/Heg1/Psd2/Pdgfrb	15	0.0178147
P4	GO:1904036	negative regulation of epithelial cell apoptotic process	8/842	70/28943	0.000953453	0.0100093	0.00697648	Bcl2/Il10/Id1/Wfs1/Btc/Atoh1/Hmox1/Cast	8	0.00950119
P4	GO:2000241	regulation of reproductive process	16/842	225/28943	0.000970186	0.0100497	0.00700462	Inhbb/Ptgds/Notch1/Rxra/Ada/Bmp7/Unc5c/Ankrd31/Wnt5a/Fam170b/Stk3/Runx1/Ccr6/Tcp11/Dazl/Spink13	16	0.0190024
P4	GO:0036342	post-anal tail morphogenesis	5/842	27/28943	0.000976071	0.0100497	0.00700462	Sfrp2/Fgf3/Chst11/Wnt5a/Sfrp5	5	0.00593824
P4	GO:0003091	renal water homeostasis	4/842	16/28943	0.000978701	0.0100497	0.00700462	Wfs1/Aqp1/Adcy6/Aqp6	4	0.00475059
P4	GO:0010454	negative regulation of cell fate commitment	4/842	16/28943	0.000978701	0.0100497	0.00700462	Fzd7/Sfrp2/Casz1/Dkk1	4	0.00475059
P4	GO:0046642	negative regulation of alpha-beta T cell proliferation	4/842	16/28943	0.000978701	0.0100497	0.00700462	Cd44/Tnfrsf14/Btla/Ndfip1	4	0.00475059
P4	GO:0055119	relaxation of cardiac muscle	4/842	16/28943	0.000978701	0.0100497	0.00700462	Gsn/Pik3ca/Kcnj2/Chga	4	0.00475059
P4	GO:0060026	convergent extension	4/842	16/28943	0.000978701	0.0100497	0.00700462	Sfrp2/Nkd1/Wnt5a/Sfrp5	4	0.00475059
P4	GO:0030326	embryonic limb morphogenesis	12/842	143/28943	0.000996789	0.0101949	0.00710582	Pbx1/Notch1/Bmp7/Sfrp2/Crabp2/Ece1/Ski/Chst11/Rarb/Wnt5a/Smad4/Dkk1	12	0.0142518
P4	GO:0051480	regulation of cytosolic calcium ion concentration	7/842	55/28943	0.0010358	0.0104717	0.00729876	Hcrtr1/Calb2/Trpc6/P2rx1/Chga/Scgn/Wnt5a	7	0.00831354
P4	GO:0043303	mast cell degranulation	8/842	71/28943	0.00104759	0.0105268	0.00733718	Cd84/Ptgds/Nr4a3/Clnk/Gab2/Hmox1/Cd300a/Chga	8	0.00950119
P4	GO:0031667	response to nutrient levels	23/842	387/28943	0.00107339	0.0107235	0.00747428	Prkag3/Bcl2/Inhbb/Rxra/Ada/Slc2a2/Bche/Wnt2b/Pcsk9/Slc2a1/Ppargc1a/Cadps2/Lep/Galp/Sct/Meak7/Foxo3/Cpeb4/Pemt/Prl3a1/Fam107a/Vdr/Clpsl2	23	0.0273159
P4	GO:0030513	positive regulation of BMP signaling pathway	6/842	41/28943	0.0011227	0.0110875	0.00772797	Notch1/Zfp423/Sox11/Gata4/Acvrl1/Smad4	6	0.00712589
P4	GO:0007218	neuropeptide signaling pathway	9/842	89/28943	0.00113956	0.0111578	0.007777	Ecel1/Ntsr1/Hcrtr1/Gpr37/Galp/Nps/Rxfp3/Sstr3/Sstr5	9	0.0106888
P4	GO:1904705	regulation of vascular associated smooth muscle cell proliferation	8/842	72/28943	0.001149	0.0111578	0.007777	Igfbp5/Il10/Nr4a3/Ppargc1a/Hmox1/Mmp2/Myocd/Tafa5	8	0.00950119
P4	GO:0051261	protein depolymerization	11/842	126/28943	0.00115729	0.0111578	0.007777	Camsap2/Gsn/Nostrin/Pik3ca/Sh3gl2/Dnajc6/Stmn1/Capg/Lmod3/Eps8/Stmnd1	11	0.0130641
P4	GO:0003094	glomerular filtration	5/842	28/28943	0.00116007	0.0111578	0.007777	Adora1/Sulf2/Aqp1/Coro2b/Emp2	5	0.00593824
P4	GO:0003272	endocardial cushion formation	5/842	28/28943	0.00116007	0.0111578	0.007777	Notch1/Aplnr/Bmp7/Heyl/Smad4	5	0.00593824
P4	GO:0006837	serotonin transport	5/842	28/28943	0.00116007	0.0111578	0.007777	Snca/P2rx1/Cd300a/Lgals3/Gpm6b	5	0.00593824
P4	GO:0060039	pericardium development	5/842	28/28943	0.00116007	0.0111578	0.007777	Notch1/Rxra/Bmp7/Wnt5a/Heg1	5	0.00593824
P4	GO:0060445	branching involved in salivary gland morphogenesis	5/842	28/28943	0.00116007	0.0111578	0.007777	Bmp7/Lama5/Plxna1/Plxnd1/Lama1	5	0.00593824
P4	GO:0007612	learning	14/842	187/28943	0.0012078	0.0115524	0.00805203	Ntsr1/Bche/Ephb2/Drd5/Nptx2/Ptn/Atp1a3/Nps/Sct/Neurod2/Lgmn/Asic1/Dkk1/Sorcs3	14	0.0166271
P4	GO:0043271	negative regulation of ion transport	14/842	187/28943	0.0012078	0.0115524	0.00805203	Bcl2/Adora1/Ntsr1/Casq2/Gem/Pcsk9/Slc6a9/Ephb2/Lep/Snca/Nedd4/Cd300a/Wnk2/Gpm6b	14	0.0166271
P4	GO:0001886	endothelial cell morphogenesis	4/842	17/28943	0.00125054	0.0117866	0.00821524	Id1/Cnmd/Col22a1/Heg1	4	0.00475059
P4	GO:0003184	pulmonary valve morphogenesis	4/842	17/28943	0.00125054	0.0117866	0.00821524	Notch1/Heyl/Hey2/Nfatc1	4	0.00475059
P4	GO:0051589	negative regulation of neurotransmitter transport	4/842	17/28943	0.00125054	0.0117866	0.00821524	Snca/Rap1b/Asic1/Gpm6b	4	0.00475059
P4	GO:0060413	atrial septum morphogenesis	4/842	17/28943	0.00125054	0.0117866	0.00821524	Nsd2/Hey2/Sox4/Gata4	4	0.00475059
P4	GO:0060947	cardiac vascular smooth muscle cell differentiation	4/842	17/28943	0.00125054	0.0117866	0.00821524	Notch1/Hey2/Myocd/Pdgfrb	4	0.00475059
P4	GO:0090336	positive regulation of brown fat cell differentiation	4/842	17/28943	0.00125054	0.0117866	0.00821524	Sox13/Bmp7/Rreb1/Ffar4	4	0.00475059
P4	GO:0030514	negative regulation of BMP signaling pathway	7/842	57/28943	0.00128359	0.0119026	0.00829608	Notch1/Sfrp2/Cer1/Ski/Htra3/Wnt5a/Dkk1	7	0.00831354
P4	GO:0031018	endocrine pancreas development	7/842	57/28943	0.00128359	0.0119026	0.00829608	Insm1/Myt1/Gdf11/Sox4/Bmp6/Wnt5a/Onecut2	7	0.00831354
P4	GO:0044060	regulation of endocrine process	7/842	57/28943	0.00128359	0.0119026	0.00829608	Inhbb/Kdm5b/Bmp6/Crhbp/Vdr/Runx1/Smad4	7	0.00831354
P4	GO:0001952	regulation of cell-matrix adhesion	11/842	128/28943	0.00131581	0.0120974	0.00843187	Bcl2/Ptprj/Hpse/Myf5/Ninj1/Fam107a/Acvrl1/Emp2/Muc4/Onecut2/Gpm6b	11	0.0130641
P4	GO:0071695	anatomical structure maturation	19/842	299/28943	0.00131631	0.0120974	0.00843187	Fzd5/Bcl2/Notch1/Fam210b/Epha8/Srrm4/Lep/Mmp2/Plxnb1/Foxo3/Gdf11/Pmp22/Id2/Wnt5a/Runx1/Ccr6/Tcp11/Dazl/Pax2	19	0.0225653
P4	GO:0030534	adult behavior	14/842	189/28943	0.00133678	0.0122419	0.00853262	Ntsr1/Nr4a3/Usp46/Lep/Snca/Chl1/Eps8/Atp1a3/Pmp22/Id2/Crhbp/Rnf180/Septin5/Npc1	14	0.0166271
P4	GO:0007350	blastoderm segmentation	5/842	29/28943	0.00136852	0.0124884	0.00870437	Fzd5/Lama5/Pcsk6/Sema3f/Wnt5a	5	0.00593824
P4	GO:0046887	positive regulation of hormone secretion	13/842	169/28943	0.00139571	0.0126693	0.00883051	Trpa1/Inhbb/Edn2/Sct/Myrip/Sox11/Sox4/Bmp6/Nell2/Vdr/Runx1/Smad4/Ffar4	13	0.0154394
P4	GO:0033138	positive regulation of peptidyl-serine phosphorylation	11/842	129/28943	0.00140151	0.0126722	0.00883253	Bcl2/Sh2d3c/Cd44/Pik3ca/Sfrp2/Ifna15/Pink1/Snca/Tcl1b2/Tcl1b4/Wnt5a	11	0.0130641
P4	GO:0050680	negative regulation of epithelial cell proliferation	14/842	190/28943	0.00140546	0.0126722	0.00883253	Notch1/Sfrp2/Nfib/Ptn/Sparc/Prl3a1/Wnt5a/Cnmd/Stk3/Vdr/Acvrl1/Ift57/Nfatc1/Cxcr3	14	0.0166271
P4	GO:0014074	response to purine-containing compound	10/842	110/28943	0.0014083	0.0126722	0.00883253	Igfbp5/Adora1/Ada/Casq2/Tmem38b/Aqp1/Abcc9/Rap1b/P2rx1/Crhbp	10	0.0118765
P4	GO:0070050	neuron cellular homeostasis	6/842	43/28943	0.00144919	0.0129724	0.00904173	Slc17a7/Calb2/P2rx1/Scgn/Nell2/Chmp2b	6	0.00712589
P4	GO:0010507	negative regulation of autophagy	8/842	75/28943	0.00150094	0.0132745	0.00925234	Bcl2/Il10/Pink1/Lep/Snca/Hmox1/Gata4/Npc1	8	0.00950119
P4	GO:0055012	ventricular cardiac muscle cell differentiation	4/842	18/28943	0.00157107	0.0136761	0.00953222	Rxra/Hey2/Myocd/Rarb	4	0.00475059
P4	GO:1904424	regulation of GTP binding	4/842	18/28943	0.00157107	0.0136761	0.00953222	Gpsm1/Stmn1/Ripor2/Arhgap28	4	0.00475059
P4	GO:0043616	keratinocyte proliferation	7/842	59/28943	0.00157546	0.0136761	0.00953222	Ovol2/Sdr16c5/Wnt16/Vdr/Krt2/Ift57/Nfatc1	7	0.00831354
P4	GO:0070509	calcium ion import	7/842	59/28943	0.00157546	0.0136761	0.00953222	Cxcr4/Slc24a5/Trpv6/Micu1/Cacna1g/Lgals3/Pdgfrb	7	0.00831354
P4	GO:0021602	cranial nerve morphogenesis	5/842	30/28943	0.00160332	0.0138019	0.00961994	Mafb/Ephb2/Sema3f/Egr2/Pax2	5	0.00593824
P4	GO:0042749	regulation of circadian sleep/wake cycle	5/842	30/28943	0.00160332	0.0138019	0.00961994	Adora1/Ptgds/Ada/Nps/Nr1d1	5	0.00593824
P4	GO:0043950	positive regulation of cAMP-mediated signaling	5/842	30/28943	0.00160332	0.0138019	0.00961994	Ece1/Adcyap1r1/Sct/Chga/Ffar4	5	0.00593824
P4	GO:0060317	cardiac epithelial to mesenchymal transition	5/842	30/28943	0.00160332	0.0138019	0.00961994	Notch1/Heyl/Wnt16/Hey2/Smad4	5	0.00593824
P4	GO:0007422	peripheral nervous system development	8/842	76/28943	0.00163554	0.0140243	0.00977491	Heyl/Ski/Egr2/Nefh/Pmp22/Cldn1/Sh3tc2/Onecut2	8	0.00950119
P4	GO:0048863	stem cell differentiation	18/842	282/28943	0.00165737	0.0141727	0.00987837	Bcl2/Notch1/Ovol2/Tfap2c/Bmp7/Lama5/Sfrp2/Kdm4c/Ptn/Sema3f/Eomes/Krt10/Sox11/Gata4/Lbh/Smad4/Pax2/Efnb1	18	0.0213777
P4	GO:0002027	regulation of heart rate	10/842	113/28943	0.00172544	0.0146819	0.0102332	Ada/Casq2/Edn2/Kcna5/Scn10a/Hey2/Bves/Cacna1g/Kcnj2/Dsg2	10	0.0118765
P4	GO:0045926	negative regulation of growth	17/842	261/28943	0.0017785	0.0150162	0.0104663	Igfbp5/Bcl2/Ptprj/Sfrp2/Nkd1/Osgin1/Sema3f/Cirbp/Meis1/Lgmn/Bdkrb1/Wnt5a/Stk3/Acvrl1/Rtn4r/Smad4/Fhl1	17	0.02019
P4	GO:0001756	somitogenesis	8/842	77/28943	0.00177953	0.0150162	0.0104663	Notch1/Pax1/Sfrp2/Myf5/Wnt5a/Cdx1/Smad4/Dkk1	8	0.00950119
P4	GO:0007189	adenylate cyclase-activating G protein-coupled receptor signaling pathway	12/842	153/28943	0.00178218	0.0150162	0.0104663	Gpr161/Adra2c/Drd5/Pde4a/Adcy1/Gphb5/Chga/Adgrb1/Adcy6/Tcp11/Fshr/Cxcr3	12	0.0142518
P4	GO:0050672	negative regulation of lymphocyte proliferation	9/842	95/28943	0.00180639	0.0151707	0.010574	Il10/Cd44/Laptm5/Tnfrsf14/Cd300a/Sox11/Ripor2/Btla/Ndfip1	9	0.0106888
P4	GO:0007602	phototransduction	5/842	31/28943	0.00186641	0.0154735	0.010785	Rho/Grk1/Rdh11/Opn5/Rs1	5	0.00593824
P4	GO:0042634	regulation of hair cycle	5/842	31/28943	0.00186641	0.0154735	0.010785	Hpse/Tsku/Wnt5a/Smad4/Nfatc1	5	0.00593824
P4	GO:0042491	inner ear auditory receptor cell differentiation	7/842	61/28943	0.00191654	0.0158383	0.0110393	Notch1/Clrn1/Whrn/Atoh1/Hey2/Ripor2/Grxcr2	7	0.00831354
P4	GO:0034655	nucleobase-containing compound catabolic process	23/842	405/28943	0.00193471	0.0159374	0.0111084	Ikbke/Trdmt1/Ssb/E2f1/Fitm2/Ada/Pnrc2/Snd1/Ampd3/Dctpp1/Lsm4/Tent4b/Nudt7/Pde4a/Cirbp/Zc3h14/Nrde2/Brf1/Ang4/Cdadc1/Eif3e/Pabpc6/Dazl	23	0.0273159
P4	GO:0001666	response to hypoxia	15/842	219/28943	0.00199207	0.0163318	0.0113832	Bcl2/Adora1/Notch1/Ada/Plk3/Ece1/Pink1/Aqp1/Hif3a/Ucp2/Hmox1/Mmp2/Ang2/Ang4/Smad4	15	0.0178147
P4	GO:0030501	positive regulation of bone mineralization	6/842	46/28943	0.00206852	0.0168516	0.0117455	Rxra/Bmp7/Ptn/Bmp6/Vdr/Gpm6b	6	0.00712589
P4	GO:0071542	dopaminergic neuron differentiation	6/842	46/28943	0.00206852	0.0168516	0.0117455	Sfrp2/En2/Id2/Wnt5a/Dkk1/Pax2	6	0.00712589
P4	GO:0009612	response to mechanical stimulus	13/842	177/28943	0.00210902	0.0171006	0.0119191	Trpa1/Cxcr4/Gsn/Pik3ca/Atp1a1/Whrn/Ptn/Aqp1/Mmp2/Bdkrb1/Ripor2/Gata4/Pax2	13	0.0154394
P4	GO:0060977	coronary vasculature morphogenesis	5/842	32/28943	0.00215972	0.0174296	0.0121484	Notch1/Rxra/Hey2/Gata4/Pdgfrb	5	0.00593824
P4	GO:0045619	regulation of lymphocyte differentiation	15/842	221/28943	0.00217513	0.0175266	0.012216	Il10/Sox13/Cd44/Sox12/Ada/Zfp683/Dtx1/Gimap3/Foxo3/Pik3r6/Id2/Sox4/Nfam1/Runx1/Ndfip1	15	0.0178147
P4	GO:0006939	smooth muscle contraction	10/842	117/28943	0.00223567	0.0179421	0.0125056	Trpa1/Adora1/Ada/Sulf2/Edn2/Adra2c/Myocd/P2rx1/Cacna1g/Myh11	10	0.0118765
P4	GO:0015908	fatty acid transport	9/842	98/28943	0.0022406	0.0179421	0.0125056	Ntsr1/Fabp9/Fabp4/Crabp2/Slc2a1/Rbp2/Map2k6/Abcd4/Slc27a6	9	0.0106888
P4	GO:0017158	regulation of calcium ion-dependent exocytosis	6/842	47/28943	0.00231381	0.0184142	0.0128347	Notch1/Rph3a/Rap1b/Cacna1g/Trim9/Cadps	6	0.00712589
P4	GO:0048246	macrophage chemotaxis	6/842	47/28943	0.00231381	0.0184142	0.0128347	Slamf1/Ptprj/Edn2/Rarres2/Ninj1/Lgals3	6	0.00712589
P4	GO:0031668	cellular response to extracellular stimulus	16/842	245/28943	0.00232908	0.0184788	0.0128797	Prkag3/Bcl2/Inhbb/Rxra/Sfrp2/Wnt2b/Pcsk9/Slc2a1/Cadps2/Dctpp1/Foxo3/Cpeb4/Myocd/Bmp6/Fam107a/Vdr	16	0.0190024
P4	GO:0003161	cardiac conduction system development	4/842	20/28943	0.00237524	0.0185599	0.0129362	Notch1/Bves/Id2/Dsg2	4	0.00475059
P4	GO:0003214	cardiac left ventricle morphogenesis	4/842	20/28943	0.00237524	0.0185599	0.0129362	Notch1/Sfrp2/Hey2/Smad4	4	0.00475059
P4	GO:0003215	cardiac right ventricle morphogenesis	4/842	20/28943	0.00237524	0.0185599	0.0129362	Notch1/Hey2/Sox4/Gata4	4	0.00475059
P4	GO:0043374	CD8-positive, alpha-beta T cell differentiation	4/842	20/28943	0.00237524	0.0185599	0.0129362	Bcl2/Pax1/Eomes/Runx1	4	0.00475059
P4	GO:0044241	lipid digestion	4/842	20/28943	0.00237524	0.0185599	0.0129362	Lep/Aqp1/Enpp7/Npc1	4	0.00475059
P4	GO:0044321	response to leptin	4/842	20/28943	0.00237524	0.0185599	0.0129362	Inhbb/Nr4a3/Lep/Nr1d1	4	0.00475059
P4	GO:0060841	venous blood vessel development	4/842	20/28943	0.00237524	0.0185599	0.0129362	Notch1/Aplnr/Acvrl1/Heg1	4	0.00475059
P4	GO:0060973	cell migration involved in heart development	4/842	20/28943	0.00237524	0.0185599	0.0129362	Notch1/Bmp7/Bves/Pdgfrb	4	0.00475059
P4	GO:0097320	plasma membrane tubulation	4/842	20/28943	0.00237524	0.0185599	0.0129362	Sh3gl2/Plekhm2/Asap1/Pacsin2	4	0.00475059
P4	GO:2000725	regulation of cardiac muscle cell differentiation	4/842	20/28943	0.00237524	0.0185599	0.0129362	Fzd7/Myocd/Smad4/Dkk1	4	0.00475059
P4	GO:0009584	detection of visible light	5/842	33/28943	0.00248524	0.0192159	0.0133935	Rho/Grk1/Rdh11/Tulp1/Rs1	5	0.00593824
P4	GO:0033598	mammary gland epithelial cell proliferation	5/842	33/28943	0.00248524	0.0192159	0.0133935	Kdm5b/Tfap2c/Id2/Rreb1/Wnt5a	5	0.00593824
P4	GO:2000272	negative regulation of signaling receptor activity	5/842	33/28943	0.00248524	0.0192159	0.0133935	Ptprj/Slc6a9/Ephb2/Ppargc1a/Crhbp	5	0.00593824
P4	GO:0008585	female gonad development	10/842	119/28943	0.00253277	0.0193804	0.0135081	Bcl2/Edn2/Lep/Nobox/Mmp2/Foxo3/Nefh/Runx1/Fshr/Smad4	10	0.0118765
P4	GO:0050856	regulation of T cell receptor signaling pathway	6/842	48/28943	0.00258035	0.0196571	0.013701	Ptprj/Ada/Laptm5/Usp46/Cd300a/Lgals3	6	0.00712589
P4	GO:1990573	potassium ion import across plasma membrane	6/842	48/28943	0.00258035	0.0196571	0.013701	Atp1a1/Abcc9/Atp1a3/Kcnj2/Wnk2/Kcnk9	6	0.00712589
P4	GO:0010634	positive regulation of epithelial cell migration	12/842	160/28943	0.00258978	0.0196999	0.0137308	Angpt4/Aqp1/Iqsec1/Gab2/Hmox1/Nus1/Sparc/Rhoj/Lgmn/Rreb1/Wnt5a/Ccr6	12	0.0142518
P4	GO:1903039	positive regulation of leukocyte cell-cell adhesion	17/842	272/28943	0.00273543	0.0206557	0.014397	Sox13/Selp/Slamf1/Fut7/Cd44/Sox12/Ada/Nr4a3/Tnfrsf14/Lep/Gimap3/Fadd/Foxo3/Pik3r6/Sox4/Runx1/Efnb1	17	0.02019
P4	GO:0060402	calcium ion transport into cytosol	5/842	34/28943	0.00284492	0.0212319	0.0147986	Bcl2/Gimap3/Adcyap1r1/Trpm1/Cacna1g	5	0.00593824
P4	GO:2000108	positive regulation of leukocyte apoptotic process	5/842	34/28943	0.00284492	0.0212319	0.0147986	Pdcd1/Il10/Cd44/Nr4a3/Wnt5a	5	0.00593824
P4	GO:0050810	regulation of steroid biosynthetic process	8/842	83/28943	0.00286609	0.0212319	0.0147986	Atp1a1/Ddx20/H6pd/Ppargc1a/Lep/Ces1f/Nr1d1/Bmp6	8	0.00950119
P4	GO:0061469	regulation of type B pancreatic cell proliferation	4/842	21/28943	0.00286723	0.0212319	0.0147986	Sgpp2/Nr4a3/Nr1d1/Nr4a1	4	0.00475059
P4	GO:0070232	regulation of T cell apoptotic process	6/842	49/28943	0.00286929	0.0212319	0.0147986	Pdcd1/Bcl2/Ada/Fadd/Wnt5a/Lgals3	6	0.00712589
P4	GO:0009755	hormone-mediated signaling pathway	12/842	163/28943	0.00301668	0.0220948	0.0154001	Rxra/Bmp7/Heyl/Ywhah/Nedd4/Nr1d1/Gphb5/Crhbp/Zfp366/Rarb/Lbh/Fshr	12	0.0142518
P4	GO:0048286	lung alveolus development	7/842	66/28943	0.00302013	0.0220948	0.0154001	Hs6st1/Igfbp5/Itgb6/Ada/Tmem38b/Edn2/Myocd	7	0.00831354
P4	GO:0043154	negative regulation of cysteine-type endopeptidase activity involved in apoptotic process	8/842	84/28943	0.00308879	0.0225334	0.0157057	Cd44/Sfrp2/Aqp1/Snca/Plaur/Usp47/Nr4a1/Pax2	8	0.00950119
P4	GO:0042908	xenobiotic transport	5/842	35/28943	0.00324077	0.023383	0.0162979	Abcb11/Slc2a1/Slc17a3/Abcc4/Cldn1	5	0.00593824
P4	GO:2000406	positive regulation of T cell migration	5/842	35/28943	0.00324077	0.023383	0.0162979	Ccl20/Tnfrsf14/Cxcl13/Fadd/Wnt5a	5	0.00593824
P4	GO:1901016	regulation of potassium ion transmembrane transporter activity	7/842	67/28943	0.00328954	0.0235978	0.0164477	Lrrc52/Kcns1/Casq2/Abcc9/Nedd4/Klhl24/Fhl1	7	0.00831354
P4	GO:0051262	protein tetramerization	8/842	85/28943	0.00332472	0.0237842	0.0165776	Trpa1/Trpv6/Snca/Trpm1/Krt10/Kcnj2/Stk3/Krt1	8	0.00950119
P4	GO:0055013	cardiac muscle cell development	9/842	104/28943	0.00335619	0.0239761	0.0167113	Myo18b/Hey2/Bves/Myocd/Ang2/Gata4/Myh11/Pdgfrb/Smad4	9	0.0106888
P4	GO:0003180	aortic valve morphogenesis	4/842	22/28943	0.00342459	0.024131	0.0168193	Notch1/Hey2/Gata4/Nfatc1	4	0.00475059
P4	GO:0010039	response to iron ion	4/842	22/28943	0.00342459	0.024131	0.0168193	Bcl2/Snca/Hmox1/Bmp6	4	0.00475059
P4	GO:0032516	positive regulation of phosphoprotein phosphatase activity	4/842	22/28943	0.00342459	0.024131	0.0168193	Ppp1r15b/Cd300a/Itga1/Pdgfrb	4	0.00475059
P4	GO:0045606	positive regulation of epidermal cell differentiation	4/842	22/28943	0.00342459	0.024131	0.0168193	Notch1/Ovol2/Atoh1/Vdr	4	0.00475059
P4	GO:0060253	negative regulation of glial cell proliferation	4/842	22/28943	0.00342459	0.024131	0.0168193	Notch1/Ski/Ptn/Sox11	4	0.00475059
P4	GO:0032350	regulation of hormone metabolic process	6/842	51/28943	0.00351887	0.0247615	0.0172588	Myt1/Atp1a1/H6pd/Ppargc1a/Bmp6/Fshr	6	0.00712589
P4	GO:0045834	positive regulation of lipid metabolic process	13/842	188/28943	0.0035552	0.024932	0.0173776	Adora1/Ccdc3/Eef1a2/Nr4a3/Epha8/Ppargc1a/Sct/Ces1f/Elovl5/Nr1d1/Enpp7/Bmp6/Pdgfrb	13	0.0154394
P4	GO:0019229	regulation of vasoconstriction	8/842	86/28943	0.0035744	0.024932	0.0173776	Edn2/Adra2c/Lep/Kcna5/Mmp2/P2rx1/Chga/Dusp5	8	0.00950119
P4	GO:0051384	response to glucocorticoid	8/842	86/28943	0.0035744	0.024932	0.0173776	Bcl2/Il10/Rxra/Fibin/Bche/Aqp1/Fam107a/Sstr5	8	0.00950119
P4	GO:0001779	natural killer cell differentiation	5/842	36/28943	0.00367474	0.0253405	0.0176623	Pbx1/Slamf1/Zfp683/Id2/Nfil3	5	0.00593824
P4	GO:0003401	axis elongation	5/842	36/28943	0.00367474	0.0253405	0.0176623	Tfap2c/Sfrp2/Nkd1/Wnt5a/Sfrp5	5	0.00593824
P4	GO:0009154	purine ribonucleotide catabolic process	5/842	36/28943	0.00367474	0.0253405	0.0176623	Fitm2/Ada/Ampd3/Nudt7/Pde4a	5	0.00593824
P4	GO:0031069	hair follicle morphogenesis	5/842	36/28943	0.00367474	0.0253405	0.0176623	Igfbp5/Bcl2/Notch1/Foxq1/Runx1	5	0.00593824
P4	GO:0033273	response to vitamin	5/842	36/28943	0.00367474	0.0253405	0.0176623	Rxra/Ada/Bche/Pemt/Vdr	5	0.00593824
P4	GO:0048048	embryonic eye morphogenesis	5/842	36/28943	0.00367474	0.0253405	0.0176623	Fzd5/Bmp7/Sox11/Rarb/Pax2	5	0.00593824
P4	GO:0003407	neural retina development	8/842	87/28943	0.00383834	0.026363	0.018375	Notch1/Casz1/Ptn/Trpm1/Fat3/Gdf11/Neurod4/Rs1	8	0.00950119
P4	GO:0042246	tissue regeneration	7/842	69/28943	0.00388293	0.0265633	0.0185146	Fzd7/Pax7/Ptn/Ninj1/Gata4/Plg/Gjd4	7	0.00831354
P4	GO:0060425	lung morphogenesis	7/842	69/28943	0.00388293	0.0265633	0.0185146	Id1/Wnt2b/Nfib/Sox11/Gata4/Celsr1/Lama1	7	0.00831354
P4	GO:0044703	multi-organism reproductive process	13/842	190/28943	0.00388898	0.0265696	0.018519	Igfbp5/Fut7/Rxra/Adra2c/Ptn/Junb/Mmp2/Pmp22/P2rx1/Prl3a1/Crhbp/Vdr/Emp2	13	0.0154394
P4	GO:0042176	regulation of protein catabolic process	20/842	355/28943	0.00402828	0.0273995	0.0190974	Il10/Pcsk9/Plk3/Snca/Furin/Gipc1/Nkd1/Nedd4/Gclc/Serpinb1a/Mylip/Nkd2/Rnf180/Cdc20b/Wnt5a/Trib1/Adgrb1/Dlgap1/Ndfip1/Smad4	20	0.023753
P4	GO:0071383	cellular response to steroid hormone stimulus	12/842	169/28943	0.00404139	0.0273995	0.0190974	Bmp7/Atp1a1/Heyl/Ywhah/Aqp1/Nedd4/Zfp366/Fam107a/Sstr5/Lbh/Fshr/Npc1	12	0.0142518
P4	GO:0030728	ovulation	4/842	23/28943	0.00405126	0.0273995	0.0190974	Inhbb/Edn2/Lep/Foxo3	4	0.00475059
P4	GO:0060088	auditory receptor cell stereocilium organization	4/842	23/28943	0.00405126	0.0273995	0.0190974	Clrn1/Whrn/Ripor2/Grxcr2	4	0.00475059
P4	GO:0003300	cardiac muscle hypertrophy	9/842	107/28943	0.00405736	0.0273995	0.0190974	Notch1/Nr4a3/Ece1/Lep/Hey2/Myocd/Ang2/Gata4/Smad4	9	0.0106888
P4	GO:1901652	response to peptide	23/842	430/28943	0.00405821	0.0273995	0.0190974	Inhbb/Fut7/Notch1/Ptprj/Nr4a3/Dennd4c/Pcsk9/Slc2a1/Lep/Irf5/Rarres2/Atp1a3/Mmp2/Meak7/Egr2/Lgmn/Crhbp/Ang2/Cyc1/Adcy6/Nr4a1/Rab12/Camk2a	23	0.0273159
P4	GO:0001508	action potential	11/842	148/28943	0.0041099	0.0276762	0.0192903	Trpa1/Ntsr1/Ywhah/Kcna5/Nps/Scn10a/Pmp22/P2rx1/Cacna1g/Kcnj2/Dsg2	11	0.0130641
P4	GO:0035019	somatic stem cell population maintenance	8/842	88/28943	0.00411708	0.0276884	0.0192988	Tfap2c/Bmp7/Ski/Ldb2/Sox4/Lbh/Six2/Pax2	8	0.00950119
P4	GO:0010667	negative regulation of cardiac muscle cell apoptotic process	5/842	37/28943	0.00414883	0.0277215	0.0193219	Bcl2/Sfrp2/Hey2/Myocd/Gata4	5	0.00593824
P4	GO:0035909	aorta morphogenesis	5/842	37/28943	0.00414883	0.0277215	0.0193219	Notch1/Hey2/Sox4/Acvrl1/Pdgfrb	5	0.00593824
P4	GO:0045746	negative regulation of Notch signaling pathway	5/842	37/28943	0.00414883	0.0277215	0.0193219	Egfl7/Ovol2/Cbfa2t2/Bmp7/Hey2	5	0.00593824
P4	GO:0042098	T cell proliferation	15/842	237/28943	0.00420324	0.028011	0.0195236	Cxcr4/Slamf1/Cd44/Sh2d2a/Laptm5/Tnfrsf14/Lep/Fadd/Ripor2/Lgals3/Btla/Ifnar2/Ndfip1/Elf4/Efnb1	15	0.0178147
P4	GO:0042058	regulation of epidermal growth factor receptor signaling pathway	7/842	70/28943	0.00420843	0.028011	0.0195236	Adora1/Mvb12b/Ptprj/Btc/Plaur/Itga1/Afap1l2	7	0.00831354
P4	GO:0099054	presynapse assembly	6/842	53/28943	0.00427178	0.0283231	0.0197412	Fzd5/Pclo/Snca/Cntn5/Dkk1/Efnb1	6	0.00712589
P4	GO:0003073	regulation of systemic arterial blood pressure	10/842	129/28943	0.00452598	0.0294046	0.020495	Adora1/Ntsr1/Edn2/Ece1/Drd5/Rarres2/Slc4a5/Coro2b/Emp2/Fshr	10	0.0118765
P4	GO:0071621	granulocyte chemotaxis	10/842	129/28943	0.00452598	0.0294046	0.020495	Ccl20/Slamf1/Ptprj/Edn2/Cxcl13/Rarres2/Ccl17/Ripor2/Itga1/Lgals3	10	0.0118765
P4	GO:0010720	positive regulation of cell development	21/842	384/28943	0.00457907	0.0296018	0.0206325	Bcl2/Cxcr4/Notch1/E2f1/Crabp2/Ephb2/Hpse/Ptn/Plxna1/Lmod3/Plxnd1/Plxnb1/Egr2/Myf5/Id2/Sox11/Rreb1/Ninj1/Trib1/Runx1/Dscam	21	0.0249406
P4	GO:0016525	negative regulation of angiogenesis	9/842	109/28943	0.00458499	0.0296018	0.0206325	Angpt4/Ptn/Sparc/Cnmd/Adgrb1/Tafa5/Plg/Thbs2/Cxcr3	9	0.0106888
P4	GO:0060349	bone morphogenesis	9/842	109/28943	0.00458499	0.0296018	0.0206325	Pax1/Cer1/Dhrs3/Ski/Serpinh1/Col13a1/Bmp6/Rarb/Cdx1	9	0.0106888
P4	GO:0051099	positive regulation of binding	13/842	194/28943	0.00463259	0.0298718	0.0208206	Gpsm1/Stmn1/Ski/Plxnd1/Plaur/Spon1/Myocd/Nme1/Ripor2/Wnt5a/Stk3/Eif3e/Sting1	13	0.0154394
P4	GO:0006164	purine nucleotide biosynthetic process	14/842	217/28943	0.00471712	0.0302537	0.0210868	Ada/Hpca/Ppargc1a/Snca/Ampd3/Adcy1/Pank3/Prpsap2/Nme1/Aldoart2/Adssl1/Adcy6/Ndufb4/Ndufv1	14	0.0166271
P4	GO:0050805	negative regulation of synaptic transmission	8/842	90/28943	0.0047211	0.0302537	0.0210868	Adora1/Bche/Drd5/Rap1b/Arc/Asic1/Celf4/Sorcs3	8	0.00950119
P4	GO:0048485	sympathetic nervous system development	4/842	24/28943	0.00475104	0.0303327	0.0211418	Insm1/Sema3f/Sox11/Sox4	4	0.00475059
P4	GO:0050961	detection of temperature stimulus involved in sensory perception	4/842	24/28943	0.00475104	0.0303327	0.0211418	Cxcr4/Adora1/Ntsr1/Rho	4	0.00475059
P4	GO:1903204	negative regulation of oxidative stress-induced neuron death	4/842	24/28943	0.00475104	0.0303327	0.0211418	Il10/Nr4a3/Pink1/Meak7	4	0.00475059
P4	GO:0032374	regulation of cholesterol transport	7/842	72/28943	0.00492085	0.0312622	0.0217897	Ttc39b/Pcsk9/Lep/Furin/Ces1f/Nus1/Enpp7	7	0.00831354
P4	GO:0055008	cardiac muscle tissue morphogenesis	7/842	72/28943	0.00492085	0.0312622	0.0217897	Notch1/Rxra/Mylk2/Hey2/Wnt5a/Heg1/Smad4	7	0.00831354
P4	GO:0019722	calcium-mediated signaling	13/842	196/28943	0.00504507	0.0319097	0.0222411	Ccl20/Cxcr4/Selp/Ptprj/Ada/Casq2/Tmem38b/Edn2/Ncam1/Neurod2/Ccr6/Nfatc1/Cxcr3	13	0.0154394
P4	GO:0046888	negative regulation of hormone secretion	8/842	91/28943	0.00504748	0.0319097	0.0222411	Inhbb/Adora1/Edn2/Lep/Ucp2/Chga/Crhbp/Ffar4	8	0.00950119
P4	GO:0071560	cellular response to transforming growth factor beta stimulus	15/842	242/28943	0.00508646	0.0321168	0.0223854	Itgb6/Ovol2/Ski/Htra3/Ppargc1a/Col1a2/Furin/Tsku/Gipc1/Chst11/Myocd/Acvrl1/Runx1/Onecut2/Smad4	15	0.0178147
P4	GO:0045933	positive regulation of muscle contraction	6/842	55/28943	0.00513732	0.0323359	0.0225381	Mylk2/Ada/Atp1a1/Edn2/Myocd/Chga	6	0.00712589
P4	GO:0032760	positive regulation of tumor necrosis factor production	9/842	111/28943	0.00516452	0.0324116	0.0225908	Fzd5/Cd84/Ptprj/Ephb2/Spon2/Lep/Fadd/Ifngr1/Wnt5a	9	0.0106888
P4	GO:0046942	carboxylic acid transport	17/842	290/28943	0.0052027	0.0326116	0.0227302	Adora1/Abcb11/Ntsr1/Slc6a9/Lep/Snca/Slc6a13/Slco1a4/Slc7a10/Slc17a7/Nat3/Gipc1/Ces1f/Map2k6/Slc17a3/Abcc4/Slc22a6	17	0.02019
P4	GO:0061035	regulation of cartilage development	7/842	73/28943	0.00530932	0.0331993	0.0231399	Gdf6/Nkx3-2/Lep/Bmp6/Rarb/Wnt5a/Six2	7	0.00831354
P4	GO:1905330	regulation of morphogenesis of an epithelium	7/842	73/28943	0.00530932	0.0331993	0.0231399	Rxra/Bmp7/Wnt2b/Nkd1/Wnt5a/Six2/Pax2	7	0.00831354
P4	GO:0001829	trophectodermal cell differentiation	4/842	25/28943	0.00552762	0.0339959	0.0236951	Ada/Tfap2c/Junb/Eomes	4	0.00475059
P4	GO:0003323	type B pancreatic cell development	4/842	25/28943	0.00552762	0.0339959	0.0236951	Insm1/Gdf11/Bmp6/Wnt5a	4	0.00475059
P4	GO:0010640	regulation of platelet-derived growth factor receptor signaling pathway	4/842	25/28943	0.00552762	0.0339959	0.0236951	Ptprj/Snca/Myocd/Fshr	4	0.00475059
P4	GO:0034114	regulation of heterotypic cell-cell adhesion	4/842	25/28943	0.00552762	0.0339959	0.0236951	Il10/Cd44/Bmp7/Mbp	4	0.00475059
P4	GO:1903206	negative regulation of hydrogen peroxide-induced cell death	4/842	25/28943	0.00552762	0.0339959	0.0236951	Il10/Nr4a3/Pink1/Gpr37	4	0.00475059
P4	GO:0010594	regulation of endothelial cell migration	12/842	176/28943	0.00557163	0.0339959	0.0236951	Notch1/Angpt4/Cxcl13/Hmox1/Nus1/Sparc/Rhoj/Lgmn/Wnt5a/Adgrb1/Acvrl1/Emp2	12	0.0142518
P4	GO:0001662	behavioral fear response	6/842	56/28943	0.00561526	0.0339959	0.0236951	Asic4/Bcl2/Ephb2/Usp46/Neurod2/Asic1	6	0.00712589
P4	GO:0014068	positive regulation of phosphatidylinositol 3-kinase signaling	7/842	74/28943	0.00572035	0.0343953	0.0239735	Selp/Wnt16/Lep/Nedd4/Plxnb1/Fshr/Pdgfrb	7	0.00831354
P4	GO:0050727	regulation of inflammatory response	20/842	367/28943	0.00578405	0.0346976	0.0241842	Il10/Adora1/Fut7/Cd44/Cst7/Ada/Fabp4/Akna/Hpse/Alox5ap/Snca/Bcr/Pmp22/Nr1d1/Ninj1/Wnt5a/Krt1/Sting1/Ndfip1/Ffar4	20	0.023753
P4	GO:0055017	cardiac muscle tissue growth	9/842	113/28943	0.00579923	0.034708	0.0241914	Notch1/Rxra/Ncam1/Hey2/Meis1/Myocd/Ang2/Gata4/Heg1	9	0.0106888
P4	GO:1903034	regulation of response to wounding	12/842	177/28943	0.00582346	0.034739	0.024213	Cxcr4/Il10/Ephb2/Hpse/Ptn/Plaur/Cadm4/Rreb1/Tafa5/Rtn4r/Cldn1/Plg	12	0.0142518
P4	GO:1901136	carbohydrate derivative catabolic process	11/842	156/28943	0.00608367	0.0359831	0.0250802	Npl/Cd44/Fitm2/Ada/Hpse/Ampd3/Dctpp1/Nudt7/Pde4a/Cdadc1/Gnpda1	11	0.0130641
P4	GO:0030857	negative regulation of epithelial cell differentiation	6/842	57/28943	0.00612487	0.0359831	0.0250802	Notch1/Ovol2/Id1/Foxe3/Acvrl1/Six2	6	0.00712589
P4	GO:0031648	protein destabilization	6/842	57/28943	0.00612487	0.0359831	0.0250802	Gsn/Id1/Snca/Siah1a/Nr1d1/Mylip	6	0.00712589
P4	GO:0048538	thymus development	6/842	57/28943	0.00612487	0.0359831	0.0250802	Bcl2/Pbx1/Pax1/Mafb/Fadd/Fgf3	6	0.00712589
P4	GO:0032410	negative regulation of transporter activity	8/842	94/28943	0.00613072	0.0359831	0.0250802	Casq2/Gem/Pcsk9/Slc6a9/Ephb2/Snca/Nedd4/Ndfip1	8	0.00950119
P4	GO:0051899	membrane depolarization	8/842	94/28943	0.00613072	0.0359831	0.0250802	Ntsr1/Ywhah/Best2/Gclc/Scn10a/Cacna1g/Chrna2/Fhl1	8	0.00950119
P4	GO:0009791	post-embryonic development	10/842	135/28943	0.00621397	0.0364303	0.0253919	Fzd5/Bcl2/Kdm5b/Myt1/Grk1/Siah1a/Chst11/Heg1/Hmgn1/Dscam	10	0.0118765
P4	GO:0006582	melanin metabolic process	4/842	26/28943	0.00638452	0.037219	0.0259416	Bcl2/Slc24a5/Gipc1/Wnt5a	4	0.00475059
P4	GO:0016082	synaptic vesicle priming	4/842	26/28943	0.00638452	0.037219	0.0259416	Cadps2/Snca/Unc13c/Cadps	4	0.00475059
P4	GO:2000050	regulation of non-canonical Wnt signaling pathway	4/842	26/28943	0.00638452	0.037219	0.0259416	Sfrp2/Nkd1/Wnt5a/Sfrp5	4	0.00475059
P4	GO:0032365	intracellular lipid transport	5/842	41/28943	0.00648528	0.0374677	0.0261149	Pcsk9/Gramd1b/Nus1/Abcd4/Npc1	5	0.00593824
P4	GO:0032689	negative regulation of interferon-gamma production	5/842	41/28943	0.00648528	0.0374677	0.0261149	Il10/Slamf1/Laptm5/Zfp683/Gimap3	5	0.00593824
P4	GO:0042572	retinol metabolic process	5/842	41/28943	0.00648528	0.0374677	0.0261149	Dhrs9/Adh6b/Sdr16c5/Dhrs3/Rdh11	5	0.00593824
P4	GO:0051154	negative regulation of striated muscle cell differentiation	5/842	41/28943	0.00648528	0.0374677	0.0261149	Fzd7/Notch1/Myocd/Smad4/Dkk1	5	0.00593824
P4	GO:0043030	regulation of macrophage activation	6/842	58/28943	0.00666731	0.0383909	0.0267585	Il10/Cd84/Cst7/Snca/Nr1d1/Wnt5a	6	0.00712589
P4	GO:0140353	lipid export from cell	6/842	58/28943	0.00666731	0.0383909	0.0267585	Kdm5b/Lep/Map2k6/Bmp6/Abcc4/Runx1	6	0.00712589
P4	GO:0007043	cell-cell junction assembly	11/842	158/28943	0.00667772	0.038408	0.0267704	Fzd5/Gpbar1/Aplnr/Pard6b/Ephb2/Pmp22/Gjb2/Gjb6/Cldn10/Cldn1/Heg1	11	0.0130641
P4	GO:0045637	regulation of myeloid cell differentiation	14/842	226/28943	0.00669387	0.0384581	0.0268053	Lmo2/Mafb/Fam210b/Lep/Fadd/Foxo3/Meis1/Nme1/Id2/Ninj1/Trib1/Runx1/Fshr/Ndfip1	14	0.0166271
P4	GO:0050773	regulation of dendrite development	10/842	137/28943	0.00687383	0.0394044	0.0274648	Camsap2/Id1/Bmp7/Ephb2/Ywhah/Ptn/Trpc6/Fat3/Nedd4/Sdc2	10	0.0118765
P4	GO:0070374	positive regulation of ERK1 and ERK2 cascade	14/842	227/28943	0.00694915	0.0397872	0.0277317	Gpbar1/Ccl20/Cxcr4/Slamf1/Notch1/Cd44/Hcrtr1/Ccl17/Rap1b/Gata4/Arhgap8/Fshr/Pdgfrb/Ffar4	14	0.0166271
P4	GO:0003009	skeletal muscle contraction	5/842	42/28943	0.00718897	0.0404918	0.0282228	Mylk2/Synm/Stac3/Kcnj2/Nr4a1	5	0.00593824
P4	GO:0007528	neuromuscular junction development	6/842	59/28943	0.00724375	0.0405512	0.0282641	Ptn/Pdzrn3/Nedd4/Unc13c/Ky/Pmp22	6	0.00712589
P4	GO:2000649	regulation of sodium ion transmembrane transporter activity	6/842	59/28943	0.00724375	0.0405512	0.0282641	Pcsk9/Ywhah/Fxyd3/Nedd4/Wnk2/Klhl24	6	0.00712589
P4	GO:0042423	catecholamine biosynthetic process	4/842	27/28943	0.00732512	0.0405512	0.0282641	Insm1/Gpr37/Snca/Moxd1	4	0.00475059
P4	GO:0051291	protein heterooligomerization	4/842	27/28943	0.00732512	0.0405512	0.0282641	Col1a2/Krt10/Krt1/Calhm3	4	0.00475059
P4	GO:0060575	intestinal epithelial cell differentiation	4/842	27/28943	0.00732512	0.0405512	0.0282641	Fzd5/Cbfa2t2/Nkx3-2/Gata4	4	0.00475059
P4	GO:0062009	secondary palate development	4/842	27/28943	0.00732512	0.0405512	0.0282641	Itgb6/Sox11/Wnt5a/Smad4	4	0.00475059
P4	GO:0072012	glomerulus vasculature development	4/842	27/28943	0.00732512	0.0405512	0.0282641	Notch1/Bmp7/Aqp1/Pdgfrb	4	0.00475059
P4	GO:2000647	negative regulation of stem cell proliferation	4/842	27/28943	0.00732512	0.0405512	0.0282641	Ovol2/Nfib/Rarb/Nfatc1	4	0.00475059
P4	GO:0007266	Rho protein signal transduction	10/842	139/28943	0.00758671	0.0418647	0.0291797	Stmn1/Col1a2/Eps8/Bcr/Rhoj/Ripor2/Celsr1/Rtn4r/Heg1/Pdgfrb	10	0.0118765
P4	GO:0071277	cellular response to calcium ion	7/842	78/28943	0.00760557	0.0418793	0.0291898	Hpca/Alox5ap/Junb/Neurod2/Krt10/Lgmn/Crhbp	7	0.00831354
P4	GO:0120162	positive regulation of cold-induced thermogenesis	8/842	98/28943	0.00783886	0.0427532	0.0297989	Cxcr4/Fabp4/Decr1/Ppargc1a/Lep/Ucp2/Pemt/Ffar4	8	0.00950119
P4	GO:0002548	monocyte chemotaxis	6/842	60/28943	0.00785533	0.0427532	0.0297989	Ccl20/Ccl17/Lgmn/Ninj1/Lgals3/Ctsg	6	0.00712589
P4	GO:0031641	regulation of myelination	6/842	60/28943	0.00785533	0.0427532	0.0297989	Rxrg/Rxra/Cst7/Ptn/Egr2/Rarb	6	0.00712589
P4	GO:0035924	cellular response to vascular endothelial growth factor stimulus	6/842	60/28943	0.00785533	0.0427532	0.0297989	Notch1/Pik3ca/Cadm4/Nus1/Nr4a1/Pdgfrb	6	0.00712589
P4	GO:0046902	regulation of mitochondrial membrane permeability	6/842	60/28943	0.00785533	0.0427532	0.0297989	Bcl2/Gimap3/Gclc/Hebp2/Vdac2/Camk2a	6	0.00712589
P4	GO:0048255	mRNA stabilization	6/842	60/28943	0.00785533	0.0427532	0.0297989	Ikbke/E2f1/Tent4b/Cirbp/Pabpc6/Dazl	6	0.00712589
P4	GO:0051930	regulation of sensory perception of pain	6/842	60/28943	0.00785533	0.0427532	0.0297989	Trpa1/Il10/Adora1/Ntsr1/Adra2c/Ncam1	6	0.00712589
P4	GO:0008206	bile acid metabolic process	5/842	43/28943	0.0079442	0.0430103	0.0299781	Abcb11/Lep/Akr1d1/Ces1f/Nr1d1	5	0.00593824
P4	GO:0045066	regulatory T cell differentiation	5/842	43/28943	0.0079442	0.0430103	0.0299781	Fut7/Cd44/Sox12/Gimap3/Foxo3	5	0.00593824
P4	GO:0045823	positive regulation of heart contraction	5/842	43/28943	0.0079442	0.0430103	0.0299781	Ada/Atp1a1/Edn2/Hey2/Chga	5	0.00593824
P4	GO:0051281	positive regulation of release of sequestered calcium ion into cytosol	5/842	43/28943	0.0079442	0.0430103	0.0299781	Aplnr/Ntsr1/Snca/Bdkrb1/Cxcr3	5	0.00593824
P4	GO:0014020	primary neural tube formation	9/842	119/28943	0.00806814	0.0434989	0.0303187	Ovol2/Bmp7/Sfrp2/Ski/Wnt5a/Celsr1/Ift57/Sfrp5/Pax2	9	0.0106888
P4	GO:0048709	oligodendrocyte differentiation	9/842	119/28943	0.00806814	0.0434989	0.0303187	Cxcr4/Sox13/Notch1/Ptprj/Ptn/Hdac11/Neurod4/Id2/Olig1	9	0.0106888
P4	GO:0045669	positive regulation of osteoblast differentiation	7/842	79/28943	0.00814109	0.0437552	0.0304973	Suco/Bmp7/Sfrp2/Sox11/Bmp6/Gdf10/Ffar4	7	0.00831354
P4	GO:0002903	negative regulation of B cell apoptotic process	4/842	28/28943	0.00835263	0.0444343	0.0309706	Pdcd1/Bcl2/Cd44/Ada	4	0.00475059
P4	GO:0032148	activation of protein kinase B activity	4/842	28/28943	0.00835263	0.0444343	0.0309706	Adra2c/Wnt5a/Ang2/Ang4	4	0.00475059
P4	GO:0061298	retina vasculature development in camera-type eye	4/842	28/28943	0.00835263	0.0444343	0.0309706	Rhoj/Acvrl1/Lama1/Pdgfrb	4	0.00475059
P4	GO:0035637	multicellular organismal signaling	11/842	163/28943	0.00836207	0.0444343	0.0309706	Trpa1/Drd5/Kcna5/Abcc9/Cacng3/Scn10a/Pmp22/P2rx1/Cacna1g/Kcnj2/Dsg2	11	0.0130641
P4	GO:0010812	negative regulation of cell-substrate adhesion	6/842	61/28943	0.0085032	0.0448811	0.0312821	Fzd7/Notch1/Coro2b/Fam107a/Acvrl1/Muc4	6	0.00712589
P4	GO:0033003	regulation of mast cell activation	6/842	61/28943	0.0085032	0.0448811	0.0312821	Cd84/Nr4a3/Gab2/Hmox1/Cd300a/Cd300lb	6	0.00712589
P4	GO:0043407	negative regulation of MAP kinase activity	6/842	61/28943	0.0085032	0.0448811	0.0312821	Ptprj/Bmp7/Sfrp2/Dusp7/Cd300a/Sfrp5	6	0.00712589
P4	GO:0010830	regulation of myotube differentiation	5/842	44/28943	0.00875278	0.0456173	0.0317952	Bcl2/Notch1/Lmod3/Myf5/Myocd	5	0.00593824
P4	GO:0016575	histone deacetylation	8/842	100/28943	0.00881621	0.0457577	0.0318931	Aplnr/Sdr16c5/Pink1/Hdac11/Eomes/Mier2/Rcor2/Hdac8	8	0.00950119
P4	GO:0051781	positive regulation of cell division	8/842	100/28943	0.00881621	0.0457577	0.0318931	Prok1/Btc/Ptn/Fgf3/Gipc1/Rxfp3/Sstr5/Lbh	8	0.00950119
P4	GO:1902107	positive regulation of leukocyte differentiation	13/842	210/28943	0.00882376	0.0457577	0.0318931	Il10/Sox13/Sox12/Ada/Gimap3/Fadd/Foxo3/Pik3r6/Id2/Sox4/Ninj1/Trib1/Runx1	13	0.0154394
P4	GO:0001947	heart looping	6/842	62/28943	0.00918849	0.0472224	0.032914	Notch1/Aplnr/Ovol2/Wnt5a/Gata4/Ift57	6	0.00712589
P4	GO:0045744	negative regulation of G protein-coupled receptor signaling pathway	6/842	62/28943	0.00918849	0.0472224	0.032914	Rgs13/Aplnr/Ada/Stmn1/Grk3/Snca	6	0.00712589
P4	GO:0007163	establishment or maintenance of cell polarity	14/842	235/28943	0.00928214	0.0476563	0.0332164	BC034090/Gpsm1/Gsn/Pard6b/Ubxn2b/Aqp1/Parva/Amotl2/Ust/Rap1b/Rhoj/Ripor2/Wnt5a/Lama1	14	0.0166271
P4	GO:0045123	cellular extravasation	7/842	81/28943	0.00929465	0.0476731	0.0332281	Selp/Fut7/Lep/Fadd/Bcr/Ripor2/Itga1	7	0.00831354
P4	GO:0043502	regulation of muscle adaptation	8/842	101/28943	0.00933769	0.0477044	0.0332499	Igfbp5/Prkag3/Notch1/Nr4a3/Ece1/Foxo3/Smad4/Nfatc1	8	0.00950119
P4	GO:1903312	negative regulation of mRNA metabolic process	8/842	101/28943	0.00933769	0.0477044	0.0332499	Ikbke/E2f1/Tent4b/Cirbp/Zc3h14/Pabpc6/Dazl/Celf4	8	0.00950119
P4	GO:0043534	blood vessel endothelial cell migration	9/842	122/28943	0.00942901	0.0477666	0.0332933	Cxcr4/Notch1/Angpt4/Hmox1/Nus1/Rhoj/Acvrl1/Nr4a1/Emp2	9	0.0106888
P4	GO:0001759	organ induction	4/842	29/28943	0.00947009	0.0477666	0.0332933	Wnt2b/Fgf3/Wnt5a/Dkk1	4	0.00475059
P4	GO:0001919	regulation of receptor recycling	4/842	29/28943	0.00947009	0.0477666	0.0332933	Pcsk9/Ece1/Snca/Bves	4	0.00475059
P4	GO:0008156	negative regulation of DNA replication	4/842	29/28943	0.00947009	0.0477666	0.0332933	Terf1/Smarcal1/Enpp7/Gmnc	4	0.00475059
P4	GO:0010954	positive regulation of protein processing	4/842	29/28943	0.00947009	0.0477666	0.0332933	Gsn/Hpse/Spon1/Nkd2	4	0.00475059
P4	GO:0042659	regulation of cell fate specification	4/842	29/28943	0.00947009	0.0477666	0.0332933	Fzd7/Sfrp2/Wnt5a/Dkk1	4	0.00475059
P4	GO:0048384	retinoic acid receptor signaling pathway	4/842	29/28943	0.00947009	0.0477666	0.0332933	Rxrg/Rxra/Dhrs3/Rarb	4	0.00475059
P4	GO:0060045	positive regulation of cardiac muscle cell proliferation	4/842	29/28943	0.00947009	0.0477666	0.0332933	Notch1/Ncam1/Hey2/Gata4	4	0.00475059
P4	GO:0060444	branching involved in mammary gland duct morphogenesis	4/842	29/28943	0.00947009	0.0477666	0.0332933	Kdm5b/Tfap2c/Wnt5a/Vdr	4	0.00475059
P4	GO:0060571	morphogenesis of an epithelial fold	4/842	29/28943	0.00947009	0.0477666	0.0332933	Ovol2/Bmp7/Wnt2b/Wnt5a	4	0.00475059
P4	GO:0061311	cell surface receptor signaling pathway involved in heart development	4/842	29/28943	0.00947009	0.0477666	0.0332933	Notch1/Hey2/Wnt5a/Dkk1	4	0.00475059
P4	GO:1901863	positive regulation of muscle tissue development	4/842	29/28943	0.00947009	0.0477666	0.0332933	Bcl2/Ppargc1a/Lmod3/Myf5	4	0.00475059
P4	GO:1902932	positive regulation of alcohol biosynthetic process	4/842	29/28943	0.00947009	0.0477666	0.0332933	Ntsr1/Adcyap1r1/Snca/Bmp6	4	0.00475059
P4	GO:0150115	cell-substrate junction organization	8/842	102/28943	0.0098818	0.0496915	0.034635	Bcl2/Ptprj/Iqsec1/Coro2b/Bcr/Fam107a/Acvrl1/Gpm6b	8	0.00950119
P4	GO:0010517	regulation of phospholipase activity	6/842	63/28943	0.00991231	0.0496915	0.034635	Hpca/Adcyap1r1/Snca/Ang2/Ang4/Pdgfrb	6	0.00712589
P4	GO:0042698	ovulation cycle	6/842	63/28943	0.00991231	0.0496915	0.034635	Edn2/Lep/Ptn/Foxo3/Runx1/Fshr	6	0.00712589
P4	GO:1902807	negative regulation of cell cycle G1/S phase transition	7/842	82/28943	0.00991425	0.0496915	0.034635	Bcl2/Eef1aknmt/Sde2/Plk3/Ppp2r5c/Fam107a/Fhl1	7	0.00831354
P10	GO:0007601	visual perception	16/580	161/28943	1.70713e-07	4.23111e-05	2.89412e-05	Pdc/Abca4/Gabrr2/Pde6b/Rho/Cacna2d4/Col1a1/Prcd/Nxnl2/Impg2/Tulp1/Guca1b/Epas1/Nyx/Arr3/Rs1	16	0.0275862
P10	GO:0060041	retina development in camera-type eye	17/580	183/28943	1.88346e-07	4.43177e-05	3.03137e-05	Tgfb2/Casz1/Gnb1/Pde6b/Slc4a5/Rho/Tub/Cdon/Neurod4/Rhoj/Nrl/Acvrl1/Impg2/Tulp1/Hps1/Pax2/Rs1	17	0.0293103
P10	GO:0007411	axon guidance	19/580	259/28943	1.41047e-06	0.000214118	0.000146459	Gbx2/Gli2/Cxcr4/Nfasc/Tgfb2/Chn1/Unc5c/Nr4a3/Epha8/Apbb1/Ncam1/Ephb1/Sema3b/Sema3f/Unc5b/Efna2/Ngfr/Sema6b/Efna5	19	0.0327586
P10	GO:0050965	detection of temperature stimulus involved in sensory perception of pain	6/580	20/28943	1.9258e-06	0.000266553	0.000182325	Cxcr4/Ntsr1/Ano1/Nr2f6/Ephb1/Tac4	6	0.0103448
P10	GO:0045109	intermediate filament organization	9/580	74/28943	1.70075e-05	0.00106716	0.000729949	Pkp1/Nefh/Krt10/Krt15/Krt87/Krt86/Krt5/Krt8/Klhl24	9	0.0155172
P10	GO:1903725	regulation of phospholipid metabolic process	7/580	42/28943	1.83753e-05	0.00112304	0.00076817	Acsl3/Abca2/Chrm5/Scarb1/Apoc1/Enpp7/Adgrf5	7	0.012069
P10	GO:0035914	skeletal muscle cell differentiation	10/580	94/28943	1.93302e-05	0.00114432	0.000782722	Btg2/Mylk2/Mef2d/Heyl/Cdon/Ephb1/Fos/Ankrd33/Nr4a1/Lemd2	10	0.0172414
P10	GO:0031641	regulation of myelination	8/580	60/28943	2.53622e-05	0.00130033	0.000889439	Rxrg/Rxra/Wasf3/Ifng/Tmem98/Ngfr/Zfp488/Rarg	8	0.0137931
P10	GO:0046877	regulation of saliva secretion	4/580	10/28943	3.045e-05	0.00144745	0.000990071	Aqp1/Tac4/Neurog1/Adrb1	4	0.00689655
P10	GO:0046777	protein autophosphorylation	16/580	241/28943	3.24347e-05	0.00149141	0.00102014	Stk25/Nek2/Nek6/Mylk2/Epha8/Pink1/Fgfr3/Eif2ak1/Calm3/Csk/Ephb1/Nlk/Wnk2/Syk/Acvr1b/Camk2a	16	0.0275862
P10	GO:0033209	tumor necrosis factor-mediated signaling pathway	9/580	81/28943	3.54643e-05	0.00155804	0.00106572	Rraga/Actn4/Gas6/Syk/Krt8/Krt18/Tnfrsf17/Peli3/Tjp2	9	0.0155172
P10	GO:0048013	ephrin receptor signaling pathway	6/580	34/28943	5.26492e-05	0.00204766	0.00140062	Chn1/Epha8/Rbpj/Ephb1/Efna2/Efna5	6	0.0103448
P10	GO:0010862	positive regulation of pathway-restricted SMAD protein phosphorylation	7/580	50/28943	5.92404e-05	0.00223028	0.00152553	Inhbb/Tgfb2/Bmp10/Gdf2/Acvrl1/Acvr1b/Bmp15	7	0.012069
P10	GO:0045686	negative regulation of glial cell differentiation	6/580	37/28943	8.64903e-05	0.00292385	0.00199994	Gpr37l1/Lin28a/Casz1/Fgfr3/Tmem98/Nr1d1	6	0.0103448
P10	GO:0043303	mast cell degranulation	8/580	71/28943	8.69822e-05	0.00292385	0.00199994	Ptgds/Nr4a3/Clnk/Il4ra/Tac4/Chga/Syk/Cplx2	8	0.0137931
P10	GO:0045603	positive regulation of endothelial cell differentiation	4/580	13/28943	9.8823e-05	0.00322959	0.00220907	Atoh8/Gdf2/Acvrl1/Btg1b	4	0.00689655
P10	GO:0007156	homophilic cell adhesion via plasma membrane adhesion molecules	10/580	114/28943	0.000101862	0.00330595	0.0022613	Cdh20/Ptprf/Igsf21/Clstn1/Cadm4/Cdh13/Ptpn23/Fat2/Cdhr3/Cdhr1	10	0.0172414
P10	GO:0031645	negative regulation of nervous system process	5/580	25/28943	0.000121065	0.00377305	0.0025808	Il10/Npy2r/Ifng/Tmem98/Tac4	5	0.00862069
P10	GO:0035357	peroxisome proliferator activated receptor signaling pathway	5/580	25/28943	0.000121065	0.00377305	0.0025808	Rxra/Actn4/Stard10/Alox8/Ncoa1	5	0.00862069
P10	GO:0045989	positive regulation of striated muscle contraction	4/580	14/28943	0.000136162	0.00405257	0.00277199	Mylk2/Atp1a1/Smtn/Chga	4	0.00689655
P10	GO:0030857	negative regulation of epithelial cell differentiation	7/580	57/28943	0.000138959	0.00405257	0.00277199	Tgfb2/Id1/Mmp9/Fgfr3/Ifng/Spry2/Acvrl1	7	0.012069
P10	GO:0002064	epithelial cell development	15/580	245/28943	0.000140367	0.00405257	0.00277199	Cxcr4/Insm1/Id1/Fgfr3/Slc4a5/St14/Map7/Krt10/Rarg/Heg1/Kcne1/Cdsn/Epas1/Tjp2/Bmp15	15	0.0258621
P10	GO:0072593	reactive oxygen species metabolic process	15/580	245/28943	0.000140367	0.00405257	0.00277199	Pid1/Ncf2/Prdx6/Pink1/Drd5/P2rx7/Snca/Ddit4/Sh3pxd2b/Ngfr/Syk/Adgrb1/Ncf4/Vav1/Pax2	15	0.0258621
P10	GO:0045666	positive regulation of neuron differentiation	10/580	119/28943	0.000145685	0.00415512	0.00284214	Gli2/Heyl/Lin28a/Cdon/Ifng/Ngfr/Timp2/Ncoa1/Neurog1/Hspa1b	10	0.0172414
P10	GO:0030178	negative regulation of Wnt signaling pathway	12/580	168/28943	0.000155787	0.00439004	0.00300282	Mesp1/Tsku/Tpbgl/Sox30/Shisa6/Nlk/Axin2/Barx1/Lect2/Amer2/Axin1/Sfrp5	12	0.0206897
P10	GO:0001822	kidney development	18/580	334/28943	0.000159293	0.00443571	0.00303407	Gli2/Cxcr4/Tgfb2/Fmn1/Mmp9/Sulf2/Wnt2b/Cer1/Heyl/Lin28a/Aqp1/Bmp10/Pygo1/Arid5b/Ifng/Ap1b1/Sox4/Pax2	18	0.0310345
P10	GO:0045765	regulation of angiogenesis	17/580	308/28943	0.0001814	0.00479588	0.00328043	Cxcr4/Il10/Tgfb2/Id1/Mmp9/Adgrb2/Aqp1/Ngfr/Rhoj/Vash1/Ninj1/Erap1/Gdf2/Spry2/Adgrb1/Acvrl1/Btg1b	17	0.0293103
P10	GO:0006672	ceramide metabolic process	9/580	101/28943	0.000199391	0.00518418	0.00354602	Abca2/St6galnac3/Acer2/P2rx7/Cers1/Plpp2/Enpp7/St3gal1/Cerk	9	0.0155172
P10	GO:0003094	glomerular filtration	5/580	28/28943	0.000213111	0.00535133	0.00366036	Sulf2/Aqp1/Gas6/Coro2b/Adgrf5	5	0.00862069
P10	GO:0030900	forebrain development	20/580	407/28943	0.000240614	0.0057772	0.00395165	Atg16l1/Gbx2/Gli2/Cxcr4/Btg2/Ttc21b/Wnt2b/Nr4a3/Akna/Fgfr3/Rbpj/Cckar/Ncor2/Aqp1/Tsku/Cdon/Ncam1/Ccdc85c/Sema6b/Rax	20	0.0344828
P10	GO:0060324	face development	7/580	63/28943	0.000262241	0.00604521	0.00413498	Tgfb2/Braf/Mmp2/Arid5b/Col1a1/Rarg/Mapk1	7	0.012069
P10	GO:0045494	photoreceptor cell maintenance	6/580	45/28943	0.000264622	0.00604521	0.00413498	Abca4/Rho/Tub/Nxnl2/Cdhr1/Tulp1	6	0.0103448
P10	GO:0061351	neural precursor cell proliferation	13/580	206/28943	0.000286579	0.00627274	0.00429062	Gbx2/Gli2/Cxcr4/Btg2/Gpr37l1/Insm1/Akna/Ncor2/Cdon/Ephb1/Neurod4/Ngfr/Dbn1	13	0.0224138
P10	GO:0007163	establishment or maintenance of cell polarity	14/580	235/28943	0.000306391	0.00651307	0.004455	Stk25/BC034090/Pard6b/Lmna/Macf1/Rufy3/Aqp1/Ephb1/Fscn2/Rhoj/Hsp90aa1/Ripor2/Rhobtb2/Spry2	14	0.0241379
P10	GO:0045064	T-helper 2 cell differentiation	4/580	17/28943	0.000308631	0.00651307	0.004455	Bcl3/Il4ra/Nlrp3/Batf	4	0.00689655
P10	GO:2000112	regulation of cellular macromolecule biosynthetic process	22/580	482/28943	0.000335153	0.0069789	0.00477363	Btg2/Abca2/Rxra/Lsm14b/Acer2/Slc6a9/Lin28a/Pink1/Tardbp/Ppp1cb/Eif2ak1/Gfpt1/Bcl3/Mgat4d/Cirbp/Cpeb4/Sox4/Enc1/Pabpc1/Mapk1/Pum3/Ppp1r3c	22	0.037931
P10	GO:0048593	camera-type eye morphogenesis	11/580	157/28943	0.000342225	0.0070328	0.0048105	Casz1/Fgfr3/Aqp1/Tsku/Cdon/Ephb1/Meis1/Nrl/Impg2/Pax2/Rs1	11	0.0189655
P10	GO:0002026	regulation of the force of heart contraction	5/580	31/28943	0.000350635	0.00703964	0.00481518	Atp1a1/Ifng/Chga/Myh7/Adrb1	5	0.00862069
P10	GO:0003085	negative regulation of systemic arterial blood pressure	5/580	31/28943	0.000350635	0.00703964	0.00481518	Gpr37l1/Ntsr1/Smtn/Tac4/Adrb1	5	0.00862069
P10	GO:1901216	positive regulation of neuron death	10/580	133/28943	0.000360307	0.00717482	0.00490764	Ncf2/Tgfb2/Ptprf/C1qa/Fgfr3/Snca/Ddit4/Ifng/Ngfr/Fos	10	0.0172414
P10	GO:0030330	DNA damage response, signal transduction by p53 class mediator	7/580	67/28943	0.000384794	0.00745203	0.00509726	Acer2/Kmt5a/Bcl3/Usp10/Batf/Ppp2r5c/Sox4	7	0.012069
P10	GO:0035019	somatic stem cell population maintenance	8/580	88/28943	0.000390604	0.00751935	0.0051433	Fgfr3/Ldb2/Rbpj/Braf/Med24/Sox4/Lbh/Pax2	8	0.0137931
P10	GO:0001503	ossification	20/580	426/28943	0.00043172	0.0078355	0.00535955	Gli2/H3f3a/Rxra/Id1/Mmp9/Mef2d/Lmna/Cer1/Fgfr3/Rbpj/P2rx7/Rflna/Tph1/Jund/Mmp2/Sh3pxd2b/Col1a1/Axin2/Gdf2/Mapk1	20	0.0344828
P10	GO:0009584	detection of visible light	5/580	33/28943	0.000473891	0.00833109	0.00569854	Gnb1/Rho/Cacna2d4/Tulp1/Rs1	5	0.00862069
P10	GO:0003254	regulation of membrane depolarization	6/580	50/28943	0.000474444	0.00833109	0.00569854	Ntsr1/P2rx7/Hcn4/Gclc/Ngfr/Slmap	6	0.0103448
P10	GO:0032526	response to retinoic acid	8/580	91/28943	0.000490178	0.00854363	0.00584392	Rxrg/Rxra/Acer2/Aqp1/Map7/Ncoa1/Rarg/Pax2	8	0.0137931
P10	GO:2001259	positive regulation of cation channel activity	8/580	92/28943	0.000527603	0.00886749	0.00606545	Ntsr1/Calm3/Akap7/Ifng/Kcne2/Kcne1/Gal/Adrb1	8	0.0137931
P10	GO:0072659	protein localization to plasma membrane	16/580	308/28943	0.000540844	0.00905769	0.00619554	Acsl3/Pid1/Nfasc/Macf1/Gas6/Csk/Rab8b/Map7/Ppp1r9b/Ttc7b/Nhlrc1/Slmap/Adcy6/Krt18/Washc1/Camk2a	16	0.0275862
P10	GO:0098657	import into cell	14/580	250/28943	0.00056888	0.00929565	0.00635831	Acsl3/Ntsr1/Atp1a1/Slc1a7/Slc6a9/Slc2a1/Trpv6/Snca/Slc6a5/Hcn4/Ifng/Wnk2/Kcne2/Adrb1	14	0.0241379
P10	GO:0032675	regulation of interleukin-6 production	11/580	167/28943	0.000577184	0.00934864	0.00639456	Inpp5d/Il10/C1qtnf4/Spon2/P2rx7/Gas6/Csk/Ifng/Syk/Mbp/Afap1l2	11	0.0189655
P10	GO:0051090	regulation of DNA-binding transcription factor activity	20/580	436/28943	0.000577454	0.00934864	0.00639456	Il10/Id1/Ntsr1/Heyl/Pink1/Ppargc1a/Bcl3/Gas6/Arid5b/Adcy1/Nlrp3/Csf3/Syk/Neurog1/Trib1/Nfam1/Mapk1/Ripk4/Camk2a/Sfrp5	20	0.0344828
P10	GO:0010934	macrophage cytokine production	6/580	52/28943	0.000587668	0.00943879	0.00645622	Tgfb2/Spon2/P2rx7/Gas6/Ifng/Nlrp3	6	0.0103448
P10	GO:0021694	cerebellar Purkinje cell layer formation	4/580	20/28943	0.000599015	0.00949147	0.00649225	Ttc21b/Whrn/Ttll1/Faim2	4	0.00689655
P10	GO:0044321	response to leptin	4/580	20/28943	0.000599015	0.00949147	0.00649225	Pid1/Inhbb/Nr4a3/Nr1d1	4	0.00689655
P10	GO:0043524	negative regulation of neuron apoptotic process	12/580	195/28943	0.000607122	0.00949598	0.00649534	Il10/Btg2/Nr4a3/Pink1/Ppargc1a/Braf/Snca/Gclc/Unc5b/Cpeb4/Ngfr/Faim2	12	0.0206897
P10	GO:0002063	chondrocyte development	5/580	35/28943	0.000627193	0.00967727	0.00661934	Sulf2/Rflna/Serpinh1/Axin2/Rarg	5	0.00862069
P10	GO:0003209	cardiac atrium morphogenesis	5/580	35/28943	0.000627193	0.00967727	0.00661934	Tgfb2/Bmp10/Mesp1/Sox4/Heg1	5	0.00862069
P10	GO:0042472	inner ear morphogenesis	9/580	120/28943	0.000714729	0.0105439	0.00721214	Gbx2/Gli2/Nr4a3/Whrn/Foxi1/Ripor2/Neurog1/Spry2/Pax2	9	0.0155172
P10	GO:0030833	regulation of actin filament polymerization	10/580	146/28943	0.000750518	0.0110029	0.0075261	Fmn1/Arhgap40/Capg/Eps8/Cotl1/Csf3/Dbn1/Washc1/Svil/Cdc42ep2	10	0.0172414
P10	GO:0030308	negative regulation of cell growth	12/580	200/28943	0.000758798	0.0110213	0.00753867	Tgfb2/Spg20/Bmp10/Osgin1/Sema3b/Sema3f/Cirbp/Ppp1r9b/Gdf2/Acvrl1/Acvr1b/Sema6b	12	0.0206897
P10	GO:0046580	negative regulation of Ras protein signal transduction	6/580	55/28943	0.000795549	0.0114491	0.00783128	Tgfb2/Rasa2/Timp2/Ripor2/Spry2/Heg1	6	0.0103448
P10	GO:0055010	ventricular cardiac muscle tissue morphogenesis	6/580	55/28943	0.000795549	0.0114491	0.00783128	Tgfb2/Rxra/Rbpj/Bmp10/Myh7/Heg1	6	0.0103448
P10	GO:0120162	positive regulation of cold-induced thermogenesis	8/580	98/28943	0.000803649	0.0114785	0.00785137	Cxcr4/Fabp4/Ppargc1a/Il4ra/Kdm6b/Syk/Epas1/Adrb1	8	0.0137931
P10	GO:0009636	response to toxic substance	9/580	122/28943	0.000804907	0.0114785	0.00785137	Prdx6/Xpa/Pink1/Inmt/Cers1/Slc17a3/Scn8a/Mapk1/Mbp	9	0.0155172
P10	GO:0003203	endocardial cushion morphogenesis	5/580	37/28943	0.000814898	0.0115163	0.00787722	Tgfb2/Heyl/Cplane2/Rbpj/Acvrl1	5	0.00862069
P10	GO:0098876	vesicle-mediated transport to the plasma membrane	10/580	148/28943	0.000833629	0.0117106	0.00801017	Acsl3/Macf1/Clstn1/Csk/Rab8b/Ptpn23/Rab11fip4/Arhgap8/Krt18/Washc1	10	0.0172414
P10	GO:0030148	sphingolipid biosynthetic process	8/580	99/28943	0.000859248	0.0117977	0.00806974	Abca2/St6galnac3/Acer2/P2rx7/Cers1/Elovl5/Enpp7/St3gal1	8	0.0137931
P10	GO:0048545	response to steroid hormone	13/580	232/28943	0.000878963	0.0119205	0.00815371	Il10/Tgfb2/Rxra/Atp1a1/Heyl/Trim63/Padi2/Ncor2/Aqp1/Ddit4/Ncoa1/Lbh/Mbp	13	0.0224138
P10	GO:0015711	organic anion transport	17/580	356/28943	0.000941582	0.0125172	0.00856187	Slc52a3/Ntsr1/Slc1a7/Slc6a9/Slc2a1/Pla2g2d/Pla2g1b/P2rx7/Snca/Slc4a5/Slc6a5/Stard10/Slc16a5/Slc17a3/Syk/Slc22a28/Slc22a30	17	0.0293103
P10	GO:0045582	positive regulation of T cell differentiation	9/580	125/28943	0.000957345	0.0126198	0.00863205	Actl6a/Il4ra/Brd7/Ifng/Nlrp3/Hsp90aa1/Sox4/Syk/Egr3	9	0.0155172
P10	GO:0045444	fat cell differentiation	14/580	265/28943	0.00100192	0.0129533	0.00886021	Inhbb/Fabp4/Nr4a3/Ncor2/Tph1/Nudt7/Arid5b/Sh3pxd2b/Nr1d1/Axin2/Nr4a1/Axin1/Adgrf5/Adrb1	14	0.0241379
P10	GO:0071805	potassium ion transmembrane transport	12/580	207/28943	0.00102332	0.0131047	0.00896373	Kcnn3/Atp1a1/Kcna5/Calm3/Hcn4/Akap7/Wnk2/Klhl24/Kcne2/Kcne1/Gal/Kcnv2	12	0.0206897
P10	GO:0009952	anterior/posterior pattern specification	13/580	236/28943	0.00102755	0.0131047	0.00896373	Gbx2/Gli2/Btg2/Wnt2b/Cer1/Heyl/Rbpj/Mesp1/Cdon/Axin2/Barx1/Neurog1/Rarg	13	0.0224138
P10	GO:0031330	negative regulation of cellular catabolic process	13/580	236/28943	0.00102755	0.0131047	0.00896373	Il10/Pkp1/Rraga/Pink1/Tardbp/Snca/Apoc1/Furin/Cirbp/Axin2/Timp2/Pabpc1/Washc1	13	0.0224138
P10	GO:0042832	defense response to protozoan	5/580	39/28943	0.00104156	0.0131465	0.0089923	Il10/Bcl3/Il4ra/Ifng/Batf	5	0.00862069
P10	GO:0051043	regulation of membrane protein ectodomain proteolysis	4/580	23/28943	0.0010439	0.0131465	0.0089923	Il10/Ifng/Timp2/Adra2a	4	0.00689655
P10	GO:0060456	positive regulation of digestive system process	4/580	23/28943	0.0010439	0.0131465	0.0089923	Aqp1/Tac4/Enpp7/Adrb1	4	0.00689655
P10	GO:0060395	SMAD protein signal transduction	8/580	102/28943	0.00104479	0.0131465	0.0089923	Inhbb/Tgfb2/Atoh8/Bmp10/Cilp/Fos/Gdf2/Bmp15	8	0.0137931
P10	GO:0043030	regulation of macrophage activation	6/580	58/28943	0.00105604	0.0131474	0.00899292	Il10/Snca/Il4ra/Jund/Nr1d1/Adgrf5	6	0.0103448
P10	GO:0071333	cellular response to glucose stimulus	10/580	153/28943	0.00107494	0.0132273	0.00904763	Myt1/Lin28a/Ano1/Gas6/Nr1d1/Sox4/Pde8b/Efna5/Pax2/Adra2a	10	0.0172414
P10	GO:0071695	anatomical structure maturation	15/580	299/28943	0.00113159	0.0136896	0.00936379	Nfasc/H3f3a/Tgfb2/C1qa/Epha8/Fgfr3/Rbpj/Rflna/Mmp2/Kcne1/Tcp11/Washc1/Epas1/Gal/Pax2	15	0.0258621
P10	GO:0060351	cartilage development involved in endochondral bone morphogenesis	5/580	40/28943	0.00117096	0.0139581	0.00954744	Cer1/Serpinh1/Col1a1/Axin2/Rarg	5	0.00862069
P10	GO:1904707	positive regulation of vascular associated smooth muscle cell proliferation	5/580	40/28943	0.00117096	0.0139581	0.00954744	Mmp9/Mef2d/Nr4a3/Ppargc1a/Mmp2	5	0.00862069
P10	GO:0090288	negative regulation of cellular response to growth factor stimulus	8/580	104/28943	0.00118533	0.0140611	0.00961792	Sulf2/Spg20/Cer1/Ptprf/Cadm4/Ngfr/Spry2/Lemd2	8	0.0137931
P10	GO:0033138	positive regulation of peptidyl-serine phosphorylation	9/580	129/28943	0.00119619	0.0140732	0.00962616	Pink1/Braf/Snca/Gas6/Ifng/Csf3/Hsp90aa1/Spry2/Axin1	9	0.0155172
P10	GO:0060562	epithelial tube morphogenesis	18/580	397/28943	0.00121548	0.0142644	0.00975698	Gbx2/Gli2/Cxcr4/Kdm5b/Tgfb2/Fmn1/Wnt2b/Rbpj/Mesp1/Gatad2a/St14/Sox4/Gdf2/Spry2/Acvrl1/Rarg/Sfrp5/Pax2	18	0.0310345
P10	GO:1903204	negative regulation of oxidative stress-induced neuron death	4/580	24/28943	0.00123298	0.0144339	0.00987292	Il10/Nr4a3/Pink1/Meak7	4	0.00689655
P10	GO:0043470	regulation of carbohydrate catabolic process	6/580	60/28943	0.001263	0.0145831	0.00997496	Ppp1cb/Ppargc1a/P2rx7/Ddit4/Ifng/Ppp1r3c	6	0.0103448
P10	GO:0010812	negative regulation of cell-substrate adhesion	6/580	61/28943	0.00137743	0.0154338	0.0105569	Acer2/Actn4/Coro2b/Col1a1/Acvrl1/Efna5	6	0.0103448
P10	GO:0046470	phosphatidylcholine metabolic process	6/580	61/28943	0.00137743	0.0154338	0.0105569	Acsl3/Pla2g2d/Pla2g1b/Scarb1/Apoc1/Pla2g7	6	0.0103448
P10	GO:0048762	mesenchymal cell differentiation	13/580	245/28943	0.00143986	0.015923	0.0108915	Gbx2/Tgfb2/Akna/Heyl/Rbpj/Sema3b/Sema3f/Col1a1/Axin2/Spry2/Mapk1/Sema6b/Pax2	13	0.0224138
P10	GO:1903206	negative regulation of hydrogen peroxide-induced cell death	4/580	25/28943	0.00144478	0.015923	0.0108915	Il10/Gpr37l1/Nr4a3/Pink1	4	0.00689655
P10	GO:0010092	specification of animal organ identity	5/580	42/28943	0.00146494	0.0160699	0.010992	Wnt2b/Rbpj/Mesp1/Axin2/Pax2	5	0.00862069
P10	GO:0061081	positive regulation of myeloid leukocyte cytokine production involved in immune response	5/580	42/28943	0.00146494	0.0160699	0.010992	Nr4a3/Spon2/P2rx7/Ifng/Syk	5	0.00862069
P10	GO:0032386	regulation of intracellular transport	16/580	339/28943	0.00148126	0.0161736	0.0110629	Abca2/Ttc21b/Mylk2/Pink1/Tardbp/Rufy3/Gas6/Dnajc13/Ptpn23/Ifng/Nefh/Nup153/Dbn1/Arhgap8/Mapk1/Kcne1	16	0.0275862
P10	GO:0043154	negative regulation of cysteine-type endopeptidase activity involved in apoptotic process	7/580	84/28943	0.0014975	0.0162607	0.0111225	Mmp9/Aqp1/Snca/Gas6/Nr4a1/Hspa1b/Pax2	7	0.012069
P10	GO:0060711	labyrinthine layer development	6/580	62/28943	0.00149961	0.0162607	0.0111225	Il10/Rbpj/St14/Ncoa1/Vash1/Mapk1	6	0.0103448
P10	GO:0031396	regulation of protein ubiquitination	12/580	218/28943	0.00159099	0.0169011	0.0115605	Pink1/Fgfr3/Gclc/Hsp90aa1/Sox4/Nhlrc1/Spry2/Trib1/Adgrb1/Axin1/Washc1/Peli3	12	0.0206897
P10	GO:0006487	protein N-linked glycosylation	6/580	63/28943	0.00162985	0.0170539	0.011665	Mgat4f/Mlec/Gfpt1/Mgat4d/Mgat5b/Mgat3	6	0.0103448
P10	GO:0031424	keratinization	6/580	63/28943	0.00162985	0.0170539	0.011665	Kazn/Krt87/Krt86/Krt5/Krt8/Cdsn	6	0.0103448
P10	GO:0032924	activin receptor signaling pathway	5/580	43/28943	0.00163074	0.0170539	0.011665	Inhbb/Cer1/Bmp10/Gdf2/Acvr1b	5	0.00862069
P10	GO:0045823	positive regulation of heart contraction	5/580	43/28943	0.00163074	0.0170539	0.011665	Tgfb2/Atp1a1/Smtn/Chga/Adrb1	5	0.00862069
P10	GO:0045216	cell-cell junction organization	12/580	219/28943	0.00165342	0.0172145	0.0117749	Cdh20/Nfasc/Pkp1/Tgfb2/Pard6b/Whrn/Actn4/Cldn23/Csk/Ptpn23/Heg1/Tjp2	12	0.0206897
P10	GO:0071276	cellular response to cadmium ion	4/580	26/28943	0.00168066	0.0174211	0.0119162	Mmp9/Cer1/Fos/Mapk1	4	0.00689655
P10	GO:0071880	adenylate cyclase-activating adrenergic receptor signaling pathway	4/580	26/28943	0.00168066	0.0174211	0.0119162	Drd5/Chga/Adra2a/Adrb1	4	0.00689655
P10	GO:0046889	positive regulation of lipid biosynthetic process	8/580	110/28943	0.00169927	0.0175753	0.0120217	Acsl3/Ppargc1a/Scarb1/Elovl5/Ifng/Nr1d1/Enpp7/Adgrf5	8	0.0137931
P10	GO:0033344	cholesterol efflux	6/580	64/28943	0.00176852	0.0178982	0.0122425	Abca2/Pltp/Scarb1/Apoc1/Tsku/Apof	6	0.0103448
P10	GO:0071260	cellular response to mechanical stimulus	6/580	64/28943	0.00176852	0.0178982	0.0122425	Atp1a1/Tmem150c/Aqp1/Col1a1/Ripor2/Pax2	6	0.0103448
P10	GO:0005978	glycogen biosynthetic process	5/580	44/28943	0.0018099	0.0181607	0.0124221	Ppp1cb/Gfpt1/Nr1d1/Nhlrc1/Ppp1r3c	5	0.00862069
P10	GO:0008277	regulation of G protein-coupled receptor signaling pathway	9/580	138/28943	0.001911	0.018933	0.0129503	Pdc/Grk3/Snca/Tub/Ppp1r9b/Chga/Camk2a/Adrb1/Arr3	9	0.0155172
P10	GO:0034369	plasma lipoprotein particle remodeling	4/580	27/28943	0.001942	0.0190397	0.0130233	Pltp/Scarb1/Apoc1/Pla2g7	4	0.00689655
P10	GO:0042423	catecholamine biosynthetic process	4/580	27/28943	0.001942	0.0190397	0.0130233	Tgfb2/Insm1/Snca/Epas1	4	0.00689655
P10	GO:0021675	nerve development	7/580	88/28943	0.00196026	0.019139	0.0130913	Sulf2/Fgfr3/Ephb1/Sema3f/Ngfr/Neurog1/Pax2	7	0.012069
P10	GO:0051881	regulation of mitochondrial membrane potential	7/580	88/28943	0.00196026	0.019139	0.0130913	Pid1/Spg20/Pink1/P2rx7/Gclc/Hebp2/Ngfr	7	0.012069
P10	GO:0007266	Rho protein signal transduction	9/580	139/28943	0.00200789	0.0193129	0.0132102	Eps8/Prag1/Cdh13/Ngfr/Rhoj/Ripor2/Heg1/Cdc42ep2/Adrb1	9	0.0155172
P10	GO:0071482	cellular response to light stimulus	8/580	113/28943	0.00201501	0.0193129	0.0132102	Sde2/Mmp9/Xpa/Aqp1/Rho/Cers1/Mmp2/Rs1	8	0.0137931
P10	GO:0060612	adipose tissue development	6/580	66/28943	0.00207249	0.0197033	0.0134772	Spg20/Lmna/Ppargc1a/Arid5b/Sh3pxd2b/Ncoa1	6	0.0103448
P10	GO:0016311	dephosphorylation	16/580	351/28943	0.00210477	0.0199265	0.0136299	Inpp5d/Tgfb2/Chrm5/Ptprf/Pink1/Ppp1cb/Calm3/Ptpn23/Plpp2/Ifng/Ctdsp2/Ppp1r9b/Ppp2r5c/Mtmr6/Ppp6r3/Dusp5	16	0.0275862
P10	GO:0043266	regulation of potassium ion transport	8/580	114/28943	0.00212994	0.0199671	0.0136577	Cckar/Kcna5/Akap7/Wnk2/Klhl24/Kcne2/Kcne1/Gal	8	0.0137931
P10	GO:0048477	oogenesis	8/580	114/28943	0.00212994	0.0199671	0.0136577	Inhbb/H3f3a/Sohlh2/Ddx20/Rps6/Hfm1/Washc1/Taf4b	8	0.0137931
P10	GO:0045786	negative regulation of cell cycle	17/580	385/28943	0.00216572	0.0202219	0.013832	Nabp1/Btg2/Eef1aknmt/Sde2/Nek2/Rps6/Fgfr3/Apbb1/Smarca5/Brd7/Ctdsp2/Alox8/Timp2/Ppp2r5c/Nr4a1/Prpf19/Btg1b	17	0.0293103
P10	GO:0034504	protein localization to nucleus	15/580	320/28943	0.0021937	0.0204426	0.013983	Tgfb2/Lmna/Xpa/Tardbp/Bcl3/Pygo1/Ifng/Tmem98/Col1a1/Ngfr/Nup153/Syk/Tnpo1/Mapk1/Lmnb1	15	0.0258621
P10	GO:0001707	mesoderm formation	6/580	67/28943	0.00223849	0.0206555	0.0141286	Nr4a3/Macf1/Mesp1/Kdm6b/Axin1/Pax2	6	0.0103448
P10	GO:0098739	import across plasma membrane	11/580	198/28943	0.00228354	0.0209611	0.0143376	Ntsr1/Atp1a1/Slc6a9/Slc2a1/Trpv6/Slc6a5/Hcn4/Ifng/Wnk2/Kcne2/Adrb1	11	0.0189655
P10	GO:0050771	negative regulation of axonogenesis	6/580	68/28943	0.00241431	0.0219339	0.015003	Spg20/Rufy3/Sema3b/Sema3f/Sema6b/Mbp	6	0.0103448
P10	GO:0060323	head morphogenesis	5/580	47/28943	0.00243389	0.0220692	0.0150955	Tgfb2/Braf/Mmp2/Arid5b/Col1a1	5	0.00862069
P10	GO:0043153	entrainment of circadian clock by photoperiod	4/580	29/28943	0.00254644	0.0225837	0.0154475	Ppp1cb/Pde6b/Nr2f6/Fbxl21	4	0.00689655
P10	GO:0048384	retinoic acid receptor signaling pathway	4/580	29/28943	0.00254644	0.0225837	0.0154475	Rxrg/Rxra/Actn4/Rarg	4	0.00689655
P10	GO:0060045	positive regulation of cardiac muscle cell proliferation	4/580	29/28943	0.00254644	0.0225837	0.0154475	Rbpj/Bmp10/Ncam1/Mapk1	4	0.00689655
P10	GO:0009150	purine ribonucleotide metabolic process	18/580	425/28943	0.00255302	0.0225837	0.0154475	Acsl3/Pid1/Pmvk/Ppargc1a/P2rx7/Snca/Nudt7/Ddit4/Hkdc1/Ifng/Adcy1/Pipox/Myh7/Adcy6/Ndufb4/Ndufv1/Ak3/Entpd7	18	0.0310345
P10	GO:0032206	positive regulation of telomere maintenance	6/580	70/28943	0.00279687	0.0242395	0.0165801	Nek2/Actl6a/Cct4/Actr8/Mapk1/Ino80c	6	0.0103448
P10	GO:0099601	regulation of neurotransmitter receptor activity	6/580	70/28943	0.00279687	0.0242395	0.0165801	Slc6a9/Ppargc1a/Ifng/Shisa6/Shisa8/Klhl24	6	0.0103448
P10	GO:0021602	cranial nerve morphogenesis	4/580	30/28943	0.00289221	0.0248371	0.0169888	Ephb1/Sema3f/Neurog1/Pax2	4	0.00689655
P10	GO:0042749	regulation of circadian sleep/wake cycle	4/580	30/28943	0.00289221	0.0248371	0.0169888	Ptgds/Npy2r/Nr1d1/Adrb1	4	0.00689655
P10	GO:0010799	regulation of peptidyl-threonine phosphorylation	5/580	49/28943	0.00292832	0.0250557	0.0171384	Cadm4/Ddit4/Spry2/Mapk1/Axin1	5	0.00862069
P10	GO:0006338	chromatin remodeling	15/580	330/28943	0.00293524	0.0250694	0.0171477	Kdm5b/H3f3a/Actl6a/Lmna/Kdm4c/Padi2/Gatad2a/Smarca5/Brd7/Macroh2a2/Kdm6b/Actr8/Axin1/Ino80c/Lmnb1	15	0.0258621
P10	GO:0031331	positive regulation of cellular catabolic process	18/580	431/28943	0.00296089	0.0252426	0.0172662	Atg16l1/Btg2/Abca2/Pink1/Tardbp/P2rx7/Snca/Cers1/Gclc/Ifng/Axin2/Enpp7/Cdc20b/Pabpc1/Trib1/Axin1/Hspa1b/Adra2a	18	0.0310345
P10	GO:0060986	endocrine hormone secretion	6/580	71/28943	0.00300433	0.0254401	0.0174013	Inhbb/Kdm5b/Trpv6/Aqp1/Rab8b/Gal	6	0.0103448
P10	GO:0051048	negative regulation of secretion	11/580	206/28943	0.00309821	0.0258056	0.0176513	Inhbb/Npy2r/Braf/Snca/Anpep/Chga/Neurog1/Pde8b/Asic1/Tcp11/Adra2a	11	0.0189655
P10	GO:0006998	nuclear envelope organization	5/580	50/28943	0.00320097	0.0261965	0.0179186	Lmna/Tardbp/Parp11/Lemd2/Lmnb1	5	0.00862069
P10	GO:0045663	positive regulation of myoblast differentiation	5/580	50/28943	0.00320097	0.0261965	0.0179186	Actl6a/Brd7/Cdon/Ripor2/Sox4	5	0.00862069
P10	GO:0034763	negative regulation of transmembrane transport	9/580	149/28943	0.00320875	0.0261965	0.0179186	Pid1/Tgfb2/Mmp9/Ntsr1/Slc6a9/Calm3/Cers1/Kcne2/Kcne1	9	0.0155172
P10	GO:0032374	regulation of cholesterol transport	6/580	72/28943	0.00322307	0.0261965	0.0179186	Abca2/Pltp/Apoc1/Furin/Enpp7/Washc1	6	0.0103448
P10	GO:0032922	circadian regulation of gene expression	6/580	72/28943	0.00322307	0.0261965	0.0179186	Id1/Ppp1cb/Ppargc1a/Gfpt1/Ngfr/Nr1d1	6	0.0103448
P10	GO:0021782	glial cell development	8/580	122/28943	0.00324569	0.0262503	0.0179554	Abca2/C1qa/Fgfr3/Wasf3/Ifng/Nr1d1/Sox4/Zfp488	8	0.0137931
P10	GO:0007602	phototransduction	4/580	31/28943	0.00326874	0.0262503	0.0179554	Gnb1/Rho/Guca1b/Rs1	4	0.00689655
P10	GO:0042634	regulation of hair cycle	4/580	31/28943	0.00326874	0.0262503	0.0179554	Tgfb2/Tsku/Ngfr/Gal	4	0.00689655
P10	GO:0086010	membrane depolarization during action potential	4/580	31/28943	0.00326874	0.0262503	0.0179554	Hcn4/Slmap/Scn8a/Cacna1h	4	0.00689655
P10	GO:0097191	extrinsic apoptotic signaling pathway	12/580	238/28943	0.003278	0.0262799	0.0179757	Tgfb2/Lmna/Fgfr3/P2rx7/Gclc/Unc5b/Ifng/Faim2/Acvr1b/Krt8/Krt18/Peli3	12	0.0206897
P10	GO:0051146	striated muscle cell differentiation	15/580	334/28943	0.00328462	0.0262881	0.0179813	Rxra/Plpp7/Mylk2/Lmna/Rbpj/Bmp10/Mesp1/Il4ra/Cdon/Kdm6b/Ripor2/Myh7/Adgrb1/Krt8/Adrb1	15	0.0258621
P10	GO:0032350	regulation of hormone metabolic process	5/580	51/28943	0.00349143	0.0277077	0.0189523	Myt1/Atp1a1/Ppargc1a/Pde8b/Gal	5	0.00862069
P10	GO:0009411	response to UV	9/580	151/28943	0.00350556	0.0277263	0.018965	Sde2/Mmp9/Xpa/Aqp1/Rad18/Bcl3/Cers1/Mmp2/Cirbp	9	0.0155172
P10	GO:0061387	regulation of extent of cell growth	8/580	124/28943	0.00358508	0.028213	0.019298	Spg20/Macf1/Rufy3/Sema3b/Sema3f/Dbn1/Sema6b/Efna5	8	0.0137931
P10	GO:0022604	regulation of cell morphogenesis	15/580	338/28943	0.00366747	0.0284661	0.0194711	Cxcr4/Ptprf/Macf1/Wasf3/Braf/Eps8/Actn4/Prag1/Syt1/Rhoj/Dbn1/Rhobtb2/Efna5/Cdc42ep2/Dnmbp	15	0.0258621
P10	GO:0001945	lymph vessel development	4/580	32/28943	0.0036773	0.0284661	0.0194711	Vash1/Syk/Acvrl1/Heg1	4	0.00689655
P10	GO:2000352	negative regulation of endothelial cell apoptotic process	4/580	32/28943	0.0036773	0.0284661	0.0194711	Il10/Id1/Braf/Gas6	4	0.00689655
P10	GO:2001258	negative regulation of cation channel activity	5/580	52/28943	0.00380034	0.0290693	0.0198836	Mmp9/Slc6a9/Calm3/Kcne2/Kcne1	5	0.00862069
P10	GO:0019226	transmission of nerve impulse	7/580	99/28943	0.00381125	0.0290693	0.0198836	Nfasc/Chrm5/Drd5/P2rx7/Ifng/Scn8a/Cacna1h	7	0.012069
P10	GO:0140029	exocytic process	7/580	99/28943	0.00381125	0.0290693	0.0198836	Snca/Ncam1/Rab8b/Syt1/Syk/Cplx2/Camk2a	7	0.012069
P10	GO:0035725	sodium ion transmembrane transport	9/580	153/28943	0.00382351	0.0291156	0.0199153	Atp1a1/Slc6a9/Slc6a5/Hcn4/Wnk2/Slmap/Asic1/Scn8a/Klhl24	9	0.0155172
P10	GO:0060669	embryonic placenta morphogenesis	4/580	33/28943	0.00411915	0.0307404	0.0210267	Il10/Zfp568/St14/Ncoa1	4	0.00689655
P10	GO:0060740	prostate gland epithelium morphogenesis	4/580	33/28943	0.00411915	0.0307404	0.0210267	Gli2/Rxra/Mmp2/Rarg	4	0.00689655
P10	GO:0060914	heart formation	4/580	33/28943	0.00411915	0.0307404	0.0210267	Rbpj/Mesp1/Axin2/Lemd2	4	0.00689655
P10	GO:0061037	negative regulation of cartilage development	4/580	33/28943	0.00411915	0.0307404	0.0210267	Gli2/Tgfb2/Rflna/Rarg	4	0.00689655
P10	GO:0034605	cellular response to heat	5/580	53/28943	0.00412834	0.0307404	0.0210267	Slc52a3/St8sia1/Ano1/Atxn3/Hsp90aa1	5	0.00862069
P10	GO:0045124	regulation of bone resorption	5/580	53/28943	0.00412834	0.0307404	0.0210267	Inpp5d/P2rx7/Csk/Syk/Siglec15	5	0.00862069
P10	GO:0051954	positive regulation of amine transport	5/580	53/28943	0.00412834	0.0307404	0.0210267	Ntsr1/Npy2r/Pink1/P2rx7/Syt1	5	0.00862069
P10	GO:0035051	cardiocyte differentiation	10/580	186/28943	0.0044745	0.0326465	0.0223305	Tgfb2/Rxra/Mylk2/Lmna/Rbpj/Bmp10/Mesp1/Kdm6b/Mapk1/Adrb1	10	0.0172414
P10	GO:0001933	negative regulation of protein phosphorylation	15/580	346/28943	0.00454299	0.0330175	0.0225842	Pid1/Insm1/Fabp4/Tardbp/Drd5/Ppargc1a/Snca/Cadm4/Ddit4/Ifng/Ctdsp2/Spry2/Trib1/Heg1/Sfrp5	15	0.0258621
P10	GO:0050482	arachidonic acid secretion	4/580	34/28943	0.0045955	0.0330175	0.0225842	Ntsr1/Pla2g2d/Pla2g1b/Syk	4	0.00689655
P10	GO:0051973	positive regulation of telomerase activity	4/580	34/28943	0.0045955	0.0330175	0.0225842	Nek2/Cct4/Hsp90aa1/Mapk1	4	0.00689655
P10	GO:0060306	regulation of membrane repolarization	4/580	34/28943	0.0045955	0.0330175	0.0225842	Kcna5/Akap7/Kcne2/Kcne1	4	0.00689655
P10	GO:1901186	positive regulation of ERBB signaling pathway	4/580	34/28943	0.0045955	0.0330175	0.0225842	Mmp9/Rbpj/Adra2a/Afap1l2	4	0.00689655
P10	GO:2000108	positive regulation of leukocyte apoptotic process	4/580	34/28943	0.0045955	0.0330175	0.0225842	Il10/Tgfb2/Nr4a3/P2rx7	4	0.00689655
P10	GO:0001938	positive regulation of endothelial cell proliferation	7/580	103/28943	0.00473915	0.0338943	0.023184	Il10/Fgfr3/Cdh13/Gdf2/Egr3/Acvrl1/Nr4a1	7	0.012069
P10	GO:0071277	cellular response to calcium ion	6/580	78/28943	0.00479327	0.0341779	0.023378	Alox5ap/Braf/Jund/Syt1/Krt10/Fos	6	0.0103448
P10	GO:0016331	morphogenesis of embryonic epithelium	10/580	188/28943	0.0048207	0.0341779	0.023378	Gli2/Tgfb2/Wnt2b/Zfp568/Gatad2a/St14/Sox4/Rarg/Sfrp5/Pax2	10	0.0172414
P10	GO:0048863	stem cell differentiation	13/580	282/28943	0.00482277	0.0341779	0.023378	Gbx2/Tgfb2/Kdm4c/Lin28a/Gatad2a/Sema3b/Sema3f/Krt10/Batf/Mapk1/Sema6b/Lbh/Pax2	13	0.0224138
P10	GO:0010823	negative regulation of mitochondrion organization	5/580	55/28943	0.0048441	0.0341779	0.023378	Lmna/Pink1/Slc35f6/Ppargc1a/Gclc	5	0.00862069
P10	GO:0030510	regulation of BMP signaling pathway	7/580	104/28943	0.00499561	0.0351936	0.0240728	Spg20/Cer1/Rbpj/Gdf2/Acvrl1/Lemd2/Sfrp5	7	0.012069
P10	GO:0046475	glycerophospholipid catabolic process	4/580	35/28943	0.00510754	0.0358748	0.0245387	Prdx6/Scarb1/Apoc1/Pla2g7	4	0.00689655
P10	GO:0010596	negative regulation of endothelial cell migration	5/580	56/28943	0.00523311	0.03611	0.0246996	Bmp10/Vash1/Gdf2/Adgrb1/Acvrl1	5	0.00862069
P10	GO:0031646	positive regulation of nervous system process	5/580	57/28943	0.00564371	0.0385226	0.0263498	Ntsr1/Wasf3/Tac4/Ngfr/Zfp488	5	0.00862069
P10	GO:0044060	regulation of endocrine process	5/580	57/28943	0.00564371	0.0385226	0.0263498	Inhbb/Kdm5b/Rab8b/Gal/Adrb1	5	0.00862069
P10	GO:0048710	regulation of astrocyte differentiation	4/580	36/28943	0.00565643	0.0385226	0.0263498	Gpr37l1/Fgfr3/Nr1d1/Prpf19	4	0.00689655
P10	GO:0090312	positive regulation of protein deacetylation	4/580	36/28943	0.00565643	0.0385226	0.0263498	Pink1/Ncor2/Smarca5/Ifng	4	0.00689655
P10	GO:0006909	phagocytosis	16/580	390/28943	0.00580912	0.0393348	0.0269054	Ncf2/Spon2/P2rx7/Scarb1/Eif2ak1/Tub/Gas6/Csk/Ifng/Syk/Cebpe/Rhobtb2/Adgrb1/Ncf4/Tulp1/Vav1	16	0.0275862
P10	GO:0009953	dorsal/ventral pattern formation	7/580	107/28943	0.00582776	0.0393478	0.0269143	Gli2/Ttc21b/Cer1/Cplane2/Axin2/Acvrl1/Axin1	7	0.012069
P10	GO:1904427	positive regulation of calcium ion transmembrane transport	7/580	107/28943	0.00582776	0.0393478	0.0269143	Ntsr1/P2rx7/Snca/Calm3/Kcne2/Kcne1/Adrb1	7	0.012069
P10	GO:0050905	neuromuscular process	10/580	194/28943	0.00598683	0.0401019	0.02743	Mylk2/Spg20/Nr4a3/Tmem150c/Synm/Dbn1/Neurog1/Pde8b/Myh7/Nr4a1	10	0.0172414
P10	GO:0045862	positive regulation of proteolysis	15/580	357/28943	0.00601719	0.0401019	0.02743	Acer2/Snca/Gclc/Ifng/Nlrp3/Ngfr/Axin2/Syk/Cdc20b/Trib1/Kcne2/Axin1/Hspa1b/Mbp/Adra2a	15	0.0258621
P10	GO:1902807	negative regulation of cell cycle G1/S phase transition	6/580	82/28943	0.00611309	0.0401019	0.02743	Eef1aknmt/Sde2/Apbb1/Brd7/Ctdsp2/Ppp2r5c	6	0.0103448
P10	GO:0007006	mitochondrial membrane organization	7/580	108/28943	0.00612691	0.0401019	0.02743	Pink1/Slc35f6/Snca/Gclc/Hebp2/Hsp90aa1/Camk2a	7	0.012069
P10	GO:0090263	positive regulation of canonical Wnt signaling pathway	7/580	108/28943	0.00612691	0.0401019	0.02743	Ttc21b/Sulf2/Fgfr3/Rbpj/Col1a1/Sox4/Wnk2	7	0.012069
P10	GO:0022409	positive regulation of cell-cell adhesion	14/580	324/28943	0.00616685	0.0403072	0.0275705	Actl6a/Nr4a3/Tnfrsf14/Il4ra/Fcho1/Brd7/Ptpn23/Ifng/Nlrp3/Hsp90aa1/Sox4/Syk/Dennd6a/Egr3	14	0.0241379
P10	GO:0050714	positive regulation of protein secretion	9/580	165/28943	0.00623271	0.0403583	0.0276055	Tgfb2/Tardbp/P2rx7/Apbb1/Ano1/Ptpn23/Tmed10/Sox4/Adrb1	9	0.0155172
P10	GO:0009132	nucleoside diphosphate metabolic process	8/580	136/28943	0.00623377	0.0403583	0.0276055	Ppargc1a/P2rx7/Nudt7/Ddit4/Hkdc1/Ifng/Ak3/Entpd7	8	0.0137931
P10	GO:0035909	aorta morphogenesis	4/580	37/28943	0.00624328	0.0403583	0.0276055	Tgfb2/Rbpj/Sox4/Acvrl1	4	0.00689655
P10	GO:0045577	regulation of B cell differentiation	4/580	37/28943	0.00624328	0.0403583	0.0276055	Inpp5d/Il10/Syk/Nfam1	4	0.00689655
P10	GO:0045920	negative regulation of exocytosis	4/580	37/28943	0.00624328	0.0403583	0.0276055	Braf/Snca/Tcp11/Adra2a	4	0.00689655
P10	GO:0061384	heart trabecula morphogenesis	4/580	37/28943	0.00624328	0.0403583	0.0276055	Tgfb2/Rbpj/Bmp10/Heg1	4	0.00689655
P10	GO:0015844	monoamine transport	7/580	109/28943	0.00643736	0.0414422	0.0283468	Chrm5/Npy2r/Pink1/Snca/Syt1/Chga/Syk	7	0.012069
P10	GO:0050810	regulation of steroid biosynthetic process	6/580	83/28943	0.00648063	0.0416069	0.0284595	Atp1a1/Ddx20/Ppargc1a/Ifng/Nr1d1/Pde8b	6	0.0103448
P10	GO:0086001	cardiac muscle cell action potential	5/580	59/28943	0.00653212	0.0417665	0.0285687	Kcna5/Hcn4/Slmap/Kcne2/Kcne1	5	0.00862069
P10	GO:0030595	leukocyte chemotaxis	11/580	228/28943	0.0065853	0.0420494	0.0287622	Padi2/Gas6/Ifng/Rin3/Chga/Ripor2/Ninj1/Syk/Mapk1/Pla2g7/Vav1	11	0.0189655
P10	GO:1901800	positive regulation of proteasomal protein catabolic process	7/580	110/28943	0.00675937	0.0431024	0.0294824	Gclc/Axin2/Cdc20b/Trib1/Kcne2/Axin1/Hspa1b	7	0.012069
P10	GO:0048675	axon extension	8/580	138/28943	0.00679049	0.0431594	0.0295214	Raph1/Macf1/Rufy3/Sema3b/Sema3f/Hsp90aa1/Dbn1/Sema6b	8	0.0137931
P10	GO:0061138	morphogenesis of a branching epithelium	11/580	229/28943	0.00679669	0.0431594	0.0295214	Gbx2/Gli2/Cxcr4/Il10/Kdm5b/Rxra/Wnt2b/St14/Gdf2/Spry2/Pax2	11	0.0189655
P10	GO:2000300	regulation of synaptic vesicle exocytosis	6/580	84/28943	0.00686395	0.0431594	0.0295214	P2rx7/Braf/Chrnb3/Syt1/Adcy1/Adra2a	6	0.0103448
P10	GO:0034381	plasma lipoprotein particle clearance	4/580	38/28943	0.00686919	0.0431594	0.0295214	Scarb1/Apoc1/Csk/Washc1	4	0.00689655
P10	GO:0086004	regulation of cardiac muscle cell contraction	4/580	38/28943	0.00686919	0.0431594	0.0295214	Atp1a1/Hcn4/Cacna1h/Adrb1	4	0.00689655
P10	GO:1900371	regulation of purine nucleotide biosynthetic process	4/580	38/28943	0.00686919	0.0431594	0.0295214	Pid1/Ppargc1a/Snca/Guca1b	4	0.00689655
P10	GO:1903580	positive regulation of ATP metabolic process	4/580	38/28943	0.00686919	0.0431594	0.0295214	Pid1/Ppargc1a/P2rx7/Ifng	4	0.00689655
P10	GO:0007004	telomere maintenance via telomerase	5/580	60/28943	0.00701113	0.0434951	0.0297511	Nek2/Cct4/Nhp2/Hsp90aa1/Mapk1	5	0.00862069
P10	GO:0015872	dopamine transport	5/580	60/28943	0.00701113	0.0434951	0.0297511	Chrm5/Npy2r/Pink1/Snca/Syt1	5	0.00862069
P10	GO:0033363	secretory granule organization	5/580	60/28943	0.00701113	0.0434951	0.0297511	Aqp1/Ap1b1/Sox30/Kcne1/Hps1	5	0.00862069
P10	GO:0046717	acid secretion	5/580	60/28943	0.00701113	0.0434951	0.0297511	Chrm5/Ntsr1/Cckar/P2rx7/Stard10	5	0.00862069
P10	GO:0050922	negative regulation of chemotaxis	5/580	60/28943	0.00701113	0.0434951	0.0297511	Padi2/Sema3b/Sema3f/Rin3/Sema6b	5	0.00862069
P10	GO:0051930	regulation of sensory perception of pain	5/580	60/28943	0.00701113	0.0434951	0.0297511	Il10/Ntsr1/Npy2r/Ncam1/Tac4	5	0.00862069
P10	GO:0045670	regulation of osteoclast differentiation	6/580	85/28943	0.00726342	0.0443918	0.0303644	Inpp5d/Fgfr3/Ifng/Fos/Ninj1/Tjp2	6	0.0103448
P10	GO:0021915	neural tube development	10/580	200/28943	0.00736185	0.0448768	0.0306961	Gbx2/Gli2/Tgfb2/Cplane2/Gatad2a/St14/Sox4/Rarg/Sfrp5/Pax2	10	0.0172414
P10	GO:0051346	negative regulation of hydrolase activity	15/580	366/28943	0.00749096	0.0455093	0.0311287	Tgfb2/Mmp9/Aqp1/Snca/Apoc1/Serpinh1/Gas6/Ppp1r9b/Timp2/Tmed10/Spry2/Nr4a1/Hspa1b/Camk2a/Pax2	15	0.0258621
P10	GO:0051962	positive regulation of nervous system development	15/580	366/28943	0.00749096	0.0455093	0.0311287	Stk25/Cxcr4/Ptprf/Macf1/Adgrb2/Clstn1/Rufy3/Braf/Ephb1/Ifng/Dbn1/Zfp488/Adgrb1/Efna5/Prpf19	15	0.0258621
P10	GO:0140115	export across plasma membrane	5/580	61/28943	0.00751414	0.0455093	0.0311287	Atp1a1/Kcna5/Slc17a3/Kcne2/Kcne1	5	0.00862069
P10	GO:0071320	cellular response to cAMP	4/580	39/28943	0.0075352	0.0455093	0.0311287	Aqp1/Hcn4/Akap7/Kcne1	4	0.00689655
P10	GO:0086091	regulation of heart rate by cardiac conduction	4/580	39/28943	0.0075352	0.0455093	0.0311287	Kcna5/Hcn4/Kcne2/Kcne1	4	0.00689655
P10	GO:0046394	carboxylic acid biosynthetic process	13/580	298/28943	0.00754297	0.0455093	0.0311287	Acsl3/Ptgds/Pla2g1b/Alox5ap/Asns/Bcat1/Apoc1/Ldha/Elovl5/Alox8/Nr1d1/Syk/Scd2	13	0.0224138
P10	GO:0045639	positive regulation of myeloid cell differentiation	7/580	113/28943	0.00779725	0.0466873	0.0319346	Inpp5d/Ifng/Csf3/Fos/Ninj1/Trib1/Acvr1b	7	0.012069
P10	GO:0009267	cellular response to starvation	9/580	171/28943	0.00780768	0.0466873	0.0319346	Inhbb/Nuak2/Wnt2b/Rraga/Slc2a1/Asns/Gas6/Cpeb4/Mapk1	9	0.0155172
P10	GO:0051017	actin filament bundle assembly	9/580	171/28943	0.00780768	0.0466873	0.0319346	Id1/Braf/Eps8/Actn4/Coro2b/Sh3pxd2b/Pdlim4/Fscn2/Dbn1	9	0.0155172
P10	GO:0051250	negative regulation of lymphocyte activation	9/580	171/28943	0.00780768	0.0466873	0.0319346	Inpp5d/Il10/Ildr2/Pla2g2d/Tnfrsf14/Clnk/Il4ra/Ripor2/Gal	9	0.0155172
P10	GO:0051495	positive regulation of cytoskeleton organization	10/580	202/28943	0.00787061	0.0470039	0.0321511	Fmn1/Id1/P2rx7/Wasf3/Braf/Bmp10/Sh3pxd2b/Pdlim4/Csf3/Cdc42ep2	10	0.0172414
P10	GO:0045727	positive regulation of translation	8/580	142/28943	0.00801578	0.0478102	0.0327026	Rxra/Lin28a/Pink1/Bcl3/Cirbp/Sox4/Pabpc1/Mapk1	8	0.0137931
P10	GO:0042596	fear response	5/580	62/28943	0.00804173	0.0478139	0.0327051	Npy2r/Pde8b/Asic1/Adra2a/Adrb1	5	0.00862069
P10	GO:0062013	positive regulation of small molecule metabolic process	9/580	172/28943	0.00809722	0.0478139	0.0327051	Pid1/Ntsr1/Nr4a3/Ppargc1a/P2rx7/Snca/Elovl5/Ifng/Nr1d1	9	0.0155172
P10	GO:0061178	regulation of insulin secretion involved in cellular response to glucose stimulus	6/580	87/28943	0.00811231	0.0478139	0.0327051	Myt1/Ano1/Nr1d1/Pde8b/Efna5/Adra2a	6	0.0103448
P10	GO:0001708	cell fate specification	7/580	114/28943	0.00816801	0.0479285	0.0327835	Gli2/Rbpj/Mesp1/Gatad2a/Cdon/Tbx10/Pax2	7	0.012069
P10	GO:0120316	sperm flagellum assembly	4/580	40/28943	0.00824234	0.0481844	0.0329586	Ift81/Mns1/Ttll1/Akap4	4	0.00689655
P10	GO:0031346	positive regulation of cell projection organization	17/580	441/28943	0.00826546	0.0482596	0.03301	Stk25/Ptprf/Macf1/Rufy3/P2rx7/Braf/Aqp1/Eps8/Apbb1/Rab8b/Mns1/Ngfr/Ripor2/Dbn1/Enc1/Efna5/Cdc42ep2	17	0.0293103
P10	GO:0035270	endocrine system development	8/580	143/28943	0.00834647	0.0486722	0.0332922	Gli2/Insm1/Myt1/Rbpj/Braf/Arid5b/Sox4/Mapk1	8	0.0137931
P10	GO:0097746	blood vessel diameter maintenance	9/580	173/28943	0.00839485	0.0488333	0.0334024	Drd5/Kcna5/Mmp2/Gclc/Chga/Adcy6/Dusp5/Adra2a/Adrb1	9	0.0155172
P10	GO:1903037	regulation of leukocyte cell-cell adhesion	15/580	371/28943	0.00842651	0.0489108	0.0334554	Ildr2/Actl6a/Nr4a3/Pla2g2d/Tnfrsf14/Il4ra/Fcho1/Brd7/Ifng/Nlrp3/Hsp90aa1/Ripor2/Sox4/Syk/Egr3	15	0.0258621
P10	GO:0030324	lung development	11/580	236/28943	0.00842896	0.0489108	0.0334554	Gli2/Id1/Wnt2b/Fgfr3/Rbpj/Ncor2/Spry2/Mapk1/Heg1/Epas1/Hps1	11	0.0189655
P10	GO:0003281	ventricular septum development	6/580	88/28943	0.00856246	0.0496243	0.0339435	Cxcr4/Tgfb2/Heyl/Rbpj/Sox4/Heg1	6	0.0103448
P10	GO:0042446	hormone biosynthetic process	5/580	63/28943	0.00859447	0.0496265	0.033945	Atp1a1/Ppargc1a/Scarb1/Pde8b/Cacna1h	5	0.00862069
P10	GO:0045682	regulation of epidermis development	5/580	63/28943	0.00859447	0.0496265	0.033945	Tgfb2/Fgfr3/Macroh2a2/Alox8/Krt10	5	0.00862069
P10	GO:0046173	polyol biosynthetic process	5/580	63/28943	0.00859447	0.0496265	0.033945	Abca2/Ntsr1/Acer2/Snca/Ip6k3	5	0.00862069
P28	GO:0007601	visual perception	28/1233	161/28943	2.24176e-10	1.14941e-07	7.62411e-08	Abca4/Cngb3/Cln8/Rs1/Ngb/Crybg3/Lamc3/Gabrr2/Trpm1/Th/Glra1/Opn4/Cplx4/Pdc/Rd3/Pde6b/Cacna2d4/Col1a1/Gprc5c/Prcd/Nxnl2/Impg2/Tulp1/Prph2/Guca1b/Epas1/Pde6a/Nyx	28	0.0227088
P28	GO:0035914	skeletal muscle cell differentiation	18/1233	94/28943	7.88571e-08	1.08477e-05	7.19533e-06	Mef2d/Notch1/Phox2b/Ephb1/Wnt3a/Asb2/Ddx17/Btg2/Mylk2/Heyl/Selenon/Arntl/Cdon/Fos/Ankrd33/Nr4a1/Lemd2/Egr1	18	0.0145985
P28	GO:0045603	positive regulation of endothelial cell differentiation	7/1233	13/28943	3.4282e-07	2.57931e-05	1.71088e-05	Atoh8/Notch1/Bmp4/Btg1b/Btg1c/Gdf2/Acvrl1	7	0.00567721
P28	GO:1903078	positive regulation of protein localization to plasma membrane	13/1233	62/28943	1.69644e-06	8.8592e-05	5.87637e-05	Rhog/Epha2/Rab11a/Wnt3a/Itga3/Myo5b/Acsl3/Ephb2/Stac3/Ppp1r9b/Akap5/Dlg1/Trem2	13	0.0105434
P28	GO:0051260	protein homooligomerization	23/1233	187/28943	5.20739e-06	0.000199794	0.000132525	Kctd8/Rs1/Slc1a2/Ehd4/Kcna10/Zfp746/Kcng4/Pxdn/Ripor2/Ninj1/Kcnv2/Calhm1/Gls/Osbpl2/Alox5ap/Trpv6/Kcna5/Bbc3/Kcna7/Kcnc1/Arc/Aqp2/Prph2	23	0.0186537
P28	GO:0022408	negative regulation of cell-cell adhesion	24/1233	209/28943	1.07435e-05	0.000358539	0.000237821	Akna/Cd276/Pdcd1lg2/Notch1/Laptm5/Ripor2/Bmp4/Runx1/Cdsn/Vegfa/Epcam/Ndfip1/Il10/Tnr/Tmem131l/Pla2g2d/Tnfrsf14/Trpv4/Sh2b3/Lrrc32/Pik3r1/Dlg1/Mbp/Jak2	24	0.0194647
P28	GO:0045766	positive regulation of angiogenesis	22/1233	182/28943	1.0951e-05	0.00036119	0.00023958	Angpt4/Sphk1/C3/Aqp1/Hk2/Uts2r/Ninj1/Runx1/Vegfa/Btg1b/Btg1c/Il10/Mmp9/Nos3/Add1/Nodal/Erap1/Gdf2/Ago2/Acvrl1/Sp1/Dll1	22	0.0178427
P28	GO:0001956	positive regulation of neurotransmitter secretion	7/1233	20/28943	1.19054e-05	0.000383695	0.000254508	Syt1/Sphk1/Stxbp1/Snca/Tacr2/Slc4a8/Cacna1b	7	0.00567721
P28	GO:0030308	negative regulation of cell growth	23/1233	200/28943	1.58848e-05	0.00048427	0.00032122	Ulk1/Osgin1/Cda/Ntn1/Myl2/Sertad1/Wnt3a/Tnk1/Pi16/Sema6b/Tnr/Dab2ip/Spg20/Sesn2/Bbc3/Sema3b/Sema3f/Ip6k2/Cirbp/Ppp1r9b/Gdf2/Acvrl1/Acvr1b	23	0.0186537
P28	GO:0001946	lymphangiogenesis	7/1233	21/28943	1.72013e-05	0.000510608	0.00033869	Epha2/Pdpn/Vegfa/Ptpn14/Vash1/Acvrl1/Nfatc1	7	0.00567721
P28	GO:0097475	motor neuron migration	6/1233	15/28943	2.1213e-05	0.000589367	0.000390931	Ntn1/Celsr2/Phox2b/Olig3/Vegfa/Neurod4	6	0.00486618
P28	GO:0030198	extracellular matrix organization	31/1233	322/28943	2.26537e-05	0.000620226	0.000411401	Tmem38b/Col22a1/Has3/Notch1/Spint1/Ctss/Adamtsl4/Tgfbr1/Pdpn/Mmp17/Serpinh1/Adamts8/Loxl1/Dag1/Wnt3a/Mfap4/Pxdn/Fbln1/Tnr/Dpt/Mmp9/Sulf2/Apbb2/Bcl3/Apbb1/Mmp2/Adamts14/Col1a1/Impg2/Ddr1/Vit	31	0.0251419
P28	GO:0045665	negative regulation of neuron differentiation	14/1233	90/28943	2.6404e-05	0.000689437	0.000457309	Notch1/Phox2b/Rest/Wnt3a/Slc6a4/Gpr37l1/Casz1/Hes5/Zfp536/Apbb1/Isl2/Meis1/Dll1/Mib1	14	0.0113544
P28	GO:0030324	lung development	25/1233	236/28943	2.85174e-05	0.000718027	0.000476273	Igfbp5/Id1/Tmem38b/Thrb/Notch1/Pdpn/Dag1/Itga3/Numb/Bmp4/Vegfa/Lama5/Wnt2b/Edn2/Selenon/Nos3/Mapk3/Klf2/Nodal/Sparc/Tbx4/Spry2/Sp1/Heg1/Epas1	25	0.0202758
P28	GO:0043030	regulation of macrophage activation	11/1233	58/28943	2.89436e-05	0.000722308	0.000479112	Sphk1/Il13/Pla2g5/Snca/Muc5b/Jund/Tff2/Pja2/Il10/Nr1d1/Trem2	11	0.00892133
P28	GO:0033209	tumor necrosis factor-mediated signaling pathway	13/1233	81/28943	3.62223e-05	0.000850157	0.000563915	Sphk1/Gas6/Laptm5/Lims1/Syk/Tjp2/Commd7/Rraga/Actn4/Krt18/Tnfrsf17/Peli3/Jak2	13	0.0105434
P28	GO:0070373	negative regulation of ERK1 and ERK2 cascade	13/1233	83/28943	4.71789e-05	0.00102342	0.000678842	Chrna9/Csk/Wnk2/Cnksr3/Fbln1/Dusp10/Dab2ip/Ephb2/Dusp4/Dusp6/Spry2/Dlg1/Gstp2	13	0.0105434
P28	GO:0031122	cytoplasmic microtubule organization	11/1233	62/28943	5.52951e-05	0.00113819	0.000754971	Camsap2/Plk3/Rab11a/Katna1/Trpv4/Dctn1/Hook2/Map10/Dlg1/Axin1/Clip4	11	0.00892133
P28	GO:0014074	response to purine-containing compound	15/1233	110/28943	6.71029e-05	0.00133261	0.000883927	Igfbp5/Casq2/Tmem38b/Akap7/Pklr/Aqp1/Nt5e/Slc6a4/Akap6/Adora1/Asph/Selenon/P2rx7/Hcn4/Pik3r1	15	0.0121655
P28	GO:0048640	negative regulation of developmental growth	16/1233	126/28943	9.29357e-05	0.0017708	0.00117459	Ulk1/Ntn1/Wnt3a/Slc6a4/Bmp4/Stk3/Pi16/Sema6b/Tnr/Dusp10/Spg20/Gdf15/Sema3b/Sema3f/Meis1/Adrb1	16	0.0129765
P28	GO:0051291	protein heterooligomerization	7/1233	27/28943	0.000104969	0.00191593	0.00127085	Syt1/Krt10/Zfp746/Calhm1/Calhm3/Krt1/Prph2	7	0.00567721
P28	GO:0070374	positive regulation of ERK1 and ERK2 cascade	23/1233	227/28943	0.000115577	0.00206939	0.00137264	Braf/Ccl17/C3/Gas6/Esr2/Dstyk/Notch1/Src/Pla2g5/Gnai2/Bmp4/Arhgap8/Tff2/Vegfa/Hcrtr1/Prkcz/Trpv4/Mapk3/Nodal/Scimp/Spry2/Trem2/Ffar4	23	0.0186537
P28	GO:0050771	negative regulation of axonogenesis	11/1233	68/28943	0.000132102	0.00228545	0.00151596	Ulk1/Ntn1/Wnt3a/Sema6b/Tnr/Spg20/Ephb2/Rufy3/Sema3b/Sema3f/Mbp	11	0.00892133
P28	GO:0071635	negative regulation of transforming growth factor beta production	5/1233	13/28943	0.000134484	0.00231849	0.00153787	Il13/Furin/Fbln1/Tyrobp/Tsku	5	0.00405515
P28	GO:0045104	intermediate filament cytoskeleton organization	13/1233	93/28943	0.000156312	0.00256279	0.00169991	Cln8/Krt10/Ppl/Nefh/Krt15/Macf1/Ndel1/Krt42/Krt6a/Krt2/Krt1/Krt18/Klhl24	13	0.0105434
P28	GO:0086004	regulation of cardiac muscle cell contraction	8/1233	38/28943	0.000165604	0.00264592	0.00175506	Casq2/Atp1a1/Akap6/Cacna1h/Adora1/Hcn4/Dlg1/Adrb1	8	0.00648824
P28	GO:0060444	branching involved in mammary gland duct morphogenesis	7/1233	29/28943	0.000171233	0.00271279	0.00179941	Csf1/Src/Tfap2c/Epha2/Vdr/Kdm5b/Ddr1	7	0.00567721
P28	GO:0099601	regulation of neurotransmitter receptor activity	11/1233	70/28943	0.000172536	0.00271816	0.00180298	Shisa6/Src/Slc6a9/Rph3a/Shisa8/Ephb2/Gsg1l/Begain/Rasgrf2/Arc/Klhl24	11	0.00892133
P28	GO:0045216	cell-cell junction organization	22/1233	219/28943	0.000182181	0.0028384	0.00188273	Csk/Nfasc/Pard6b/Tgfbr1/Epha2/Lims1/Numb/Cldn10/Cdh18/Vegfa/Tjp2/Cdh20/Whrn/Ephb2/Add1/Trpv4/Actn4/Cldn23/Grhl1/Dlg1/Heg1/Lims2	22	0.0178427
P28	GO:0050680	negative regulation of epithelial cell proliferation	20/1233	190/28943	0.000188655	0.00291511	0.00193361	Cdkn1c/Atoh8/Esr2/Irf6/Notch1/Tgfbr1/Phox2b/Lims1/Bmp4/Stk3/Vdr/Dusp10/Dab2ip/Sparc/Vash1/Gdf2/Acvrl1/Dlg1/Lims2/Nfatc1	20	0.0162206
P28	GO:0043508	negative regulation of JUN kinase activity	5/1233	14/28943	0.000201862	0.00306049	0.00203004	Sfrp5/Hipk3/Dusp10/Dusp16/Gstp2	5	0.00405515
P28	GO:0045989	positive regulation of striated muscle contraction	5/1233	14/28943	0.000201862	0.00306049	0.00203004	Atp1a1/Atp2a1/Mylk2/Trpv4/Smtn	5	0.00405515
P28	GO:0010862	positive regulation of pathway-restricted SMAD protein phosphorylation	9/1233	50/28943	0.000232264	0.00334771	0.00222056	Inhbb/Lefty2/Tgfbr1/Bmp4/Gdf15/Nodal/Gdf2/Acvrl1/Acvr1b	9	0.00729927
P28	GO:1904707	positive regulation of vascular associated smooth muscle cell proliferation	8/1233	40/28943	0.000241486	0.00343935	0.00228134	Igfbp5/Mef2d/Src/Gnai2/Mmp9/Nr4a3/Mmp2/Jak2	8	0.00648824
P28	GO:0003085	negative regulation of systemic arterial blood pressure	7/1233	31/28943	0.000267787	0.00374769	0.00248587	Tac4/Adora1/Gpr37l1/Ntsr1/Smtn/Ier3/Adrb1	7	0.00567721
P28	GO:0046777	protein autophosphorylation	23/1233	241/28943	0.000279181	0.00386875	0.00256617	Ulk1/Csk/Wnk2/Stk25/Src/Melk/Tgfbr1/Calm3/Eef2k/Ephb1/Tnk1/Syk/Vegfa/Nek2/Mylk2/Pink1/Eif2ak1/Mapk3/Acvr1b/Ddr1/Fer/Camk2a/Jak2	23	0.0186537
P28	GO:0030513	positive regulation of BMP signaling pathway	8/1233	41/28943	0.000288921	0.00394377	0.00261593	Notch1/Kcp/Zfp423/Bmp4/Crb2/Hes5/Gdf2/Acvrl1	8	0.00648824
P28	GO:0014819	regulation of skeletal muscle contraction	5/1233	15/28943	0.000292186	0.00397092	0.00263394	Atp2a1/Kbtbd13/Mylk2/Myh7/Nr4a1	5	0.00405515
P28	GO:0031349	positive regulation of defense response	27/1233	305/28943	0.000295634	0.0039985	0.00265223	Camk2n1/Clnk/Gprc5b/Cck/Xrcc6/C3/Ctss/Pla2g5/Trim56/Snca/Fadd/Nlrp3/Pomc/Ninj1/Syk/Pgc/Adora3/Sfpq/Trpv4/Alox5ap/Tyrobp/Hpx/Mapk3/Hsp90aa1/Trem2/Vav1/Jak2	27	0.0218978
P28	GO:0020027	hemoglobin metabolic process	6/1233	23/28943	0.000319123	0.00428027	0.00283914	Slc6a9/Epb42/Add1/Eif2ak1/Hpx/Axin1	6	0.00486618
P28	GO:0099149	regulation of postsynaptic neurotransmitter receptor internalization	6/1233	23/28943	0.000319123	0.00428027	0.00283914	Hpca/Numb/Gsg1l/Nedd4/Akap5/Arc	6	0.00486618
P28	GO:0035162	embryonic hemopoiesis	7/1233	32/28943	0.000330252	0.00434177	0.00287993	Tnrc6c/Lmo2/Kat6a/Stk3/Runx1/Vegfa/Sh2b3	7	0.00567721
P28	GO:0045807	positive regulation of endocytosis	15/1233	127/28943	0.000340011	0.00443903	0.00294444	C3/Snca/Smpd1/Eef2k/Trf/Wnt3a/Syk/Vegfa/Dgkd/Pcsk9/Add1/Actn4/Dll1/Trem2/Mib1	15	0.0121655
P28	GO:0001774	microglial cell activation	8/1233	42/28943	0.000343698	0.00444694	0.00294968	Sphk1/Il13/Snca/C1qa/Tyrobp/Nr1d1/Trem2/Jak2	8	0.00648824
P28	GO:0032103	positive regulation of response to external stimulus	36/1233	459/28943	0.000355469	0.00457727	0.00303614	Camk2n1/Clnk/Braf/Gprc5b/Xrcc6/C3/Csf1/Gas6/Ctss/Pla2g5/Trim56/Snca/Fadd/Nlrp3/Pomc/Ripor2/Ninj1/Syk/Vegfa/Pgc/Prss56/Adora3/Edn2/Sfpq/Trpv4/Alox5ap/Tyrobp/Hpx/Mapk3/Cdh13/Ndel1/Scimp/Hsp90aa1/Trem2/Vav1/Jak2	36	0.0291971
P28	GO:0032941	secretion by tissue	9/1233	53/28943	0.000366439	0.00465477	0.00308754	Celsr2/Aqp1/Slc4a5/Alox12b/Tac4/Adora1/Adora3/Cckar/Adrb1	9	0.00729927
P28	GO:0060021	roof of mouth development	13/1233	102/28943	0.000395919	0.00501794	0.00332843	Dhrs3/Wnt8a/Anp32b/Irf6/Tgfbr1/Wnt3a/Tmem107/Asph/Ephb2/Ski/Lrrc32/Arid5b/Dlg1	13	0.0105434
P28	GO:0048873	homeostasis of number of cells within a tissue	8/1233	43/28943	0.000406645	0.00508531	0.00337312	Csf1/Prdm14/Notch1/Tex15/Vegfa/Nos3/Add1/P2rx7	8	0.00648824
P28	GO:0003091	renal water homeostasis	5/1233	16/28943	0.000410128	0.00509642	0.00338049	Aqp3/Aqp1/Aqp6/Adcy6/Aqp2	5	0.00405515
P28	GO:0038065	collagen-activated signaling pathway	5/1233	16/28943	0.000410128	0.00509642	0.00338049	Itga11/Syk/Col1a1/Ddr1/Jak2	5	0.00405515
P28	GO:0045995	regulation of embryonic development	12/1233	90/28943	0.000431665	0.00529259	0.00351061	Actl6a/Dr1/Notch1/Dag1/Wnt3a/Crb2/Ino80/Lama5/Wnt2b/Nodal/Dll1/Ino80c	12	0.00973236
P28	GO:0006919	activation of cysteine-type endopeptidase activity involved in apoptotic process	11/1233	78/28943	0.00045501	0.00550699	0.00365282	Cck/Anp32b/Dlc1/Tnfsf15/Laptm5/Snca/Rps27l/Nlrp3/Acer2/Bbc3/Jak2	11	0.00892133
P28	GO:0042130	negative regulation of T cell proliferation	11/1233	78/28943	0.00045501	0.00550699	0.00365282	Cd276/Pdcd1lg2/Laptm5/Ripor2/Bmp4/Ndfip1/Tmem131l/Pla2g2d/Tnfrsf14/Lrrc32/Dlg1	11	0.00892133
P28	GO:0034644	cellular response to UV	12/1233	91/28943	0.000478264	0.00571939	0.00379371	Xpa/Aqp1/Smpd1/Mfap4/Sde2/Bmf/Ino80/Mmp9/Mmp2/Nedd4/Aurkb/Pik3r1	12	0.00973236
P28	GO:0001961	positive regulation of cytokine-mediated signaling pathway	9/1233	55/28943	0.000487219	0.00579729	0.00384539	Csf1/Gas6/Trim44/Laptm5/Trim56/Fadd/C1qtnf4/Hpx/Trem2	9	0.00729927
P28	GO:0030833	regulation of actin filament polymerization	16/1233	146/28943	0.00051173	0.00602538	0.00399668	Ssh2/Plekhg2/Fchsd2/Arhgap28/Cdc42ep3/Kank1/Gsn/Fmn1/Add1/Capg/Eps8/Cotl1/Csf3/Dlg1/Fer/Washc1	16	0.0129765
P28	GO:0035024	negative regulation of Rho protein signal transduction	6/1233	25/28943	0.000520459	0.00609002	0.00403956	Dlc1/Cul3/Itga3/Ripor2/Kank1/Heg1	6	0.00486618
P28	GO:0050728	negative regulation of inflammatory response	16/1233	147/28943	0.000551969	0.00636627	0.00422279	Cd276/Il13/Pla2g5/Nt5e/Il22/Nlrp3/Tff2/Ndfip1/Il10/Adora1/Dusp10/Nr1d1/Krt1/Ier3/Trem2/Ffar4	16	0.0129765
P28	GO:0015858	nucleoside transport	4/1233	10/28943	0.000559932	0.00640159	0.00424622	Slc29a4/Slc28a1/Adora1/Slc29a2	4	0.00324412
P28	GO:0045955	negative regulation of calcium ion-dependent exocytosis	4/1233	10/28943	0.000559932	0.00640159	0.00424622	Notch1/Rest/Gnai2/Adra2a	4	0.00324412
P28	GO:0003184	pulmonary valve morphogenesis	5/1233	17/28943	0.000560707	0.00640159	0.00424622	Notch1/Bmp4/Heyl/Nos3/Nfatc1	5	0.00405515
P28	GO:0010524	positive regulation of calcium ion transport into cytosol	5/1233	17/28943	0.000560707	0.00640159	0.00424622	Adcyap1r1/Bmp4/Asph/P2rx7/Akap5	5	0.00405515
P28	GO:0051090	regulation of DNA-binding transcription factor activity	34/1233	436/28943	0.000565633	0.00643382	0.0042676	Id1/Sphk1/Sfrp5/E2f1/Gas6/Esr2/Rab7b/Tax1bp1/Anxa4/Kat6a/Adcy1/Wnt3a/Nlrp3/Syk/Stk3/Trib1/Vegfa/Il10/Dab2ip/Commd7/Ntsr1/Adora3/Heyl/Pink1/Prkcz/Bcl3/Mapk3/Nodal/Arid5b/Csf3/Nfam1/Fer/Camk2a/Jak2	34	0.027575
P28	GO:0006606	protein import into nucleus	18/1233	177/28943	0.000585539	0.00656549	0.00435493	Pom121l2/Nup153/Ipo9/Notch1/Nup93/Epm2a/Syk/Tnpo1/Bmp4/Stk3/Six2/Lmna/Bcl3/Arntl/Akap5/E2f3/Pik3r1/Jak2	18	0.0145985
P28	GO:0071276	cellular response to cadmium ion	6/1233	26/28943	0.000652384	0.00704188	0.00467093	Mt2/Gsn/Mmp9/Cer1/Mapk3/Fos	6	0.00486618
P28	GO:0071880	adenylate cyclase-activating adrenergic receptor signaling pathway	6/1233	26/28943	0.000652384	0.00704188	0.00467093	Drd5/Nos1/Gnai2/Adra2c/Adra2a/Adrb1	6	0.00486618
P28	GO:0030225	macrophage differentiation	8/1233	46/28943	0.000653613	0.00704188	0.00467093	Csf1/Fadd/Csf2/Bmp4/Cebpe/Trib1/Vegfa/Eif2ak1	8	0.00648824
P28	GO:0060391	positive regulation of SMAD protein signal transduction	5/1233	18/28943	0.000749258	0.00778235	0.00516209	Tgfbr1/Nup93/Bmp4/Nodal/Jak2	5	0.00405515
P28	GO:2000243	positive regulation of reproductive process	13/1233	110/28943	0.000821139	0.00835952	0.00554493	Prdm14/Inhbb/Src/Tacr2/Glra1/Tac4/Fam170b/Runx1/Cacna1h/Vegfa/Unc5c/Ago2/Acvr1b	13	0.0105434
P28	GO:0007193	adenylate cyclase-inhibiting G protein-coupled receptor signaling pathway	10/1233	71/28943	0.000824443	0.00835952	0.00554493	Chrm5/Htr1d/Gnai2/Sstr5/Hrh4/Adora1/Gpr37l1/Akap5/Adcy6/Adra2a	10	0.0081103
P28	GO:0060986	endocrine hormone secretion	10/1233	71/28943	0.000824443	0.00835952	0.00554493	Inhbb/Aqp1/Rab11fip5/Tacr2/Crhr1/Pomc/Vdr/Runx1/Kdm5b/Trpv6	10	0.0081103
P28	GO:0001825	blastocyst formation	9/1233	59/28943	0.000827059	0.00835952	0.00554493	Actl6a/Prdm14/Cul3/Tfap2c/Furin/Mxi1/Kdm4c/Nodal/Sp1	9	0.00729927
P28	GO:0070509	calcium ion import	9/1233	59/28943	0.000827059	0.00835952	0.00554493	Plpp4/Slc24a5/Atp2a1/Trpv3/Cacna1i/Cacna1h/Cacna1b/Trpv4/Trpv6	9	0.00729927
P28	GO:0031669	cellular response to nutrient levels	20/1233	213/28943	0.000829866	0.00836261	0.00554698	Prkag3/Pik3c2b/Ulk1/Fam107a/Rnase4/Slc2a1/Gas6/Inhbb/Aqp3/Bhlha15/Ireb2/Prr5/Vdr/Rxra/Bmf/Wnt2b/Rraga/Pcsk9/Sesn2/Mapk3	20	0.0162206
P28	GO:0005513	detection of calcium ion	4/1233	11/28943	0.000850261	0.00845948	0.00561123	Syt1/Kcnmb2/Kcnmb3/Calm3	4	0.00324412
P28	GO:0032353	negative regulation of hormone biosynthetic process	4/1233	11/28943	0.000850261	0.00845948	0.00561123	Atp1a1/Rest/Dkk3/Pde8b	4	0.00324412
P28	GO:0045602	negative regulation of endothelial cell differentiation	4/1233	11/28943	0.000850261	0.00845948	0.00561123	Id1/Tgfbr1/Vegfa/Acvrl1	4	0.00324412
P28	GO:2001204	regulation of osteoclast development	4/1233	11/28943	0.000850261	0.00845948	0.00561123	Ninj1/Tjp2/Tyrobp/Siglec15	4	0.00324412
P28	GO:1990573	potassium ion import across plasma membrane	8/1233	48/28943	0.000876797	0.00863025	0.00572451	Wnk2/Atp1a1/Atp1a3/Kcnj12/Hcn4/Kcnk9/Dlg1/Slc12a8	8	0.00648824
P28	GO:0009948	anterior/posterior axis specification	9/1233	60/28943	0.00093677	0.00907653	0.00602053	Tdrd7/Wnt8a/Bmp4/Six2/Cdx1/Cer1/Ski/Mesp1/Nodal	9	0.00729927
P28	GO:0035924	cellular response to vascular endothelial growth factor stimulus	9/1233	60/28943	0.00093677	0.00907653	0.00602053	Sphk1/Notch1/Egr3/Vegfa/Dab2ip/Spry2/Nr4a1/Dll1/Tcf4	9	0.00729927
P28	GO:0051930	regulation of sensory perception of pain	9/1233	60/28943	0.00093677	0.00907653	0.00602053	Cck/Ctss/Nos1/Tac4/Il10/Adora1/Ntsr1/Adra2c/Ncam1	9	0.00729927
P28	GO:0006833	water transport	5/1233	19/28943	0.00098139	0.00938142	0.00622277	Aqp3/Aqp1/Aqp6/Mylk2/Aqp2	5	0.00405515
P28	GO:0099638	endosome to plasma membrane protein transport	5/1233	19/28943	0.00098139	0.00938142	0.00622277	Nsg1/Rab11a/Myo5b/Akap5/Washc1	5	0.00405515
P28	GO:1900371	regulation of purine nucleotide biosynthetic process	7/1233	38/28943	0.000991148	0.0093905	0.00622879	Hpca/Nos1/Snca/Rd3/Nos3/Guca1b/Trem2	7	0.00567721
P28	GO:0050807	regulation of synapse organization	23/1233	264/28943	0.000993995	0.0093905	0.00622879	Ptprf/Ntn1/Snca/Eef2k/Ephb1/Camkv/Dag1/Wnt3a/Lrfn2/Myo5b/Il10/Dab2ip/Adgrb2/Ephb2/Clstn1/Dctn1/Nedd4/Sema3f/Abhd17a/Sparc/Pik3r1/Arc/Trem2	23	0.0186537
P28	GO:2001237	negative regulation of extrinsic apoptotic signaling pathway	12/1233	99/28943	0.00102702	0.00962194	0.0063823	Eya3/Faim/Src/Tgfbr1/Csf2/Bmp4/Faim2/Vegfa/Lmna/Gclc/Gstp2/Peli3	12	0.00973236
P28	GO:0051017	actin filament bundle assembly	17/1233	171/28943	0.00105772	0.0097661	0.00647793	Id1/Braf/Fam107a/Dlc1/Cul3/Src/Tgfbr1/Coro2b/Rhpn1/Arhgap28/Myo1b/Espn/Add1/Eps8/Actn4/Pdlim4/Pik3r1	17	0.0137875
P28	GO:0048639	positive regulation of developmental growth	20/1233	218/28943	0.0011051	0.0101087	0.00670519	Syt1/C3/Gpam/Csf1/Ntn1/Notch1/Ybx3/Cacna2d2/Wnt3a/Akap6/Vegfa/Myo5b/Macf1/Rufy3/Slc25a4/Ncam1/Ndel1/Dlg1/Dll1/Adrb1	20	0.0162206
P28	GO:0007612	learning	18/1233	187/28943	0.00111215	0.0101333	0.00672152	Braf/Cln8/Cck/Prkar2b/Pak6/Drd5/Atp1a3/Th/Epm2a/Tacr2/Vdac1/Ppp1r1b/Crhr1/Pde8b/Btg2/Tnr/Ntsr1/Ephb2	18	0.0145985
P28	GO:0043618	regulation of transcription from RNA polymerase II promoter in response to stress	8/1233	50/28943	0.00115727	0.0104768	0.00694931	Notch1/Vegfa/Ino80/Sesn2/Klf2/Nedd4/Epas1/Egr1	8	0.00648824
P28	GO:0061311	cell surface receptor signaling pathway involved in heart development	6/1233	29/28943	0.00120686	0.0108215	0.00717795	Notch1/Wnt3a/Mks1/Bmp4/Mesp1/Dll1	6	0.00486618
P28	GO:0006672	ceramide metabolic process	12/1233	101/28943	0.00122562	0.010947	0.00726122	Cln8/Sphk1/Acer3/Smpd1/Alox12b/Degs2/B4galt3/Acer2/P2rx7/Plpp2/Enpp7/Cerk	12	0.00973236
P28	GO:0051610	serotonin uptake	4/1233	12/28943	0.00123251	0.010947	0.00726122	Nos1/Slc29a4/Snca/Slc6a4	4	0.00324412
P28	GO:0071679	commissural neuron axon guidance	4/1233	12/28943	0.00123251	0.010947	0.00726122	Dag1/Vegfa/Ephb2/Ncam1	4	0.00324412
P28	GO:0050965	detection of temperature stimulus involved in sensory perception of pain	5/1233	20/28943	0.00126294	0.0111751	0.00741254	Ano1/Ephb1/Tac4/Adora1/Ntsr1	5	0.00405515
P28	GO:0035019	somatic stem cell population maintenance	11/1233	88/28943	0.00127281	0.0111817	0.0074169	Braf/Tfap2c/Rest/Kat6a/Lbh/Six2/Elf5/Ski/Nodal/Med24/Sox4	11	0.00892133
P28	GO:0006487	protein N-linked glycosylation	9/1233	63/28943	0.00133851	0.0116141	0.00770373	Alg10b/Alg8/Mgat4f/Mlec/Gfpt1/Rpn1/Tusc3/Mgat4d/Mgat5b	9	0.00729927
P28	GO:0002931	response to ischemia	7/1233	40/28943	0.00135978	0.0117806	0.00781413	Csf1/Rest/Hk2/Faim2/Trem2/Egr1/Camk2a	7	0.00567721
P28	GO:0071312	cellular response to alkaloid	6/1233	30/28943	0.00145478	0.0124525	0.00825983	Casq2/Tmem38b/Slc1a2/Ppp1r1b/Selenon/Ppp1r9b	6	0.00486618
P28	GO:0090330	regulation of platelet aggregation	6/1233	30/28943	0.00145478	0.0124525	0.00825983	Il6ra/Pdpn/Syk/Blk/Sh2b3/Jak2	6	0.00486618
P28	GO:0001756	somitogenesis	10/1233	77/28943	0.00155706	0.0131859	0.00874629	Notch1/Cobl/Wnt3a/Cdx1/Crb2/Mesp1/Hes7/Axin2/Dll1/Mib1	10	0.0081103
P28	GO:0001892	embryonic placenta development	13/1233	118/28943	0.00157739	0.0133	0.00882196	Cdkn1c/Spint1/Zfp568/St14/Csf2/Stk3/Il10/Elf5/Nodal/Tex19.1/Vash1/Sp1/Epas1	13	0.0105434
P28	GO:0007229	integrin-mediated signaling pathway	12/1233	104/28943	0.00158232	0.0133	0.00882196	Cul3/Src/Phactr4/Bcar1/Itga11/Lims1/Itga3/Syk/Lama5/Tyrobp/Vav1/Lims2	12	0.00973236
P28	GO:0090288	negative regulation of cellular response to growth factor stimulus	12/1233	104/28943	0.00158232	0.0133	0.00882196	Ptprf/Prdm14/Notch1/Htra3/Dab2ip/Sulf2/Spg20/Cer1/Ski/Nedd4/Spry2/Lemd2	12	0.00973236
P28	GO:0061469	regulation of type B pancreatic cell proliferation	5/1233	21/28943	0.00159993	0.0133416	0.00884959	Phox2b/Wnt3a/Nr4a3/Nr1d1/Nr4a1	5	0.00405515
P28	GO:0150146	cell junction disassembly	5/1233	21/28943	0.00159993	0.0133416	0.00884959	C3/Tgfbr1/C1qa/Pik3r1/Trem2	5	0.00405515
P28	GO:1902644	tertiary alcohol metabolic process	5/1233	21/28943	0.00159993	0.0133416	0.00884959	Rest/Dkk3/Cacna1h/Akr1cl/Akr1a1	5	0.00405515
P28	GO:1901216	positive regulation of neuron death	14/1233	133/28943	0.00164802	0.0136488	0.00905337	Ptprf/Rest/Nos1/Fis1/Zfp746/Snca/Adora1/Pcsk9/C1qa/Bbc3/Tyrobp/Ddit4/Fos/Egr1	14	0.0113544
P28	GO:0030072	peptide hormone secretion	24/1233	291/28943	0.00165222	0.0136636	0.00906314	Camk2n1/Inhbb/Rest/Nos1/Aqp1/Rab11fip5/Gpr27/Ano1/Cpe/Tacr2/Crhr1/Pde8b/Blk/Sstr5/Myt1/Cckar/Trpv4/Arntl/Rph3al/Nr1d1/Sox4/Jak2/Ffar4/Adra2a	24	0.0194647
P28	GO:0046683	response to organophosphorus	11/1233	91/28943	0.00167681	0.0138264	0.00917113	Igfbp5/Akap7/Pklr/Aqp1/Nt5e/Slc6a4/Akap6/Asph/P2rx7/Hcn4/Pik3r1	11	0.00892133
P28	GO:0008585	female gonad development	13/1233	119/28943	0.00170327	0.0140227	0.00930136	Ccdc182/Esr2/Src/Nobox/Nefh/Bmp4/Runx1/Vegfa/Sohlh2/Edn2/Nos3/Mmp2/Arid5b	13	0.0105434
P28	GO:0021953	central nervous system neuron differentiation	19/1233	210/28943	0.001706	0.0140227	0.00930136	Ulk1/Nova2/Cln8/Tfap2c/Phox2b/Ephb1/Olig3/Wnt3a/Faim2/Btg2/Ephb2/Hes5/Tsku/Gdpd5/Isl2/Ndel1/Hsp90aa1/Sox4/D16Ertd472e	19	0.0154096
P28	GO:0071277	cellular response to calcium ion	10/1233	78/28943	0.00171912	0.0140227	0.00930136	Braf/Syt1/Krt10/Hpca/Smpd1/Jund/Asph/Add1/Alox5ap/Fos	10	0.0081103
P28	GO:0002087	regulation of respiratory gaseous exchange by nervous system process	4/1233	13/28943	0.00172052	0.0140227	0.00930136	Phox2b/Glra1/Gls/Adora1	4	0.00324412
P28	GO:0003093	regulation of glomerular filtration	4/1233	13/28943	0.00172052	0.0140227	0.00930136	Gas6/Coro2b/Uts2r/Adora1	4	0.00324412
P28	GO:0007501	mesodermal cell fate specification	4/1233	13/28943	0.00172052	0.0140227	0.00930136	Wnt3a/Six2/Mesp1/Nodal	4	0.00324412
P28	GO:0060213	positive regulation of nuclear-transcribed mRNA poly(A) tail shortening	4/1233	13/28943	0.00172052	0.0140227	0.00930136	Tnrc6c/Btg2/Ago2/Tnrc6b	4	0.00324412
P28	GO:0002026	regulation of the force of heart contraction	6/1233	31/28943	0.00173966	0.0140973	0.00935081	Atp1a1/Nos1/Myl2/Nos3/Myh7/Adrb1	6	0.00486618
P28	GO:0086010	membrane depolarization during action potential	6/1233	31/28943	0.00173966	0.0140973	0.00935081	Ywhah/Cacna1i/Cacna1h/Hcn4/Slmap/Scn8a	6	0.00486618
P28	GO:0018149	peptide cross-linking	7/1233	42/28943	0.00182756	0.0147249	0.00976713	Krt10/Tgm5/Tgm7/Epb42/Krt2/Krt1/Stfa3	7	0.00567721
P28	GO:0006693	prostaglandin metabolic process	8/1233	54/28943	0.00193072	0.0154239	0.0102308	Ptgds/Sphk1/Pdpn/Akr1cl/Edn2/Prxl2b/Ces2b/Gstp2	8	0.00648824
P28	GO:0071375	cellular response to peptide hormone stimulus	23/1233	278/28943	0.00195948	0.0156315	0.0103685	Ptprf/Csk/Gpam/Pklr/Inhbb/Src/Bcar1/Gnai2/Crhr1/Kank1/Nr4a3/Pcsk9/Prkcz/Gdf15/Ndel1/Vamp2/Pik3r1/Adcy6/Nr4a1/Sp1/Fer/Camk2a/Jak2	23	0.0186537
P28	GO:0034143	regulation of toll-like receptor 4 signaling pathway	5/1233	22/28943	0.00199855	0.0157555	0.0104507	Rab7b/Ninj1/Dab2ip/Nr1d1/Trem2	5	0.00405515
P28	GO:2000114	regulation of establishment of cell polarity	5/1233	22/28943	0.00199855	0.0157555	0.0104507	Plekhg3/Ripor2/Kank1/Gsn/Rufy3	5	0.00405515
P28	GO:0055072	iron ion homeostasis	11/1233	93/28943	0.00200016	0.0157555	0.0104507	Cp/Steap3/Ireb2/Trf/Ndfip1/Epb42/Eif2ak1/Hpx/Cyb561/Gdf2/Epas1	11	0.00892133
P28	GO:0045742	positive regulation of epidermal growth factor receptor signaling pathway	6/1233	32/28943	0.00206491	0.0160858	0.0106698	Esr2/Afap1l2/Dgkd/Adora1/Mmp9/Adra2a	6	0.00486618
P28	GO:0048011	neurotrophin TRK receptor signaling pathway	6/1233	32/28943	0.00206491	0.0160858	0.0106698	Ptprf/Ulk1/Src/Bcar1/Ddit4/Spry2	6	0.00486618
P28	GO:1901016	regulation of potassium ion transmembrane transporter activity	9/1233	67/28943	0.00207843	0.0161438	0.0107083	Casq2/Akap7/Akap6/Kcnc1/Nedd4/Vamp2/Klhl24/Dlg1/Trem2	9	0.00729927
P28	GO:0007616	long-term memory	7/1233	43/28943	0.00210385	0.0161438	0.0107083	Camk2n1/Adcy1/Pja2/Prkcz/Slc17a7/Arc/Egr1	7	0.00567721
P28	GO:0032924	activin receptor signaling pathway	7/1233	43/28943	0.00210385	0.0161438	0.0107083	Inhbb/Tgfbr1/Cer1/Ski/Nodal/Gdf2/Acvr1b	7	0.00567721
P28	GO:0009583	detection of light stimulus	8/1233	55/28943	0.00217642	0.0164859	0.0109352	Rs1/Opn4/Gnb1/Pde6b/Cacna2d4/Tulp1/Prph2/Guca1b	8	0.00648824
P28	GO:0032755	positive regulation of interleukin-6 production	12/1233	108/28943	0.00218674	0.0165049	0.0109478	Il6ra/Arid5a/Rab7b/Laptm5/Spon2/Syk/C1qtnf4/Trpv4/P2rx7/Tyrobp/Scimp/Mbp	12	0.00973236
P28	GO:0048663	neuron fate commitment	10/1233	81/28943	0.00228877	0.0171272	0.0113606	Notch1/Tfap2c/Tgfbr1/Olig3/Bmp4/Runx1/Zfp521/Casz1/Isl2/Dll1	10	0.0081103
P28	GO:0015867	ATP transport	4/1233	14/28943	0.00232798	0.0171856	0.0113993	Calhm1/Calhm3/P2rx7/Slc25a4	4	0.00324412
P28	GO:0046058	cAMP metabolic process	4/1233	14/28943	0.00232798	0.0171856	0.0113993	Epha2/Adcy1/Pde4a/Adcy6	4	0.00324412
P28	GO:0048505	regulation of timing of cell differentiation	4/1233	14/28943	0.00232798	0.0171856	0.0113993	Notch1/Gdpd5/Nodal/Dll1	4	0.00324412
P28	GO:0060346	bone trabecula formation	4/1233	14/28943	0.00232798	0.0171856	0.0113993	Vdr/Vegfa/Mmp2/Col1a1	4	0.00324412
P28	GO:0070344	regulation of fat cell proliferation	4/1233	14/28943	0.00232798	0.0171856	0.0113993	E2f1/Tfdp1/E2f3/Trem2	4	0.00324412
P28	GO:1900025	negative regulation of substrate adhesion-dependent cell spreading	4/1233	14/28943	0.00232798	0.0171856	0.0113993	Bcar1/Fbln1/Kank1/Actn4	4	0.00324412
P28	GO:2000644	regulation of receptor catabolic process	4/1233	14/28943	0.00232798	0.0171856	0.0113993	Laptm5/Furin/Pcsk9/Mylip	4	0.00324412
P28	GO:0048562	embryonic organ morphogenesis	26/1233	333/28943	0.00233982	0.0172505	0.0114424	Chrna9/Ntn1/Notch1/Tgfbr1/Phactr4/Epha2/Rest/Th/Wnt3a/Asb2/Ripor2/Bmp4/Six2/Crb2/Nr4a3/Whrn/Ephb2/Mesp1/Mapk3/Nodal/Spry2/Sp1/Dlg1/Dll1/Axin1/Mib1	26	0.0210868
P28	GO:1903311	regulation of mRNA metabolic process	25/1233	317/28943	0.00245789	0.0178701	0.0118533	Igf2bp3/Nova2/Srpk1/E2f1/Tnrc6c/Raver2/Srrm1/Rest/Nanos2/Rbfox3/Ddx17/Vegfa/Prpf19/Btg2/Prdx6/Srrm4/Syncrip/Cirbp/Axin2/Zc3h14/Brf1/Mbnl2/Ago2/Tnrc6b/Pabpc6	25	0.0202758
P28	GO:0046620	regulation of organ growth	13/1233	124/28943	0.00246369	0.0178701	0.0118533	Notch1/Tgfbr1/Ybx3/Cacna2d2/Slc6a4/Akap6/Stk3/Pi16/Slc25a4/Ncam1/Dusp6/Meis1/Adrb1	13	0.0105434
P28	GO:0010738	regulation of protein kinase A signaling	5/1233	23/28943	0.00246505	0.0178701	0.0118533	Akap7/Akap6/Pja2/Pde4a/Akap5	5	0.00405515
P28	GO:0021535	cell migration in hindbrain	5/1233	23/28943	0.00246505	0.0178701	0.0118533	Ulk1/Rere/Phox2b/Ephb1/Ephb2	5	0.00405515
P28	GO:1900120	regulation of receptor binding	5/1233	23/28943	0.00246505	0.0178701	0.0118533	Plcl1/Ptprf/Il10/Mmp9/Pcsk9	5	0.00405515
P28	GO:0007219	Notch signaling pathway	17/1233	185/28943	0.00247188	0.0178965	0.0118709	Angpt4/Notch1/Src/Anxa4/Zfp423/Numb/Cbfa2t2/Heyl/Hes5/Kcna5/Mesp1/Gdpd5/Maml2/Neurod4/Hes7/Dll1/Mib1	17	0.0137875
P28	GO:0003208	cardiac ventricle morphogenesis	10/1233	82/28943	0.00250918	0.0181433	0.0120346	Notch1/Tgfbr1/Myl2/Cpe/Rxra/Heyl/Mesp1/Sox4/Myh7/Heg1	10	0.0081103
P28	GO:0031396	regulation of protein ubiquitination	19/1233	218/28943	0.00260855	0.0187417	0.0124315	Sphk1/Fam107a/Cul3/Trim44/Tgfbr1/Laptm5/Epm2a/Nhlrc1/Trib1/Ndfip1/Pink1/Gclc/Hsp90aa1/Sox4/Tbc1d7/Spry2/Axin1/Washc1/Peli3	19	0.0154096
P28	GO:1903037	regulation of leukocyte cell-cell adhesion	28/1233	371/28943	0.00265545	0.019006	0.0126068	Actl6a/Brd7/Cd276/Gpam/Pdcd1lg2/Laptm5/Fadd/Fcho1/Nlrp3/Ripor2/Syk/Bmp4/Egr3/Runx1/Ndfip1/Dusp10/Sox12/Tmem131l/Shb/Nr4a3/Pla2g2d/Tnfrsf14/Prkcz/Lrrc32/Hsp90aa1/Sox4/Dlg1/Jak2	28	0.0227088
P28	GO:0030278	regulation of ossification	14/1233	140/28943	0.00266721	0.0190283	0.0126216	Dhrs3/Cd276/Notum/Thrb/Csf1/Notch1/Tph1/Rsad2/Bmp4/Vdr/Six2/Rxra/P2rx7/Mapk3	14	0.0113544
P28	GO:0021537	telencephalon development	22/1233	268/28943	0.00266868	0.0190283	0.0126216	Atg16l1/Slc1a2/Tfap2c/Aqp1/Rfx4/Wnt3a/Syne2/Numb/Bmp4/Sema6b/Btg2/Tnr/Dab2ip/Nr4a3/Ephb2/Hes5/Ski/Tsku/Cdon/Ndel1/Wdr89/Ccdc85c	22	0.0178427
P28	GO:0031018	endocrine pancreas development	8/1233	57/28943	0.00274106	0.0193549	0.0128382	Il6ra/Bhlha15/Bmp4/Pdpk1/Myt1/Arntl/Sox4/Dll1	8	0.00648824
P28	GO:0031648	protein destabilization	8/1233	57/28943	0.00274106	0.0193549	0.0128382	Id1/Cul3/Src/Snca/Gsn/Kdm8/Nr1d1/Mylip	8	0.00648824
P28	GO:0044060	regulation of endocrine process	8/1233	57/28943	0.00274106	0.0193549	0.0128382	Inhbb/Tacr2/Crhr1/Pomc/Vdr/Runx1/Kdm5b/Adrb1	8	0.00648824
P28	GO:0045494	photoreceptor cell maintenance	7/1233	45/28943	0.00275223	0.0193549	0.0128382	Abca4/Cln8/Tub/Crb2/Nxnl2/Tulp1/Pde6a	7	0.00567721
P28	GO:0050850	positive regulation of calcium-mediated signaling	7/1233	45/28943	0.00275223	0.0193549	0.0128382	Akap6/Syk/Adora3/Cdh13/Ncam1/Akap5/Trem2	7	0.00567721
P28	GO:0072583	clathrin-dependent endocytosis	7/1233	45/28943	0.00275223	0.0193549	0.0128382	Siglec1/Fchsd2/Fcho1/Tnk2/Dgkd/Sh3gl2/Dll1	7	0.00567721
P28	GO:0051261	protein depolymerization	13/1233	126/28943	0.00283695	0.0197754	0.0131171	Nckap5/Camsap2/Stmnd1/Plekhh2/Gsn/Nostrin/Asph/Sh3gl2/Add1/Trpv4/Capg/Eps8/Aqp2	13	0.0105434
P28	GO:0048013	ephrin receptor signaling pathway	6/1233	34/28943	0.0028506	0.0197754	0.0131171	Notch1/Epha2/Ephb1/Tiam1/Chn1/Ephb2	6	0.00486618
P28	GO:0032368	regulation of lipid transport	15/1233	157/28943	0.0029826	0.0205145	0.0136074	Fis1/Furin/Crhr1/Pomc/Syk/Runx1/Kdm5b/Pltp/Ntsr1/Ttc39b/Pcsk9/P2rx7/Enpp7/Trem2/Washc1	15	0.0121655
P28	GO:0009065	glutamine family amino acid catabolic process	5/1233	24/28943	0.00300579	0.0205736	0.0136466	Nos1/Prodh/Gls/Nos3/Got2	5	0.00405515
P28	GO:1903204	negative regulation of oxidative stress-induced neuron death	5/1233	24/28943	0.00300579	0.0205736	0.0136466	Rest/Il10/Nr4a3/Pink1/Meak7	5	0.00405515
P28	GO:0120162	positive regulation of cold-induced thermogenesis	11/1233	98/28943	0.00303415	0.0206012	0.0136649	Cpt2/Il13/Phox2b/Ucp1/Syk/Vegfa/Kdm6b/Epas1/Jak2/Ffar4/Adrb1	11	0.00892133
P28	GO:0034219	carbohydrate transmembrane transport	13/1233	127/28943	0.00304018	0.0206012	0.0136649	Braf/C3/Slc2a1/Slc1a2/Aqp3/Aqp1/Hk2/Nr4a3/Sesn2/Slc2a7/Slc5a4b/Aqp2/Ffar4	13	0.0105434
P28	GO:0006826	iron ion transport	8/1233	58/28943	0.00306314	0.0206012	0.0136649	Cp/Steap3/Nos1/Trf/Slc46a1/Myo1b/Hpx/Flvcr2	8	0.00648824
P28	GO:0006596	polyamine biosynthetic process	4/1233	15/28943	0.00306827	0.0206012	0.0136649	Nnmt/Odc1/Amd1/Sms	4	0.00324412
P28	GO:0010561	negative regulation of glycoprotein biosynthetic process	4/1233	15/28943	0.00306827	0.0206012	0.0136649	Itm2c/Acer2/Mgat4d/Ago2	4	0.00324412
P28	GO:0010988	regulation of low-density lipoprotein particle clearance	4/1233	15/28943	0.00306827	0.0206012	0.0136649	Csk/Pcsk9/Mylip/Trem2	4	0.00324412
P28	GO:0014049	positive regulation of glutamate secretion	4/1233	15/28943	0.00306827	0.0206012	0.0136649	Cck/Stxbp1/Ntsr1/P2rx7	4	0.00324412
P28	GO:0048102	autophagic cell death	4/1233	15/28943	0.00306827	0.0206012	0.0136649	Laptm5/Calm3/Bmf/Trem2	4	0.00324412
P28	GO:1900153	positive regulation of nuclear-transcribed mRNA catabolic process, deadenylation-dependent decay	4/1233	15/28943	0.00306827	0.0206012	0.0136649	Tnrc6c/Nanos2/Ago2/Tnrc6b	4	0.00324412
P28	GO:0014009	glial cell proliferation	9/1233	71/28943	0.00311264	0.0208248	0.0138132	E2f1/Csf1/Ntn1/Notch1/Idh2/Epm2a/Ski/Sox4/Trem2	9	0.00729927
P28	GO:0042462	eye photoreceptor cell development	7/1233	46/28943	0.00312891	0.0208594	0.0138362	Thrb/Trpm1/Th/Vegfa/Crb2/Nrl/Tulp1	7	0.00567721
P28	GO:2000273	positive regulation of signaling receptor activity	7/1233	46/28943	0.00312891	0.0208594	0.0138362	Il10/Adora1/Ephb2/Adra2c/Arc/Jak2/Adra2a	7	0.00567721
P28	GO:0051262	protein tetramerization	10/1233	85/28943	0.00327407	0.0216444	0.0143569	Krt10/Snca/Trpm1/Stk3/Gls/Osbpl2/Trpv6/Kcnc1/Aqp2/Krt1	10	0.0081103
P28	GO:0030148	sphingolipid biosynthetic process	11/1233	99/28943	0.00328504	0.0216444	0.0143569	Sphk1/Acer3/Smpd1/Alox12b/Degs2/B4galt3/Acer2/P2rx7/Elovl5/Enpp7/St8sia5	11	0.00892133
P28	GO:0035335	peptidyl-tyrosine dephosphorylation	6/1233	35/28943	0.00331826	0.021787	0.0144514	Ptprf/Epm2a/Dusp10/Dusp7/Dusp6/Dusp5	6	0.00486618
P28	GO:0097345	mitochondrial outer membrane permeabilization	6/1233	35/28943	0.00331826	0.021787	0.0144514	Vdac2/Rhot1/Bbc3/Slc25a4/Gclc/Ier3	6	0.00486618
P28	GO:0040013	negative regulation of locomotion	27/1233	360/28943	0.00340816	0.0222226	0.0147404	Igfbp5/Angpt4/Braf/Srgap1/Dlc1/Notch1/Drd5/Idh2/Dag1/Wnt3a/Ripor2/Trib1/Fbln1/Sema6b/Kank1/Il24/Adora1/Dusp10/Dab2ip/Adora3/Sema3b/Sema3f/Nodal/Vash1/Gdf2/Acvrl1/Gstp2	27	0.0218978
P28	GO:1903351	cellular response to dopamine	8/1233	59/28943	0.0034139	0.0222226	0.0147404	Gna11/Htr1d/Nsg1/Drd5/Mapk3/Htr3a/Klf16/Adcy6	8	0.00648824
P28	GO:2000649	regulation of sodium ion transmembrane transporter activity	8/1233	59/28943	0.0034139	0.0222226	0.0147404	Wnk2/Ywhah/Cnksr3/Pcsk9/Fxyd3/Nedd4/Slmap/Klhl24	8	0.00648824
P28	GO:2000134	negative regulation of G1/S transition of mitotic cell cycle	9/1233	72/28943	0.00342567	0.0222226	0.0147404	Brd7/Ctdsp2/Fam107a/Plk3/Rps27l/Sde2/Haspin/Ppp2r5c/Dlg1	9	0.00729927
P28	GO:0042594	response to starvation	17/1233	191/28943	0.00344063	0.0222792	0.0147779	Prkag3/Pik3c2b/Ulk1/Rnase4/Slc2a1/Gas6/Inhbb/Bhlha15/Bmf/Wnt2b/Rraga/Pcsk9/Sesn2/Cckar/Eif2ak1/Galp/Mapk3	17	0.0137875
P28	GO:0043277	apoptotic cell clearance	7/1233	47/28943	0.00354371	0.0228679	0.0151684	Rhog/C3/Gas6/Scarb1/Tyrobp/Rhobtb2/Trem2	7	0.00567721
P28	GO:0120163	negative regulation of cold-induced thermogenesis	7/1233	47/28943	0.00354371	0.0228679	0.0151684	Plcl1/Id1/Nova2/Notch1/Zfp423/Arntl/Nr1d1	7	0.00567721
P28	GO:0016575	histone deacetylation	11/1233	100/28943	0.0035523	0.0228971	0.0151878	Dr1/Rest/Hdac11/Chd3/Vegfa/Sdr16c5/Sfpq/Pink1/Chd4/Gatad2a/Rcor2	11	0.00892133
P28	GO:0003323	type B pancreatic cell development	5/1233	25/28943	0.00362713	0.0230285	0.015275	Bhlha15/Bmp4/Pdpk1/Arntl/Dll1	5	0.00405515
P28	GO:0010866	regulation of triglyceride biosynthetic process	5/1233	25/28943	0.00362713	0.0230285	0.015275	C3/Gpam/Scarb1/Thrsp/Fitm2	5	0.00405515
P28	GO:0015813	L-glutamate transmembrane transport	5/1233	25/28943	0.00362713	0.0230285	0.015275	Cln8/Slc1a2/Epm2a/Ntsr1/Slc1a7	5	0.00405515
P28	GO:0043306	positive regulation of mast cell degranulation	5/1233	25/28943	0.00362713	0.0230285	0.015275	Il13/Stxbp1/Crhr1/Syk/Adora3	5	0.00405515
P28	GO:1900543	negative regulation of purine nucleotide metabolic process	5/1233	25/28943	0.00362713	0.0230285	0.015275	Hpca/Fis1/Rd3/Ddit4/Ier3	5	0.00405515
P28	GO:1903206	negative regulation of hydrogen peroxide-induced cell death	5/1233	25/28943	0.00362713	0.0230285	0.015275	Ngb/Il10/Gpr37l1/Nr4a3/Pink1	5	0.00405515
P28	GO:0006874	cellular calcium ion homeostasis	23/1233	292/28943	0.00362985	0.0230285	0.015275	Casq2/Tmem38b/Il13/Slc24a5/Myh7b/Stim2/Fis1/Snca/Calm3/Atp2a1/Akap6/Scgn/Vdr/Ntsr1/Asph/Edn2/Hcrtr1/Selenon/Clstn1/Trpv4/P2rx7/Bbc3/Calb2	23	0.0186537
P28	GO:0048168	regulation of neuronal synaptic plasticity	9/1233	73/28943	0.0037629	0.0237657	0.0157639	Shisa6/Snca/Rab11a/Shisa8/Mylk2/Ephb2/Arc/Egr1/Camk2a	9	0.00729927
P28	GO:0032092	positive regulation of protein binding	11/1233	101/28943	0.00383667	0.0240417	0.0159471	Plcl1/Mapre3/Wnt3a/Bmp4/Blk/Stk3/Tiam1/Mmp9/Add1/Hspa4/Csf3	11	0.00892133
P28	GO:0003401	axis elongation	6/1233	36/28943	0.00384071	0.0240417	0.0159471	Sfrp5/Tfap2c/Zfp568/Wnt3a/Bmp4/Spry2	6	0.00486618
P28	GO:0009154	purine ribonucleotide catabolic process	6/1233	36/28943	0.00384071	0.0240417	0.0159471	Nt5c1a/Nt5e/Fitm2/Ampd3/Pde4a/Pde9a	6	0.00486618
P28	GO:0034122	negative regulation of toll-like receptor signaling pathway	6/1233	36/28943	0.00384071	0.0240417	0.0159471	Rab7b/Gramd4/Pdpk1/Dab2ip/Nr1d1/Trem2	6	0.00486618
P28	GO:0035590	purinergic nucleotide receptor signaling pathway	4/1233	16/28943	0.00395431	0.0244543	0.0162207	Gnai2/Adora1/Adora3/P2rx7	4	0.00324412
P28	GO:0072109	glomerular mesangium development	4/1233	16/28943	0.00395431	0.0244543	0.0162207	Il6ra/Notch1/Bmp4/Egr1	4	0.00324412
P28	GO:1901163	regulation of trophoblast cell migration	4/1233	16/28943	0.00395431	0.0244543	0.0162207	Vegfa/Nodal/Ago2/Acvr1b	4	0.00324412
P28	GO:1903818	positive regulation of voltage-gated potassium channel activity	4/1233	16/28943	0.00395431	0.0244543	0.0162207	Akap7/Akap6/Kcnc1/Trem2	4	0.00324412
P28	GO:0007589	body fluid secretion	12/1233	116/28943	0.00396095	0.0244685	0.0162301	Celsr2/Aqp1/Slc4a5/Alox12b/Tac4/Vdr/Vegfa/Adora1/Adora3/Cckar/Ddr1/Adrb1	12	0.00973236
P28	GO:0032873	negative regulation of stress-activated MAPK cascade	7/1233	48/28943	0.00399903	0.0246229	0.0163325	Sfrp5/Hipk3/Dusp10/Dusp16/Dlg1/Trem2/Gstp2	7	0.00567721
P28	GO:0071385	cellular response to glucocorticoid stimulus	7/1233	48/28943	0.00399903	0.0246229	0.0163325	Fam107a/Rest/Aqp1/Bmp4/Sstr5/Ddit4/Jak2	7	0.00567721
P28	GO:0042491	inner ear auditory receptor cell differentiation	8/1233	61/28943	0.00420813	0.0257697	0.0170932	Alg10b/Notch1/Rest/Ripor2/Bmp4/Whrn/Hes5/Dll1	8	0.00648824
P28	GO:0046470	phosphatidylcholine metabolic process	8/1233	61/28943	0.00420813	0.0257697	0.0170932	Pla2g5/Scarb1/Dhrs7b/Lpcat1/Acsl3/Pla2g2d/Pla2g1b/Lipc	8	0.00648824
P28	GO:0072593	reactive oxygen species metabolic process	20/1233	245/28943	0.00432082	0.0263204	0.0174585	Esr2/Drd5/Snca/Hk2/Ucp1/Gnai2/Il22/Vdac1/Pxdn/Syk/Ncf4/Prdx6/Sesn2/Pink1/Nos3/P2rx7/Tyrobp/Ddit4/Ier3/Vav1	20	0.0162206
P28	GO:0045684	positive regulation of epidermis development	5/1233	26/28943	0.0043354	0.0263204	0.0174585	Krt10/Notch1/Bmp4/Vdr/Krt2	5	0.00405515
P28	GO:0003203	endocardial cushion morphogenesis	6/1233	37/28943	0.00442167	0.0265866	0.0176351	Notch1/Tgfbr1/Cplane2/Heyl/Nos3/Acvrl1	6	0.00486618
P28	GO:0006884	cell volume homeostasis	6/1233	37/28943	0.00442167	0.0265866	0.0176351	Slc6a12/Aqp1/Add1/P2rx7/Aqp2/Slc12a8	6	0.00486618
P28	GO:0021591	ventricular system development	6/1233	37/28943	0.00442167	0.0265866	0.0176351	Anp32b/Celsr2/Aqp1/Numb/Tsku/Wdr89	6	0.00486618
P28	GO:0021510	spinal cord development	11/1233	103/28943	0.00445983	0.0267875	0.0177683	Cln8/Olig3/Rfx4/Wnt3a/Sox12/Dctn1/Gdpd5/Isl2/Sox4/Dll1/Vit	11	0.00892133
P28	GO:0010718	positive regulation of epithelial to mesenchymal transition	7/1233	49/28943	0.00449733	0.0268896	0.017836	Notch1/Tgfbr1/Pdpn/Bmp4/Crb2/Col1a1/Axin2	7	0.00567721
P28	GO:0035307	positive regulation of protein dephosphorylation	7/1233	49/28943	0.00449733	0.0268896	0.017836	Dlc1/Calm3/Smpd1/Ppp1r12a/Adora1/Pink1/Jak2	7	0.00567721
P28	GO:0070232	regulation of T cell apoptotic process	7/1233	49/28943	0.00449733	0.0268896	0.017836	Gpam/Siglec1/Fadd/Bmp4/P2rx7/Bbc3/Bcl3	7	0.00567721
P28	GO:0007218	neuropeptide signaling pathway	10/1233	89/28943	0.00457016	0.0271609	0.018016	Glra1/Crhr1/Uts2r/Pomc/Sstr3/Sstr5/Ecel1/Ntsr1/Hcrtr1/Galp	10	0.0081103
P28	GO:0002011	morphogenesis of an epithelial sheet	8/1233	62/28943	0.00465503	0.0275492	0.0182736	Notch1/Phactr4/Pdpn/Zfp568/Plet1/Dag1/Acvrl1/Ddr1	8	0.00648824
P28	GO:0032653	regulation of interleukin-10 production	8/1233	62/28943	0.00465503	0.0275492	0.0182736	Il13/Pdcd1lg2/Syk/Prkcz/Bcl3/Tyrobp/Dll1/Trem2	8	0.00648824
P28	GO:0042596	fear response	8/1233	62/28943	0.00465503	0.0275492	0.0182736	Cck/Esr2/Vdac1/Crhr1/Pde8b/Ephb2/Adra2a/Adrb1	8	0.00648824
P28	GO:0055013	cardiac muscle cell development	11/1233	104/28943	0.00480018	0.028319	0.0187842	Fhl2/Myo18b/Myl2/Akap6/Asb2/Bmp4/Pi16/Vegfa/Lmna/Slc25a4/Adrb1	11	0.00892133
P28	GO:0045666	positive regulation of neuron differentiation	12/1233	119/28943	0.0048682	0.0286305	0.0189908	Gprc5b/Dnmt3b/Phox2b/Rest/Bmp4/Heyl/Adra2c/Gdpd5/Cdon/Bnip2/Timp2/Tcf4	12	0.00973236
P28	GO:0046847	filopodium assembly	9/1233	76/28943	0.00493237	0.0288546	0.0191394	Fgd3/Tgfbr1/Ripor2/Ephb2/Espn/Ppp1r9b/Pik3r1/Fgd2/Fgd1	9	0.00729927
P28	GO:0045598	regulation of fat cell differentiation	14/1233	150/28943	0.00497191	0.0288546	0.0191394	E2f1/Runx1t1/Tph1/Wnt3a/Stk3/Vegfa/Dusp10/Trpv4/Arntl/Nr1d1/Axin2/Axin1/Zbtb7c/Ffar4	14	0.0113544
P28	GO:0003334	keratinocyte development	4/1233	17/28943	0.0049985	0.0288546	0.0191394	Krt10/Tfap2c/Cdsn/Krt2	4	0.00324412
P28	GO:0006704	glucocorticoid biosynthetic process	4/1233	17/28943	0.0049985	0.0288546	0.0191394	Atp1a1/Rest/Dkk3/Cacna1h	4	0.00324412
P28	GO:0031280	negative regulation of cyclase activity	4/1233	17/28943	0.0049985	0.0288546	0.0191394	Hpca/Akap6/Rd3/Akap5	4	0.00324412
P28	GO:0031958	corticosteroid receptor signaling pathway	4/1233	17/28943	0.0049985	0.0288546	0.0191394	Ywhah/Arntl/Nedd4/Jak2	4	0.00324412
P28	GO:0035337	fatty-acyl-CoA metabolic process	4/1233	17/28943	0.0049985	0.0288546	0.0191394	Hsd17b4/Acsl3/Fitm2/Far1	4	0.00324412
P28	GO:0035795	negative regulation of mitochondrial membrane permeability	4/1233	17/28943	0.0049985	0.0288546	0.0191394	Hk2/Slc25a4/Gclc/Ier3	4	0.00324412
P28	GO:0051127	positive regulation of actin nucleation	4/1233	17/28943	0.0049985	0.0288546	0.0191394	Fchsd2/Gsn/Fmn1/Wasf3	4	0.00324412
P28	GO:0051895	negative regulation of focal adhesion assembly	4/1233	17/28943	0.0049985	0.0288546	0.0191394	Fam107a/Dlc1/Src/Acvrl1	4	0.00324412
P28	GO:1904355	positive regulation of telomere capping	4/1233	17/28943	0.0049985	0.0288546	0.0191394	Tnks2/Nek2/Mapk3/Aurkb	4	0.00324412
P28	GO:2000047	regulation of cell-cell adhesion mediated by cadherin	4/1233	17/28943	0.0049985	0.0288546	0.0191394	Notch1/Wnt3a/Vegfa/Epcam	4	0.00324412
P28	GO:0006998	nuclear envelope organization	7/1233	50/28943	0.00504105	0.0288546	0.0191394	Chmp4c/Nup93/Reep4/Lmna/Dctn1/Ndel1/Lemd2	7	0.00567721
P28	GO:0045663	positive regulation of myoblast differentiation	7/1233	50/28943	0.00504105	0.0288546	0.0191394	Actl6a/Brd7/Ripor2/Cdon/Dpf3/Sox4/Pik3r1	7	0.00567721
P28	GO:1901021	positive regulation of calcium ion transmembrane transporter activity	7/1233	50/28943	0.00504105	0.0288546	0.0191394	Stim2/Calm3/Akap6/Bmp4/Asph/Stac3/Akap5	7	0.00567721
P28	GO:1902743	regulation of lamellipodium organization	7/1233	50/28943	0.00504105	0.0288546	0.0191394	Src/Epha2/Pdpn/Aqp1/Kank1/Pik3r1/Fer	7	0.00567721
P28	GO:0070328	triglyceride homeostasis	6/1233	38/28943	0.0050649	0.0288546	0.0191394	Scarb1/Adora1/Fitm2/Sesn2/Lipc/Gpihbp1	6	0.00486618
P28	GO:0072210	metanephric nephron development	6/1233	38/28943	0.0050649	0.0288546	0.0191394	Aqp1/Bmp4/Six2/Fmn1/Hes5/Egr1	6	0.00486618
P28	GO:0090090	negative regulation of canonical Wnt signaling pathway	13/1233	135/28943	0.00512976	0.0290041	0.0192386	Shisa6/Notum/Sfrp5/Notch1/Dkk3/Stk3/Dab2ip/Tmem131l/Mesp1/Axin2/Amer2/Axin1/Egr1	13	0.0105434
P28	GO:0031338	regulation of vesicle fusion	5/1233	27/28943	0.0051369	0.0290041	0.0192386	Syt1/Sphk1/Cplx2/Stxbp1/Snca	5	0.00405515
P28	GO:0034369	plasma lipoprotein particle remodeling	5/1233	27/28943	0.0051369	0.0290041	0.0192386	Pla2g5/Scarb1/Pltp/Lipc/Gpihbp1	5	0.00405515
P28	GO:0036342	post-anal tail morphogenesis	5/1233	27/28943	0.0051369	0.0290041	0.0192386	Sfrp5/Epha2/Wnt3a/Hes7/Axin1	5	0.00405515
P28	GO:0045187	regulation of circadian sleep/wake cycle, sleep	5/1233	27/28943	0.0051369	0.0290041	0.0192386	Ptgds/Csf2/Uts2r/Adora1/Adrb1	5	0.00405515
P28	GO:0046888	negative regulation of hormone secretion	10/1233	91/28943	0.00535402	0.0301665	0.0200097	Inhbb/Rest/Nos1/Rab11fip5/Tacr2/Pde8b/Adora1/Edn2/Ffar4/Adra2a	10	0.0081103
P28	GO:0007632	visual behavior	9/1233	77/28943	0.00537911	0.0302173	0.0200433	Braf/Cck/Slc1a2/Drd5/Atp1a3/Ppp1r1b/Crhr1/Pde8b/Opn4	9	0.00729927
P28	GO:0048146	positive regulation of fibroblast proliferation	9/1233	77/28943	0.00537911	0.0302173	0.0200433	Sphk1/E2f1/Gas6/Il13/Aqp1/Ctc1/Uts2r/Fbln1/Pla2g1b	9	0.00729927
P28	GO:0032868	response to insulin	20/1233	250/28943	0.00539629	0.0302837	0.0200874	Ptprf/Gpam/Pklr/Slc2a1/Inhbb/Src/Bcar1/Gnai2/Kank1/Pcsk9/Sesn2/Prkcz/Trpv4/Meak7/Ndel1/Vamp2/Pik3r1/Sp1/Fer/Egr1	20	0.0162206
P28	GO:0010948	negative regulation of cell cycle process	23/1233	302/28943	0.00544662	0.0305357	0.0202546	Clspn/Brd7/Ctdsp2/Fam107a/E2f1/Chmp4c/Plk3/Nanos2/Rps27l/Bmp4/Prpf19/Eef1aknmt/Sde2/Nek2/Dab2ip/Mos/Apbb2/Apbb1/Aurkb/Haspin/Ppp2r5c/Dlg1/Ier3	23	0.0186537
P28	GO:0045732	positive regulation of protein catabolic process	17/1233	200/28943	0.00546496	0.0306081	0.0203026	Plk3/Lpcat1/Trib1/Ndfip1/Dab2ip/Pcsk9/Nedd4/Gclc/Axin2/Hsp90aa1/Mylip/Rnf144b/Cdc20b/Axin1/Ier3/Trem2/Adra2a	17	0.0137875
P28	GO:0022600	digestive system process	12/1233	121/28943	0.00556001	0.031048	0.0205944	Chrm5/Scarb1/Aqp1/Ireb2/Tac4/Vdr/Tff2/Tjp2/Cckar/Enpp7/Tff3/Adrb1	12	0.00973236
P28	GO:0046474	glycerophospholipid biosynthetic process	15/1233	168/28943	0.0056145	0.0312805	0.0207486	Pik3c2b/Tmem150a/Gpam/Efr3b/Dgkg/Pla2g5/Dhrs7b/Lpcat1/Acsl3/Dgkd/Hdhd5/Far1/Ip6k2/Ttc7b/Pik3r1	15	0.0121655
P28	GO:0006473	protein acetylation	19/1233	234/28943	0.0056294	0.0312805	0.0207486	Actl6a/Dr1/Brd7/Sphk1/Arid5a/Gtf2b/Nos1/Snca/Nat8/Kat6a/Jade2/Naa20/Mrgbp/Sdr16c5/Apbb1/Arntl/Mapk3/Msl1/Sox4	19	0.0154096
P28	GO:0046456	icosanoid biosynthetic process	7/1233	51/28943	0.00563271	0.0312805	0.0207486	Ptgds/Sphk1/Pla2g5/Syk/Edn2/Prxl2b/Alox5ap	7	0.00567721
P28	GO:0001954	positive regulation of cell-matrix adhesion	8/1233	64/28943	0.00565711	0.0312805	0.0207486	Csf1/Dag1/Lims1/Ninj1/Vegfa/Fmn1/Prkcz/Cdh13	8	0.00648824
P28	GO:0071260	cellular response to mechanical stimulus	8/1233	64/28943	0.00565711	0.0312805	0.0207486	Atp1a1/Nos1/Aqp1/Dag1/Ripor2/Nos3/Tmem150c/Col1a1	8	0.00648824
P28	GO:0002705	positive regulation of leukocyte mediated immunity	16/1233	185/28943	0.00586171	0.0322223	0.0213733	Clnk/C3/Arid5a/Fadd/Nlrp3/Tnfsfm13/Pomc/Rsad2/Kmt5b/Prkcz/P2rx7/Tyrobp/Hpx/Scimp/Trem2/Vav1	16	0.0129765
P28	GO:0021782	glial cell development	12/1233	122/28943	0.00593401	0.032588	0.0216158	Lamc3/Hdac11/Dag1/Cspg5/C1qa/Hes5/Ski/Wasf3/Nr1d1/Sox4/Dll1/Trem2	12	0.00973236
P28	GO:0002089	lens morphogenesis in camera-type eye	5/1233	28/28943	0.00603784	0.0328384	0.0217819	Tdrd7/Epha2/Bmp4/Ski/Meis1	5	0.00405515
P28	GO:0032148	activation of protein kinase B activity	5/1233	28/28943	0.00603784	0.0328384	0.0217819	Gas6/Src/Prkcz/Adra2c/Adra2a	5	0.00405515
P28	GO:0045822	negative regulation of heart contraction	5/1233	28/28943	0.00603784	0.0328384	0.0217819	Atp1a1/Nos1/Adora1/Pik3r1/Jak2	5	0.00405515
P28	GO:0032680	regulation of tumor necrosis factor production	16/1233	186/28943	0.00616726	0.0333563	0.0221255	Gas6/Arid5a/Cd2/Spon2/Fadd/Pomc/Syk/Il10/C1qtnf4/Ephb2/Bcl3/Tyrobp/Pik3r1/Trem2/Gstp2/Jak2	16	0.0129765
P28	GO:0003128	heart field specification	4/1233	18/28943	0.00621257	0.0333563	0.0221255	Wnt3a/Bmp4/Mesp1/Axin2	4	0.00324412
P28	GO:0019755	one-carbon compound transport	4/1233	18/28943	0.00621257	0.0333563	0.0221255	Slc14a2/Aqp3/Aqp1/Aqp6	4	0.00324412
P28	GO:0035633	maintenance of blood-brain barrier	4/1233	18/28943	0.00621257	0.0333563	0.0221255	Vegfa/Tjp2/Sh3gl2/Mbp	4	0.00324412
P28	GO:0045956	positive regulation of calcium ion-dependent exocytosis	4/1233	18/28943	0.00621257	0.0333563	0.0221255	Syt1/Stxbp1/Cacna1i/Cacna1h	4	0.00324412
P28	GO:0048715	negative regulation of oligodendrocyte differentiation	4/1233	18/28943	0.00621257	0.0333563	0.0221255	Notch1/Bmp4/Dusp10/Hes5	4	0.00324412
P28	GO:0070102	interleukin-6-mediated signaling pathway	4/1233	18/28943	0.00621257	0.0333563	0.0221255	Il6ra/Src/C1qtnf4/Fer	4	0.00324412
P28	GO:0071280	cellular response to copper ion	4/1233	18/28943	0.00621257	0.0333563	0.0221255	Aqp1/Snca/Mt2/Aqp2	4	0.00324412
P28	GO:0098814	spontaneous synaptic transmission	4/1233	18/28943	0.00621257	0.0333563	0.0221255	Syt1/Nsg1/Rph3a/Rph3al	4	0.00324412
P28	GO:0048814	regulation of dendrite morphogenesis	10/1233	93/28943	0.00623927	0.0333866	0.0221456	Id1/Ptprf/Ywhah/Eef2k/Lzts1/Numb/Myo5b/Ephb2/Nedd4/Akap5	10	0.0081103
P28	GO:0043268	positive regulation of potassium ion transport	7/1233	52/28943	0.0062748	0.0335131	0.0222295	Akap7/Wnk2/Akap6/Adora1/Kcnc1/Dlg1/Trem2	7	0.00567721
P28	GO:0031334	positive regulation of protein-containing complex assembly	17/1233	203/28943	0.00632355	0.033668	0.0223322	Cck/Src/Snca/Fchsd2/Csf2/Syk/Vegfa/Cdc42ep3/Dab2ip/Fmn1/Bmf/Dctn1/Bbc3/Csf3/Hsp90aa1/Dlg1/Fer	17	0.0137875
P28	GO:0048771	tissue remodeling	17/1233	203/28943	0.00632355	0.033668	0.0223322	Igfbp5/Csk/Src/Ctss/Epha2/Tph1/Trf/Syk/Vdr/Vegfa/Mmp9/Nos3/P2rx7/Mmp2/Acvrl1/Epas1/Siglec15	17	0.0137875
P28	GO:0060419	heart growth	12/1233	123/28943	0.00632766	0.033668	0.0223322	Notch1/Tgfbr1/Akap6/Pi16/Rxra/Mesp1/Slc25a4/Ncam1/Dusp6/Meis1/Heg1/Adrb1	12	0.00973236
P28	GO:1902414	protein localization to cell junction	12/1233	123/28943	0.00632766	0.033668	0.0223322	Nsg1/Rab11a/Dag1/Tjp2/Lgi1/Clstn1/Prkcz/Actn4/Vamp2/Dlg1/Heg1/Camk2a	12	0.00973236
P28	GO:0090263	positive regulation of canonical Wnt signaling pathway	11/1233	108/28943	0.00637233	0.0338099	0.0224264	Gprc5b/Wnk2/Src/Usp34/Wnt3a/Kank1/Tnks2/Sulf2/Arntl/Col1a1/Sox4	11	0.00892133
P28	GO:1904063	negative regulation of cation transmembrane transport	11/1233	108/28943	0.00637233	0.0338099	0.0224264	Casq2/Gem/Slc6a9/Nos1/Calm3/Vdac1/Mmp9/Ntsr1/Pcsk9/Ephb2/Nedd4	11	0.00892133
P28	GO:0022409	positive regulation of cell-cell adhesion	24/1233	324/28943	0.00643624	0.0340849	0.0226088	Actl6a/Brd7/Cd276/Gpam/Il6ra/Pdcd1lg2/Pdpn/Fadd/Fcho1/Wnt3a/Nlrp3/Syk/Egr3/Runx1/Dusp10/Sox12/Shb/Nr4a3/Tnfrsf14/Prkcz/Nodal/Hsp90aa1/Sox4/Jak2	24	0.0194647
P28	GO:0048608	reproductive structure development	24/1233	324/28943	0.00643624	0.0340849	0.0226088	Cdkn1c/Ccdc182/C3/Esr2/Notch1/Src/Tgfbr1/Nobox/Ybx3/Tex15/Nefh/Bmp4/Runx1/Vegfa/Hsd17b4/Kdm5b/Rxra/Sohlh2/Edn2/Nos3/Mmp2/Arid5b/Tex19.1/Dlg1	24	0.0194647
P28	GO:0032633	interleukin-4 production	6/1233	40/28943	0.00655314	0.0344452	0.0228478	Notch1/Nlrp3/Syk/Ndfip1/Prkcz/Zg16	6	0.00486618
P28	GO:0033144	negative regulation of intracellular steroid hormone receptor signaling pathway	6/1233	40/28943	0.00655314	0.0344452	0.0228478	Esr2/Lbh/Heyl/Arntl/Nodal/Zfp366	6	0.00486618
P28	GO:0098703	calcium ion import across plasma membrane	6/1233	40/28943	0.00655314	0.0344452	0.0228478	Trpv3/Cacna1b/Trpv4/Trpv6/Akap5/Adrb1	6	0.00486618
P28	GO:0048469	cell maturation	18/1233	221/28943	0.00670681	0.0352201	0.0233618	Tdrd7/Cdkn1c/C3/Esr2/Nfasc/Bhlha15/Runx1/Vegfa/Epb42/Shb/C1qa/Hes5/Srrm4/Klf2/Akap5/Tcp11/Washc1/Epas1	18	0.0145985
P28	GO:0032410	negative regulation of transporter activity	10/1233	94/28943	0.00672253	0.0352371	0.023373	Casq2/Gem/Slc6a9/Snca/Calm3/Ndfip1/Mmp9/Pcsk9/Ephb2/Nedd4	10	0.0081103
P28	GO:0032963	collagen metabolic process	12/1233	124/28943	0.00674166	0.0352718	0.023396	Id1/Il6ra/Ctss/Mmp17/Serpinh1/Mfap4/Bmp4/Mmp9/P2rx7/Mmp2/Col1a1/Ctsb	12	0.00973236
P28	GO:0043523	regulation of neuron apoptotic process	22/1233	290/28943	0.00675406	0.0353039	0.0234173	Ptprf/Braf/Cln8/Esr2/Stxbp1/Nos1/Fis1/Snca/Faim2/Pdpk1/Vegfa/Il10/Btg2/Nr4a3/Pcsk9/Pink1/Bbc3/Tyrobp/Gclc/Trem2/Egr1/Jak2	22	0.0178427
P28	GO:0006081	cellular aldehyde metabolic process	8/1233	66/28943	0.00681549	0.0354304	0.0235012	Abca4/Rest/Idh2/Dkk3/Gatd1/Cacna1h/Sdr16c5/Akr1a1	8	0.00648824
P28	GO:0110148	biomineralization	16/1233	188/28943	0.00681693	0.0354304	0.0235012	Tmem38b/Cd276/Notum/Gas6/Ucma/Notch1/Nt5e/Bmp4/Vdr/Adora1/Rxra/Cer1/Nos3/P2rx7/Col1a1/Axin2	16	0.0129765
P28	GO:0030516	regulation of axon extension	11/1233	109/28943	0.00682223	0.0354304	0.0235012	Ntn1/Wnt3a/Vegfa/Sema6b/Myo5b/Tnr/Macf1/Rufy3/Sema3b/Sema3f/Ndel1	11	0.00892133
P28	GO:0042310	vasoconstriction	11/1233	109/28943	0.00682223	0.0354304	0.0235012	Htr1d/Drd5/Nos1/Slc6a4/Uts2r/Edn2/Adra2c/Kcna5/Mmp2/Dusp5/Adra2a	11	0.00892133
P28	GO:0043255	regulation of carbohydrate biosynthetic process	11/1233	109/28943	0.00682223	0.0354304	0.0235012	Ppp1cb/Ppp1r3a/Adcyap1r1/Snca/Nnmt/Ppp1r3g/Ppp1r3c/Ntsr1/Sesn2/Gfpt1/Zfp692	11	0.00892133
P28	GO:0060349	bone morphogenesis	11/1233	109/28943	0.00682223	0.0354304	0.0235012	Dhrs3/Mef2d/Serpinh1/Tmem107/Bmp4/Cdx1/Cer1/Ski/Trpv4/Col1a1/Axin2	11	0.00892133
P28	GO:0009299	mRNA transcription	7/1233	53/28943	0.00696984	0.0358572	0.0237844	Thrb/Hipk3/Vdr/Rxra/Ncbp3/Sp1/Epas1	7	0.00567721
P28	GO:0031103	axon regeneration	7/1233	53/28943	0.00696984	0.0358572	0.0237844	Ptprf/Braf/Nefh/Tnr/Mmp2/Ndel1/Jak2	7	0.00567721
P28	GO:0043392	negative regulation of DNA binding	7/1233	53/28943	0.00696984	0.0358572	0.0237844	Id1/E2f1/Rest/Nek2/Hspa4/Ankrd33/Jak2	7	0.00567721
P28	GO:0045124	regulation of bone resorption	7/1233	53/28943	0.00696984	0.0358572	0.0237844	Csk/Src/Trf/Syk/Vegfa/P2rx7/Siglec15	7	0.00567721
P28	GO:0051954	positive regulation of amine transport	7/1233	53/28943	0.00696984	0.0358572	0.0237844	Cck/Syt1/Stxbp1/Tacr2/Ntsr1/Pink1/P2rx7	7	0.00567721
P28	GO:0060412	ventricular septum morphogenesis	7/1233	53/28943	0.00696984	0.0358572	0.0237844	Notch1/Tgfbr1/Bmp4/Heyl/Nos3/Sox4/Nfatc1	7	0.00567721
P28	GO:0007274	neuromuscular synaptic transmission	5/1233	29/28943	0.00704429	0.0358572	0.0237844	Stxbp1/Fchsd2/Egr3/Mylk2/Stac3	5	0.00405515
P28	GO:0042659	regulation of cell fate specification	5/1233	29/28943	0.00704429	0.0358572	0.0237844	Wnt3a/Chd3/Chd4/Mesp1/Gatad2a	5	0.00405515
P28	GO:0046471	phosphatidylglycerol metabolic process	5/1233	29/28943	0.00704429	0.0358572	0.0237844	Gpam/Pla2g5/Lclat1/Pla2g2d/Pla2g1b	5	0.00405515
P28	GO:0048384	retinoic acid receptor signaling pathway	5/1233	29/28943	0.00704429	0.0358572	0.0237844	Dhrs3/Rxra/Actn4/Zfp536/Klf2	5	0.00405515
P28	GO:0070076	histone lysine demethylation	5/1233	29/28943	0.00704429	0.0358572	0.0237844	Kdm5b/Kdm4c/Kdm8/Kdm6b/Phf2	5	0.00405515
P28	GO:1900027	regulation of ruffle assembly	5/1233	29/28943	0.00704429	0.0358572	0.0237844	Rhog/Cobl/Kank1/Eps8/Ndel1	5	0.00405515
P28	GO:1900745	positive regulation of p38MAPK cascade	5/1233	29/28943	0.00704429	0.0358572	0.0237844	Sphk1/Gadd45b/Bmp4/Vegfa/Pja2	5	0.00405515
P28	GO:0045582	positive regulation of T cell differentiation	12/1233	125/28943	0.00717671	0.0364326	0.024166	Actl6a/Brd7/Nlrp3/Syk/Egr3/Runx1/Dusp10/Sox12/Shb/Prkcz/Hsp90aa1/Sox4	12	0.00973236
P28	GO:0002791	regulation of peptide secretion	19/1233	240/28943	0.00732617	0.0368973	0.0244743	Camk2n1/Inhbb/Rest/Nos1/Gpr27/Ano1/Pde8b/Blk/Sstr5/Adora1/Myt1/Cckar/Arntl/Rph3al/Nr1d1/Sox4/Jak2/Ffar4/Adra2a	19	0.0154096
P28	GO:0010613	positive regulation of cardiac muscle hypertrophy	6/1233	41/28943	0.00740564	0.0368973	0.0244743	Ece1/Akap6/Nr4a3/Slc25a4/Pde9a/Adrb1	6	0.00486618
P28	GO:0032689	negative regulation of interferon-gamma production	6/1233	41/28943	0.00740564	0.0368973	0.0244743	Cd276/Gas6/Pdcd1lg2/Laptm5/Il10/Zfp683	6	0.00486618
P28	GO:0060325	face morphogenesis	6/1233	41/28943	0.00740564	0.0368973	0.0244743	Kat6a/Asph/Ski/Mmp2/Arid5b/Col1a1	6	0.00486618
P28	GO:0048008	platelet-derived growth factor receptor signaling pathway	8/1233	67/28943	0.0074578	0.0370917	0.0246032	Src/Snca/Bcar1/Vegfa/Nr4a3/Arid5b/Fer/Jak2	8	0.00648824
P28	GO:0007568	aging	9/1233	81/28943	0.00748612	0.0371998	0.0246749	Cdkn1c/Gna11/Slc1a2/Ctc1/Mmp9/C1qa/Mapk3/Mmp2/Ncam1	9	0.00729927
P28	GO:0021930	cerebellar granule cell precursor proliferation	4/1233	19/28943	0.00760755	0.0376373	0.0249651	Rere/Zfp423/Slc6a4/Gpr37l1	4	0.00324412
P28	GO:0051350	negative regulation of lyase activity	4/1233	19/28943	0.00760755	0.0376373	0.0249651	Hpca/Akap6/Rd3/Akap5	4	0.00324412
P28	GO:0060081	membrane hyperpolarization	4/1233	19/28943	0.00760755	0.0376373	0.0249651	Kcnq2/Atp1a1/Prkcz/Kcna5	4	0.00324412
P28	GO:0106070	regulation of adenylate cyclase-activating G protein-coupled receptor signaling pathway	4/1233	19/28943	0.00760755	0.0376373	0.0249651	Nos1/Gnai2/Pde4a/Adrb1	4	0.00324412
P28	GO:0045930	negative regulation of mitotic cell cycle	19/1233	241/28943	0.00764558	0.0377593	0.025046	Clspn/Cdkn1c/Brd7/Ctdsp2/Fam107a/Chmp4c/Plk3/Rps27l/Bmp4/Btg1b/Btg1c/Btg2/Sde2/Aurkb/Haspin/Timp2/Ppp2r5c/Dlg1/Ier3	19	0.0154096
P28	GO:0070555	response to interleukin-1	10/1233	96/28943	0.00777568	0.0383012	0.0254054	Ccl17/Src/Snca/Smpd1/Tollip/Dab2ip/Mapk3/Usp10/Nr1d1/Egr1	10	0.0081103
P28	GO:0009799	specification of symmetry	13/1233	142/28943	0.00778478	0.0383022	0.0254061	Notch1/Wnt3a/Tmem107/Mks1/Asb2/Bmp4/Cer1/Mesp1/Pskh1/Nodal/Ap1b1/Dll1/Mib1	13	0.0105434
P28	GO:0014897	striated muscle hypertrophy	11/1233	111/28943	0.00779626	0.0383022	0.0254061	Igfbp5/Notch1/Ece1/Akap6/Pi16/Lmna/Nr4a3/Slc25a4/Myh7/Pde9a/Adrb1	11	0.00892133
P28	GO:0001935	endothelial cell proliferation	16/1233	191/28943	0.00789359	0.0387129	0.0256786	Atoh8/Tgfbr1/Epha2/Scarb1/Bmp4/Egr3/Vegfa/Il10/Cdh13/Sparc/Vash1/Gdf2/Acvrl1/Nr4a1/Sp1/Dlg1	16	0.0129765
P28	GO:0050796	regulation of insulin secretion	16/1233	191/28943	0.00789359	0.0387129	0.0256786	Camk2n1/Inhbb/Rest/Nos1/Gpr27/Ano1/Pde8b/Blk/Sstr5/Myt1/Arntl/Rph3al/Nr1d1/Sox4/Jak2/Adra2a	16	0.0129765
P28	GO:0072522	purine-containing compound biosynthetic process	18/1233	225/28943	0.00801753	0.0392525	0.0260365	Impdh1/Pklr/Hpca/Nos1/Snca/Nt5e/Adcy1/Ndufv2/Rd3/Nos3/Pgm2/Ampd3/Adcy6/Ndufb4/Guca1b/Trem2/Ndufv1/Ak3	18	0.0145985
P28	GO:0050709	negative regulation of protein secretion	9/1233	82/28943	0.00809972	0.0394133	0.0261432	Rhbdf2/Inhbb/Rest/Nos1/Rab11fip5/Idh2/Rsad2/Pde8b/Adra2a	9	0.00729927
P28	GO:0061371	determination of heart left/right asymmetry	8/1233	68/28943	0.00814462	0.0394133	0.0261432	Notch1/Wnt3a/Asb2/Cer1/Mesp1/Nodal/Dll1/Mib1	8	0.00648824
P28	GO:0005979	regulation of glycogen biosynthetic process	5/1233	30/28943	0.00816219	0.0394133	0.0261432	Ppp1cb/Ppp1r3a/Ppp1r3g/Ppp1r3c/Gfpt1	5	0.00405515
P28	GO:0043950	positive regulation of cAMP-mediated signaling	5/1233	30/28943	0.00816219	0.0394133	0.0261432	Ece1/Adcyap1r1/Crhr1/Pomc/Ffar4	5	0.00405515
P28	GO:0045762	positive regulation of adenylate cyclase activity	5/1233	30/28943	0.00816219	0.0394133	0.0261432	Hpca/Adcy1/Timp2/Akap5/Adrb1	5	0.00405515
P28	GO:0090200	positive regulation of release of cytochrome c from mitochondria	5/1233	30/28943	0.00816219	0.0394133	0.0261432	Pdcd5/Bmf/Mmp9/Pink1/Bbc3	5	0.00405515
P28	GO:1900273	positive regulation of long-term synaptic potentiation	5/1233	30/28943	0.00816219	0.0394133	0.0261432	Nos1/Adcy1/Ephb2/Akap5/Adrb1	5	0.00405515
P28	GO:0008360	regulation of cell shape	14/1233	159/28943	0.00822159	0.0396662	0.0263109	Rhog/Parvb/Dlc1/Pdpn/Fmnl1/Vegfa/Cdc42ep3/Epb42/Wasf3/Eps8/Rhobtb2/Dlg1/Dnmbp/Fgd1	14	0.0113544
P28	GO:0001843	neural tube closure	11/1233	112/28943	0.00832213	0.0400095	0.0265386	Sfrp5/Enah/Dlc1/Spint1/Phactr4/St14/Cobl/Mks1/Bmp4/Ski/Gatad2a	11	0.00892133
P28	GO:0030301	cholesterol transport	11/1233	112/28943	0.00832213	0.0400095	0.0265386	Scarb1/Furin/Pltp/Osbpl2/Ttc39b/Pcsk9/Tsku/Lipc/Enpp7/Trem2/Washc1	11	0.00892133
P28	GO:0001706	endoderm formation	6/1233	42/28943	0.00833531	0.0400095	0.0265386	Tnrc6c/Sox7/Mesp1/Dusp4/Nodal/Dusp5	6	0.00486618
P28	GO:0061081	positive regulation of myeloid leukocyte cytokine production involved in immune response	6/1233	42/28943	0.00833531	0.0400095	0.0265386	Gprc5b/Laptm5/Spon2/Syk/Nr4a3/P2rx7	6	0.00486618
P28	GO:0010594	regulation of endothelial cell migration	15/1233	176/28943	0.00851322	0.040765	0.0270397	Angpt4/Atoh8/Notch1/Epha2/Bcar1/Bmp4/Pdpk1/Vegfa/Dab2ip/Nos3/Sparc/Vash1/Gdf2/Acvrl1/Sp1	15	0.0121655
P28	GO:0019228	neuronal action potential	7/1233	55/28943	0.00852884	0.040765	0.0270397	Kcnmb2/Kcnmb3/Glra1/Cacna1i/Cacna1h/P2rx7/Scn8a	7	0.00567721
P28	GO:0042531	positive regulation of tyrosine phosphorylation of STAT protein	7/1233	55/28943	0.00852884	0.040765	0.0270397	Il6ra/Il13/Csf2/Il24/Hes5/Hpx/Jak2	7	0.00567721
P28	GO:0043547	positive regulation of GTPase activity	20/1233	261/28943	0.00854604	0.0408126	0.0270713	Rasgef1a/Iqsec3/Rhog/Ccl17/Rapgef5/Tbc1d8/Ralgps1/Epha2/Lims1/Ralgapa1/Tiam1/Agap1/Chn1/Zc3h15/Sipa1l2/Ndel1/Tbc1d7/Rasgrf2/Vav1/Adrb1	20	0.0162206
P28	GO:0034655	nucleobase-containing compound catabolic process	28/1233	405/28943	0.00863427	0.041199	0.0273276	Igf2bp3/E2f1/Cda/Tnrc6c/Cant1/Cnot11/Nt5c1a/Pnrc2/Nanos2/Nt5e/Dnase1l3/Vegfa/Btg2/Ssb/Fitm2/Snd1/Ampd3/Pde4a/Syncrip/Cirbp/Axin2/Zc3h14/Brf1/Ago2/Tnrc6b/Pabpc6/Pde9a/Ctif	28	0.0227088
P28	GO:0002687	positive regulation of leukocyte migration	14/1233	160/28943	0.00866758	0.0413092	0.0274007	Csf1/Gas6/Fadd/Ripor2/Vegfa/Prss56/Mmp9/Adora3/Edn2/Tnfrsf14/Trpv4/Mapk3/Pik3r1/Trem2	14	0.0113544
P28	GO:0009880	embryonic pattern specification	9/1233	83/28943	0.00875081	0.0416143	0.0276031	Tdrd7/Cobl/Bmp4/Lama5/Mesp1/Sema3f/Nodal/Meis1/Dll1	9	0.00729927
P28	GO:0031532	actin cytoskeleton reorganization	11/1233	113/28943	0.00887508	0.0420281	0.0278775	Parvb/Bcar1/Asb2/Cdc42bpg/Gsn/Cckar/Trpv4/Eps8/Pdlim4/Csf3/Fer	11	0.00892133
P28	GO:0045639	positive regulation of myeloid cell differentiation	11/1233	113/28943	0.00887508	0.0420281	0.0278775	Csf1/Rab7b/Fadd/Ninj1/Trib1/Runx1/Tyrobp/Csf3/Fos/Acvr1b/Trem2	11	0.00892133
P28	GO:0010466	negative regulation of peptidase activity	20/1233	262/28943	0.0088939	0.0420466	0.0278898	Serping1/Cstl1/Gas6/Tfpi/Spint1/Cst3/Src/Rps6ka1/Aqp1/Snca/Serpinh1/Pi16/Vegfa/Serpinb11/Crb2/Mmp9/Timp2/Ctsb/Nr4a1/Stfa3	20	0.0162206
P28	GO:0051494	negative regulation of cytoskeleton organization	15/1233	177/28943	0.00894662	0.0421777	0.0279767	Ssh2/Dlc1/Camsap2/Snca/Coro2b/Rhpn1/Arhgap28/Plekhh2/Kank1/Gsn/Espn/Add1/Capg/Eps8/Pik3r1	15	0.0121655
P28	GO:0015908	fatty acid transport	10/1233	98/28943	0.00895154	0.0421777	0.0279767	Slc2a1/Pla2g5/Fis1/Crabp1/Syk/Acsl3/Ntsr1/Pla2g2d/Pla2g1b/P2rx7	10	0.0081103
P28	GO:0050772	positive regulation of axonogenesis	10/1233	98/28943	0.00895154	0.0421777	0.0279767	Braf/Ntn1/Stk25/Wnt3a/Tiam1/Vegfa/Myo5b/Macf1/Rufy3/Ndel1	10	0.0081103
P28	GO:0045667	regulation of osteoblast differentiation	14/1233	161/28943	0.00913246	0.0425718	0.0282382	Igfbp5/Id1/Cd276/Ucma/Notch1/Rest/Jund/Bmp4/Vegfa/Lmna/Ski/Axin2/Nfatc1/Ffar4	14	0.0113544
P28	GO:0046632	alpha-beta T cell differentiation	12/1233	129/28943	0.00914183	0.0425718	0.0282382	Braf/Il6ra/Tnfsf8/Nlrp3/Rsad2/Syk/Runx1/Shb/Zfp683/Pla2g2d/Prkcz/Bcl3	12	0.00973236
P28	GO:2000278	regulation of DNA biosynthetic process	12/1233	129/28943	0.00914183	0.0425718	0.0282382	Src/Tfdp1/Terf2/Jade2/Ctc1/Vegfa/Nek2/Mapk3/Aurkb/Hsp90aa1/Gdf2/Acvrl1	12	0.00973236
P28	GO:0030307	positive regulation of cell growth	17/1233	211/28943	0.00915689	0.0425718	0.0282382	Syt1/Sphk1/Ntn1/Tgfbr1/Wnt3a/Uts2r/Akap6/Prr5/Vegfa/Myo5b/Lgi1/Ino80/Macf1/Rufy3/Slc25a4/Ndel1/Adrb1	17	0.0137875
P28	GO:0006670	sphingosine metabolic process	4/1233	20/28943	0.0091937	0.0425718	0.0282382	Sphk1/Acer3/Acer2/Plpp2	4	0.00324412
P28	GO:0007379	segment specification	4/1233	20/28943	0.0091937	0.0425718	0.0282382	Cobl/Bmp4/Hes5/Dll1	4	0.00324412
P28	GO:0030050	vesicle transport along actin filament	4/1233	20/28943	0.0091937	0.0425718	0.0282382	Myo5b/Myo1b/Myo1h/Actn4	4	0.00324412
P28	GO:0032012	regulation of ARF protein signal transduction	4/1233	20/28943	0.0091937	0.0425718	0.0282382	Iqsec3/Cyth4/Cyth1/Cyth3	4	0.00324412
P28	GO:0042670	retinal cone cell differentiation	4/1233	20/28943	0.0091937	0.0425718	0.0282382	Thrb/Notch1/Crb2/Casz1	4	0.00324412
P28	GO:0045986	negative regulation of smooth muscle contraction	4/1233	20/28943	0.0091937	0.0425718	0.0282382	Adora1/Adra2c/Adra2a/Adrb1	4	0.00324412
P28	GO:0048148	behavioral response to cocaine	4/1233	20/28943	0.0091937	0.0425718	0.0282382	Nos1/Snca/Ppp1r1b/Crhr1	4	0.00324412
P28	GO:0048712	negative regulation of astrocyte differentiation	4/1233	20/28943	0.0091937	0.0425718	0.0282382	Gpr37l1/Hes5/Nr1d1/Trem2	4	0.00324412
P28	GO:0060314	regulation of ryanodine-sensitive calcium-release channel activity	4/1233	20/28943	0.0091937	0.0425718	0.0282382	Casq2/Calm3/Akap6/Selenon	4	0.00324412
P28	GO:0060841	venous blood vessel development	4/1233	20/28943	0.0091937	0.0425718	0.0282382	Notch1/Vegfa/Acvrl1/Heg1	4	0.00324412
P28	GO:0090030	regulation of steroid hormone biosynthetic process	4/1233	20/28943	0.0091937	0.0425718	0.0282382	Atp1a1/Rest/Dkk3/Pde8b	4	0.00324412
P28	GO:0098969	neurotransmitter receptor transport to postsynaptic membrane	4/1233	20/28943	0.0091937	0.0425718	0.0282382	Nsg1/Rab11a/Clstn1/Vamp2	4	0.00324412
P28	GO:0090316	positive regulation of intracellular protein transport	13/1233	145/28943	0.00921076	0.0426158	0.0282674	Pdcd5/Anp32b/Gas6/Plk3/Hpca/Fis1/Asph/Rufy3/Bbc3/Vamp2/Akap5/Pik3r1/Jak2	13	0.0105434
P28	GO:0035767	endothelial cell chemotaxis	5/1233	31/28943	0.0093973	0.0431954	0.0286518	Plekhg5/Notch1/Egr3/Vegfa/Nr4a1	5	0.00405515
P28	GO:0043276	anoikis	5/1233	31/28943	0.0093973	0.0431954	0.0286518	E2f1/Notch1/Src/Tfdp1/Bmf	5	0.00405515
P28	GO:0099645	neurotransmitter receptor localization to postsynaptic specialization membrane	5/1233	31/28943	0.0093973	0.0431954	0.0286518	Dag1/Lgi1/Prkcz/Dlg1/Camk2a	5	0.00405515
P28	GO:2000178	negative regulation of neural precursor cell proliferation	5/1233	31/28943	0.0093973	0.0431954	0.0286518	Spint1/Lims1/Slc6a4/Btg2/Lims2	5	0.00405515
P28	GO:0006402	mRNA catabolic process	19/1233	246/28943	0.00941593	0.0432106	0.0286619	Igf2bp3/E2f1/Tnrc6c/Cnot11/Pnrc2/Nanos2/Vegfa/Btg2/Ssb/Snd1/Syncrip/Cirbp/Axin2/Zc3h14/Brf1/Ago2/Tnrc6b/Pabpc6/Ctif	19	0.0154096
P28	GO:2000300	regulation of synaptic vesicle exocytosis	9/1233	84/28943	0.0094408	0.0432895	0.0287142	Braf/Syt1/Cyth1/Chrnb3/Cspg5/Adcy1/Slc4a8/P2rx7/Adra2a	9	0.00729927
P28	GO:0140029	exocytic process	10/1233	99/28943	0.00958822	0.0438941	0.0291153	Syt1/Cplx2/Stxbp1/Snca/Unc13c/Syk/Adora3/Ncam1/Vamp2/Camk2a	10	0.0081103
P28	GO:0034101	erythrocyte homeostasis	14/1233	162/28943	0.00961675	0.043986	0.0291762	Lmo2/Ireb2/Bmp4/Vegfa/Epb42/Add1/Sh2b3/Ampd3/Klf2/Acvr1b/Sp1/Axin1/Epas1/Jak2	14	0.0113544
P28	GO:1904950	negative regulation of establishment of protein localization	13/1233	146/28943	0.00972898	0.0440171	0.0291969	Csk/Rhbdf2/Inhbb/Rest/Nos1/Rab11fip5/Idh2/Coro2b/Rsad2/Pde8b/Ndfip1/Siah3/Adra2a	13	0.0105434
P28	GO:0006091	generation of precursor metabolites and energy	31/1233	465/28943	0.00979683	0.0440171	0.0291969	Prkag3/Rpia/Pklr/Ppp1cb/Ppp1r3a/Snca/Hk2/Idh2/Ireb2/Adpgk/Epm2a/Pomc/Ppp1r3g/Nhlrc1/Ndufv2/Ppp1r3c/Nr4a3/Pink1/Pgm2/Trpv4/P2rx7/Gfpt1/Ldha/Uqcrc1/Ddit4/Nr1d1/Cyb561/Ndufb4/Ier3/Ndufv1/Adrb1	31	0.0251419
P28	GO:1902904	negative regulation of supramolecular fiber organization	15/1233	179/28943	0.00986576	0.044091	0.0292459	Ssh2/Dlc1/Camsap2/Snca/Coro2b/Rhpn1/Arhgap28/Plekhh2/Kank1/Gsn/Add1/Capg/Eps8/Pik3r1/Trem2	15	0.0121655
P28	GO:0018107	peptidyl-threonine phosphorylation	11/1233	115/28943	0.0100658	0.0449494	0.0298153	Ulk1/Sphk1/Hipk3/Tgfbr1/Cdc42bpg/Mylk2/Ddit4/Spry2/Acvr1b/Axin1/Camk2a	11	0.00892133
P28	GO:0033135	regulation of peptidyl-serine phosphorylation	14/1233	163/28943	0.010121	0.0451244	0.0299313	Braf/Gas6/Nos1/Snca/Cnksr3/Epm2a/Wnt3a/Vegfa/Pink1/Ddit4/Csf3/Hsp90aa1/Spry2/Axin1	14	0.0113544
P28	GO:0031646	positive regulation of nervous system process	7/1233	57/28943	0.0103298	0.0459462	0.0304765	Cck/Trf/Dag1/Tac4/Tnr/Ntsr1/Wasf3	7	0.00567721
P28	GO:0050920	regulation of chemotaxis	18/1233	231/28943	0.0103629	0.0460572	0.0305501	Nova2/Csf1/Gas6/Notch1/Wnt3a/Ripor2/Ninj1/Vegfa/Sema6b/Prss56/Edn2/Trpv4/Mapk3/Cdh13/Sema3b/Sema3f/Trem2/Gstp2	18	0.0145985
P28	GO:0048024	regulation of mRNA splicing, via spliceosome	11/1233	116/28943	0.0107054	0.0473899	0.031434	Nova2/Raver2/Srrm1/Rest/Rbfox3/Ddx17/Prpf19/Prdx6/Srrm4/Cirbp/Mbnl2	11	0.00892133
P28	GO:0032196	transposition	5/1233	32/28943	0.0107551	0.0473899	0.031434	Mybl1/Spocd1/Tex15/Pgbd5/Tex19.1	5	0.00405515
P28	GO:0045745	positive regulation of G protein-coupled receptor signaling pathway	5/1233	32/28943	0.0107551	0.0473899	0.031434	C3/Ece1/Nos1/Gpr27/Adrb1	5	0.00405515
P28	GO:0072574	hepatocyte proliferation	5/1233	32/28943	0.0107551	0.0473899	0.031434	Rps6ka1/Lims1/Wnt3a/Sulf2/Lims2	5	0.00405515
P28	GO:2000352	negative regulation of endothelial cell apoptotic process	5/1233	32/28943	0.0107551	0.0473899	0.031434	Id1/Braf/Gas6/Il13/Il10	5	0.00405515
P28	GO:2000737	negative regulation of stem cell differentiation	5/1233	32/28943	0.0107551	0.0473899	0.031434	Notch1/Rest/Wnt3a/Lbh/Hes5	5	0.00405515
P28	GO:1904019	epithelial cell apoptotic process	13/1233	148/28943	0.0108335	0.0476629	0.0316151	Id1/Braf/E2f1/Gas6/Il13/Lims1/Bmp4/Stk3/Il10/Gsn/Pla2g1b/Krt18/Jak2	13	0.0105434
P28	GO:0031331	positive regulation of cellular catabolic process	29/1233	431/28943	0.010834	0.0476629	0.0316151	Ulk1/Gpsm1/Tnrc6c/Atg16l1/Plk3/Laptm5/Snca/Nanos2/Epm2a/Vdac1/Trib1/Btg2/Pcsk9/Sesn2/Pink1/P2rx7/Mapk3/Slc25a4/Gclc/Syncrip/Axin2/Enpp7/Rnf144b/Cdc20b/Ago2/Tnrc6b/Pabpc6/Axin1/Adra2a	29	0.0235199
P28	GO:0046822	regulation of nucleocytoplasmic transport	12/1233	132/28943	0.0108724	0.0477485	0.0316719	Nup153/Anp32b/Gas6/Epm2a/Ppp1r12a/Bmp4/Ptpn14/Nedd4/Akap5/Pik3r1/Ier3/Jak2	12	0.00973236
P28	GO:0031032	actomyosin structure organization	17/1233	215/28943	0.0109117	0.0477485	0.0316719	Casq2/Braf/Cnn1/Cnn3/Dlc1/Cul3/Src/Tgfbr1/Myo18b/Myl2/Coro2b/Rhpn1/Arhgap28/Cdc42bpg/Pdlim4/Pik3r1/Myh7	17	0.0137875
P28	GO:0072078	nephron tubule morphogenesis	9/1233	86/28943	0.010943	0.0477485	0.0316719	Hs3st3b1/Bmp4/Vegfa/Six2/Fmn1/Lama5/Wnt2b/Hes5/Dlg1	9	0.00729927
P28	GO:0046031	ADP metabolic process	10/1233	101/28943	0.0109646	0.0477485	0.0316719	Prkag3/Pklr/Hk2/Adpgk/Nt5e/P2rx7/Ampd3/Ddit4/Ier3/Ak3	10	0.0081103
P28	GO:0002922	positive regulation of humoral immune response	4/1233	21/28943	0.0109805	0.0477485	0.0316719	C3/Pgc/Hpx/Trem2	4	0.00324412
P28	GO:0006662	glycerol ether metabolic process	4/1233	21/28943	0.0109805	0.0477485	0.0316719	Pla2g5/Dhrs7b/Txn2/Far1	4	0.00324412
P28	GO:0006700	C21-steroid hormone biosynthetic process	4/1233	21/28943	0.0109805	0.0477485	0.0316719	Rest/Dkk3/Cacna1h/Egr1	4	0.00324412
P28	GO:0043117	positive regulation of vascular permeability	4/1233	21/28943	0.0109805	0.0477485	0.0316719	Tacr2/Vegfa/Tjp2/Trpv4	4	0.00324412
P28	GO:0051900	regulation of mitochondrial depolarization	4/1233	21/28943	0.0109805	0.0477485	0.0316719	Cck/Src/P2rx7/Gclc	4	0.00324412
P28	GO:0070230	positive regulation of lymphocyte apoptotic process	4/1233	21/28943	0.0109805	0.0477485	0.0316719	Siglec1/Il10/P2rx7/Bbc3	4	0.00324412
P28	GO:0009395	phospholipid catabolic process	7/1233	58/28943	0.0113271	0.0490292	0.0325214	Pla2g5/Scarb1/Smpd1/Prdx6/Pla2g1b/Lipc/Enpp7	7	0.00567721
P28	GO:0042311	vasodilation	7/1233	58/28943	0.0113271	0.0490292	0.0325214	Esr2/Nos1/Vegfa/Adora1/Klf2/Adra2a/Adrb1	7	0.00567721
P28	GO:0043666	regulation of phosphoprotein phosphatase activity	7/1233	58/28943	0.0113271	0.0490292	0.0325214	Calm3/Gnai2/Ppp1r12a/Bod1/Ppp1r1b/Ppp1r9b/Jak2	7	0.00567721
P28	GO:0051155	positive regulation of striated muscle cell differentiation	7/1233	58/28943	0.0113271	0.0490292	0.0325214	Wnt3a/Akap6/Bmp4/Mesp1/Atp11a/Slc25a4/Adrb1	7	0.00567721
P28	GO:0098754	detoxification	7/1233	58/28943	0.0113271	0.0490292	0.0325214	Slc22a18/Mt2/Prdx6/Mtarc2/Akr1a1/Nos3/Slc17a3	7	0.00567721
P28	GO:1904356	regulation of telomere maintenance via telomere lengthening	7/1233	58/28943	0.0113271	0.0490292	0.0325214	Src/Terf2/Ctc1/Tnks2/Nek2/Mapk3/Aurkb	7	0.00567721
P28	GO:0009185	ribonucleoside diphosphate metabolic process	11/1233	117/28943	0.0113756	0.0491634	0.0326104	Prkag3/Pklr/Cant1/Hk2/Adpgk/Nt5e/P2rx7/Ampd3/Ddit4/Ier3/Ak3	11	0.00892133
P28	GO:0006638	neutral lipid metabolic process	13/1233	149/28943	0.0114211	0.0492845	0.0326908	Thrb/C3/Gpam/Dgkg/Scarb1/Snca/Thrsp/Dgkd/Fitm2/Pcsk9/Agpat5/Lipc/Gpihbp1	13	0.0105434
P28	GO:2000027	regulation of animal organ morphogenesis	12/1233	133/28943	0.0115021	0.0495582	0.0328723	Sfrp5/Csf1/Ajap1/Wnt3a/Mks1/Numb/Bmp4/Vegfa/Six2/Wnt2b/Mesp1/Sp6	12	0.00973236
P28	GO:0006509	membrane protein ectodomain proteolysis	6/1233	45/28943	0.0116236	0.0498912	0.0330932	Dag1/Il10/P2rx7/Timp2/Erap1/Adra2a	6	0.00486618
P28	GO:0008631	intrinsic apoptotic signaling pathway in response to oxidative stress	6/1233	45/28943	0.0116236	0.0498912	0.0330932	Stk25/Melk/Sfpq/Pink1/Trem2/Jak2	6	0.00486618
P28	GO:0030851	granulocyte differentiation	6/1233	45/28943	0.0116236	0.0498912	0.0330932	Csf2/Dhrs7b/Cebpe/Trib1/Runx1/Csf3	6	0.00486618
P28	GO:0042771	intrinsic apoptotic signaling pathway in response to DNA damage by p53 class mediator	6/1233	45/28943	0.0116236	0.0498912	0.0330932	Steap3/Rps27l/Bbc3/Bcl3/Ddit4/Ppp2r5c	6	0.00486618
P28	GO:0051898	negative regulation of protein kinase B signaling	6/1233	45/28943	0.0116236	0.0498912	0.0330932	Sfrp5/Epha2/Dag1/Sh2b3/Dlg1/Lemd2	6	0.00486618
