# Supplementary material for: Aerobic glycolysis and lactate regulate histone H3K18Lactylation occupancy to fine-tune gene expression in developing and mature retina
Source: bioRxiv. 2025 Apr 20:2025.04.17.649437. Preprint. [Version 1] doi: 10.1101/2025.04.17.649437 (PMC12190749; doi:10.1101/2025.04.17.649437)
Supplement: Supplement 2 — Table S1. KLa peptide mass spectrometry results, related to Figure 2B Table S2-S4. FGE results from H3K18La binding in promoter, enhancer, and gene body, related to Figure S1B Table S5. FGE results from dynamic active histone mark (H3K4me3 and H3K27Ac) co-occupancy with H3K18La, related to Figure 4H Table S6. FGE results from H3K18La peaks unique to retina, related to Figure 4J Table S7. Differential binding analysis results, related to Figure 2B Table S8. FGE results from H3K18La peak quantitation correlated with RNA-seq expression, related to Figure S2F Table S9. FGE results from dynamic active histone mark (H3K4me3 and H3K27Ac) co-occupancy with H3K18La with positive correlation to RNA-seq, related to Figure 2E Table S10. RNA-seq differential expression analysis results related to Figure 3F Table S11-S19. TF motif analysis, related to Figure S4 [file media-2.zip › Table S4.xlsx]

## Sheet: Genebody
Cluster	ID	Description	GeneRatio	BgRatio	pvalue	p.adjust	qvalue	geneID	Count	Ratio
P4	GO:0007156	homophilic cell adhesion via plasma membrane adhesion molecules	67/5080	114/28943	6.54456e-23	4.25e-21	1.93588e-21	Obsl1/Cdh20/Igfn1/Hmcn1/Cadm3/Ccdc141/Vstm2l/Ptprt/Cdh22/Cdh26/Cdh4/Fat4/Pcdh10/Celsr2/Cdh17/Ptprf/Igsf21/Clstn1/Sdk1/Cntn6/Ret/Tenm3/Palld/Cdh8/Cdh11/Cdh16/Cdh1/Cdh13/Cdh15/Cntn5/Fat3/Igsf9b/Kirrel3/Nectin1/Dscaml1/Cadm1/Clstn2/Pik3cb/Celsr3/Cdh23/Pcdh15/Bsg/Fat2/Pecam1/Sdk2/Cdhr3/Nrcam/Cdhr2/Emb/Cdhr1/Pcdh20/Cdh6/Cdh10/Cdh12/Celsr1/Plxnb2/Igsf11/Nectin3/Cadm2/Robo1/Robo2/Dscam/Ptprm/Cdh2/Dsc3/D…	67	0.013189
P4	GO:0090630	activation of GTPase activity	55/5080	104/28943	2.9852e-16	7.89788e-15	3.5975e-15	Tbc1d8/Ngef/Agap1/Rabgap1l/Usp6nl/Rapgef1/Rasgrp1/Ralgapa2/Ralgapb/Arhgef26/Arhgap29/Tbc1d2/Rap1gap/Rcc2/Tbc1d14/Tbc1d1/Arhgap24/Sgsm1/Coro1c/Iqsec3/Ntf3/Sipa1l3/Ntrk3/Evi5l/Grtp1/Adprhl1/Arhgef10/Tbc1d9/Sipa1l2/Arhgap42/Rasgrf1/Tbc1d2b/Bcr/Arhgap45/Apc2/Tbc1d15/Tbc1d30/Agap2/Tbc1d9b/Rap1gap2/Sgsm2/Abr/Bcas3/Foxj1/Tbc1d16/Sipa1l1/Nedd9/Rasa1/Arhgap22/Ptk2b/Tbc1d4/Tbc1d22a/Tiam1/Tiam2/Tbc1d5	55	0.0108268
P4	GO:0070374	positive regulation of ERK1 and ERK2 cascade	91/5080	227/28943	9.46667e-16	2.34985e-14	1.07036e-14	Erbb4/Ccl20/Gpr55/Ackr3/Tnfrsf11a/Ptprc/Abl2/Notch1/Rapgef1/Cd44/Rasgrp1/Src/Fgf2/Rapgef2/Pdgfc/Fbxw7/Notch2/Ngf/Camk2d/Egf/Npnt/Ripk2/Glipr2/Tlr4/Tek/Hcrtr1/Pla2g5/Prkcz/Cd36/Trpv4/Epo/Hmgb1/Calcr/Gpnmb/Npy/Mturn/Cd4/Fgf23/Prkd2/Apoe/Tgfb1/Chrna7/Cib1/Pde8a/Arrb1/Cavin3/Denn2b/Fgfr2/Fgf15/Gas6/Nrg1/Mfhas1/Nod2/Cx3cl1/Ndrg4/Necab2/Nrp1/Pdgfd/Bmper/Npsr1/Akap12/Esr1/Oprm1/Lrp1/Ramp3/Egfr/Rara/Itgb…	91	0.0179134
P4	GO:0051965	positive regulation of synapse assembly	44/5080	80/28943	4.23332e-14	8.55849e-13	3.89841e-13	Stau2/Adgrb3/Bdnf/Syndig1/Nlgn1/Slitrk3/Lingo4/Adgrl2/Lingo2/Musk/Ptprd/Adgrb2/Ephb2/Clstn1/Agrn/Cux2/Grid2/Lrrtm4/Wnt7a/Lrrn1/Oxtr/St8sia2/Ntrk3/Eef2k/Adgre5/Adgrl1/Clstn2/Ephb1/Asic2/Prkca/Flrt2/Sema4d/Ntrk2/Pik3r1/Dlg5/Slitrk1/Slitrk5/Adgrb1/Lrrc24/Il1rap/Efna5/Nrxn1/Il1rapl1/Srpx2	44	0.00866142
P4	GO:0090263	positive regulation of canonical Wnt signaling pathway	53/5080	108/28943	5.9157e-14	1.16306e-12	5.29775e-13	Tmem9/Lmx1a/Zeb2/Lypd6/Ttc21b/Lgr4/Src/Sulf2/Tbl1xr1/Fgf2/Egf/Dkk2/Reck/Rnf220/Rbpj/Dlx5/Cav1/Tgfb1/Peg12/Lrrk1/Arntl/Gprc5b/Fgfr2/Sfrp1/Adgra2/Tnks/Yap1/Pin1/Smad3/Rspo3/Csnk1g2/Lgr5/Egfr/Nle1/Thra/Wnk2/Ror2/Map3k1/Fgf9/Gpc5/Sema5a/Rspo2/Csnk1e/Lrrk2/Wnt10b/Prdm15/Ptk7/Daam2/Ppm1b/Kank1/Xiap/Gpc3/Eda	53	0.0104331
P4	GO:0008360	regulation of cell shape	68/5080	159/28943	9.74303e-14	1.86422e-12	8.49158e-13	Vil1/Spta1/Plxna2/Fam171a1/Arhgap15/Rnd3/Fmnl2/Palmd/Pakap/Lpar1/Aldoart1/Epb41/Slc26a5/Kit/Shroom3/Gna12/Wasf3/Plxna4/Ptn/Plxna1/Plxnd1/Eps8/Myh14/Cyfip1/Arap1/Parva/Prag1/Dlc1/Cfdp1/Phip/Plxnb1/Limd1/Epb41l2/Arhgap18/Fyn/Bves/Rhobtb1/Plxnc1/Itga7/Gas7/Myh10/Slc9a3r1/Baiap2/Rhoj/Syne3/Sema4d/Rhobtb3/Anxa7/Fermt2/Ptk2b/Dmtn/Myo10/Myh9/Parvb/Plxnb2/Dlg1/Brwd1/Ezr/Vegfa/Epb41l3/Rhoq/Diaph1/Csf1r/Rh…	68	0.0133858
P4	GO:0043524	negative regulation of neuron apoptotic process	77/5080	195/28943	3.75889e-13	6.71274e-12	3.05767e-12	Tfap2b/Bok/Bcl2/Optn/Grin1/Stxbp1/Nr4a2/Ambra1/Bdnf/Tyro3/Bcl2l1/Vstm2l/Prkci/Ngf/Bag1/Cntfr/Nr4a3/Draxin/Trp73/Wfs1/Ppargc1a/Nos1/Kdm2b/Ptprz1/Hipk2/Snca/Ndnf/Chl1/Ntf3/Apoe/Gabra5/Gabrb3/Arrb1/Cln3/Adam8/Cln8/Cacna1a/Tox3/Cx3cl1/Thap11/Agt/Nrp1/Pin1/Gclc/Fyn/Grik2/Unc5b/Sirt1/Agap2/Lrp1/Gabrb2/Map2k4/Ngfr/Tgfb3/Lgmn/Sncb/Ntrk2/Mef2c/Xrcc4/Ptk2b/Gdnf/Retreg1/Oxr1/Angpt1/Itsn1/Pcp4/Prkn/Sod2/Glp1…	77	0.0151575
P4	GO:0019228	neuronal action potential	32/5080	55/28943	1.60353e-11	2.35367e-10	1.0721e-10	Scn1a/Rapgef4/Chrna1/P2rx3/Gjd2/Chrna4/Kcnmb2/Kcnc4/Gpr88/Dpp6/Kcnd2/Cntnap2/Myh14/Chrna7/Chrnb4/Scn5a/Scn10a/Scn11a/Grik2/Ank3/Pawr/Kcnmb4/Glra1/Gria1/Cacna1g/Scn4a/Dcdc2a/Kcnma1/Cacna1i/Scn8a/Fgf12/Cacna1h	32	0.00629921
P4	GO:2000300	regulation of synaptic vesicle exocytosis	41/5080	84/28943	4.98767e-11	6.91072e-10	3.14785e-10	Rims1/Kcnh1/Ncs1/Cacnb4/Bcl2l1/Rims4/Chrna4/Nlgn1/Grin3a/Grm8/Chrm2/Wnt7a/Chrna7/Apba2/P2ry2/Chrnb3/Chrna6/Nr3c2/Bace1/Myo6/Cspg5/Stxbp5/Ppfia2/Syt1/Adcy1/Adora2b/Prkca/Cyth1/Nrxn3/Dtnbp1/Adra1a/Htr2a/Rims2/Lrrk2/Slc4a8/Stxbp5l/Grm4/Prkce/Apba1/Adra2a/Cask	41	0.00807087
P4	GO:0090090	negative regulation of canonical Wnt signaling pathway	56/5080	135/28943	6.06117e-11	8.25577e-10	3.76052e-10	Notch1/Rapgef1/Dab2ip/Frzb/Ctnnd1/Grem1/Stk4/Jade1/Foxo1/Wwtr1/Siah2/Tmem131l/Dkk2/Ankrd6/Invs/Tle1/Mllt3/Ptpru/Draxin/Ctnnbip1/Cav1/Wnt5b/Ptpro/Apoe/Wnt11/Dkk3/Sfrp1/Nkd1/Cdh1/Tle3/Rbms3/Limd1/Foxo3/Apc2/Kremen1/Znrf3/Shisa6/Axin2/Slc9a3r1/Sostdc1/Ccdc88c/Gli3/Ror2/Nkd2/Chd8/Lats2/Ubac2/Stk3/Fzd6/App/Prkn/Cdh2/Mcc/Tle4/Tcf7l2/Gpc3	56	0.0110236
P4	GO:0006929	substrate-dependent cell migration	21/5080	30/28943	3.61955e-10	4.44584e-09	2.02509e-09	Epb41l5/Ptprc/Abl2/Stk4/P2ry12/Epha8/Slit2/Adam8/Cttn/Fgfr1/Nrp1/Cspg4/Itga11/Ntn1/Myh10/Itga2/Fbln1/Robo1/Anks1/Ston1/Shtn1	21	0.00413386
P4	GO:1902476	chloride transmembrane transport	30/5080	55/28943	6.07036e-10	7.18717e-09	3.27377e-09	Ano7/Slc12a1/Slc12a5/Gabrr2/Gabrr1/Gabrd/Slc26a5/Gabrb1/Clcn1/Slc6a1/Ano2/Ano5/Gabrg3/Gabra5/Gabrb3/Ano9/Ano1/Slc12a4/Gabrg2/Gabrb2/Glra1/Slc1a3/Ano6/Slc4a8/Slc12a8/Gabrr3/Slc12a2/Slc1a1/Gabre/Gabra3	30	0.00590551
P4	GO:0051897	positive regulation of protein kinase B signaling	49/5080	118/28943	8.89285e-10	1.03761e-08	4.72632e-09	Arfgef1/Igfbp5/Phlpp1/Myoc/Gata3/Lrp2/Ptprj/Thbs1/Src/Fgf2/P2ry12/Egf/Myorg/Tek/Pik3cd/Hpse/Calcr/Met/Ret/Tgfb1/Igf1r/Adam8/Insr/Gas6/Fgfr1/Nrg1/Mfhas1/Cx3cl1/Mc1r/Pik3cb/Specc1l/Osbpl8/Ramp3/Egfr/Ngfr/Rara/C1qtnf1/Gcnt2/Fermt2/Tnfsf11/Spry2/Sema5a/Stk3/Angpt1/Hcls1/Itsn1/Vegfa/Nrxn1/Tcf7l2	49	0.00964567
P4	GO:0007628	adult walking behavior	27/5080	47/28943	9.17764e-10	1.06312e-08	4.84252e-09	Epha4/Cntn2/Abl2/Kcnj10/Cacnb4/Scn1a/Abhd12/Chd7/Dab1/Gbx1/Idua/Hipk2/Atg7/Cacna1c/Cln8/Cacna1a/Hexa/Pcdh15/Glra1/Mapt/Agtpbp1/Kcnma1/Chat/Klhl1/Oxr1/Scn8a/Fxn	27	0.00531496
P4	GO:0045666	positive regulation of neuron differentiation	49/5080	119/28943	1.25521e-09	1.40833e-08	6.41496e-09	Bend6/Vwc2l/Gli2/Brinp3/Brinp2/Lmx1a/Prox1/Neurod1/Pax6/Bdnf/Bmp7/Fgf2/Arhgef2/Ngf/Gdf6/Brinp1/Dab1/Kdm4a/Heyl/Nbl1/Adra2c/Epo/Mmd2/Sh3gl3/Gdpd5/Gprc5b/Fgfr1/Trpc6/Cdon/Tcf12/Hmg20b/Ascl1/Vwc2/Mmd/Ngfr/Rara/Ncoa1/Rgs6/Bmp6/Mef2c/Map1b/Etv5/Bcl6/App/Pcp4/Zeb1/Tcf4/Dmd/Trpc5	49	0.00964567
P4	GO:0006493	protein O-linked glycosylation	33/5080	66/28943	1.70116e-09	1.86634e-08	8.50119e-09	Poglut2/St8sia6/Galnt13/Galnt5/Galnt3/Fut9/Galnt12/Galnt9/Galnt17/C1galt1/Tet3/Gxylt2/Tmtc1/Galnt18/Galntl6/Large1/Il15/Galnt2/Tet1/Tmtc2/Galnt10/St6galnac2/Mgat5b/Crppa/Galnt16/Galnt15/Tmtc4/Gxylt1/Galnt6/Xxylt1/Galnt14/Galnt1/Gcnt1	33	0.00649606
P4	GO:0051968	positive regulation of synaptic transmission, glutamatergic	24/5080	41/28943	4.70025e-09	4.81938e-08	2.19524e-08	Tnr/Grin1/Stxbp1/Nlgn1/Reln/Oxtr/Grin2b/Cacng8/Tshz3/Cckbr/Cacng3/Shank2/Gria4/Ngfr/Cacng4/Cacng5/Dtnbp1/Ror2/Ntrk2/Ptk2b/Shank3/Grin2a/Nrxn1/Iqsec2	24	0.00472441
P4	GO:0060088	auditory receptor cell stereocilium organization	17/5080	23/28943	4.7628e-09	4.85262e-08	2.21038e-08	Myo3a/Tprn/Myo3b/Strc/Clrn1/Whrn/Atp2b2/Myo7a/Pls1/Cdh23/Pcdh15/Slc9a3r1/Ripor2/Triobp/Lhfpl5/Clic5/Grxcr2	17	0.00334646
P4	GO:0045747	positive regulation of Notch signaling pathway	25/5080	44/28943	5.26734e-09	5.25834e-08	2.39518e-08	Eya1/Tgfb2/Notch1/Dll4/Jag1/Src/Tspan5/Reck/Rbpj/Kit/Bmp2k/Aak1/Cntn6/Nod2/Yap1/Ascl1/Epn2/Rfng/Jag2/Zmiz1/Tspan14/Mfng/Trp63/Robo1/Robo2	25	0.00492126
P4	GO:0045599	negative regulation of fat cell differentiation	30/5080	59/28943	5.57229e-09	5.53698e-08	2.5221e-08	Gata3/Fbn1/Jag1/Foxo1/Wwtr1/Sort1/Runx1t1/Insig1/Trpv4/Ncor2/Lrp6/Tgfb1/Arntl/Nucb2/Zfpm1/Yap1/Smad3/Rora/Sirt1/Trib2/Id4/Fermt2/Trio/Zfpm2/Ccn4/Wnt10b/Sod2/Vegfa/Zadh2/Tcf7l2	30	0.00590551
P4	GO:0007026	negative regulation of microtubule depolymerization	22/5080	36/28943	6.72962e-09	6.56521e-08	2.99047e-08	Rp1/Map2/Clasp1/Camsap2/Camsap1/Spef1/Stmn2/Arhgef2/Dysf/Cib1/Camsap3/Clasp2/Specc1l/Apc2/Nav3/Gas2l1/Map1b/Atxn7/Bmerb1/Map6d1/Fgf13/Mid1	22	0.00433071
P4	GO:0051491	positive regulation of filopodium assembly	22/5080	36/28943	6.72962e-09	6.56521e-08	2.99047e-08	Dnm3/Prkcq/Myo3a/Myo3b/Zmynd8/Nlgn1/Plppr5/Fnbp1l/Espn/Agrn/Fscn1/Arap1/Nrp1/Bcas3/Tgfb3/Ripor2/Pik3r1/Srf/Rhoq/Dpysl3/Neurl1a/Dock11	22	0.00433071
P4	GO:0014068	positive regulation of phosphatidylinositol 3-kinase signaling	34/5080	74/28943	1.54298e-08	1.41914e-07	6.46423e-08	Erbb4/Myoc/Selp/Tgfb2/Prr5l/Fgf2/Pdgfc/Egf/Tek/Ror1/Reln/Flt1/Igf1r/Ntrk3/Insr/Agt/Pdgfd/Plxnb1/Fyn/Unc5b/Sirt1/Agap2/Rara/Sema4d/Ror2/Ntrk2/Angpt1/Prr5/Hcls1/Ppard/Vegfa/Fshr/Pdgfrb/Pik3ap1	34	0.00669291
P4	GO:0071277	cellular response to calcium ion	35/5080	78/28943	2.03066e-08	1.83359e-07	8.35202e-08	Syt2/Itpkb/Kcnh1/Syt13/Kcnb1/Nlgn1/Syt6/Asph/Pkd2/Rasal1/Rasa4/Alox5ap/Syt3/Mef2a/Iqgap1/Syt9/Syt17/Plcg2/Cpne4/Scn5a/Trpm2/Syt1/Lgmn/Gpld1/Adgrv1/Mef2c/Cpne6/Dmtn/Adcy8/Syt10/Cpne8/Mylk/Cpne5/Nrxn1/Syt7	35	0.00688976
P4	GO:0021846	cell proliferation in forebrain	21/5080	35/28943	2.36533e-08	2.10037e-07	9.56724e-08	Kif1a/Zeb2/Pax6/Akna/Tacc3/Ncor2/Wnt7a/Fgfr2/Fgfr1/Disc1/Dixdc1/Fabp7/Hmga2/Igf2bp1/Gli3/Dct/Wnt7b/Six3/Cep120/Fgf8/Arx	21	0.00413386
P4	GO:0045669	positive regulation of osteoblast differentiation	35/5080	79/28943	3.03182e-08	2.65191e-07	1.20795e-07	Acvr1/Jag1/Bmp7/Gnas/Fgf2/Wwtr1/Npnt/Ppp3ca/Bmpr1b/Ccn1/Ctnnbip1/Fam20c/Dlx5/Nell1/Scube2/Smad1/Yap1/Acvr2b/Prkd1/Gli3/Bmp6/Pdlim7/Mef2c/Gdf10/Bmpr1a/Fermt2/Ccn4/Wnt7b/Wnt10b/Trp63/Scube3/Runx2/Vegfa/Fbn2/Lrp5	35	0.00688976
P4	GO:0007157	heterophilic cell-cell adhesion via plasma membrane cell adhesion molecules	26/5080	50/28943	3.162e-08	2.75454e-07	1.2547e-07	Crb1/Hmcn1/Selp/Cadm3/Crb2/Cdh4/Nlgn1/Fat4/Vcam1/Ptprd/Igsf21/Grid2/Tenm4/Tenm3/Adgrl1/Nectin1/Cadm1/Tenm2/Lgals9/Scarf2/Nectin3/Alcam/Cxadr/Nrxn1/Cdh2/Il1rapl1	26	0.00511811
P4	GO:0007214	gamma-aminobutyric acid signaling pathway	19/5080	30/28943	3.17176e-08	2.75557e-07	1.25517e-07	Plcl1/Cacnb4/Bdnf/Gabrr2/Gabbr2/Gabrb1/Shisa7/Gabrg3/Gabra5/Gabrb3/Cacna1a/Gabrg2/Gabrb2/Gpr156/Plcl2/Slc12a2/Htr4/Gabre/Gabra3	19	0.00374016
P4	GO:0071320	cellular response to cAMP	22/5080	39/28943	5.24094e-08	4.32529e-07	1.97018e-07	Igfbp5/Rapgef1/Rapgef2/Pkd2/Aqp1/Itpr1/Itpr2/Kcnq1/Hcn4/Akap7/Slc26a3/Ahr/Akap6/Slc8a3/Pde4d/Hcn1/Dmtn/Wnt10b/Kcne1/Ezr/Itpr3/Slc8a1	22	0.00433071
P4	GO:1990573	potassium ion import across plasma membrane	25/5080	48/28943	5.57276e-08	4.57564e-07	2.08421e-07	Atp1b1/Atp1a2/Kcnj10/Kcnj3/Slc12a1/Slc12a5/Kcnd3/Kcnh2/Kcnq1/Atp4b/Slc12a4/Kcnj5/Kcnj1/Hcn4/Atp1b3/Kcnj12/Wnk2/Kcnk5/Kcnk9/Kcnj4/Dlg1/Slc12a8/Kcnj6/Kcnj15/Slc12a2	25	0.00492126
P4	GO:0016339	calcium-dependent cell-cell adhesion via plasma membrane cell adhesion molecules	20/5080	34/28943	8.16647e-08	6.56278e-07	2.98936e-07	Cdh20/Kifap3/Selp/Cdh22/Nlgn1/Cdh17/Cdh8/Cdh11/Cdh16/Cdh1/Cdh13/Cdh23/Ajuba/Cdh6/Cdh10/Cdh12/Cdh18/Nrxn1/Cdh2/Pcdh1	20	0.00393701
P4	GO:0099560	synaptic membrane adhesion	20/5080	34/28943	8.16647e-08	6.56278e-07	2.98936e-07	Ntng2/Lrrc4c/Nlgn1/Slitrk3/Ntng1/Ptprd/Ptprf/Magi2/Nrg1/Igsf9b/Cadm1/Lrfn5/Mdga2/Slitrk1/Gpc6/Il1rap/Epha3/Efna5/Nrxn1/Gpc4	20	0.00393701
P4	GO:0035584	calcium-mediated signaling using intracellular calcium source	15/5080	21/28943	8.42667e-08	6.755e-07	3.07691e-07	Ccl20/Ptprc/Selp/Ptprj/Prnp/Vcam1/Ptgfr/Grm5/Adgrl1/Trpm2/Tenm2/Ryr2/Ntrk2/Stimate/Dmtn	15	0.00295276
P4	GO:0046330	positive regulation of JNK cascade	41/5080	103/28943	8.46155e-08	6.77451e-07	3.0858e-07	Rb1cc1/Map4k4/Traf1/Dab2ip/Mapk8ip1/Rasgrp1/Mapkbp1/Rassf2/Plcb1/Ripk2/Ankrd6/Tlr4/Trpv4/Hmgb1/Hipk2/Mturn/Wnt7a/Cracr2a/Fgf15/Mfhas1/Sh3rf1/Nod2/Dixdc1/Map3k5/Tpd52l1/Edar/Sh3rf3/Map2k4/Traf3/Dusp22/Naip2/Map3k1/Tnfrsf19/Ptk2b/Tnfsf11/Stk3/Wnt7b/App/Sh3rf2/Lmnb1/Eda2r	41	0.00807087
P4	GO:0045773	positive regulation of axon extension	26/5080	52/28943	8.95006e-08	7.1301e-07	3.24778e-07	Cdh4/Ngf/Macf1/Rufy3/Apoe/Megf8/Cyfip1/Ntrk3/Disc1/Nrp1/Twf2/Golga4/Lrp1/Ntn1/Mapt/Map1b/Sema5a/Map3k13/Dscam/Vegfa/Srf/Myo5b/Fxn/Shtn1/Trpc5/Cdkl5	26	0.00511811
P4	GO:0050919	negative chemotaxis	23/5080	43/28943	9.92556e-08	7.82003e-07	3.56204e-07	Nrp2/Itgav/Lgr4/Sema6d/Unc5c/Sema3d/Sema3a/Slit2/Plxna4/Nrg1/Sema3b/Slit3/Ntn1/Rtn4rl1/Itgb3/Sema4d/Sema3g/Nrg3/Rtn4r/Robo1/Robo2/Sema6b/Slit1	23	0.00452756
P4	GO:1903078	positive regulation of protein localization to plasma membrane	29/5080	62/28943	1.06884e-07	8.34943e-07	3.80318e-07	Vil1/Acsl3/Dpp10/Atp2b4/Prnp/Prkci/Ephb2/Dpp6/Cib1/Cln3/Pls1/Stac/Stac3/Lrp1/Ramp3/Egfr/Commd1/Sptbn1/Sqstm1/Ppp1r9b/Itga3/Agr2/Nkd2/Dlg1/Epha3/Ezr/Nrxn1/Myo5b/Sorbs1	29	0.00570866
P4	GO:0007274	neuromuscular synaptic transmission	18/5080	29/28943	1.15512e-07	8.97978e-07	4.09031e-07	Stxbp1/Chrna1/P2rx3/Mylk2/Nlgn1/Rimbp2/Erc1/Ntf3/Fchsd2/Cacna1a/Chrnb4/Adarb1/Stac3/Erc2/Chat/Etv5/Nrxn1/Chrm1	18	0.00354331
P4	GO:0060045	positive regulation of cardiac muscle cell proliferation	18/5080	29/28943	1.15512e-07	8.97978e-07	4.09031e-07	Erbb4/Notch1/Fgf2/Rbpj/Tgfbr3/Tbx5/Ccnd2/Fgfr2/Fgfr1/Nrg1/Yap1/Ncam1/Tbx2/Mef2c/Bmpr1a/Fgf9/Gata4/Zfpm2	18	0.00354331
P4	GO:0001662	behavioral fear response	27/5080	56/28943	1.33475e-07	1.03138e-06	4.69797e-07	Als2/Asic4/Bcl2/Dbi/Lypd1/Cacna1e/Atp1a2/Dpp4/Bdnf/Brinp1/Ephb2/Usp46/Grin2b/Apoe/Gabra5/Cckbr/Grik2/Gng7/Ankfn1/Mef2c/Pde8b/Shank3/Asic1/Morc1/Spire1/Slc1a1/Mecp2	27	0.00531496
P4	GO:0010842	retina layer formation	16/5080	24/28943	1.391e-07	1.07098e-06	4.87835e-07	Obsl1/Igfn1/Crb1/Fjx1/Prom1/Foxn4/Sdk1/Hipk2/Irx6/Fat3/Megf11/Ahi1/Sdk2/Atp8a2/Ptprm/Slc1a1	16	0.00314961
P4	GO:0034332	adherens junction organization	25/5080	50/28943	1.57967e-07	1.20614e-06	5.49401e-07	Epha4/Cdh20/Inava/Cdh22/Tjp1/Plekha7/Camsap3/Efnb2/Kifc3/Cdh8/Cdh11/Cdh1/Csk/Specc1l/Bmp6/Dlg5/Fermt2/Cdh6/Cdh10/Cdh12/Cdh18/Mtss1/Plec/Vegfa/Smad7	25	0.00492126
P4	GO:0003184	pulmonary valve morphogenesis	13/5080	17/28943	1.73535e-07	1.31563e-06	5.99274e-07	Tgfb2/Notch1/Jag1/Gja5/Notch2/Heyl/Nos3/Slit2/Stra6/Smad6/Robo1/Robo2/Nfatc1	13	0.00255906
P4	GO:0051092	positive regulation of NF-kappaB transcription factor activity	54/5080	155/28943	1.75331e-07	1.32456e-06	6.03339e-07	Il18r1/Lrrfip1/Tnfrsf11a/Tnfsf18/Aim2/Prkcq/Traf1/Grem1/Ntsr1/Prkci/Arhgef2/Bcl10/Cth/Ripk2/Tlr4/Ror1/Trim62/Prkcz/Cd36/Tgfbr3/Card11/Cav1/Irak2/Erc1/Prkd2/Tgfb1/Slco3a1/Cib1/Rps3/Trim30a/Adam8/Nod2/Cx3cl1/Plcg2/Carm1/Rtkn2/Zbtb7a/Irak3/Trim25/Prkd1/Clu/Tnfsf11/Trappc9/Map3k13/Il1rap/App/Itgb2l/Ripk4/Fer/Nlrc4/Camk2a/Trim8/Eda2r/Eda	54	0.0106299
P4	GO:0032530	regulation of microvillus organization	12/5080	15/28943	2.26818e-07	1.67611e-06	7.6347e-07	Vil1/Hnf4a/Pld1/Rap1gap/Fscn1/Podxl/Ush1c/Pls1/Twf2/Cdhr2/Ezr/Atp8b1	12	0.0023622
P4	GO:0110011	regulation of basement membrane organization	10/5080	11/28943	2.54718e-07	1.87152e-06	8.52483e-07	Clasp1/Lamc1/Phldb1/Lamb2/Clasp2/Lama2/Lamb1/Nid1/Phldb2/Lama1	10	0.0019685
P4	GO:0045494	photoreceptor cell maintenance	23/5080	45/28943	2.95672e-07	2.13582e-06	9.72869e-07	Rp1/Crb1/Ush2a/Crb2/Clrn1/Abca4/Prom1/Rho/Ush1c/Tub/Cln8/Bbs2/Cngb1/Lca5/Cdh23/Pcdh15/Bsg/Esrrb/Adgrv1/Ercc6/Cdhr1/Rp1l1/Pde6a	23	0.00452756
P4	GO:2000311	regulation of AMPA receptor activity	16/5080	25/28943	3.23082e-07	2.31819e-06	1.05594e-06	Cnih3/Nlgn1/Reln/Cacng8/Shank1/Cacng3/Gsg1l/Shisa6/Cacng4/Cacng5/Mef2c/Arc/Shisa8/Shank3/Shisa9/Nrxn1	16	0.00314961
P4	GO:0032012	regulation of ARF protein signal transduction	14/5080	20/28943	3.45555e-07	2.46567e-06	1.12312e-06	Arfgef1/Map4k4/Psd4/Arfgap1/Cyth3/Iqsec1/Iqsec3/Psd3/Arfgef3/Cyth1/Cyth4/Mapre2/Psd2/Iqsec2	14	0.00275591
P4	GO:0050884	neuromuscular process controlling posture	14/5080	20/28943	3.45555e-07	2.46567e-06	1.12312e-06	Pnkd/Scn1a/Tcf15/Gbx1/Tmem150c/Cntnap2/Cln8/Hexa/Adarb1/Glra1/Gch1/Atp8a2/Fxn/Mecp2	14	0.00275591
P4	GO:0001974	blood vessel remodeling	26/5080	55/28943	3.71522e-07	2.64509e-06	1.20484e-06	Crb1/Tgfb2/Dbh/Dll4/Jag1/Chd7/Nos3/Rbpj/Tgfbr3/Angpt2/Acvr2b/Rspo3/Atg5/Bcr/Mdm2/Lrp1/Adra1b/Abr/Ahr/Foxc1/Mef2c/Ext1/Acvrl1/Vegfa/Epas1/Fgf8	26	0.00511811
P4	GO:0009791	post-embryonic development	48/5080	135/28943	4.15299e-07	2.93725e-06	1.33792e-06	Fzd5/Bcl2/Etnk2/Kdm5b/Crb1/Abl2/Gata3/Nr4a2/Slc4a10/Bcl2l11/Gnas/Myt1/Schip1/Invs/Tal2/Klf4/Szt2/Trp73/Flt3/Flt1/Foxp2/Itpr1/Atg7/Ppp1r13l/Ercc2/Myo7a/Sox6/Fgfr2/Siah1a/Kcnj1/Acvr2b/Csrnp1/Cdh23/Arid5b/Chst11/Gabrg2/Ahr/Dicer1/Bcl11b/Ago2/Heg1/Dscam/Sod2/Vegfa/Slc8a1/Gnaq/Tcf7l2/Mecp2	48	0.00944882
P4	GO:0032092	positive regulation of protein binding	39/5080	101/28943	4.42005e-07	3.08875e-06	1.40693e-06	Plcl1/Ramp1/Epb41l5/Abl2/Spta1/Bdnf/Mapre1/Stk4/Rapgef2/Ngf/Ripk2/Epb41/Agrn/Mapre3/Hip1r/Ran/Cav1/Hipk2/Add2/Plxnd1/Apoe/Arrb1/Spon1/Arhgef7/Ppp2cb/Pin1/Anxa2/Lrp1/Rfng/Hfe/Stk3/Mfng/Lrrk2/App/Tiam1/Prkn/Plcl2/Sting1/Tcf7l2	39	0.00767717
P4	GO:0045668	negative regulation of osteoblast differentiation	30/5080	69/28943	4.75239e-07	3.29591e-06	1.50129e-06	Igfbp5/Hdac4/Notch1/Tnfaip6/Grem1/Fndc3b/Ski/Cdk6/Pparg/Fgf23/Sfrp1/Fgfr1/Vegfc/Smad3/Smad6/Limd1/Hdac5/Axin2/Twist1/Ahr/Sema4d/Ptch1/Gdf10/Ranbp3l/Hdac7/Crim1/Nfatc1/Lrp5/Rorb/Hdac8	30	0.00590551
P4	GO:0048013	ephrin receptor signaling pathway	19/5080	34/28943	5.23489e-07	3.5806e-06	1.63097e-06	Nck2/Epha4/Ngef/Notch1/Chn1/Epha7/Ephb2/Epha8/Rbpj/Epha5/Efnb2/Ephb1/Anks1b/Sipa1l1/Epha3/Tiam1/Anks1/Efna5/Ss18	19	0.00374016
P4	GO:0032793	positive regulation of CREB transcription factor activity	13/5080	18/28943	5.23529e-07	3.5806e-06	1.63097e-06	Camk1d/Lrp8/Reln/Epha5/Lpar5/Prkd2/Crtc3/Crtc1/Adcy1/Prkd1/Cacna1d/Adcy8/Vegfa	13	0.00255906
P4	GO:0035909	aorta morphogenesis	20/5080	37/28943	5.42445e-07	3.69425e-06	1.68274e-06	Eya1/Tfap2b/Tgfb2/Prox1/Notch1/Dll4/Jag1/Chd7/Rbpj/Adamts9/Efnb2/Kat6a/Lrp1/Tbx2/Bmpr1a/Acvrl1/Mylk/Srf/Pdgfrb/Fgf8	20	0.00393701
P4	GO:1903861	positive regulation of dendrite extension	17/5080	29/28943	8.33319e-07	5.47233e-06	2.49265e-06	Rims1/Syt2/Slc23a2/Rasal1/Smurf1/Syt3/Picalm/Syt17/Unc13a/Syt1/Itsn2/Cpne6/Rims2/Prkn/Cpne5/Nedd4l/Mecp2	17	0.00334646
P4	GO:0098962	regulation of postsynaptic neurotransmitter receptor activity	14/5080	21/28943	8.68131e-07	5.68827e-06	2.59102e-06	Dlgap4/Src/Chrna4/Dlgap3/Shisa7/Dlgap2/Shisa6/Cacng4/Cacng5/Nptx1/Begain/Shisa9/App/Dlgap1	14	0.00275591
P4	GO:0030514	negative regulation of BMP signaling pathway	26/5080	57/28943	8.85311e-07	5.76663e-06	2.62671e-06	Vwc2l/Grem2/Notch1/Tnfaip6/Lrp2/Grem1/Fbn1/Trim33/Nbl1/Ski/Smurf1/Cav1/Hipk2/Pparg/Sfrp1/Bmper/Sorl1/Smad6/Vwc2/Smurf2/Sostdc1/Lemd2/Crim1/Smad7/Tcf7l2/Chrdl1	26	0.00511811
P4	GO:2000463	positive regulation of excitatory postsynaptic potential	21/5080	41/28943	9.24979e-07	6.0007e-06	2.73333e-06	Rims1/Grin1/Nlgn1/Prkcz/Reln/Cux2/Prkar1b/Wnt7a/Grin2b/Shank1/Chrna7/Ngfr/Baiap2/Ptk2b/Rims2/Shank3/Grin2a/Igsf11/App/Nrxn1/Grk2	21	0.00413386
P4	GO:1905606	regulation of presynapse assembly	20/5080	38/28943	9.55944e-07	6.19533e-06	2.82198e-06	Ntng2/Nlgn1/Slitrk3/Ptprd/Snca/Grid2/Wnt7a/Ntrk3/Lrfn5/Mdga2/Slitrk1/Slitrk5/Gpc6/Farp1/Il1rap/App/Nrxn1/Gpc4/Il1rapl1/Il1rapl2	20	0.00393701
P4	GO:0045665	negative regulation of neuron differentiation	35/5080	90/28943	1.39028e-06	8.77146e-06	3.99542e-06	Cntn2/Gpr37l1/Lmx1a/Pbx1/Notch1/Pax6/Eif2ak4/Jag1/Bmp7/Cdk5rap2/Rap1gap/Disp3/Casz1/Trp73/Cit/Cav1/Cntn4/Zfp536/Apbb1/Dixdc1/Isl2/Hmg20a/Foxo3/Ptbp1/Ascl1/Meis1/Gli3/Id4/Sox21/Zhx2/App/Notch3/Six3/Mib1/Dmd	35	0.00688976
P4	GO:0003148	outflow tract septum morphogenesis	16/5080	27/28943	1.44224e-06	9.03717e-06	4.11645e-06	Nrp2/Vangl2/Tgfb2/Lrp2/Parva/Fgfr2/Nrp1/Smad6/Tgfbr2/Tbx2/Bmpr1a/Zfpm2/Dvl3/Robo1/Robo2/Fgf8	16	0.00314961
P4	GO:0070373	negative regulation of ERK1 and ERK2 cascade	33/5080	83/28943	1.54099e-06	9.60928e-06	4.37705e-06	Epha4/Phlpp1/Ptprc/Dusp10/Rapgef1/Dab2ip/Sirpa/Klf4/Tlr4/Ephb2/Chrna9/Cav1/Lmo3/Chrna7/Arrb1/Dusp4/Pin1/Csk/Cnksr3/Timp3/Ptprr/Spred2/Tnip1/Slc9a3r1/Wnk2/Rgs14/Spry2/Fbln1/Dlg1/Ezr/Dusp1/Spry4/Dmd	33	0.00649606
P4	GO:0048596	embryonic camera-type eye morphogenesis	17/5080	30/28943	1.60762e-06	9.97626e-06	4.54421e-06	Fzd5/Prox1/Pax6/Bmp7/Kdm2b/Hipk2/Ift122/Lrp6/Th/Stra6/Tbx2/Twist1/Cryaa/Six3/Zeb1/Aldh1a1/Pax2	17	0.00334646
P4	GO:1900273	positive regulation of long-term synaptic potentiation	17/5080	30/28943	1.60762e-06	9.97626e-06	4.54421e-06	Eif2ak4/Ephb2/Reln/Nos1/Prkar1b/Shisa7/Ptpn5/Chrna7/Crtc1/Adcy1/Sqstm1/Lgmn/Adcy8/Shank3/Igsf11/App/Cpeb3	17	0.00334646
P4	GO:0031069	hair follicle morphogenesis	19/5080	36/28943	1.69139e-06	1.04156e-05	4.74434e-06	Igfbp5/Wnt10a/Bcl2/Gli2/Lamc1/Tgfb2/Notch1/Snai1/Intu/Runx3/Fgfr2/Dlx3/Ngfr/Sostdc1/Dicer1/Ext1/Krt71/Trp63/Runx1	19	0.00374016
P4	GO:0071625	vocalization behavior	14/5080	22/28943	1.99961e-06	1.22085e-05	5.56098e-06	Brinp1/Foxp2/Cntnap2/Foxp1/Shank1/Myh14/Shank2/Nrxn3/Gli3/Ext1/Shank3/Nrxn1/Nrxn2/Srpx2	14	0.00275591
P4	GO:0030501	positive regulation of bone mineralization	22/5080	46/28943	2.27642e-06	1.3729e-05	6.25358e-06	Rxra/Acvr1/Bmp7/Bmpr1b/Ccn1/Fam20c/Ptn/Alox5/Nell1/Smad3/Acvr2b/Atp2b1/Bmp6/Adgrv1/Mef2c/Bmpr1a/Ano6/Vdr/Wnt10b/Slc8a1/Fbn2/Gpm6b	22	0.00433071
P4	GO:0071300	cellular response to retinoic acid	22/5080	46/28943	2.27642e-06	1.3729e-05	6.25358e-06	Brinp3/Abl2/Brinp2/Abca1/Brinp1/Tesc/Stra8/Aqp1/Cyp26b1/Ret/Tead2/Tead1/Yap1/Aldh1a2/Twf2/Rara/Mef2c/Ptk2b/Epha3/Ptk7/Rorb/Pax2	22	0.00433071
P4	GO:0001755	neural crest cell migration	27/5080	63/28943	2.46315e-06	1.47308e-05	6.7099e-06	Nrp2/Erbb4/Pax3/Zeb2/Acvr1/Pax6/Sema6d/Bmp7/Lama5/Sema3d/Sema3a/Coro1c/Radil/Ret/Fgf15/Nrp1/Sema3b/Kitl/Anxa6/Twist1/Sema4d/Sema3g/Gdnf/Sema5a/Sema5b/Sema6b/Nrtn	27	0.00531496
P4	GO:0007616	long-term memory	21/5080	43/28943	2.51859e-06	1.49788e-05	6.82285e-06	Chst10/Grin1/Eif2ak4/Snap25/Prkcz/Reln/Tacr1/Ccnd2/Apoe/Shank1/Sgk1/Adcy1/Gria1/Rgs14/Ntrk2/Adcy8/Arc/Btbd9/Srf/Cpeb3/Mecp2	21	0.00413386
P4	GO:0006884	cell volume homeostasis	19/5080	37/28943	2.90416e-06	1.70354e-05	7.75967e-06	Sctr/Slc12a1/Slc12a5/Abcb8/Prkg2/Aqp1/Slc6a12/Cln3/Slc12a4/Ccdc51/Anxa7/Kcnma1/Shank3/Ano6/Aqp2/Slc12a8/Fshr/Aqp4/Slc12a2	19	0.00374016
P4	GO:0002092	positive regulation of receptor internalization	18/5080	34/28943	2.99528e-06	1.7522e-05	7.9813e-06	Grem1/Egf/Pcsk9/Magi2/Ntf3/Ptpn5/Arrb1/Insr/Apela/Plcg2/Pard3/Ahi1/Dtnbp1/Syk/Angpt1/App/Vegfa/Tbc1d5	18	0.00354331
P4	GO:0120163	negative regulation of cold-induced thermogenesis	22/5080	47/28943	3.57107e-06	2.05905e-05	9.37901e-06	Il18r1/Plcl1/Notch1/Lgr4/Tlr4/Acot11/Rbpj/Nova2/Arntl/Il15/Zfp423/Tle3/Acvr2b/Lama4/Pctp/Map2k6/Npr3/Wnt10b/Adamts5/Plcl2/Aldh1a1/Tfe3	22	0.00433071
P4	GO:0140059	dendrite arborization	10/5080	13/28943	4.68488e-06	2.66305e-05	1.21302e-05	Sema3a/Ptn/Cntnap2/Chrna7/Nrp1/Zfp365/Grip1/Igf2bp1/Phactr1/Sult4a1	10	0.0019685
P4	GO:0048266	behavioral response to pain	15/5080	26/28943	4.92582e-06	2.78034e-05	1.26645e-05	Cacna1e/Capn2/P2rx3/Thbs1/Kcnip3/Vwa1/Cntnap2/Tacr1/Lpar5/Grin2b/Cacna1a/Pirt/Thbs4/Grik1/Runx1	15	0.00295276
P4	GO:0015012	heparan sulfate proteoglycan biosynthetic process	16/5080	29/28943	5.25437e-06	2.958e-05	1.34737e-05	Hs6st1/Vangl2/Ext2/Ndst4/Hs2st1/Hs3st1/Hs3st4/Lipc/Pxylp1/Hs3st5/Hs3st3b1/Hs6st3/Ext1/Ndst1/Tcf7l2/Hs6st2	16	0.00314961
P4	GO:0015701	bicarbonate transport	12/5080	18/28943	5.4664e-06	3.06395e-05	1.39563e-05	Slc4a3/Slc26a9/Slc4a10/Slc39a8/Slc26a7/Slc4a2/Slc4a4/Slc4a5/Slc4a1/Slc26a3/Slc4a7/Slc4a8	12	0.0023622
P4	GO:0035633	maintenance of blood-brain barrier	12/5080	18/28943	5.4664e-06	3.06395e-05	1.39563e-05	Ptgs1/Sh3gl2/Abcc8/Tjp1/Bdkrb2/Ocln/Angpt1/Vegfa/Slc12a2/Mbp/Tjp2/Slc1a1	12	0.0023622
P4	GO:0051480	regulation of cytosolic calcium ion concentration	24/5080	55/28943	6.03242e-06	3.35198e-05	1.52683e-05	Bok/Atp2b4/Kcnh1/Myh7b/Trpc3/Asph/Hcrtr1/Cnga1/Cav1/Atp2b2/Grin2b/Ryr1/P2ry2/Cln3/Calb2/Trpc6/Cdh23/Atp2b1/Ryr2/Trpc7/Adcy8/Tmem178/Atp2b3/Trpc5	24	0.00472441
P4	GO:0086016	AV node cell action potential	9/5080	11/28943	6.13414e-06	3.39969e-05	1.54857e-05	Cacnb2/Gja5/Ank2/Cacna1c/Scn5a/Scn10a/Cacna1g/Ryr2/Cxadr	9	0.00177165
P4	GO:0014059	regulation of dopamine secretion	20/5080	42/28943	7.11111e-06	3.88093e-05	1.76777e-05	Syt2/Syt13/Chrna4/Syt6/Cnr1/Htr6/Snca/Syt3/Syt9/Syt17/Chrna6/Slc18a1/Syt1/Dtnbp1/Htr2a/Syt10/Drd3/Pcp4/Syt7/Entpd1	20	0.00393701
P4	GO:2000648	positive regulation of stem cell proliferation	27/5080	66/28943	7.13848e-06	3.89256e-05	1.77307e-05	Pax3/Gli2/Ptprc/Pbx1/Prrx2/Fgf2/Ngf/N4bp2l2/Lrp6/Tgfb1/Fgfr2/Irs2/Fgfr1/Vegfc/Yap1/Kitl/Hmga2/Hdac5/Id4/Fermt2/Fgf9/Wnt10b/Trp63/Runx2/Taf4b/Tlx1/Fgf8	27	0.00531496
P4	GO:0001502	cartilage condensation	13/5080	21/28943	7.32654e-06	3.98228e-05	1.81393e-05	Tgfb2/Col11a1/Bmpr1b/Wnt7a/Fgf6/Sox5/Acan/Sox6/Barx2/Thra/Mycn/Ror2/Col2a1	13	0.00255906
P4	GO:0001976	nervous system process involved in regulation of systemic arterial blood pressure	13/5080	21/28943	7.32654e-06	3.98228e-05	1.81393e-05	Tacr1/Nav2/Chrna7/Agt/Manf/Adra1b/Asic2/Chrm3/Agtr1a/Adra1a/Rps6ka2/Sod2/Mecp2	13	0.00255906
P4	GO:0070509	calcium ion import	25/5080	59/28943	7.35256e-06	3.98228e-05	1.81393e-05	Cacna1e/Cacnb2/Cacna1b/Egf/Slc24a2/Pkd2/Trpv4/Dysf/Hrh1/Cacna1c/Plpp4/Cacna1a/Atp2c2/Micu1/Pawr/Gck/Grm6/Trpv3/Cacna1g/Cacna1d/Cacna1i/Cacna1h/Slc8a1/Pdgfrb/Cask	25	0.00492126
P4	GO:0030866	cortical actin cytoskeleton organization	19/5080	39/28943	7.90586e-06	4.26042e-05	1.94063e-05	Vil1/Fmnl2/Epb41l1/Epb41/Coro1c/Ehd2/Cavin3/Anln/Pls1/Epb41l2/Plek/Akap11/Plec/Dlg1/Ezr/Epb41l3/Rhoq/Rock1/Fhod3	19	0.00374016
P4	GO:0086091	regulation of heart rate by cardiac conduction	19/5080	39/28943	7.90586e-06	4.26042e-05	1.94063e-05	Cacnb2/Gja5/Kcnd3/Ank2/Cacna2d1/Kcnh2/Cav1/Cacna1c/Kcnq1/Kcnj5/Hcn4/Scn5a/Ctnna3/Cacna1g/Kcnh6/Hcn1/Cacna1d/Kcne1/Bin1	19	0.00374016
P4	GO:0010718	positive regulation of epithelial to mesenchymal transition	22/5080	49/28943	8.33324e-06	4.47946e-05	2.0404e-05	Tgfb2/Notch1/Crb2/Acvr1/Jag1/Snai1/Bmp7/Wwtr1/Lef1/Glipr2/Tgfb1/Smad3/Tgfbr2/Myocd/Axin2/Twist1/Tgfb3/Foxc1/Gcnt2/Fermt2/Rgcc/Tcf7l2	22	0.00433071
P4	GO:0051481	negative regulation of cytosolic calcium ion concentration	14/5080	24/28943	8.60896e-06	4.61273e-05	2.10111e-05	Bcl2/Atp1a2/Kcnk3/Nos1/Gtf2i/Epo/Smpd3/Smad3/Oprm1/Atp2b1/Lrp1/Ryr2/Drd3/Slc8a1	14	0.00275591
P4	GO:0048169	regulation of long-term neuronal synaptic plasticity	18/5080	36/28943	8.61702e-06	4.61273e-05	2.10111e-05	Rims1/Kcnj10/Grin1/Bdnf/Ephb2/Kit/Snca/Grin2b/Grm5/Agt/Grik2/Camk2b/Syngr1/Shank3/Grin2a/App/Grik1/Neurl1a	18	0.00354331
P4	GO:0003091	renal water homeostasis	11/5080	16/28943	8.80791e-06	4.66827e-05	2.1264e-05	Tfap2b/Sctr/Aqp7/Aqp3/Wfs1/Akr1b3/Aqp1/Atp6v1b1/Akap11/Aqp2/Aqp4	11	0.00216535
P4	GO:0060979	vasculogenesis involved in coronary vascular morphogenesis	11/5080	16/28943	8.80791e-06	4.66827e-05	2.1264e-05	Notch1/Tgfbr3/Epo/Fgfr2/Fgfr1/Nrp1/Fgf9/Gata4/Zfpm2/Angpt1/Fgf1	11	0.00216535
P4	GO:1902287	semaphorin-plexin signaling pathway involved in axon guidance	11/5080	16/28943	8.80791e-06	4.66827e-05	2.1264e-05	Plxna2/Ece1/Sema3a/Plxna4/Plxna1/Plxnd1/Nrp1/Plxnb1/Plxnc1/Mef2c/Plxnb2	11	0.00216535
P4	GO:0030279	negative regulation of ossification	21/5080	46/28943	9.67146e-06	5.09654e-05	2.32148e-05	Bcl2/Notch1/Grem1/Rbpj/Mepe/Smurf1/Calcr/Fgf23/Tgfb1/Chsy1/P2ry2/Sfrp1/Smad6/Srgn/Cyp27b1/Kremen1/Mef2c/Ptk2b/Vdr/Smad7/Bcor	21	0.00413386
P4	GO:0060412	ventricular septum morphogenesis	23/5080	53/28943	1.04905e-05	5.5146e-05	2.51191e-05	Vangl2/Tgfb2/Prox1/Notch1/Acvr1/Gja5/Heyl/Nos3/Slit2/Rbpj/Tgfbr3/Lrp6/Wnt11/Fgfr2/Zfpm1/Tgfbr2/Slit3/Bmpr1a/Zfpm2/Robo1/Robo2/Smad7/Nfatc1	23	0.00452756
P4	GO:0042733	embryonic digit morphogenesis	28/5080	71/28943	1.11935e-05	5.86018e-05	2.66932e-05	Gli2/Notch1/Map3k20/Bcl2l11/Intu/Frem2/Ece1/Gna12/Wnt7a/Ift122/Tulp3/Lrp6/Zbtb16/Tbc1d32/Chst11/Wdpcp/Tbx2/Mycn/Twist1/Gli3/Ror2/Bmpr1a/Grhl2/Fzd6/Hoxc11/Lrp5/Gnaq/Fbxw4	28	0.00551181
P4	GO:0003254	regulation of membrane depolarization	22/5080	50/28943	1.24209e-05	6.46593e-05	2.94524e-05	Bok/Myoc/Src/Ntsr1/Gja5/Camk2d/Ptpn3/Tbx5/Hcn4/Gclc/Gpd1l/Scn5a/Scn10a/Ank3/Cacna1g/Ngfr/Hcn1/Lrrk2/Fgf12/Nedd4l/Smad7/Abcd1	22	0.00433071
P4	GO:0071456	cellular response to hypoxia	38/5080	110/28943	1.37146e-05	7.04241e-05	3.20783e-05	Epha4/Bcl2/Fmn2/Cr1l/Notch1/Ptgis/Ddah1/Aqp3/Ak4/Plk3/Kcnk3/Rbpj/Kcnd2/Aqp1/Ndnf/Pparg/Hif3a/Adam8/Rora/Pik3cb/Usp19/Sirt1/Commd1/Npepps/Rptor/Twist1/Egln3/Slc8a3/Ajuba/Bnip3l/Rgcc/Bach1/Fndc1/Ppard/Vegfa/Prkce/Epas1/Acaa2	38	0.00748031
P4	GO:0070831	basement membrane assembly	10/5080	14/28943	1.37974e-05	7.05679e-05	3.21438e-05	Clasp1/Lamb3/Ntng2/Ntng1/Phldb1/Lamb2/Clasp2/Pxdn/Lamb1/Phldb2	10	0.0019685
P4	GO:0098917	retrograde trans-synaptic signaling	10/5080	14/28943	1.37974e-05	7.05679e-05	3.21438e-05	Bdnf/Plcb1/Fabp5/Nlgn1/Cnr1/Nos1/Cadm1/Tenm2/Farp1/Dagla	10	0.0019685
P4	GO:0031290	retinal ganglion cell axon guidance	13/5080	22/28943	1.5021e-05	7.59198e-05	3.45816e-05	Bmpr1b/Epha7/Ephb2/Slit2/Nrp1/Isl2/Ephb1/Nrcam/Robo2/Vegfa/Efna5/Ptprm/Slit1	13	0.00255906
P4	GO:0048791	calcium ion-regulated exocytosis of neurotransmitter	13/5080	22/28943	1.5021e-05	7.59198e-05	3.45816e-05	Rims1/Syt2/Stxbp1/Snap25/Syt6/Unc13a/Cacna1a/Unc13c/Syt1/Doc2b/Cadps/Rims2/Syt7	13	0.00255906
P4	GO:1900006	positive regulation of dendrite development	13/5080	22/28943	1.5021e-05	7.59198e-05	3.45816e-05	Dab2ip/Bmp7/Lrp8/Elavl4/Ptprz1/Ptn/Cyfip1/Iqgap1/Crtc1/Bmp5/Cobl/Pacsin1/Alk	13	0.00255906
P4	GO:2000114	regulation of establishment of cell polarity	13/5080	22/28943	1.5021e-05	7.59198e-05	3.45816e-05	Arfgef1/Gata3/Gsn/Rufy3/Wdpcp/Bcas3/Ankfn1/Plekhg3/Ripor2/Ptk2b/Dock8/Kank1/Shtn1	13	0.00255906
P4	GO:0060402	calcium ion transport into cytosol	17/5080	34/28943	1.53224e-05	7.72005e-05	3.51649e-05	Bcl2/Grin1/Trpc3/Asph/Cacna2d1/Epo/Cav1/Adcyap1r1/Cd4/Trpm1/Cacna1g/Slc8a3/Ryr2/Adra1a/Cacna1i/Itpr3/Slc8a1	17	0.00334646
P4	GO:0007413	axonal fasciculation	14/5080	25/28943	1.63976e-05	8.21671e-05	3.74273e-05	Epha4/Cntn2/Cnr1/Ephb2/Sema3a/Ptprz1/Megf8/Nrp1/Ncam1/Celsr3/Sema5a/Epha3/Tnfrsf21/Crtac1	14	0.00275591
P4	GO:0051894	positive regulation of focal adhesion assembly	15/5080	28/28943	1.67401e-05	8.34925e-05	3.8031e-05	Map4k4/Epb41l5/Myoc/Ptprj/Fmn1/Tek/Col16a1/Iqgap1/Nrp1/Smad3/Fermt2/Enpp2/Ppm1f/Vegfa/Rock1	15	0.00295276
P4	GO:2000310	regulation of NMDA receptor activity	15/5080	28/28943	1.67401e-05	8.34925e-05	3.8031e-05	Nlgn1/Slc6a9/Ephb2/Reln/Ppargc1a/Rasgrf1/Oprm1/Rgs9/Dapk1/Mef2c/Rasgrf2/Ptk2b/Grin2a/Ifngr2/Nrxn1	15	0.00295276
P4	GO:0060325	face morphogenesis	19/5080	41/28943	1.95996e-05	9.70767e-05	4.42186e-05	Tgfb2/Schip1/Lef1/Asph/Ski/Dlx5/Lrp6/Tgfb1/Kat6a/Mmp2/Crispld2/Ankrd11/Stra6/Csrnp1/Arid5b/Specc1l/Pax9/Tgfb3/Tcf7l2	19	0.00374016
P4	GO:0060013	righting reflex	9/5080	12/28943	2.06809e-05	0.000102118	4.65149e-05	Usp46/Foxp2/Shank1/Npsr1/Cdh23/Pcdh15/Glra1/Afg3l2/Slc1a1	9	0.00177165
P4	GO:0016322	neuron remodeling	11/5080	17/28943	2.09753e-05	0.000103018	4.69248e-05	Adgrb3/Farp2/Abl2/Epha8/Cspg4/Bcl11a/Scarf1/C1ql1/App/Anks1/Gnaq	11	0.00216535
P4	GO:0051895	negative regulation of focal adhesion assembly	11/5080	17/28943	2.09753e-05	0.000103018	4.69248e-05	Src/Rcc2/Coro1c/Dlc1/Clasp2/Lrp1/Bcas3/Dusp22/Dmtn/Acvrl1/Phldb2	11	0.00216535
P4	GO:0090136	epithelial cell-cell adhesion	11/5080	17/28943	2.09753e-05	0.000103018	4.69248e-05	Serpinb8/Svep1/Kit/Plekha7/Camsap3/Kifc3/Bves/Ctnna3/Thbs4/Itgb5/Srf	11	0.00216535
P4	GO:0072348	sulfur compound transport	21/5080	48/28943	2.16741e-05	0.000106206	4.83772e-05	Slc26a9/Slc13a3/Slc7a11/Slc26a7/Slc26a5/Lrrc8d/Abcg2/Slc6a6/Slc25a26/Slc6a13/Slc35f3/Mfsd12/Slc36a1/Slc25a39/Slc9a3r1/Slc26a11/Slc26a3/Slc26a4/Slc3a1/Slc22a8/Slc1a1	21	0.00413386
P4	GO:0048146	positive regulation of fibroblast proliferation	29/5080	77/28943	2.22166e-05	0.000108287	4.93249e-05	Fndc3b/Pdgfc/Egf/Cdk6/Kmt2c/Btc/Ptprz1/Aqp1/Tgfb1/Gas6/Agt/Pdgfd/Anxa2/Phip/Rasgrf1/Esr1/Hmga2/Egfr/Ngfr/Itgb3/Dicer1/Rasa1/Xrcc4/Zmiz1/Fbln1/Prkdc/Cd74/Pdgfrb/Grk2	29	0.00570866
P4	GO:0051898	negative regulation of protein kinase B signaling	20/5080	45/28943	2.5576e-05	0.000123343	5.61831e-05	Pkhd1/Phlpp1/Rapgef1/Ptprj/Bank1/Klf4/Magi2/Sh2b3/Igf1r/Cib1/Cavin3/Pik3cb/Hyal2/Sirt1/Slc9a3r1/Ppara/Dlg1/Drd3/Lemd2/Mtm1	20	0.00393701
P4	GO:0061049	cell growth involved in cardiac muscle cell development	20/5080	45/28943	2.5576e-05	0.000123343	5.61831e-05	Camk2d/Pdlim5/Foxp1/Akap13/Sorbs2/Agt/Pin1/Sirt1/Adra1b/Myocd/Map2k4/Akap6/Yy1/Gata4/Adra1a/Col14a1/Ccn4/Ppara/Nr3c1/Ctdp1	20	0.00393701
P4	GO:0030050	vesicle transport along actin filament	12/5080	20/28943	2.61454e-05	0.000125533	5.71805e-05	Myo1b/Fnbp1l/Myo1h/Myo7a/Myo5c/Myo6/Myrip/Myo1a/Myo1g/Myo1d/Myo7b/Myo5b	12	0.0023622
P4	GO:0032230	positive regulation of synaptic transmission, GABAergic	12/5080	20/28943	2.61454e-05	0.000125533	5.71805e-05	Erbb4/Nlgn1/Tacr1/Oxtr/Cckbr/Car7/Zdhhc3/Adra1a/Nalcn/Grik1/Prkce/Nrxn1	12	0.0023622
P4	GO:0035313	wound healing, spreading of epidermal cells	12/5080	20/28943	2.61454e-05	0.000125533	5.71805e-05	Clasp1/Col5a1/Arhgap24/Wnt7a/Scnn1g/Scnn1b/Clasp2/Rreb1/Fermt2/Ajuba/Acvrl1/Phldb2	12	0.0023622
P4	GO:0043116	negative regulation of vascular permeability	12/5080	20/28943	2.61454e-05	0.000125533	5.71805e-05	Ptprj/Ddah1/Sh3gl2/Slit2/Pde3a/Apoe/Abcc8/Akap12/Fermt2/Angpt1/Vegfa/Nr3c1	12	0.0023622
P4	GO:0030512	negative regulation of transforming growth factor beta receptor signaling pathway	33/5080	93/28943	2.64182e-05	0.000126748	5.77341e-05	Adamtsl2/Fbn1/Pmepa1/Veph1/Prdm16/Ski/Tgfbr3/Smurf1/Cav1/Pparg/Ing1/Pin1/Dnm2/Smad6/Onecut1/Cd109/Tet1/Sirt1/Zbtb7a/Chst11/Lrp1/Spred2/Smurf2/Tgfb3/Il17rd/Spry2/Ppara/Ltbp1/Sap130/Fbn2/Onecut2/Ldlrad4/Smad7	33	0.00649606
P4	GO:0010692	regulation of alkaline phosphatase activity	8/5080	10/28943	2.87646e-05	0.000137391	6.25817e-05	Tgfb2/Npnt/Smad3/Ahr/Sema4d/Mef2c/Itga2/Ppargc1b	8	0.0015748
P4	GO:0032836	glomerular basement membrane development	8/5080	10/28943	2.87646e-05	0.000137391	6.25817e-05	Sulf1/Col4a4/Col4a3/Wt1/Sulf2/Lamb2/Nid1/Ext1	8	0.0015748
P4	GO:0030318	melanocyte differentiation	15/5080	29/28943	2.90461e-05	0.00013812	6.29137e-05	Mreg/Mlph/Bcl2/Zeb2/Tyrp1/Kit/Adamts9/Mitf/Oca2/Kitl/Gli3/Mef2c/Lrmda/Adamts20/Gnaq	15	0.00295276
P4	GO:0006883	cellular sodium ion homeostasis	14/5080	26/28943	2.97814e-05	0.000141094	6.42686e-05	Atp1b1/Atp1a2/Tesc/Scnn1g/Scnn1b/Atp4b/Nr3c2/Agt/Atp1b3/Sgk1/Slc1a3/Tmprss3/Slc8a1/Slc12a2	14	0.00275591
P4	GO:0031954	positive regulation of protein autophosphorylation	14/5080	26/28943	2.97814e-05	0.000141094	6.42686e-05	Ctnnd1/Grem1/Rassf2/Src/Rap2b/Pdgfc/Ngf/Gpnmb/Iqgap1/Nrg1/Vegfc/Pdgfd/Nek10/Vegfa	14	0.00275591
P4	GO:0001707	mesoderm formation	26/5080	67/28943	3.17487e-05	0.000149862	6.82625e-05	Eya1/Epb41l5/Crb2/Acvr1/Ext2/Snai1/Bmp7/Lef1/Nr4a3/Macf1/Exoc4/Tlx2/Wnt11/Fgfr1/Smad1/Prkaca/Ecsit/Smad3/Txnrd1/Hmga2/Hand1/Wnt3/Foxc1/Bmpr1a/Srf/Pax2	26	0.00511811
P4	GO:0120162	positive regulation of cold-induced thermogenesis	34/5080	98/28943	3.43725e-05	0.000161536	7.35798e-05	Pth2r/Acadl/Trpm8/Esrrg/Ehmt1/Dbh/Gnas/Fabp5/Fabp4/Pdgfc/Zbtb7b/Elovl6/Lepr/Alpl/Prdm16/Cd36/Ppargc1a/Cmklr1/Ksr2/Cav1/Oxtr/Igf1r/Il4ra/Acsl1/Grb10/Pemt/Thra/Lpin1/Tshr/Syk/Vegfa/Epas1/Ppargc1b/Zfp516	34	0.00669291
P4	GO:0032026	response to magnesium ion	10/5080	15/28943	3.48409e-05	0.000163022	7.42568e-05	Cnga3/Thbs1/Kcnip3/Entpd6/Snca/Smpd3/Plcg2/Kcnj1/Ank3/Ryr2	10	0.0019685
P4	GO:0051280	negative regulation of release of sequestered calcium ion into cytosol	10/5080	15/28943	3.48409e-05	0.000163022	7.42568e-05	Tgfb2/Ntsr1/Fcrl5/Casq2/Sri/Pkd2/Calm3/Tgfb1/Trdn/Prkce	10	0.0019685
P4	GO:1902337	regulation of apoptotic process involved in morphogenesis	10/5080	15/28943	3.48409e-05	0.000163022	7.42568e-05	Tgfb2/Pax8/Notch1/Bmp7/Cdkn2a/Tnfrsf1b/Tgfbr3/Foxc1/Vdr/Pax2	10	0.0019685
P4	GO:0030199	collagen fibril organization	24/5080	60/28943	3.53211e-05	0.000165105	7.52056e-05	Dpt/Tgfb2/Col5a1/Lmx1b/Grem1/Col11a1/P3h1/Col1a2/Acan/Serpinh1/Loxl1/Anxa2/Adamts7/Adamts14/Col13a1/Adamts2/Pxdn/Foxc1/Adamts12/Ext1/Col14a1/Col2a1/Tnxb/Loxl4	24	0.00472441
P4	GO:0014912	negative regulation of smooth muscle cell migration	17/5080	36/28943	3.95177e-05	0.000183569	8.3616e-05	Igfbp5/Sema6d/Slit2/Ppargc1a/Gna12/Cav1/Pparg/Abhd2/Ndrg4/S1pr2/Lrp1/Myocd/Mef2c/Bmpr1a/Tafa5/Ppard/Prkg1	17	0.00334646
P4	GO:0035235	ionotropic glutamate receptor signaling pathway	11/5080	18/28943	4.53465e-05	0.00020794	9.47172e-05	Grin1/Gria2/Grin3a/Grin2b/Cln3/Ptk2b/Grin2a/Kalrn/App/Grik1/Camk2a	11	0.00216535
P4	GO:0045956	positive regulation of calcium ion-dependent exocytosis	11/5080	18/28943	4.53465e-05	0.00020794	9.47172e-05	Stxbp1/Kcnb1/Syt9/Syt1/Doc2b/Cacna1g/Cadps/Cacna1i/Syt10/Cacna1h/Syt7	11	0.00216535
P4	GO:0055012	ventricular cardiac muscle cell differentiation	11/5080	18/28943	4.53465e-05	0.00020794	9.47172e-05	Fhl2/Prox1/Rxra/Mef2a/Nrg1/Atg5/Myocd/Myh10/Rara/Mef2c/Rarb	11	0.00216535
P4	GO:1903729	regulation of plasma membrane organization	11/5080	18/28943	4.53465e-05	0.00020794	9.47172e-05	Gsn/Sh3gl2/Plekhm2/Atp10a/Dnm2/Anxa2/Xrcc4/Asap1/Myh9/Atp8b1/Ahnak	11	0.00216535
P4	GO:0043117	positive regulation of vascular permeability	12/5080	21/28943	5.12371e-05	0.000233454	0.000106339	Trpv4/Tacr1/Pde3a/Apoe/Tgfb1/Tjp1/Tacr2/Bmp6/Ocln/Angpt1/Vegfa/Tjp2	12	0.0023622
P4	GO:0033689	negative regulation of osteoblast proliferation	9/5080	13/28943	5.6672e-05	0.000254608	0.000115974	Bcl2/Grem1/Mn1/Nell1/Sfrp1/Smad3/Plxnb1/Axin2/Ahr	9	0.00177165
P4	GO:0051639	actin filament network formation	9/5080	13/28943	5.6672e-05	0.000254608	0.000115974	Espn/Spire2/Pls1/Cobl/Actn1/Carmil1/Lcp1/Fhod3/Spire1	9	0.00177165
P4	GO:0042311	vasodilation	23/5080	58/28943	5.99832e-05	0.000269296	0.000122665	Cps1/Ext2/Gja5/Nos1/Apoe/Bbs2/Agt/Atg5/Sirt1/Adora2b/Bdkrb2/Kcnma1/Vstm4/Gch1/Npr3/Ext1/Sod2/Ppard/Vegfa/Ptprm/Grk2/Prkg1/Adra2a	23	0.00452756
P4	GO:0008542	visual learning	27/5080	73/28943	6.08493e-05	0.000272994	0.000124349	Cacna1e/Abl2/Atp1a2/Grin1/Dbh/Tanc1/Meis2/Slc7a11/B4galt2/Kit/Idua/Hrh1/Cacna1c/Abcc8/Ndrg4/B3gat1/Sgk1/Adra1b/Ppp1r1b/Dcdc2a/Atxn1/Rgs14/Pde8b/Grin2a/Drd3/App/Mecp2	27	0.00531496
P4	GO:0032088	negative regulation of NF-kappaB transcription factor activity	29/5080	81/28943	6.5899e-05	0.000294621	0.0001342	Pkhd1/Aim2/Dab2ip/Spi1/Chp1/Ptgis/Klf4/Cdkn2a/Zc3h12a/Cmklr1/Mturn/Irak2/Bcl3/Arrb1/Ppp2cb/Nwd1/Nod2/Nlrc5/Map2k5/Sirt1/Pias4/Irak3/Commd1/Foxj1/Traf3/Otulin/Dap/Parp10/Usp7	29	0.00570866
P4	GO:0035176	social behavior	24/5080	62/28943	6.61775e-05	0.000295455	0.00013458	Grin1/Gad1/Brinp1/Cntnap2/Oxtr/Shank1/Gabrb3/Kcnq1/Shank2/Cln8/Ulk4/Rptor/Nrxn3/Atxn1/Grid1/Chd8/Ext1/Shank3/Gnb1l/Septin5/Kalrn/Nrxn1/Nrxn2/Mecp2	24	0.00472441
P4	GO:0007097	nuclear migration	16/5080	34/28943	7.01451e-05	0.000309727	0.000141081	Kif1a/Pax6/Tmem201/Tacc3/Dctn1/Syne1/Fbxw11/Ntn1/Myh10/Slc9a3r1/Syne2/Clmn/Syne3/Cep120/Lmnb1/Slit1	16	0.00314961
P4	GO:0051497	negative regulation of stress fiber assembly	16/5080	34/28943	7.01451e-05	0.000309727	0.000141081	Clasp1/Myoc/Kank4/Wasf2/Ppp1r9a/Met/Tjp1/Arap1/Dlc1/Kank2/Coro2b/Cgnl1/Clasp2/Pik3r1/Phldb2/Arhgap28	16	0.00314961
P4	GO:0045600	positive regulation of fat cell differentiation	26/5080	70/28943	7.61607e-05	0.000333995	0.000152135	Ccdc3/Frzb/Stk4/Bmp7/Fndc3b/Zbtb7b/Zc3h12a/Prdm16/Cds1/Cmklr1/Medag/Pparg/Wnt5b/Sfrp1/Carm1/Zbtb16/Vstm2a/Sh3pxd2b/Axin2/Rreb1/Wdfy2/Htr2a/Stk3/Zbtb7c/Lrp5/Tfe3	26	0.00511811
P4	GO:0001921	positive regulation of receptor recycling	10/5080	16/28943	7.82293e-05	0.000340974	0.000155314	Ece1/Nsg1/Snca/Arap1/Inpp5f/Anxa2/Bves/Ramp3/Nsf/Agtr1a	10	0.0019685
P4	GO:0070593	dendrite self-avoidance	10/5080	16/28943	7.82293e-05	0.000340974	0.000155314	Ccdc141/Vstm2l/Cntn6/Cntn5/Dscaml1/Bsg/Nrcam/Emb/Ext1/Dscam	10	0.0019685
P4	GO:0010613	positive regulation of cardiac muscle hypertrophy	18/5080	41/28943	7.85029e-05	0.000341703	0.000155646	Trpc3/Camk2d/Ppp3ca/Nr4a3/Ece1/Mef2a/Agt/Pin1/Sirt1/Prkca/Akap6/Mef2c/Adk/Adra1a/Ccn4/Pde9a/Rock1/Nr3c1	18	0.00354331
P4	GO:0048010	vascular endothelial growth factor receptor signaling pathway	20/5080	48/28943	7.88111e-05	0.000342118	0.000155835	Sulf1/Mapkapk2/Dab2ip/Tek/Flt1/Prkd2/Vegfc/Bcar1/Nrp1/Grb10/Epn2/Prkd1/Clec14a/Pgf/Foxc1/Fgf9/Ptk2b/Angpt1/Vegfa/Myof	20	0.00393701
P4	GO:0033137	negative regulation of peptidyl-serine phosphorylation	15/5080	31/28943	7.90195e-05	0.000342791	0.000156142	Nck2/Rassf2/Paqr3/Nos1/Cav1/Inpp5f/Gpd1l/Cnksr3/Bdkrb2/Pde4d/Dmtn/Ppm1f/Smad7/Grk2/Dmd	15	0.00295276
P4	GO:0060039	pericardium development	14/5080	28/28943	8.6979e-05	0.000374791	0.000170718	Notch1/Rxra/Wt1/Dll4/Bmp7/Vcam1/Tgfbr3/Tbx5/Epo/Lrp6/Smad3/Bmp5/Ccm2/Heg1	14	0.00275591
P4	GO:0060445	branching involved in salivary gland morphogenesis	14/5080	28/28943	8.6979e-05	0.000374791	0.000170718	Tgm2/Bmp7/Lama5/Esrp1/Sema3a/Met/Plxna1/Plxnd1/Fgfr2/Fgfr1/Cdh1/Nrp1/Lama1/Fgf8	14	0.00275591
P4	GO:0042632	cholesterol homeostasis	33/5080	98/28943	8.70943e-05	0.000375036	0.00017083	Gpr39/Nr5a2/Malrd1/Abcb11/Hnf4a/Fabp4/Cyp7b1/Ampd2/Mttp/Abca1/Ttc39b/Pcsk9/Ldlrap1/Insig1/Scarb1/Cav1/Apoe/Dgat2/Ces1e/Ces1f/Ces1g/Gramd1b/Rora/Lipc/Sirt1/Commd1/Ephx2/Washc5/Abcg1/Cyp39a1/Lipg/Lrp5/Ehd1	33	0.00649606
P4	GO:0071372	cellular response to follicle-stimulating hormone stimulus	8/5080	11/28943	8.91127e-05	0.000381428	0.000173741	Notch1/Epha8/Ppargc1a/Epha5/Gata4/Epha3/Efna5/Fshr	8	0.0015748
P4	GO:0072102	glomerulus morphogenesis	8/5080	11/28943	8.91127e-05	0.000381428	0.000173741	Ctnnd1/Notch2/Kirrel3/Ahr/Mef2c/Mtss1/Notch3/Pdgfrb	8	0.0015748
P4	GO:0099545	trans-synaptic signaling by trans-synaptic complex	8/5080	11/28943	8.91127e-05	0.000381428	0.000173741	Nlgn1/Ptprd/Ephb2/Cadm1/Tenm2/Farp1/Il1rap/Il1rapl1	8	0.0015748
P4	GO:0099612	protein localization to axon	8/5080	11/28943	8.91127e-05	0.000381428	0.000173741	Cntn2/Nfasc/Mal/Ugt8a/Cntnap2/Cope/Ank3/Epb41l3	8	0.0015748
P4	GO:1900454	positive regulation of long-term synaptic depression	8/5080	11/28943	8.91127e-05	0.000381428	0.000173741	Stau2/Kcnb1/Ppp1r9a/Grid2/Mapt/Adcy8/App/Iqsec2	8	0.0015748
P4	GO:1990504	dense core granule exocytosis	8/5080	11/28943	8.91127e-05	0.000381428	0.000173741	Stxbp1/Syt6/Cadps2/Unc13a/Unc13c/Unc13d/Cadps/Baiap3	8	0.0015748
P4	GO:0002689	negative regulation of leukocyte chemotaxis	11/5080	19/28943	9.05719e-05	0.000385365	0.000175535	Slamf8/Tnfaip6/Dpp4/Grem1/Nbl1/Padi2/Slit2/Cyp19a1/Mmp28/Rin3/Dusp1	11	0.00216535
P4	GO:0032570	response to progesterone	11/5080	19/28943	9.05719e-05	0.000385365	0.000175535	Ncoa2/Tgfb2/Src/Cav1/Tgfb1/Abhd2/Yap1/Ncoa1/Tgfb3/Ptger2/Mbp	11	0.00216535
P4	GO:0040037	negative regulation of fibroblast growth factor receptor signaling pathway	11/5080	19/28943	9.05719e-05	0.000385365	0.000175535	Sulf1/Gpc1/Gata3/Creb3l1/Thbs1/Sulf2/Ngfr/Shisa2/Spry2/Spry4/Tcf7l2	11	0.00216535
P4	GO:0055003	cardiac myofibril assembly	11/5080	19/28943	9.05719e-05	0.000385365	0.000175535	Prox1/Nebl/Neb/Actc1/Csrp3/Mef2a/Myh10/Srf/Fhod3/Pdgfrb/Nrap	11	0.00216535
P4	GO:0010560	positive regulation of glycoprotein biosynthetic process	13/5080	25/28943	9.27805e-05	0.000391395	0.000178281	Arfgef1/Mgat4a/Ramp1/Abca2/Chp1/Plcb1/Insr/Il15/Pxylp1/Pawr/Mgat4b/Il33/Tcf7l2	13	0.00255906
P4	GO:0001975	response to amphetamine	12/5080	22/28943	9.46965e-05	0.000398171	0.000181368	Grin1/Dbh/Nr4a2/Oxtr/Adra1b/Ppp1r1b/Asic1/Nr4a1/Grin2a/Drd3/Gnal/Slc1a1	12	0.0023622
P4	GO:0003180	aortic valve morphogenesis	12/5080	22/28943	9.46965e-05	0.000398171	0.000181368	Gata3/Notch1/Nos3/Slit2/Tgfb1/Smad6/Slit3/Twist1/Gata4/Robo1/Robo2/Nfatc1	12	0.0023622
P4	GO:0045217	cell-cell junction maintenance	12/5080	22/28943	9.46965e-05	0.000398171	0.000181368	Inava/Kirrel/Whrn/Tjp1/Plekha7/Camsap3/Kifc3/Fermt2/Mtss1/Epb41l3/Csf1r/Shroom2	12	0.0023622
P4	GO:0050910	detection of mechanical stimulus involved in sensory perception of sound	12/5080	22/28943	9.46965e-05	0.000398171	0.000181368	Strc/Col11a1/Whrn/Chrna9/Kit/Atp2b2/Kcnq1/Pcdh15/Adgrv1/Lhfpl5/Slc12a2/Tmc1	12	0.0023622
P4	GO:0001958	endochondral ossification	16/5080	35/28943	0.000108225	0.000450924	0.000205397	Gnas/Mef2d/Hspg2/Alpl/Dlx5/Csgalnact1/Smpd3/Sik3/Pex7/Col13a1/Foxc1/Bmp6/Mef2c/Ext1/Col2a1/Runx2	16	0.00314961
P4	GO:0035116	embryonic hindlimb morphogenesis	16/5080	35/28943	0.000108225	0.000450924	0.000205397	Aff3/Notch1/Gnas/Chd7/Wnt7a/Lrp6/Zbtb16/Wnt3/Twist1/Dicer1/Pitx1/Rarb/Rspo2/Trp63/Fgf8/Gpc3	16	0.00314961
P4	GO:0042908	xenobiotic transport	16/5080	35/28943	0.000108225	0.000450924	0.000205397	Abcb11/Abcb1b/Slc29a4/Abcg2/Slc22a18/Slc18a1/Slc7a5/Slc19a1/Slc22a4/Slc47a1/Abcc3/Abca8a/Abcc4/Slc22a3/Slc22a2/Atp8b1	16	0.00314961
P4	GO:0051930	regulation of sensory perception of pain	23/5080	60/28943	0.000111146	0.000461708	0.000210309	Kcnj10/P2rx3/Ntsr1/Fabp5/Kcnc4/Tlr4/Grm3/Adra2c/Nmu/Nos1/Prkar1b/Mgll/Tafa4/Cckbr/Fgfr1/Ncam1/Scn11a/Oprm1/Grm1/Tac4/Comt/Grk2/Il33	23	0.00452756
P4	GO:0021772	olfactory bulb development	20/5080	49/28943	0.000111316	0.000461708	0.000210309	Erbb4/Pax6/Chd7/Ski/Sema3a/Slit2/Dlx5/Fgfr1/Ttc8/Dicer1/Agtpbp1/Ext1/Lrrk2/Robo1/Robo2/Srf/Csf1r/Slit1/Crtac1/Arx	20	0.00393701
P4	GO:0040018	positive regulation of multicellular organism growth	18/5080	42/28943	0.000114943	0.00047461	0.000216186	Vil1/Bcl2/Foxs1/Chd7/Sgip1/Flt3/Ghrhr/Bbs2/Agt/Pls1/Hmga2/Ikzf1/Sh3pxd2b/Tshr/Atp8a2/Ghr/Dlg1/Ezr	18	0.00354331
P4	GO:0010875	positive regulation of cholesterol efflux	15/5080	32/28943	0.000124667	0.000512131	0.000233276	Abca12/Abca1/Cav1/Pparg/Apoe/Ces1e/Ces1f/Ces1g/Eepd1/Sirt1/Lrp1/Abca8a/Ptch1/Zdhhc8/Abcg1	15	0.00295276
P4	GO:0022011	myelination in peripheral nervous system	15/5080	32/28943	0.000124667	0.000512131	0.000233276	Myoc/Ski/Adam22/Prx/Lgi4/Ntrk3/Arhgef10/Nrg1/Fa2h/Pard3/Dicer1/Ntrk2/Ndrg1/Plec/Sh3tc2	15	0.00295276
P4	GO:0033138	positive regulation of peptidyl-serine phosphorylation	40/5080	129/28943	0.000133144	0.000541533	0.000246669	Bcl2/Atp2b4/Smyd3/Mapkap1/Cd44/Bdnf/Stk4/Fnip2/Ngf/Bcar3/Ripk2/Txn1/Tek/Nos1/Calcr/Cav1/Met/Snca/Ret/Ntf3/Prkd2/Tgfb1/Chrna7/Ntrk3/Arrb1/Gas6/Agt/Phip/Ramp3/Egfr/Rptor/Prkd1/Ntrk2/Ercc6/Spry2/Angpt1/Hcls1/App/Vegfa/Nrxn1	40	0.00787402
P4	GO:0032536	regulation of cell projection size	9/5080	14/28943	0.000133846	0.000541533	0.000246669	Vil1/Cntn2/Wnt7a/Ush1c/Pls1/Twf2/Cdhr2/Wnt7b/Ezr	9	0.00177165
P4	GO:0051152	positive regulation of smooth muscle cell differentiation	9/5080	14/28943	0.000133846	0.000541533	0.000246669	Cth/Smarcd3/Kit/Tgfb1/Tshz3/Olfm2/Sirt1/Myocd/Sod2	9	0.00177165
P4	GO:0060346	bone trabecula formation	9/5080	14/28943	0.000133846	0.000541533	0.000246669	Grem1/Sfrp1/Mmp2/Cyp27b1/Vdr/Wnt10b/Vegfa/Fbn2/Ppargc1b	9	0.00177165
P4	GO:0072044	collecting duct development	9/5080	14/28943	0.000133846	0.000541533	0.000246669	Tfap2b/Pax8/Notch1/Akr1b3/Dlg5/Wnt7b/Aqp2/Dact2/Pax2	9	0.00177165
P4	GO:1900025	negative regulation of substrate adhesion-dependent cell spreading	9/5080	14/28943	0.000133846	0.000541533	0.000246669	Rcc2/Coro1c/Bcar1/Dmtn/Fbln1/Meltf/Efna5/Spry4/Kank1	9	0.00177165
P4	GO:1901201	regulation of extracellular matrix assembly	9/5080	14/28943	0.000133846	0.000541533	0.000246669	Clasp1/Notch1/Antxr1/Agt/Phldb1/Smad3/Clasp2/Rgcc/Phldb2	9	0.00177165
P4	GO:1902514	regulation of calcium ion transmembrane transport via high voltage-gated calcium channel	9/5080	14/28943	0.000133846	0.000541533	0.000246669	Nos1ap/Cacnb2/Sestd1/Camk2d/Cacna2d1/Cacna1c/Cacng1/Cacna1d/Bin1	9	0.00177165
P4	GO:1903671	negative regulation of sprouting angiogenesis	9/5080	14/28943	0.000133846	0.000541533	0.000246669	Creb3l1/Thbs1/Sh2b3/Flt1/Stard13/Adamts9/Alox5/Pik3cb/Epn2	9	0.00177165
P4	GO:0034113	heterotypic cell-cell adhesion	22/5080	57/28943	0.000138307	0.000557128	0.000253773	Ptprc/Itgav/Cd44/Bmp7/Cd2/Vcam1/Klf4/Parva/Itgax/Itgad/Map2k5/Perp/Ctnna3/Itga7/Skap1/Itgb3/Gcnt2/Itgb7/Cd200r1/Cxadr/Itgb2l/Mbp	22	0.00433071
P4	GO:0045429	positive regulation of nitric oxide biosynthetic process	20/5080	50/28943	0.000155109	0.00061899	0.000281951	Tlr5/Ass1/Ddah1/Klf4/Tlr4/Cd36/Pkd2/Hrh1/Insr/Smpd3/Agt/Dnm2/Smad3/Esr1/Oprm1/Clu/Ptk2b/App/Itgb2l/Sod2	20	0.00393701
P4	GO:0048103	somatic stem cell division	10/5080	17/28943	0.000160021	0.000635045	0.000289264	Vangl2/Tgfb2/Notch1/Cdkn2a/Kit/Wnt7a/Fgfr2/Fut10/Ulk4/Lbh	10	0.0019685
P4	GO:0061000	negative regulation of dendritic spine development	10/5080	17/28943	0.000160021	0.000635045	0.000289264	Ngef/Dnm3/Nlgn1/Grin3a/Apoe/Fstl4/Ngfr/Dtnbp1/Asap1/Mecp2	10	0.0019685
P4	GO:1904862	inhibitory synapse assembly	10/5080	17/28943	0.000160021	0.000635045	0.000289264	Srgap2/Lgi2/Cntnap2/Lhfpl4/Gabrb3/Plxnb1/Gabrg2/Gabrb2/Sema4d/Fgf13	10	0.0019685
P4	GO:2001028	positive regulation of endothelial cell chemotaxis	10/5080	17/28943	0.000160021	0.000635045	0.000289264	Fgf2/Met/Prkd2/Fgfr1/Prkd1/Lgmn/Sema5a/Smoc2/Vegfa/Fgf16	10	0.0019685
P4	GO:0070050	neuron cellular homeostasis	18/5080	43/28943	0.00016544	0.000654934	0.000298323	Gpr39/Kcnh1/Grin1/Chrna1/Tyro3/Slc24a2/Fggy/Dctn1/Atp2b2/P2ry2/Cacna1a/Cx3cl1/Car7/Calb2/Disc1/Nell2/App/Haao	18	0.00354331
P4	GO:0001956	positive regulation of neurotransmitter secretion	11/5080	20/28943	0.000169315	0.000663737	0.000302334	Cacna1b/Stxbp1/Bcl2l1/Nlgn1/Snca/Unc13a/Tacr2/Syt1/Dtnbp1/Slc4a8/Baiap3	11	0.00216535
P4	GO:0003214	cardiac left ventricle morphogenesis	11/5080	20/28943	0.000169315	0.000663737	0.000302334	Tgfb2/Notch1/Rbpj/Tbx5/Cpe/Tgfbr2/Hand1/Ahr/Ryr2/Fgf9/Rnls	11	0.00216535
P4	GO:0003215	cardiac right ventricle morphogenesis	11/5080	20/28943	0.000169315	0.000663737	0.000302334	Tgfb2/Gata3/Notch1/Jag1/Chd7/Smarcd3/Ppp1r13l/Hand1/Bmpr1a/Gata4/Zfpm2	11	0.00216535
P4	GO:0006828	manganese ion transport	11/5080	20/28943	0.000169315	0.000663737	0.000302334	Trpc3/Slc39a8/Hrh1/Atp2c2/Trpc6/Trpm2/Ryr2/Trpc7/Slc39a14/Slc11a2/Trpc5	11	0.00216535
P4	GO:2001135	regulation of endocytic recycling	11/5080	20/28943	0.000169315	0.000663737	0.000302334	Pla2g4e/Atp9a/Ehd2/Inpp5f/Ndrg4/Sorl1/Bves/Commd1/Arhgap44/Eipr1/Ehd1	11	0.00216535
P4	GO:0060740	prostate gland epithelium morphogenesis	15/5080	33/28943	0.000191601	0.000743394	0.000338617	Sulf1/Gli2/Notch1/Rxra/Cd44/Bmp7/Cyp7b1/Tnc/Igf1r/Fgfr2/Sfrp1/Mmp2/Esr1/Id4/Trp63	15	0.00295276
P4	GO:1904646	cellular response to amyloid-beta	15/5080	33/28943	0.000191601	0.000743394	0.000338617	Epha4/Prnp/Vcam1/Tlr4/Cacna2d1/Cd36/Igf1r/Grm5/Cacna1a/Fyn/Sirt1/Lrp1/Ngfr/Lgmn/App	15	0.00295276
P4	GO:2000243	positive regulation of reproductive process	35/5080	110/28943	0.000194594	0.000754549	0.000343698	Hdac4/Wt1/Plcb1/Src/Unc5c/Eif4g3/Sema3a/Plb1/Stra8/Tacr1/Oxtr/Rad51ap1/Pde3a/Igf1r/Cib1/Bnc1/P2ry2/Insr/Apela/Tacr2/Tac2/Camk2b/Glra1/Tac4/Smurf2/Lhfpl2/Ankrd31/Fgf9/Zfpm2/Ago2/Mapk15/Runx1/Ccr6/Cacna1h/Vegfa	35	0.00688976
P4	GO:0030858	positive regulation of epithelial cell differentiation	23/5080	62/28943	0.000197851	0.000766257	0.000349032	Pax8/Notch1/Zeb2/Pax6/Bmp7/Fgf2/Prom1/Atoh8/Ahi1/Macroh2a2/Cyp27b1/Wnt9a/Foxj1/Foxc1/Bmp6/Macroh2a1/Ptch1/Gdf2/Gdnf/Vdr/Wnt10b/Acvrl1/Pax2	23	0.00452756
P4	GO:0045776	negative regulation of blood pressure	24/5080	66/28943	0.000207008	0.000798352	0.000363651	Gpr37l1/Gnas/Ntsr1/Gja5/Cnr1/Cd36/Nos3/Nos1/Npy/Vegfc/Arhgap42/Smtn/Tac4/Ahr/Bdkrb2/Bdkrb1/Pik3r1/Gch1/Adra1a/Ppara/Drd3/Sod2/Glp1r/Nedd4l	24	0.00472441
P4	GO:0003183	mitral valve morphogenesis	8/5080	12/28943	0.000225976	0.000866309	0.000394605	Notch1/Acvr1/Zfpm1/Smad6/Twist1/Bmpr1a/Gata4/Zfpm2	8	0.0015748
P4	GO:0035331	negative regulation of hippo signaling	8/5080	12/28943	0.000225976	0.000866309	0.000394605	Cit/Vgll4/Shank2/Wwc2/Limd1/Wwc1/Dlg5/Ajuba	8	0.0015748
P4	GO:0035865	cellular response to potassium ion	8/5080	12/28943	0.000225976	0.000866309	0.000394605	Nek7/Kcnj10/Stk39/Dlg2/Nptx1/Mylk/Slc12a2/Mecp2	8	0.0015748
P4	GO:0051610	serotonin uptake	8/5080	12/28943	0.000225976	0.000866309	0.000394605	Nos1/Slc29a4/Snca/Slc18a1/Itgb3/Slc22a3/Slc22a2/Gpm6b	8	0.0015748
P4	GO:0060433	bronchus development	8/5080	12/28943	0.000225976	0.000866309	0.000394605	Adamtsl2/Foxp1/Tulp3/Tgfbr2/Agr2/Wnt7b/Srf/Foxp4	8	0.0015748
P4	GO:0072697	protein localization to cell cortex	8/5080	12/28943	0.000225976	0.000866309	0.000394605	Gpsm2/Epb41/Gnai1/Mex3b/Epb41l2/Misp/Ppp1r9b/Ezr	8	0.0015748
P4	GO:2001225	regulation of chloride transport	8/5080	12/28943	0.000225976	0.000866309	0.000394605	Prnp/Abcb1b/Prkg2/Grm5/Ano9/Car7/Atp8b1/Gabre	8	0.0015748
P4	GO:0010839	negative regulation of keratinocyte proliferation	13/5080	27/28943	0.000252277	0.000956866	0.000435854	Intu/Ift122/Fgfr2/Efnb2/Cd109/Ptprk/Ptch1/Vdr/Ift57/Zeb1/Nfatc1/Klf9/Cask	13	0.00255906
P4	GO:0062009	secondary palate development	13/5080	27/28943	0.000252277	0.000956866	0.000435854	Tgfb2/Itgb6/Lef1/Chd7/Tgfbr3/Wnt7a/Gabrb3/Wnt11/Tgfbr2/Tgfb3/Jag2/Dlg1/Wnt8a	13	0.00255906
P4	GO:0062014	negative regulation of small molecule metabolic process	33/5080	103/28943	0.000253067	0.000958733	0.000436704	Acadl/Pid1/Hdac4/Dbi/Atp2b4/Fmo1/Prox1/Rd3/Malrd1/Soga1/Snai1/Cnr1/Lepr/Wdtc1/Insig1/Maea/Ppargc1a/Acacb/Apoe/Prmt3/Dgat2/Dkk3/Fgf15/Cbfa2t3/Bmp5/Sirt1/Cyp27b1/Gck/Plek/Slc4a1/Pibf1/Ppara/Entpd1	33	0.00649606
P4	GO:0007216	G protein-coupled glutamate receptor signaling pathway	9/5080	15/28943	0.000282354	0.00105415	0.000480169	Grik3/Grm3/Grm8/Trpm1/Grm5/Grm1/Grm6/Grm4/Dagla	9	0.00177165
P4	GO:0021932	hindbrain radial glia guided cell migration	9/5080	15/28943	0.000282354	0.00105415	0.000480169	Lef1/Dab1/Rere/Ulk1/Ctnna2/Lrp6/Socs7/Rbfox2/Arl13b	9	0.00177165
P4	GO:0038128	ERBB2 signaling pathway	9/5080	15/28943	0.000282354	0.00105415	0.000480169	Erbb4/Myoc/Egf/Btc/Tgfa/Nrg1/Ptprr/Egfr/Nrg2	9	0.00177165
P4	GO:0048755	branching morphogenesis of a nerve	9/5080	15/28943	0.000282354	0.00105415	0.000480169	Epha7/Rere/Fgfr2/Cpe/Bcl11a/Lrrk2/Map3k13/Fgf13/Mecp2	9	0.00177165
P4	GO:0086014	atrial cardiac muscle cell action potential	9/5080	15/28943	0.000282354	0.00105415	0.000480169	Cacnb2/Gja5/Ank2/Cacna1c/Kcnq1/Kcnj5/Scn5a/Ryr2/Kcnn2	9	0.00177165
P4	GO:0097475	motor neuron migration	9/5080	15/28943	0.000282354	0.00105415	0.000480169	Celsr2/Dab1/Reln/Nrp1/Celsr3/Ascl1/Ntn1/Celsr1/Vegfa	9	0.00177165
P4	GO:0098712	L-glutamate import across plasma membrane	9/5080	15/28943	0.000282354	0.00105415	0.000480169	Kcnj10/Slc1a2/Ntsr1/Slc7a11/Cln8/Grm1/Slc1a6/Slc1a3/Slc1a1	9	0.00177165
P4	GO:2000650	negative regulation of sodium ion transmembrane transporter activity	9/5080	15/28943	0.000282354	0.00105415	0.000480169	Hecw2/Atp1a2/Stk39/Camk2d/Pcsk9/Agrn/Slc9a3r1/Drd3/Nedd4l	9	0.00177165
P4	GO:2001046	positive regulation of integrin-mediated signaling pathway	9/5080	15/28943	0.000282354	0.00105415	0.000480169	Lamc1/Lamb2/Lama2/Lamb1/Nid1/Dmtn/Emp2/Lama1/Pcsk5	9	0.00177165
P4	GO:0001709	cell fate determination	17/5080	41/28943	0.00028652	0.00106723	0.000486125	Prox1/Gata3/Pax6/Notch2/Cyp26b1/Wnt7a/Ntf3/Nkx6-3/Ascl1/Hand1/Tbx2/Jag2/Ptch1/Mef2c/Otx2/Pax2/Chrdl1	17	0.00334646
P4	GO:0001946	lymphangiogenesis	11/5080	21/28943	0.000299202	0.00110613	0.000503846	Ptpn14/Prox1/Vegfc/Acvr2b/Clec14a/Vash1/Foxc1/Acvrl1/Vegfa/Ccbe1/Nfatc1	11	0.00216535
P4	GO:0046321	positive regulation of fatty acid oxidation	11/5080	21/28943	0.000299202	0.00110613	0.000503846	Nr4a3/Ppargc1a/Pparg/Nucb2/Irs2/C1qtnf2/Twist1/Ppara/Ppard/Cpt1a/Abcd1	11	0.00216535
P4	GO:0048172	regulation of short-term neuronal synaptic plasticity	11/5080	21/28943	0.000299202	0.00110613	0.000503846	Slc4a10/Bdnf/Shisa7/Cln3/Unc13a/Grik2/Shisa6/Syngr1/Shisa8/Shisa9/Grik1	11	0.00216535
P4	GO:0071676	negative regulation of mononuclear cell migration	11/5080	21/28943	0.000299202	0.00110613	0.000503846	Slamf8/Grem1/Plcb1/Nbl1/Padi2/Slit2/Ripor2/Adtrp/Lrch1/Cd200r1/Dusp1	11	0.00216535
P4	GO:0099558	maintenance of synapse structure	11/5080	21/28943	0.000299202	0.00110613	0.000503846	Adgrb3/Dgkz/Nlgn1/Sdf4/Cntnap2/Erc1/Shank2/Cadm1/C1ql1/Erc2/Nrxn1	11	0.00216535
P4	GO:0002830	positive regulation of type 2 immune response	10/5080	18/28943	0.000303363	0.00111447	0.000507643	Dennd1b/Tnfsf4/Gata3/Prkcz/Il4ra/Nod2/Rara/Rsad2/Cd74/Il33	10	0.0019685
P4	GO:0030033	microvillus assembly	10/5080	18/28943	0.000303363	0.00111447	0.000507643	Hnf4a/Pld1/Rapgef2/Rap1gap/Espn/Fscn1/Podxl/Myo1a/Slc9a3r1/Atp8b1	10	0.0019685
P4	GO:0043278	response to morphine	10/5080	18/28943	0.000303363	0.00111447	0.000507643	Grin1/Cnr1/Adra1b/Ppp1r9b/Ppp1r1b/Ppp2r2a/Adcy8/Drd3/Prkce/Slc1a1	10	0.0019685
P4	GO:0072112	podocyte differentiation	10/5080	18/28943	0.000303363	0.00111447	0.000507643	Wt1/Jag1/Notch2/Ampd2/Prom1/Klf15/Ptpro/Lamb2/Basp1/Ext1	10	0.0019685
P4	GO:0072148	epithelial cell fate commitment	10/5080	18/28943	0.000303363	0.00111447	0.000507643	Prox1/Notch1/Acvr1/Neurod1/Rbpj/Nr2f2/Rara/Sostdc1/Gata4/Arx	10	0.0019685
P4	GO:0001569	branching involved in blood vessel morphogenesis	18/5080	45/28943	0.000326921	0.00119623	0.000544885	Vangl2/Acvr1/Dll4/Stk4/Lef1/Tek/Flt1/Plxnd1/Col4a1/Nrp1/Tgfbr2/Ahr/Gdf2/Sema5a/Angpt1/Vegfa/Srf/Fgf8	18	0.00354331
P4	GO:0002026	regulation of the force of heart contraction	14/5080	31/28943	0.000339533	0.00123186	0.000561115	Atp2b4/Atp1a2/Nos3/Nos1/Cav1/Csrp3/Adra1b/Prkca/Ryr2/Myh6/Myh7/Adra1a/Slc8a1/Grk2	14	0.00275591
P4	GO:0031116	positive regulation of microtubule polymerization	14/5080	31/28943	0.000339533	0.00123186	0.000561115	Mapre1/Pde4dip/Cdk5rap2/Slain2/Cav1/Met/Dctn1/Rps3/Nav3/Mapt/Map1b/Slain1/Gda/Mecp2	14	0.00275591
P4	GO:2000134	negative regulation of G1/S transition of mitotic cell cycle	25/5080	72/28943	0.000352357	0.00127264	0.000579691	Bcl2/Nacc2/Cacnb4/Acvr1/Dgkz/Rbm38/Jade1/Klf4/Cdkn2b/Plk3/Pkd2/Gpnmb/Dcun1d3/Myo16/Fbxo31/Kank2/Ctdspl/Zc3h12d/Fbxo7/Cradd/Mdm2/Ctdsp2/Ppp2r5c/Prkdc/Dlg1	25	0.00492126
P4	GO:0061045	negative regulation of wound healing	26/5080	76/28943	0.000353918	0.00127756	0.000581932	Clasp1/Thbs1/Fgf2/Ajap1/Sh2b3/Mmrn1/Alox5/Cd9/Apoe/Abcc8/Wfdc1/Muc16/Ubash3b/Smad3/Anxa2/Cd109/Clasp2/Tspan8/C1qtnf1/Adtrp/Tafa5/Gp5/Phldb2/Slc12a2/Prkg1/Cask	26	0.00511811
P4	GO:0045214	sarcomere organization	19/5080	49/28943	0.000361337	0.00129996	0.000592136	Csrp1/Tnnt2/Casq1/Prox1/Neb/Mybpc3/Casq2/Lmod2/Flnc/Csrp3/Akap13/Csrp2/Mef2c/Ldb3/Myh6/Myh7/Plec/Srf/Fhod3	19	0.00374016
P4	GO:0002315	marginal zone B cell differentiation	7/5080	10/28943	0.000372949	0.00133502	0.000608103	Dock10/Notch2/Cdh17/Bcl3/Ptk2b/Mfng/Dock11	7	0.00137795
P4	GO:0021707	cerebellar granule cell differentiation	7/5080	10/28943	0.000372949	0.00133502	0.000608103	Prox1/Ulk1/Grid2/Wnt7a/Atp2b2/Nfix/Nrxn1	7	0.00137795
P4	GO:0048671	negative regulation of collateral sprouting	7/5080	10/28943	0.000372949	0.00133502	0.000608103	Epha7/Ulk1/Rgma/Bcl11a/Fstl4/Ifrd1/Fgf13	7	0.00137795
P4	GO:0048702	embryonic neurocranium morphogenesis	7/5080	10/28943	0.000372949	0.00133502	0.000608103	Tgfb2/Tulp3/Mthfd1l/Tgfb3/Gli3/Ndst1/Fgf8	7	0.00137795
P4	GO:0071872	cellular response to epinephrine stimulus	7/5080	10/28943	0.000372949	0.00133502	0.000608103	Atp2b4/Pde4b/Nos1/Kcnq1/Akap6/Ryr2/Pde4d	7	0.00137795
P4	GO:0098598	learned vocalization behavior or vocal learning	7/5080	10/28943	0.000372949	0.00133502	0.000608103	Pax6/Foxp2/Cntnap2/Stra6/Shank3/Nrxn1/Nrxn2	7	0.00137795
P4	GO:1903242	regulation of cardiac muscle hypertrophy in response to stress	7/5080	10/28943	0.000372949	0.00133502	0.000608103	Atp2b4/Trpc3/Foxo1/Ppp3ca/Pparg/Smad3/Mlip	7	0.00137795
P4	GO:0021801	cerebral cortex radial glia-guided migration	13/5080	28/28943	0.000395535	0.00140959	0.00064207	Srgap2/Dab2ip/P2ry12/Dab1/Lrp8/Reln/Disc1/Socs7/Lamb1/Syne2/Gli3/Zmiz1/Bmerb1	13	0.00255906
P4	GO:0090103	cochlea morphogenesis	13/5080	28/28943	0.000395535	0.00140959	0.00064207	Eya1/Gli2/Vangl2/Myo3a/Myo3b/Frzb/Grhl3/Tbx2/Tshr/Dvl3/Ptk7/Zeb1/Pax2	13	0.00255906
P4	GO:0002063	chondrocyte development	15/5080	35/28943	0.000421935	0.00149373	0.000680398	Sulf1/Sulf2/Col11a1/Col27a1/Chsy1/Acan/Serpinh1/Smpd3/Poc1a/Tgfbr2/Chst11/Axin2/Ext1/Runx2/Smad7	15	0.00295276
P4	GO:0043407	negative regulation of MAP kinase activity	22/5080	61/28943	0.000427928	0.00151245	0.000688924	Dusp10/Dab2ip/Ptprj/Mapk8ip1/Bmp7/Paqr3/Sh2b3/Cav1/Pparg/Dusp16/Apoe/Ptpn5/Sfrp1/Agt/Sorl1/Pik3cb/Hyal2/Irak3/Rgs14/Spry2/Dusp1/Spry4	22	0.00433071
P4	GO:0007263	nitric oxide mediated signal transduction	12/5080	25/28943	0.000452253	0.00158708	0.00072292	Atp2b4/Neurod1/Thbs1/Cd36/Nos3/Nos1/Ndnf/Apoe/Gucy1a2/Kcnc2/Egfr/Vegfa	12	0.0023622
P4	GO:0030325	adrenal gland development	12/5080	25/28943	0.000452253	0.00158708	0.00072292	Pbx1/Wt1/Insm1/Igf1r/Insr/Stra6/Smad3/Arid5b/Ascl1/Hmga2/Nr3c1/Pdgfrb	12	0.0023622
P4	GO:0035024	negative regulation of Rho protein signal transduction	12/5080	25/28943	0.000452253	0.00158708	0.00072292	Abl2/Myoc/Met/Dlc1/Arhgap42/Adra1b/Itga3/Ripor2/Adra1a/Bcl6/Heg1/Kank1	12	0.0023622
P4	GO:0010862	positive regulation of pathway-restricted SMAD protein phosphorylation	19/5080	50/28943	0.000487735	0.0017088	0.000778362	Tgfb2/Acvr1/Bmp7/Gdf6/Bmp3/Pparg/Tgfb1/Rbpms/Bmp5/Tgfbr2/Inhbc/Lgals9/Tgfb3/Hfe/Bmp6/Gdf10/Gdf2/Bmpr1a/Acvrl1	19	0.00374016
P4	GO:0045879	negative regulation of smoothened signaling pathway	16/5080	39/28943	0.000495638	0.0017276	0.000786925	Gli2/Gpr37l1/Ift122/Tulp3/Megf8/Kif7/Hhip/Prkaca/Rfx4/Gli3/Ptch1/Wnt7b/Glis2/Runx2/Sufu/Gpc3	16	0.00314961
P4	GO:0003157	endocardium development	8/5080	13/28943	0.000496863	0.0017276	0.000786925	Prox1/Notch1/Acvr1/Stk4/Rbpj/Nrg1/Stk3/Angpt1	8	0.0015748
P4	GO:0009950	dorsal/ventral axis specification	8/5080	13/28943	0.000496863	0.0017276	0.000786925	Pax6/Vax2/Lrp6/Sfrp1/Smad6/Wnt3/Axin2/Bmpr1a	8	0.0015748
P4	GO:0014745	negative regulation of muscle adaptation	8/5080	13/28943	0.000496863	0.0017276	0.000786925	Igfbp5/Atp2b4/Foxo1/Klf4/Nos3/Pparg/Smad3/Mlip	8	0.0015748
P4	GO:0031223	auditory behavior	8/5080	13/28943	0.000496863	0.0017276	0.000786925	Abl2/Foxp2/Cntnap2/Stra6/Slc1a3/Shank3/Nrxn1/Nrxn2	8	0.0015748
P4	GO:0031340	positive regulation of vesicle fusion	8/5080	13/28943	0.000496863	0.0017276	0.000786925	Syt2/Pla2g4a/Snca/Syt3/Syt9/Syt1/Doc2b/Syt7	8	0.0015748
P4	GO:0032060	bleb assembly	8/5080	13/28943	0.000496863	0.0017276	0.000786925	Prdx6/Lpar3/Lpar1/Anln/Ano6/Emp2/Mylk/Rock1	8	0.0015748
P4	GO:0032754	positive regulation of interleukin-5 production	8/5080	13/28943	0.000496863	0.0017276	0.000786925	Il1rl1/Gata3/Prkcz/Il17ra/Rara/Pde4d/Il1rap/Il33	8	0.0015748
P4	GO:0048672	positive regulation of collateral sprouting	8/5080	13/28943	0.000496863	0.0017276	0.000786925	Bdnf/Ngf/Lpar3/Lrp1/Bcl11a/Wnt3/Sema4d/Efna5	8	0.0015748
P4	GO:0086015	SA node cell action potential	8/5080	13/28943	0.000496863	0.0017276	0.000786925	Gja5/Ank2/Hcn4/Scn5a/Cacna1g/Ryr2/Hcn1/Cacna1d	8	0.0015748
P4	GO:0008356	asymmetric cell division	11/5080	22/28943	0.000503707	0.00174573	0.000795183	Pax6/Arhgef2/Stra8/Sox5/Insc/Zbtb16/Actr2/Dicer1/Rgs14/Etv5/Fgf13	11	0.00216535
P4	GO:0060080	inhibitory postsynaptic potential	11/5080	22/28943	0.000503707	0.00174573	0.000795183	Rims1/Bdnf/Ntsr1/Chrna4/Gabrb3/Cx3cl1/Igsf9b/Grik2/Glra1/Rims2/Grik1	11	0.00216535
P4	GO:0060438	trachea development	11/5080	22/28943	0.000503707	0.00174573	0.000795183	Lef1/Lrp6/Ano1/Hydin/Tgfbr2/Rara/Edaradd/Rspo2/Wnt7b/Srf/Eda	11	0.00216535
P4	GO:0098719	sodium ion import across plasma membrane	11/5080	22/28943	0.000503707	0.00174573	0.000795183	Slc6a1/Scnn1g/Scnn1b/Slc9a5/Hcn4/Slc9a9/Scn5a/Slc9a3/Slc9c1/Slc8a1/Slc12a2	11	0.00216535
P4	GO:0035162	embryonic hemopoiesis	14/5080	32/28943	0.000506651	0.00174933	0.000796825	Pbx1/Gata3/Stk4/Kit/Sh2b3/Kat6a/Zfpm1/Tgfbr2/Kitl/Tpo/Ahr/Stk3/Runx1/Vegfa	14	0.00275591
P4	GO:0045745	positive regulation of G protein-coupled receptor signaling pathway	14/5080	32/28943	0.000506651	0.00174933	0.000796825	Cntn2/Ece1/Nos1/Gpr27/Pde6h/Necab2/Tmod2/Mrap2/Itgb3/Pde6g/Slc39a14/App/Ptgdr2/Fgf8	14	0.00275591
P4	GO:2001240	negative regulation of extrinsic apoptotic signaling pathway in absence of ligand	14/5080	32/28943	0.000506651	0.00174933	0.000796825	Eya1/Bcl2/Eya2/Il7/Zc3hc1/Nrg1/Cx3cl1/Map2k5/Eya4/Fyn/Unc5b/Agap2/Gdnf/Col2a1	14	0.00275591
P4	GO:0035914	skeletal muscle cell differentiation	30/5080	94/28943	0.000508125	0.00175254	0.000798286	Pax3/Hdac4/Gpc1/Notch1/Mylk2/Mef2d/Pax5/Hivep3/Heyl/Pax7/Cyp26b1/Arntl/Barx2/Cdon/Ephb1/Plagl1/Hmg20b/Myf6/Myocd/Hlf/Hdac5/Asb2/Mef2c/Nln/Gata4/Nr4a1/Rbfox1/Lemd2/Megf10/Vax1	30	0.00590551
P4	GO:0043030	regulation of macrophage activation	21/5080	58/28943	0.000539554	0.00184496	0.000840381	Il1rl1/Pla2g4a/Thbs1/Bpi/Lbp/Tlr4/Pla2g5/Snca/Pparg/Il4ra/Muc5b/Mfhas1/Cx3cl1/Rora/Myo18a/Lgals9/Lrfn5/Lrrk2/Tff2/Ttbk1/Il33	21	0.00413386
P4	GO:0051496	positive regulation of stress fiber assembly	21/5080	58/28943	0.000539554	0.00184496	0.000840381	Myoc/Prkcq/Lpar1/Arhgef10l/Limch1/Tacr1/Wnt11/Arhgef10/Nrp1/Smad3/Sh3pxd2b/Pdlim4/Ppm1e/Tgfb3/Evl/Carmil1/Fermt2/Sorbs3/Rgcc/Ppm1f/Cd47	21	0.00413386
P4	GO:0035641	locomotory exploration behavior	10/5080	19/28943	0.000539798	0.00184496	0.000840381	Tnr/Atp1a2/Slc4a10/Dpp4/Gad1/Apoe/Shank3/Lrrk2/Lsamp/Prkce	10	0.0019685
P4	GO:0060033	anatomical structure regression	10/5080	19/28943	0.000539798	0.00184496	0.000840381	Gli2/Spi1/Lef1/Flt1/Th/Bmpr1a/Opn4/Wnt7b/Opn5/Lrp5	10	0.0019685
P4	GO:0060081	membrane hyperpolarization	10/5080	19/28943	0.000539798	0.00184496	0.000840381	Kcnj10/Kcnq2/Prkcz/Crtc1/Agt/Slc26a3/Hcn1/Kcnq3/Sod2/Trpc5	10	0.0019685
P4	GO:0090660	cerebrospinal fluid circulation	10/5080	19/28943	0.000539798	0.00184496	0.000840381	Spag16/Cfap221/Cfap45/Ulk4/Cfap54/Dnah9/Slc9a3r1/Aqp4/Cfap53/Cfap43	10	0.0019685
P4	GO:1902430	negative regulation of amyloid-beta formation	10/5080	19/28943	0.000539798	0.00184496	0.000840381	Prnp/Apoe/Spon1/Pin1/Sorl1/Rtn1/Ntrk2/Clu/Rock1/Bin1	10	0.0019685
P4	GO:0042416	dopamine biosynthetic process	9/5080	16/28943	0.0005448	0.00185318	0.000844129	Tgfb2/Nr4a2/Dao/Snca/Th/Ddc/Agtr1a/Gch1/Epas1	9	0.00177165
P4	GO:0055057	neuroblast division	9/5080	16/28943	0.0005448	0.00185318	0.000844129	Arhgef2/Lef1/Akna/Lrp6/Sox5/Fgfr2/Fgfr1/Dct/Fgf13	9	0.00177165
P4	GO:0060049	regulation of protein glycosylation	9/5080	16/28943	0.0005448	0.00185318	0.000844129	Arfgef1/Mgat4a/Ramp1/Abca2/Chp1/Acer2/Il15/Mgat4d/Mgat4b	9	0.00177165
P4	GO:0060831	smoothened signaling pathway involved in dorsal/ventral neural tube patterning	9/5080	16/28943	0.0005448	0.00185318	0.000844129	Gli2/Wdr19/Ift122/Tulp3/Prkaca/Tbc1d32/Gli3/Ptch1/Sufu	9	0.00177165
P4	GO:0098885	modification of postsynaptic actin cytoskeleton	9/5080	16/28943	0.0005448	0.00185318	0.000844129	Wasf3/Cttnbp2/Ctnna2/Cyfip1/Cttn/Myh10/Baiap2/Kalrn/Itsn1	9	0.00177165
P4	GO:1903818	positive regulation of voltage-gated potassium channel activity	9/5080	16/28943	0.0005448	0.00185318	0.000844129	Lrrc52/Lrrc38/Kcnk3/Abcc8/Kcnc1/Akap7/Kcnc2/Akap6/Kcne1	9	0.00177165
P4	GO:0001947	heart looping	22/5080	62/28943	0.00055447	0.00188408	0.000858203	Vangl2/Notch1/Notch2/Rbpj/Pkd2/Lrp6/Smad3/Aldh1a2/Tgfbr2/Ahi1/Hand1/Tbx2/Asb2/Mef2c/Gata4/Ift57/Arl13b/Srf/Mib1/Kdm2a/Fgf8/Sufu	22	0.00433071
P4	GO:0045880	positive regulation of smoothened signaling pathway	17/5080	43/28943	0.000558646	0.0018924	0.00086199	Armc9/Prrx2/Intu/Evc/Chsy1/Ttc23/Kif7/Scube2/Sfrp1/Wnt9a/Tedc1/Dcdc2a/Dlg5/Fgf9/Scube3/Ndst1/Gpc3	17	0.00334646
P4	GO:1900026	positive regulation of substrate adhesion-dependent cell spreading	17/5080	43/28943	0.000558646	0.0018924	0.00086199	Myoc/Prex1/Hpse/Cib1/Dock1/Nrp1/Dnm2/Cspg5/Itgb3/Unc13d/Carmil1/Rreb1/Nedd9/Fermt2/Dmtn/Enpp2/Triobp	17	0.00334646
P4	GO:0006919	activation of cysteine-type endopeptidase activity involved in apoptotic process	26/5080	78/28943	0.000558683	0.0018924	0.00086199	Stat1/Col4a3/Bok/Bcl2l11/Ngf/Bcl10/Anp32b/Tnfsf15/Acer2/Cdkn2a/Hip1r/Snca/Pparg/Ret/Bid/Dlc1/Smad3/Cradd/Ngfr/Dap/Slc11a2/Ift57/Robo1/Slc22a2/Nlrc4/Slc1a1	26	0.00511811
P4	GO:0002690	positive regulation of leukocyte chemotaxis	31/5080	99/28943	0.000596331	0.00201356	0.000917179	Tnfsf18/Camk1d/Stk39/Ptprj/Spi1/Thbs1/Lbp/Cmklr1/Trpv4/Hmgb1/Ptn/Dysf/Swap70/Gas6/Vegfc/Cx3cl1/Dapk2/Mcu/Pgf/Lgmn/Ripor2/Cxcl14/Thbs4/Ptk2b/Ano6/App/Ccr6/Pla2g7/Vegfa/Cd74/Csf1r	31	0.00610236
P4	GO:0010954	positive regulation of protein processing	13/5080	29/28943	0.000602305	0.00202416	0.000922008	Rhbdd1/Cntn2/Gsn/Ctnnd1/Astl/Src/Hpse/Spon1/Nkd2/Myh9/Meltf/Nlrc4/Ccbe1	13	0.00255906
P4	GO:0022010	central nervous system myelination	13/5080	29/28943	0.000602305	0.00202416	0.000922008	Cntn2/Kcnj10/Abca2/Mal/Cntnap2/Ercc2/Tenm4/Fa2h/Ulk4/Id4/Clu/B4galt6/Myrf	13	0.00255906
P4	GO:0048745	smooth muscle tissue development	13/5080	29/28943	0.000602305	0.00202416	0.000922008	Tfap2b/Prox1/Itga8/Schip1/Foxp2/Foxp1/Tshz3/Stra6/Ahr/Dlg1/Mylk/Srf/Pdgfrb	13	0.00255906
P4	GO:0061003	positive regulation of dendritic spine morphogenesis	13/5080	29/28943	0.000602305	0.00202416	0.000922008	Stau2/Dhx36/Lrp8/Ephb2/Reln/Cux2/Eef2k/Camk2b/Actr2/Baiap2/Kalrn/Cask/Pak3	13	0.00255906
P4	GO:0008045	motor neuron axon guidance	15/5080	36/28943	0.000606752	0.00203485	0.000926879	Epha4/Lamc2/Lhx4/Kif5c/Chn1/Sema3a/Slit2/Plxna4/Foxp1/Nrp1/Ntn1/Alcam/Rnf165/Slit1/Fgf8	15	0.00295276
P4	GO:0010922	positive regulation of phosphatase activity	15/5080	36/28943	0.000606752	0.00203485	0.000926879	Slc39a10/Ptprc/Npnt/Magi2/Gna12/Calm3/Smad3/Ppp1r12a/Pawr/Plek/Mef2c/Itga2/Rock1/Pdgfrb/Ppargc1b	15	0.00295276
P4	GO:0035774	positive regulation of insulin secretion involved in cellular response to glucose stimulus	18/5080	47/28943	0.000610262	0.00204342	0.000930783	Gpr39/Lepr/Sri/Gpr27/Atg7/Arrb1/Ano1/Sirt1/Lrp1/Gpld1/Cacna1d/Oxct1/Sybu/Adcy8/Prkn/Baiap3/Ppard/Abcg1	18	0.00354331
P4	GO:0043277	apoptotic cell clearance	18/5080	47/28943	0.000610262	0.00204342	0.000930783	Xkr4/Itgav/Thbs1/Tyro3/Xkr7/Tgm2/Pear1/Cd36/Scarb1/Hmgb1/Gas6/Rhobtb1/Lrp1/Rara/Itgb3/Xkr6/Adgrb1/Megf10	18	0.00354331
P4	GO:0050728	negative regulation of inflammatory response	42/5080	147/28943	0.000641616	0.00214729	0.000978096	Slamf8/Dusp10/Gata3/Tnfaip6/Calcrl/Cd44/Tyro3/Ptgis/Pla2g5/Tnfrsf1b/Fndc4/Slit2/Mvk/Rabgef1/Npy/Pparg/Alox5/Apoe/Siglecg/Siglece/Chrna7/Mfhas1/Nod2/Cx3cl1/Wfdc1/Ets1/Cyp19a1/Uaca/Smad3/Rora/Bcr/Serpinf1/Abr/Lgals9/Socs3/Lrfn5/Aoah/Otulin/Ppara/Cd200r1/Ppard/Tff2	42	0.00826772
P4	GO:0002931	response to ischemia	16/5080	40/28943	0.000692551	0.00230814	0.00105136	Bcl2/Bcl2l1/Cav1/Ndnf/Hk2/Cib1/Cx3cl1/Panx1/Pik3cb/Bves/Hk1/Ptk2b/Panx2/Rcan1/Camk2a/Csf1r	16	0.00314961
P4	GO:1904707	positive regulation of vascular associated smooth muscle cell proliferation	16/5080	40/28943	0.000692551	0.00230814	0.00105136	Igfbp5/Calcrl/Src/Fgf2/Mef2d/Camk2d/Nr4a3/Ldlrap1/Ppargc1a/Mmp2/Agt/Mdm2/Agtr1a/Bmpr1a/Fgf9/Grk2	16	0.00314961
P4	GO:0010508	positive regulation of autophagy	43/5080	152/28943	0.000698033	0.0023228	0.00105804	Rb1cc1/Sh3bp4/Rnf152/Atf6/Optn/Pip4k2a/Lrsam1/Ambra1/Bcl2l11/Trp53inp2/Foxo1/Ripk2/Snx30/Plk3/Zc3h12a/Vps13d/Depdc5/Hpse/Ulk1/Tpcn1/Hmgb1/Atg7/Bid/Trim30a/Nod2/Fyco1/Sesn1/Foxo3/Sirt1/Fbxo7/Larp1/Wipi1/Prkd1/Sptlc2/Dapk1/Bnip3l/Lrrk2/Clec16a/Prkn/Tfeb/Rock1/Sting1/Trim8	43	0.00846457
P4	GO:0043388	positive regulation of DNA binding	21/5080	59/28943	0.000700641	0.00232907	0.0010609	Gata3/Neurod1/Pax6/Ngf/Egf/Klf4/Txn1/Tlr4/Ski/Hmgb1/Hipk2/Pparg/Ercc2/Tgfb1/Myocd/Lgals9/Twist1/Foxc1/Itga2/Prkn/Brd4	21	0.00413386
P4	GO:0060065	uterus development	12/5080	26/28943	0.000706374	0.00233605	0.00106407	Kdm5b/Tgfb2/Gata3/Src/Wnt7a/Cdh1/Cyp19a1/Stra6/Esr1/Myocd/Fshr/Greb1l	12	0.0023622
P4	GO:0071880	adenylate cyclase-activating adrenergic receptor signaling pathway	12/5080	26/28943	0.000706374	0.00233605	0.00106407	Atp2b4/Gnas/Rapgef2/Pde4b/Adra2c/Nos1/Akap13/Crtc3/Adra1b/Adra1a/Drd3/Adra2a	12	0.0023622
P4	GO:0051642	centrosome localization	14/5080	33/28943	0.000738793	0.002432	0.00110778	Pard3b/Plxna2/Ccdc141/Gpsm2/Tmem201/Pard3/Syne1/Misp/Cep83/Nin/Syne2/Bicd2/Dlg1/Ezr	14	0.00275591
P4	GO:0046839	phospholipid dephosphorylation	17/5080	44/28943	0.000762848	0.00250606	0.00114151	Sgpp2/Inpp5d/Plppr5/Plppr1/Plpp3/Inpp5f/Plpp4/Inpp5a/Mtmr7/Inpp4b/Fig4/Plpp1/Ephx2/Mtmr12/Synj2/Mtm1/Mtmr1	17	0.00334646
P4	GO:0006338	chromatin remodeling	81/5080	330/28943	0.000791645	0.00259668	0.00118279	Satb2/Zdbf2/Hdac4/Kdm5b/Smyd3/Gata3/Tbr1/Ssrp1/Pax6/a/Pabpc1l/Snai1/Gnas/Setd7/Chd7/Anp32b/Kdm4c/Mllt3/Kdm4a/Scmh1/Pax7/Padi2/Mthfr/Rere/Chd5/Prdm16/Smarcd3/Hmgb1/Smarcad1/Ino80b/H1f8/Apobec1/Chd4/Atf7ip/Chd2/Nap1l4/Kat6a/Zfp827/Smarca5/Samd1/Cfdp1/Smarcc1/Macroh2a2/Tet1/Sirt1/Zbtb7a/Hmg20b/Hmga2/Dnmt3a/Dpf3/Dicer1/Yy1/Mta1/Jarid2/Phf2/Macroh2a1/Fam172a/Kat6b/Ercc6/Chd8/Setdb2/Pphln1/Trp63/Chaf1b…	81	0.0159449
P4	GO:0010880	regulation of release of sequestered calcium ion into cytosol by sarcoplasmic reticulum	11/5080	23/28943	0.000812919	0.00265697	0.00121025	Casq1/Casq2/Camk2d/Ank2/Chd7/Calm3/Trdn/Ryr2/Pde4d/Slc8a1/Dmd	11	0.00216535
P4	GO:0038083	peptidyl-tyrosine autophosphorylation	11/5080	23/28943	0.000812919	0.00265697	0.00121025	Ctnnd1/Grem1/Src/Cav1/Igf1r/Iqgap1/Insr/Nrg1/Egfr/Ptk2b/Vegfa	11	0.00216535
P4	GO:0120255	olefinic compound biosynthetic process	11/5080	23/28943	0.000812919	0.00265697	0.00121025	Scp2/H6pd/Ppargc1a/Dkk3/Cyp19a1/Bmp5/Stard3/Hsd17b1/Bmp6/Cacna1h/Srd5a2	11	0.00216535
P4	GO:0048741	skeletal muscle fiber development	18/5080	48/28943	0.000817785	0.00267016	0.00121626	Dner/Hdac4/Bcl2/Cacna1s/Ppp3ca/Myorg/Ski/Cntnap2/Ryr1/Acta1/Myf6/Stac3/Hdac5/Ripor2/Bin3/Plec/Wnt10b/Rcan1	18	0.00354331
P4	GO:0019934	cGMP-mediated signaling	15/5080	37/28943	0.00085619	0.00278424	0.00126823	Pde11a/Thbs1/Gucy1b1/Cd36/Aqp1/Pde3a/Apoe/Gucy1a2/Kcnc2/Adora2b/Gucy1b2/Ptk2b/Pde10a/Pde9a/Prkg1	15	0.00295276
P4	GO:0060441	epithelial tube branching involved in lung morphogenesis	15/5080	37/28943	0.00085619	0.00278424	0.00126823	Vangl2/Esrp1/Tnc/Fgfr2/Hhip/Yap1/Ctsh/Hmga2/Tbx2/Dlg5/Spry2/Rspo2/Ext1/Celsr1/Lama1	15	0.00295276
P4	GO:0030202	heparin metabolic process	7/5080	11/28943	0.000869664	0.00281099	0.00128041	Ext2/Hs2st1/Hpse/Idua/Slc10a7/Angpt1/Ext1	7	0.00137795
P4	GO:0031630	regulation of synaptic vesicle fusion to presynaptic active zone membrane	7/5080	11/28943	0.000869664	0.00281099	0.00128041	Syt2/Cplx1/Syt9/Cplx3/Syt1/Cplx2/Syt7	7	0.00137795
P4	GO:0038180	nerve growth factor signaling pathway	7/5080	11/28943	0.000869664	0.00281099	0.00128041	Rapgef1/Bdnf/Rapgef2/Ngf/Magi2/Ntf3/Kidins220	7	0.00137795
P4	GO:0045898	regulation of RNA polymerase II transcription preinitiation complex assembly	7/5080	11/28943	0.000869664	0.00281099	0.00128041	Hmgb1/Atf7ip/Esr1/Ikzf1/Thra/Ahr/Wnt10b	7	0.00137795
P4	GO:0060600	dichotomous subdivision of an epithelial terminal unit	7/5080	11/28943	0.000869664	0.00281099	0.00128041	Vangl2/Sema3a/Plxna1/Plxnd1/Nrp1/Ctsh/Celsr1	7	0.00137795
P4	GO:0071420	cellular response to histamine	7/5080	11/28943	0.000869664	0.00281099	0.00128041	Gabrb1/Aoc1/Hrh1/Gabrb3/Gabrg2/Gabrb2/Diaph1	7	0.00137795
P4	GO:0090091	positive regulation of extracellular matrix disassembly	7/5080	11/28943	0.000869664	0.00281099	0.00128041	Clasp1/Tgfb2/Hpse/Fscn1/Clasp2/Sema5a/Meltf	7	0.00137795
P4	GO:0051453	regulation of intracellular pH	25/5080	76/28943	0.000880284	0.00284104	0.0012941	Slc4a3/Bcl2/Tmem9/Slamf8/Slc4a10/Chp1/Slc12a5/Slc9a8/Slc4a2/Slc4a4/Hvcn1/Slc4a5/Atp6v1b1/Cln3/Rab20/Car7/Slc9a5/Slc9a9/Slc4a1/Slc26a3/Slc9a3/Slc4a7/Lrrk2/Slc4a8/Slc9c1	25	0.00492126
P4	GO:0010800	positive regulation of peptidyl-threonine phosphorylation	13/5080	30/28943	0.000893216	0.00287124	0.00130786	Bmp7/Egf/Ripk2/Prkag2/Met/Tgfb1/Cemip/Trpc6/S1pr2/Phip/Rptor/App/Trpc5	13	0.00255906
P4	GO:0071312	cellular response to alkaloid	13/5080	30/28943	0.000893216	0.00287124	0.00130786	Slc1a2/Bcl2l1/Tgm2/Casq2/Ryr1/Ppp1r9b/Ppp1r1b/Ryr2/Slc1a3/Adcy8/Slc8a1/Slc1a1/Mecp2	13	0.00255906
P4	GO:1902017	regulation of cilium assembly	24/5080	72/28943	0.000895592	0.002876	0.00131002	Rp1/Sdccag8/Odf2/Intu/Tapt1/Evi5l/Yap1/Dnm2/Septin7/Syne1/Atg5/Tbc1d30/Limk2/Wdpcp/Septin9/Syne2/Dcdc2a/Adamts16/Mcidas/Mapk15/Kctd17/Dync2li1/Cep120/Cdkl5	24	0.00472441
P4	GO:0061154	endothelial tube morphogenesis	10/5080	20/28943	0.000910281	0.00291154	0.00132621	Dll4/Rbpj/Stard13/Foxp1/Itgax/Bsg/Ccm2/Adamts12/Acvrl1/Fgf1	10	0.0019685
P4	GO:0097320	plasma membrane tubulation	10/5080	20/28943	0.000910281	0.00291154	0.00132621	Fnbp1l/Sh3gl2/Plekhm2/Ehd2/Atp10a/Dnm2/Bin3/Asap1/Snx9/Pacsin1	10	0.0019685
P4	GO:2000773	negative regulation of cellular senescence	10/5080	20/28943	0.000910281	0.00291154	0.00132621	Akt3/Cdk6/Sirt1/Hmga2/Tbx2/Map3k3/Twist1/Prkdc/Bcl6/Trp63	10	0.0019685
P4	GO:0070301	cellular response to hydrogen peroxide	29/5080	93/28943	0.000948041	0.0030293	0.00137985	Gpr37l1/Sirpa/Src/Nr4a3/Txn1/Cdkn2a/Met/Akr1b3/Aqp1/Foxp1/Pde8a/Rps3/Smpd3/Trpc6/Map3k5/Fyn/Foxo3/Sirt1/Trpm2/Fbxo7/Pawr/Zfp277/Ngb/Net1/Hk3/Lrrk2/Pdgfrb/Fxn/Pax2	29	0.00570866
P4	GO:0038166	angiotensin-activated signaling pathway	9/5080	17/28943	0.000977676	0.00309883	0.00141152	Src/Rap1gds1/Agtrap/Cav1/Nr3c2/Agt/Agtr1a/Rock1/Camk2a	9	0.00177165
P4	GO:0046835	carbohydrate phosphorylation	9/5080	17/28943	0.000977676	0.00309883	0.00141152	Galk2/Fggy/Hk2/Hk1/Hkdc1/Gck/Itpk1/Ippk/Hk3	9	0.00177165
P4	GO:0051386	regulation of neurotrophin TRK receptor signaling pathway	9/5080	17/28943	0.000977676	0.00309883	0.00141152	Dok5/Ngf/Ptprf/Ulk1/Cyfip1/Agt/Tmem108/Cyfip2/Spry2	9	0.00177165
P4	GO:0051589	negative regulation of neurotransmitter transport	9/5080	17/28943	0.000977676	0.00309883	0.00141152	Pnkd/Htr6/Nos1/Ppp1r9a/Snca/Slc18a1/Asic1/Prkn/Gpm6b	9	0.00177165
P4	GO:0071498	cellular response to fluid shear stress	9/5080	17/28943	0.000977676	0.00309883	0.00141152	Ass1/Src/Klf4/Pkd2/Hdac5/Mef2c/Ptk2b/Mtss1/Plec	9	0.00177165
P4	GO:0086012	membrane depolarization during cardiac muscle cell action potential	9/5080	17/28943	0.000977676	0.00309883	0.00141152	Cacnb2/Gja5/Cacna2d1/Cacna1c/Hcn4/Scn5a/Ank3/Cacna1g/Cacna1d	9	0.00177165
P4	GO:0030206	chondroitin sulfate biosynthetic process	8/5080	14/28943	0.000980885	0.00309883	0.00141152	Chpf/Chpf2/Chst12/Chst13/Chsy1/Csgalnact1/Chst3/Chst11	8	0.0015748
P4	GO:0030497	fatty acid elongation	8/5080	14/28943	0.000980885	0.00309883	0.00141152	Pecr/Elovl6/Hacd4/Elovl5/Elovl2/Elovl7/Hacd2/Abcd1	8	0.0015748
P4	GO:0032782	bile acid secretion	8/5080	14/28943	0.000980885	0.00309883	0.00141152	Abcb11/Abcb4/Stard10/Ces1e/Ces1f/Ces1g/Slc9a3r1/Slc51a	8	0.0015748
P4	GO:0042984	regulation of amyloid precursor protein biosynthetic process	8/5080	14/28943	0.000980885	0.00309883	0.00141152	Itm2c/Abca2/Necab3/Necab1/Necab2/Pawr/Ago2/Bace2	8	0.0015748
P4	GO:0045161	neuronal ion channel clustering	8/5080	14/28943	0.000980885	0.00309883	0.00141152	Cntn2/Nfasc/Myoc/Kcnb1/Cntnap2/Dlg2/Ank3/Nrcam	8	0.0015748
P4	GO:0045176	apical protein localization	8/5080	14/28943	0.000980885	0.00309883	0.00141152	Vangl2/Napa/Insc/Hcn1/Dlg5/Celsr1/Atp8b1/Shroom2	8	0.0015748
P4	GO:0048505	regulation of timing of cell differentiation	8/5080	14/28943	0.000980885	0.00309883	0.00141152	Notch1/Pax6/Jag1/Rbpj/Sox5/Gdpd5/Ascl1/Fgf9	8	0.0015748
P4	GO:2000052	positive regulation of non-canonical Wnt signaling pathway	8/5080	14/28943	0.000980885	0.00309883	0.00141152	Abl2/Ankrd6/Mllt3/Sfrp1/Nkd1/Rspo3/Csnk1e/Gpc3	8	0.0015748
P4	GO:0002052	positive regulation of neuroblast proliferation	14/5080	34/28943	0.00105471	0.00331737	0.00151107	Notch1/Pax6/Zfp335/Fgf2/Smarcd3/Vegfc/Cx3cl1/Disc1/Gli3/Id4/Otp/Dct/Cip2a/Vegfa	14	0.00275591
P4	GO:0002053	positive regulation of mesenchymal cell proliferation	14/5080	34/28943	0.00105471	0.00331737	0.00151107	Prrx2/Hmgb1/Foxp2/Foxp1/Lrp6/Fgfr2/Irs2/Fgfr1/Tgfbr2/Mycn/Bmpr1a/Fgf9/Lrp5/Fbxw4	14	0.00275591
P4	GO:0048799	animal organ maturation	14/5080	34/28943	0.00105471	0.00331737	0.00151107	Gata3/Grem1/Fat4/Ret/Ryr1/Zbtb16/Aldh1a2/Adamts7/Plxnb1/Sema4d/Adamts12/Ext1/Ano6/Pax2	14	0.00275591
P4	GO:0036336	dendritic cell migration	12/5080	27/28943	0.00106965	0.00334963	0.00152576	Tnfsf18/Slamf8/Spi1/Alox5/Eps8/Gas6/Trpm2/Asb2/Ext1/Ano6/Ccr6/Dock8	12	0.0023622
P4	GO:0045780	positive regulation of bone resorption	12/5080	27/28943	0.00106965	0.00334963	0.00152576	Tnfrsf11a/Src/Idua/Lrp6/Adam8/Plekhm1/Itgb3/Prkca/Syk/Tnfsf11/Dcstamp/Ppargc1b	12	0.0023622
P4	GO:0048843	negative regulation of axon extension involved in axon guidance	12/5080	27/28943	0.00106965	0.00334963	0.00152576	Sema6d/Sema3d/Sema3a/Nrp1/Sema3b/Wnt3/Sema4d/Sema3g/Sema5a/Sema5b/Sema6b/Slit1	12	0.0023622
P4	GO:0051016	barbed-end actin filament capping	12/5080	27/28943	0.00106965	0.00334963	0.00152576	Vil1/Gsn/Capzb/Capg/Add2/Eps8/Twf2/Avil/Evl/Carmil1/Svil/Add3	12	0.0023622
P4	GO:0072012	glomerulus vasculature development	12/5080	27/28943	0.00106965	0.00334963	0.00152576	Notch1/Wt1/Bmp7/Notch2/Tek/Aqp1/Angpt2/Pdgfd/Itgb3/Angpt1/Notch3/Pdgfrb	12	0.0023622
P4	GO:0001756	somitogenesis	25/5080	77/28943	0.00108903	0.00340699	0.00155189	Pax3/Epb41l5/Plxna2/Notch1/Crb2/Zeb2/Tcf15/Lef1/Rbpj/Lrp6/Sfrp1/Smad3/Aldh1a2/Myf6/Cobl/Nle1/Meox1/Axin2/Meox2/Foxc1/Ror2/Bmpr1a/Otx2/Prkdc/Mib1	25	0.00492126
P4	GO:0032760	positive regulation of tumor necrosis factor production	33/5080	111/28943	0.00111234	0.00347653	0.00158357	Arid5a/Fzd5/Mapkapk2/Ptprc/Ifih1/Ptprj/Rasgrp1/Thbs1/Lbp/Arhgef2/Cd2/Ccn1/Ripk2/Tlr4/Cyp2j6/Ephb2/Cd36/Oas2/Oas3/Hmgb1/Abcc8/Nod2/Plcg2/Akap12/Lgals9/Twist1/Syk/Pik3r1/Clu/Lrrk2/Zbtb20/App/Il33	33	0.00649606
P4	GO:0007520	myoblast fusion	19/5080	53/28943	0.00112026	0.00349279	0.00159097	Adgrb3/Cacna1s/Capn2/Tanc1/Nfatc2/Ptgfrn/Cd9/Ehd2/Il4ra/Dock1/Adamts15/Cdon/Dock2/Ripor2/Adgrb1/Myh9/Adamts5/Ehd1/Myof	19	0.00374016
P4	GO:0045907	positive regulation of vasoconstriction	19/5080	53/28943	0.00112026	0.00349279	0.00159097	Dbh/Ptgs1/Gja5/Faah/Adra2c/Cav1/Tbxas1/Tacr1/Mgll/Oxtr/Hrh1/Alox5/Smad6/Adra1b/Chrm3/Adra1a/Htr2a/Grk2/Add3	19	0.00374016
P4	GO:0046676	negative regulation of insulin secretion	19/5080	53/28943	0.00112026	0.00349279	0.00159097	Klf7/Acvr1c/Fbn1/Kcnb1/Ppp3ca/Tbc1d1/Nos1/Pde1c/Abcc8/Kcnq1/Sfrp1/Mtnr1a/Pfkl/Rptor/Pde8b/Pim3/Stxbp5l/Prkn/Adra2a	19	0.00374016
P4	GO:0010656	negative regulation of muscle cell apoptotic process	22/5080	65/28943	0.00114738	0.00356869	0.00162555	Erbb4/Bcl2/Kifap3/Pax8/Ambra1/Nr4a3/Zc3h12a/Cav1/Atg7/Lrp6/Igf1r/Nrg1/Slc7a5/Gria4/Atg5/Sirt1/Myocd/Agtr1a/Pik3r1/Gata4/Ptk2b/Lifr	22	0.00433071
P4	GO:0042752	regulation of circadian rhythm	37/5080	129/28943	0.00120449	0.0037409	0.00170399	Phlpp1/Kdm5b/Prox1/Ptgds/Hnf4a/Nlgn1/Siah2/Fbxw7/Lepr/Ppargc1a/Nmu/Mapk10/Ghrhr/Atg7/Pparg/Arntl/Crtc1/Zfhx3/Usp2/Fbxl22/Rora/Spsb4/Adcy1/Fbxw11/Mta1/Opn4/Csnk1e/Ppara/Usp7/Prkdc/Drd3/Opn5/Fbxl17/Kdm2a/Rorb/Btrc/Kdm5c	37	0.00728346
P4	GO:0034383	low-density lipoprotein particle clearance	11/5080	24/28943	0.0012641	0.00391092	0.00178143	Pcsk9/Ldlrap1/Cd36/Scarb1/Abcc8/Dgat2/Csk/Anxa2/Lipc/Commd1/Ehd1	11	0.00216535
P4	GO:1990000	amyloid fibril formation	11/5080	24/28943	0.0012641	0.00391092	0.00178143	Gsn/Cdkn2a/Hspg2/Cd36/Apoe/Chrna7/Mdm2/Mapt/Clu/App/Pfdn1	11	0.00216535
P4	GO:0031398	positive regulation of protein ubiquitination	36/5080	125/28943	0.00128445	0.00397006	0.00180837	Rassf5/Inava/Fbxw7/Ngf/Bcl10/Ripk2/Topors/Paxip1/Wfs1/Dcun1d4/Aimp2/Cav1/Arrb1/Dcun1d3/Dcun1d2/Nod2/Pin1/Spsb4/Pttg1ip/Commd1/Septin4/Trib2/Mta1/Rnf180/Ndfip2/Skp2/Angpt1/Mapk15/Lrrk2/Cblb/Prkn/Smad7/Kdm2a/Btrc/Wbp1l/Xiap	36	0.00708661
P4	GO:0043001	Golgi to plasma membrane protein transport	16/5080	42/28943	0.00129039	0.00397197	0.00180924	Acsl3/Optn/Sec16a/Macf1/Gga2/Cln3/Golga7/Bbs2/Csk/Golga4/Ank3/Sptbn1/Nsf/Kif13a/Krt18/Rab31	16	0.00314961
P4	GO:0060218	hematopoietic stem cell differentiation	16/5080	42/28943	0.00129039	0.00397197	0.00180924	Xrcc5/Bcl2/Tcf15/Mllt3/Cdk6/Sh2b3/N4bp2l2/Ercc2/Chd2/Sfrp1/Batf/Foxc1/Ext1/Sp7/Prkdc/Srf	16	0.00314961
P4	GO:1900181	negative regulation of protein localization to nucleus	16/5080	42/28943	0.00129039	0.00397197	0.00180924	Chp1/Hnf4a/Pkia/Dclk1/Dclk2/Cd36/Mdfic/Polr1a/Mfhas1/Trim29/Dclk3/Sirt1/Akap1/Lats2/Angpt1/App	16	0.00314961
P4	GO:0010669	epithelial structure maintenance	13/5080	31/28943	0.0012931	0.00397197	0.00180924	Inava/Neurod1/Tlr4/Ldb2/Muc2/Nod2/Piwil4/Muc4/Ildr1/Cxadr/Tff3/Tff2/Srf	13	0.00255906
P4	GO:0043552	positive regulation of phosphatidylinositol 3-kinase activity	13/5080	31/28943	0.0012931	0.00397197	0.00180924	Vav2/Ambra1/Src/Fgf2/Vav3/Tek/Epha8/Flt1/Tgfb1/Nod2/Ptk2b/App/Pdgfrb	13	0.00255906
P4	GO:0051957	positive regulation of amino acid transport	13/5080	31/28943	0.0012931	0.00397197	0.00180924	Stxbp1/Ntsr1/Htr6/Slc6a1/Grin2b/Slc7a5/Agt/Dtnbp1/Dpysl2/Grik1/Nr3c1/Slc12a2/Cltrn	13	0.00255906
P4	GO:0030317	flagellated sperm motility	42/5080	152/28943	0.00132891	0.00407225	0.00185492	Spag16/Cfap65/Cfap221/Atp2b4/Cacna1e/Cfap45/Catspere1/Wt1/Ttll9/Celf3/AU040320/Nsun7/Wdr66/Met/Tacr1/Ttll3/Chrna7/Bbs2/Spata33/Tacr2/Tpgs1/Cfap54/Tac2/Tekt3/Septin4/Tac4/Ttll5/Dnah11/Nme8/Dnah1/Tppp2/Dnah5/Ropn1l/Rabl2/Iqcg/Ropn1/Slc9c1/Ccr6/Cfap53/Neurl1a/Cfap43/Cfap58	42	0.00826772
P4	GO:0048536	spleen development	17/5080	46/28943	0.00136626	0.00417475	0.00190161	Bcl2/Pbx1/Cacnb4/Bcl2l11/Cdh17/Cdkn2b/Flt3/Bcl3/Pkn1/Onecut1/Traf3ip2/Ahr/Dicer1/Jarid2/Prkdc/Fas/Tlx1	17	0.00334646
P4	GO:0071542	dopaminergic neuron differentiation	17/5080	46/28943	0.00136626	0.00417475	0.00190161	Lmx1a/Lmx1b/Nr4a2/Pax5/Lrp6/Sfrp1/Manf/Wnt3/Tshr/Otp/Otx2/Rspo2/Dvl3/Tiam1/Vegfa/Pax2/Fgf8	17	0.00334646
P4	GO:0051148	negative regulation of muscle cell differentiation	22/5080	66/28943	0.00143954	0.00437786	0.00199412	Hdac4/Notch1/Plpp7/Bdnf/Nfatc2/Foxp1/Ccnd2/Sox6/Smad1/Tnpo2/Ptbp1/Myocd/Hdac5/Yy1/Bmpr1a/Fgf9/Ppara/Rcan1/Prdm6/Ctdp1/Nfatc1/Mecp2	22	0.00433071
P4	GO:0032332	positive regulation of chondrocyte differentiation	10/5080	21/28943	0.00146581	0.00444304	0.00202381	Gdf6/Sox5/Sox6/Zbtb16/Smad3/Gli3/Bmp6/Thrb/Runx2/Smad7	10	0.0019685
P4	GO:0070166	enamel mineralization	10/5080	21/28943	0.00146581	0.00444304	0.00202381	Cnnm4/Itgb6/Slc4a2/Odaph/Fam20c/Tgfb1/Nectin1/Wdr72/Dicer1/Ppara	10	0.0019685
P4	GO:0090050	positive regulation of cell migration involved in sprouting angiogenesis	10/5080	21/28943	0.00146581	0.00444304	0.00202381	Akt3/Fgf2/Fgfbp1/Cib1/Nrp1/Map3k3/Rhoj/Hdac7/Vegfa/Srpx2	10	0.0019685
P4	GO:0000132	establishment of mitotic spindle orientation	14/5080	35/28943	0.00147656	0.00446929	0.00203577	Eya1/Pkhd1/Pax6/Mapre1/Arhgef2/Gpsm2/Cdk5rap2/Dctn1/Insc/Mcph1/Misp/Fbxw11/Ankfn1/Spry2	14	0.00275591
P4	GO:0045987	positive regulation of smooth muscle contraction	14/5080	35/28943	0.00147656	0.00446929	0.00203577	Ptgs1/Npnt/Kit/Nmu/Tacr1/Oxtr/Cttn/Tacr2/Pawr/Myocd/Chrm3/Itga2/Adra1a/Srf	14	0.00275591
P4	GO:0015874	norepinephrine transport	12/5080	28/28943	0.00157524	0.00474565	0.00216165	Ptgs1/Kcnb1/P2ry12/Slc29a4/Snca/Oxtr/Chrna7/Slc6a2/Agt/Adora2b/Slc22a3/Slc22a2	12	0.0023622
P4	GO:0032148	activation of protein kinase B activity	12/5080	28/28943	0.00157524	0.00474565	0.00216165	Src/Prkcz/Adra2c/Ntf3/Ntrk3/Insr/Gas6/Nrg1/Osbpl8/Fgf1/Slc1a1/Adra2a	12	0.0023622
P4	GO:0021766	hippocampus development	25/5080	79/28943	0.00163726	0.00492327	0.00224256	Lmx1a/Zbtb18/Prox1/Zeb2/Neurod1/Dclk2/Bcan/Lef1/Nr4a3/Dab1/Lrp8/Trp73/Reln/Epha5/Bbs2/Kirrel3/Tmem108/Uqcrq/Gli3/Id4/Srf/Sema6b/Alk/Csf1r/Fgf13	25	0.00492126
P4	GO:0002076	osteoblast development	9/5080	18/28943	0.00165199	0.00493524	0.00224801	Satb2/Hdac4/Gli2/Smad3/Pth1r/Limd1/Hdac5/Runx2/Lrp5	9	0.00177165
P4	GO:0043217	myelin maintenance	9/5080	18/28943	0.00165199	0.00493524	0.00224801	Prx/Fa2h/Clu/Ndrg1/Plec/Epb41l3/Sh3tc2/Myrf/Abcd1	9	0.00177165
P4	GO:0046549	retinal cone cell development	9/5080	18/28943	0.00165199	0.00493524	0.00224801	Rp1/Cnga3/Crb2/Ush1c/Ahi1/Hcn1/Thrb/Rorb/Pde6c	9	0.00177165
P4	GO:0051580	regulation of neurotransmitter uptake	9/5080	18/28943	0.00165199	0.00493524	0.00224801	Rab3b/Nos1/Snca/Slc18a1/Itgb3/Gdnf/Drd3/Prkn/Gpm6b	9	0.00177165
P4	GO:0060134	prepulse inhibition	9/5080	18/28943	0.00165199	0.00493524	0.00224801	Grin1/Grin3a/Grid2/Ctnna2/Bace1/Fabp7/Chd8/Drd3/Nrxn1	9	0.00177165
P4	GO:0070206	protein trimerization	9/5080	18/28943	0.00165199	0.00493524	0.00224801	P2rx3/Slc1a2/Alox5ap/Col1a2/Pxdn/Scara5/Clybl/App/Cd74	9	0.00177165
P4	GO:0070486	leukocyte aggregation	9/5080	18/28943	0.00165199	0.00493524	0.00224801	Cd44/Thbs1/Bmp7/Nr4a3/Adam8/Stk10/Sema4d/Cd47/Jam2	9	0.00177165
P4	GO:0002021	response to dietary excess	16/5080	43/28943	0.00172402	0.00513848	0.00234059	Sctr/Gpr39/Cntn2/Rasal2/Acvr1c/Stk39/Tbl1xr1/Sgip1/Ppargc1a/Trpv4/Cntnap2/Pparg/Apoe/Sorl1/Pnpla3/Clic5	16	0.00314961
P4	GO:0042181	ketone biosynthetic process	16/5080	43/28943	0.00172402	0.00513848	0.00234059	Coq8a/Scp2/H6pd/Ppargc1a/Pptc7/Coq8b/Dkk3/Cyp19a1/Bmp5/Pdss2/Stard3/Hsd17b1/Fdxr/Bmp6/Cacna1h/Srd5a2	16	0.00314961
P4	GO:0007193	adenylate cyclase-inhibiting G protein-coupled receptor signaling pathway	23/5080	71/28943	0.00174835	0.00519894	0.00236813	Gpr37l1/Gpr176/P2ry12/Gabbr2/Lpar1/Grm8/Chrm2/Mtnr1a/Akap12/Oprm1/Grm6/Itgb3/Chrm3/Npr3/Adcy5/Drd3/App/Grm4/Fshr/Htr4/Chrm1/Ptgdr2/Adra2a	23	0.00452756
P4	GO:0090316	positive regulation of intracellular protein transport	40/5080	145/28943	0.0017618	0.00523412	0.00238415	Prkcq/Stom/Wipf1/Prr5l/Prnp/Kcnb1/Zfand1/Fbxw7/Asph/Anp32b/Tek/Plk3/Zc3h12a/Rufy3/Ran/Tgfb1/Ptpn5/Cib1/Cemip/Gas6/Prkaca/Cdh1/Sorl1/Uaca/Hyal2/Slc35d3/Fyn/Ank3/Mdm2/Commd1/Bcas3/Prkd1/Gli3/Ice1/Pik3r1/Ipo5/Hcls1/Mtcl1/Chrm1/Tcf7l2	40	0.00787402
P4	GO:0001542	ovulation from ovarian follicle	7/5080	12/28943	0.00177083	0.00523913	0.00238644	Pla2g4a/Nos3/Agt/Pgr/Foxo3/Sirt1/Nrip1	7	0.00137795
P4	GO:0010649	regulation of cell communication by electrical coupling	7/5080	12/28943	0.00177083	0.00523913	0.00238644	Gja5/Casq2/Camk2d/Sri/Cav1/Ank3/Pde4d	7	0.00137795
P4	GO:0061669	spontaneous neurotransmitter secretion	7/5080	12/28943	0.00177083	0.00523913	0.00238644	Rims1/Ppp1r9a/Syt1/Doc2b/Rph3al/Rims2/Prkn	7	0.00137795
P4	GO:0071679	commissural neuron axon guidance	7/5080	12/28943	0.00177083	0.00523913	0.00238644	Nfib/Ephb2/Nrp1/Ncam1/Ptch1/Gdnf/Vegfa	7	0.00137795
P4	GO:0072182	regulation of nephron tubule epithelial cell differentiation	7/5080	12/28943	0.00177083	0.00523913	0.00238644	Gata3/Pax8/Fat4/Wwtr1/Prom1/Yap1/Pax2	7	0.00137795
P4	GO:0097090	presynaptic membrane organization	7/5080	12/28943	0.00177083	0.00523913	0.00238644	Cntn2/Nlgn1/Ptprd/Lrrtm4/Apoe/Nrxn1/Il1rapl1	7	0.00137795
P4	GO:1904672	regulation of somatic stem cell population maintenance	7/5080	12/28943	0.00177083	0.00523913	0.00238644	Pax8/Bmp7/Tcf7l1/Taf5l/Trp63/Lbh/Pax2	7	0.00137795
P4	GO:0030007	cellular potassium ion homeostasis	8/5080	15/28943	0.00177921	0.00524703	0.00239003	Atp1b1/Atp1a2/Camk2d/Bsnd/Atp4b/Atp1b3/Kcnma1/Slc12a2	8	0.0015748
P4	GO:0032736	positive regulation of interleukin-13 production	8/5080	15/28943	0.00177921	0.00524703	0.00239003	Tnfsf4/Gata3/Tlr4/Prkcz/Il17ra/Rara/Il1rap/Il33	8	0.0015748
P4	GO:0035845	photoreceptor cell outer segment organization	8/5080	15/28943	0.00177921	0.00524703	0.00239003	Rp1/Crb1/Nphp1/Cngb1/Ahi1/Cdhr1/Prph2/Pcare	8	0.0015748
P4	GO:0043518	negative regulation of DNA damage response, signal transduction by p53 class mediator	8/5080	15/28943	0.00177921	0.00524703	0.00239003	Cd44/Snai1/Pcbp4/Sirt1/Pttg1ip/Mdm2/Twist1/Cd74	8	0.0015748
P4	GO:1900029	positive regulation of ruffle assembly	8/5080	15/28943	0.00177921	0.00524703	0.00239003	Nlgn1/P2ry12/Eps8l3/Eps8/Cyfip1/Eps8l2/Cobl/Plekhm1	8	0.0015748
P4	GO:2000095	regulation of Wnt signaling pathway, planar cell polarity pathway	8/5080	15/28943	0.00177921	0.00524703	0.00239003	Abl2/Ankrd6/Mllt3/Lrp6/Sfrp1/Nkd1/Znrf3/Gpc3	8	0.0015748
P4	GO:0009268	response to pH	17/5080	47/28943	0.00179466	0.00527806	0.00240417	Pam/Insrr/Hvcn1/Rab11fip5/Abcc8/Scnn1g/Scnn1b/P2rx5/Asic2/Lgmn/Gpld1/Arsb/Kcnma1/Tg/Asic1/Kcne1/Clcn7	17	0.00334646
P4	GO:0043525	positive regulation of neuron apoptotic process	27/5080	88/28943	0.00181867	0.00534381	0.00243411	Tfap2b/Hdac4/Tgfb2/Optn/Bcl2l11/Prnp/Mybl2/Fbxw7/Epha7/Musk/Pcsk9/Ptprf/Agrn/Srpk2/Pin1/Bace1/Foxo3/Grik2/Ascl1/Pawr/Map2k4/Kcnma1/App/Nr3c1/Ppp2r2b/Fas/Pak3	27	0.00531496
P4	GO:0048641	regulation of skeletal muscle tissue development	13/5080	32/28943	0.00183119	0.00536833	0.00244528	Bcl2/Ybx3/Tgfb1/Cdon/Usp2/Usp19/Myf6/Twist1/Mef2c/Wnt10b/Megf10/Tcf7l2/Mtm1	13	0.00255906
P4	GO:0006903	vesicle targeting	20/5080	59/28943	0.00184808	0.00541043	0.00246446	Clasp1/Sec16b/Sec16a/Chp1/Nlgn1/Pclo/Exoc4/Exoc6b/Clasp2/Ahi1/Trappc10/Stard3/Wipi1/Trappc12/Stard3nl/Exoc2/Exoc5/Trappc9/Mapk15/Exoc6	20	0.00393701
P4	GO:1903793	positive regulation of anion transport	20/5080	59/28943	0.00184808	0.00541043	0.00246446	Tnfrsf11a/Pla2g4a/Stxbp1/Pla2r1/Abcb11/Ntsr1/Htr6/Abcb1b/Slc6a1/Grin2b/P2ry2/Agt/Map2k6/Dtnbp1/Dpysl2/Tnfsf11/Grik1/Nr3c1/Slc12a2/Cltrn	20	0.00393701
P4	GO:0007200	phospholipase C-activating G protein-coupled receptor signaling pathway	30/5080	101/28943	0.00185124	0.00541474	0.00246642	Gpr55/Tgm2/P2ry12/Lpar3/Lpar1/Cmklr1/Gpr27/P2ry2/Cckbr/Ano1/Pth1r/Esr1/Oprm1/Grm1/Gna15/Adra1b/Slc9a3r1/Agtr1a/Adra1a/Htr2a/Npr3/Trhr/Gpr20/Drd3/Fpr3/Fshr/Gnaq/Gna14/Plce1/Adra2a	30	0.00590551
P4	GO:0045185	maintenance of protein location	30/5080	101/28943	0.00185124	0.00541474	0.00246642	Bard1/Taf3/Gsn/Fbn1/Topors/Txn1/Nbl1/Vps13d/Sri/Insig1/Tacc3/Tapt1/Pkd2/Mad1l1/Cav1/Hk2/Cd4/Sorl1/Twf2/Syne1/Hk1/Srgn/Ank3/Lgals9/Kdelr3/Igsf11/Ltbp1/Fbn2/Grk2/Sufu	30	0.00590551
P4	GO:0002823	negative regulation of adaptive immune response based on somatic recombination of immune receptors built from immunoglobulin superfamily domains	19/5080	55/28943	0.00185225	0.00541525	0.00246666	Il1rl1/Ptprc/Tnfsf4/Tnfsf18/Susd4/Cr1l/Zbtb7b/Zc3h12a/Il4ra/Nod2/Foxj1/Ahr/Hfe/Dusp22/Csmd3/Bcl6/Muc4/Smad7/Il33	19	0.00374016
P4	GO:0010763	positive regulation of fibroblast migration	11/5080	25/28943	0.00190198	0.00552795	0.00251799	Thbs1/Aqp1/Tgfb1/Fgfr1/Akap12/Itgb3/Dmtn/Slc8a1/Prkce/Acta2/Pak3	11	0.00216535
P4	GO:0010894	negative regulation of steroid biosynthetic process	11/5080	25/28943	0.00190198	0.00552795	0.00251799	Prox1/Malrd1/Snai1/Insig1/Hrh1/Apoe/Dkk3/Fgf15/Bmp5/Cyp27b1/Pde8b	11	0.00216535
P4	GO:0032288	myelin assembly	11/5080	25/28943	0.00190198	0.00552795	0.00251799	Gpc1/Nfasc/Abca2/Ugt8a/Cd9/Ercc2/Prx/Tenm4/Fig4/Dicer1/Epb41l3	11	0.00216535
P4	GO:0035855	megakaryocyte development	11/5080	25/28943	0.00190198	0.00552795	0.00251799	Rabgap1l/Pip4k2a/Wasf2/Kit/Sh2b3/Zfpm1/Fli1/Nbeal2/Meis1/Gp5/Srf	11	0.00216535
P4	GO:0043171	peptide catabolic process	11/5080	25/28943	0.00190198	0.00552795	0.00251799	Adamts13/Enpep/Ece1/Cpe/Ctsh/Ggt1/Trhde/Npepps/Cpq/Lvrn/Xpnpep1	11	0.00216535
P4	GO:0060972	left/right pattern formation	11/5080	25/28943	0.00190198	0.00552795	0.00251799	Epb41l5/Notch1/Snai1/Notch2/Invs/Ift122/Megf8/Pkd1l1/Foxj1/Ift57/Arl13b	11	0.00216535
P4	GO:0042147	retrograde transport, endosome to Golgi	26/5080	84/28943	0.00190542	0.00553295	0.00252027	Stx6/Atp9a/Stx16/Rgp1/Tbc1d14/Pheta1/Dennd2a/Dctn1/Washc2/Erc1/Dennd5a/Bet1l/Rab6b/Vps26a/Trappc10/Sgsm2/Eipr1/Heatr5a/Rhobtb3/Lrrk2/Usp7/Baiap3/Tbc1d5/Ehd3/Slc66a2/Vti1a	26	0.00511811
P4	GO:0043123	positive regulation of I-kappaB kinase/NF-kappaB signaling	36/5080	128/28943	0.00202369	0.00586577	0.00267187	Inava/Abl2/Tnfsf10/Dhx36/Bcl10/Cth/Ripk2/Tlr4/Lurap1l/Ror1/Trim62/Cd36/Card11/Cd4/Akap13/Trim30a/Gprc5b/Nod2/Cx3cl1/Tab2/Fyn/Traf3ip2/Edar/Trim25/Map3k14/Prkd1/Ajuba/Tnfrsf19/Tnfsf11/Prkn/Brd4/Prkce/Cd74/Trim8/Eda2r/Eda	36	0.00708661
P4	GO:0003401	axis elongation	14/5080	36/28943	0.00203007	0.00587367	0.00267547	Vangl2/Tnc/Lrp6/Tgfb1/Zfp568/Wnt11/Fgfr2/Sfrp1/Nkd1/Yap1/Esr1/Spry2/Ptk7/Fgf1	14	0.00275591
P4	GO:0010719	negative regulation of epithelial to mesenchymal transition	14/5080	36/28943	0.00203007	0.00587367	0.00267547	Epha4/Mark1/Tgfb2/Gata3/Dab2ip/Trim62/Tgfbr3/Sfrp1/Pawr/Spred2/Il17rd/Spry2/Vegfa/Ldlrad4	14	0.00275591
P4	GO:1905515	non-motile cilium assembly	24/5080	76/28943	0.00207211	0.00598993	0.00272842	Rp1/Vangl2/Kcnj10/Mapre1/Intu/Dctn1/Ift122/Kcnq1/Bbs2/Disc1/Dnm2/Septin7/Poc1a/Ahi1/Tbc1d32/Pcdh15/Septin9/Ttc8/Exoc5/Rpgrip1/Pibf1/Ift57/Arl13b/Cc2d2b	24	0.00472441
P4	GO:0032743	positive regulation of interleukin-2 production	15/5080	40/28943	0.00217542	0.00627446	0.00285803	Ptprc/Abl2/Tnfsf4/Prkcq/Vtcn1/Ripk2/Pde4b/Glmn/Card11/Prkd2/Rps3/Plcg2/Sptbn1/Pde4d/Runx1	15	0.00295276
P4	GO:1901532	regulation of hematopoietic progenitor cell differentiation	15/5080	40/28943	0.00217542	0.00627446	0.00285803	Notch1/Spi1/Tcf15/Dhx36/Mettl14/Cdk6/Flt1/Hmgb1/N4bp2l2/Kitl/Rara/Foxc1/Prkdc/Vegfa/Fas	15	0.00295276
P4	GO:0010592	positive regulation of lamellipodium assembly	12/5080	29/28943	0.00226202	0.00649939	0.00296049	Hdac4/Clrn1/Wasf2/Fscn1/Aqp1/Cyfip1/Dnm2/Twf2/Avil/Actr2/Pik3r1/Plce1	12	0.0023622
P4	GO:0060444	branching involved in mammary gland duct morphogenesis	12/5080	29/28943	0.00226202	0.00649939	0.00296049	Kdm5b/Src/Lrp6/Tgfb1/Csmd1/Pgr/Esr1/Vdr/Etv5/Slc12a2/Lrp5/Btrc	12	0.0023622
P4	GO:0061311	cell surface receptor signaling pathway involved in heart development	12/5080	29/28943	0.00226202	0.00649939	0.00296049	Vangl2/Notch1/Acvr1/Dll4/Jag1/Snai1/Rbpj/Lrp6/Tgfb1/Wnt11/Bmpr1a/Alpk2	12	0.0023622
P4	GO:1900745	positive regulation of p38MAPK cascade	12/5080	29/28943	0.00226202	0.00649939	0.00296049	Stk39/Spi1/Gdf6/Zc3h12a/Rell1/Met/Prmt1/Mfhas1/Sash1/Map3k3/Map3k4/Vegfa	12	0.0023622
P4	GO:0030252	growth hormone secretion	10/5080	22/28943	0.00226756	0.00649939	0.00296049	Chd7/Ghrhr/Cacna1c/Arhgef7/Sirt1/Hmga2/Rab1a/Kalrn/Itsn1/Cdk16	10	0.0019685
P4	GO:0031579	membrane raft organization	10/5080	22/28943	0.00226756	0.00649939	0.00296049	Ptprc/Gsn/Cav1/Cln3/Fa2h/Dock2/Emp2/Dlg1/Rftn1/Colec12	10	0.0019685
P4	GO:0045475	locomotor rhythm	10/5080	22/28943	0.00226756	0.00649939	0.00296049	Ncoa2/Lepr/Mapk10/Kcnd2/Cntnap2/Zfhx3/Usp2/Ankfn1/Mta1/Kcnma1	10	0.0019685
P4	GO:0045840	positive regulation of mitotic nuclear division	16/5080	44/28943	0.00227326	0.00650992	0.00296528	Egf/Cenpe/Btc/Mad1l1/Met/Tgfa/Igf1r/Insr/Smpd3/Phip/Rgcc/Nsmce2/Drd3/Pdgfrb/Lrp5/Fgf8	16	0.00314961
P4	GO:0050821	protein stabilization	50/5080	193/28943	0.00227655	0.00651065	0.00296561	Epha4/Atp1b1/Sec16a/Stxbp1/Ctnnd1/Trim44/Chp1/Rassf2/Stk4/Usp13/Mfsd1/Fbxw7/Ank2/Bag1/Cdkn2a/Plpp3/P3h1/Wfs1/Apbb2/Tesc/Hip1r/Ncor2/Aak1/Atf7ip/Usp29/Apbb1/Cog7/Golga7/Pin1/Usp2/Smad3/Atp1b3/Usp19/Nlk/Stxbp4/Pik3r1/Clu/Stk3/Wnt10b/Usp7/Dvl3/Rabl3/Prkn/Telo2/Cryaa/Pex6/Dsc3/Cd74/Smad7/Gnaq	50	0.00984252
P4	GO:0045761	regulation of adenylate cyclase activity	17/5080	48/28943	0.00233036	0.00665566	0.00303166	Gpr87/Calcr/Ghrhr/Cacna1c/Adcy7/Gng7/Adcy1/Akap6/Tshr/Cap2/Adcy2/Adgrv1/Cacna1d/Npr3/Drd3/Fshr/Gnal	17	0.00334646
P4	GO:0090317	negative regulation of intracellular protein transport	17/5080	48/28943	0.00233036	0.00665566	0.00303166	Bard1/Chp1/Hnf4a/Pkia/Ube2j1/Txn1/Cd36/Insig1/Mdfic/4930550C14Rik/Akap1/Dmtn/Siah3/Ubac2/Angpt1/Lrrk2/Kcne1	17	0.00334646
P4	GO:0033209	tumor necrosis factor-mediated signaling pathway	25/5080	81/28943	0.00240656	0.00685501	0.00312247	St18/Stat1/Tnfrsf11a/Tnfsf18/Aim2/Ccdc3/Traf1/Gas6/Ppp2cb/Traf3ip2/Foxo3/Pias4/Rffl/Traf3/Syk/Naip2/Ptk2b/Tnfsf11/Otulin/Ext1/Krt18/Prkn/Cd70/Tjp2/Eda2r	25	0.00492126
P4	GO:0007492	endoderm development	24/5080	77/28943	0.00251728	0.00715771	0.00326035	Epb41l5/Notch1/Col5a1/Itgav/Kif16b/Angpt4/Tgfb1/Angpt2/Dusp4/Smad3/Onecut1/Hmga2/Pax9/Macroh2a1/Bmpr1a/Otx2/Gata4/Angpt1/Ext1/Arc/Dusp1/Wnt8a/Fgf8/Dusp5	24	0.00472441
P4	GO:0061037	negative regulation of cartilage development	13/5080	33/28943	0.00254125	0.00721312	0.00328559	Gli2/Tgfb2/Frzb/Grem1/Idua/Adamts7/Efemp1/Wnt9a/Rara/Gli3/Rarb/Adamts12/Ccn4	13	0.00255906
P4	GO:0030214	hyaluronan catabolic process	9/5080	19/28943	0.00265296	0.0074938	0.00341344	Cd44/Fgf2/Gusb/Tgfb1/Cemip/Hexa/Hyal2/Stab2/Cemip2	9	0.00177165
P4	GO:0050746	regulation of lipoprotein metabolic process	9/5080	19/28943	0.00265296	0.0074938	0.00341344	Rb1cc1/Dbi/Itgav/Ulk1/Dgat2/Pemt/Itgb3/Rabl3/Lipg	9	0.00177165
P4	GO:0086011	membrane repolarization during action potential	9/5080	19/28943	0.00265296	0.0074938	0.00341344	Kcnh7/Cacna2d1/Kcnh2/Cav1/Kcnq1/Kcnj5/Kcnh6/Kcne1/Kcnn2	9	0.00177165
P4	GO:2000651	positive regulation of sodium ion transmembrane transporter activity	9/5080	19/28943	0.00265296	0.0074938	0.00341344	Atp1b1/Chp1/Plcb1/Tesc/Dnm2/Cnksr3/Ank3/Wnk2/Dmd	9	0.00177165
P4	GO:0034754	cellular hormone metabolic process	38/5080	139/28943	0.00268232	0.00757008	0.00344819	Chst10/Schip1/Adh6a/Adh4/Bmpr1b/Scp2/Ece1/Dhrs3/Plb1/Ppargc1a/Scarb1/Akr1d1/Retsat/Cyp26b1/Cyp2s1/Prmt3/Dkk3/Scnn1b/Hsd17b2/Rdh8/Cyp19a1/Cyp11a1/Aldh1a2/Bmp5/Esr1/Stard3/Hsd17b1/Rdh12/Cyp46a1/Bmp6/Kcnma1/Comt/Cacna1h/Srd5a2/Ttr/Aldh1a1/Cyp26c1/Cyp2c55	38	0.00748031
P4	GO:0070306	lens fiber cell differentiation	14/5080	37/28943	0.0027446	0.00773226	0.00352206	Prox1/Zeb2/Bfsp1/Fgf2/Tmod1/Tgfb1/Ntrk3/Fgfr2/Maf/Smad3/Spred2/Spry2/Cryaa/Six3	14	0.00275591
P4	GO:0032098	regulation of appetite	11/5080	26/28943	0.00277875	0.00780796	0.00355654	Sctr/Fbn1/Npy/Galp/Nucb2/Bbs2/Oprm1/Pomc/Ppara/Slc22a3/Htr4	11	0.00216535
P4	GO:0090335	regulation of brown fat cell differentiation	11/5080	26/28943	0.00277875	0.00780796	0.00355654	Dusp10/Fbn1/Bmp7/Zbtb7b/Prdm16/Trpv4/Fto/Sirt1/Vstm2a/Rreb1/Tfe3	11	0.00216535
P4	GO:0042177	negative regulation of protein catabolic process	31/5080	108/28943	0.00283521	0.00795616	0.00362404	Fmn2/Dab2ip/Rgp1/Ptpn3/Azin2/Snca/Dysf/Nell1/Nrg1/Banp/Pin1/Smad3/Anxa2/Usp19/Smarcc1/Fyn/Timp3/Irak3/Agap2/Egfr/Tlk2/Hfe/Fhit/Laptm4b/Eif3h/Adgrb1/Mgat3/Usp7/Grin2a/Clec16a/Mtm1	31	0.00610236
P4	GO:0042554	superoxide anion generation	16/5080	45/28943	0.00296056	0.00827901	0.0037711	Duox2/Duox1/Hvcn1/Tafa4/Tgfb1/Agt/Sh3pxd2b/Mapt/Agtr1a/Syk/Ncf4/App/Itgb2l/Nox3/Sod2/Sh3pxd2a	16	0.00314961
P4	GO:0016601	Rac protein signal transduction	17/5080	49/28943	0.00299312	0.00834464	0.003801	Als2/Farp2/Camk2d/Ssx2ip/Wasf2/Arhgap24/Eps8/Cyfip1/Eps8l2/Cdh13/Dnm2/Rasgrf1/Pik3cb/Dock2/Arhgap44/Elmo1/Tiam1	17	0.00334646
P4	GO:0030901	midbrain development	17/5080	49/28943	0.00299312	0.00834464	0.003801	Lmx1a/Lmx1b/Fgf2/Tal2/Kdm2b/Lrp6/Fgfr2/Sfrp1/Fgfr1/Smad1/Uqcrq/Wnt3/Dlg5/Otx2/Fzd6/Dvl3/Ndst1	17	0.00334646
P4	GO:0047496	vesicle transport along microtubule	17/5080	49/28943	0.00299312	0.00834464	0.003801	Map2/Kif1a/Rasgrp1/Prkcz/Dync1i1/Borcs5/Ap3b2/Cln3/Fyco1/Rab1a/Fbxw11/Dtnbp1/Kif13a/Ap3b1/Sybu/Bicdl2/Mecp2	17	0.00334646
P4	GO:0030322	stabilization of membrane potential	8/5080	16/28943	0.00301361	0.00835109	0.00380393	Kcnk15/Kcnk3/Kcnk1/Kcnk10/Kcnk13/Kcnk5/Kcnk9/Kcnk12	8	0.0015748
P4	GO:0051044	positive regulation of membrane protein ectodomain proteolysis	8/5080	16/28943	0.00301361	0.00835109	0.00380393	Tnfrsf1b/Apoe/Rgma/Adam8/Gpld1/App/Snx9/Adra2a	8	0.0015748
P4	GO:0060026	convergent extension	8/5080	16/28943	0.00301361	0.00835109	0.00380393	Vangl2/Frzb/Lrp6/Zfp568/Wnt11/Sfrp1/Nkd1/Ptk7	8	0.0015748
P4	GO:0061101	neuroendocrine cell differentiation	8/5080	16/28943	0.00301361	0.00835109	0.00380393	Notch1/Jag1/Insm1/Fgf2/Wnt11/Ascl1/Otp/Fgf8	8	0.0015748
P4	GO:0061548	ganglion development	8/5080	16/28943	0.00301361	0.00835109	0.00380393	Nrp2/Insm1/Unc5c/Sema3a/Tulp3/Nrp1/Ascl1/Dicer1	8	0.0015748
P4	GO:0072673	lamellipodium morphogenesis	8/5080	16/28943	0.00301361	0.00835109	0.00380393	Vil1/Cd44/Src/Wasf2/Coro1c/Rreb1/Enpp2/Kank1	8	0.0015748
P4	GO:0086103	G protein-coupled receptor signaling pathway involved in heart process	8/5080	16/28943	0.00301361	0.00835109	0.00380393	Atp2b4/Src/Rap1gds1/Pde4b/Nos1/Cav1/Akap13/Ramp3	8	0.0015748
P4	GO:0090051	negative regulation of cell migration involved in sprouting angiogenesis	8/5080	16/28943	0.00301361	0.00835109	0.00380393	Notch1/Thbs1/Dll4/Klf4/Stard13/Map2k5/Hdac5/Meox2	8	0.0015748
P4	GO:0098696	regulation of neurotransmitter receptor localization to postsynaptic specialization membrane	8/5080	16/28943	0.00301361	0.00835109	0.00380393	Rapgef4/Prkcz/Magi2/Gpc6/Kalrn/Camk2a/Gpc4/Iqsec2	8	0.0015748
P4	GO:1902043	positive regulation of extrinsic apoptotic signaling pathway via death domain receptors	8/5080	16/28943	0.00301361	0.00835109	0.00380393	Thbs1/Mal/Stk4/Bmpr1b/Sfrp1/Timp3/Stk3/Trps1	8	0.0015748
P4	GO:0006635	fatty acid beta-oxidation	24/5080	78/28943	0.00304087	0.00841574	0.00383339	Acadl/Dbi/Abcb11/Slc27a2/Acoxl/Bdh2/Cnr1/Scp2/Acox3/Acacb/Acads/Tuba8/Irs2/Acaa1a/Pex7/Echdc1/Twist1/Auh/Acox2/Eci1/Ppard/Acaa2/Cpt1a/Abcd1	24	0.00472441
P4	GO:0042130	negative regulation of T cell proliferation	24/5080	78/28943	0.00304087	0.00841574	0.00383339	Cd44/Prnp/Tmem131l/Zbtb7b/Vtcn1/Cdkn2a/Tnfrsf14/Glmn/Mad1l1/Gpnmb/Tgfb1/Tspan32/Zc3h12d/Pawr/Lgals9/Foxj1/Ripor2/Dlg5/Sftpd/Dlg1/Cd86/Cblb/Tnfrsf21/Scgb1a1	24	0.00472441
P4	GO:2000379	positive regulation of reactive oxygen species metabolic process	24/5080	78/28943	0.00304087	0.00841574	0.00383339	Pid1/Hdac4/Grin1/Thbs1/Tlr4/Zc3h12a/Cd36/Hvcn1/Snca/Tgfb1/Plcg2/Agt/Tgfbr2/Foxo3/Mapt/Agtr1a/Syk/Nnt/Ptk2b/Adgrb1/App/Itgb2l/Sod2/Pdgfrb	24	0.00472441
P4	GO:0006606	protein import into nucleus	46/5080	177/28943	0.00310649	0.00858624	0.00391105	Prkcq/Notch1/Chp1/Hnf4a/Stk4/Pkia/Ppp3ca/Tek/Zc3h12a/Cd36/Fam53a/Ran/Mdfic/Bcl3/Tgfb1/Ptpn5/Arntl/Elavl1/Ing1/Tnpo2/Nup93/Cdh1/Agt/Uaca/Phip/Hyal2/Traf3ip2/Pttg1ip/Sqstm1/Akap1/Prkd1/Gli3/E2f3/Syk/Tnpo1/Pik3r1/Ipo11/Fgf9/Ipo5/Stk3/Angpt1/Lrrk2/Hcls1/Six3/Fam53c/Nup62cl	46	0.00905512
P4	GO:0002029	desensitization of G protein-coupled receptor signaling pathway	12/5080	30/28943	0.00317455	0.008717	0.00397061	Sag/Grm5/Arrb1/Apela/Necab2/Dnm2/Camk2b/Grk6/Drd3/App/Grk2/Grk5	12	0.0023622
P4	GO:0034311	diol metabolic process	12/5080	30/28943	0.00317455	0.008717	0.00397061	Sgpp2/Ephx1/Abca2/Lrp2/Acer2/Plpp3/Qdpr/Naaa/Sptlc2/Pcbd2/Plpp1/Gch1	12	0.0023622
P4	GO:0046339	diacylglycerol metabolic process	12/5080	30/28943	0.00317455	0.008717	0.00397061	Mogat1/Dgkd/Dgkz/Plb1/Dgat2/Avil/Dgkb/Plpp1/Dgkh/Dgkg/Dagla/Plce1	12	0.0023622
P4	GO:0048261	negative regulation of receptor-mediated endocytosis	12/5080	30/28943	0.00317455	0.008717	0.00397061	Abca2/Itgav/Pcsk9/Lrpap1/Ankrd13a/Atxn2/Rabgef1/Sh3gl3/Picalm/Necab2/Itgb3/Rin3	12	0.0023622
P4	GO:0090330	regulation of platelet aggregation	12/5080	30/28943	0.00317455	0.008717	0.00397061	Prkcq/Sh2b3/Mmrn1/Cd9/Ubash3b/Prkca/C1qtnf1/Syk/Ctsg/Dmtn/Emilin2/Prkg1	12	0.0023622
P4	GO:1905562	regulation of vascular endothelial cell proliferation	12/5080	30/28943	0.00317455	0.008717	0.00397061	Col4a3/Akt3/Dbh/Fgf2/Flt1/Hmgb1/Pparg/Fgfr1/Aldh1a2/Col18a1/Dicer1/Mef2c	12	0.0023622
P4	GO:0006971	hypotonic response	6/5080	10/28943	0.00320532	0.008717	0.00397061	Stk39/Slc12a5/Prkg2/Trpv4/Itga2/Mylk	6	0.0011811
P4	GO:0007158	neuron cell-cell adhesion	6/5080	10/28943	0.00320532	0.008717	0.00397061	Astn1/Tnr/Nlgn1/Astn2/Ret/Nrxn1	6	0.0011811
P4	GO:0007191	adenylate cyclase-activating dopamine receptor signaling pathway	6/5080	10/28943	0.00320532	0.008717	0.00397061	Gnas/Oprm1/Slc9a3r1/Adcy5/Drd3/Gnal	6	0.0011811
P4	GO:0021843	substrate-independent telencephalic tangential interneuron migration	6/5080	10/28943	0.00320532	0.008717	0.00397061	Cntn2/Lhx6/Nrg1/Nrg3/Arl13b/Arx	6	0.0011811
P4	GO:0021957	corticospinal tract morphogenesis	6/5080	10/28943	0.00320532	0.008717	0.00397061	Epha4/Zeb2/Slit2/Prdm8/Cdh11/Nin	6	0.0011811
P4	GO:0021979	hypothalamus cell differentiation	6/5080	10/28943	0.00320532	0.008717	0.00397061	Nrp2/Nhlh2/Sema3a/Ndnf/Nrp1/Otp	6	0.0011811
P4	GO:0032762	mast cell cytokine production	6/5080	10/28943	0.00320532	0.008717	0.00397061	Rasgrp1/Nr4a3/Kit/Rabgef1/Syk/Bcl6	6	0.0011811
P4	GO:0033034	positive regulation of myeloid cell apoptotic process	6/5080	10/28943	0.00320532	0.008717	0.00397061	Cd44/Cdkn2a/Pik3cd/Pik3cb/Sirt1/Mef2c	6	0.0011811
P4	GO:0033206	meiotic cytokinesis	6/5080	10/28943	0.00320532	0.008717	0.00397061	Shcbp1l/Fmn2/Spire2/Actr2/Washc5/Spire1	6	0.0011811
P4	GO:0035581	sequestering of extracellular ligand from receptor	6/5080	10/28943	0.00320532	0.008717	0.00397061	Grem2/Grem1/Fbn1/Nbl1/Ltbp1/Fbn2	6	0.0011811
P4	GO:0035907	dorsal aorta development	6/5080	10/28943	0.00320532	0.008717	0.00397061	Dll4/Rbpj/Ngfr/Bmpr1a/Acvrl1/Srf	6	0.0011811
P4	GO:0042421	norepinephrine biosynthetic process	6/5080	10/28943	0.00320532	0.008717	0.00397061	Gata3/Dbh/Insm1/Th/Moxd1/Epas1	6	0.0011811
P4	GO:0046834	lipid phosphorylation	6/5080	10/28943	0.00320532	0.008717	0.00397061	Dgkd/Dgkz/Agk/Dgkb/Dgkh/Dgkg	6	0.0011811
P4	GO:0048840	otolith development	6/5080	10/28943	0.00320532	0.008717	0.00397061	Atg4b/Atp2b2/Atg5/Oc90/Nox3/Ttc39c	6	0.0011811
P4	GO:0050957	equilibrioception	6/5080	10/28943	0.00320532	0.008717	0.00397061	Clrn1/Ush1c/Myo7a/Cdh23/Pcdh15/Ankfn1	6	0.0011811
P4	GO:0060710	chorio-allantoic fusion	6/5080	10/28943	0.00320532	0.008717	0.00397061	Bmp7/Vcam1/Lef1/Ccn1/Bmp5/Wnt7b	6	0.0011811
P4	GO:0072674	multinuclear osteoclast differentiation	6/5080	10/28943	0.00320532	0.008717	0.00397061	Tnfrsf11a/Ocstamp/Adam8/Cd109/Dcstamp/Sh3pxd2a	6	0.0011811
P4	GO:0086064	cell communication by electrical coupling involved in cardiac conduction	6/5080	10/28943	0.00320532	0.008717	0.00397061	Gja5/Sri/Tbx5/Cav1/Pde4d/Slc8a1	6	0.0011811
P4	GO:0090129	positive regulation of synapse maturation	6/5080	10/28943	0.00320532	0.008717	0.00397061	Dab2ip/Reln/Adgrl1/Camk2b/Nrxn1/Neurl1a	6	0.0011811
P4	GO:0090527	actin filament reorganization	6/5080	10/28943	0.00320532	0.008717	0.00397061	Hmcn1/Gsn/Bcar1/Mcu/Nedd9/Dmtn	6	0.0011811
P4	GO:0097104	postsynaptic membrane assembly	6/5080	10/28943	0.00320532	0.008717	0.00397061	Nlgn1/Ephb2/Magi2/Nrxn1/Cdh2/Nrxn2	6	0.0011811
P4	GO:0097119	postsynaptic density protein 95 clustering	6/5080	10/28943	0.00320532	0.008717	0.00397061	Zmynd8/Nlgn1/Reln/Nrxn1/Cdh2/Nrxn2	6	0.0011811
P4	GO:0098970	postsynaptic neurotransmitter receptor diffusion trapping	6/5080	10/28943	0.00320532	0.008717	0.00397061	Cacng8/Cacng3/Shisa6/Cacng4/Cacng5/Camk2a	6	0.0011811
P4	GO:1900119	positive regulation of execution phase of apoptosis	6/5080	10/28943	0.00320532	0.008717	0.00397061	Bok/Fap/Ptgis/Bcl10/Zc3h12a/Dlc1	6	0.0011811
P4	GO:0007343	egg activation	7/5080	13/28943	0.00325712	0.00878724	0.0040026	Astl/Plcb1/Tpst2/Plcz1/Camk2b/Myh9/Zp1	7	0.00137795
P4	GO:0007406	negative regulation of neuroblast proliferation	7/5080	13/28943	0.00325712	0.00878724	0.0040026	Kifap3/Prox1/Pax6/Bdnf/Ptn/Tgfb1/Vax1	7	0.00137795
P4	GO:0021860	pyramidal neuron development	7/5080	13/28943	0.00325712	0.00878724	0.0040026	Slc4a10/Dclk2/Atg7/Fgfr2/Disc1/Uqcrq/Zmiz1	7	0.00137795
P4	GO:0030953	astral microtubule organization	7/5080	13/28943	0.00325712	0.00878724	0.0040026	Clasp1/Pde4dip/Tacc3/Limk2/Dlg1/Ezr/Cep120	7	0.00137795
P4	GO:0033625	positive regulation of integrin activation	7/5080	13/28943	0.00325712	0.00878724	0.0040026	P2ry12/Cdh17/Piezo1/Plek/Skap1/Fermt2/Pcsk5	7	0.00137795
P4	GO:0042136	neurotransmitter biosynthetic process	7/5080	13/28943	0.00325712	0.00878724	0.0040026	Dbh/Gad1/Chrna7/Th/Moxd1/Chat/Dagla	7	0.00137795
P4	GO:0042761	very long-chain fatty acid biosynthetic process	7/5080	13/28943	0.00325712	0.00878724	0.0040026	Elovl6/Hacd4/Tecrl/Elovl5/Elovl2/Elovl7/Hacd2	7	0.00137795
P4	GO:0044557	relaxation of smooth muscle	7/5080	13/28943	0.00325712	0.00878724	0.0040026	Abcc8/Pawr/Adora2b/Kcnma1/Slc8a1/Grk2/Prkg1	7	0.00137795
P4	GO:0048070	regulation of developmental pigmentation	7/5080	13/28943	0.00325712	0.00878724	0.0040026	Bcl2/Zeb2/Bcl2l11/Adamts9/Kitl/Spns2/Adamts20	7	0.00137795
P4	GO:0060394	negative regulation of pathway-restricted SMAD protein phosphorylation	7/5080	13/28943	0.00325712	0.00878724	0.0040026	Grem1/Pmepa1/Pparg/Smad6/Lrp1/Ldlrad4/Smad7	7	0.00137795
P4	GO:0060601	lateral sprouting from an epithelium	7/5080	13/28943	0.00325712	0.00878724	0.0040026	Sulf1/Gli2/Vangl2/Bmp7/Fgfr2/Celsr1/Trp63	7	0.00137795
P4	GO:0099159	regulation of modification of postsynaptic structure	7/5080	13/28943	0.00325712	0.00878724	0.0040026	Cttnbp2/Cyfip1/Myh10/Baiap2/Kalrn/Itsn1/Myo5b	7	0.00137795
P4	GO:1901841	regulation of high voltage-gated calcium channel activity	7/5080	13/28943	0.00325712	0.00878724	0.0040026	Nos1ap/Cacnb2/Pde4b/Sri/Cacna2d1/Dysf/Fgf14	7	0.00137795
P4	GO:1902950	regulation of dendritic spine maintenance	7/5080	13/28943	0.00325712	0.00878724	0.0040026	Grin1/Prnp/Zmynd8/Grin2b/Apoe/Fyn/App	7	0.00137795
P4	GO:1905668	positive regulation of protein localization to endosome	7/5080	13/28943	0.00325712	0.00878724	0.0040026	Egf/Abhd17c/Zdhhc1/Sorl1/Mgat3/Ezr/Vegfa	7	0.00137795
P4	GO:0001960	negative regulation of cytokine-mediated signaling pathway	22/5080	70/28943	0.0033252	0.00895589	0.00407942	Ptprc/Ccdc3/Dcst1/Ptprf/Padi2/Slit2/Oas3/Sh2b3/Rabgef1/Cav1/Pparg/Gas6/Ppp2cb/Otud4/Nlrc5/Pias4/Irak3/Slit3/Rffl/Naip2/Ttll12/Robo1	22	0.00433071
P4	GO:0150076	neuroinflammatory response	22/5080	70/28943	0.0033252	0.00895589	0.00407942	Tlr4/Tnfrsf1b/Bpgm/Snca/Pparg/Cx3cl1/Plcg2/Agt/Ulk4/Lrp1/Adcy1/Clu/Adcy8/Lrrk2/Cd200r1/Cd200r4/Cd200r2/App/Ifngr2/Ttbk1/Dagla/Il33	22	0.00433071
P4	GO:0015812	gamma-aminobutyric acid transport	10/5080	23/28943	0.00338651	0.00908677	0.00413904	Cacnb4/Ntsr1/Htr6/Slc6a6/Slc6a1/Slc6a13/Cacna1a/Slc9a3r1/Grik1/Apba1	10	0.0019685
P4	GO:0030539	male genitalia development	10/5080	23/28943	0.00338651	0.00908677	0.00413904	Asb1/Wt1/Lgr4/Dhcr24/Tex15/Bmp5/Bmp6/Srd5a2/Greb1l/Fgf8	10	0.0019685
P4	GO:0045056	transcytosis	10/5080	23/28943	0.00338651	0.00908677	0.00413904	Pigr/Lrp2/Src/Lrpap1/Igf1r/Picalm/Lrp1/Mal2/Tg/Fshr	10	0.0019685
P4	GO:1902894	negative regulation of miRNA transcription	10/5080	23/28943	0.00338651	0.00908677	0.00413904	Hdac4/Nfib/Pparg/Tgfb1/Rara/Yy1/Ppara/App/Ppard/Srf	10	0.0019685
P4	GO:2001224	positive regulation of neuron migration	10/5080	23/28943	0.00338651	0.00908677	0.00413904	Il1r1/Dab2ip/Pax6/Rapgef2/Arhgef2/Sema3a/Reln/Ptprz1/Fbxo31/Shtn1	10	0.0019685
P4	GO:0015909	long-chain fatty acid transport	21/5080	66/28943	0.00345704	0.00926441	0.00421995	Acsl3/Pla2g4a/Pla2r1/Thbs1/Slc27a2/Ntsr1/Fabp5/Fabp4/Plin2/Pla2g5/Cd36/Pparg/Apoe/Irs2/Acsl1/Acsl6/Bdkrb2/Syk/Oc90/Drd3/Abcd1	21	0.00413386
P4	GO:0010614	negative regulation of cardiac muscle hypertrophy	13/5080	34/28943	0.0034615	0.00926863	0.00422188	Atp2b4/Notch1/Foxo1/Tnfrsf1b/Foxp1/Pparg/Smad3/Mlip/Akap1/Yy1/Jarid2/Ppara/Ctdp1	13	0.00255906
P4	GO:0090303	positive regulation of wound healing	20/5080	62/28943	0.00357672	0.00955725	0.00435335	Arfgef1/Thbs1/Duox2/Duox1/Plpp3/Cd36/Hpse/Hmgb1/St3gal4/Rreb1/Fermt2/Dmtn/Ccn4/Ano6/Mylk/Smoc2/Emilin2/Prkce/Kank1/Adra2a	20	0.00393701
P4	GO:1900182	positive regulation of protein localization to nucleus	27/5080	92/28943	0.00365815	0.00976266	0.00444691	Tgfb2/Prkcq/Cacnb4/Src/Wwtr1/Cdkn2a/Tek/Zc3h12a/Ran/Tgfb1/Ptpn5/Cdh1/Yap1/Uaca/Hyal2/Fyn/Limk2/Ngfr/Prkd1/Gli3/Pik3r1/Fermt2/Ipo5/Glis2/Parp9/Hcls1/Trim8	27	0.00531496
P4	GO:0043666	regulation of phosphoprotein phosphatase activity	19/5080	58/28943	0.00367907	0.00981034	0.00446863	Slc39a10/Mgat5/Ptprc/Magi2/Bod1l/Gna12/Calm3/Nuak1/Ppp1r12a/Pawr/Bod1/Ppp1r9b/Ppp1r1b/Vcan/Ppp6r2/Rcan1/Rock1/Ppp2r2b/Pdgfrb	19	0.00374016
P4	GO:0032715	negative regulation of interleukin-6 production	18/5080	54/28943	0.00375769	0.0100075	0.00455845	Inpp5d/Sirpa/Bpi/Bank1/Tlr4/Zc3h12a/Rabgef1/Flt3/Chrna7/Arrb1/Trim30a/Gas6/Muc16/Csk/Irak3/Foxj1/Cd200r1/Aqp4	18	0.00354331
P4	GO:2000008	regulation of protein localization to cell surface	15/5080	42/28943	0.00376467	0.010022	0.00456503	Erbb4/Abca12/Cd247/Abca2/Egf/Astn2/Kcnab2/Rab11fip5/Picalm/Cdh1/Gpd1l/Commd1/Hfe/Nedd4l/Gpm6b	15	0.00295276
P4	GO:0045663	positive regulation of myoblast differentiation	17/5080	50/28943	0.00380477	0.0101162	0.00460793	Neu2/Plcb1/Smarcd3/Csrp3/Zfhx3/Cdon/Smarcc1/Map3k5/Myf6/Dpf3/Ripor2/Mef2c/Pik3r1/Ranbp3l/Boc/Arid1b/Smarca2	17	0.00334646
P4	GO:0022038	corpus callosum development	11/5080	27/28943	0.00395376	0.0104604	0.00476473	Kif21b/Zeb2/Szt2/Ephb2/Prdm8/Coro1c/Ulk4/Rtn4rl1/Nin/Wdr37/Rtn4r	11	0.00216535
P4	GO:0032367	intracellular cholesterol transport	11/5080	27/28943	0.00395376	0.0104604	0.00476473	Pip4k2a/Abca2/Abca1/Pcsk9/Scp2/Ldlrap1/Lrp6/Tpcn2/Anxa2/Abcg1/Syt7	11	0.00216535
P4	GO:2000647	negative regulation of stem cell proliferation	11/5080	27/28943	0.00395376	0.0104604	0.00476473	Fgf2/Nfib/Rbpj/Wnt11/Cd109/Septin4/Gli3/Ptch1/Rarb/Fbln1/Nfatc1	11	0.00216535
P4	GO:0060986	endocrine hormone secretion	22/5080	71/28943	0.00403317	0.0106617	0.00485643	Ecrg4/Kdm5b/Gata3/Gnas/Aqp1/Rab11fip5/Pparg/Kcnq1/Fgfr1/Nrg1/Agt/Cyp19a1/Rab8b/Tacr2/Cyp27b1/C1qtnf1/Pomc/Agtr1a/Bmp6/Vdr/Runx1/Rab11fip3	22	0.00433071
P4	GO:0033151	V(D)J recombination	9/5080	20/28943	0.00407879	0.0107425	0.00489325	Dclre1c/Lef1/Hmgb1/Foxp1/Tcf7/Bcl11b/Yy1/Xrcc4/Prkdc	9	0.00177165
P4	GO:0036120	cellular response to platelet-derived growth factor stimulus	9/5080	20/28943	0.00407879	0.0107425	0.00489325	Src/Tlr4/Pparg/Iqgap1/Fyn/Mars1/Itgb3/Rasa1/Prkce	9	0.00177165
P4	GO:0048712	negative regulation of astrocyte differentiation	9/5080	20/28943	0.00407879	0.0107425	0.00489325	Gpr37l1/Dab1/Kdm4a/Ntrk3/Hmga2/Mycn/Id4/Mbd1/Mecp2	9	0.00177165
P4	GO:0050966	detection of mechanical stimulus involved in sensory perception of pain	9/5080	20/28943	0.00407879	0.0107425	0.00489325	Scn1a/Tlr4/Grm8/Grin2b/Bace1/Fyn/Pawr/Itga2/Htr2a	9	0.00177165
P4	GO:1904754	positive regulation of vascular associated smooth muscle cell migration	9/5080	20/28943	0.00407879	0.0107425	0.00489325	Igfbp5/Nr4a3/Iqgap1/Agt/Mdm2/Lrp1/Dock4/Fgf9/Pcsk5	9	0.00177165
P4	GO:0043154	negative regulation of cysteine-type endopeptidase activity involved in apoptotic process	25/5080	84/28943	0.00412327	0.0108419	0.00493852	Cd44/Thbs1/Src/Siah2/Klf4/Dhcr24/Rps6ka1/Aqp1/Snca/Arrb1/Gas6/Sh3rf1/Map2k5/Mdm2/Wnt9a/Rffl/Nle1/Naip2/Mrtfa/Nr4a1/Cryaa/Vegfa/Pax2/Xiap/Rps6ka3	25	0.00492126
P4	GO:0007602	phototransduction	12/5080	31/28943	0.00436283	0.0114298	0.00520628	Gpr88/Slc24a2/Opn1sw/Rho/Arrb1/Cngb1/Asic2/Slc24a4/Opn4/Rgr/Opn5/Pde6c	12	0.0023622
P4	GO:0035094	response to nicotine	12/5080	31/28943	0.00436283	0.0114298	0.00520628	Bcl2/Lypd1/Atp1a2/Chrna4/Cnr1/Tacr1/Chrna7/Kcnq1/Chrnb3/Chrnb4/Ppp1r1b/Ppara	12	0.0023622
P4	GO:0060037	pharyngeal system development	12/5080	31/28943	0.00436283	0.0114298	0.00520628	Eya1/Tgfb2/Plxna2/Gata3/Acvr1/Bmp7/Ece1/Bmp5/Ptch1/Bmpr1a/Adgrf4/Fgf8	12	0.0023622
P4	GO:2000242	negative regulation of reproductive process	24/5080	80/28943	0.00436605	0.0114318	0.00520719	Sulf1/Ptgds/Acvr1c/Grb14/Elf5/Wt1/Astl/Bcl2l1/Snai1/Bmp7/Gpr149/Shb/Kit/Tpst2/Ybx3/Prkaca/Serpinf1/Rad1/Zfpm2/Myh9/Rps6ka2/Spink13/Zp1/Ptgdr2	24	0.00472441
P4	GO:0006487	protein N-linked glycosylation	20/5080	63/28943	0.00439045	0.0114787	0.00522859	Mgat4a/Mgat5/Dolpp1/Ext2/Alg14/Slc39a8/Fut9/Ube2j1/B4galt1/Dhdds/Ddost/Mgat4d/Mgat4c/Mgat4b/Mgat5b/Serpina1b/Rft1/Uggt2/Mgat3/St6gal1	20	0.00393701
P4	GO:0035025	positive regulation of Rho protein signal transduction	13/5080	35/28943	0.00463442	0.0120822	0.00550346	Gpr55/Lpar1/Akap13/Arrb1/Mcf2l/Prag1/Ngfr/Net1/Arhgef3/Gpr20/Rtn4r/Robo1/Pdgfrb	13	0.00255906
P4	GO:0002068	glandular epithelial cell development	14/5080	39/28943	0.00479202	0.0124186	0.00565669	Fzd5/Pax6/Insm1/Hnf4a/Cdk6/Arntl/Muc2/Pgr/Sidt2/Bmp5/Rara/Bmp6/Rarb/Cdh2	14	0.00275591
P4	GO:0051349	positive regulation of lyase activity	14/5080	39/28943	0.00479202	0.0124186	0.00565669	Nos3/Nos1/Calcr/Ghrhr/Cacna1c/Adcy7/Adcy1/Adora2b/Tshr/Adcy2/Cacna1d/Fshr/Gnal/Fxn	14	0.00275591
P4	GO:0001574	ganglioside biosynthetic process	8/5080	17/28943	0.00482333	0.0124186	0.00565669	St8sia6/St6galnac6/St6galnac5/St6galnac3/St3gal3/St8sia2/St3gal1/B4galt6	8	0.0015748
P4	GO:0001886	endothelial cell morphogenesis	8/5080	17/28943	0.00482333	0.0124186	0.00565669	Arhgef26/Col24a1/Col15a1/Met/Col18a1/Pecam1/Col22a1/Heg1	8	0.0015748
P4	GO:0003198	epithelial to mesenchymal transition involved in endocardial cushion formation	8/5080	17/28943	0.00482333	0.0124186	0.00565669	Tgfb2/Notch1/Acvr1/Snai1/Heyl/Rbpj/Tgfbr2/Fgf8	8	0.0015748
P4	GO:0003222	ventricular trabecula myocardium morphogenesis	8/5080	17/28943	0.00482333	0.0124186	0.00565669	Tgfb2/Notch1/Dll4/Chd7/Rbpj/Nrg1/Bmpr1a/Heg1	8	0.0015748
P4	GO:0003413	chondrocyte differentiation involved in endochondral bone morphogenesis	8/5080	17/28943	0.00482333	0.0124186	0.00565669	Col27a1/Serpinh1/Scube2/Smpd3/Poc1a/Tgfbr2/Anxa6/Axin2	8	0.0015748
P4	GO:0006677	glycosylceramide metabolic process	8/5080	17/28943	0.00482333	0.0124186	0.00565669	Lct/St6galnac6/B3galt1/Ugt8a/St6galnac3/Ugcg/Fa2h/Galc	8	0.0015748
P4	GO:0042711	maternal behavior	8/5080	17/28943	0.00482333	0.0124186	0.00565669	Dbh/Brinp1/Oxtr/Npas3/Kalrn/Nr3c1/Mbd2/Gnaq	8	0.0015748
P4	GO:0051014	actin filament severing	8/5080	17/28943	0.00482333	0.0124186	0.00565669	Vil1/Srgap2/Gsn/Capg/Csrp3/Avil/Myh9/Svil	8	0.0015748
P4	GO:0060413	atrial septum morphogenesis	8/5080	17/28943	0.00482333	0.0124186	0.00565669	Tgfb2/Acvr1/Gja5/Notch2/Ccn1/Tbx5/Zfpm1/Gata4	8	0.0015748
P4	GO:0072234	metanephric nephron tubule development	8/5080	17/28943	0.00482333	0.0124186	0.00565669	Pax8/Lgr4/Fat4/Wwtr1/Aqp1/Yap1/Wnt7b/Pax2	8	0.0015748
P4	GO:0098974	postsynaptic actin cytoskeleton organization	8/5080	17/28943	0.00482333	0.0124186	0.00565669	Nos1ap/Wasf2/Ppp1r9a/Arhgef7/Myh10/Sipa1l1/Farp1/Adgrb1	8	0.0015748
P4	GO:1904936	interneuron migration	8/5080	17/28943	0.00482333	0.0124186	0.00565669	Cntn2/Lhx6/Reln/Evx1/Nr2f2/Fat3/Nr2f1/Arx	8	0.0015748
P4	GO:2000047	regulation of cell-cell adhesion mediated by cadherin	8/5080	17/28943	0.00482333	0.0124186	0.00565669	Notch1/Ptpru/Tjp1/Adam19/Bmp6/Rgcc/Ppm1f/Vegfa	8	0.0015748
P4	GO:0042789	mRNA transcription by RNA polymerase II	16/5080	47/28943	0.00485147	0.0124825	0.00568582	Ncoa2/Taf3/Rxra/Taf4/Hltf/Pparg/Anxa2/Ncbp3/Thra/Rara/Ncoa1/Ap3b1/Thrb/Vdr/Epas1/Taf4b	16	0.00314961
P4	GO:0030903	notochord development	10/5080	24/28943	0.00490252	0.0125272	0.00570614	Gli2/Crb2/Tead2/Wnt11/Tead1/Yap1/Col13a1/Cobl/Col2a1/T2	10	0.0019685
P4	GO:0042438	melanin biosynthetic process	10/5080	24/28943	0.00490252	0.0125272	0.00570614	Zeb2/a/Slc7a11/Rapgef2/Tyrp1/Oca2/Mc1r/Mfsd12/Dct/Slc45a2	10	0.0019685
P4	GO:0043586	tongue development	10/5080	24/28943	0.00490252	0.0125272	0.00570614	Wnt10a/Bdnf/Intu/Lef1/Bnc2/Prdm16/Cyp26b1/Wdpcp/Gli3/Wnt10b	10	0.0019685
P4	GO:0048485	sympathetic nervous system development	10/5080	24/28943	0.00490252	0.0125272	0.00570614	Tfap2b/Nrp2/Gata3/Insm1/Sema3a/Plxna4/Nrp1/Ascl1/Gdnf/Trp63	10	0.0019685
P4	GO:0050908	detection of light stimulus involved in visual perception	10/5080	24/28943	0.00490252	0.0125272	0.00570614	Crb1/Cacnb4/Cacna2d4/Cngb1/Grm6/Atp8a2/Sema5a/Sema5b/Prph2/Pcare	10	0.0019685
P4	GO:0050961	detection of temperature stimulus involved in sensory perception	10/5080	24/28943	0.00490252	0.0125272	0.00570614	Ntsr1/Tlr4/Rho/Ano1/Ephb1/Grik2/Pawr/Tac4/Opn4/Htr2a	10	0.0019685
P4	GO:0046496	nicotinamide nucleotide metabolic process	21/5080	68/28943	0.00510993	0.0130519	0.00594518	Fmo1/Pgd/H6pd/Kcnab2/Rbks/Aldh1l1/Qprt/Ido2/Me1/Nmnat3/Gpd1l/Txnrd1/Gck/Sarm1/Fdxr/Rptor/Macroh2a1/Nnt/Tkt/Haao/Me2	21	0.00413386
P4	GO:0002089	lens morphogenesis in camera-type eye	11/5080	28/28943	0.00549281	0.0139287	0.00634455	Pou2f1/Prox1/Bcar3/Ski/Hipk2/Nectin1/Meis1/Nectin3/Cryaa/Six3/Shroom2	11	0.00216535
P4	GO:0018126	protein hydroxylation	11/5080	28/28943	0.00549281	0.0139287	0.00634455	Asph/P3h1/P3h3/P4ha3/Plod2/P4htm/Pah/P4ha2/Jmjd4/Egln3/P3h2	11	0.00216535
P4	GO:0032469	endoplasmic reticulum calcium ion homeostasis	11/5080	28/28943	0.00549281	0.0139287	0.00634455	Bcl2/Tgm2/Camk2d/Rap1gds1/Wfs1/Itpr1/Pacs2/Tmtc4/Kctd17/App/Thada	11	0.00216535
P4	GO:0045822	negative regulation of heart contraction	11/5080	28/28943	0.00549281	0.0139287	0.00634455	Atp1a2/Zc3h12a/Sri/Nos1/Prkca/Chrm3/Pik3r1/Pde4d/Adra1a/Bin1/Grk2	11	0.00216535
P4	GO:0046716	muscle cell cellular homeostasis	11/5080	28/28943	0.00549281	0.0139287	0.00634455	Chrna1/Aldoart1/Cav1/Tgfb1/Csrp3/Large1/Prkca/Srf/Fxn/Mtm1/Dmd	11	0.00216535
P4	GO:0048820	hair follicle maturation	11/5080	28/28943	0.00549281	0.0139287	0.00634455	Mreg/Tgfb2/Notch1/Nom1/Rbpj/Ercc2/Barx2/Nsun2/Wnt10b/Ppard/Dsg4	11	0.00216535
P4	GO:0032755	positive regulation of interleukin-6 production	30/5080	108/28943	0.0055331	0.0139287	0.00634455	Arid5a/Il1rl2/Inava/Tnfsf4/Ifih1/Lbp/Arhgef2/Ccn1/Ripk2/Tlr4/Cd36/Trpv4/Hmgb1/Il17ra/Nod2/Plcg2/Pou2af1/Hyal2/Bsg/Adora2b/Lgals9/Twist1/Syk/Il1rap/Zbtb20/App/Cd74/Mbp/Grk2/Il33	30	0.00590551
P4	GO:0001768	establishment of T cell polarity	7/5080	14/28943	0.00553335	0.0139287	0.00634455	Gsn/Cyp26b1/Traf3ip2/Dock2/Ripor2/Myh9/Dock8	7	0.00137795
P4	GO:0010359	regulation of anion channel activity	7/5080	14/28943	0.00553335	0.0139287	0.00634455	Prnp/Abcb1b/Grm5/Ano9/Hk1/Prkca/Grk6	7	0.00137795
P4	GO:0010642	negative regulation of platelet-derived growth factor receptor signaling pathway	7/5080	14/28943	0.00553335	0.0139287	0.00634455	Ptprj/Phf14/Snca/Ndrg4/Lrp1/Myocd/Slc9a3r1	7	0.00137795
P4	GO:0010882	regulation of cardiac muscle contraction by calcium ion signaling	7/5080	14/28943	0.00553335	0.0139287	0.00634455	Hdac4/Atp1b1/Casq2/Ank2/Ryr2/Slc8a1/Dmd	7	0.00137795
P4	GO:0032328	alanine transport	7/5080	14/28943	0.00553335	0.0139287	0.00634455	Slc6a17/Slc6a6/Slc36a4/Slc36a3/Slc36a1/Slc38a2/Slc38a5	7	0.00137795
P4	GO:0034393	positive regulation of smooth muscle cell apoptotic process	7/5080	14/28943	0.00553335	0.0139287	0.00634455	Stk4/Cdkn2a/Pparg/Arrb1/Map2k4/E2f3/Sod2	7	0.00137795
P4	GO:0042487	regulation of odontogenesis of dentin-containing tooth	7/5080	14/28943	0.00553335	0.0139287	0.00634455	Wnt10a/Ngfr/Dicer1/Rspo2/Runx2/Apcdd1/Fgf8	7	0.00137795
P4	GO:0045060	negative thymic T cell selection	7/5080	14/28943	0.00553335	0.0139287	0.00634455	Zap70/Ptprc/Atg5/Dock2/Gli3/Cd74/Fas	7	0.00137795
P4	GO:0045793	positive regulation of cell size	7/5080	14/28943	0.00553335	0.0139287	0.00634455	Rb1cc1/Akt3/Trp73/Slc26a5/Ret/Ahr/Prr16	7	0.00137795
P4	GO:0045906	negative regulation of vasoconstriction	7/5080	14/28943	0.00553335	0.0139287	0.00634455	Nos1/Mmp2/Cx3cl1/Arhgap42/Ahr/Dock4/Dusp5	7	0.00137795
P4	GO:0046548	retinal rod cell development	7/5080	14/28943	0.00553335	0.0139287	0.00634455	Rp1/Trpm1/Ahi1/Ntrk2/Rpgrip1/Nrl/Rorb	7	0.00137795
P4	GO:0048733	sebaceous gland development	7/5080	14/28943	0.00553335	0.0139287	0.00634455	Wnt10a/Zdhhc21/Rbpj/Fa2h/Ext1/Cbx7/Krt76	7	0.00137795
P4	GO:0051967	negative regulation of synaptic transmission, glutamatergic	7/5080	14/28943	0.00553335	0.0139287	0.00634455	Grik3/Grik2/Hcn1/Htr2a/Drd3/Grik1/Prkn	7	0.00137795
P4	GO:0061140	lung secretory cell differentiation	7/5080	14/28943	0.00553335	0.0139287	0.00634455	Fndc3b/Nfib/Aimp2/Foxp1/Ascl1/Agr2/Foxp4	7	0.00137795
P4	GO:0072224	metanephric glomerulus development	7/5080	14/28943	0.00553335	0.0139287	0.00634455	Wt1/Lgr4/Aqp1/Ret/Lamb2/Pdgfrb/Pax2	7	0.00137795
P4	GO:0090179	planar cell polarity pathway involved in neural tube closure	7/5080	14/28943	0.00553335	0.0139287	0.00634455	Vangl2/Grhl3/Lrp6/Sfrp1/Celsr1/Dvl3/Ptk7	7	0.00137795
P4	GO:0099151	regulation of postsynaptic density assembly	7/5080	14/28943	0.00553335	0.0139287	0.00634455	Ptprd/Grid2/Ntrk3/Nptx1/Sipa1l1/Il1rap/Nrxn1	7	0.00137795
P4	GO:0106072	negative regulation of adenylate cyclase-activating G protein-coupled receptor signaling pathway	7/5080	14/28943	0.00553335	0.0139287	0.00634455	Atp2b4/Pde4b/Crtc3/Mrap2/Oprm1/Grk2/Grk5	7	0.00137795
P4	GO:1905048	regulation of metallopeptidase activity	7/5080	14/28943	0.00553335	0.0139287	0.00634455	Reck/Antxr1/Picalm/Sorl1/Timp3/Rhbdf2/Mbp	7	0.00137795
P4	GO:1905063	regulation of vascular associated smooth muscle cell differentiation	7/5080	14/28943	0.00553335	0.0139287	0.00634455	Nfatc2/Cth/Kit/Myocd/Fgf9/Sod2/Nfatc1	7	0.00137795
P4	GO:2000343	positive regulation of chemokine (C-X-C motif) ligand 2 production	7/5080	14/28943	0.00553335	0.0139287	0.00634455	Ccn1/Mcoln2/Tlr4/Hmgb1/Lrp1/Cd74/Mbp	7	0.00137795
P4	GO:0031929	TOR signaling	35/5080	131/28943	0.00571043	0.0143576	0.0065399	Pkhd1/Sh3bp4/Rnf152/Akt3/Gata3/Mapkap1/Prr5l/Rragd/Szt2/Htr6/Reln/Depdc5/Gpat3/Castor2/Gna12/Card11/Slc7a1/Cntnap2/Arntl/Gas6/Disc1/Sik3/Fbxo9/Minar1/Sesn1/Sirt1/Larp1/Rptor/Slc38a9/Deptor/Prr5/Clec16a/Telo2/Lars/Mtm1	35	0.00688976
P4	GO:0003044	regulation of systemic arterial blood pressure mediated by a chemical signal	18/5080	56/28943	0.00579123	0.0145437	0.00662467	Gja5/Enpep/Ece1/Nos3/Tacr1/Oxtr/Nr3c2/Hsd11b2/Agt/Adra1b/Rasl10b/Ace3/Chrm3/Agtr1a/Adra1a/Drd3/Rps6ka2/Sod2	18	0.00354331
P4	GO:0043507	positive regulation of JUN kinase activity	18/5080	56/28943	0.00579123	0.0145437	0.00662467	Fzd5/Epha4/Tnfrsf11a/Vangl2/Dab2ip/Zeb2/Rps3/Sash1/Map3k5/Map2k4/Syk/Ror2/Map3k1/Ptk2b/Dvl3/Map3k13/Map3k4/Fzd8	18	0.00354331
P4	GO:0002763	positive regulation of myeloid leukocyte differentiation	22/5080	73/28943	0.00582793	0.0146187	0.00665885	Ocstamp/Gnas/Notch2/Cd101/Lef1/Ppp3ca/Ctnnbip1/Tesc/Cd4/Tgfb1/Kitl/Ikzf1/Itgb3/Prkca/Ror2/Tnfsf11/Dcstamp/Hcls1/Runx1/Cd74/Csf1r/Ppargc1b	22	0.00433071
P4	GO:0061512	protein localization to cilium	22/5080	73/28943	0.00582793	0.0146187	0.00665885	Ttc21b/Invs/Wdr19/Ttc26/Ift122/Tulp3/Tub/Zfp423/Bbs2/Bbs9/Zdhhc3/Tbc1d32/Dnah11/Mapk15/Ropn1/Arl13b/Rab11fip3/Pcare/Cfap53/Ehd1/Cc2d2b/Cfap58	22	0.00433071
P4	GO:0007041	lysosomal transport	33/5080	122/28943	0.00583788	0.014638	0.00666762	Tgfbrap1/Als2/Sptbn5/Snx27/Sort1/Pcsk9/Scarb2/Ccdc91/Cacng8/Cacng3/Cln3/Tpcn2/Hook2/Sorl1/Stx7/Lrp1/Stx8/Plekhm1/Cacng4/Cacng5/Vps41/Kif13a/Ap3b1/Clu/Dennd3/Clec16a/Prkn/Igf2r/Ehd3/Pik3c3/Bin1/Epg5/Mtm1	33	0.00649606
P4	GO:0010259	multicellular organism aging	12/5080	32/28943	0.00588182	0.014708	0.00669951	Slc1a2/Alpl/Gna12/Wrn/Hyal2/Sec63/Adra1b/Agtr1a/Adra1a/Trp63/Rnf165/Gnaq	12	0.0023622
P4	GO:0034260	negative regulation of GTPase activity	12/5080	32/28943	0.00588182	0.014708	0.00669951	Arfgef1/Sh3bp4/Dab2ip/Rap1gds1/Rcc2/Arrb1/Bcas3/Pecam1/Ttc8/Lrch1/Spry2/Lrrk2	12	0.0023622
P4	GO:0060390	regulation of SMAD protein signal transduction	12/5080	32/28943	0.00588182	0.014708	0.00669951	Wwtr1/Veph1/Pparg/Tgfb1/Rbpms/Nup93/Cilp/Lrp1/Sptbn1/Tgfb3/Bmp6/Bmpr1a	12	0.0023622
P4	GO:0072337	modified amino acid transport	12/5080	32/28943	0.00588182	0.014708	0.00669951	Lrp2/Slc13a3/Slc7a11/Slc6a13/Slc19a1/Slc22a4/Slc25a39/Slc9a3r1/Slc38a2/Slc3a1/Slc22a8/Slc16a12	12	0.0023622
P4	GO:0046718	viral entry into host cell	29/5080	104/28943	0.00594837	0.0148448	0.00676182	Gsn/Itgav/AU040320/Trim62/Tmprss11d/Tmprss11a/Tmprss11e/Tpcn1/Cav1/Cd4/Uvrag/Trim30a/Tpcn2/Insr/Gas6/Nrp1/Nectin1/Hyal2/Hs3st5/Bsg/Trim25/Itgb3/Agtr1a/Ctsb/Ciita/Tmprss2/Cd74/Grk2/Trim8	29	0.00570866
P4	GO:0046638	positive regulation of alpha-beta T cell differentiation	17/5080	52/28943	0.00597232	0.0148448	0.00676182	Zap70/Tnfsf4/Itpkb/Hlx/Zbtb7b/Ripk2/Shb/Runx3/Prkcz/Il4ra/Zbtb16/Tgfbr2/Rara/Gli3/Syk/Ap3b1/Runx1	17	0.00334646
P4	GO:0060251	regulation of glial cell proliferation	17/5080	52/28943	0.00597232	0.0148448	0.00676182	Notch1/Prkci/Cdkn2b/Ski/Flt1/Ptn/Abcc8/Ascl2/Nrg1/Vegfc/Slc7a5/Ntn1/Dicer1/Atxn1/Etv5/Fas/Mecp2	17	0.00334646
P4	GO:0061028	establishment of endothelial barrier	17/5080	52/28943	0.00597232	0.0148448	0.00676182	Rapgef1/Plcb1/Ppp1r16b/Rapgef2/Zdhhc21/Abcb1b/Hpse/Tjp1/S1pr2/Pecam1/Dicer1/Pde4d/Akap11/Ezr/Vegfa/Rock1/Tjp2	17	0.00334646
P4	GO:1903426	regulation of reactive oxygen species biosynthetic process	17/5080	52/28943	0.00597232	0.0148448	0.00676182	Hdac4/Grin1/Tlr4/Slc25a33/Cd36/Alox5/Plcg2/Eef1a1/Ccn6/Fyn/Foxo3/Sirt1/Adgrb1/Ppara/Prkn/Sod2/Abcd1	17	0.00334646
P4	GO:0001547	antral ovarian follicle growth	6/5080	11/28943	0.0060081	0.0148448	0.00676182	Tnfaip6/Gpr149/Bmpr1b/Scaper/Esr1/Foxo3	6	0.0011811
P4	GO:0003139	secondary heart field specification	6/5080	11/28943	0.0060081	0.0148448	0.00676182	Lrp2/Smarcd3/Rbpj/Wnt11/Axin2/Mef2c	6	0.0011811
P4	GO:0010807	regulation of synaptic vesicle priming	6/5080	11/28943	0.0060081	0.0148448	0.00676182	Rims1/Stxbp1/Napb/Napa/Unc13a/Stxbp5	6	0.0011811
P4	GO:0014832	urinary bladder smooth muscle contraction	6/5080	11/28943	0.0060081	0.0148448	0.00676182	Atp2b4/P2rx3/Tacr1/Cacna1c/Kcnma1/Htr2a	6	0.0011811
P4	GO:0015810	aspartate transmembrane transport	6/5080	11/28943	0.0060081	0.0148448	0.00676182	Slc25a12/Slc13a3/Lrrc8d/Slc25a13/Slc25a18/Slc3a1	6	0.0011811
P4	GO:0019227	neuronal action potential propagation	6/5080	11/28943	0.0060081	0.0148448	0.00676182	Cacnb4/Scn1a/Clcn1/Ntrk3/Nrcam/Ntrk2	6	0.0011811
P4	GO:0032224	positive regulation of synaptic transmission, cholinergic	6/5080	11/28943	0.0060081	0.0148448	0.00676182	Musk/Tacr1/Lama2/Tacr2/Ngfr/Nalcn	6	0.0011811
P4	GO:0033212	iron import into cell	6/5080	11/28943	0.0060081	0.0148448	0.00676182	Steap3/Slc39a8/Tfr2/Hfe/Slc39a14/Slc11a2	6	0.0011811
P4	GO:0035336	long-chain fatty-acyl-CoA metabolic process	6/5080	11/28943	0.0060081	0.0148448	0.00676182	Acsl3/Acot7/Far2/Dgat2/Acsl1/Acsl6	6	0.0011811
P4	GO:0035701	hematopoietic stem cell migration	6/5080	11/28943	0.0060081	0.0148448	0.00676182	Ptprc/Kit/Gas6/Bcl11b/Ext1/Jam2	6	0.0011811
P4	GO:0048149	behavioral response to ethanol	6/5080	11/28943	0.0060081	0.0148448	0.00676182	Dbh/Usp46/Eps8/Chrna7/Oprm1/Unc79	6	0.0011811
P4	GO:0048263	determination of dorsal identity	6/5080	11/28943	0.0060081	0.0148448	0.00676182	Grem2/Acvr1/Grem1/Nbl1/Sostdc1/Map3k4	6	0.0011811
P4	GO:0050774	negative regulation of dendrite morphogenesis	6/5080	11/28943	0.0060081	0.0148448	0.00676182	Rapgef2/Ppp3ca/Cit/Tlx2/Trpc6/Trpc5	6	0.0011811
P4	GO:0061299	retina vasculature morphogenesis in camera-type eye	6/5080	11/28943	0.0060081	0.0148448	0.00676182	Col4a1/Nrp1/Rhoj/Slc4a7/Lama1/Lrp5	6	0.0011811
P4	GO:0090037	positive regulation of protein kinase C signaling	6/5080	11/28943	0.0060081	0.0148448	0.00676182	Phlpp1/Wnt11/Mc1r/Adgrv1/Adra1a/Vegfa	6	0.0011811
P4	GO:0120197	mucociliary clearance	6/5080	11/28943	0.0060081	0.0148448	0.00676182	Spag16/Cfap221/Cfap54/Dnah9/Nek10/Cfap43	6	0.0011811
P4	GO:1902946	protein localization to early endosome	6/5080	11/28943	0.0060081	0.0148448	0.00676182	Egf/Nrp1/Sorl1/Mgat3/Ezr/Vegfa	6	0.0011811
P4	GO:1903431	positive regulation of cell maturation	6/5080	11/28943	0.0060081	0.0148448	0.00676182	Bcl2/Ngf/Ret/Bnc1/Map3k13/Runx1	6	0.0011811
P4	GO:2000727	positive regulation of cardiac muscle cell differentiation	6/5080	11/28943	0.0060081	0.0148448	0.00676182	Grem1/Tgfb1/Efnb2/Nrg1/Myocd/Mef2c	6	0.0011811
P4	GO:2001204	regulation of osteoclast development	6/5080	11/28943	0.0060081	0.0148448	0.00676182	Fbn1/Fbxw7/Notch2/Tnfsf11/Siglec15/Tjp2	6	0.0011811
P4	GO:0016486	peptide hormone processing	9/5080	21/28943	0.00603853	0.0148799	0.00677783	Disp1/Scg5/Pcsk2/Ece1/Pcsk6/Cpe/Pcsk1/Yipf5/Pcsk5	9	0.00177165
P4	GO:0045722	positive regulation of gluconeogenesis	9/5080	21/28943	0.00603853	0.0148799	0.00677783	Wdr5/Hnf4a/Foxo1/Cyp2j6/Dgat2/Sirt1/Ppara/Kat2b/Tcf7l2	9	0.00177165
P4	GO:0046653	tetrahydrofolate metabolic process	9/5080	21/28943	0.00603853	0.0148799	0.00677783	Atic/Mthfr/Mthfd2l/Aldh1l1/Mthfd1l/Mthfd1/Mtr/Dmgdh/Gch1	9	0.00177165
P4	GO:0048569	post-embryonic animal organ development	9/5080	21/28943	0.00603853	0.0148799	0.00677783	Fzd5/Bcl2l11/Klf4/Flt1/Myo7a/Cdh23/Ahr/Bcl11b/Vegfa	9	0.00177165
P4	GO:0150146	cell junction disassembly	9/5080	21/28943	0.00603853	0.0148799	0.00677783	Map4k4/Epha4/Ngef/Iqsec1/Abcc8/Tgfb3/Pik3r1/Ston1/Mapre2	9	0.00177165
P4	GO:0035115	embryonic forelimb morphogenesis	13/5080	36/28943	0.00610644	0.015007	0.00683572	Reck/Tbx5/Wnt7a/Ift122/Cacna1c/Lrp6/Aldh1a2/Wnt9a/Wnt3/Twist1/Rspo2/Trp63/Runx2	13	0.00255906
P4	GO:0048009	insulin-like growth factor receptor signaling pathway	13/5080	36/28943	0.00610644	0.015007	0.00683572	Igfbp5/Plcb1/Myorg/Ghrhr/Igf1r/Cilp/Bmp5/Phip/Grb10/Atxn1/Pik3r1/Atxn7/Ghr	13	0.00255906
P4	GO:0120033	negative regulation of plasma membrane bounded cell projection assembly	13/5080	36/28943	0.00610644	0.015007	0.00683572	Rap1gap/Capzb/Slit2/Arhgap24/Evi5l/Yap1/Dnm2/Tbc1d30/Limk2/Arhgap44/Evl/Nrxn1/Kank1	13	0.00255906
P4	GO:0010830	regulation of myotube differentiation	15/5080	44/28943	0.00619475	0.0151661	0.00690817	Neu2/Hdac4/Bcl2/Notch1/Plpp7/Bdnf/Rbm38/Cyp26b1/Csrp3/Atp11a/Piezo1/Myf6/Myocd/Hdac5/Nln	15	0.00295276
P4	GO:0044275	cellular carbohydrate catabolic process	15/5080	44/28943	0.00619475	0.0151661	0.00690817	Rb1cc1/Neu2/Lct/Pygb/Ppp1r3d/Pgm1/Pgd/Scarb2/Gusb/Hmgb1/Mgam/Adra1b/Rptor/Pygl/Aoah	15	0.00295276
P4	GO:0046326	positive regulation of glucose import	15/5080	44/28943	0.00619475	0.0151661	0.00690817	Erbb4/Slc1a2/Prkci/Klf15/Mef2a/Fgf15/Insr/Irs2/Osbpl8/C1qtnf2/Rasa1/Ocln/Rhoq/Sorbs1/Gpc3	15	0.00295276
P4	GO:0046464	acylglycerol catabolic process	15/5080	44/28943	0.00619475	0.0151661	0.00690817	Cps1/Abhd12/Faah/Plb1/Mgll/Abhd2/Sorl1/Lipc/Gpld1/Pnpla5/Pnpla3/Pnpla1/Lipg/Dagla/Pnliprp2	15	0.00295276
P4	GO:0045930	negative regulation of mitotic cell cycle	58/5080	241/28943	0.00625607	0.0152987	0.00696859	Bard1/Bcl2/Brinp3/Brinp2/Nacc2/Cacnb4/Acvr1/Map3k20/Dgkz/Aven/Bub1b/Hnf4a/Bmp7/Rbm38/Jade1/Cenpe/Klf4/Ptpn3/Brinp1/Cdk5rap2/Cdkn2b/Plk3/Rint1/Babam2/Pkd2/Rad9b/Mad1l1/Gpnmb/Anapc15/Stk33/Dcun1d3/Fgfr2/Myo16/Fbxo31/Kank2/Nek11/Ctdspl/Esr1/Zc3h12d/Heca/Zwint/Fbxo7/Cradd/Mdm2/Hmga2/Ctdsp2/Tom1l2/Nle1/Tex14/Slc9a3r1/Foxn3/Ppp2r5c/Foxc1/Rgcc/Prkdc/Dlg1/Msh2/Fam122c	58	0.0114173
P4	GO:0001708	cell fate specification	31/5080	114/28943	0.00679406	0.0165781	0.00755135	Eya1/Gli2/Notch1/Tbr1/Pax6/Fgf2/Esrp1/Rbpj/Tbx5/Chd4/Tead4/Ntrk3/Tenm4/Wnt11/Sox6/Fgfr1/Cdon/Isl2/Apc2/Ascl1/Tbx2/Myt1l/Gsc/Mta1/Gli3/Ptch1/Bmpr1a/Otx2/Mta3/Pax2/Sufu	31	0.00610236
P4	GO:0000381	regulation of alternative mRNA splicing, via spliceosome	19/5080	61/28943	0.0067973	0.0165781	0.00755135	Celf2/Rbm38/Mbnl1/Celf3/Srsf12/Raver2/Srrm4/Nova2/Hnrnpl/Ptbp1/Zbtb7a/Celf5/Rbfox3/Fam172a/Mbnl2/Khdrbs3/Rbfox2/Rbfox1/Celf4	19	0.00374016
P4	GO:0031663	lipopolysaccharide-mediated signaling pathway	19/5080	61/28943	0.0067973	0.0165781	0.00755135	Stat1/Spi1/Bpi/Lbp/Bcl10/Ripk2/Tlr4/Nos3/Irak2/Tgfb1/Trim30a/Cx3cl1/Plcg2/Sash1/Prkca/Ly86/Bmp6/Cd180/Prkce	19	0.00374016
P4	GO:0007202	activation of phospholipase C activity	10/5080	25/28943	0.00690289	0.0167467	0.00762814	Gpr55/Lpar1/Txk/Adcyap1r1/Dlc1/Agt/Adra1a/Htr2a/Cd86/Gnaq	10	0.0019685
P4	GO:0048857	neural nucleus development	10/5080	25/28943	0.00690289	0.0167467	0.00762814	Bcl2/Fgf2/Nfib/Foxp2/Cacna1a/Kirrel3/Ascl1/Slc4a7/Kcne1/Arx	10	0.0019685
P4	GO:0050765	negative regulation of phagocytosis	10/5080	25/28943	0.00690289	0.0167467	0.00762814	Sirpa/Hmgb1/Dysf/Atg7/Tgfb1/Siglece/Csk/Atg5/Sftpd/Cd47	10	0.0019685
P4	GO:0071577	zinc ion transmembrane transport	10/5080	25/28943	0.00690289	0.0167467	0.00762814	Slc39a10/Tmem163/Slc39a13/Slc39a8/Trpm2/Slc39a3/Slc39a11/Slc39a14/Slc30a8/Slc1a1	10	0.0019685
P4	GO:1903533	regulation of protein targeting	18/5080	57/28943	0.00710171	0.017216	0.00784193	Stom/Prnp/Kcnb1/Fbxw7/Cdkn2a/Ptpn5/Cib1/Cemip/4930550C14Rik/Fyn/Ank3/Bnip3l/Dmtn/Siah3/Lrrk2/Kcne1/Mtcl1/Slc1a1	18	0.00354331
P4	GO:0006491	N-glycan processing	8/5080	18/28943	0.00736041	0.0177428	0.00808188	Mgat4a/St8sia6/Man1c1/St8sia1/St8sia2/Man1a/Man2a1/St8sia5	8	0.0015748
P4	GO:0010470	regulation of gastrulation	8/5080	18/28943	0.00736041	0.0177428	0.00808188	Clasp1/Crb2/Hnf4a/Tenm4/Phldb1/Clasp2/Otx2/Phldb2	8	0.0015748
P4	GO:0019755	one-carbon compound transport	8/5080	18/28943	0.00736041	0.0177428	0.00808188	Slc12a1/Aqp7/Aqp3/Aqp1/Car12/Rhag/Aqp4/Slc14a2	8	0.0015748
P4	GO:0035493	SNARE complex assembly	8/5080	18/28943	0.00736041	0.0177428	0.00808188	Stxbp1/Snap25/Snca/Uvrag/Septin8/Stxbp6/Trim9/Cltrn	8	0.0015748
P4	GO:0090205	positive regulation of cholesterol metabolic process	8/5080	18/28943	0.00736041	0.0177428	0.00808188	Scp2/Ces1e/Ces1f/Ces1g/Scap/Sec14l2/Abcg1/Fgf1	8	0.0015748
P4	GO:0097623	potassium ion export across plasma membrane	8/5080	18/28943	0.00736041	0.0177428	0.00808188	Kcnt2/Kcnb1/Kcnd3/Kcnh2/Kcnq1/Kcnk5/Dlg1/Kcne1	8	0.0015748
P4	GO:1900221	regulation of amyloid-beta clearance	8/5080	18/28943	0.00736041	0.0177428	0.00808188	Lrpap1/Apoe/Lrp1/Myocd/Clu/App/Srf/Rock1	8	0.0015748
P4	GO:1901077	regulation of relaxation of muscle	8/5080	18/28943	0.00736041	0.0177428	0.00808188	Camk2d/Pde4b/Sri/Abcc8/Pawr/Akap6/Pde4d/Grk2	8	0.0015748
P4	GO:1905664	regulation of calcium ion import across plasma membrane	8/5080	18/28943	0.00736041	0.0177428	0.00808188	Prnp/Ppp3ca/Calcr/Cav1/Fyn/Ramp3/P2rx5/Agtr1a	8	0.0015748
P4	GO:2000369	regulation of clathrin-dependent endocytosis	8/5080	18/28943	0.00736041	0.0177428	0.00808188	Dgkd/Sh3gl2/Dnajc6/Bmp2k/Hip1r/Aak1/Sh3gl3/Dnm2	8	0.0015748
P4	GO:0032436	positive regulation of proteasomal ubiquitin-dependent protein catabolic process	26/5080	92/28943	0.00736964	0.0177517	0.00808595	Plk3/Nub1/Fbxw8/Cav1/Atg7/Sh3rf1/Cbfa2t3/Pias1/Gclc/Rnf217/Sh3rf3/Mdm2/Axin2/Sumo2/Trib2/Rnf144a/Rnf144b/Nkd2/Rnf180/Clu/Csnk1e/Lrrk2/Prkn/Sh3rf2/Smad7/Il33	26	0.00511811
P4	GO:0051289	protein homotetramerization	17/5080	53/28943	0.00738177	0.0177544	0.00808715	Gls/Cryz/Cth/Pkd2/Acacb/Crtc3/Cbr4/Crtc1/Aldh1a2/Me1/Trpm2/Thg1l/Evl/Hcn1/Aqp2/Sod2/Aqp4	17	0.00334646
P4	GO:0010971	positive regulation of G2/M transition of mitotic cell cycle	11/5080	29/28943	0.00746718	0.0178995	0.00815326	Pbx1/Camk2d/Rcc2/Smarcd3/Rad51b/Wnt10b/App/Brd4/Mta3/Lmnb1/Mecp2	11	0.00216535
P4	GO:0032770	positive regulation of monooxygenase activity	11/5080	29/28943	0.00746718	0.0178995	0.00815326	Scarb1/Fgf23/Apoe/Pik3cb/Esr1/Cyp27b1/Gch1/Ptk2b/Gdnf/Npr3/Vdr	11	0.00216535
P4	GO:0042044	fluid transport	11/5080	29/28943	0.00746718	0.0178995	0.00815326	Sctr/Ext2/Mylk2/Aqp7/Aqp3/Aqp1/Itpr1/Scnn1b/Ext1/Aqp2/Aqp4	11	0.00216535
P4	GO:0051560	mitochondrial calcium ion homeostasis	11/5080	29/28943	0.00746718	0.0178995	0.00815326	Tgm2/Mcub/Rap1gds1/Disc1/Mcu/Micu1/Anxa6/Slc8a3/Micu2/Prkce/Afg3l2	11	0.00216535
P4	GO:0061484	hematopoietic stem cell homeostasis	11/5080	29/28943	0.00746718	0.0178995	0.00815326	Stat4/Nbea/P2ry14/Emcn/Cadps2/Nle1/Septin4/Ext1/Glis2/Fstl1/Smarca2	11	0.00216535
P4	GO:1902932	positive regulation of alcohol biosynthetic process	11/5080	29/28943	0.00746718	0.0178995	0.00815326	Cd244a/Ntsr1/Scp2/Adcyap1r1/Snca/Scap/Pth1r/Sec14l2/Bmp6/Abcg1/Fgf1	11	0.00216535
P4	GO:2000738	positive regulation of stem cell differentiation	11/5080	29/28943	0.00746718	0.0178995	0.00815326	Tgfb2/Tcf15/Fgf2/Dhx36/Tbx5/Ptn/Sox5/Sox6/Foxc1/Gata4/Sp7	11	0.00216535
P4	GO:0032673	regulation of interleukin-4 production	12/5080	33/28943	0.00779071	0.0185822	0.00846423	Tnfsf4/Gata3/Prkcq/Lef1/Prkcz/Slc7a5/Zfpm1/Rara/Syk/Il1rap/Scgb1a1/Il33	12	0.0023622
P4	GO:0048566	embryonic digestive tract development	12/5080	33/28943	0.00779071	0.0185822	0.00846423	Gli2/Hlx/Fgfr2/Stra6/Aldh1a2/Tcf7/Gli3/Rarb/Fgf9/Gata4/Pcsk5/Tcf7l2	12	0.0023622
P4	GO:0050999	regulation of nitric-oxide synthase activity	12/5080	33/28943	0.00779071	0.0185822	0.00846423	Atp2b4/Cnr1/Scarb1/Cav1/Apoe/Nosip/Pik3cb/Esr1/Egfr/Gch1/Ptk2b/Npr3	12	0.0023622
P4	GO:0048286	lung alveolus development	20/5080	66/28943	0.00779245	0.0185822	0.00846423	Hs6st1/Abca12/Igfbp5/Itgb6/Slc7a11/Hopx/Phf14/Foxp2/Tgfb1/Fgfr2/Smpd3/Pgr/Stra6/Tns3/Myocd/Tgfb3/Atxn1/Sftpd/Vegfa/Man2a1	20	0.00393701
P4	GO:0006890	retrograde vesicle-mediated transport, Golgi to endoplasmic reticulum	15/5080	45/28943	0.00781185	0.0185871	0.00846646	Atp9a/Sec22b/Plpp3/Rint1/Stx18/Uvrag/Cog7/Bet1l/Cope/Rab6b/Nbas/Bicd2/Kdelr3/Ergic1/Atp9b	15	0.00295276
P4	GO:0016925	protein sumoylation	15/5080	45/28943	0.00781185	0.0185871	0.00846646	Eya1/Hdac4/Ifih1/Topors/Cdkn2a/Hmg20a/Pias1/Pias4/Hmg20b/Bcl11a/Sumo2/Ahrr/Zmiz1/Nsmce2/Cbx7	15	0.00295276
P4	GO:0034198	cellular response to amino acid starvation	15/5080	45/28943	0.00781185	0.0185871	0.00846646	Rnf152/Dapl1/Eif2ak4/Rragd/Szt2/Depdc5/Ulk1/Hnrnpl/Map3k5/Sesn1/Prkd1/Dap/Tfeb/Lars/Fas	15	0.00295276
P4	GO:0120192	tight junction assembly	25/5080	88/28943	0.00790562	0.0187857	0.00855691	Fzd5/Nphp1/Snai1/Mpdz/Patj/Ephb2/Micall2/Tjp1/Wnt11/Prkaca/Cdh1/Marveld3/Pard3/Pecam1/Ocln/Frmpd2/Cldn10/Grhl2/Dlg1/Ildr1/Cldn14/Srf/Mpp7/Rock1/Nedd4l	25	0.00492126
P4	GO:0030513	positive regulation of BMP signaling pathway	14/5080	41/28943	0.00792243	0.0187857	0.00855691	Sulf1/Notch1/Crb2/Notch2/Ccn1/Rbpj/Tgfbr3/Zfp423/Gdf2/Gata4/Acvrl1/Scube3/Rnf165/Gpc3	14	0.00275591
P4	GO:0032689	negative regulation of interferon-gamma production	14/5080	41/28943	0.00792243	0.0187857	0.00855691	Il1rl1/Tnfsf4/Gata3/Prnp/Tlr4/Zc3h12a/Hmgb1/Gas6/Nod2/Lgals9/Rara/Cd96/Scgb1a1/Il33	14	0.00275591
P4	GO:1904037	positive regulation of epithelial cell apoptotic process	14/5080	41/28943	0.00792243	0.0187857	0.00855691	Gsn/Pla2r1/Thbs1/Stk4/Prkci/Cd160/Sort1/Ppargc1a/Wnt11/Foxo3/Col18a1/Pias4/Rgcc/Ano6	14	0.00275591
P4	GO:2000249	regulation of actin cytoskeleton reorganization	14/5080	41/28943	0.00792243	0.0187857	0.00855691	Notch2/Tek/Ntf3/Tgfb1/Tjp1/Ntrk3/Nrp1/Trpm2/Bcas3/Baiap2/Carmil1/Ptk2b/Csf1r/Rhod	14	0.00275591
P4	GO:0045671	negative regulation of osteoclast differentiation	13/5080	37/28943	0.00792744	0.0187857	0.00855691	Gpr55/Inpp5d/Tnfaip6/Fbn1/Fbxw7/Lrrc17/Clec2g/Sfrp1/Inpp4b/Ubash3b/Pik3r1/Tmem178/Tjp2	13	0.00255906
P4	GO:0071364	cellular response to epidermal growth factor stimulus	13/5080	37/28943	0.00792744	0.0187857	0.00855691	Erbb4/Vil1/Dab2ip/Knstrn/Iqgap1/Pde8a/Eef1a1/Mars1/Dusp22/Foxc1/Rasa1/Garem1/Grk2	13	0.00255906
P4	GO:0071402	cellular response to lipoprotein particle stimulus	13/5080	37/28943	0.00792744	0.0187857	0.00855691	Tlr4/Cd36/Pparg/Cd9/Apoe/Ces1e/Ces1f/Ces1g/Smpd3/Cdh13/Adtrp/Syk/Abcg1	13	0.00255906
P4	GO:0090022	regulation of neutrophil chemotaxis	13/5080	37/28943	0.00792744	0.0187857	0.00855691	Camk1d/Tnfaip6/Dpp4/Lbp/Bst1/Slit2/Dysf/Nod2/Dapk2/Mcu/Ripor2/Thbs4/Cd74	13	0.00255906
P4	GO:0006497	protein lipidation	27/5080	97/28943	0.00795582	0.018839	0.00858121	Rb1cc1/Pign/Dbi/Hhat/Mttp/Pigk/Abca1/Ugcg/Zdhhc21/Ulk1/Atg7/Golga7/Zdhhc1/Zdhhc7/Zdhhc3/Atg5/Pgap3/Wipi1/Atg10/Zdhhc8/Map6d1/Rabl3/Pigp/Zdhhc14/Ppm1b/Pik3c3/Golga7b	27	0.00531496
P4	GO:0006888	endoplasmic reticulum to Golgi vesicle-mediated transport	32/5080	120/28943	0.00819535	0.0193848	0.00882981	Sec16b/Cnih4/Sec16a/Vapb/Sec22b/Sec24d/Stx17/Rint1/Insig1/Stx18/Creb3l2/Tex261/Ank1/Cope/Sorl1/Lman1l/Sec22c/Trappc10/Rab1a/Trappc12/Bcap29/Sec24c/Trappc9/Mapk15/Kdelr3/Lrrk2/Lmf1/Ergic1/Yipf5/Lman1/Sec31b/Vti1a	32	0.00629921
P4	GO:0010507	negative regulation of autophagy	22/5080	75/28943	0.00823344	0.0194606	0.00886433	Bcl2/Qsox1/Dapl1/Bmf/Ubqln4/Sec22b/Lepr/Kdm4a/Tbc1d14/Usp30/Foxk1/Snca/Lzts1/Slc7a5/Il10ra/Rptor/Gata4/Adra1a/Dap/Lrrk2/Clec16a/Mtm1	22	0.00433071
P4	GO:0140353	lipid export from cell	18/5080	58/28943	0.0086419	0.0203386	0.00926426	Ecrg4/Tnfrsf11a/Kdm5b/Pla2g4a/P2ry2/Nucb2/Kcnq1/Nrg1/Agt/Cyp19a1/Map2k6/C1qtnf1/Pomc/Agtr1a/Bmp6/Tnfsf11/Abcc4/Runx1	18	0.00354331
P4	GO:0006907	pinocytosis	9/5080	22/28943	0.0086492	0.0203386	0.00926426	Mapkapk2/Ehd4/Prom2/Cav1/Cln3/Dnm2/Mapkapk3/Dock2/Carmil1	9	0.00177165
P4	GO:0017121	plasma membrane phospholipid scrambling	9/5080	22/28943	0.0086492	0.0203386	0.00926426	Xkr4/Ano7/Xkr7/Ano9/Slc4a1/Xrcc4/Xkr6/Ano6/Trpc5	9	0.00177165
P4	GO:0042790	nucleolar large rRNA transcription by RNA polymerase I	9/5080	22/28943	0.0086492	0.0203386	0.00926426	Ercc2/Macroh2a2/Mars1/Taf1b/Ippk/Macroh2a1/Ercc6/Ercc3/Tcof1	9	0.00177165
P4	GO:0048486	parasympathetic nervous system development	9/5080	22/28943	0.0086492	0.0203386	0.00926426	Nrp2/Ackr3/Sema3a/Plxna4/Nav2/Nrp1/Adarb1/Ascl1/Gdnf	9	0.00177165
P4	GO:0060307	regulation of ventricular cardiac muscle cell membrane repolarization	9/5080	22/28943	0.0086492	0.0203386	0.00926426	Nos1ap/Gja5/Ank2/Cacna2d1/Kcnh2/Kcnq1/Scn5a/Kcnh6/Kcne1	9	0.00177165
P4	GO:0071800	podosome assembly	9/5080	22/28943	0.0086492	0.0203386	0.00926426	Farp2/Gsn/Src/Arhgef2/Fscn1/Sh3pxd2b/Asb2/Lcp1/Asap1	9	0.00177165
P4	GO:0098877	neurotransmitter receptor transport to plasma membrane	9/5080	22/28943	0.0086492	0.0203386	0.00926426	Snap25/Clstn1/Nsg1/Mapk10/Cplx1/Grip1/Arhgap44/Myo5b/Slc1a1	9	0.00177165
P4	GO:1900746	regulation of vascular endothelial growth factor signaling pathway	9/5080	22/28943	0.0086492	0.0203386	0.00926426	Dab2ip/Adamts3/Adgra2/Pik3cb/Spry2/Robo1/Smoc2/Ccbe1/Tcf4	9	0.00177165
P4	GO:1901387	positive regulation of voltage-gated calcium channel activity	9/5080	22/28943	0.0086492	0.0203386	0.00926426	Cacnb2/Cacnb4/Ppp3ca/Cacna2d1/Stac/Stac3/Fgf14/Kcne1/Ehd3	9	0.00177165
P4	GO:1903672	positive regulation of sprouting angiogenesis	9/5080	22/28943	0.0086492	0.0203386	0.00926426	Fgf2/Klf4/Jak1/Hmgb1/Tjp1/Smad1/Bmper/Vegfa/Fgf1	9	0.00177165
P4	GO:0000097	sulfur amino acid biosynthetic process	7/5080	15/28943	0.00881822	0.020578	0.00937331	Cth/Mthfr/Mthfd2l/Enoph1/Ggt1/Mthfd1/Mtr	7	0.00137795
P4	GO:0010172	embryonic body morphogenesis	7/5080	15/28943	0.00881822	0.020578	0.00937331	Clasp1/Grem2/Ift122/Cdon/Phldb1/Clasp2/Phldb2	7	0.00137795
P4	GO:0010887	negative regulation of cholesterol storage	7/5080	15/28943	0.00881822	0.020578	0.00937331	Ttc39b/Pparg/Ces1e/Ces1f/Ces1g/Ppara/Ppard	7	0.00137795
P4	GO:0014819	regulation of skeletal muscle contraction	7/5080	15/28943	0.00881822	0.020578	0.00937331	Casq1/Mylk2/Scn4a/Slc8a3/Myh7/Nr4a1/Dmd	7	0.00137795
P4	GO:0021548	pons development	7/5080	15/28943	0.00881822	0.020578	0.00937331	Bcl2/Grin1/Cacna1a/Ascl1/Uqcrq/Slc4a7/Kcne1	7	0.00137795
P4	GO:0033690	positive regulation of osteoblast proliferation	7/5080	15/28943	0.00881822	0.020578	0.00937331	Itgav/Ccn1/Hpse/Igf1r/Itgb3/Fbln5/Lrp5	7	0.00137795
P4	GO:0034638	phosphatidylcholine catabolic process	7/5080	15/28943	0.00881822	0.020578	0.00937331	Pla2g4a/Pla2g5/Plb1/Scarb1/Enpp2/Pla2g7/Pnliprp2	7	0.00137795
P4	GO:0036376	sodium ion export across plasma membrane	7/5080	15/28943	0.00881822	0.020578	0.00937331	Atp1b1/Atp1a2/Agrn/Slc4a4/Atp4b/Atp1b3/Slc8a1	7	0.00137795
P4	GO:0045760	positive regulation of action potential	7/5080	15/28943	0.00881822	0.020578	0.00937331	Rapgef4/Cntnap2/Tacr1/Scn5a/Ank3/Pawr/Adra1a	7	0.00137795
P4	GO:0048681	negative regulation of axon regeneration	7/5080	15/28943	0.00881822	0.020578	0.00937331	Epha4/Tnr/Rgma/Inpp5f/Kremen1/Rtn4rl1/Rtn4r	7	0.00137795
P4	GO:0050930	induction of positive chemotaxis	7/5080	15/28943	0.00881822	0.020578	0.00937331	Artn/Hmgb1/Ntf3/Vegfc/Prkca/Pgf/Vegfa	7	0.00137795
P4	GO:0061029	eyelid development in camera-type eye	7/5080	15/28943	0.00881822	0.020578	0.00937331	Grhl3/Kmt2c/Stra6/Egfr/Twist1/Map3k1/Srf	7	0.00137795
P4	GO:0099550	trans-synaptic signaling, modulating synaptic transmission	7/5080	15/28943	0.00881822	0.020578	0.00937331	Bdnf/Gucy1b1/Cnr1/Ephb2/Grm5/Cspg5/Ntrk2	7	0.00137795
P4	GO:0110096	cellular response to aldehyde	7/5080	15/28943	0.00881822	0.020578	0.00937331	Adh4/Akr1b3/Scnn1g/Scnn1b/Sgk1/Rdh12/Aldh1a1	7	0.00137795
P4	GO:1903998	regulation of eating behavior	7/5080	15/28943	0.00881822	0.020578	0.00937331	Ttc21b/Lepr/Sgip1/Nmu/Npy/Npsr1/Slc24a4	7	0.00137795
P4	GO:2000811	negative regulation of anoikis	7/5080	15/28943	0.00881822	0.020578	0.00937331	Bcl2/Notch1/Bcl2l1/Src/Tle1/Cav1/Ntrk2	7	0.00137795
P4	GO:2000573	positive regulation of DNA biosynthetic process	23/5080	80/28943	0.00907504	0.0211466	0.00963231	Xrcc5/Nek7/Prkcq/Grem1/Src/Fgf2/Camk2d/Egf/Klf4/Parm1/Prkd2/Tnks/Hmbox1/Ptk2b/Rgcc/Grhl2/Mapk15/Map3k4/Smoc2/Chtf18/Vegfa/Pdgfrb/Pak3	23	0.00452756
P4	GO:1901222	regulation of NIK/NF-kappaB signaling	27/5080	98/28943	0.00918456	0.0213863	0.00974149	Il18r1/Spi1/Trim44/Grem1/Rassf2/Tlr4/Tek/Zc3h12a/Hmgb1/Rps3/Nr3c2/Nod2/Adgrg3/Smpd3/Uaca/Sash1/Edar/Rtkn2/Egfr/Fbxw11/Edaradd/Hdac7/Litaf/Cd86/App/Ppm1b/Eda	27	0.00531496
P4	GO:0050671	positive regulation of lymphocyte proliferation	38/5080	149/28943	0.00926208	0.021559	0.00982016	Zap70/Nck2/Slc39a10/Bcl2/Ptprc/Tnfsf4/Cd244a/Spta1/Prkcq/Zfp335/Nfatc2/Il7/Vtcn1/Vav3/Vcam1/Ppp3ca/Ripk2/Tlr4/Ephb2/Bst1/Epo/Card11/Slc7a1/Hmgb1/Tacr1/Cd4/Rps3/Irs2/Il15/Tgfbr2/Kitl/Slc4a1/Syk/Mef2c/Adk/Bcl6/Cd86/Cd74	38	0.00748031
P4	GO:0035305	negative regulation of dephosphorylation	16/5080	50/28943	0.00942161	0.0219224	0.00998568	Mgat5/Tgfb2/Chp1/Ppp1r16b/Bod1l/Iqgap1/Swap70/Mfhas1/Bod1/Akap1/Ppp1r9b/Ppp1r1b/Lpin1/Ahr/Sema4d/Rock1	16	0.00314961
P4	GO:0002070	epithelial cell maturation	10/5080	26/28943	0.00948047	0.0219798	0.0100118	Fzd5/Tfcp2l1/Akr1b3/Tgfb1/Pgr/Kcnma1/Kcne1/Vegfa/Six3/Epas1	10	0.0019685
P4	GO:0003084	positive regulation of systemic arterial blood pressure	10/5080	26/28943	0.00948047	0.0219798	0.0100118	Nmu/Chrna7/Nr2f2/Nr3c2/Hsd11b2/Agt/Manf/Adra1b/Ace3/Adra1a	10	0.0019685
P4	GO:0045684	positive regulation of epidermis development	10/5080	26/28943	0.00948047	0.0219798	0.0100118	Notch1/Fgf2/Macroh2a2/Cyp27b1/Foxc1/Macroh2a1/Ptch1/Vdr/Krt2/Ppard	10	0.0019685
P4	GO:0050857	positive regulation of antigen receptor-mediated signaling pathway	10/5080	26/28943	0.00948047	0.0219798	0.0100118	Slc39a10/Ptprc/Bcl10/Usp46/Card11/Usp12/Foxp1/Prkd2/Rps3/Nfam1	10	0.0019685
P4	GO:0006306	DNA methylation	22/5080	76/28943	0.00970832	0.0224837	0.0102414	Zdbf2/Ehmt1/Spi1/Wt1/Pax6/Gnas/Spocd1/Tet3/Atf7ip/Tex15/Smarca5/Piwil4/Tet1/Dnmt3a/Tdrd9/Kdm1b/Grhl2/Mov10l1/Morc1/Stpg4/Tdrd1/Mecp2	22	0.00433071
P4	GO:0048489	synaptic vesicle transport	15/5080	46/28943	0.00974781	0.0225589	0.0102756	Map2/Dnm3/Kif5c/Mylk2/Nlgn1/Snca/Borcs5/Ap3b2/Picalm/Fgfr2/Lin7a/Dtnbp1/Ap3b1/Dpysl2/Lrrk2	15	0.00295276
P4	GO:0090025	regulation of monocyte chemotaxis	11/5080	30/28943	0.00995239	0.0230075	0.01048	Tnfsf18/Slamf8/Grem1/Nbl1/Slit2/Hmgb1/Lgmn/Ano6/App/Dusp1/Pla2g7	11	0.00216535
P4	GO:0061081	positive regulation of myeloid leukocyte cytokine production involved in immune response	14/5080	42/28943	0.0100013	0.0231123	0.0105277	Mapkapk2/Dhx36/Ripk2/Nr4a3/Tlr4/Cd36/Kit/Gprc5b/Nod2/Plcg2/Panx1/Sirt1/Syk/Cd74	14	0.00275591
P4	GO:0043543	protein acylation	64/5080	276/28943	0.0100388	0.0231907	0.0105634	Arid5a/Kansl3/Ing5/Hhat/Gata3/Wdr5/Mettl8/Spi1/Nat10/Pax6/Kat14/Phf20/Taf4/Jade1/Lef1/Zdhhc21/Mllt3/Chd5/Paxip1/Naa11/Nos1/Snca/Klf15/Atg7/Tgfb1/Arrb1/Apbb1/Arntl/Pwwp2b/Kat6a/Golga7/Smarca5/Zdhhc1/Zdhhc7/Taf5l/Zdhhc3/Atg5/Sirt1/Dip2a/Nfyb/Fam161a/Jade2/Myocd/Ncoa1/Twist1/Cdyl/Atxn7/Kat6b/Ercc6/Dip2b/Zdhhc8/Map6d1/App/Zdhhc14/Brd4/Supt3/Nfya/Kat2b/Mllt1/Ppm1b/Epc1/Golga7b/Mecp2/Hdac8	64	0.0125984
P4	GO:0000423	mitophagy	13/5080	38/28943	0.0101501	0.0232501	0.0105905	Atg4b/Optn/Ambra1/Lrba/Vps13d/Ulk1/Usp30/Smurf1/Spata33/Sqstm1/Retreg1/Clec16a/Prkn	13	0.00255906
P4	GO:0031281	positive regulation of cyclase activity	13/5080	38/28943	0.0101501	0.0232501	0.0105905	Nos3/Nos1/Calcr/Ghrhr/Cacna1c/Adcy7/Adcy1/Adora2b/Tshr/Adcy2/Cacna1d/Fshr/Gnal	13	0.00255906
P4	GO:1900371	regulation of purine nucleotide biosynthetic process	13/5080	38/28943	0.0101501	0.0232501	0.0105905	Pid1/Rd3/Bcl2l1/Ak4/Nos3/Ppargc1a/Nos1/Snca/Adora2b/Pdk2/Ppara/Prkn/Entpd1	13	0.00255906
P4	GO:1902229	regulation of intrinsic apoptotic signaling pathway in response to DNA damage	13/5080	38/28943	0.0101501	0.0232501	0.0105905	Ackr3/Steap3/Nacc2/Cd44/Bcl2l1/Snai1/Trp73/Bid/Rps3/Sirt1/Pias4/Clu/Cd74	13	0.00255906
P4	GO:0010758	regulation of macrophage chemotaxis	12/5080	34/28943	0.0101521	0.0232501	0.0105905	Tnfsf18/Slamf8/Ptprj/Thbs1/Cmklr1/Trpv4/Mtus1/Cx3cl1/Cyp19a1/Mmp28/Ptk2b/Csf1r	12	0.0023622
P4	GO:0014047	glutamate secretion	12/5080	34/28943	0.0101521	0.0232501	0.0105905	Stxbp1/Bdnf/Ntsr1/Htr6/Snca/Grin2b/Myo6/Dtnbp1/Ntrk2/Dpysl2/Nr3c1/Apba1	12	0.0023622
P4	GO:0055094	response to lipoprotein particle	12/5080	34/28943	0.0101521	0.0232501	0.0105905	Tlr4/Cd36/Pparg/Cd9/Apoe/Ces1e/Ces1f/Ces1g/Smpd3/Cdh13/Adtrp/Syk	12	0.0023622
P4	GO:0006534	cysteine metabolic process	6/5080	12/28943	0.0102454	0.0232501	0.0105905	Agxt/Slc7a11/Cth/Gclc/Ggt1/Mthfd1	6	0.0011811
P4	GO:0007183	SMAD protein complex assembly	6/5080	12/28943	0.0102454	0.0232501	0.0105905	Pmepa1/Tgfb1/Smad1/Smad3/Smad6/Ldlrad4	6	0.0011811
P4	GO:0007440	foregut morphogenesis	6/5080	12/28943	0.0102454	0.0232501	0.0105905	Epb41l5/Notch1/Smad3/Acvr2b/Gata4/Foxp4	6	0.0011811
P4	GO:0009642	response to light intensity	6/5080	12/28943	0.0102454	0.0232501	0.0105905	Slc24a2/Cntnap2/Gnb5/Rgs9/Slc24a4/Ext1	6	0.0011811
P4	GO:0010572	positive regulation of platelet activation	6/5080	12/28943	0.0102454	0.0232501	0.0105905	Pla2g4a/Selp/Ptprj/Tlr4/Plek/Gp5	6	0.0011811
P4	GO:0014824	artery smooth muscle contraction	6/5080	12/28943	0.0102454	0.0232501	0.0105905	Scnn1b/Bbs2/Smpd3/Agt/Cacna1g/Htr2a	6	0.0011811
P4	GO:0032351	negative regulation of hormone metabolic process	6/5080	12/28943	0.0102454	0.0232501	0.0105905	Prmt3/Dkk3/Cacna1a/Bmp5/Cyp27b1/Pde8b	6	0.0011811
P4	GO:0032490	detection of molecule of bacterial origin	6/5080	12/28943	0.0102454	0.0232501	0.0105905	Itgav/Lbp/Tlr4/Scarb1/Ssc5d/Nod2	6	0.0011811
P4	GO:0034650	cortisol metabolic process	6/5080	12/28943	0.0102454	0.0232501	0.0105905	H6pd/Dkk3/Hsd11b2/Cyp11a1/Bmp5/Cacna1h	6	0.0011811
P4	GO:0036092	phosphatidylinositol-3-phosphate biosynthetic process	6/5080	12/28943	0.0102454	0.0232501	0.0105905	Pik3c2b/Pik3cd/Pik3c2g/Uvrag/Pik3cb/Pik3c3	6	0.0011811
P4	GO:0038063	collagen-activated tyrosine kinase receptor signaling pathway	6/5080	12/28943	0.0102454	0.0232501	0.0105905	Col4a3/Col4a1/Col4a2/Ubash3b/Syk/Col4a6	6	0.0011811
P4	GO:0045741	positive regulation of epidermal growth factor-activated receptor activity	6/5080	12/28943	0.0102454	0.0232501	0.0105905	Fbxw7/Egf/Btc/Tgfa/Neurl1a/Adra2a	6	0.0011811
P4	GO:0045843	negative regulation of striated muscle tissue development	6/5080	12/28943	0.0102454	0.0232501	0.0105905	Bdnf/Lef1/Hdac5/Twist1/Hdac7/Fgf8	6	0.0011811
P4	GO:0048845	venous blood vessel morphogenesis	6/5080	12/28943	0.0102454	0.0232501	0.0105905	Prox1/Notch1/Efnb2/Ccm2/Heg1/Vegfa	6	0.0011811
P4	GO:0051971	positive regulation of transmission of nerve impulse	6/5080	12/28943	0.0102454	0.0232501	0.0105905	Tnr/Rapgef4/Cntnap2/Chrnb4/Pawr/Itga2	6	0.0011811
P4	GO:0060453	regulation of gastric acid secretion	6/5080	12/28943	0.0102454	0.0232501	0.0105905	Gpr39/Nmu/Hip1r/Oxtr/Kcnq1/Tff2	6	0.0011811
P4	GO:0060525	prostate glandular acinus development	6/5080	12/28943	0.0102454	0.0232501	0.0105905	Notch1/Rxra/Fgfr2/Sfrp1/Esr1/Trp63	6	0.0011811
P4	GO:0060536	cartilage morphogenesis	6/5080	12/28943	0.0102454	0.0232501	0.0105905	Snai1/Lrp6/Hand1/Mef2c/Rspo2/Wnt7b	6	0.0011811
P4	GO:0060579	ventral spinal cord interneuron fate commitment	6/5080	12/28943	0.0102454	0.0232501	0.0105905	Gli2/Dll4/Foxn4/Ascl1/Gli3/Sufu	6	0.0011811
P4	GO:0061684	chaperone-mediated autophagy	6/5080	12/28943	0.0102454	0.0232501	0.0105905	Synpo2/Plk3/Snca/Atg7/Atg5/Clu	6	0.0011811
P4	GO:0070262	peptidyl-serine dephosphorylation	6/5080	12/28943	0.0102454	0.0232501	0.0105905	Ppp1r16b/Ppp3ca/Pptc7/Swap70/Ppm1f/Dusp1	6	0.0011811
P4	GO:0070472	regulation of uterine smooth muscle contraction	6/5080	12/28943	0.0102454	0.0232501	0.0105905	Adra2c/Tacr1/Oxtr/Tacr2/Setd3/Adra2a	6	0.0011811
P4	GO:0071073	positive regulation of phospholipid biosynthetic process	6/5080	12/28943	0.0102454	0.0232501	0.0105905	Erbb4/Acsl3/Capn2/Chp1/Htr2a/Pcx	6	0.0011811
P4	GO:0071732	cellular response to nitric oxide	6/5080	12/28943	0.0102454	0.0232501	0.0105905	Thbs1/Foxo1/Aqp1/Bcar1/Kcnc2/Mtr	6	0.0011811
P4	GO:0090209	negative regulation of triglyceride metabolic process	6/5080	12/28943	0.0102454	0.0232501	0.0105905	Apobec1/Apoe/Sorl1/Esr1/Lpin1/Gpld1	6	0.0011811
P4	GO:0098693	regulation of synaptic vesicle cycle	6/5080	12/28943	0.0102454	0.0232501	0.0105905	Rapgef4/Pld1/Rab3b/Prkar1b/Bsn/Nrxn1	6	0.0011811
P4	GO:0098911	regulation of ventricular cardiac muscle cell action potential	6/5080	12/28943	0.0102454	0.0232501	0.0105905	Cav1/Cacna1c/Ctnna3/Ryr2/Dlg1/Bin1	6	0.0011811
P4	GO:1900244	positive regulation of synaptic vesicle endocytosis	6/5080	12/28943	0.0102454	0.0232501	0.0105905	Bcl2l1/Nlgn1/Picalm/Abca13/Lrrk2/Sh3gl1	6	0.0011811
P4	GO:1900272	negative regulation of long-term synaptic potentiation	6/5080	12/28943	0.0102454	0.0232501	0.0105905	Epha4/Prnp/Ppp1r9a/Ptn/Apoe/App	6	0.0011811
P4	GO:1901503	ether biosynthetic process	6/5080	12/28943	0.0102454	0.0232501	0.0105905	Pla2g4a/Pla2g5/Alox5/Lpcat2/Pex7/Chpt1	6	0.0011811
P4	GO:1903779	regulation of cardiac conduction	6/5080	12/28943	0.0102454	0.0232501	0.0105905	Gja5/Ank2/Tbx5/Agt/Ryr2/Ehd3	6	0.0011811
P4	GO:1905522	negative regulation of macrophage migration	6/5080	12/28943	0.0102454	0.0232501	0.0105905	Slamf8/Cyp19a1/Bcr/Abr/Mmp28/Cd200r1	6	0.0011811
P4	GO:1905962	glutamatergic neuron differentiation	6/5080	12/28943	0.0102454	0.0232501	0.0105905	Pax6/Casz1/Cntnap2/Irx6/Ikzf1/Zhx2	6	0.0011811
P4	GO:2000322	regulation of glucocorticoid receptor signaling pathway	6/5080	12/28943	0.0102454	0.0232501	0.0105905	Ncoa2/Bdnf/Lmo3/Arntl/Ntrk2/Nr3c1	6	0.0011811
P4	GO:1902895	positive regulation of miRNA transcription	21/5080	72/28943	0.0103727	0.0235306	0.0107182	Tgfb2/Gata3/Spi1/Wt1/Klf4/Atoh8/Pparg/Tgfb1/Tead1/Smad1/Ets1/Smad3/Smad6/Foxo3/Myocd/Ngfr/Bmpr1a/Mrtfa/Mrtfb/Srf/Nr3c1	21	0.00413386
P4	GO:0006590	thyroid hormone generation	8/5080	19/28943	0.010784	0.0243265	0.0110807	Gata3/Pax8/Slc16a10/Tpo/Ctsb/Cpq/Tg/Slc16a2	8	0.0015748
P4	GO:0021756	striatum development	8/5080	19/28943	0.010784	0.0243265	0.0110807	Slc7a11/Jakmip1/Foxp2/Bbs2/Bcl11b/Rarb/Slitrk5/Shank3	8	0.0015748
P4	GO:0033145	positive regulation of intracellular steroid hormone receptor signaling pathway	8/5080	19/28943	0.010784	0.0243265	0.0110807	Ncoa2/Bdnf/Lmo3/Yap1/Ntrk2/Skp2/Fshr/Nr3c1	8	0.0015748
P4	GO:0033605	positive regulation of catecholamine secretion	8/5080	19/28943	0.010784	0.0243265	0.0110807	Kcnb1/Htr6/Oxtr/Slc18a1/Syt1/Adora2b/Pcp4/Grk2	8	0.0015748
P4	GO:0043691	reverse cholesterol transport	8/5080	19/28943	0.010784	0.0243265	0.0110807	Abca1/Scarb1/Apoe/Ces1e/Ces1f/Ces1g/Abcg1/Lipg	8	0.0015748
P4	GO:0044872	lipoprotein localization	8/5080	19/28943	0.010784	0.0243265	0.0110807	Cubn/Lrp2/Mttp/Cd36/Unc119b/Pparg/Apobec1/Zdhhc3	8	0.0015748
P4	GO:0045198	establishment of epithelial cell apical/basal polarity	8/5080	19/28943	0.010784	0.0243265	0.0110807	Tcf15/Camsap3/Fat1/Myo9a/Slc9a3r1/Ttc8/Ptk7/Lama1	8	0.0015748
P4	GO:0046485	ether lipid metabolic process	8/5080	19/28943	0.010784	0.0243265	0.0110807	Pla2g4a/Nceh1/Pla2g5/Lpcat2/Pex7/Chpt1/Agmo/Pla2g7	8	0.0015748
P4	GO:0048484	enteric nervous system development	8/5080	19/28943	0.010784	0.0243265	0.0110807	Hlx/Tlx2/Ret/Ntf3/Ascl1/Kif26a/Gdnf/Arx	8	0.0015748
P4	GO:0060965	negative regulation of miRNA-mediated gene silencing	8/5080	19/28943	0.010784	0.0243265	0.0110807	Ppp3ca/Zc3h12a/Ncor2/Pparg/Tgfb1/Elavl1/Esr1/Mecp2	8	0.0015748
P4	GO:0072537	fibroblast activation	8/5080	19/28943	0.010784	0.0243265	0.0110807	Rps6ka1/Il17ra/Fgfr1/Gclc/Myocd/Rgcc/Pdgfrb/Acta2	8	0.0015748
P4	GO:1902004	positive regulation of amyloid-beta formation	8/5080	19/28943	0.010784	0.0243265	0.0110807	Epha4/Abca2/Apoe/Chrna7/Picalm/Clu/Slc2a13/Abcg1	8	0.0015748
P4	GO:0031960	response to corticosteroid	26/5080	95/28943	0.0114035	0.02567	0.0116927	Agxt/Bcl2/Smyd3/Rxra/Ass1/Stk39/Bche/Alpl/Hmgb1/Calcr/Aqp1/Ghrhr/Tgfb1/Akap13/Scnn1g/Scnn1b/Acsbg1/Sgk1/Agtr1a/Pik3r1/Kcnma1/Gdnf/Nr3c1/Klf9/Fas/Hdac8	26	0.00511811
P4	GO:0046640	regulation of alpha-beta T cell proliferation	16/5080	51/28943	0.0115393	0.0259392	0.0118153	Zap70/Ptprc/Tnfsf4/Cd244a/Prkcq/Mapk8ip1/Cd44/Zbtb7b/Ripk2/Tnfrsf14/Card11/Sh3rf1/Tgfbr2/Lgals9/Syk/Cblb	16	0.00314961
P4	GO:0033692	cellular polysaccharide biosynthetic process	19/5080	64/28943	0.0117838	0.0264702	0.0120572	Ext2/Ppp1r3d/Ndst4/Hs2st1/Fut9/Cd36/Gys2/B3gnt6/Insr/Irs2/Csgalnact1/Gck/Grb10/C1qtnf2/Esrrb/Ext1/Gbe1/Ndst1/Sorbs1	19	0.00374016
P4	GO:0001889	liver development	35/5080	137/28943	0.0118012	0.0265001	0.0120708	Rb1cc1/Hlx/Prox1/Upf2/Notch1/Frzb/Hnf4a/Sulf2/Notch2/Cdkn2a/Pcsk9/Rps6ka1/Pkd2/Tgfbr3/Aacs/Met/Ptn/Tgfa/Itpr1/Atg7/Vwf/Cadm1/Smad3/Onecut1/Sec63/Cobl/Ahr/Jarid2/Mrtfb/Runx1/Igf2r/Sod2/Man2a1/Fgf1/Onecut2	35	0.00688976
P4	GO:0010984	regulation of lipoprotein particle clearance	9/5080	23/28943	0.0120323	0.0269064	0.0122559	Pcsk9/Ldlrap1/Lrpap1/Abcc8/Ces1g/Csk/Anxa2/Gpld1/Lipg	9	0.00177165
P4	GO:0031643	positive regulation of myelination	9/5080	23/28943	0.0120323	0.0269064	0.0122559	Tnfrsf1b/Wasf3/Tenm4/Itgax/Pard3/Ngfr/Dicer1/Zfp488/Myrf	9	0.00177165
P4	GO:0033630	positive regulation of cell adhesion mediated by integrin	9/5080	23/28943	0.0120323	0.0269064	0.0122559	Tgfb2/P2ry12/Podxl/Ret/Cib1/Piezo1/Skap1/Itgb3/Syk	9	0.00177165
P4	GO:0072202	cell differentiation involved in metanephros development	9/5080	23/28943	0.0120323	0.0269064	0.0122559	Pax8/Lgr4/Grem1/Fat4/Wwtr1/Yap1/Lamb2/Gdnf/Pax2	9	0.00177165
P4	GO:0090190	positive regulation of branching involved in ureteric bud morphogenesis	9/5080	23/28943	0.0120323	0.0269064	0.0122559	Pax8/Lgr4/Grem1/Tgfb1/Agt/Agtr1a/Gdnf/Vegfa/Pax2	9	0.00177165
P4	GO:0097284	hepatocyte apoptotic process	9/5080	23/28943	0.0120323	0.0269064	0.0122559	Gsn/Bcl2l1/Stk4/Bid/Igf1r/Stk3/Ppara/Krt18/Fas	9	0.00177165
P4	GO:0099149	regulation of postsynaptic neurotransmitter receptor internalization	9/5080	23/28943	0.0120323	0.0269064	0.0122559	Usp46/Iqsec1/Gsg1l/Efnb2/Nrg1/Itgb3/Arc/Drd3/Pacsin1	9	0.00177165
P4	GO:0140354	lipid import into cell	9/5080	23/28943	0.0120323	0.0269064	0.0122559	Acsl3/Thbs1/Slc27a2/Stra6l/Cd36/Irs2/Acsl1/Stra6/Acsl6	9	0.00177165
P4	GO:0043403	skeletal muscle tissue regeneration	15/5080	47/28943	0.012043	0.0269115	0.0122582	Ptgfrn/Pax7/Hopx/Dysf/Wnt7a/Cd9/Large1/Myf6/P2rx5/Ifrd1/Dicer1/Bin3/Wnt10b/Ppard/Gjd4	15	0.00295276
P4	GO:1903524	positive regulation of blood circulation	15/5080	47/28943	0.012043	0.0269115	0.0122582	Tgfb2/Nmu/Chrna7/Kcnq1/Scn5a/Sirt1/Smtn/Adra1b/Ryr2/Ptger2/Gch1/Adra1a/Glp1r/Slc1a1/Dusp5	15	0.00295276
P4	GO:0051781	positive regulation of cell division	27/5080	100/28943	0.0121071	0.0270454	0.0123192	Tgfb2/Pkp4/Fgf2/Pdgfc/Cdc14a/Btc/Cit/Ptn/Tgfa/Fgf6/Tgfb1/Igf1r/Fgfr2/Vegfc/Pdgfd/Cxcr5/Pgf/Tgfb3/Thbs4/Fgf9/Drd3/Vegfa/Lbh/Prkce/Garem1/Fgf1/Fgf8	27	0.00531496
P4	GO:0030888	regulation of B cell proliferation	21/5080	73/28943	0.012208	0.0272424	0.012409	Slc39a10/Inpp5d/Bcl2/Ptprc/Nfatc2/Il7/Vav3/Tlr4/Cdkn2a/Ephb2/Bst1/Card11/Siglecg/Irs2/Pkn1/Pawr/Ahr/Mef2c/Bcl6/Tnfrsf21/Cd74	21	0.00413386
P4	GO:1990869	cellular response to chemokine	21/5080	73/28943	0.012208	0.0272424	0.012409	Ccl20/Ackr3/Stk39/Zc3h12a/Padi2/Slit2/Sh2b3/Cib1/Cx3cl1/Slit3/Ripor2/Foxc1/Ptk2b/Lrch1/Robo1/Dusp1/Tff2/Slc12a2/Grk2/Dock8/Wbp1l	21	0.00413386
P4	GO:0010453	regulation of cell fate commitment	14/5080	43/28943	0.0124843	0.0278011	0.0126635	Tnfsf18/Pax6/Fgf2/Esrp1/Glis1/Pax7/Casz1/Chd4/Wnt11/Fgfr1/Sostdc1/Mta1/Bmpr1a/Mta3	14	0.00275591
P4	GO:0045601	regulation of endothelial cell differentiation	14/5080	43/28943	0.0124843	0.0278011	0.0126635	Notch1/Plcb1/Jag1/Zdhhc21/Atoh8/S1pr2/Dicer1/Bmp6/Gdf2/Akap11/Acvrl1/Vegfa/Zeb1/Rock1	14	0.00275591
P4	GO:0046627	negative regulation of insulin receptor signaling pathway	14/5080	43/28943	0.0124843	0.0278011	0.0126635	Pid1/Prkcq/Pip4k2a/Grb14/Ptprj/Ptprf/Prkcz/Nucb2/Ptpre/Grb10/Prkca/Socs3/Tns2/Kank1	14	0.00275591
P4	GO:0051281	positive regulation of release of sequestered calcium ion into cytosol	14/5080	43/28943	0.0124843	0.0278011	0.0126635	Dbi/Gpr39/Casq1/Ntsr1/Sri/Pkd2/Snca/Calm3/Cemip/Cx3cl1/Npsr1/Trdn/Akap6/Bdkrb1	14	0.00275591
P4	GO:0071466	cellular response to xenobiotic stimulus	42/5080	171/28943	0.0126407	0.0281396	0.0128176	Aox1/Fmo1/Slamf8/Aim2/Grin1/Abcb11/Prnp/Hnf4a/Nceh1/Gstm1/Cryz/Cyp2j13/Cyp2j7/Cyp2j11/Cyp2j8/Cyp2j6/Pde4b/Kcnh2/Nos1/Cyp26b1/Cyp2s1/Ppp1r14a/Kcnq1/Gas6/Acsl1/Rora/Gsta4/Acaa1a/Ppp1r12a/Asic2/Ppm1e/Ahr/Cyp46a1/Gpld1/Ahrr/Mef2c/Ppm1f/Cyp2ab1/Mylk/Cyp2c55/Cyp2c29/Gsto2	42	0.00826772
P4	GO:0003338	metanephros morphogenesis	10/5080	27/28943	0.0127315	0.0282634	0.012874	Kif26b/Pax8/Wt1/Lgr4/Fmn1/Grem1/Fras1/Gdnf/Wnt7b/Pax2	10	0.0019685
P4	GO:0010165	response to X-ray	10/5080	27/28943	0.0127315	0.0282634	0.012874	Xrcc5/Gata3/Lrp2/Ccnd2/Xrra1/Sfrp1/Hmga2/Xrcc4/Ercc6/Msh2	10	0.0019685
P4	GO:0018200	peptidyl-glutamic acid modification	10/5080	27/28943	0.0127315	0.0282634	0.012874	Ttll9/Ttll7/Agbl4/Ttll10/Ttll3/Agbl1/Cfap20/Tpgs1/Ttll5/Agtpbp1	10	0.0019685
P4	GO:0046473	phosphatidic acid metabolic process	10/5080	27/28943	0.0127315	0.0282634	0.012874	Dgkd/Dgkz/Pld1/Lipc/Lpin1/Dgkb/Dgkh/Pnpla3/Dgkg/Agpat1	10	0.0019685
P4	GO:0070168	negative regulation of biomineral tissue development	10/5080	27/28943	0.0127315	0.0282634	0.012874	Notch1/Grem1/Nos3/Mepe/Fgf23/Tgfb1/Gas6/Srgn/Ptk2b/Bcor	10	0.0019685
P4	GO:0045931	positive regulation of mitotic cell cycle	34/5080	133/28943	0.012799	0.0284035	0.0129379	Pbx1/Meis2/Plcb1/Sass6/Camk2d/Cenpe/Shb/Anp32b/Rcc2/Smarcd3/Mad1l1/Hmgb1/Ccnd2/Tgfb1/Fgfr1/Usp2/Mdm2/Egfr/Prkca/Rptor/Rad51b/Lgmn/Tunar/Ube2e2/Rgcc/Nsmce2/Wnt10b/App/Smoc2/Brd4/Ccnd3/Mta3/Lmnb1/Mecp2	34	0.00669291
P4	GO:0021983	pituitary gland development	13/5080	39/28943	0.0128291	0.0284115	0.0129415	Gli2/Pax6/Duox2/Fgf2/Rbpj/Ghrhr/Hmga2/Pitx1/Otp/Bmpr1a/Six3/Fgf8/Tcf7l2	13	0.00255906
P4	GO:0032885	regulation of polysaccharide biosynthetic process	13/5080	39/28943	0.0128291	0.0284115	0.0129415	Ppp1r3d/Egf/Cd36/Tgfb1/Ap2a1/Insr/Irs2/Smpd3/Gck/Grb10/C1qtnf2/Esrrb/Sorbs1	13	0.00255906
P4	GO:0051125	regulation of actin nucleation	13/5080	39/28943	0.0128291	0.0284115	0.0129415	Vil1/Gsn/Fmn1/Wasf2/Hip1r/Wasf3/Ctnna2/Washc2/Cyfip1/Fchsd2/Washc3/Carmil1/Washc5	13	0.00255906
P4	GO:0060674	placenta blood vessel development	13/5080	39/28943	0.0128291	0.0284115	0.0129415	Hs6st1/Fzd5/Vash2/Notch2/Ccn1/Rbpj/Pkd2/Fbxw8/Nr2f2/Apela/Plcd3/Socs3/Vash1	13	0.00255906
P4	GO:0009072	aromatic amino acid family metabolic process	11/5080	31/28943	0.0130266	0.0287592	0.0130999	Tyrp1/Qdpr/Fah/Th/Ido2/Pah/Tph2/Afmid/Dct/Hgd/Haao	11	0.00216535
P4	GO:0032107	regulation of response to nutrient levels	12/5080	35/28943	0.0130309	0.0287592	0.0130999	Bcl2/Rxra/Fbn1/Mn1/Npy/Nucb2/Bbs2/Kank2/Oprm1/Cyp27b1/Ppara/Vdr	12	0.0023622
P4	GO:0061436	establishment of skin barrier	12/5080	35/28943	0.0130309	0.0287592	0.0130999	Abca12/Klf4/Ugcg/Grhl3/Ncor2/Met/Cyp26b1/Fa2h/Grhl1/Plec/Trp63/Pnpla1	12	0.0023622
P4	GO:1903203	regulation of oxidative stress-induced neuron death	12/5080	35/28943	0.0130309	0.0287592	0.0130999	Lancl1/Slc7a11/Fbxw7/Nr4a3/Tlr4/Atg7/Ncoa7/Trpm2/Fbxo7/Oxr1/App/Prkn	12	0.0023622
P4	GO:0001523	retinoid metabolic process	20/5080	69/28943	0.0130707	0.0288273	0.0131309	Abca4/Adh6a/Adh4/Cyp2j6/Dhrs3/Plb1/Akr1b3/Retsat/Cyp26b1/Cyp2s1/Prmt3/Rdh8/Aldh1a2/Rbp2/Rdh12/Ppard/Ttr/Aldh1a1/Cyp26c1/Cyp2c55	20	0.00393701
P4	GO:0031397	negative regulation of protein ubiquitination	24/5080	87/28943	0.0132799	0.0291258	0.0132669	Trim44/Bub1b/Chp1/Cdkn2a/Cav1/Dysf/U2af2/Prmt3/Rps3/Arrb1/Gclc/Minar1/Fyn/Atg5/Sqstm1/Nxn/Otub2/Spry2/Adgrb1/Parp10/Prkce/Sh3rf2/Smad7/Hdac8	24	0.00472441
P4	GO:0001977	renal system process involved in regulation of blood volume	7/5080	16/28943	0.0133329	0.0291258	0.0132669	Gja5/Ptpro/Gas6/Nr3c2/Hsd11b2/Coro2b/Emp2	7	0.00137795
P4	GO:0006857	oligopeptide transport	7/5080	16/28943	0.0133329	0.0291258	0.0132669	Slc13a3/Slc7a11/Cdh17/Slc25a39/Slc9a3r1/Slc22a8/Slc15a3	7	0.00137795
P4	GO:0018119	peptidyl-cysteine S-nitrosylation	7/5080	16/28943	0.0133329	0.0291258	0.0132669	Atp2b4/Nos1ap/Txn1/Nos1/Ncoa7/Oxr1/Dmd	7	0.00137795
P4	GO:0030644	cellular chloride ion homeostasis	7/5080	16/28943	0.0133329	0.0291258	0.0132669	Stk39/Slc12a5/Bsnd/Tbxas1/Kcnq1/Cacna1a/Slc12a2	7	0.00137795
P4	GO:0032717	negative regulation of interleukin-8 production	7/5080	16/28943	0.0133329	0.0291258	0.0132669	Mapkbp1/Bpi/Klf4/Ssc5d/Bcl3/Arrb1/Map2k5	7	0.00137795
P4	GO:0034112	positive regulation of homotypic cell-cell adhesion	7/5080	16/28943	0.0133329	0.0291258	0.0132669	Jak1/Mmrn1/Ank3/Ctsg/Dmtn/Tnfsf11/Emilin2	7	0.00137795
P4	GO:0035358	regulation of peroxisome proliferator activated receptor signaling pathway	7/5080	16/28943	0.0133329	0.0291258	0.0132669	Ptgis/Fabp5/Cyp2j6/Lmo3/Stard10/Sirt1/Twist1	7	0.00137795
P4	GO:0042428	serotonin metabolic process	7/5080	16/28943	0.0133329	0.0291258	0.0132669	Atp2b2/Tph2/Ddc/Rnf180/Gch1/Grin2a/Btbd9	7	0.00137795
P4	GO:0043951	negative regulation of cAMP-mediated signaling	7/5080	16/28943	0.0133329	0.0291258	0.0132669	Pde11a/Lpar1/Pde3a/Nucb2/Oprm1/Pde4d/Pde10a	7	0.00137795
P4	GO:0046541	saliva secretion	7/5080	16/28943	0.0133329	0.0291258	0.0132669	Ppp3ca/Aqp1/Tacr1/Tac4/Chrm3/Kcnma1/Chrm1	7	0.00137795
P4	GO:0060788	ectodermal placode formation	7/5080	16/28943	0.0133329	0.0291258	0.0132669	Pou2f1/Prox1/Gnas/Lrp6/Tbx2/Nrg3/Eda	7	0.00137795
P4	GO:0061042	vascular wound healing	7/5080	16/28943	0.0133329	0.0291258	0.0132669	Hpse/Ndnf/Alox5/Tafa5/Smoc2/Vegfa/Slc12a2	7	0.00137795
P4	GO:0070857	regulation of bile acid biosynthetic process	7/5080	16/28943	0.0133329	0.0291258	0.0132669	Prox1/Malrd1/Fgf15/Ces1e/Ces1f/Ces1g/Sirt1	7	0.00137795
P4	GO:1901163	regulation of trophoblast cell migration	7/5080	16/28943	0.0133329	0.0291258	0.0132669	Acvr1c/Apela/Itgb3/Smurf2/Ago2/Vegfa/Fbn2	7	0.00137795
P4	GO:2000479	regulation of cAMP-dependent protein kinase activity	7/5080	16/28943	0.0133329	0.0291258	0.0132669	Atp2b4/Pkia/Rapgef2/Prkar1b/Sirt1/Prkar2b/Akap6	7	0.00137795
P4	GO:0072666	establishment of protein localization to vacuole	16/5080	52/28943	0.0140135	0.030571	0.0139251	Stam/Sort1/Vps13d/Scarb2/Vps37b/Smurf1/Cacng8/Cacng3/Sorl1/Cacng4/Cacng5/Vps41/Ap3b1/Clu/Pik3c3/Vps37c	16	0.00314961
P4	GO:0046824	positive regulation of nucleocytoplasmic transport	21/5080	74/28943	0.014293	0.0311596	0.0141933	Prkcq/Wipf1/Anp32b/Tek/Zc3h12a/Ran/Tgfb1/Ptpn5/Gas6/Prkaca/Cdh1/Uaca/Hyal2/Mdm2/Prkd1/Nrde2/Gli3/Pik3r1/Ipo5/Hcls1/Tcf7l2	21	0.00413386
P4	GO:0048821	erythrocyte development	15/5080	48/28943	0.0147389	0.0320555	0.0146014	Maea/Sh2b3/Epo/Bpgm/Ercc2/Sox6/Ank1/Zbtb7a/Slc4a1/Dmtn/Slc11a2/Bcl6/Rhag/Adgrf4/Srf	15	0.00295276
P4	GO:0048524	positive regulation of viral process	18/5080	61/28943	0.0149167	0.0324204	0.0147675	Nr5a2/Notch1/Stom/Tyro3/Vapb/Srpk2/Vps37b/Mdfic/Cd4/Trim30a/Atg5/Adarb1/Bsg/Larp1/Map3k1/Ppara/Tmprss2/Cd74	18	0.00354331
P4	GO:0002643	regulation of tolerance induction	8/5080	20/28943	0.0152542	0.0329533	0.0150103	Phlpp1/Hmgb1/Tgfbr2/Irak3/Foxj1/Cd86/Cblb/Runx1	8	0.0015748
P4	GO:0010801	negative regulation of peptidyl-threonine phosphorylation	8/5080	20/28943	0.0152542	0.0329533	0.0150103	Ppef2/Met/Pard3/Spred2/Dmtn/Spry2/Smad7/Grk2	8	0.0015748
P4	GO:0021694	cerebellar Purkinje cell layer formation	8/5080	20/28943	0.0152542	0.0329533	0.0150103	Ttc21b/Whrn/Atxn2/Foxp2/Atp2b2/Cacna1a/Rora/Agtpbp1	8	0.0015748
P4	GO:0030220	platelet formation	8/5080	20/28943	0.0152542	0.0329533	0.0150103	Cib1/Zfpm1/Nbeal2/Actn1/Mef2c/Myh9/Prkdc/Srf	8	0.0015748
P4	GO:0032495	response to muramyl dipeptide	8/5080	20/28943	0.0152542	0.0329533	0.0150103	Inava/Notch1/Jag1/Arhgef2/Ripk2/Irf5/Nod2/Trim41	8	0.0015748
P4	GO:0045623	negative regulation of T-helper cell differentiation	8/5080	20/28943	0.0152542	0.0329533	0.0150103	Tnfsf4/Tnfsf18/Hlx/Zbtb7b/Zc3h12a/Il4ra/Bcl6/Smad7	8	0.0015748
P4	GO:0045986	negative regulation of smooth muscle contraction	8/5080	20/28943	0.0152542	0.0329533	0.0150103	Calcrl/Adra2c/Arhgap42/Adora2b/Dock4/Kcnma1/Prkg1/Adra2a	8	0.0015748
P4	GO:0048148	behavioral response to cocaine	8/5080	20/28943	0.0152542	0.0329533	0.0150103	Bdnf/Nos1/Sdk1/Snca/Adra1b/Ppp1r1b/Htr2a/Drd3	8	0.0015748
P4	GO:0060314	regulation of ryanodine-sensitive calcium-release channel activity	8/5080	20/28943	0.0152542	0.0329533	0.0150103	Casq2/Sri/Pkd2/Calm3/Trdn/Akap6/Pde4d/Dmd	8	0.0015748
P4	GO:0071397	cellular response to cholesterol	8/5080	20/28943	0.0152542	0.0329533	0.0150103	Lrp6/Gramd1a/Ces1e/Ces1f/Ces1g/Gramd1b/Gpld1/Ptch1	8	0.0015748
P4	GO:2000671	regulation of motor neuron apoptotic process	8/5080	20/28943	0.0152542	0.0329533	0.0150103	Bcl2/Kcnb1/Bag1/Cntfr/Musk/Agrn/Map2k4/Rock1	8	0.0015748
P4	GO:0032720	negative regulation of tumor necrosis factor production	20/5080	70/28943	0.0153527	0.0331549	0.0151021	Sirpa/Bpi/Lbp/Tlr4/Zc3h12a/Flt3/Gpnmb/Bcl3/Chrna7/Trim30a/Gas6/Nod2/Cx3cl1/Mc1r/Sirt1/Irak3/Rara/Pomc/Twist1/Dicer1	20	0.00393701
P4	GO:0048854	brain morphogenesis	14/5080	44/28943	0.0154195	0.0332881	0.0151628	Akt3/Slc4a10/Duox2/Zfp335/Ctnna2/Bbs2/Foxo3/Fbxw11/Fancc/Otx2/Shank3/Cdh2/Pax2/Fgf8	14	0.00275591
P4	GO:0043627	response to estrogen	22/5080	79/28943	0.015447	0.0333251	0.0151796	Arid5a/Tgfb2/Ocstamp/Tek/Nos1/Cav1/Ghrhr/Wnt7a/Sfrp1/Mmp2/Esr1/Bcas3/Trim25/Rara/Tgfb3/Agtr1a/Arsb/Zfp366/Naip2/Kcnma1/Gata4/Rcan1	22	0.00433071
P4	GO:0009408	response to heat	27/5080	102/28943	0.0157374	0.0339402	0.0154598	Il1r1/Casq1/P2rx3/Slc52a3/Dhx36/Pde4b/Trpv4/Nos1/Cntnap2/Tacr1/St8sia1/Clpb/Ano1/Rasa3/Prkaca/Dnaja4/Gclc/Stac/Arpp21/Trpm2/Pirt/Mapt/Scara5/Cryaa/Fgf1/Hsbp1l1/Myof	27	0.00531496
P4	GO:0032964	collagen biosynthetic process	17/5080	57/28943	0.015889	0.0341983	0.0155774	Tram2/Col5a1/Creb3l1/Cyp2j6/Adamts3/Pparg/P3h3/Tgfb1/Serpinh1/Adora2b/Tgfb3/Dicer1/Itga2/Rgcc/Ppard/Ltbp1/Pdgfrb	17	0.00334646
P4	GO:1901607	alpha-amino acid biosynthetic process	17/5080	57/28943	0.015889	0.0341983	0.0155774	Gls/Agxt/Atp2b4/Ass1/Cth/Mthfr/Mthfd2l/Enoph1/Sds/Bcat1/Cln3/Plod2/Ggt1/Pah/Mthfd1/Mtr/Pycrl	17	0.00334646
P4	GO:0006730	one-carbon metabolic process	13/5080	40/28943	0.0160205	0.0344122	0.0156748	Car13/Car3/Car8/Mthfr/Mthfd2l/Aldh1l1/Car11/Car7/Car12/Mthfd1l/Car10/Mthfd1/Dmgdh	13	0.00255906
P4	GO:0033144	negative regulation of intracellular steroid hormone receptor signaling pathway	13/5080	40/28943	0.0160205	0.0344122	0.0156748	Cyp7b1/Heyl/Ncor2/Foxp1/Arntl/Sfrp1/Kank2/Sirt1/Zbtb7a/Hmga2/Zfp366/Trp63/Lbh	13	0.00255906
P4	GO:2000403	positive regulation of lymphocyte migration	13/5080	40/28943	0.0160205	0.0344122	0.0156748	Ccl20/Tnfsf4/Stk39/Tnfrsf14/Adam8/Lgals9/Itgb3/Cxcl14/Ptk2b/Jam2/App/Dock8/Cd99l2	13	0.00255906
P4	GO:0031016	pancreas development	25/5080	93/28943	0.0162059	0.0345504	0.0157378	Nr5a2/Ildr2/Prox1/Neurod1/Pax6/Insm1/Hnf4a/Myt1/Invs/Cdk6/Met/Zfp800/Igf1r/Arntl/Insr/Sidt2/Aldh1a2/Onecut1/Bmp5/Acvr2b/Bmp6/Clu/Cdh2/Onecut2/Pax2	25	0.00492126
P4	GO:0002087	regulation of respiratory gaseous exchange by nervous system process	6/5080	13/28943	0.0162353	0.0345504	0.0157378	Gls/Atp1a2/Nlgn1/Tshz3/Glra1/Mecp2	6	0.0011811
P4	GO:0007213	G protein-coupled acetylcholine receptor signaling pathway	6/5080	13/28943	0.0162353	0.0345504	0.0157378	Rgs8/Plcb1/Chrm2/Oprm1/Chrm3/Chrm1	6	0.0011811
P4	GO:0010739	positive regulation of protein kinase A signaling	6/5080	13/28943	0.0162353	0.0345504	0.0157378	Calcr/Mc1r/Akap12/Ramp3/Adgrv1/Nrxn1	6	0.0011811
P4	GO:0021554	optic nerve development	6/5080	13/28943	0.0162353	0.0345504	0.0157378	Ephb2/Nav2/Ephb1/Gli3/Ext1/Pax2	6	0.0011811
P4	GO:0021604	cranial nerve structural organization	6/5080	13/28943	0.0162353	0.0345504	0.0157378	Nrp2/Sema3a/Plxna4/Nrp1/Pax2/Dmd	6	0.0011811
P4	GO:0021670	lateral ventricle development	6/5080	13/28943	0.0162353	0.0345504	0.0157378	Dbi/Pax5/Kdm2b/Aqp1/Myh10/Dnah5	6	0.0011811
P4	GO:0034374	low-density lipoprotein particle remodeling	6/5080	13/28943	0.0162353	0.0345504	0.0157378	Mttp/Pla2g5/Apoe/Lipc/Abcg1/Pla2g7	6	0.0011811
P4	GO:0042532	negative regulation of tyrosine phosphorylation of STAT protein	6/5080	13/28943	0.0162353	0.0345504	0.0157378	Hnf4a/Sh2b3/Cav1/Inpp5f/Socs3/Pibf1	6	0.0011811
P4	GO:0043589	skin morphogenesis	6/5080	13/28943	0.0162353	0.0345504	0.0157378	Col1a2/Wnt7a/Itga2/Trp63/Cdsn/Srf	6	0.0011811
P4	GO:0045618	positive regulation of keratinocyte differentiation	6/5080	13/28943	0.0162353	0.0345504	0.0157378	Notch1/Macroh2a2/Cyp27b1/Foxc1/Macroh2a1/Vdr	6	0.0011811
P4	GO:0045628	regulation of T-helper 2 cell differentiation	6/5080	13/28943	0.0162353	0.0345504	0.0157378	Tnfsf4/Hlx/Prkcz/Il4ra/Rara/Bcl6	6	0.0011811
P4	GO:0048340	paraxial mesoderm morphogenesis	6/5080	13/28943	0.0162353	0.0345504	0.0157378	Lef1/Exoc4/Wnt11/Smad3/Foxc1/Bmpr1a	6	0.0011811
P4	GO:0060368	regulation of Fc receptor mediated stimulatory signaling pathway	6/5080	13/28943	0.0162353	0.0345504	0.0157378	Ptprc/Rapgef1/Ptprj/Rabgef1/Csk/Cd47	6	0.0011811
P4	GO:0060586	multicellular organismal iron ion homeostasis	6/5080	13/28943	0.0162353	0.0345504	0.0157378	Hyal2/Hfe/Bmp6/Slc11a2/Btbd9/Rhag	6	0.0011811
P4	GO:0070508	cholesterol import	6/5080	13/28943	0.0162353	0.0345504	0.0157378	Scp2/Cd36/Scarb1/Stard5/Lrp1/Commd1	6	0.0011811
P4	GO:0071888	macrophage apoptotic process	6/5080	13/28943	0.0162353	0.0345504	0.0157378	Cdkn2a/Nod2/Plekho2/Sirt1/Mef2c/St6gal1	6	0.0011811
P4	GO:0090520	sphingolipid mediated signaling pathway	6/5080	13/28943	0.0162353	0.0345504	0.0157378	Plpp3/Smpd3/S1pr2/Pik3cb/Spns2/Ezr	6	0.0011811
P4	GO:0099532	synaptic vesicle endosomal processing	6/5080	13/28943	0.0162353	0.0345504	0.0157378	Stx6/Bcl2l1/Itsn2/Ap3b1/Itsn1/Vti1a	6	0.0011811
P4	GO:0150011	regulation of neuron projection arborization	6/5080	13/28943	0.0162353	0.0345504	0.0157378	Ntng2/Ntng1/Macf1/Myo9a/Grip1/Map3k13	6	0.0011811
P4	GO:1900121	negative regulation of receptor binding	6/5080	13/28943	0.0162353	0.0345504	0.0157378	Adam15/Pcsk9/Ptprf/Rgma/Hfe/Crtac1	6	0.0011811
P4	GO:1901142	insulin metabolic process	6/5080	13/28943	0.0162353	0.0345504	0.0157378	Pax6/Pcsk2/Nucb2/Cpe/Yipf5/Tcf7l2	6	0.0011811
P4	GO:1902548	negative regulation of cellular response to vascular endothelial growth factor stimulus	6/5080	13/28943	0.0162353	0.0345504	0.0157378	Atp2b4/Dab2ip/Adgra2/Pik3cb/Spry2/Adamts12	6	0.0011811
P4	GO:1902667	regulation of axon guidance	6/5080	13/28943	0.0162353	0.0345504	0.0157378	Tbr1/Agrn/Slit2/Nova2/Nrp1/Vegfa	6	0.0011811
P4	GO:1903977	positive regulation of glial cell migration	6/5080	13/28943	0.0162353	0.0345504	0.0157378	Grin1/P2ry12/Ptprz1/Rras2/Cx3cl1/Lrp1	6	0.0011811
P4	GO:1904179	positive regulation of adipose tissue development	6/5080	13/28943	0.0162353	0.0345504	0.0157378	Ncoa2/Pparg/Sorl1/Sirt1/Sh3pxd2b/Ncoa1	6	0.0011811
P4	GO:0002320	lymphoid progenitor cell differentiation	9/5080	24/28943	0.0163102	0.0346068	0.0157635	Bcl2/Gata3/Notch1/Spi1/Kit/Flt3/Batf/Xrcc4/Prkdc	9	0.00177165
P4	GO:0003417	growth plate cartilage development	9/5080	24/28943	0.0163102	0.0346068	0.0157635	Col9a1/Thbs1/Col27a1/Carm1/Poc1a/Tgfbr2/Anxa6/Rara/Rarb	9	0.00177165
P4	GO:0007635	chemosensory behavior	9/5080	24/28943	0.0163102	0.0346068	0.0157635	Lmx1a/Grin1/Lmx1b/P2rx3/Chd7/Atp6v1b1/Shank1/Mrgprx1/Prkce	9	0.00177165
P4	GO:0008090	retrograde axonal transport	9/5080	24/28943	0.0163102	0.0346068	0.0157635	Dst/Kif1a/Agbl4/Dlg2/Tmem108/Bsn/Fbxw11/Agtpbp1/Mecp2	9	0.00177165
P4	GO:0035459	vesicle cargo loading	9/5080	24/28943	0.0163102	0.0346068	0.0157635	Sec24d/Insig1/Ap3b2/Picalm/Rab1a/Kif13a/Ap3b1/Sec24c/Sec31b	9	0.00177165
P4	GO:0045737	positive regulation of cyclin-dependent protein serine/threonine kinase activity	9/5080	24/28943	0.0163102	0.0346068	0.0157635	Prox1/Src/Mapre3/Pkd2/Ccnd2/Egfr/Rgcc/Ccnd3/Ccny	9	0.00177165
P4	GO:0052652	cyclic purine nucleotide metabolic process	9/5080	24/28943	0.0163102	0.0346068	0.0157635	Gucy1b1/Ampd2/Gucy2c/Adcy7/Adcy1/Adcy2/Adcy8/Adcy5/Gucy2g	9	0.00177165
P4	GO:0034122	negative regulation of toll-like receptor signaling pathway	12/5080	36/28943	0.0164931	0.0349256	0.0159087	Dab2ip/Lgr4/Tyro3/Bpifb1/Trim30a/Mfhas1/Otud4/Nod2/Irak3/Sarm1/Gramd4/Pik3ap1	12	0.0023622
P4	GO:0008088	axo-dendritic transport	23/5080	84/28943	0.0165312	0.0349833	0.0159349	Stau2/Dst/Map2/Kif1a/Kif5c/Agbl4/Borcs5/Ap3b2/Dlg2/Map6/Tmem108/Bsn/Fbxw11/Mapt/Klc1/Dtnbp1/Agtpbp1/Ap3b1/Sybu/App/Pura/Rab27b/Mecp2	23	0.00452756
P4	GO:0071479	cellular response to ionizing radiation	21/5080	75/28943	0.0166495	0.0352104	0.0160384	Bard1/Xrcc5/Ints7/Gata3/Itgb6/Map3k20/Bcl2l1/Babam2/Rad9b/Rad51ap1/Ccnd2/Tgfb1/Sfrp1/Wrn/Yap1/Sirt1/Mdm2/Hmga2/Tlk2/Net1/Rad1	21	0.00413386
P4	GO:0000272	polysaccharide catabolic process	10/5080	28/28943	0.016753	0.0352547	0.0160586	Rb1cc1/Chit1/Pygb/Ppp1r3d/Pgm1/Hmgb1/Mgam/Adra1b/Pygl/Aoah	10	0.0019685
P4	GO:0003094	glomerular filtration	10/5080	28/28943	0.016753	0.0352547	0.0160586	Sulf1/Sulf2/Kirrel/Gja5/Aqp1/Ptpro/Gas6/Coro2b/Emp2/Adgrf4	10	0.0019685
P4	GO:0006516	glycoprotein catabolic process	10/5080	28/28943	0.016753	0.0352547	0.0160586	Neu2/Gpc1/Manba/Fbxo2/Hpse/Idua/Gusb/Man1a/Ngly1/Adamts12	10	0.0019685
P4	GO:0031065	positive regulation of histone deacetylation	10/5080	28/28943	0.016753	0.0352547	0.0160586	Zbtb7b/Prkd2/Tgfb1/Smarca5/Sirt1/Lpin1/Prkd1/Lrrk2/Bcl6/Vegfa	10	0.0019685
P4	GO:0043931	ossification involved in bone maturation	10/5080	28/28943	0.016753	0.0352547	0.0160586	Grem1/Fat4/Ryr1/Zbtb16/Adamts7/Plxnb1/Sema4d/Adamts12/Ext1/Ano6	10	0.0019685
P4	GO:0070293	renal absorption	10/5080	28/28943	0.016753	0.0352547	0.0160586	Sctr/Gsn/Kirrel/Aqp7/Aqp3/Aqp1/Kcnq1/Kcnj1/Slc9a3r1/Aqp4	10	0.0019685
P4	GO:0090077	foam cell differentiation	10/5080	28/28943	0.016753	0.0352547	0.0160586	Stat1/Itgav/Pla2g5/Cd36/Pparg/Samd1/Itgb3/Ldah/Ppara/Abcg1	10	0.0019685
P4	GO:0010574	regulation of vascular endothelial growth factor production	11/5080	32/28943	0.0167692	0.0352547	0.0160586	Sulf1/Sulf2/Sars/Hpse/Flt1/Rora/Bsg/Adora2b/Gata4/Aqp4/Ccbe1	11	0.00216535
P4	GO:0048714	positive regulation of oligodendrocyte differentiation	11/5080	32/28943	0.0167692	0.0352547	0.0160586	Ptpra/Tnfrsf1b/Trp73/Ptprz1/Ptn/Pparg/Tenm4/Zfp365/Zfp488/Enpp2/Il33	11	0.00216535
P4	GO:0055022	negative regulation of cardiac muscle tissue growth	11/5080	32/28943	0.0167692	0.0352547	0.0160586	Trp73/Tbx5/Foxp1/Vgll4/Tgfbr2/Meis1/Yy1/Jarid2/Ppara/Cxadr/Ctdp1	11	0.00216535
P4	GO:0098781	ncRNA transcription	18/5080	62/28943	0.0176561	0.037083	0.0168914	Nfatc2/Celf3/Cdkn2a/Polr1a/Ercc2/Ell/Ice2/Macroh2a2/Mars1/Taf1b/Ippk/Spin1/Macroh2a1/Ice1/Ell2/Ercc6/Ercc3/Tcof1	18	0.00354331
P4	GO:0016241	regulation of macroautophagy	30/5080	117/28943	0.0177508	0.0372697	0.0169764	Qsox1/Optn/Pip4k2a/Lrsam1/Ambra1/Ubqln4/Sec22b/Ripk2/Snx30/Vps13d/Ulk1/Usp30/Tecpr1/Cln3/Lzts1/Nod2/Fyco1/Sesn1/Atg5/Sirt1/Larp1/Wipi1/Sptlc2/Bnip3l/Lrrk2/Clec16a/Prkn/Pik3c3/Sting1/Mtm1	30	0.00590551
P4	GO:2000107	negative regulation of leukocyte apoptotic process	22/5080	80/28943	0.017864	0.0374627	0.0170643	Slc39a10/Bcl2/Tnfsf4/Kifap3/Itpkb/Prkcq/Cd44/Bcl2l1/Bcl10/Foxp1/Bcl3/Irs2/Gas6/Nod2/Kitl/Bcl11b/St3gal1/St6gal1/Hcls1/Cd74/Dock8/Tsc22d3	22	0.00433071
P4	GO:0010332	response to gamma radiation	15/5080	49/28943	0.0178777	0.0374627	0.0170643	Xrcc5/Bcl2/Ptprc/Map3k20/Bcl2l1/Apobec1/Dcun1d3/Wrn/Yap1/Mdm2/Tlk2/Xrcc4/Ercc6/Prkdc/Sod2	15	0.00295276
P4	GO:0035307	positive regulation of protein dephosphorylation	15/5080	49/28943	0.0178777	0.0374627	0.0170643	Slc39a10/Ptprc/Ambra1/Ppp1r16b/Camta1/Magi2/Gna12/Calm3/Tgfb1/Dlc1/Pin1/Ptbp1/Ppp1r12a/Pawr/Pdgfrb	15	0.00295276
P4	GO:2000404	regulation of T cell migration	15/5080	49/28943	0.0178777	0.0374627	0.0170643	Ccl20/Tnfsf4/Stk39/Tnfrsf14/Adam8/Spns2/Lgals9/Itgb3/Ripor2/Lrch1/Cd200r1/App/Ccr6/Dock8/Cd99l2	15	0.00295276
P4	GO:0001937	negative regulation of endothelial cell proliferation	20/5080	71/28943	0.0179359	0.0375357	0.0170976	Sulf1/Stat1/Col4a3/Thbs1/Dll4/Flt1/Cav1/Atoh8/Pparg/Alox5/Apoe/Nr2f2/Sparc/Ngfr/Vash1/Mef2c/Gdf2/Rgcc/Acvrl1/Ptprm	20	0.00393701
P4	GO:0044458	motile cilium assembly	20/5080	71/28943	0.0179359	0.0375357	0.0170976	Spag16/Cfap65/Cfap221/Intu/Spag17/Spata6/Bbs2/Ulk4/Ahi1/Tpgs1/Cfap54/Foxj1/Ttll5/Mcidas/Dnah1/Iqcg/Ift57/Neurl1a/Cfap43/Cfap58	20	0.00393701
P4	GO:0031023	microtubule organizing center organization	36/5080	146/28943	0.0186365	0.0389512	0.0177423	Pkhd1/Clasp1/BC034090/Sdccag8/Odf2/Nat10/Cep152/Map9/Pde4dip/Slc16a1/Sass6/Ssx2ip/Cdk5rap2/Mpdz/Cntln/Patj/Dctn1/Uvrag/Arhgef10/Mcph1/Haus8/Poc1a/Clasp2/Ulk4/Sirt1/Poc1b/Ppp1r12a/Fbxw11/Bcas3/Foxj1/Nin/Kat2b/Cep120/Pard6g/Rttn/Rbm14	36	0.00708661
P4	GO:0071825	protein-lipid complex subunit organization	14/5080	45/28943	0.0188552	0.0393955	0.0179447	Acsl3/Mttp/Abca1/Sh3gl2/Pla2g5/Scarb1/Apoe/Ces1g/Lipc/Snx9/Abcg1/Pla2g7/Bin1/Lipg	14	0.00275591
P4	GO:0003056	regulation of vascular associated smooth muscle contraction	5/5080	10/28943	0.0191842	0.0395072	0.0179956	Zdhhc21/Arhgap42/Atp2b1/Dock4/Chrm3	5	0.000984252
P4	GO:0003211	cardiac ventricle formation	5/5080	10/28943	0.0191842	0.0395072	0.0179956	Notch1/Smarcd3/Tbx5/Hand1/Mef2c	5	0.000984252
P4	GO:0003330	regulation of extracellular matrix constituent secretion	5/5080	10/28943	0.0191842	0.0395072	0.0179956	Notch1/Tnfrsf1b/Agt/Adtrp/Rgcc	5	0.000984252
P4	GO:0006527	arginine catabolic process	5/5080	10/28943	0.0191842	0.0395072	0.0179956	Atp2b4/Ddah1/Nos3/Nos1/Fah	5	0.000984252
P4	GO:0006707	cholesterol catabolic process	5/5080	10/28943	0.0191842	0.0395072	0.0179956	Scarb1/Akr1d1/Apoe/Cyp46a1/Cyp39a1	5	0.000984252
P4	GO:0008343	adult feeding behavior	5/5080	10/28943	0.0191842	0.0395072	0.0179956	Gpr39/a/Usp46/Npy/Agrp	5	0.000984252
P4	GO:0009178	pyrimidine deoxyribonucleoside monophosphate catabolic process	5/5080	10/28943	0.0191842	0.0395072	0.0179956	Upp2/Dpyd/Nt5c3/Upp1/Dpys	5	0.000984252
P4	GO:0010745	negative regulation of macrophage derived foam cell differentiation	5/5080	10/28943	0.0191842	0.0395072	0.0179956	Itgav/Pparg/Itgb3/Ppara/Abcg1	5	0.000984252
P4	GO:0014883	transition between fast and slow fiber	5/5080	10/28943	0.0191842	0.0395072	0.0179956	Tnni1/Ppp3ca/Tead1/Myh7/Nfatc1	5	0.000984252
P4	GO:0030049	muscle filament sliding	5/5080	10/28943	0.0191842	0.0395072	0.0179956	Tnnt2/Mylk2/Myl6b/Myh6/Myh7	5	0.000984252
P4	GO:0038130	ERBB4 signaling pathway	5/5080	10/28943	0.0191842	0.0395072	0.0179956	Erbb4/Btc/Nrg1/Nrg3/Nrg2	5	0.000984252
P4	GO:0045759	negative regulation of action potential	5/5080	10/28943	0.0191842	0.0395072	0.0179956	Kcnc4/Cnr1/Cntnap2/Hcn1/Bin1	5	0.000984252
P4	GO:0051583	dopamine uptake involved in synaptic transmission	5/5080	10/28943	0.0191842	0.0395072	0.0179956	Rab3b/Snca/Slc6a2/Gdnf/Prkn	5	0.000984252
P4	GO:0060385	axonogenesis involved in innervation	5/5080	10/28943	0.0191842	0.0395072	0.0179956	Col25a1/Ece1/Sema3a/Nrp1/Nptx1	5	0.000984252
P4	GO:0060484	lung-associated mesenchyme development	5/5080	10/28943	0.0191842	0.0395072	0.0179956	Fgfr2/Fgfr1/Fgf9/Wnt7b/Ptk7	5	0.000984252
P4	GO:0070257	positive regulation of mucus secretion	5/5080	10/28943	0.0191842	0.0395072	0.0179956	Atg7/Sytl2/P2ry2/Atg5/Prkce	5	0.000984252
P4	GO:0070544	histone H3-K36 demethylation	5/5080	10/28943	0.0191842	0.0395072	0.0179956	Kdm4c/Kdm4a/Kdm2b/Kdm4b/Kdm2a	5	0.000984252
P4	GO:0070561	vitamin D receptor signaling pathway	5/5080	10/28943	0.0191842	0.0395072	0.0179956	Rxra/Mn1/Kank2/Cyp27b1/Vdr	5	0.000984252
P4	GO:0071670	smooth muscle cell chemotaxis	5/5080	10/28943	0.0191842	0.0395072	0.0179956	Lpar1/Slit2/Parva/Pdgfd/Pdgfrb	5	0.000984252
P4	GO:0072017	distal tubule development	5/5080	10/28943	0.0191842	0.0395072	0.0179956	Tfap2b/Pax8/Notch1/Jag1/Pax2	5	0.000984252
P4	GO:0072203	cell proliferation involved in metanephros development	5/5080	10/28943	0.0191842	0.0395072	0.0179956	Wt1/Bmp7/Ptch1/Pdgfrb/Gpc3	5	0.000984252
P4	GO:0097067	cellular response to thyroid hormone stimulus	5/5080	10/28943	0.0191842	0.0395072	0.0179956	Ppargc1a/Kit/Gas2l1/Thrb/Klf9	5	0.000984252
P4	GO:0106049	regulation of cellular response to osmotic stress	5/5080	10/28943	0.0191842	0.0395072	0.0179956	Epo/Ybx3/Cln3/Micu1/Bdkrb2	5	0.000984252
P4	GO:1900147	regulation of Schwann cell migration	5/5080	10/28943	0.0191842	0.0395072	0.0179956	Grin1/Ptprz1/Rras2/Lrp1/Fas	5	0.000984252
P4	GO:1901725	regulation of histone deacetylase activity	5/5080	10/28943	0.0191842	0.0395072	0.0179956	Ncor2/Prkd2/Prkd1/Lrrk2/Vegfa	5	0.000984252
P4	GO:1902884	positive regulation of response to oxidative stress	5/5080	10/28943	0.0191842	0.0395072	0.0179956	Foxp1/Foxo3/Pawr/Macroh2a1/Acox2	5	0.000984252
P4	GO:1903589	positive regulation of blood vessel endothelial cell proliferation involved in sprouting angiogenesis	5/5080	10/28943	0.0191842	0.0395072	0.0179956	Ppp1r16b/Fgfbp1/Apela/Agtr1a/Vegfa	5	0.000984252
P4	GO:1903596	regulation of gap junction assembly	5/5080	10/28943	0.0191842	0.0395072	0.0179956	Hopx/Tbx5/Cav1/Cntnap2/Agt	5	0.000984252
P4	GO:1904526	regulation of microtubule binding	5/5080	10/28943	0.0191842	0.0395072	0.0179956	Map2/Mapre1/Mapre3/Ppp2cb/Mark2	5	0.000984252
P4	GO:1904717	regulation of AMPA glutamate receptor clustering	5/5080	10/28943	0.0191842	0.0395072	0.0179956	Slc7a11/Snx27/Shisa7/Shisa6/Shank3	5	0.000984252
P4	GO:1990264	peptidyl-tyrosine dephosphorylation involved in inactivation of protein kinase activity	5/5080	10/28943	0.0191842	0.0395072	0.0179956	Dusp10/Ptprj/Ptprt/Ptpro/Ptprb	5	0.000984252
P4	GO:1990535	neuron projection maintenance	5/5080	10/28943	0.0191842	0.0395072	0.0179956	Prnp/Dctn1/Insr/App/Abcd1	5	0.000984252
P4	GO:2000389	regulation of neutrophil extravasation	5/5080	10/28943	0.0191842	0.0395072	0.0179956	Il1r1/Adam8/Pawr/Ripor2/Cd99l2	5	0.000984252
P4	GO:2000807	regulation of synaptic vesicle clustering	5/5080	10/28943	0.0191842	0.0395072	0.0179956	Bcl2l1/Nlgn1/Magi2/Picalm/Cdh2	5	0.000984252
P4	GO:0001967	suckling behavior	7/5080	17/28943	0.0192896	0.0395072	0.0179956	Gls/Grin1/Phf21a/Cntfr/Oxtr/Grin2b/App	7	0.00137795
P4	GO:0003334	keratinocyte development	7/5080	17/28943	0.0192896	0.0395072	0.0179956	Abca12/Palld/Bcl11b/Flnb/Plec/Krt2/Cdsn	7	0.00137795
P4	GO:0010919	regulation of inositol phosphate biosynthetic process	7/5080	17/28943	0.0192896	0.0395072	0.0179956	Cd244a/Ntsr1/Adcyap1r1/Snca/Pth1r/Plek/Ptk2b	7	0.00137795
P4	GO:0030540	female genitalia development	7/5080	17/28943	0.0192896	0.0395072	0.0179956	Lrp2/Tyro3/Chd7/Cyp19a1/Stra6/Esr1/Trp63	7	0.00137795
P4	GO:0042074	cell migration involved in gastrulation	7/5080	17/28943	0.0192896	0.0395072	0.0179956	Epb41l5/Crb2/Lrp6/Megf8/Wnt11/Lrp5/Fgf8	7	0.00137795
P4	GO:0044320	cellular response to leptin stimulus	7/5080	17/28943	0.0192896	0.0395072	0.0179956	Pid1/Nr4a3/Ugcg/Lepr/Bbs2/Sirt1/Gck	7	0.00137795
P4	GO:0045655	regulation of monocyte differentiation	7/5080	17/28943	0.0192896	0.0395072	0.0179956	Inpp5d/Ctnnbip1/Cdk6/Foxp1/Cd4/Dcstamp/Cd74	7	0.00137795
P4	GO:0045725	positive regulation of glycogen biosynthetic process	7/5080	17/28943	0.0192896	0.0395072	0.0179956	Cd36/Insr/Irs2/Gck/C1qtnf2/Esrrb/Sorbs1	7	0.00137795
P4	GO:0048268	clathrin coat assembly	7/5080	17/28943	0.0192896	0.0395072	0.0179956	Clta/Sgip1/Nsg1/Hip1r/Picalm/Fcho1/Nsg2	7	0.00137795
P4	GO:0055091	phospholipid homeostasis	7/5080	17/28943	0.0192896	0.0395072	0.0179956	Itgb6/Abcb11/Hnf4a/Abca1/Tgfb1/Abcg1/Lipg	7	0.00137795
P4	GO:0060100	positive regulation of phagocytosis, engulfment	7/5080	17/28943	0.0192896	0.0395072	0.0179956	Lbp/Cd36/Pparg/Plcg2/Itga2/Ano6/Rab31	7	0.00137795
P4	GO:0060947	cardiac vascular smooth muscle cell differentiation	7/5080	17/28943	0.0192896	0.0395072	0.0179956	Vangl2/Notch1/Smad6/Myocd/Vegfa/Srf/Pdgfrb	7	0.00137795
P4	GO:0071295	cellular response to vitamin	7/5080	17/28943	0.0192896	0.0395072	0.0179956	Rxra/Mn1/Gas6/Kank2/Dcps/Cyp27b1/Vdr	7	0.00137795
P4	GO:0097094	craniofacial suture morphogenesis	7/5080	17/28943	0.0192896	0.0395072	0.0179956	Frem1/Insig1/Megf8/Fgfr2/Twist1/Foxn3/Gli3	7	0.00137795
P4	GO:1903358	regulation of Golgi organization	7/5080	17/28943	0.0192896	0.0395072	0.0179956	Camsap2/Usp6nl/Pde4dip/Stx18/Camsap3/Dnm2/Ehd3	7	0.00137795
P4	GO:2001185	regulation of CD8-positive, alpha-beta T cell activation	7/5080	17/28943	0.0192896	0.0395072	0.0179956	Cd244a/Mapk8ip1/Zbtb7b/Runx3/Sh3rf1/Hfe/Runx1	7	0.00137795
P4	GO:0055076	transition metal ion homeostasis	34/5080	137/28943	0.0198169	0.0405613	0.0184757	Slc39a10/Steap3/Slc39a13/Prnp/Prn/Cp/Bdh2/Slc39a8/Slc31a2/Tfr2/Picalm/Atp7b/Ank1/Hephl1/Hyal2/Commd1/Hfe/Bmp6/Ap3b1/Gdf2/Scara5/Slc39a14/Slc30a8/Slc11a2/Meltf/Atp6v1a/App/Sod2/Btbd9/Rhag/Epas1/Ttc7/Fxn/Slc1a1	34	0.00669291
P4	GO:0045912	negative regulation of carbohydrate metabolic process	16/5080	54/28943	0.0201799	0.041278	0.0188022	Hdac4/Soga1/Lepr/Maea/Ppargc1a/Tgfb1/Ap2a1/Smpd3/Cbfa2t3/Gck/Grb10/Plek/Adra1b/Slc4a1/Ppara/Prkn	16	0.00314961
P4	GO:0061647	histone H3-K9 modification	16/5080	54/28943	0.0201799	0.041278	0.0188022	Gata3/Ehmt1/Setd7/Pax5/Kdm4c/Kdm4a/Prdm8/Prdm5/Pwwp2b/Sirt1/Jarid2/Setdb2/Kat2b/Kdm4b/Mecp2/Hdac8	16	0.00314961
P4	GO:0002724	regulation of T cell cytokine production	12/5080	37/28943	0.0206046	0.0420397	0.0191492	Arid5a/Il1r1/Il18r1/Fzd5/Dennd1b/Tnfsf4/Gata3/Tnfrsf1b/Prkcz/Rsad2/Hfe/Smad7	12	0.0023622
P4	GO:0009954	proximal/distal pattern formation	12/5080	37/28943	0.0206046	0.0420397	0.0191492	Gli2/Pbx1/Grem1/Cyp26b1/Chsy1/Aldh1a2/Sp8/Gli3/Hoxc11/Trp63/Six3/Wnt8a	12	0.0023622
P4	GO:0045920	negative regulation of exocytosis	12/5080	37/28943	0.0206046	0.0420397	0.0191492	Notch1/Spi1/Atp9a/Rabgef1/Snca/Bcr/Abr/Lgals9/Trim9/Prkn/Adra2a/Il1rapl1	12	0.0023622
P4	GO:0046677	response to antibiotic	12/5080	37/28943	0.0206046	0.0420397	0.0191492	Pla2g4a/Rsrc1/Jak1/Alpl/Aoc1/Ppp2cb/Ets1/Mdm2/Mef2c/Slc1a3/Ciita/Hdac8	12	0.0023622
P4	GO:0050901	leukocyte tethering or rolling	12/5080	37/28943	0.0206046	0.0420397	0.0191492	Selp/Vcam1/Fut9/Add2/Podxl2/St3gal4/Pawr/Ext1/Itgb7/Jam2/Rock1/Gcnt1	12	0.0023622
P4	GO:0070286	axonemal dynein complex assembly	12/5080	37/28943	0.0206046	0.0420397	0.0191492	Dnah7b/Dnah7c/Dnah7a/Drc1/Dnaaf5/Lrrc49/Dnah2/Dnah17/Dnah1/Dnah5/Spag1/Dnah8	12	0.0023622
P4	GO:0070542	response to fatty acid	12/5080	37/28943	0.0206046	0.0420397	0.0191492	Pid1/Plcb1/Foxo1/Tlr4/Zc3h12a/Cd36/Aacs/Foxp1/Dgat2/Foxo3/Ildr1/Scd2	12	0.0023622
P4	GO:0006700	C21-steroid hormone biosynthetic process	8/5080	21/28943	0.0209253	0.042532	0.0193734	Scp2/Ppargc1a/Dkk3/Cyp11a1/Bmp5/Stard3/Bmp6/Cacna1h	8	0.0015748
P4	GO:0034755	iron ion transmembrane transport	8/5080	21/28943	0.0209253	0.042532	0.0193734	Steap3/Slc39a8/Nos1/Hfe/Scara5/Slc25a37/Slc39a14/Slc11a2	8	0.0015748
P4	GO:0035067	negative regulation of histone acetylation	8/5080	21/28943	0.0209253	0.042532	0.0193734	Spi1/Snca/Atg7/Pwwp2b/Atg5/Sirt1/Twist1/Hdac8	8	0.0015748
P4	GO:0045821	positive regulation of glycolytic process	8/5080	21/28943	0.0209253	0.042532	0.0193734	Slc4a4/Insr/Gck/Rptor/Esrrb/Htr2a/Zbtb20/App	8	0.0015748
P4	GO:0046851	negative regulation of bone remodeling	8/5080	21/28943	0.0209253	0.042532	0.0193734	Inpp5d/Grem1/Sfrp1/Ubash3b/Cyp19a1/Csk/Vegfa/Fshr	8	0.0015748
P4	GO:0070886	positive regulation of calcineurin-NFAT signaling cascade	8/5080	21/28943	0.0209253	0.042532	0.0193734	Ppp3ca/Camta1/Lmcd1/Cib1/Nrg1/Ptbp1/Akap6/3425401B19Rik	8	0.0015748
P4	GO:0060706	cell differentiation involved in embryonic placenta development	11/5080	33/28943	0.0212584	0.0431304	0.019646	Fzd5/Itgav/Elf5/Stk4/Snai1/Nr2f2/Ascl2/St14/Hand1/Stk3/Grhl2	11	0.00216535
P4	GO:1904706	negative regulation of vascular associated smooth muscle cell proliferation	11/5080	33/28943	0.0212584	0.0431304	0.019646	Gna12/Cav1/Pparg/Agt/S1pr2/Myocd/Tgfb3/Mef2c/Tafa5/Sod2/Prkg1	11	0.00216535
P4	GO:2000272	negative regulation of signaling receptor activity	11/5080	33/28943	0.0212584	0.0431304	0.019646	Ptprj/Slc6a9/Ephb2/Zfyve28/Ppargc1a/Calcr/Pparg/Ramp3/Hfe/Ppara/Cblb	11	0.00216535
P4	GO:0042088	T-helper 1 type immune response	15/5080	50/28943	0.0215017	0.0435855	0.0198533	Arid5a/Il1r1/Il1rl1/Il18r1/Pla2g4a/Tnfsf4/Hlx/Lef1/Ripk2/Hmgb1/Cracr2a/Bcl3/Il4ra/Vegfa/Il33	15	0.00295276
P4	GO:0034453	microtubule anchoring	9/5080	25/28943	0.0216019	0.0435855	0.0198533	Clasp1/Ccdc187/Pex14/Dctn1/Camsap3/Clasp2/Nin/Bicd2/Ccdc68	9	0.00177165
P4	GO:0050860	negative regulation of T cell receptor signaling pathway	9/5080	25/28943	0.0216019	0.0435855	0.0198533	Ptprj/Dgkz/Prnp/Cd160/Pawr/Dusp22/Cblb/Ezr/Ubash3a	9	0.00177165
P4	GO:0097150	neuronal stem cell population maintenance	9/5080	25/28943	0.0216019	0.0435855	0.0198533	Prox1/Foxo1/Mcph1/Fut10/Foxo3/Igf2bp1/Fancc/Ss18/Cdh2	9	0.00177165
P4	GO:0098869	cellular oxidant detoxification	9/5080	25/28943	0.0216019	0.0435855	0.0198533	Prdx6/Cd36/Nos3/Sesn1/Fbln5/Fancc/Nnt/Gch1/Sod2	9	0.00177165
P4	GO:0150105	protein localization to cell-cell junction	9/5080	25/28943	0.0216019	0.0435855	0.0198533	Jak1/Tjp1/Zdhhc7/Cgnl1/Pecam1/Dlg5/Ildr1/Mpp7/Tjp2	9	0.00177165
P4	GO:1903206	negative regulation of hydrogen peroxide-induced cell death	9/5080	25/28943	0.0216019	0.0435855	0.0198533	Gpr37l1/Nr4a3/Txn1/Met/Pde8a/Fbxo7/Ngb/Hk3/Lrrk2	9	0.00177165
P4	GO:2000193	positive regulation of fatty acid transport	9/5080	25/28943	0.0216019	0.0435855	0.0198533	Tnfrsf11a/Pla2g4a/Pla2r1/Ntsr1/P2ry2/Acsl1/Acsl6/Map2k6/Tnfsf11	9	0.00177165
P4	GO:0001759	organ induction	10/5080	29/28943	0.0216402	0.0435855	0.0198533	Fgf2/Rbpj/Wnt11/Fgfr1/Gdnf/Hoxc11/Robo1/Robo2/Fgf1/Fgf8	10	0.0019685
P4	GO:0006891	intra-Golgi vesicle-mediated transport	10/5080	29/28943	0.0216402	0.0435855	0.0198533	Cux1/Cog7/Cope/Rab6b/Trappc10/Gosr2/Nsf/Cog1/Cog5/Vti1a	10	0.0019685
P4	GO:0007350	blastoderm segmentation	10/5080	29/28943	0.0216402	0.0435855	0.0198533	Nrp2/Fzd5/Wt1/Lama5/Sema3a/Tcf7l1/Pcsk6/Nrp1/Tdrd6/Tdrd1	10	0.0019685
P4	GO:0035510	DNA dealkylation	10/5080	29/28943	0.0216402	0.0435855	0.0198533	Gata3/Pax6/Tet3/Apobec1/Mgmt/Otud4/Fto/Tet1/Usp7/Stpg4	10	0.0019685
P4	GO:0048384	retinoic acid receptor signaling pathway	10/5080	29/28943	0.0216402	0.0435855	0.0198533	Rxrg/Esrrg/Rxra/Dhrs3/Cyp26b1/Pparg/Zfp536/Aldh1a2/Rara/Rarb	10	0.0019685
P4	GO:0051156	glucose 6-phosphate metabolic process	10/5080	29/28943	0.0216402	0.0435855	0.0198533	Pgd/H6pd/Rbks/Hk2/Hk1/Hkdc1/Gck/Rptor/Hk3/Tkt	10	0.0019685
P4	GO:2000831	regulation of steroid hormone secretion	10/5080	29/28943	0.0216402	0.0435855	0.0198533	Ecrg4/Kdm5b/Nrg1/Agt/Cyp19a1/C1qtnf1/Pomc/Agtr1a/Bmp6/Runx1	10	0.0019685
P4	GO:0010948	negative regulation of cell cycle process	67/5080	302/28943	0.0224137	0.045101	0.0205436	Bard1/Bcl2/Prox1/Ints7/Nacc2/Dab2ip/Cacnb4/Acvr1/Grb14/Map3k20/Dgkz/Aven/Eif2ak4/Bub1b/Bmp7/Rbm38/Jade1/Cenpe/Klf4/Cdk5rap2/Cdkn2b/Plk3/Rint1/Babam2/Apbb2/Pkd2/Rad9b/Mad1l1/Gpnmb/Anapc15/Apbb1/Stk33/Dcun1d3/Fgfr2/Myo16/Tnks/Nek1/Smarca5/Fbxo31/Kank2/Nek11/Ctdspl/Esr1/Zc3h12d/Zwint/Fbxo7/Cradd/Mdm2/Hmga2/Ctdsp2/Tom1l2/Tex14/Foxn3/Ppp2r5c/Macroh2a1/Nsun2/Ercc6/Rgcc/Rad1/Prkdc/Dlg1/Rps6ka2/Brd4/Kat2…	67	0.013189
P4	GO:0000578	embryonic axis specification	14/5080	46/28943	0.0228397	0.0459006	0.0209078	Fzd5/Epb41l5/Wt1/Tcf7l1/Wnt7a/Peg12/Pcsk6/Smad6/Cobl/Ptch1/Otx2/Tdrd6/Tdrd1/Chrdl1	14	0.00275591
P4	GO:0006612	protein targeting to membrane	31/5080	124/28943	0.0228556	0.0459184	0.0209159	Tram2/Stom/Prnp/Kcnb1/Zdhhc21/Macf1/Vps37b/Rabgef1/Exoc4/Pex26/Cib1/Cemip/Golga7/Zdhhc1/Zdhhc7/Pard3/Rab8b/Zdhhc3/Fyn/Sec63/Ank3/Nacad/Dmtn/Rtp4/Kcne1/Zdhhc14/Glp1r/Mtcl1/Vps37c/Slc1a1/Golga7b	31	0.00610236
P4	GO:0007033	vacuole organization	46/5080	197/28943	0.0228869	0.0459669	0.020938	Rb1cc1/Atg4b/Pik3c2b/Tmem9/Pip4k2a/Lrsam1/Ambra1/Trp53inp2/Lrba/Sec22b/Synpo2/Clvs1/Stx17/Abca1/Snx30/Pla2g5/Tbc1d14/Idua/Ulk1/Smurf1/Atg7/Myo7a/Cln3/Tpcn2/Rab20/Cln8/Hook2/Hexa/Fig4/Atg5/Rab1a/Atp10b/Wipi1/Zfyve26/Pacs2/Ap3b1/Laptm4b/Ext1/Washc5/Lrrk2/Tfeb/Man2a1/Pik3c3/Sting1/Syt7/Mtm1	46	0.00905512
P4	GO:0070555	response to interleukin-1	25/5080	96/28943	0.0238165	0.047789	0.021768	St18/Il1r1/Ccl20/Hdac4/Tnfrsf11a/Dab2ip/Sirpa/Plcb1/Src/Prkci/Ripk2/Zc3h12a/Snca/Irak2/Otud4/Cx3cl1/Rora/Adamts7/Hyal2/Irak3/Prkca/Yy1/Adamts12/Cd47/App	25	0.00492126
P4	GO:0030838	positive regulation of actin filament polymerization	16/5080	55/28943	0.0239467	0.0479788	0.0218544	Nck2/Fmn1/Kirrel/Lmod2/Fchsd2/Cttn/Baiap2/Evl/Carmil1/Map3k1/Ptk2b/Dlg1/Snx9/Fer/Prkce/Bin1	16	0.00314961
P4	GO:0042149	cellular response to glucose starvation	16/5080	55/28943	0.0239467	0.0479788	0.0218544	Bcl2/Nuak2/Plin2/Szt2/Zc3h12a/Prkag2/Brsk2/Sik2/Sesn1/Foxo3/Sirt1/Nuak1/Gck/Nim1k/Plin3/Pik3c3	16	0.00314961
P4	GO:0002551	mast cell chemotaxis	6/5080	14/28943	0.0242618	0.0479788	0.0218544	Kit/Swap70/Vegfc/Pgf/Rin3/Vegfa	6	0.0011811
P4	GO:0003188	heart valve formation	6/5080	14/28943	0.0242618	0.0479788	0.0218544	Notch1/Gja5/Zfpm1/Twist1/Gata4/Zfpm2	6	0.0011811
P4	GO:0006002	fructose 6-phosphate metabolic process	6/5080	14/28943	0.0242618	0.0479788	0.0218544	Hk2/Hk1/Pfkl/Gck/Pfkp/Hk3	6	0.0011811
P4	GO:0006750	glutathione biosynthetic process	6/5080	14/28943	0.0242618	0.0479788	0.0218544	Slc1a2/Slc7a11/Gclc/Ggt1/Ggt6/Slc1a1	6	0.0011811
P4	GO:0009310	amine catabolic process	6/5080	14/28943	0.0242618	0.0479788	0.0218544	Atp2b4/Dbh/Smox/Moxd1/Dmgdh/Comt	6	0.0011811
P4	GO:0009312	oligosaccharide biosynthetic process	6/5080	14/28943	0.0242618	0.0479788	0.0218544	St6galnac6/B3galt1/B3galnt1/St6galnac5/B4galt1/St3gal4	6	0.0011811
P4	GO:0010225	response to UV-C	6/5080	14/28943	0.0242618	0.0479788	0.0218544	Bcl3/Dcun1d3/Wrn/Yy1/Map3k4/Poli	6	0.0011811
P4	GO:0010936	negative regulation of macrophage cytokine production	6/5080	14/28943	0.0242618	0.0479788	0.0218544	Tgfb2/Tgfb1/Nod2/Irak3/Twist1/Tgfb3	6	0.0011811
P4	GO:0014831	gastro-intestinal system smooth muscle contraction	6/5080	14/28943	0.0242618	0.0479788	0.0218544	Sulf1/Sulf2/Kit/Nmu/Tacr2/Kcnma1	6	0.0011811
P4	GO:0015816	glycine transport	6/5080	14/28943	0.0242618	0.0479788	0.0218544	Slc6a17/Slc6a9/Slc6a5/Slc36a3/Slc36a1/Slc38a5	6	0.0011811
P4	GO:0016081	synaptic vesicle docking	6/5080	14/28943	0.0242618	0.0479788	0.0218544	Rims1/Unc13a/Unc13c/Rims2/Septin5/Camk2a	6	0.0011811
P4	GO:0030432	peristalsis	6/5080	14/28943	0.0242618	0.0479788	0.0218544	P2rx3/Tshz3/Agt/Tbx2/Gdnf/Dlg1	6	0.0011811
P4	GO:0032341	aldosterone metabolic process	6/5080	14/28943	0.0242618	0.0479788	0.0218544	Dkk3/Scnn1b/Bmp5/Bmp6/Kcnma1/Cacna1h	6	0.0011811
P4	GO:0032769	negative regulation of monooxygenase activity	6/5080	14/28943	0.0242618	0.0479788	0.0218544	Atp2b4/Cnr1/Cav1/Snca/Nosip/Cyp27b1	6	0.0011811
P4	GO:0035791	platelet-derived growth factor receptor-beta signaling pathway	6/5080	14/28943	0.0242618	0.0479788	0.0218544	Src/Hip1r/Clasp2/Lrp1/Myocd/Pdgfrb	6	0.0011811
P4	GO:0036296	response to increased oxygen levels	6/5080	14/28943	0.0242618	0.0479788	0.0218544	Foxo1/Cav1/Atg7/Atp6v1a/Sod2/Fas	6	0.0011811
P4	GO:0038094	Fc-gamma receptor signaling pathway	6/5080	14/28943	0.0242618	0.0479788	0.0218544	Ptprc/Cd247/Rapgef1/Ptprj/Myo1g/Cd47	6	0.0011811
P4	GO:0042559	pteridine-containing compound biosynthetic process	6/5080	14/28943	0.0242618	0.0479788	0.0218544	Atic/Qdpr/Mthfd1l/Mthfd1/Pcbd2/Gch1	6	0.0011811
P4	GO:0043649	dicarboxylic acid catabolic process	6/5080	14/28943	0.0242618	0.0479788	0.0218544	Adhfe1/Gad1/Aldh1l1/Qprt/Acsf3/Ddo	6	0.0011811
P4	GO:0046049	UMP metabolic process	6/5080	14/28943	0.0242618	0.0479788	0.0218544	Uck2/Upp2/Dpyd/Nt5c3/Upp1/Dpys	6	0.0011811
P4	GO:0046058	cAMP metabolic process	6/5080	14/28943	0.0242618	0.0479788	0.0218544	Cacnb4/Adcy7/Adcy1/Adcy2/Adcy8/Adcy5	6	0.0011811
P4	GO:0048680	positive regulation of axon regeneration	6/5080	14/28943	0.0242618	0.0479788	0.0218544	Ptn/Igf1r/Ntrk3/Nrg1/Lrp1/Scarf1	6	0.0011811
P4	GO:0050667	homocysteine metabolic process	6/5080	14/28943	0.0242618	0.0479788	0.0218544	Cps1/Cth/Mthfr/Mthfd1/Mtr/Comt	6	0.0011811
P4	GO:0051764	actin crosslink formation	6/5080	14/28943	0.0242618	0.0479788	0.0218544	Tnnt2/Eps8/Gas2l1/Cobl/Baiap2/Dpysl3	6	0.0011811
P4	GO:0060180	female mating behavior	6/5080	14/28943	0.0242618	0.0479788	0.0218544	Ncoa2/Pgr/Ppp1r1b/Thra/Ncoa1/Thrb	6	0.0011811
P4	GO:0060263	regulation of respiratory burst	6/5080	14/28943	0.0242618	0.0479788	0.0218544	Slamf8/Dusp10/Camk1d/Lbp/Insr/Bcr	6	0.0011811
P4	GO:0060670	branching involved in labyrinthine layer morphogenesis	6/5080	14/28943	0.0242618	0.0479788	0.0218544	Fzd5/Fgfr2/St14/Rspo3/Socs3/Grhl2	6	0.0011811
P4	GO:0070344	regulation of fat cell proliferation	6/5080	14/28943	0.0242618	0.0479788	0.0218544	Pid1/Fto/Vstm2a/E2f3/Ppard/Fgf16	6	0.0011811
P4	GO:0071340	skeletal muscle acetylcholine-gated channel clustering	6/5080	14/28943	0.0242618	0.0479788	0.0218544	Musk/Agrn/Ptn/Sorbs2/Etv5/Sorbs1	6	0.0011811
P4	GO:0072178	nephric duct morphogenesis	6/5080	14/28943	0.0242618	0.0479788	0.0218544	Epha4/Gata3/Epha7/Efnb2/Pax2/Gpc3	6	0.0011811
P4	GO:0086069	bundle of His cell to Purkinje myocyte communication	6/5080	14/28943	0.0242618	0.0479788	0.0218544	Gja5/Cacna2d1/Tbx5/Scn5a/Scn10a/Ctnna3	6	0.0011811
P4	GO:1901950	dense core granule transport	6/5080	14/28943	0.0242618	0.0479788	0.0218544	Map2/Kif1a/Ppfia2/Eipr1/Sybu/Mecp2	6	0.0011811
P4	GO:1903817	negative regulation of voltage-gated potassium channel activity	6/5080	14/28943	0.0242618	0.0479788	0.0218544	Kcnab1/Snx27/Cav1/Kcnq1/Ank3/Kcne1	6	0.0011811
P4	GO:1905459	regulation of vascular associated smooth muscle cell apoptotic process	6/5080	14/28943	0.0242618	0.0479788	0.0218544	Stk4/Pparg/Slc7a5/E2f3/Agtr1a/Sod2	6	0.0011811
P4	GO:2001140	positive regulation of phospholipid transport	6/5080	14/28943	0.0242618	0.0479788	0.0218544	Dbi/Abcb4/Atp8a1/Apoe/Xrcc4/Atp8a2	6	0.0011811
P4	GO:2001279	regulation of unsaturated fatty acid biosynthetic process	6/5080	14/28943	0.0242618	0.0479788	0.0218544	Pla2g4a/Fabp5/Sirt1/Pibf1/Cd74/Abcd1	6	0.0011811
P10	GO:0007156	homophilic cell adhesion via plasma membrane adhesion molecules	51/3788	114/28943	1.10087e-16	5.71187e-15	2.9711e-15	Obsl1/Cdh20/Igfn1/Nectin4/Igsf9/Cadm3/Vstm2l/Ptprt/Cdh22/Cdh4/Cdh17/Ptprf/Igsf21/Sdk1/Ret/Clstn3/Cdhr5/Tenm3/Cdh11/Cdh5/Cdh16/Cdh13/Cntn5/Fat3/Igsf9b/Kirrel3/Nectin1/Dscaml1/Cadm1/Nptn/Clstn2/Pik3cb/Cdh23/Pcdh15/Fat2/Pecam1/Sdk2/Cdhr3/Nrcam/Cdhr2/Cdhr1/Cdh6/Celsr1/Igsf11/Cadm2/Robo1/Robo2/Dscam/Ptprm/Cdh2/Pcdh12	51	0.0134636
P10	GO:0090630	activation of GTPase activity	46/3788	104/28943	5.80561e-15	2.32592e-13	1.20986e-13	Tbc1d8/Ngef/Agap1/Rabgap1l/Usp6nl/Rapgef1/Ralgapa2/Arhgap29/Tbc1d2/Arhgef16/Agap3/Tbc1d14/Tbc1d1/Arhgap24/Coro1c/Epha1/Iqsec3/Akt2/Sipa1l3/Ntrk3/Grtp1/Adprhl1/Arhgef10/Tbc1d9/Plekhg4/Sipa1l2/Arhgap42/Rasgrf1/Bcr/Arhgap45/Apc2/Tbc1d30/Rap1gap2/Abr/Bcas3/Tbc1d16/Sipa1l1/Nedd9/Tbc1d7/Arhgap22/Ptk2b/Tbc1d4/Rangap1/Tbc1d22a/Tiam1/Tbc1d5	46	0.0121436
P10	GO:2000300	regulation of synaptic vesicle exocytosis	40/3788	84/28943	1.5839e-14	5.76211e-13	2.99724e-13	Kcnh1/Ncs1/Cacnb4/Bcl2l1/Rims4/Nlgn1/Rims3/P2rx7/Grm8/Braf/Apba2/Chrnb3/Nr3c2/Bace1/Drd2/Chrna3/Myo6/Cspg5/Stxbp5/Adora2a/Ppfia2/Syt1/Adcy1/Adora2b/P2rx1/Fbxl20/Prkca/Cyth1/Nrxn3/Dtnbp1/Adra1a/Htr2a/Rims2/Slc4a8/Gsk3b/Grm4/Prkce/Apba1/Syp/Cask	40	0.0105597
P10	GO:0008360	regulation of cell shape	57/3788	159/28943	2.35848e-13	7.5021e-12	3.90232e-12	Vil1/Plxna2/Fam171a1/Arhgap15/Fmnl2/Rhoc/Lpar1/Epb41/Shroom3/Pxn/Gna12/Wasf3/Plxna4/Plxna1/Plxnd1/Eps8/Cdc42ep5/Arhgap35/Fes/Arap1/Parva/Arhgef18/Dlc1/Cfdp1/Rdx/Phip/Limd1/Epb41l2/Arhgap18/Fyn/Rhobtb1/Plxnc1/Cdc42se2/Gas7/Myh10/Gna13/Cdc42ep4/Baiap2/Syne3/Sema4d/Hexb/Fermt2/Ptk2b/Dmtn/Myo10/Myh9/Parvb/Fmnl3/Dlg1/Ezr/Vegfa/Epb41l3/Cdc42ep3/Diaph1/Mark2/Msn/Sh3kbp1	57	0.0150475
P10	GO:0045494	photoreceptor cell maintenance	26/3788	45/28943	1.95231e-12	5.12785e-11	2.66732e-11	Rp1/Crb1/Ush2a/Crb2/Map1a/Clrn1/Abca4/Prom1/Rho/Ush1c/Tub/Clcn3/Cib2/Bbs4/Lca5/Cdh23/Pcdh15/Cep290/Esrrb/Nxnl2/Adgrv1/Cdhr1/Rp1l1/Tulp1/Pde6a/Bbs1	26	0.00686378
P10	GO:0090263	positive regulation of canonical Wnt signaling pathway	39/3788	108/28943	1.05228e-09	1.78099e-08	9.26407e-09	Tmem9/Lmx1a/Zeb2/Ttc21b/Lgr4/Src/Sulf2/Tbl1xr1/Fgf2/Reck/Rnf220/Rspo1/Fgfr3/Lrrk1/Arntl/Gprc5b/Fgfr2/Sfrp1/Adgra2/Smad3/Csnk1g1/Csnk1g2/Egfr/Col1a1/Sox4/Wnk2/Ror2/Zbed3/Map3k1/Fgf9/Ccar2/Gpc5/Ubr5/Csnk1e/Prdm15/Ptk7/Ppm1b/Csnk1g3/Kank1	39	0.0102957
P10	GO:0090090	negative regulation of canonical Wnt signaling pathway	45/3788	135/28943	1.13994e-09	1.91995e-08	9.98688e-09	Notch1/Rapgef1/Dab2ip/Lrp4/Jade1/Foxo1/Wwtr1/Tmem131l/Tle1/Mllt3/Ptpru/Draxin/Ctnnbip1/Fzd1/Wnt5b/Ptpro/Dkk3/Sfrp1/Nkd1/Tle3/Rbms3/Limd1/Foxo3/Apc2/Gli1/Kremen1/Znrf3/Shisa6/Sostdc1/Ccdc88c/Gli3/Ror2/Nkd2/Lats2/Ubac2/Fzd6/Sox10/Prickle1/Lmbr1l/Gsk3b/Cdh2/Mcc/Sdhaf2/Tle4/Tcf7l2	45	0.0118796
P10	GO:0022038	corpus callosum development	17/3788	27/28943	2.13714e-09	3.39902e-08	1.76804e-08	Atg16l1/Kif21b/Zeb2/Rtn4rl2/Ephb2/Prdm8/Coro1c/Grcc10/Tsku/Dmxl2/Ryk/Ulk4/Rtn4rl1/Nin/Wdr89/Rtn4r/Ptprs	17	0.00448786
P10	GO:0034332	adherens junction organization	24/3788	50/28943	2.28657e-09	3.60947e-08	1.87751e-08	Cdh20/Inava/Cdh22/Add1/Tjp1/Plekha7/Camsap3/Efnb2/Kifc3/Cdh11/Cdh5/Rdx/Csk/Tbcd/Bmp6/Dlg5/Fermt2/Cdh6/Cdh18/Mtss1/Plec/Pak2/Vegfa/Smad7	24	0.0063358
P10	GO:0007628	adult walking behavior	23/3788	47/28943	3.05619e-09	4.68419e-08	2.43654e-08	Abl2/Cacnb4/Chd7/Dab1/Hipk2/Atg7/Cacna1c/Cacna1a/Drd2/Hexa/Pcdh15/Glra1/Mapt/Agtpbp1/Ndufs4/Kcnma1/Chat/Klhl1/Oxr1/Scn8a/Npc1/Fxn/Dmrt3	23	0.00607181
P10	GO:0071277	cellular response to calcium ion	31/3788	78/28943	3.67321e-09	5.58928e-08	2.90734e-08	Syt2/Itpkb/Kcnh1/Syt13/Kcnb1/Nlgn1/Syt6/Add1/Rasa4/Alox5ap/Braf/Cpne9/Fosb/Mef2a/Iqgap1/Syt9/Syt17/Cpne4/Scn5a/Trpm2/Syt1/Lgmn/Adgrv1/Cpne6/Dmtn/Mylk/Cpne5/Nrxn1/Syt12/Rasgrp2/Syt7	31	0.00818374
P10	GO:0019228	neuronal action potential	25/3788	55/28943	4.4148e-09	6.57546e-08	3.42031e-08	Gpr35/Rapgef4/Chrna1/P2rx3/Kcnmb2/Kcna2/Mtor/Dpp6/P2rx7/Cntnap2/Chrnb4/Scn5a/Ank3/Pawr/Glra1/Gria1/P2rx1/Cacna1g/Scn4a/Dcdc2a/Kcnma1/Cacna1i/Scn8a/Fgf12/Cacna1h	25	0.00659979
P10	GO:0070374	positive regulation of ERK1 and ERK2 cascade	62/3788	227/28943	8.26597e-09	1.16794e-07	6.07518e-08	Ackr3/Tnfrsf11a/Abl2/Notch1/Rapgef1/Abl1/Src/Fgf2/Rapgef2/Shc1/Camk2d/Glipr2/Hcrtr1/Pla2g5/Prkcz/Fgfr3/Trpv4/Ptpn11/Epo/Hmgb1/Braf/Gpnmb/Mturn/Cd4/Prkd2/Pde8a/Arrb1/Denn2b/Fgfr2/Hras/Gas6/Mfhas1/Nod2/Necab2/Pdgfd/Drd2/Sema7a/Nptn/Gnai2/Akap12/Lrp1/Ramp3/Egfr/Fgf18/Flt4/Rara/Prkca/Dnajc27/Gcnt2/Fermt2/Ptk2b/Adra1a/Htr2a/Spry2/C1qtnf3/Angpt1/Arhgap8/Vegfa/Nrxn1/Garem1/Pdgfrb/Dcc	62	0.0163675
P10	GO:0007157	heterophilic cell-cell adhesion via plasma membrane cell adhesion molecules	23/3788	50/28943	1.37674e-08	1.8542e-07	9.64486e-08	Crb1/Selp/Nectin4/Cadm3/Crb2/Itga4/Cdh4/Nlgn1/Igsf21/Tenm4/Itgal/Tenm3/Adgrl1/Nectin1/Cadm1/Tenm2/Lgals9/Scarf2/Cxadr/Nrxn1/Cdh2/Cd6/Tenm1	23	0.00607181
P10	GO:0032793	positive regulation of CREB transcription factor activity	13/3788	18/28943	1.45984e-08	1.95365e-07	1.01622e-07	Camk1d/Lrp8/Reln/Lpar5/Prkd2/Crtc3/Crtc1/Adcy1/Prkd1/Cacna1d/Crebbp/Adgrf1/Vegfa	13	0.00343189
P10	GO:0050919	negative chemotaxis	21/3788	43/28943	1.55185e-08	2.07241e-07	1.07799e-07	Sema4c/Nrp2/Itgav/Lgr4/Sema6d/Slit2/Plxna4/Sema4b/Sema7a/Ryk/Sema3f/Slit3/Ntn1/Rtn4rl1/Sema4d/Nrg3/Rtn4r/Robo1/Robo2/Slit1/Sema4g	21	0.00554382
P10	GO:0010842	retina layer formation	15/3788	24/28943	2.24051e-08	2.89209e-07	1.50436e-07	Obsl1/Igfn1/Crb1/Fjx1/Prom1/Sdk1/Hipk2/Irx6/Fat3/Megf11/Ahi1/Sdk2/Atp8a2/Ptprm/Slc1a1	15	0.00395987
P10	GO:0007528	neuromuscular junction development	25/3788	59/28943	2.54817e-08	3.23894e-07	1.68477e-07	Als2/Cacna1s/Cacnb2/Cacnb4/Chrna1/Lrp4/Tmeff1/Tnc/Agrn/Dok7/Cntnap2/Pdzrn3/Fgfr2/Sorbs2/Unc13c/Ky/Cacna2d2/Utrn/Cntnap1/Colq/Chat/Cacng2/Etv5/Kalrn/Gsk3b	25	0.00659979
P10	GO:0035024	negative regulation of Rho protein signal transduction	15/3788	25/28943	4.91974e-08	5.85375e-07	3.0449e-07	Abl2/Scai/Arhgap35/Rasip1/Kctd13/Dlc1/Arhgap42/Adra1b/Flcn/Itga3/Ripor2/Adra1a/Bcl6/Heg1/Kank1	15	0.00395987
P10	GO:0007229	integrin-mediated signaling pathway	35/3788	104/28943	5.85701e-08	6.82779e-07	3.55156e-07	Lamc1/Abl1/Itgb6/Itga4/Itgav/Ptpra/Src/Adam15/Vav3/Cdh17/Plpp3/Txk/Pxn/Ptpn11/Zyx/Loxl3/Arhgap35/Cd177/Gab2/Itgal/Bcar1/Sema7a/Itga11/Itga9/Lims1/Itga3/Itga2/Fermt2/Ptk2b/Dmtn/Fyb/Itgb5/Lama3/Ctnna1/Pcsk5	35	0.0092397
P10	GO:0071320	cellular response to cAMP	19/3788	39/28943	7.90636e-08	8.92108e-07	4.64041e-07	Rapgef1/Rapgef2/Aqp1/Itpr1/Itpr2/Kcnq1/Hcn4/Akap7/Hcn2/Ahr/Akap6/Zfp36l1/Slc8a3/Pde4d/Dmtn/Kcne1/Ezr/Itpr3/Slc8a1	19	0.00501584
P10	GO:0051496	positive regulation of stress fiber assembly	24/3788	58/28943	8.36421e-08	9.33782e-07	4.85719e-07	Abl1/Rhoc/Lpar1/Wnt4/Arhgef10l/Mtor/Pxn/Braf/Epha1/Tacr1/Arhgef10/Smad3/Nf2/Sh3pxd2b/Pfn1/Ppm1e/Rock2/Tgfb3/Evl/Carmil1/Synpo2l/Fermt2/Sorbs3/Cd47	24	0.0063358
P10	GO:0015012	heparan sulfate proteoglycan biosynthetic process	16/3788	29/28943	8.96498e-08	9.97238e-07	5.18726e-07	Hs6st1/Vangl2/Ext2/Hs2st1/Xylt1/Hs3st2/Hs3st4/Lipc/Pxylp1/Hs3st5/Hs3st3b1/Hs6st3/Tm9sf2/Ext1/Ndst1/Tcf7l2	16	0.00422386
P10	GO:0007043	cell-cell junction assembly	45/3788	158/28943	2.3681e-07	2.42343e-06	1.26058e-06	Cdh20/Nfasc/Pkp4/Cdh22/Pard6b/Rhoc/Mpdz/Patj/Ephb2/Hopx/Trpv4/Micall2/Cntnap2/Cd9/Ptpro/Actn4/Tjp1/Cdh11/Cdh5/Marveld3/Gnpat/Pard3/Flcn/Cntnap1/Pecam1/Prkca/Tbcd/Rock2/Dlg5/Cdh6/Cdh18/Ctnnd2/Grhl2/Hdac7/Arvcf/Dlg1/Pak2/Heg1/Cldn14/Epb41l3/Mpp7/Cdh2/Ctnna1/Nedd4l/Smad7	45	0.0118796
P10	GO:0051497	negative regulation of stress fiber assembly	17/3788	34/28943	2.36983e-07	2.42343e-06	1.26058e-06	Clasp1/Wasf2/Ppp1r9a/Tjp1/Arap1/Ppfia1/Arhgef18/Dlc1/Kank2/Coro2b/Cgnl1/Pfn1/Pik3r1/Rhpn1/Pak2/Phldb2/Arhgap28	17	0.00448786
P10	GO:0099560	synaptic membrane adhesion	17/3788	34/28943	2.36983e-07	2.42343e-06	1.26058e-06	Ntng2/Lrrc4c/Nlgn1/Slitrk3/Ntng1/Ptprf/Magi2/Lrfn3/Igsf9b/Cadm1/Mdga2/Pcdh17/Slitrk1/Gpc6/Ptprs/Efna5/Nrxn1	17	0.00448786
P10	GO:1903078	positive regulation of protein localization to plasma membrane	24/3788	62/28943	3.72451e-07	3.68138e-06	1.91492e-06	Vil1/Acsl3/Dpp10/Atp2b4/Cnst/Ephb2/Arhgef16/Dpp6/Zdhhc2/Myo5a/Stac3/Lrp1/Ramp3/Egfr/Commd1/Sptbn1/Ppp1r9b/Itga3/Stac2/Nkd2/Dlg1/Ezr/Nrxn1/Myo5b	24	0.0063358
P10	GO:0051965	positive regulation of synapse assembly	28/3788	80/28943	4.81377e-07	4.6592e-06	2.42355e-06	Stau2/Adgrb3/Nlgn1/Slitrk3/Ntrk1/Adgrl2/Adgrb2/Ephb2/Agrn/Cux2/Clstn3/Ntrk3/Adgre5/Adgrl1/Clstn2/Ephb1/Asic2/Prkca/Flrt2/Sema4d/Ntrk2/Pik3r1/Dlg5/Slitrk1/Adgrb1/Gsk3b/Efna5/Nrxn1	28	0.00739176
P10	GO:0045217	cell-cell junction maintenance	13/3788	22/28943	5.06846e-07	4.86111e-06	2.52857e-06	Inava/Kirrel/Whrn/Cd177/Tjp1/Plekha7/Camsap3/Kifc3/Cntnap1/Fermt2/Mtss1/Epb41l3/Shroom2	13	0.00343189
P10	GO:0048791	calcium ion-regulated exocytosis of neurotransmitter	13/3788	22/28943	5.06846e-07	4.86111e-06	2.52857e-06	Syt2/Stxbp1/Snap25/Syt6/Rims3/P2rx7/Cacna1a/Unc13c/Syt1/Doc2b/Cadps/Rims2/Syt7	13	0.00343189
P10	GO:2000114	regulation of establishment of cell polarity	13/3788	22/28943	5.06846e-07	4.86111e-06	2.52857e-06	Arfgef1/Gsn/Cdh5/Rnf41/Flot2/Bcas3/Ankfn1/Plekhg3/Ripor2/Ptk2b/Dock8/Kank1/Shtn1	13	0.00343189
P10	GO:0001974	blood vessel remodeling	22/3788	55/28943	5.81575e-07	5.5028e-06	2.86235e-06	Crb1/Dbh/Itga4/Dll4/Jag1/Chd7/Nos3/Tgfbr3/Acvr2b/Bcr/Lrp1/Adra1b/Flt4/Abr/Nos2/Ahr/Ext1/Acvrl1/Tbx1/Cbs/Vegfa/Epas1	22	0.00580781
P10	GO:0007026	negative regulation of microtubule depolymerization	17/3788	36/28943	6.72832e-07	6.28175e-06	3.26754e-06	Rp1/Map2/Clasp1/Camsap2/Camsap1/Map1a/Spef1/Stmn2/Arhgef2/Dysf/Camsap3/Apc2/Nav3/Gas2l1/Map1b/Atxn7/Fgf13	17	0.00448786
P10	GO:0051968	positive regulation of synaptic transmission, glutamatergic	18/3788	41/28943	1.2123e-06	1.06878e-05	5.55941e-06	Tnr/Stxbp1/Nlgn1/Ntrk1/Reln/Grin2d/Cckbr/Shank2/Adora2a/Ngfr/Cacng4/Grin2c/Dtnbp1/Ror2/Ntrk2/Ptk2b/Cacng2/Nrxn1	18	0.00475185
P10	GO:0030512	negative regulation of transforming growth factor beta receptor signaling pathway	30/3788	93/28943	1.39623e-06	1.21906e-05	6.34108e-06	Zfp451/Adamtsl2/Fbn1/Pmepa1/Prdm16/Ski/Tgfbr3/Smurf1/Sinhcaf/Tsku/Htra1/Snx25/Dnm2/Bcl9l/Sin3a/Smad6/Tet1/Pbld2/Chst11/Lrp1/Spred2/Wfikkn2/Smurf2/Tgfb3/Spry2/Ltbp1/Fbn2/Onecut2/Ldlrad4/Smad7	30	0.00791975
P10	GO:0120162	positive regulation of cold-induced thermogenesis	31/3788	98/28943	1.50669e-06	1.30114e-05	6.76803e-06	Acadl/Adipor1/Esrrg/Ehmt1/Dbh/Zbtb7b/Elovl6/Hadh/Alpl/Mfap2/Prdm16/Ppargc1a/Cmklr1/Prkab1/Ksr2/Igf1r/Il4ra/Acsl1/Stat6/Grb10/Pemt/Kdm6b/Lpin1/Dync1h1/Gadd45g/Ebf2/Vegfa/Epas1/Ppargc1b/Zfp516/Scd1	31	0.00818374
P10	GO:0016339	calcium-dependent cell-cell adhesion via plasma membrane cell adhesion molecules	16/3788	34/28943	1.52086e-06	1.3098e-05	6.8131e-06	Cdh20/Selp/Cdh22/Nlgn1/Cdh17/Cdh11/Cdh5/Cdh16/Cdh13/Cdh23/Cdh6/Cdh18/Arvcf/Nrxn1/Cdh2/Pcdh12	16	0.00422386
P10	GO:0009410	response to xenobiotic stimulus	72/3788	317/28943	1.64119e-06	1.40769e-05	7.32227e-06	Pam/Bcl2/Aim2/Slc1a2/Hnf4a/Mmp9/Nfatc2/Ntrk1/Rorc/Vav3/Gclm/Hadh/Rad54b/Pde4b/Fzd1/Kcnh2/Hadha/Kcnk3/P2rx7/Aacs/Braf/Cntnap2/Snca/Pde3a/Atp1a3/Cyp2s1/Ppp1r14a/Gabrg3/Gabrb3/Blm/Kcnq1/Shank2/Gas6/Sfrp1/Acsl1/Cers1/Smad1/Mmp2/Drd2/Ncam1/Chrna3/Rora/Gclc/Myo6/Acaa1b/Oxsr1/Traf3ip2/Ppp1r12a/Pemt/Nos2/Asic2/Ppm1e/Recql5/Srp68/Rptor/Ahr/Cyp46a1/Inhba/Tpmt/Tent4a/Ahrr/Adra1a/Htr2a/Abat/Cyp2ab1/Mylk/Sod2…	72	0.0190074
P10	GO:0030501	positive regulation of bone mineralization	19/3788	46/28943	1.90574e-06	1.60204e-05	8.3332e-06	Rxra/Bmpr1b/Wnt4/Fgfr3/P2rx7/Fam20c/Nell1/Cd276/Smad3/Acvr2b/Atp2b1/Bmp6/Adgrv1/Bmpr1a/Ano6/Vdr/Slc8a1/Fbn2/Gpm6b	19	0.00501584
P10	GO:0045956	positive regulation of calcium ion-dependent exocytosis	11/3788	18/28943	2.49171e-06	2.05104e-05	1.06688e-05	Stxbp1/Kcnb1/Syt9/Scamp5/Syt1/Doc2b/Cacna1g/Cadps/Cacna1i/Cacna1h/Syt7	11	0.00290391
P10	GO:0030838	positive regulation of actin filament polymerization	21/3788	55/28943	2.56128e-06	2.09469e-05	1.08958e-05	Lmod1/Fmn1/Kirrel/Mtor/Baiap2l1/Cdc42ep5/Fchsd2/Nck1/Pfn1/Cdc42ep4/Baiap2/Evl/Carmil1/Map3k1/Ptk2b/Dlg1/Snx9/Cdc42ep3/Prkce/Bin1/Tenm1	21	0.00554382
P10	GO:1902476	chloride transmembrane transport	21/3788	55/28943	2.56128e-06	2.09469e-05	1.08958e-05	Gabrr2/Gabrr1/Gabra2/Gabrb1/Slc6a1/Ano2/Gabrg3/Gabra5/Gabrb3/Ano1/Clcn3/Slc12a3/Glra1/Slc12a7/Ano6/Slc4a8/Slc12a8/Gabrr3/Best1/Slc1a1/Glra2	21	0.00554382
P10	GO:0009791	post-embryonic development	38/3788	135/28943	2.7024e-06	2.19051e-05	1.13942e-05	Bcl2/Kdm5b/Crb1/Abl2/Abl1/Bcl2l11/Myt1/Aco1/Klf4/Mtor/Trp73/Asl/Itpr1/Atg7/Grcc10/Ppp1r13l/Myo7a/Fgfr2/Grk1/Kcnj1/Kmt2a/Acvr2b/Csrnp1/Cdh23/Arid5b/Chst11/Llgl2/Ahr/Bcl11b/Ago2/Heg1/Dscam/Sod2/Vegfa/Slc8a1/Smad2/Gnaq/Tcf7l2	38	0.0100317
P10	GO:0045197	establishment or maintenance of epithelial cell apical/basal polarity	19/3788	48/28943	4.07727e-06	3.18238e-05	1.65536e-05	Pard3b/Crb1/Vangl2/Crb2/Lhx2/Tcf15/Prickle2/Dlg2/Camsap3/Fat1/Pard3/Lin7a/Ttc8/Dlg5/Dlg1/Ptk7/Mtcl1/Mark2/Msn	19	0.00501584
P10	GO:1901387	positive regulation of voltage-gated calcium channel activity	12/3788	22/28943	4.47864e-06	3.4785e-05	1.80939e-05	Cacnb2/Cacnb4/Ppp3ca/Cacna2d1/Nipsnap2/Stac3/Ppp3r1/Stac2/Calm1/Ppp3cc/Fgf14/Kcne1	12	0.0031679
P10	GO:0045669	positive regulation of osteoblast differentiation	26/3788	79/28943	4.54542e-06	3.52604e-05	1.83412e-05	Jag1/Fgf2/Wwtr1/Ppp3ca/Bmpr1b/Wnt4/Ctnnbip1/Fam20c/Nell1/Scube2/Ifitm1/Smad1/Cd276/Acvr2b/Prkd1/Gli3/Bmp6/Smad5/Gdf10/Bmpr1a/Fermt2/Ccn4/Scube3/Vegfa/Fbn2/Lrp5	26	0.00686378
P10	GO:0007274	neuromuscular synaptic transmission	14/3788	29/28943	4.72998e-06	3.65131e-05	1.89928e-05	Stxbp1/Chrna1/P2rx3/Nlgn1/Rimbp2/Fchsd2/Cacna1a/Chrna3/Chrnb4/Stac3/Erc2/Chat/Etv5/Nrxn1	14	0.00369588
P10	GO:0006493	protein O-linked glycosylation	23/3788	66/28943	5.37851e-06	4.09206e-05	2.12854e-05	Trak2/Galnt13/Slc35c2/Galnt12/Galnt9/Galnt17/Tet3/Gxylt2/Tmtc1/Fkrp/Galnt18/Galntl6/Large1/Galnt2/Tet1/Galnt10/St6galnac2/Mgat5b/Crppa/Galnt6/Xxylt1/Galnt14/Galnt1	23	0.00607181
P10	GO:0060412	ventricular septum morphogenesis	20/3788	53/28943	5.45431e-06	4.13978e-05	2.15336e-05	Vangl2/Prox1/Notch1/Heyl/Fzd1/Nos3/Slit2/Tgfbr3/Fgfr2/Zfpm1/Egln1/Slit3/Sox4/Bmpr1a/Zfpm2/Robo1/Robo2/Smad4/Smad7/Nfatc1	20	0.00527983
P10	GO:0010613	positive regulation of cardiac muscle hypertrophy	17/3788	41/28943	6.19255e-06	4.61359e-05	2.39982e-05	Parp1/Trpc3/Camk2d/Ppp3ca/Nr4a3/Slc9a1/Ece1/Mtor/Mef2a/Prkca/Rock2/Akap6/Adk/Adra1a/Ccn4/Pde9a/Ddx39b	17	0.00448786
P10	GO:0016082	synaptic vesicle priming	13/3788	26/28943	6.3486e-06	4.70569e-05	2.44773e-05	Stxbp1/Snap25/Napb/Otof/Cadps2/Snca/Napa/Unc13c/Stxbp5/Cadps/Erc2/Rims2/Synj1	13	0.00343189
P10	GO:0007214	gamma-aminobutyric acid signaling pathway	14/3788	30/28943	7.79951e-06	5.69445e-05	2.96204e-05	Plcl1/Cacnb4/Gabrr2/Gabbr2/Gabra2/Gabrb1/Shisa7/Gabrg3/Gabra5/Gabrb3/Cacna1a/Gnai2/Gpr156/Plcl2	14	0.00369588
P10	GO:0045663	positive regulation of myoblast differentiation	19/3788	50/28943	8.27355e-06	6.00835e-05	3.12532e-05	Plcb1/Arid1a/Smarcd3/Actl6b/Smyd1/Brd7/Zfhx3/Smarcc1/Map3k5/Smarcc2/Smarce1/Dpf3/Ripor2/Sox4/Pik3r1/Arid2/Boc/Arid1b/Smarca2	19	0.00501584
P10	GO:0048013	ephrin receptor signaling pathway	15/3788	34/28943	8.7239e-06	6.31834e-05	3.28657e-05	Ngef/Notch1/Chn1/Ephb2/Epha8/Ptpn11/Efnb2/Nck1/Ephb1/Efna2/Anks1b/Sipa1l1/Tiam1/Anks1/Efna5	15	0.00395987
P10	GO:0030050	vesicle transport along actin filament	11/3788	20/28943	1.02119e-05	7.24675e-05	3.76949e-05	Myo1b/Actn4/Myo7a/Myo5a/Myo5c/Myo6/Myrip/Myo1g/Myo1d/Myo7b/Myo5b	11	0.00290391
P10	GO:0032012	regulation of ARF protein signal transduction	11/3788	20/28943	1.02119e-05	7.24675e-05	3.76949e-05	Arfgef1/Map4k4/Cyth3/Iqsec1/Iqsec3/Arfgef3/Cyth1/Cyth4/Mapre2/Psd2/Psd	11	0.00290391
P10	GO:0043116	negative regulation of vascular permeability	11/3788	20/28943	1.02119e-05	7.24675e-05	3.76949e-05	Ddah1/Sh3gl2/Slit2/Pde3a/Arhgap35/Abcc8/Akap12/Adora2a/Fermt2/Angpt1/Vegfa	11	0.00290391
P10	GO:0003148	outflow tract septum morphogenesis	13/3788	27/28943	1.07746e-05	7.61197e-05	3.95947e-05	Nrp2/Vangl2/Eng/Lrp2/Parva/Fgfr2/Smad6/Bmpr1a/Zfpm2/Tbx1/Robo1/Robo2/Smad4	13	0.00343189
P10	GO:0003184	pulmonary valve morphogenesis	10/3788	17/28943	1.17565e-05	8.22304e-05	4.27732e-05	Notch1/Jag1/Heyl/Nos3/Slit2/Stra6/Smad6/Robo1/Robo2/Nfatc1	10	0.00263992
P10	GO:1902514	regulation of calcium ion transmembrane transport via high voltage-gated calcium channel	9/3788	14/28943	1.19924e-05	8.34942e-05	4.34306e-05	Nos1ap/Cacnb2/Sestd1/Camk2d/Cacna2d1/Cacna1c/Cacng1/Cacna1d/Bin1	9	0.00237592
P10	GO:0007602	phototransduction	14/3788	31/28943	1.25093e-05	8.64452e-05	4.49656e-05	Cds2/Rrh/Slc24a2/Gnb1/Rho/Arrb1/Grk1/Rcvrn/Asic2/Slc24a4/Opn4/Rgr/Guca1a/Pde6c	14	0.00369588
P10	GO:0030866	cortical actin cytoskeleton organization	16/3788	39/28943	1.36213e-05	9.34161e-05	4.85916e-05	Vil1/Fmnl2/Epb41l1/Epb41/Coro1c/Epb41l2/Llgl2/Rock2/Akap11/Plec/Fmnl3/Racgap1/Dlg1/Ezr/Epb41l3/Fhod3	16	0.00422386
P10	GO:0090162	establishment of epithelial cell polarity	16/3788	39/28943	1.36213e-05	9.34161e-05	4.85916e-05	Vangl2/Frmd4a/Tcf15/Cyth3/Frmd4b/Sipa1l3/Camsap3/Fat1/Pard3/Amotl1/Myo18a/Cyth1/Ttc8/Pkd1/Ptk7/Msn	16	0.00422386
P10	GO:0051897	positive regulation of protein kinase B signaling	33/3788	118/28943	1.38042e-05	9.45677e-05	4.91906e-05	Arfgef1/Phlpp1/Eng/Lrp2/Src/Fgf2/Lin28a/Mtor/Pik3cd/Hnf1a/Ret/Igf1r/Adam8/Gas6/Mfhas1/Gdf15/Pik3cb/Mst1r/Cx3cr1/Ramp3/Egfr/Ngfr/Rara/C1qtnf1/Gcnt2/Fermt2/Spry2/C1qtnf3/Angpt1/Hcls1/Vegfa/Nrxn1/Tcf7l2	33	0.00871172
P10	GO:0030032	lamellipodium assembly	24/3788	74/28943	1.38325e-05	9.46589e-05	4.9238e-05	Arhgef4/Vav2/Spef1/Clrn1/Vav3/Wasf2/Capzb/Mtor/Ablim2/Slit2/Pxn/Wasf3/Aqp1/Ptpro/Arhgef7/Cdh13/Dnm2/Nck1/Carmil1/Pik3r1/Spata13/Dmtn/Parvb/Ablim3	24	0.0063358
P10	GO:0046330	positive regulation of JNK cascade	30/3788	103/28943	1.40574e-05	9.59462e-05	4.99076e-05	Rb1cc1/Map4k4/Traf5/Dab2ip/Mapk8ip1/Rassf2/Plcb1/Trpv4/Taok3/Hmgb1/Hipk2/Mturn/Ltbr/Cracr2a/Map3k10/Hras/Mfhas1/Sh3rf1/Nod2/Dixdc1/Map3k5/Edar/Flt4/Map2k4/Gadd45g/Map3k1/Tnfrsf19/Ptk2b/Lmnb1/Nox1	30	0.00791975
P10	GO:0051481	negative regulation of cytosolic calcium ion concentration	12/3788	24/28943	1.45234e-05	9.85352e-05	5.12544e-05	Bcl2/Atp1a2/Kcnk3/Epo/Smpd3/Drd2/Smad3/Atp2b1/Lrp1/Ryr2/Slc8a1/Got1	12	0.0031679
P10	GO:0021766	hippocampus development	25/3788	79/28943	1.49393e-05	0.000100924	5.24968e-05	Atg16l1/Lmx1a/Zbtb18/Prox1/Zeb2/Dclk2/Nr4a3/Dab1/Lrp8/Mfsd2a/Trp73/Reln/Tsku/Kirrel3/Bbs4/Tmem108/Nf2/Gli3/Gsk3b/Ptprs/Alk/Bbs1/Emx2/Fgf13/Dcx	25	0.00659979
P10	GO:0098962	regulation of postsynaptic neurotransmitter receptor activity	11/3788	21/28943	1.89015e-05	0.000126342	6.57186e-05	Dlgap4/Src/Shisa7/Dlgap2/Shisa6/Cacng4/Nptx1/Begain/Nptxr/Shisa9/Dlgap1	11	0.00290391
P10	GO:0060612	adipose tissue development	22/3788	66/28943	1.91969e-05	0.000128047	6.66052e-05	Ncoa2/Rasal2/Parp1/Spi1/Tbl1xr1/Rorc/Csf1/Ppargc1a/Creb5/Dgat2/Hras/Fto/Sorl1/Bbs4/Arid5b/Sh3pxd2b/Ncoa1/Sptlc2/Ebf2/Ppard/Zfp516/Lrp5	22	0.00580781
P10	GO:0034260	negative regulation of GTPase activity	14/3788	32/28943	1.95618e-05	0.000129661	6.74447e-05	Arfgef1/Sh3bp4/Gpsm1/Dab2ip/Arrb1/Hras/Rdx/Bbs4/Bcas3/Pecam1/Ttc8/Lrch1/Spry2/Rrp1b	14	0.00369588
P10	GO:0060351	cartilage development involved in endochondral bone morphogenesis	16/3788	40/28943	1.99505e-05	0.000131549	6.84267e-05	Col9a1/Hspg2/Trpv4/Por/Scube2/Smpd3/Sik3/Poc1a/Anxa6/Col1a1/Rara/Rarb/Ext1/Col2a1/Rarg/Cbs	16	0.00422386
P10	GO:0043524	negative regulation of neuron apoptotic process	47/3788	195/28943	2.00765e-05	0.000132242	6.87871e-05	Bcl2/Optn/Stxbp1/Bcl2l1/Vstm2l/Dnajc5/Ntrk1/Gclm/Nr4a3/Draxin/Trp73/En2/Ppargc1a/Kdm2b/Hipk2/Braf/Snca/Chl1/Gabra5/Gabrb3/Arrb1/Adam8/Hras/Grk1/Cacna1a/Gclc/Cx3cr1/Fyn/Unc5b/Adora2a/Lrp1/Map2k4/Ngfr/Tgfb3/Lgmn/Sncb/Ntrk2/Ptk2b/Gdnf/Oxr1/Angpt1/Faim2/Pcp4/Sod2/Glp1r/Vegfa/Slc1a1	47	0.0124076
P10	GO:0051491	positive regulation of filopodium assembly	15/3788	36/28943	2.0228e-05	0.000132825	6.90907e-05	Dnm3/Myo3b/Zmynd8/Nlgn1/Plppr5/Espn/Agrn/Arap1/Bcas3/Tgfb3/Ripor2/Pik3r1/Dpysl3/Neurl1a/Tenm1	15	0.00395987
P10	GO:0071456	cellular response to hypoxia	31/3788	110/28943	2.10212e-05	0.000137748	7.16512e-05	Bcl2/Fmn2/Notch1/Pdk1/Ddah1/Ak4/Slc9a1/Mtor/Gnb1/Kcnk3/Aqp1/Hif3a/Adam8/Egln1/Rora/Pik3cb/Commd1/Slc2a4/Rptor/Rock2/Egln3/Zfp36l1/Slc8a3/Bnip3l/Bach1/Fndc1/Ppard/Cbs/Vegfa/Prkce/Epas1	31	0.00818374
P10	GO:0030901	midbrain development	18/3788	49/28943	2.4461e-05	0.000159135	8.27761e-05	Lmx1a/Lmx1b/Fgf2/Hes3/En2/Fgfr3/Kdm2b/Fgfr2/Sfrp1/Smad1/Aplp2/Ryk/Wnt9b/Wnt3/Dlg5/Otx2/Fzd6/Ndst1	18	0.00475185
P10	GO:0150105	protein localization to cell-cell junction	12/3788	25/28943	2.45997e-05	0.000159709	8.30745e-05	Jak1/Actn4/Tjp1/Arhgef18/Cdh5/Cgnl1/Pecam1/Dlg5/Mapk8/Pak2/Mpp7/Tjp2	12	0.0031679
P10	GO:0007183	SMAD protein complex assembly	8/3788	12/28943	2.58745e-05	0.000166427	8.6569e-05	Parp1/Pmepa1/Smad1/Smad3/Smad6/Ldlrad4/Smad4/Smad2	8	0.00211193
P10	GO:0048845	venous blood vessel morphogenesis	8/3788	12/28943	2.58745e-05	0.000166427	8.6569e-05	Prox1/Notch1/Eng/Efnb2/Ccm2/Heg1/Notch4/Vegfa	8	0.00211193
P10	GO:0032092	positive regulation of protein binding	29/3788	101/28943	2.61025e-05	0.000167235	8.69896e-05	Plcl1/Ramp1/Epb41l5/Abl2/Abl1/Mmp9/Rapgef2/Usp33/Epb41/Agrn/Mapre3/Add1/Sppl3/Hipk2/Add2/Plxnd1/Arrb1/Spon1/Arhgef7/Anxa2/Lrp1/Hfe/Mfng/Gsk3b/Tiam1/Pkd1/Flot1/Plcl2/Tcf7l2	29	0.00765576
P10	GO:2000819	regulation of nucleotide-excision repair	13/3788	29/28943	2.82406e-05	0.000179661	9.34532e-05	Arid1a/Smarcd3/Actl6b/Hmgb1/Brd7/Smarcc1/Smarcc2/Kat7/Smarce1/Dpf3/Arid2/Arid1b/Smarca2	13	0.00343189
P10	GO:2000463	positive regulation of excitatory postsynaptic potential	16/3788	41/28943	2.87556e-05	0.000182388	9.48714e-05	Nlgn1/Prkcz/Reln/Ssh1/Cux2/Prkar1b/Grin2d/Ngfr/Grin2c/Baiap2/Ptk2b/Rims2/Gsk3b/Igsf11/Tbc1d24/Nrxn1	16	0.00422386
P10	GO:0035909	aorta morphogenesis	15/3788	37/28943	2.99128e-05	0.000188406	9.80017e-05	Prox1/Notch1/Eng/Dll4/Jag1/Chd7/Efnb2/Lrp1/Sox4/Bmpr1a/Acvrl1/Tbx1/Mylk/Notch4/Pdgfrb	15	0.00395987
P10	GO:0045599	negative regulation of fat cell differentiation	20/3788	59/28943	3.44009e-05	0.000214751	0.000111705	Fbn1/Jag1/Foxo1/Wwtr1/Trpv4/Ncor2/Arntl/Zfpm1/Smad3/Rora/Flcn/Trib2/Jdp2/Fermt2/Trio/Zfpm2/Ccn4/Sod2/Vegfa/Tcf7l2	20	0.00527983
P10	GO:0042177	negative regulation of protein catabolic process	30/3788	108/28943	3.82751e-05	0.000237531	0.000123555	Serpine2/Fmn2/Dab2ip/Marchf7/Map1a/Ddrgk1/Lrig2/Ptpn3/Snca/Dysf/Nell1/Banp/Smad3/Anxa2/Smarcc1/Fyn/Timp3/Egfr/Nos2/Grin2c/Hfe/Fhit/Ccar2/Laptm4b/Adgrb1/Mgat3/Clec16a/Usp25/Smad4/Ric1	30	0.00791975
P10	GO:0014059	regulation of dopamine secretion	16/3788	42/28943	4.08284e-05	0.000251405	0.000130771	Syt2/Syt13/Syt6/Kcna2/Snca/Syt9/Syt17/Drd2/Myo5a/Syt1/Dtnbp1/Htr2a/Abat/Pcp4/Syt12/Syt7	16	0.00422386
P10	GO:0045666	positive regulation of neuron differentiation	32/3788	119/28943	4.33792e-05	0.000265304	0.000138002	Gli2/Brinp2/Lmx1a/Prox1/Adra2b/Fgf2/Arhgef2/Brinp1/Dab1/Heyl/Lin28a/Epo/Mmd2/Gdpd5/Gprc5b/Sin3a/Tcf12/Cyb5d2/Mmd/Spag9/Ngfr/Rara/Ncoa1/Rgs6/Bmp6/Map1b/Etv5/Bcl6/Pcp4/Zeb1/Tcf4/Trpc5	32	0.00844773
P10	GO:0060033	anatomical structure regression	10/3788	19/28943	4.34741e-05	0.000265372	0.000138037	Gli2/Spi1/Th/Drd2/Amh/Gli1/Smad5/Bmpr1a/Opn4/Lrp5	10	0.00263992
P10	GO:0006929	substrate-dependent cell migration	13/3788	30/28943	4.3872e-05	0.000266516	0.000138632	Epb41l5/Abl2/Epha8/Slit2/Adam8/Itga11/Nck1/Ntn1/Myh10/Itga2/Robo1/Anks1/Shtn1	13	0.00343189
P10	GO:1900273	positive regulation of long-term synaptic potentiation	13/3788	30/28943	4.3872e-05	0.000266516	0.000138632	Ephb2/Reln/Prkar1b/Shisa7/Zdhhc2/Crtc1/Drd2/Nptn/Adora2a/Adcy1/Lgmn/Igsf11/Cpeb3	13	0.00343189
P10	GO:0007097	nuclear migration	14/3788	34/28943	4.47048e-05	0.000271055	0.000140993	Kif1a/Tmem201/Sun1/Hook3/Syne1/Fbxw11/Ntn1/Myh10/Syne2/Clmn/Syne3/Dync1h1/Lmnb1/Slit1	14	0.00369588
P10	GO:0042475	odontogenesis of dentin-containing tooth	27/3788	94/28943	4.84543e-05	0.000290451	0.000151082	Cnnm4/Wnt10a/Gli2/Itgb6/Lrp4/Bcl2l11/Csf1/Fam20c/Stim1/Smpd3/Ankrd11/Nectin1/Acvr2b/Edar/Nfic/Nf2/Ngfr/Sostdc1/Slc24a4/Bcl11b/Gli3/Bmpr1a/Tbx1/Apcdd1/Dmrt3/Chuk/Tcf7l2	27	0.00712777
P10	GO:0045600	positive regulation of fat cell differentiation	22/3788	70/28943	5.35746e-05	0.000317832	0.000165325	Ccdc3/Zbtb7b/Prdm16/Cds1/Cmklr1/Medag/Wnt5b/Tph1/Sfrp1/Lpl/Zbtb16/Wif1/Vstm2a/Sh3pxd2b/Metrnl/Zfp36l1/Rreb1/Wdfy2/Htr2a/Zfp385a/Zbtb7c/Lrp5	22	0.00580781
P10	GO:0071872	cellular response to epinephrine stimulus	7/3788	10/28943	5.4614e-05	0.00032309	0.00016806	Atp2b4/Pde4b/Slc9a1/Kcnq1/Akap6/Ryr2/Pde4d	7	0.00184794
P10	GO:0097104	postsynaptic membrane assembly	7/3788	10/28943	5.4614e-05	0.00032309	0.00016806	Lrp4/Nlgn1/Ephb2/Magi2/Nrxn1/Cdh2/Nrxn2	7	0.00184794
P10	GO:2001224	positive regulation of neuron migration	11/3788	23/28943	5.63129e-05	0.000331633	0.000172503	Il1r1/Nsmf/Dab2ip/Rapgef2/Arhgef2/Reln/Fbxo31/Zfp609/Mapk8/Tbc1d24/Shtn1	11	0.00290391
P10	GO:0070050	neuron cellular homeostasis	16/3788	43/28943	5.71573e-05	0.000335627	0.000174581	Gpr39/Kcnh1/Chrna1/Map1a/Car2/Slc24a2/Fggy/Atp2b2/Clcn3/Cacna1a/Calb2/Disc1/P2rx1/Scgn/Hexb/Nell2	16	0.00422386
P10	GO:0031340	positive regulation of vesicle fusion	8/3788	13/28943	5.95138e-05	0.000347082	0.000180539	Syt2/Pla2g4a/Snca/Akt2/Syt9/Syt1/Doc2b/Syt7	8	0.00211193
P10	GO:1901841	regulation of high voltage-gated calcium channel activity	8/3788	13/28943	5.95138e-05	0.000347082	0.000180539	Nos1ap/Cacnb2/Gem/Pde4b/Cacna2d1/Nipsnap2/Dysf/Fgf14	8	0.00211193
P10	GO:1905668	positive regulation of protein localization to endosome	8/3788	13/28943	5.95138e-05	0.000347082	0.000180539	Abhd17c/Sorl1/Rdx/Rock2/Mgat3/Ezr/Vegfa/Msn	8	0.00211193
P10	GO:0045332	phospholipid translocation	18/3788	52/28943	6.12085e-05	0.000355459	0.000184896	Atp8b4/Xkr7/Atp9a/Abca4/Abca1/Mfsd2a/Abcb4/Atp8a1/P2rx7/Atp10a/Atp11a/Atp10b/Atp8a2/Xkr6/Ano6/Slc66a2/Atp9b/Trpc5	18	0.00475185
P10	GO:0045773	positive regulation of axon extension	18/3788	52/28943	6.12085e-05	0.000355459	0.000184896	Cdh4/Macf1/Ntrk3/Disc1/Sema7a/Lrp1/Ntn1/Mapt/Map1b/Map3k13/Gsk3b/Dscam/Vegfa/Myo5b/Fxn/Zfyve27/Shtn1/Trpc5	18	0.00475185
P10	GO:0086091	regulation of heart rate by cardiac conduction	15/3788	39/28943	6.21076e-05	0.00035969	0.000187097	Cacnb2/Kcnd3/Ank2/Cacna2d1/Kcnh2/Cacna1c/Kcnq1/Hcn4/Scn5a/Ctnna3/Hcn2/Cacna1g/Cacna1d/Kcne1/Bin1	15	0.00395987
P10	GO:0001958	endochondral ossification	14/3788	35/28943	6.55605e-05	0.000378648	0.000196959	Mef2d/Hspg2/Alpl/Csgalnact1/Smpd3/Sik3/Pex7/Col13a1/Fgf18/Col1a1/Bmp6/Ext1/Col2a1/Cbs	14	0.00369588
P10	GO:0042733	embryonic digit morphogenesis	22/3788	71/28943	6.81105e-05	0.000392302	0.000204061	Gli2/Notch1/Lrp4/Bcl2l11/Ece1/Lmbr1/Gna12/Ift122/Zbtb16/Tbc1d32/Chst11/Mycn/Gli3/Ror2/Gas1/Bmpr1a/Grhl2/Fzd6/Smad4/Lrp5/Gnaq/Fbxw4	22	0.00580781
P10	GO:0006633	fatty acid biosynthetic process	38/3788	154/28943	6.97768e-05	0.000400079	0.000208106	Acadl/Acsl3/Slc45a3/Pla2g4a/Lpgat1/Hacd1/Ptgds/Hnf4a/Elovl6/Mecr/Wdtc1/Acot7/Prkag2/Acacb/Hnf1a/Pla2g1b/Prkab1/Tbxas1/Mgll/Abhd2/Lpl/Mlycd/Acsf3/Acsbg1/Lipc/Myo5a/Elovl4/Scap/Aloxe3/Alox8/Acaca/Elovl2/Pibf1/Abhd3/Lipg/Fads3/Scd4/Scd1	38	0.0100317
P10	GO:1990573	potassium ion import across plasma membrane	17/3788	48/28943	7.00234e-05	0.00040113	0.000208653	Atp1a2/Kcnd3/Kcnh2/Atp1a3/Kcnq1/Atp4b/Slc12a3/Kcnj1/Hcn4/Hcn2/Kcnj12/Wnk2/Slc12a7/Kcnk5/Kcnj4/Dlg1/Slc12a8	17	0.00448786
P10	GO:0045747	positive regulation of Notch signaling pathway	16/3788	44/28943	7.89609e-05	0.000447068	0.000232548	Notch1/Dll4/Jag1/Src/Slc35c2/Tspan5/Reck/Bmp2k/Aak1/Nod2/Epn2/Zmiz1/Tspan14/Mfng/Robo1/Robo2	16	0.00422386
P10	GO:2000134	negative regulation of G1/S transition of mitotic cell cycle	22/3788	72/28943	8.60592e-05	0.000483796	0.000251653	Bcl2/Cdc73/Nacc2/Cacnb4/Dgkz/Jade1/Klf4/Gpnmb/Dcun1d3/Myo16/Brd7/Rbl2/Fbxo31/Kank2/Pml/Prmt2/Cradd/Ctdsp2/Ppp2r5c/Inhba/Prkdc/Dlg1	22	0.00580781
P10	GO:1904707	positive regulation of vascular associated smooth muscle cell proliferation	15/3788	40/28943	8.74018e-05	0.000490038	0.0002549	Src/Mmp9/Fgf2/Mef2d/Camk2d/Nr4a3/Ldlrap1/Ppargc1a/Mmp2/Gnai2/Nf1/Agtr1a/Bmpr1a/Fgf9/Ddx39b	15	0.00395987
P10	GO:0031647	regulation of protein stability	65/3788	312/28943	8.77616e-05	0.00049162	0.000255723	Bcl2/Tmem183a/Cdc73/Dpm2/Stxbp1/Gsn/Marchf7/Ddrgk1/Rassf2/Src/Usp13/Ank2/Cenpe/Usp33/Plpp3/Ddi2/Apbb2/Hps4/Ncor2/Hip1/Snca/Aak1/Usp29/Apbb1/Insc/Cog7/Plk1/Golga7/Usp2/Pml/Smad3/Usp4/Nf2/Commd1/Fbxw11/Septin8/Pfn1/Flot2/Nlk/Stxbp4/Usp36/Prkd1/Ccdc88c/Sox4/Adgrv1/Zbed3/Pik3r1/Pinx1/Clu/Ccar2/Siah3/Naa16/Ubr5/Rnf139/Crebbp/Prkdc/Rabl3/Flot1/Nedd4l/Smad7/Gnaq/Btrc/Tbl1x/Hdac8/Taf9b	65	0.0171595
P10	GO:0008090	retrograde axonal transport	11/3788	24/28943	9.16732e-05	0.000509474	0.00026501	Dst/Kif1a/Map1a/Agbl4/Dlg2/Tmem108/Bsn/Fbxw11/Actr10/Dync1h1/Agtpbp1	11	0.00290391
P10	GO:0010718	positive regulation of epithelial to mesenchymal transition	17/3788	49/28943	9.42284e-05	0.000521843	0.000271443	Notch1/Eng/Crb2/Jag1/Wwtr1/Glipr2/Mtor/Bcl9l/Smad3/Myocd/Col1a1/Tgfb3/Gcnt2/Fermt2/Smad4/Smad2/Tcf7l2	17	0.00448786
P10	GO:0051894	positive regulation of focal adhesion assembly	12/3788	28/28943	9.84064e-05	0.000541614	0.000281728	Map4k4/Epb41l5/Abl1/Fmn1/Col16a1/Wnt4/Ptpn11/Iqgap1/Smad3/Lims1/Fermt2/Vegfa	12	0.0031679
P10	GO:2000310	regulation of NMDA receptor activity	12/3788	28/28943	9.84064e-05	0.000541614	0.000281728	Nlgn1/Slc6a9/Ephb2/Reln/Ppargc1a/Rph3a/Rasgrf1/Rgs9/Dapk1/Rasgrf2/Ptk2b/Nrxn1	12	0.0031679
P10	GO:0010259	multicellular organism aging	13/3788	32/28943	9.86542e-05	0.000541614	0.000281728	Nr5a1/Slc1a2/Cisd2/Alpl/Gna12/Arhgef12/Sec63/Adra1b/Gna13/Agtr1a/Adra1a/Rnf165/Gnaq	13	0.00343189
P10	GO:0007030	Golgi organization	35/3788	140/28943	9.98061e-05	0.000546989	0.000284524	Arfgef1/Obsl1/Stk25/Clasp1/Camsap2/Stx6/Sec16b/Optn/Usp6nl/Gorasp2/Sptbn5/Atp8b4/Pde4dip/Sec22b/Rab2a/Fbxw8/Rab30/Cog7/Camsap3/Arhgef7/Kifc3/Dnm2/Lman1l/Rab6b/Syne1/Hace1/Myo18a/Bcas3/Trappc12/Cog5/Prkd1/Coro7/Lman1/Dym/Vti1a	35	0.0092397
P10	GO:0045655	regulation of monocyte differentiation	9/3788	17/28943	0.000100402	0.000547883	0.000284988	Inpp5d/Csf1/Ctnnbip1/Cdk6/Foxp1/Cd4/Fes/Zfp36l1/Dcstamp	9	0.00237592
P10	GO:0086012	membrane depolarization during cardiac muscle cell action potential	9/3788	17/28943	0.000100402	0.000547883	0.000284988	Cacnb2/Cacna2d1/Cacna1c/Hcn4/Scn5a/Ank3/Cacna1g/Slmap/Cacna1d	9	0.00237592
P10	GO:0098974	postsynaptic actin cytoskeleton organization	9/3788	17/28943	0.000100402	0.000547883	0.000284988	Nos1ap/Wasf2/Ppp1r9a/Arhgef7/Myh10/Rock2/Sipa1l1/Farp1/Adgrb1	9	0.00237592
P10	GO:2000047	regulation of cell-cell adhesion mediated by cadherin	9/3788	17/28943	0.000100402	0.000547883	0.000284988	Notch1/Ptpru/Tjp1/Adam19/Bmp6/Dennd6a/Notch4/Flot1/Vegfa	9	0.00237592
P10	GO:0006801	superoxide metabolic process	21/3788	68/28943	0.000104267	0.000566532	0.000294689	Ncf2/Shc1/Nos3/Sod3/Tafa4/Cd177/Cyb5r4/Gnai2/Sh3pxd2b/Nos2/Mapt/Fbln5/Agtr1a/Fancc/Gch1/Ncf4/Sod2/Cbs/Slc1a1/Sh3pxd2a/Nox1	21	0.00554382
P10	GO:0048168	regulation of neuronal synaptic plasticity	22/3788	73/28943	0.000108093	0.000583316	0.000303419	Nsmf/Ephb2/Snca/Shisa7/Grin2d/Hras/Zdhhc2/Kmt2a/Drd2/Nptn/Rasgrf1/Camk2b/Shisa6/Nf1/Grin2c/Shisa8/Shisa9/Gsk3b/Kcnn2/Camk2a/Neurl1a/Syp	22	0.00580781
P10	GO:0045161	neuronal ion channel clustering	8/3788	14/28943	0.000122876	0.000658039	0.000342288	Nfasc/Kcnb1/Cntnap2/Dlg2/Gldn/Ank3/Nrcam/Kcnip2	8	0.00211193
P10	GO:0001976	nervous system process involved in regulation of systemic arterial blood pressure	10/3788	21/28943	0.000129314	0.000689019	0.000358402	Tacr1/Nav2/Drd2/Adra1b/Asic2/Chrm3/Agtr1a/Adra1a/Rps6ka2/Sod2	10	0.00263992
P10	GO:0043117	positive regulation of vascular permeability	10/3788	21/28943	0.000129314	0.000689019	0.000358402	Trpv4/Tacr1/Pde3a/Tjp1/Tacr2/Bmp6/Angpt1/Ptp4a3/Vegfa/Tjp2	10	0.00263992
P10	GO:1901386	negative regulation of voltage-gated calcium channel activity	10/3788	21/28943	0.000129314	0.000689019	0.000358402	Gpr35/Ppp3ca/Gem/Cabp1/Dysf/Drd2/Gnb5/Ppp3r1/Calm1/Ppp3cc	10	0.00263992
P10	GO:0086016	AV node cell action potential	7/3788	11/28943	0.000133123	0.000706937	0.000367723	Cacnb2/Ank2/Cacna1c/Scn5a/Cacna1g/Ryr2/Cxadr	7	0.00184794
P10	GO:1902946	protein localization to early endosome	7/3788	11/28943	0.000133123	0.000706937	0.000367723	Sorl1/Rdx/Rock2/Mgat3/Ezr/Vegfa/Msn	7	0.00184794
P10	GO:0070306	lens fiber cell differentiation	14/3788	37/28943	0.000133667	0.000708635	0.000368606	Prox1/Zeb2/Fgf2/Tdrd7/Tmod1/Fgfr3/Ntrk3/Fgfr2/Maf/Smad3/Nf2/Spred2/Spry2/Six3	14	0.00369588
P10	GO:0043154	negative regulation of cysteine-type endopeptidase activity involved in apoptotic process	24/3788	84/28943	0.000136256	0.000721758	0.000375432	Src/Mmp9/Klf4/Caap1/Rps6ka1/Dnajb6/Hnf1a/Por/Aqp1/Snca/Akt2/Arrb1/Gas6/Sh3rf1/Map2k5/Adora2a/Wnt9a/Rffl/Mrtfa/Nr4a1/Pak2/Vegfa/Pax2/Rps6ka3	24	0.0063358
P10	GO:0051480	regulation of cytosolic calcium ion concentration	18/3788	55/28943	0.000140128	0.000740411	0.000385134	Atp2b4/Kcnh1/Myh7b/Trpc3/Hcrtr1/Cnga1/Slc8b1/Atp2b2/Calb2/Myo5a/Cdh23/Atp2b1/P2rx1/Ryr2/Scgn/Trpc7/Tmem178/Trpc5	18	0.00475185
P10	GO:0030318	melanocyte differentiation	12/3788	29/28943	0.000147935	0.000773909	0.000402559	Mreg/Bcl2/Zeb2/Hps4/Rab27a/Myo5a/Gli3/Lrmda/Ednrb/Sox10/Adamts20/Gnaq	12	0.0031679
P10	GO:1903861	positive regulation of dendrite extension	12/3788	29/28943	0.000147935	0.000773909	0.000402559	Syt2/Slc23a2/Smurf1/Cpne9/Syt17/Syt1/Rnf157/Itsn2/Cpne6/Rims2/Cpne5/Nedd4l	12	0.0031679
P10	GO:0030199	collagen fibril organization	19/3788	60/28943	0.000151512	0.000790009	0.000410933	Dpt/Col5a1/Lmx1b/Loxl3/Loxl1/Anxa2/Adamts7/P4ha1/Adamts14/Col13a1/Adamts2/Nf1/Col1a1/Pxdn/Adamts12/Ext1/Chadl/Col2a1/Loxl4	19	0.00501584
P10	GO:0031641	regulation of myelination	19/3788	60/28943	0.000151512	0.000790009	0.000410933	Rxrg/Rxra/Tnfrsf1b/Mtor/Wasf3/Tenm4/Pard3/Fig4/Ngfr/Rara/Lpin1/Rarb/Zfp488/Tg/Sox10/Rarg/Dlg1/Cdh2/Tcf7l2	19	0.00501584
P10	GO:0045665	negative regulation of neuron differentiation	25/3788	90/28943	0.000163502	0.000850426	0.00044236	Lmx1a/Pbx1/Notch1/Jag1/Cdk5rap2/Disp3/Casz1/Hes3/Trp73/Fgfr3/Cit/Dtx1/Cntn4/Zfp536/Apbb1/Dixdc1/Hmg20a/Foxo3/Ptbp1/Meis1/Gli3/Zhx2/Gsk3b/Notch3/Six3	25	0.00659979
P10	GO:0035633	maintenance of blood-brain barrier	9/3788	18/28943	0.000177466	0.000911819	0.000474295	Sh3gl2/Mfsd2a/Abcc8/Tjp1/Angpt1/Vegfa/Mbp/Tjp2/Slc1a1	9	0.00237592
P10	GO:0097623	potassium ion export across plasma membrane	9/3788	18/28943	0.000177466	0.000911819	0.000474295	Kcnb1/Kcnd3/Kcna2/Kcnh2/Kcnq1/Kcnk5/Dlg1/Kcne1/Kcnip2	9	0.00237592
P10	GO:1905606	regulation of presynapse assembly	14/3788	38/28943	0.000186288	0.00095097	0.000494659	Ntng2/Nlgn1/Slitrk3/Fzd1/Snca/Clstn3/Lrfn3/Ntrk3/Mdga2/Slitrk1/Gpc6/Farp1/Ptprs/Nrxn1	14	0.00369588
P10	GO:0009952	anterior/posterior pattern specification	51/3788	236/28943	0.000189595	0.000966294	0.00050263	Gli2/Epb41l5/Rnf2/Pbx1/Vangl2/Plxna2/Notch1/Crb2/Zeb2/Tcf15/Tdrd7/Mllt3/Ssbp3/Heyl/Ctnnbip1/Hes2/Hes3/Ski/Kdm2b/Hipk2/Tcf7l1/Bhlhe41/Pcsk6/Nr2f2/Ifitm1/Sfrp1/Kmt2a/Zbtb16/Smad3/Acvr2b/Cobl/Pcgf2/Meox1/Wnt3/Bptf/Gli3/Ror2/Bmpr1a/Otx2/Celsr1/Rarg/Prkdc/Tbx1/Six3/Six2/Smad4/Smad2/Lrp5/Pcsk5/Tdrd1/Emx2	51	0.0134636
P10	GO:1905515	non-motile cilium assembly	22/3788	76/28943	0.000207084	0.00104616	0.000544176	Rp1/Vangl2/Ift172/Ift122/Kcnq1/Disc1/Dnm2/Septin7/Bbs4/Poc1a/Map4/Ccdc13/Ahi1/Tbc1d32/Pcdh15/Cep290/Septin9/Cep131/Ttc8/Pibf1/Arl13b/Bbs1	22	0.00580781
P10	GO:0031290	retinal ganglion cell axon guidance	10/3788	22/28943	0.000209305	0.00105318	0.000547824	Bmpr1b/Ephb2/Slit2/Ephb1/Nrcam/Robo2/Vegfa/Efna5/Ptprm/Slit1	10	0.00263992
P10	GO:1900746	regulation of vascular endothelial growth factor signaling pathway	10/3788	22/28943	0.000209305	0.00105318	0.000547824	Dab2ip/Adamts3/Adgra2/Pik3cb/Spry2/Ptp4a3/Robo1/Smoc2/Jcad/Tcf4	10	0.00263992
P10	GO:1903672	positive regulation of sprouting angiogenesis	10/3788	22/28943	0.000209305	0.00105318	0.000547824	Slc39a12/Fgf2/Klf4/Jak1/Hmgb1/Tjp1/Smad1/Pkm/Vegfa/Jcad	10	0.00263992
P10	GO:0000209	protein polyubiquitination	54/3788	255/28943	0.00021555	0.00108202	0.000562829	Rnf152/Bcl2/Traf5/Lrsam1/Marchf7/Ddb2/Rnf114/Ube2v1/Trim2/Trim14/Ube2u/Ube4b/Rnf216/Smurf1/Dysf/Irf2bp1/Trim3/Dda1/Nod2/Wwp2/Znrf1/Ube2cbp/Spsb4/Arih2/Sash1/Traf3ip2/Hace1/Ube2g2/Rnf41/Fbxw11/Jade2/Ube2g1/Rffl/Spop/Smurf2/Ube2o/Rnf144a/Hectd1/Trim38/Rnf144b/Klhl3/Ube2ql1/Map3k1/Peli2/Skp2/Fbxl7/Rnf19a/Ubr5/Parp10/Fbxl17/Nedd4l/Rnf165/Prpf19/Btrc	54	0.0142555
P10	GO:0071312	cellular response to alkaloid	12/3788	30/28943	0.000217311	0.00109	0.000566976	Slc1a2/Bcl2l1/Tgm2/Casq2/Selenon/Blm/Ppp1r9b/Recql5/Ryr2/Slc8a1/Slc1a1/Casp7	12	0.0031679
P10	GO:0032331	negative regulation of chondrocyte differentiation	11/3788	26/28943	0.000220736	0.00110455	0.000574547	Gli2/Ptpn11/Rflna/Adamts7/Wnt9a/Gli3/Rarb/Adamts12/Ccn4/Chadl/Rarg	11	0.00290391
P10	GO:0045880	positive regulation of smoothened signaling pathway	15/3788	43/28943	0.000224166	0.00111642	0.00058072	Ift172/Por/Chsy1/Scube2/Sfrp1/Ulk3/Gli1/Wnt9a/Dcdc2a/Gas1/Dlg5/Fgf9/Scube3/Ctnna1/Ndst1	15	0.00395987
P10	GO:0030514	negative regulation of BMP signaling pathway	18/3788	57/28943	0.000233038	0.00114977	0.000598065	Notch1/Abl1/Lrp2/Fbn1/Ski/Fzd1/Smurf1/Hipk2/Htra1/Sfrp1/Sorl1/Smad6/Smurf2/Sostdc1/Tmprss6/Lemd2/Smad7/Tcf7l2	18	0.00475185
P10	GO:0032530	regulation of microvillus organization	8/3788	15/28943	0.000233041	0.00114977	0.000598065	Vil1/Hnf4a/Pld1/Podxl/Ush1c/Cdhr5/Cdhr2/Ezr	8	0.00211193
P10	GO:0035845	photoreceptor cell outer segment organization	8/3788	15/28943	0.000233041	0.00114977	0.000598065	Rp1/Crb1/Mfsd2a/Bbs4/Ahi1/Cdhr1/Prph2/Pcare	8	0.00211193
P10	GO:0045760	positive regulation of action potential	8/3788	15/28943	0.000233041	0.00114977	0.000598065	Rapgef4/Slc9a1/Cntnap2/Tacr1/Scn5a/Ank3/Pawr/Adra1a	8	0.00211193
P10	GO:0048681	negative regulation of axon regeneration	8/3788	15/28943	0.000233041	0.00114977	0.000598065	Tnr/Lrig2/Rgma/Xylt1/Kremen1/Rtn4rl1/Rtn4r/Ptprs	8	0.00211193
P10	GO:0032024	positive regulation of insulin secretion	25/3788	92/28943	0.000238146	0.00117221	0.00060974	Gpr39/Pfkfb2/Aacs/Atg7/Arrb1/Ano1/Irs2/Myrip/Mcu/Trpm2/Lrp1/Doc2b/Rph3al/Sox4/Cacna1d/Oxct1/Sybu/Abat/Ppard/Glp1r/Abcg1/Prkce/Oga/Tcf7l2/Cask	25	0.00659979
P10	GO:0045879	negative regulation of smoothened signaling pathway	14/3788	39/28943	0.000255829	0.00124569	0.000647962	Serpine2/Gli2/Ift172/Fgfr3/Ift122/Hhip/Ulk3/Rfx4/Gli1/Gli3/Gas1/Ptch1/Glis2/Sufu	14	0.00369588
P10	GO:0006024	glycosaminoglycan biosynthetic process	17/3788	53/28943	0.000279642	0.00135851	0.000706645	Ext2/Chsy1/Xylt1/Hs3st2/Csgalnact1/Slc10a7/Smpd3/B3gat1/Hexa/Pxylp1/Chst3/Chst11/Hs3st3b1/Angpt1/Ext1/Ccnd3/Pdgfrb	17	0.00448786
P10	GO:0046676	negative regulation of insulin secretion	17/3788	53/28943	0.000279642	0.00135851	0.000706645	Irs1/Fbn1/Kcnb1/Hadh/Ppp3ca/Tbc1d1/Ptpn11/Pde1c/Abcc8/Kcnq1/Sfrp1/Drd2/Pfkl/Rptor/Pde8b/Pim3/Sytl4	17	0.00448786
P10	GO:0009642	response to light intensity	7/3788	12/28943	0.000283271	0.00136878	0.00071199	Slc24a2/Cntnap2/Akt2/Gnb5/Rgs9/Slc24a4/Ext1	7	0.00184794
P10	GO:0035331	negative regulation of hippo signaling	7/3788	12/28943	0.000283271	0.00136878	0.00071199	Cit/Vgll4/Shank2/Wwc2/Limd1/Wwc1/Dlg5	7	0.00184794
P10	GO:0060073	micturition	7/3788	12/28943	0.000283271	0.00136878	0.00071199	Tacr1/Cacna1c/Chrna3/Chrnb4/Psap/Kcnma1/Adra1a	7	0.00184794
P10	GO:0071679	commissural neuron axon guidance	7/3788	12/28943	0.000283271	0.00136878	0.00071199	Nfib/Ephb2/Ncam1/Ryk/Ptch1/Gdnf/Vegfa	7	0.00184794
P10	GO:0072697	protein localization to cell cortex	7/3788	12/28943	0.000283271	0.00136878	0.00071199	Sapcd2/Epb41/Gnai1/Plk1/Epb41l2/Ppp1r9b/Ezr	7	0.00184794
P10	GO:2000322	regulation of glucocorticoid receptor signaling pathway	7/3788	12/28943	0.000283271	0.00136878	0.00071199	Ncoa2/Cry2/Lmo3/Arntl/Cry1/Per1/Ntrk2	7	0.00184794
P10	GO:0021846	cell proliferation in forebrain	13/3788	35/28943	0.000286471	0.00138108	0.000718388	Pou3f3/Kif1a/Zeb2/Akna/Ncor2/Fgfr2/Hook3/Disc1/Dixdc1/Gli3/Dct/Six3/Emx2	13	0.00343189
P10	GO:0016525	negative regulation of angiogenesis	28/3788	109/28943	0.000292241	0.00140462	0.00073063	Adgrb3/Stat1/Atp2b4/Dab2ip/Creb3l1/Angpt4/Shc1/Klf4/Adgrb2/E2f2/Stard13/Abcc8/Col4a2/Hhip/Pml/Pik3cb/Flcn/Epn2/Nf1/Ngfr/Rock2/Fbln5/Stab1/Spry2/Adgrb1/Tafa5/Ptprm/Tcf4	28	0.00739176
P10	GO:0055003	cardiac myofibril assembly	9/3788	19/28943	0.000298059	0.00142825	0.000742922	Prox1/Neb/Actc1/Mef2a/Myh10/Fhod3/Pdgfrb/Smad4/Nrap	9	0.00237592
P10	GO:0070373	negative regulation of ERK1 and ERK2 cascade	23/3788	83/28943	0.000304898	0.00145661	0.000757672	Phlpp1/Rapgef1/Abl1/Dab2ip/Sirpa/Klf4/Ephb2/Lmo3/Vrk3/Arrb1/Csk/Cnksr3/Timp3/Ptprr/Spred2/Tnip1/Flcn/Wnk2/Spry2/Dlg1/Ezr/Ptpn2/Smad4	23	0.00607181
P10	GO:0008542	visual learning	21/3788	73/28943	0.000314232	0.00149555	0.000777932	Cacna1e/Abl2/Atp1a2/Dbh/Tanc1/Meis2/Mtor/Braf/Cacna1c/Atp1a3/Abcc8/B3gat1/Kmt2a/Drd2/Nptn/Adra1b/Nf1/Dcdc2a/Atxn1/Pde8b/Adam2	21	0.00554382
P10	GO:0038083	peptidyl-tyrosine autophosphorylation	10/3788	23/28943	0.00032699	0.00154929	0.000805883	Abl1/Src/Ntrk1/Igf1r/Iqgap1/Egfr/Ptk2b/Dyrk1a/Ddr1/Vegfa	10	0.00263992
P10	GO:0010839	negative regulation of keratinocyte proliferation	11/3788	27/28943	0.000328617	0.00155003	0.00080627	Ift172/Ift122/Fgfr2/Efnb2/Ptprk/Ptch1/Vdr/Zeb1/Nfatc1/Klf9/Cask	11	0.00290391
P10	GO:0051016	barbed-end actin filament capping	11/3788	27/28943	0.000328617	0.00155003	0.00080627	Vil1/Gsn/Capzb/Add1/Capg/Add2/Eps8/Evl/Carmil1/Svil/Add3	11	0.00290391
P10	GO:1902459	positive regulation of stem cell population maintenance	16/3788	49/28943	0.000333608	0.00157124	0.000817298	Arid1a/Kdm2b/Actl6b/Tead4/Sinhcaf/Bicra/Tead1/Sin3a/Smarcc1/Tet1/Smarce1/Esrrb/Tead3/Bicral/Lbh/Smarca2	16	0.00422386
P10	GO:0035914	skeletal muscle cell differentiation	25/3788	94/28943	0.000341433	0.0016057	0.000835225	Gpc1/Notch1/Mef2d/Pax5/Dmrta2/Hivep3/Heyl/Selenon/Pax7/Smyd1/Arntl/Barx2/Bcl9l/Ephb1/Myocd/Hlf/Hdac5/Asb2/Nln/Ddx17/Nr4a1/Rbfox1/Tbx1/Lemd2/Foxn2	25	0.00659979
P10	GO:2000243	positive regulation of reproductive process	28/3788	110/28943	0.000343719	0.00161525	0.000840194	Nr5a1/Plcb1/Src/Wnt4/Eif4g3/Plb1/Tacr1/Pde3a/Igf1r/Apela/Tacr2/Tac2/Camk2b/Glra1/Tac4/Smurf2/Inhba/Lhfpl2/Ankrd31/Fgf9/Ednrb/Zfpm2/Ago2/Mapk15/Acvr1b/Runx1/Cacna1h/Vegfa	28	0.00739176
P10	GO:0090051	negative regulation of cell migration involved in sprouting angiogenesis	8/3788	16/28943	0.00041261	0.00189675	0.000986618	Notch1/Dll4/Klf4/Stard13/Map2k5/Hdac5/Mmrn2/Card10	8	0.00211193
P10	GO:0090494	dopamine uptake	8/3788	16/28943	0.00041261	0.00189675	0.000986618	Slc29a4/Snca/Slc6a2/Smpd3/Drd2/Gdnf/Mapk15/Slc22a3	8	0.00211193
P10	GO:0098696	regulation of neurotransmitter receptor localization to postsynaptic specialization membrane	8/3788	16/28943	0.00041261	0.00189675	0.000986618	Rapgef4/Prkcz/Magi2/Hras/Gpc6/Kalrn/Gsk3b/Camk2a	8	0.00211193
P10	GO:0098885	modification of postsynaptic actin cytoskeleton	8/3788	16/28943	0.00041261	0.00189675	0.000986618	Cabp1/Wasf3/Ctnna2/Marcks/Myh10/Pfn1/Baiap2/Kalrn	8	0.00211193
P10	GO:1903818	positive regulation of voltage-gated potassium channel activity	8/3788	16/28943	0.00041261	0.00189675	0.000986618	Lrrc52/Lrrc38/Kcnk3/Abcc8/Kcnc1/Akap7/Akap6/Kcne1	8	0.00211193
P10	GO:0007605	sensory perception of sound	57/3788	280/28943	0.000424933	0.00195198	0.00101535	Ush2a/Fam107b/Lrp2/Myo3b/Map1a/Clrn1/Lrig2/Chd7/Whrn/Ror1/Espn/Lhfpl3/Otof/Scarb2/Srrm4/Atp6v1b1/Lhfpl4/Atp2b2/Ush1c/Otog/Nav2/Gabra5/Gabrb3/Tjp1/Cemip/Myo7a/Tub/Kcnq1/Cntn5/Hexa/Myo6/Sobp/Psap/Cdh23/Pcdh15/Tspear/Asic2/Col1a1/Ripor2/Dcdc2a/Adgrv1/Hexb/Ndufs4/Thrb/Kcnma1/Cacna1d/Spry2/Triobp/Col2a1/Scn8a/Tbx1/Tmprss3/Aqp4/Myo7b/Diaph1/Mbp/Tectb	57	0.0150475
P10	GO:0090102	cochlea development	16/3788	50/28943	0.000431552	0.00197664	0.00102818	Gli2/Vangl2/Myo3b/Grhl3/Fgfr3/Atp2b2/Gabra5/Gabrb3/Kcnq1/Sobp/Psap/Ift27/Tbx1/Ptk7/Zeb1/Pax2	16	0.00422386
P10	GO:0022011	myelination in peripheral nervous system	12/3788	32/28943	0.00044088	0.0020063	0.0010436	Ski/Akt2/Ntrk3/Arhgef10/Pard3/Ppp3r1/Nf1/Cntnap1/Ntrk2/Ndrg1/Plec/Sh3tc2	12	0.0031679
P10	GO:0098810	neurotransmitter reuptake	12/3788	32/28943	0.00044088	0.0020063	0.0010436	Slc1a2/Slc1a7/Slc29a4/Snca/Slc6a11/Slc6a1/Slc6a5/Slc6a2/Drd2/Gdnf/Slc22a3/Gpm6b	12	0.0031679
P10	GO:0005977	glycogen metabolic process	22/3788	80/28943	0.000458384	0.00207849	0.00108115	Rb1cc1/Irs1/Pygb/Pgm1/Stk40/Mtor/Prkag2/Hmgb1/Akt2/Irs2/Grb10/Adra1b/Pomc/Pygl/Esrrb/Ppp1r1a/Gsk3b/Gnmt/Pcdh12/Pygm/Tcf7l2/Phka2	22	0.00580781
P10	GO:0060325	face morphogenesis	14/3788	41/28943	0.000463335	0.00209793	0.00109127	Ski/Ptpn11/Cdk2ap1/Mmp2/Crispld2/Ankrd11/Stra6/Csrnp1/Arid5b/Col1a1/Tgfb3/Crebbp/Tbx1/Tcf7l2	14	0.00369588
P10	GO:0048608	reproductive structure development	64/3788	324/28943	0.00046373	0.00209822	0.00109142	Ptprn/Serpine2/Bcl2/Gli2/Kdm5b/Pla2g4a/Notch1/Rxra/Nr5a1/Lrp2/Itgav/Lgr4/Bcl2l11/Bcl2l1/Src/Taf4/Sohlh2/Ntrk1/Bmpr1b/Chd7/Tnc/Wnt4/Nos3/Hnf1a/Ptpn11/Ybx3/Igf1r/Nr2f2/Arrb1/Fgfr2/Csmd1/Sfrp1/Mmp2/Adgrg1/Scaper/Stra6/Map7/Foxo3/Psap/Arid5b/Amh/Tcf7/Myocd/Rara/Wnt9b/Ahr/Inhba/Bmp6/Ror2/Fgf9/Fndc3a/Zfpm2/Angpt1/Dhh/Rarg/Dlg1/Nrip1/Runx1/Vegfa/Srd5a2/Six3/Smad4/Sf1/Tcf7l2	64	0.0168955
P10	GO:0002089	lens morphogenesis in camera-type eye	11/3788	28/28943	0.000477577	0.00214647	0.00111652	Pou2f1/Prox1/Bcar3/Tdrd7/Ski/Fgfr3/Hipk2/Nectin1/Meis1/Six3/Shroom2	11	0.00290391
P10	GO:0070293	renal absorption	11/3788	28/28943	0.000477577	0.00214647	0.00111652	Gsn/Kirrel/Hnf1a/Aqp1/Kcnq1/Kcnj1/Mllt6/Klhl3/Ednrb/Rhpn1/Aqp4	11	0.00290391
P10	GO:0001956	positive regulation of neurotransmitter secretion	9/3788	20/28943	0.000479142	0.00214647	0.00111652	Stxbp1/Bcl2l1/Nlgn1/Snca/Tacr2/Adora2a/Syt1/Dtnbp1/Slc4a8	9	0.00237592
P10	GO:0050884	neuromuscular process controlling posture	9/3788	20/28943	0.000479142	0.00214647	0.00111652	Tcf15/Tmem150c/Cntnap2/Hexa/Glra1/Cntnap1/Gch1/Atp8a2/Fxn	9	0.00237592
P10	GO:0050965	detection of temperature stimulus involved in sensory perception of pain	9/3788	20/28943	0.000479142	0.00214647	0.00111652	Adora1/Ntsr1/Ntrk1/Ano1/Nr2f6/Ephb1/Pawr/Tac4/Htr2a	9	0.00237592
P10	GO:0050908	detection of light stimulus involved in visual perception	10/3788	24/28943	0.000495074	0.00220536	0.00114715	Crb1/Cacnb4/Cacna2d4/Reep6/Atp8a2/Tulp1/Prph2/Pcare/Best1/Gucy2f	10	0.00263992
P10	GO:1901017	negative regulation of potassium ion transmembrane transporter activity	10/3788	24/28943	0.000495074	0.00220536	0.00114715	Stk39/Kcnab1/Snx27/Casq2/Agrn/Kcnq1/Oxsr1/Ank3/Kcne1/Nedd4l	10	0.00263992
P10	GO:0032376	positive regulation of cholesterol transport	15/3788	46/28943	0.00051592	0.00228856	0.00119042	Abca1/Ldlrap1/Abcb4/Ces1a/Ces1b/Eepd1/Anxa2/Lrp1/Abca13/Commd1/Enpp7/Ptch1/Zdhhc8/Abcg1/Lipg	15	0.00395987
P10	GO:0071300	cellular response to retinoic acid	15/3788	46/28943	0.00051592	0.00228856	0.00119042	Abl2/Brinp2/Abca1/Brinp1/Add1/Aqp1/Ret/Tead1/Rara/Ptk2b/Tbx1/Gsk3b/Ptk7/Rorb/Pax2	15	0.00395987
P10	GO:0055075	potassium ion homeostasis	13/3788	37/28943	0.000536599	0.00236328	0.00122929	Atp1a2/Camk2d/Kcnh2/Atp6v1b1/Atp1a3/Kcnq1/Atp4b/Nr3c2/Slc12a3/Klhl3/Slc12a7/Kcnma1/Slc12a8	13	0.00343189
P10	GO:0014745	negative regulation of muscle adaptation	7/3788	13/28943	0.000544321	0.00237624	0.00123603	Atp2b4/Foxo1/Klf4/Mtor/Nos3/Smad3/Oga	7	0.00184794
P10	GO:0021554	optic nerve development	7/3788	13/28943	0.000544321	0.00237624	0.00123603	Kcna2/Ephb2/Nav2/Ephb1/Gli3/Ext1/Pax2	7	0.00184794
P10	GO:0033689	negative regulation of osteoblast proliferation	7/3788	13/28943	0.000544321	0.00237624	0.00123603	Bcl2/Mn1/Nell1/Sfrp1/Smad3/Nf2/Ahr	7	0.00184794
P10	GO:0044557	relaxation of smooth muscle	7/3788	13/28943	0.000544321	0.00237624	0.00123603	Adora1/Abcc8/Pawr/Adora2b/Kcnma1/Slc8a1/Prkg1	7	0.00184794
P10	GO:0048672	positive regulation of collateral sprouting	7/3788	13/28943	0.000544321	0.00237624	0.00123603	Lpar3/Lrp1/Bcl11a/Wnt3/Sema4d/Efna5/Dcx	7	0.00184794
P10	GO:0051549	positive regulation of keratinocyte migration	7/3788	13/28943	0.000544321	0.00237624	0.00123603	Map4k4/Mmp9/Epb41l4b/Mtor/Iqsec1/Adam9/Mapre2	7	0.00184794
P10	GO:0060394	negative regulation of pathway-restricted SMAD protein phosphorylation	7/3788	13/28943	0.000544321	0.00237624	0.00123603	Eng/Pmepa1/Snx25/Smad6/Lrp1/Ldlrad4/Smad7	7	0.00184794
P10	GO:0086015	SA node cell action potential	7/3788	13/28943	0.000544321	0.00237624	0.00123603	Ank2/Hcn4/Scn5a/Hcn2/Cacna1g/Ryr2/Cacna1d	7	0.00184794
P10	GO:0098935	dendritic transport	7/3788	13/28943	0.000544321	0.00237624	0.00123603	Stau2/Trak2/Kif5c/Kif3b/Sfpq/Flot2/Pura	7	0.00184794
P10	GO:0032436	positive regulation of proteasomal ubiquitin-dependent protein catabolic process	24/3788	92/28943	0.000602642	0.00260925	0.00135724	Zer1/Ddrgk1/Fbxw8/Atg7/Usp5/Plk1/Sh3rf1/Dda1/Cbfa2t3/Pias1/Gclc/Arih2/Trib2/Rnf144a/Rnf144b/Nkd2/Mapk8/Clu/Rnf19a/Csnk1e/Prickle1/Gsk3b/Socs5/Smad7	24	0.0063358
P10	GO:0034505	tooth mineralization	12/3788	33/28943	0.000610896	0.00264094	0.00137372	Cnnm4/Hacd1/Itgb6/Fam20c/Stim1/Nectin1/Tspear/Col1a1/Ank/Sp7/Tbx1/Bcor	12	0.0031679
P10	GO:1900181	negative regulation of protein localization to nucleus	14/3788	42/28943	0.000612048	0.00264094	0.00137372	Hnf4a/Dclk1/Dclk2/Cabp1/Mdfic/Mfhas1/Sin3a/Flcn/Nf1/Akap1/Lats2/Angpt1/Gsk3b/Ctnna1	14	0.00369588
P10	GO:0001578	microtubule bundle formation	30/3788	125/28943	0.000632445	0.00272524	0.00141757	Rp1/Map2/Clasp1/Nckap5/Nav1/Spef1/Cdk5rap2/Drc1/Lrguk/Fes/Plk1/Drc7/Hydin/Lrrc49/Ulk4/Map7/Tbc1d32/Gas2l1/Dnah17/Cep131/Ttll5/Map1b/Ccser2/Rp1l1/Dnah8/Mtcl1/Trim36/Neurl1a/Cfap58/Dcx	30	0.00791975
P10	GO:0003056	regulation of vascular associated smooth muscle contraction	6/3788	10/28943	0.000655223	0.00281	0.00146166	Adra2b/Arhgap42/Atp2b1/P2rx1/Dock4/Chrm3	6	0.00158395
P10	GO:0007158	neuron cell-cell adhesion	6/3788	10/28943	0.000655223	0.00281	0.00146166	Astn1/Tnr/Nlgn1/Astn2/Ret/Nrxn1	6	0.00158395
P10	GO:0007270	neuron-neuron synaptic transmission	6/3788	10/28943	0.000655223	0.00281	0.00146166	Dlgap2/Cacna1a/Drd2/Tmod2/Vdac1/Arid1b	6	0.00158395
P10	GO:0048671	negative regulation of collateral sprouting	6/3788	10/28943	0.000655223	0.00281	0.00146166	Ulk1/Rgma/Bcl11a/Fstl4/Ptprs/Fgf13	6	0.00158395
P10	GO:0050957	equilibrioception	6/3788	10/28943	0.000655223	0.00281	0.00146166	Clrn1/Ush1c/Myo7a/Cdh23/Pcdh15/Ankfn1	6	0.00158395
P10	GO:0090129	positive regulation of synapse maturation	6/3788	10/28943	0.000655223	0.00281	0.00146166	Dab2ip/Reln/Adgrl1/Camk2b/Nrxn1/Neurl1a	6	0.00158395
P10	GO:0097119	postsynaptic density protein 95 clustering	6/3788	10/28943	0.000655223	0.00281	0.00146166	Zmynd8/Nlgn1/Reln/Nrxn1/Cdh2/Nrxn2	6	0.00158395
P10	GO:0042789	mRNA transcription by RNA polymerase II	15/3788	47/28943	0.000666991	0.00285081	0.00148289	Ncoa2/Taf3/Rxra/Taf4/Anxa2/Ncbp3/Rara/Ncoa1/Zbtb1/Ap3b1/Thrb/Vdr/Ncbp2/Epas1/Taf4b	15	0.00395987
P10	GO:0007098	centrosome cycle	31/3788	131/28943	0.000669579	0.00285802	0.00148663	BC034090/Sdccag8/Cep152/Pard6b/Pde4dip/Slc16a1/Ssx2ip/Usp33/Cdk5rap2/Cntln/Cep85/Mark4/Fes/Uvrag/Plk1/Arhgef10/Mcph1/Deup1/Bbs4/Poc1a/Poc1b/Ppp1r12a/Cep68/Chd3/Cep131/Ccdc57/Rock2/Nin/Mapk8/Kat2b/Pard6g	31	0.00818374
P10	GO:0042632	cholesterol homeostasis	25/3788	98/28943	0.00067146	0.00286411	0.0014898	Gpr39/Nr5a2/Raly/Hnf4a/Abca1/Ldlrap1/Scarb1/Tsku/Dgat2/Lpl/Ces1a/Ces1b/Gramd1b/Rora/Lipc/Commd1/Acox1/Srebf2/Abcg1/Cyp39a1/Abcg5/Npc1/Lipg/Lrp5/Ehd1	25	0.00659979
P10	GO:0048384	retinoic acid receptor signaling pathway	11/3788	29/28943	0.000679024	0.00288859	0.00150254	Rxrg/Esrrg/Rxra/Dhrs3/Actn4/Zfp536/Pml/Rara/Rarb/Rarg/Tbx1	11	0.00290391
P10	GO:0060444	branching involved in mammary gland duct morphogenesis	11/3788	29/28943	0.000679024	0.00288859	0.00150254	Kdm5b/Src/Csf1/Wnt4/Csmd1/Pml/Vdr/Etv5/Ddr1/Lrp5/Btrc	11	0.00290391
P10	GO:0016322	neuron remodeling	8/3788	17/28943	0.000690128	0.0029104	0.00151388	Adgrb3/Farp2/Abl2/Epha8/Ntn4/Bcl11a/Anks1/Gnaq	8	0.00211193
P10	GO:0051895	negative regulation of focal adhesion assembly	8/3788	17/28943	0.000690128	0.0029104	0.00151388	Src/Coro1c/Dlc1/Lrp1/Bcas3/Dmtn/Acvrl1/Phldb2	8	0.00211193
P10	GO:0061000	negative regulation of dendritic spine development	8/3788	17/28943	0.000690128	0.0029104	0.00151388	Ngef/Dnm3/Nlgn1/Fstl4/Ngfr/Dtnbp1/Asap1/Ptprs	8	0.00211193
P10	GO:0071498	cellular response to fluid shear stress	8/3788	17/28943	0.000690128	0.0029104	0.00151388	Ass1/Src/Klf4/Hdac5/Ptk2b/Mtss1/Plec/Socs5	8	0.00211193
P10	GO:0001889	liver development	32/3788	137/28943	0.000703614	0.00296333	0.00154141	Rb1cc1/Prox1/Notch1/Hnf4a/Sulf2/Rps6ka1/Icmt/Tgfbr3/Hnf1a/Aacs/Asl/Tgfa/Itpr1/Atg7/Vwf/Cadm1/Pkm/Smad3/Sec63/Lims1/Gli1/Cobl/Fgf18/Nf1/Ahr/Jarid2/Ptcd2/Runx1/Sod2/Pkd1/Man2a1/Onecut2	32	0.00844773
P10	GO:0031281	positive regulation of cyclase activity	13/3788	38/28943	0.00071876	0.00301708	0.00156937	Nos3/Cacna1c/Stim1/Adcy7/Adcy1/Adora2b/Nos2/Nf1/Vipr2/Adcy2/Cacna1d/Mapk8/Guca1a	13	0.00343189
P10	GO:0035176	social behavior	18/3788	62/28943	0.000728545	0.00303938	0.00158097	Brinp1/Mtor/Cntnap2/Gabrb3/Kcnq1/Shank2/Bbs4/Cx3cr1/Ulk4/Rptor/Nrxn3/Atxn1/Grid1/Ext1/Tbx1/Kalrn/Nrxn1/Nrxn2	18	0.00475185
P10	GO:2000311	regulation of AMPA receptor activity	10/3788	25/28943	0.000728875	0.00303938	0.00158097	Cnih3/Nlgn1/Reln/Gsg1l/Shisa6/Cacng4/Cacng2/Shisa8/Shisa9/Nrxn1	10	0.00263992
P10	GO:0070886	positive regulation of calcineurin-NFAT signaling cascade	9/3788	21/28943	0.000741513	0.00308801	0.00160627	Ppp3ca/Slc9a1/Camta1/Sppl3/Ptbp1/Ppp3r1/Akap6/Calm1/Ppp3cc	9	0.00237592
P10	GO:0007616	long-term memory	14/3788	43/28943	0.000799302	0.00331558	0.00172464	Chst10/Snap25/Mtor/Prkcz/Reln/Tacr1/Drd2/Adcy1/Gria1/Slc2a4/Ntrk2/Crebbp/Btbd9/Cpeb3	14	0.00369588
P10	GO:0060563	neuroepithelial cell differentiation	14/3788	43/28943	0.000799302	0.00331558	0.00172464	Abl2/Notch1/Abl1/Jag1/Fgf2/Wnt4/Fgfr3/Fam20c/Sox4/Map1b/Dlg5/Otx2/Tubb5/Cdh2	14	0.00369588
P10	GO:0002052	positive regulation of neuroblast proliferation	12/3788	34/28943	0.000832611	0.00343798	0.00178831	Notch1/Fgf2/Dmrta2/Smarcd3/Disc1/Drd2/Cx3cr1/Gli3/Mapk8/Dct/Sox10/Vegfa	12	0.0031679
P10	GO:0002053	positive regulation of mesenchymal cell proliferation	12/3788	34/28943	0.000832611	0.00343798	0.00178831	Irs1/Hmgb1/Foxp1/Fgfr2/Irs2/Mycn/Gas1/Bmpr1a/Fgf9/Tbx1/Lrp5/Fbxw4	12	0.0031679
P10	GO:0010614	negative regulation of cardiac muscle hypertrophy	12/3788	34/28943	0.000832611	0.00343798	0.00178831	Atp2b4/Notch1/Foxo1/Trim63/Tnfrsf1b/Foxp1/Smad3/Akap1/Jarid2/Fbxo32/Gsk3b/Smad4	12	0.0031679
P10	GO:0034394	protein localization to cell surface	20/3788	73/28943	0.000858381	0.00353977	0.00184126	Cd247/Map1a/Pigu/Lrig2/Ank2/Astn2/Ptpru/Kcnab2/Smurf1/Cd177/Usp4/Gpd1l/Ptprk/Commd1/Fbln5/Hfe/Ap3b1/Angpt1/Nedd4l/Gpm6b	20	0.00527983
P10	GO:0045931	positive regulation of mitotic cell cycle	31/3788	133/28943	0.000876881	0.00360198	0.00187362	Pbx1/Abl1/Meis2/Ttl/Plcb1/Camk2d/Cenpe/Shb/Anp32b/Smarcd3/Ptpn11/Mad1l1/Hmgb1/Usp2/Rdx/Sin3a/Klhl18/Egfr/Prkca/Rptor/Ccdc57/Rad51b/Lgmn/Tunar/Nsmce2/Crebbp/Smoc2/Brd4/Ppp1r10/Ccnd3/Lmnb1	31	0.00818374
P10	GO:1901216	positive regulation of neuron death	31/3788	133/28943	0.000876881	0.00360198	0.00187362	Adora1/Ncf2/Parp1/Optn/Abl1/Bcl2l11/Ptprf/Mtor/Agrn/Srpk2/Fgfr3/Ssh1/Snca/Efnb2/Egln1/Bace1/Map3k5/Fyn/Foxo3/Trpm2/Pawr/Map2k4/Nf1/Ngfr/Mapt/Kcnma1/Mapk8/Clu/Gsk3b/Ralbp1/Ppp2r2b	31	0.00818374
P10	GO:0001755	neural crest cell migration	18/3788	63/28943	0.000896774	0.00365759	0.00190254	Sema4c/Nrp2/Zeb2/Sema6d/Coro1c/Radil/Ret/Sema4b/Sema7a/Sema3f/Anxa6/Sema4d/Ednrb/Gdnf/Sox10/Tbx1/Nrtn/Sema4g	18	0.00475185
P10	GO:0016575	histone deacetylation	25/3788	100/28943	0.000922341	0.00374979	0.0019505	Elk4/Rcor3/Tbl1xr1/Zbtb7b/Sfpq/Hopx/Ncor2/Chd4/Prkd2/Gatad2a/Sin3a/Pml/Per1/Chd3/Hdac5/Lpin1/Prkd1/Jdp2/Rcor1/Hdac7/Bcl6/Vegfa/Foxp3/Tbl1x/Hdac8	25	0.00659979
P10	GO:0048596	embryonic camera-type eye morphogenesis	11/3788	30/28943	0.000946332	0.00383501	0.00199483	Prox1/Arid1a/Ift172/Kdm2b/Hipk2/Ift122/Th/Stra6/Six3/Zeb1/Pax2	11	0.00290391
P10	GO:0051349	positive regulation of lyase activity	13/3788	39/28943	0.000950226	0.00384341	0.0019992	Nos3/Cacna1c/Stim1/Adcy7/Adcy1/Adora2b/Nos2/Nf1/Vipr2/Adcy2/Cacna1d/Guca1a/Fxn	13	0.00343189
P10	GO:0001768	establishment of T cell polarity	7/3788	14/28943	0.000965767	0.003879	0.00201771	Gsn/Traf3ip2/Dock2/Flot2/Ripor2/Myh9/Dock8	7	0.00184794
P10	GO:0018410	C-terminal protein amino acid modification	7/3788	14/28943	0.000965767	0.003879	0.00201771	Atg16l1/Agbl4/Icmt/Atg7/Agbl1/Lcmt1/Agtpbp1	7	0.00184794
P10	GO:0035791	platelet-derived growth factor receptor-beta signaling pathway	7/3788	14/28943	0.000965767	0.003879	0.00201771	Abl1/Src/Hip1/Lrp1/Myocd/Pdgfrb/Ptpn2	7	0.00184794
P10	GO:0045176	apical protein localization	7/3788	14/28943	0.000965767	0.003879	0.00201771	Vangl2/Napa/Insc/Rdx/Dlg5/Celsr1/Shroom2	7	0.00184794
P10	GO:0051764	actin crosslink formation	7/3788	14/28943	0.000965767	0.003879	0.00201771	Baiap2l1/Eps8/Marcks/Gas2l1/Cobl/Baiap2/Dpysl3	7	0.00184794
P10	GO:0060346	bone trabecula formation	7/3788	14/28943	0.000965767	0.003879	0.00201771	Sfrp1/Mmp2/Col1a1/Vdr/Vegfa/Fbn2/Ppargc1b	7	0.00184794
P10	GO:0070831	basement membrane assembly	7/3788	14/28943	0.000965767	0.003879	0.00201771	Clasp1/Lamb3/Ntng2/Ntng1/Ntn4/Pxdn/Phldb2	7	0.00184794
P10	GO:1900025	negative regulation of substrate adhesion-dependent cell spreading	7/3788	14/28943	0.000965767	0.003879	0.00201771	Coro1c/Actn4/Bcar1/Dmtn/Meltf/Efna5/Kank1	7	0.00184794
P10	GO:1905048	regulation of metallopeptidase activity	7/3788	14/28943	0.000965767	0.003879	0.00201771	Ddrgk1/Reck/Antxr1/Sorl1/Timp3/Rhbdf2/Mbp	7	0.00184794
P10	GO:2000052	positive regulation of non-canonical Wnt signaling pathway	7/3788	14/28943	0.000965767	0.003879	0.00201771	Abl2/Abl1/Mllt3/Rspo1/Sfrp1/Nkd1/Csnk1e	7	0.00184794
P10	GO:0042982	amyloid precursor protein metabolic process	20/3788	74/28943	0.00103361	0.00413576	0.00215127	Necab3/Ldlrap1/Spon1/Adam9/Necab2/Sorl1/Bace1/Pawr/Adam19/Flot2/Rock2/Rtn1/Ntrk2/Clu/Itm2b/Ago2/Dlg1/Dyrk1a/Abcg1/Bin1	20	0.00527983
P10	GO:0048266	behavioral response to pain	10/3788	26/28943	0.00104646	0.00417135	0.00216978	Cacna1e/P2rx3/Ntrk1/Mtor/Cntnap2/Tacr1/Lpar5/Cacna1a/Thbs4/Runx1	10	0.00263992
P10	GO:0071880	adenylate cyclase-activating adrenergic receptor signaling pathway	10/3788	26/28943	0.00104646	0.00417135	0.00216978	Atp2b4/Adra2b/Rapgef2/Pde4b/Akap13/Crtc3/Drd2/Gnai2/Adra1b/Adra1a	10	0.00263992
P10	GO:0090335	regulation of brown fat cell differentiation	10/3788	26/28943	0.00104646	0.00417135	0.00216978	Fbn1/Zbtb7b/Mtor/Prdm16/Trpv4/Fto/Vstm2a/Flcn/Metrnl/Rreb1	10	0.00263992
P10	GO:0089718	amino acid import across plasma membrane	15/3788	49/28943	0.00108367	0.0043034	0.00223847	Slc43a1/Slc1a2/Ntsr1/Slc6a9/Slc7a1/Slc6a6/Slc6a13/Slc6a5/Slc7a5/Grm1/Slc47a1/Slc43a2/Gfap/Slc3a2/Slc1a1	15	0.00395987
P10	GO:0055012	ventricular cardiac muscle cell differentiation	8/3788	18/28943	0.00110026	0.00435834	0.00226705	Fhl2/Prox1/Rxra/Mef2a/Myocd/Myh10/Rara/Rarb	8	0.00211193
P10	GO:1903729	regulation of plasma membrane organization	8/3788	18/28943	0.00110026	0.00435834	0.00226705	Gsn/Sh3gl2/Atp10a/Dnm2/Anxa2/Asap1/Myh9/Sytl4	8	0.00211193
P10	GO:0032516	positive regulation of phosphoprotein phosphatase activity	9/3788	22/28943	0.00110996	0.00437124	0.00227376	Slc39a10/Ptpa/Magi2/Gna12/Vrk3/Ppp1r12a/Pawr/Calm1/Pdgfrb	9	0.00237592
P10	GO:0071625	vocalization behavior	9/3788	22/28943	0.00110996	0.00437124	0.00227376	Brinp1/Cntnap2/Foxp1/Shank2/Nrxn3/Gli3/Ext1/Nrxn1/Nrxn2	9	0.00237592
P10	GO:0098719	sodium ion import across plasma membrane	9/3788	22/28943	0.00110996	0.00437124	0.00227376	Slc9a1/Slc6a1/Slc9a5/Hcn4/Slc9a9/Scn5a/Hcn2/Slc9a3/Slc8a1	9	0.00237592
P10	GO:1900006	positive regulation of dendrite development	9/3788	22/28943	0.00110996	0.00437124	0.00227376	Abl1/Dab2ip/Lrp8/Elavl4/Iqgap1/Crtc1/Cobl/Pacsin1/Alk	9	0.00237592
P10	GO:0070509	calcium ion import	17/3788	59/28943	0.00111111	0.00437124	0.00227376	Cacna1e/Cacnb2/Slc24a2/Trpv4/Dysf/Cacna1c/Cacna1a/Atp2c2/Micu1/Pawr/Cacna1g/Cacna1d/Cacna1i/Cacna1h/Slc8a1/Pdgfrb/Cask	17	0.00448786
P10	GO:0035025	positive regulation of Rho protein signal transduction	12/3788	35/28943	0.00111755	0.00439113	0.0022841	Gpr35/Lpar1/Akap13/Arrb1/Mcf2l/Adgrg1/Ngfr/Synpo2l/Arhgef3/Rtn4r/Robo1/Pdgfrb	12	0.0031679
P10	GO:0007292	female gamete generation	37/3788	170/28943	0.00116768	0.00457958	0.00238213	Paqr8/Bcl2/Pla2g4a/Fmn2/Plcb1/Src/Sohlh2/Cenpe/Bmpr1b/Shb/Tdrd7/Wnt4/Nos3/Hfm1/M1ap/Etv6/Pde3a/Plk1/Trim75/Spire2/Paqr5/Mei4/Foxo3/Mcm9/Amh/Inhba/Spin1/Hexb/Zmiz1/Ptk2b/Kmt2d/Nrip1/Rps6ka2/Hsf2bp/Taf4b/Tdrd1/Diaph2	37	0.00976769
P10	GO:0002931	response to ischemia	13/3788	40/28943	0.0012409	0.0048308	0.00251281	Bcl2/Bcl2l1/Csf1/Hk2/Mlycd/Pik3cb/Cx3cr1/Hk1/Rock2/Ptk2b/Faim2/Rcan1/Camk2a	13	0.00343189
P10	GO:0014832	urinary bladder smooth muscle contraction	6/3788	11/28943	0.00128174	0.00496235	0.00258123	Atp2b4/P2rx3/Tacr1/Cacna1c/Kcnma1/Htr2a	6	0.00158395
P10	GO:0030202	heparin metabolic process	6/3788	11/28943	0.00128174	0.00496235	0.00258123	Ext2/Hs2st1/Slc10a7/Ednrb/Angpt1/Ext1	6	0.00158395
P10	GO:0045602	negative regulation of endothelial cell differentiation	6/3788	11/28943	0.00128174	0.00496235	0.00258123	Jag1/S1pr3/Acvrl1/Notch4/Vegfa/Zeb1	6	0.00158395
P10	GO:0090037	positive regulation of protein kinase C signaling	6/3788	11/28943	0.00128174	0.00496235	0.00258123	Phlpp1/Cd40/Flt4/Adgrv1/Adra1a/Vegfa	6	0.00158395
P10	GO:0099545	trans-synaptic signaling by trans-synaptic complex	6/3788	11/28943	0.00128174	0.00496235	0.00258123	Nlgn1/Ephb2/Cadm1/Nptn/Tenm2/Farp1	6	0.00158395
P10	GO:1990504	dense core granule exocytosis	6/3788	11/28943	0.00128174	0.00496235	0.00258123	Stxbp1/Syt6/P2rx7/Cadps2/Unc13c/Cadps	6	0.00158395
P10	GO:0002026	regulation of the force of heart contraction	11/3788	31/28943	0.00129491	0.00499197	0.00259664	Atp2b4/Atp1a2/Slc9a1/Nos3/Adra1b/Prkca/Ryr2/Myh6/Myh7/Adra1a/Slc8a1	11	0.00290391
P10	GO:0008585	female gonad development	28/3788	119/28943	0.00130184	0.00501561	0.00260894	Ptprn/Bcl2/Pla2g4a/Nr5a1/Bcl2l1/Src/Taf4/Sohlh2/Bmpr1b/Wnt4/Nos3/Nr2f2/Arrb1/Csmd1/Sfrp1/Mmp2/Scaper/Foxo3/Arid5b/Amh/Ahr/Inhba/Zfpm2/Angpt1/Nrip1/Runx1/Vegfa/Smad4	28	0.00739176
P10	GO:0010765	positive regulation of sodium ion transport	14/3788	45/28943	0.0013206	0.00506937	0.0026369	Plcb1/Ahcyl1/Slc9a1/Akt2/Dnm2/Gpd1l/Scn5a/Cnksr3/Ank3/Mllt6/Wnk2/Fgf14/Fgf12/Nedd4l	14	0.00369588
P10	GO:0018200	peptidyl-glutamic acid modification	10/3788	27/28943	0.00146872	0.00557041	0.00289752	Parp1/Ttll11/Agbl4/Cep41/Ggcx/Ttll3/Agbl1/Ttll5/Agtpbp1/Tpgs2	10	0.00263992
P10	GO:0048843	negative regulation of axon extension involved in axon guidance	10/3788	27/28943	0.00146872	0.00557041	0.00289752	Sema4c/Sema6d/Sema4b/Sema7a/Ryk/Sema3f/Wnt3/Sema4d/Slit1/Sema4g	10	0.00263992
P10	GO:0001964	startle response	12/3788	36/28943	0.00147882	0.00558741	0.00290636	Kcnh1/Otof/Ctnna2/Grin2d/Csmd1/Bace1/Drd2/Pcdh15/Adora2a/Glra1/Npas3/Nrxn1	12	0.0031679
P10	GO:0031069	hair follicle morphogenesis	12/3788	36/28943	0.00147882	0.00558741	0.00290636	Wnt10a/Bcl2/Gli2/Lamc1/Notch1/Runx3/Fgfr2/Ngfr/Sostdc1/Ext1/Krt71/Runx1	12	0.0031679
P10	GO:0070316	regulation of G0 to G1 transition	12/3788	36/28943	0.00147882	0.00558741	0.00290636	Dab2ip/Arid1a/Smarcd3/Actl6b/Brd7/Smarcc1/Smarcc2/Smarce1/Dpf3/Arid2/Arid1b/Smarca2	12	0.0031679
P10	GO:0120033	negative regulation of plasma membrane bounded cell projection assembly	12/3788	36/28943	0.00147882	0.00558741	0.00290636	Capzb/Slit2/Arhgap24/Dnm2/Map4/Tbc1d30/Limk2/Arhgap44/Evl/Tbc1d7/Nrxn1/Kank1	12	0.0031679
P10	GO:0061178	regulation of insulin secretion involved in cellular response to glucose stimulus	22/3788	87/28943	0.00154966	0.00583296	0.00303409	Gpr39/Cacna1e/Myt1/Tbc1d1/Pde1c/Atg7/Arrb1/Brsk2/Ano1/Lrp1/Stxbp4/Pde8b/Cacna1d/Oxct1/Sybu/Pim3/Ppard/Abcg1/Efna5/Prkce/Lrp5/Tcf7l2	22	0.00580781
P10	GO:0010761	fibroblast migration	19/3788	71/28943	0.00154993	0.00583296	0.00303409	Tns1/Fgf2/Tmem201/Coro1c/Gna12/Braf/Aqp1/Iqgap1/Pml/Itga11/Akap12/Arid5b/Rffl/Gna13/Cygb/Dmtn/Plec/Slc8a1/Prkce	19	0.00501584
P10	GO:0030513	positive regulation of BMP signaling pathway	13/3788	41/28943	0.00160191	0.00599386	0.00311778	Notch1/Eng/Crb2/Tgfbr3/Zfp423/Cdh5/Ube2o/Gdf2/Acvrl1/Scube3/Smad4/Smad2/Rnf165	13	0.00343189
P10	GO:0031115	negative regulation of microtubule polymerization	7/3788	15/28943	0.0016069	0.00599386	0.00311778	Map2/Stmn2/Snca/Arhgef7/Cdh5/Tbcd/Dyrk1a	7	0.00184794
P10	GO:0048755	branching morphogenesis of a nerve	7/3788	15/28943	0.0016069	0.00599386	0.00311778	Rere/Fgfr2/Cpe/Drd2/Bcl11a/Map3k13/Fgf13	7	0.00184794
P10	GO:0086014	atrial cardiac muscle cell action potential	7/3788	15/28943	0.0016069	0.00599386	0.00311778	Cacnb2/Ank2/Cacna1c/Kcnq1/Scn5a/Ryr2/Kcnn2	7	0.00184794
P10	GO:0098840	protein transport along microtubule	7/3788	15/28943	0.0016069	0.00599386	0.00311778	Kif1a/Kif5c/Map1a/Dlg2/Camsap3/Myo5a/Cep131	7	0.00184794
P10	GO:1905665	positive regulation of calcium ion import across plasma membrane	7/3788	15/28943	0.0016069	0.00599386	0.00311778	Ppp3ca/Ramp3/Ppp3r1/P2rx1/Calm1/Agtr1a/Ppp3cc	7	0.00184794
P10	GO:0010880	regulation of release of sequestered calcium ion into cytosol by sarcoplasmic reticulum	9/3788	23/28943	0.00161331	0.00599386	0.00311778	Casq2/Camk2d/Ank2/Chd7/Dhrs7c/Calm1/Ryr2/Pde4d/Slc8a1	9	0.00237592
P10	GO:0021535	cell migration in hindbrain	9/3788	23/28943	0.00161331	0.00599386	0.00311778	Sema4c/Plxna2/Dab1/Ephb2/Rere/Ulk1/Ctnna2/Ephb1/Arl13b	9	0.00237592
P10	GO:0060088	auditory receptor cell stereocilium organization	9/3788	23/28943	0.00161331	0.00599386	0.00311778	Myo3b/Clrn1/Whrn/Atp2b2/Myo7a/Cdh23/Pcdh15/Ripor2/Triobp	9	0.00237592
P10	GO:0030279	negative regulation of ossification	14/3788	46/28943	0.00167265	0.00619898	0.00322448	Bcl2/Notch1/Lrp4/Rflna/Smurf1/Tph1/Chsy1/Sfrp1/Smad6/Kremen1/Ptk2b/Vdr/Smad7/Bcor	14	0.00369588
P10	GO:0071542	dopaminergic neuron differentiation	14/3788	46/28943	0.00167265	0.00619898	0.00322448	Lmx1a/Lmx1b/Pax5/Dmrta2/En2/Sfrp1/Ryk/Wnt9b/Wnt3/Otx2/Gsk3b/Tiam1/Vegfa/Pax2	14	0.00369588
P10	GO:0014051	gamma-aminobutyric acid secretion	8/3788	19/28943	0.00168367	0.00622527	0.00323815	Cacnb4/Ntsr1/P2rx7/Slc6a1/Cacna1a/Nf1/Abat/Apba1	8	0.00211193
P10	GO:0040037	negative regulation of fibroblast growth factor receptor signaling pathway	8/3788	19/28943	0.00168367	0.00622527	0.00323815	Gpc1/Creb3l1/Sulf2/Wnt4/Ngfr/Shisa2/Spry2/Tcf7l2	8	0.00211193
P10	GO:0001662	behavioral fear response	16/3788	56/28943	0.00169497	0.00624877	0.00325038	Als2/Asic4/Bcl2/Cacna1e/Atp1a2/Brinp1/Ephb2/Gabra5/Cckbr/Vdac1/Ankfn1/Fbxl20/Pde8b/Asic1/Morc1/Slc1a1	16	0.00422386
P10	GO:0021517	ventral spinal cord development	16/3788	56/28943	0.00169497	0.00624877	0.00325038	Gli2/Lhx4/Dll4/Dab1/Lrp8/Reln/Ift172/Foxp1/Gdpd5/Cacna1a/Olig3/Gli3/Sox4/Ptch1/Dmrt3/Sufu	16	0.00422386
P10	GO:0043507	positive regulation of JUN kinase activity	16/3788	56/28943	0.00169497	0.00624877	0.00325038	Tnfrsf11a/Vangl2/Dab2ip/Zeb2/Taok3/Map3k10/Sash1/Map3k5/Map2k4/Ror2/Map3k1/Ptk2b/Map3k13/Map3k4/Fgd2/Fzd8	16	0.00422386
P10	GO:0048011	neurotrophin TRK receptor signaling pathway	11/3788	32/28943	0.00174227	0.00640822	0.00333332	Src/Ntrk1/Ptprf/Ulk1/Ptpn11/Lmtk2/Bcar1/Tmem108/Cyfip2/Spry2/Zfyve27	11	0.00290391
P10	GO:0060390	regulation of SMAD protein signal transduction	11/3788	32/28943	0.00174227	0.00640822	0.00333332	Parp1/Wwtr1/Nup93/Cilp/Pbld2/Lrp1/Sptbn1/Tgfb3/Bmp6/Bmpr1a/Smad4	11	0.00290391
P10	GO:0035019	somatic stem cell population maintenance	22/3788	88/28943	0.00181505	0.0066412	0.0034545	Vangl2/Med27/Spi1/Klf4/Prdm16/Ski/Fgfr3/Ldb2/Braf/Tcf7l1/Sfrp1/Bcl9l/Wnt9b/Esrrb/Sox4/Bmpr1a/Zhx2/Lbh/Six2/Lrp5/Pax2/Tcf7l2	22	0.00580781
P10	GO:0032922	circadian regulation of gene expression	19/3788	72/28943	0.00185128	0.00674648	0.00350927	Ncoa2/Cry2/Lgr4/Rorc/Ppargc1a/Bhlhe41/Arntl/Zfhx3/Usp2/Kmt2a/Drd2/Pml/Rora/Cry1/Per1/Ngfr/Ahr/Csnk1e/Nrip1	19	0.00501584
P10	GO:1902017	regulation of cilium assembly	19/3788	72/28943	0.00185128	0.00674648	0.00350927	Rp1/Sdccag8/Tapt1/Arhgap35/Mark4/Dnm2/Septin7/Bbs4/Map4/Syne1/Tbc1d30/Limk2/Septin9/Syne2/Dcdc2a/Tbc1d7/Adamts16/Mapk15/Gsk3b	19	0.00501584
P10	GO:0033077	T cell differentiation in thymus	25/3788	105/28943	0.0019301	0.00701707	0.00365002	Bcl2/Abl2/Itpkb/Abl1/Tmem131l/Rorc/Wnt4/Cdk6/Braf/Blm/Adam8/Zfp609/Tespa1/Dock2/Zbtb1/Zfp36l1/Bcl11b/Gli3/Prr7/Prkdc/Rabl3/Zeb1/Fzd8/Ptpn2/Foxp3	25	0.00659979
P10	GO:0035640	exploration behavior	12/3788	37/28943	0.00193108	0.00701707	0.00365002	Abl2/Tnr/Atp1a2/Brinp1/Chl1/Gabrb3/Shank2/Kmt2a/Itga3/Abat/Lsamp/Prkce	12	0.0031679
P10	GO:0001658	branching involved in ureteric bud morphogenesis	18/3788	67/28943	0.00194053	0.00703526	0.00365948	Bcl2/Pbx1/Lgr4/Fgf2/Wnt4/Ctnnbip1/Hs3st3b1/Wnt9b/Gli3/Agtr1a/Ptch1/Adamts16/Gdnf/Dlg1/Vegfa/Six2/Smad4/Pax2	18	0.00475185
P10	GO:0001707	mesoderm formation	18/3788	67/28943	0.00194053	0.00703526	0.00365948	Epb41l5/Crb2/Ext2/Nr4a3/Macf1/Hnf1a/Exoc4/Smad1/Smad3/Txnrd1/Nf2/Kdm6b/Wnt3/Inhba/Bmpr1a/Six2/Smad2/Pax2	18	0.00475185
P10	GO:0009880	embryonic pattern specification	21/3788	83/28943	0.001944	0.00704379	0.00366392	Nrp2/Epb41l5/Disp1/Meis2/Tdrd7/Tcf7l1/Pcsk6/Fgfr2/Zbtb16/Smad3/Smad6/Sema3f/Cobl/Meis1/Meox1/Ptch1/Otx2/Dop1b/Smad4/Smad2/Tdrd1	21	0.00554382
P10	GO:0006417	regulation of translation	72/3788	394/28943	0.00201428	0.00727935	0.00378645	Eif4e2/Uhmk1/Rxra/Pld1/Bank1/Aco1/Elavl4/Mknk1/Nsun4/Lin28a/Eif4g3/Padi6/Mtor/Rpl22/Mvk/Gcn1/Rcc1l/Eif3b/Malsu1/Igf2bp3/Eefsec/Bcl3/Akt2/Samd4b/Klhl25/Upf1/Fto/Dcps/Pml/Pkm/Nck1/Rbms3/Hbs1l/Foxo3/Mex3d/Mknk2/Cnot2/Larp1/Cnot8/Per1/Fxr2/Dph1/Msi2/Rara/Prkca/Rock2/Bzw2/Akap6/Zfp36l1/Sox4/Dapk1/Tent4a/Mrps27/Itga2/Samd4/Ngdn/Ptk2b/Rnf139/Ago2/Tnrc6b/Poldip3/Zfp385a/Prkdc/Igf2bp2/Ncbp2/Nsun3/Ddx39b/L…	72	0.0190074
P10	GO:0045744	negative regulation of G protein-coupled receptor signaling pathway	17/3788	62/28943	0.00201697	0.00727935	0.00378645	Atp2b4/Pde4b/Rgs12/Grk3/Snca/Crtc3/Arrb1/Apela/Necab2/Dnm2/Drd2/Gnai2/Cry1/Camk2b/Rph3al/Rnf157/Gprasp1	17	0.00448786
P10	GO:0001778	plasma membrane repair	10/3788	28/28943	0.00201936	0.00727935	0.00378645	Fer1l5/Dysf/Arl8b/Anxa2/Anxa6/Myh10/Myh9/Syt7/Myof/Sytl4	10	0.00263992
P10	GO:0060039	pericardium development	10/3788	28/28943	0.00201936	0.00727935	0.00378645	Notch1/Rxra/Itga4/Dll4/Tgfbr3/Epo/Smad3/Ccm2/Heg1/Smad2	10	0.00263992
P10	GO:1900744	regulation of p38MAPK cascade	13/3788	42/28943	0.00204564	0.00736152	0.00382919	Phlpp1/Dab2ip/Stk39/Spi1/Mfhas1/Ulk4/Sash1/Per1/Gadd45g/Dlg1/Ezr/Map3k4/Vegfa	13	0.00343189
P10	GO:0043536	positive regulation of blood vessel endothelial cell migration	16/3788	57/28943	0.0020744	0.00744386	0.00387202	Abl1/Angpt4/Cd40/Fgf2/Nos3/Hmgb1/Prkd2/Amotl1/Col18a1/Fgf18/Prkca/Prkd1/Angpt1/Hdac7/Vegfa/Jcad	16	0.00422386
P10	GO:0010559	regulation of glycoprotein biosynthetic process	14/3788	47/28943	0.00209929	0.00752037	0.00391182	Arfgef1/Ramp1/Bcl2/Plcb1/Necab3/Mgat4d/Necab2/Pxylp1/Pawr/Itm2b/Tm9sf2/Ago2/Oga/Tcf7l2	14	0.00369588
P10	GO:0010907	positive regulation of glucose metabolic process	14/3788	47/28943	0.00209929	0.00752037	0.00391182	Irs1/Slc45a3/Src/Hnf4a/Foxo1/Hmgb1/Akt2/Dgat2/Irs2/Adra1b/Esrrb/Kat2b/Ptpn2/Tcf7l2	14	0.00369588
P10	GO:0120163	negative regulation of cold-induced thermogenesis	14/3788	47/28943	0.00209929	0.00752037	0.00391182	Plcl1/Notch1/Lgr4/Acot11/Rheb/Nova2/Arntl/Zfp423/Tle3/Acvr2b/Lama4/Flcn/Map2k6/Plcl2	14	0.00369588
P10	GO:0042073	intraciliary transport	15/3788	52/28943	0.00210505	0.00752821	0.0039159	Ttc21b/Kif3b/Ssx2ip/Hspb11/Ift172/Ift81/Ift122/Tub/Cilk1/Lca5/Cep131/Ift43/Ift27/Bbs1/Arl3	15	0.00395987
P10	GO:0003183	mitral valve morphogenesis	6/3788	12/28943	0.00228022	0.00808614	0.00420611	Notch1/Zfpm1/Smad6/Sox4/Bmpr1a/Zfpm2	6	0.00158395
P10	GO:0035563	positive regulation of chromatin binding	6/3788	12/28943	0.00228022	0.00808614	0.00420611	Zfp618/Kdm4d/Tunar/Hmbox1/Ebf2/Parp9	6	0.00158395
P10	GO:0051971	positive regulation of transmission of nerve impulse	6/3788	12/28943	0.00228022	0.00808614	0.00420611	Tnr/Rapgef4/Cntnap2/Chrnb4/Pawr/Itga2	6	0.00158395
P10	GO:0060020	Bergmann glial cell differentiation	6/3788	12/28943	0.00228022	0.00808614	0.00420611	Abl2/Abl1/Ttc21b/Plpp3/Ptpn11/Gfap	6	0.00158395
P10	GO:0061669	spontaneous neurotransmitter secretion	6/3788	12/28943	0.00228022	0.00808614	0.00420611	Rph3a/Ppp1r9a/Syt1/Doc2b/Rph3al/Rims2	6	0.00158395
P10	GO:0098693	regulation of synaptic vesicle cycle	6/3788	12/28943	0.00228022	0.00808614	0.00420611	Rapgef4/Dnajc5/Pld1/Prkar1b/Bsn/Nrxn1	6	0.00158395
P10	GO:0034383	low-density lipoprotein particle clearance	9/3788	24/28943	0.00228424	0.00809136	0.00420883	Ldlrap1/Scarb1/Abcc8/Dgat2/Csk/Anxa2/Lipc/Commd1/Ehd1	9	0.00237592
P10	GO:0051642	centrosome localization	11/3788	33/28943	0.00230795	0.0081662	0.00424775	Pard3b/Plxna2/Tmem201/Sun1/Pard3/Syne1/Nin/Syne2/Bicd2/Dlg1/Ezr	11	0.00290391
P10	GO:1904646	cellular response to amyloid-beta	11/3788	33/28943	0.00230795	0.0081662	0.00424775	Parp1/Itga4/Cacna2d1/Atp1a3/Igf1r/Cacna1a/Fyn/Lrp1/Ngfr/Lgmn/Gsk3b	11	0.00290391
P10	GO:0048706	embryonic skeletal system development	32/3788	147/28943	0.00240406	0.00849678	0.00441971	Pbx1/Etl4/Sulf2/Pax5/Hspg2/Pax7/Tapt1/Xylt1/Fgfr2/Dscaml1/Smad3/Mthfd1l/Chst11/Wnt9a/Col1a1/Pcgf2/Wnt9b/Mycn/Tgfb3/Gli3/Gas1/Fgf9/Grhl2/Ext1/Col2a1/Tbx1/Dlg1/Six2/Zeb1/Ndst1/Smad2/Pcsk5	32	0.00844773
P10	GO:0003215	cardiac right ventricle morphogenesis	8/3788	20/28943	0.0024867	0.00872549	0.00453868	Notch1/Jag1/Chd7/Smarcd3/Ppp1r13l/Sox4/Bmpr1a/Zfpm2	8	0.00211193
P10	GO:0030220	platelet formation	8/3788	20/28943	0.0024867	0.00872549	0.00453868	Mfap2/Ptpn11/Zfpm1/Nbeal2/Actn1/Myh9/Zfp385a/Prkdc	8	0.00211193
P10	GO:0032230	positive regulation of synaptic transmission, GABAergic	8/3788	20/28943	0.0024867	0.00872549	0.00453868	Car2/Nlgn1/Tacr1/Cckbr/Adora2a/Adra1a/Prkce/Nrxn1	8	0.00211193
P10	GO:0035313	wound healing, spreading of epidermal cells	8/3788	20/28943	0.0024867	0.00872549	0.00453868	Clasp1/Col5a1/Mtor/Arhgap24/Rreb1/Fermt2/Acvrl1/Phldb2	8	0.00211193
P10	GO:0048148	behavioral response to cocaine	8/3788	20/28943	0.0024867	0.00872549	0.00453868	Parp1/Sdk1/Snca/Drd2/Adra1b/Htr2a/Crebbp/Abat	8	0.00211193
P10	GO:0097320	plasma membrane tubulation	8/3788	20/28943	0.0024867	0.00872549	0.00453868	Sh3gl2/Atp10a/Dnm2/Asap1/Pacsin2/Bin2/Snx9/Pacsin1	8	0.00211193
P10	GO:1904754	positive regulation of vascular associated smooth muscle cell migration	8/3788	20/28943	0.0024867	0.00872549	0.00453868	Nr4a3/Ssh1/Iqgap1/Myo5a/Lrp1/Dock4/Fgf9/Pcsk5	8	0.00211193
P10	GO:2001135	regulation of endocytic recycling	8/3788	20/28943	0.0024867	0.00872549	0.00453868	Atp9a/Zdhhc2/Sorl1/Commd1/Arhgap44/Eipr1/Arhgap8/Ehd1	8	0.00211193
P10	GO:0001921	positive regulation of receptor recycling	7/3788	16/28943	0.0025358	0.00884873	0.00460278	Ece1/Snca/Arap1/Anxa2/Ramp3/Nsf/Agtr1a	7	0.00184794
P10	GO:0032222	regulation of synaptic transmission, cholinergic	7/3788	16/28943	0.0025358	0.00884873	0.00460278	Tacr1/Cacna1a/Chrna3/Tacr2/Adora2a/Camk2b/Ngfr	7	0.00184794
P10	GO:0060979	vasculogenesis involved in coronary vascular morphogenesis	7/3788	16/28943	0.0025358	0.00884873	0.00460278	Notch1/Tgfbr3/Epo/Fgfr2/Fgf9/Zfpm2/Angpt1	7	0.00184794
P10	GO:0070593	dendrite self-avoidance	7/3788	16/28943	0.0025358	0.00884873	0.00460278	Vstm2l/Cntn5/Dscaml1/Nptn/Nrcam/Ext1/Dscam	7	0.00184794
P10	GO:0072673	lamellipodium morphogenesis	7/3788	16/28943	0.0025358	0.00884873	0.00460278	Vil1/Src/Wasf2/Coro1c/Myo9b/Rreb1/Kank1	7	0.00184794
P10	GO:1902287	semaphorin-plexin signaling pathway involved in axon guidance	7/3788	16/28943	0.0025358	0.00884873	0.00460278	Plxna2/Ece1/Plxna4/Plxna1/Plxnd1/Sema3f/Plxnc1	7	0.00184794
P10	GO:1900026	positive regulation of substrate adhesion-dependent cell spreading	13/3788	43/28943	0.00258572	0.00899484	0.00467878	Abl1/Prex1/Braf/Dock1/Dnm2/Cspg5/Lims1/Carmil1/Rreb1/Nedd9/Fermt2/Dmtn/Triobp	13	0.00343189
P10	GO:0014068	positive regulation of phosphatidylinositol 3-kinase signaling	19/3788	74/28943	0.00260379	0.00904611	0.00470545	Selp/Fgf2/Ntrk1/Ror1/Reln/Igf1r/Ntrk3/Pdgfd/Fyn/Unc5b/Rara/Sema4d/Ror2/Ntrk2/Angpt1/Hcls1/Ppard/Vegfa/Pdgfrb	19	0.00501584
P10	GO:0043124	negative regulation of I-kappaB kinase/NF-kappaB signaling	14/3788	48/28943	0.00261203	0.00906975	0.00471775	Stat1/Optn/Abl1/Dab2ip/Tle1/Tnip3/Otud7a/Usp10/Nlrx1/Rora/Tnip1/Per1/Ppm1b/Riok3	14	0.00369588
P10	GO:0045639	positive regulation of myeloid cell differentiation	26/3788	113/28943	0.00264838	0.00919093	0.00478078	Smap1/Stat1/Inpp5d/Jag1/Car2/Csf1/Ppp3ca/Ctnnbip1/Hmgb1/Mturn/Cd4/Fes/Foxo3/Kat7/Prkca/Zfp36l1/Rcor1/Inhba/Ror2/Dcstamp/Acvr1b/Prkdc/Hcls1/Gsk3b/Runx1/Ppargc1b	26	0.00686378
P10	GO:0051262	protein tetramerization	21/3788	85/28943	0.00265878	0.00922195	0.00479692	Gls/Osbpl2/Gria2/Trp73/Acacb/Snca/Fkrp/Kcnc3/Kcnc1/Trpm1/Crtc3/Crtc1/Me1/Trpm2/Acaca/Evl/Sod2/Pkd1/Gnmt/Aqp4/Trpm6	21	0.00554382
P10	GO:0035812	renal sodium excretion	10/3788	29/28943	0.0027248	0.00941483	0.00489725	Adora1/Tacr1/Atp6v1b1/Nr3c2/Drd2/Gnai2/Adora2a/Mllt6/Ednrb/Comt	10	0.00263992
P10	GO:0043153	entrainment of circadian clock by photoperiod	10/3788	29/28943	0.0027248	0.00941483	0.00489725	Cry2/Pde6b/Crtc1/Nr2f6/Usp2/Pml/Cry1/Per1/Sik1/Fbxl17	10	0.00263992
P10	GO:0061003	positive regulation of dendritic spine morphogenesis	10/3788	29/28943	0.0027248	0.00941483	0.00489725	Stau2/Lrp8/Ephb2/Reln/Cux2/Marcks/Camk2b/Baiap2/Kalrn/Cask	10	0.00263992
P10	GO:0061484	hematopoietic stem cell homeostasis	10/3788	29/28943	0.0027248	0.00941483	0.00489725	Nbea/Cadps2/Adgrg1/Myct1/Septin4/Sox4/Ext1/Glis2/Fstl1/Smarca2	10	0.00263992
P10	GO:2000573	positive regulation of DNA biosynthetic process	20/3788	80/28943	0.00286101	0.00986394	0.00513085	Xrcc5/Nek7/Src/Fgf2/Camk2d/Klf4/Parm1/Prkd2/Gins4/Hmbox1/Ptk2b/Grhl2/Mapk15/Gsk3b/Map3k4/Smoc2/Chtf18/Ddx39b/Vegfa/Pdgfrb	20	0.00527983
P10	GO:0014047	glutamate secretion	11/3788	34/28943	0.00301355	0.010356	0.00538681	Adora1/Stxbp1/Ntsr1/P2rx7/Snca/Myo6/Adora2a/Nf1/Dtnbp1/Ntrk2/Apba1	11	0.00290391
P10	GO:0015695	organic cation transport	16/3788	59/28943	0.00304713	0.0104657	0.00544388	Kcnb1/Slc44a1/Slc29a4/Snca/Slc25a42/Cacna1a/Slc6a2/Slc44a2/Chrna3/Tacr2/Adora2a/Slc47a1/Adora2b/Scn4a/Slc22a3/Ralbp1	16	0.00422386
P10	GO:0015813	L-glutamate transmembrane transport	9/3788	25/28943	0.00315914	0.0107802	0.00560748	Slc25a12/Slc1a2/Ntsr1/Slc1a7/Slc25a13/Slc25a18/Grm1/Slc3a1/Slc1a1	9	0.00237592
P10	GO:0030325	adrenal gland development	9/3788	25/28943	0.00315914	0.0107802	0.00560748	Pbx1/Nr5a1/Igf1r/Stra6/Smad3/Arid5b/Nf1/Pdgfrb/Smad2	9	0.00237592
P10	GO:0035855	megakaryocyte development	9/3788	25/28943	0.00315914	0.0107802	0.00560748	Rabgap1l/Pip4k2a/Wasf2/Ptpn11/Zfpm1/Fli1/Nbeal2/Meis1/Zfp385a	9	0.00237592
P10	GO:0046628	positive regulation of insulin receptor signaling pathway	9/3788	25/28943	0.00315914	0.0107802	0.00560748	Irs1/Adipor1/Src/Zbtb7b/Prkcz/Ptpn11/Sorl1/Gnai2/Marcks	9	0.00237592
P10	GO:0010830	regulation of myotube differentiation	13/3788	44/28943	0.00323701	0.0110104	0.00572718	Bcl2/Notch1/Plpp7/Mtor/Smyd1/Bhlhe41/Atp11a/Piezo1/Myocd/Hdac5/Nln/Tbx1/Sik1	13	0.00343189
P10	GO:0032507	maintenance of protein location in cell	18/3788	70/28943	0.00327273	0.0111199	0.00578416	Taf3/Gsn/Nr5a1/Vps13d/Tapt1/Sun1/Hk2/Cd4/Sorl1/Pml/Bbs4/Vps13c/Syne1/Hk1/Ank3/Mprip/Pfn1/Rangap1	18	0.00475185
P10	GO:1901264	carbohydrate derivative transport	17/3788	65/28943	0.00347268	0.0117488	0.00611131	Adora1/Slc35c2/Mfsd2a/P2rx7/Scarb1/Slc29a4/Slc35b4/Slc28a1/Slc25a42/Slc10a7/Slc37a2/Psap/Abcc4/Cd47/Abcg1/Ralbp1/Slc15a3	17	0.00448786
P10	GO:0001946	lymphangiogenesis	8/3788	21/28943	0.00356066	0.0119697	0.0062262	Ptpn14/Prox1/Acvr2b/Flt4/Acvrl1/Pkd1/Vegfa/Nfatc1	8	0.00211193
P10	GO:0032332	positive regulation of chondrocyte differentiation	8/3788	21/28943	0.00356066	0.0119697	0.0062262	Por/Zbtb16/Smad3/Fgf18/Gli3/Bmp6/Thrb/Smad7	8	0.00211193
P10	GO:0046321	positive regulation of fatty acid oxidation	8/3788	21/28943	0.00356066	0.0119697	0.0062262	Irs1/Nr4a3/Ppargc1a/Akt2/Irs2/Mlycd/Ppard/Cpt1a	8	0.00211193
P10	GO:0050650	chondroitin sulfate proteoglycan biosynthetic process	8/3788	21/28943	0.00356066	0.0119697	0.0062262	B3gat2/Chsy1/Xylt1/Csgalnact1/B3gat1/Pxylp1/Chst3/Chst11	8	0.00211193
P10	GO:0051900	regulation of mitochondrial depolarization	8/3788	21/28943	0.00356066	0.0119697	0.0062262	Parp1/Src/Gclm/P2rx7/Gclc/Ngfr/Got1/Oga	8	0.00211193
P10	GO:0097107	postsynaptic density assembly	8/3788	21/28943	0.00356066	0.0119697	0.0062262	Slitrk3/Reln/Ntrk3/Nptx1/Sipa1l1/Ptprs/Nrxn1/Nrxn2	8	0.00211193
P10	GO:0099558	maintenance of synapse structure	8/3788	21/28943	0.00356066	0.0119697	0.0062262	Adgrb3/Dgkz/Nlgn1/Cntnap2/Shank2/Cadm1/Erc2/Nrxn1	8	0.00211193
P10	GO:0150146	cell junction disassembly	8/3788	21/28943	0.00356066	0.0119697	0.0062262	Map4k4/Ngef/Iqsec1/Abcc8/Cx3cr1/Tgfb3/Pik3r1/Mapre2	8	0.00211193
P10	GO:1903209	positive regulation of oxidative stress-induced cell death	8/3788	21/28943	0.00356066	0.0119697	0.0062262	Abl1/Sfpq/Foxp1/Foxo3/Trpm2/Pawr/Ralbp1/Nox1	8	0.00211193
P10	GO:0031397	negative regulation of protein ubiquitination	21/3788	87/28943	0.00358264	0.0120372	0.00626131	Abl1/Marchf7/Bub1b/Mtor/Dysf/Arrb1/Gclc/Usp4/Fyn/Cry1/Nxn/Sox4/Prr7/Pinx1/Spry2/Ubr5/Adgrb1/Parp10/Prkce/Smad7/Hdac8	21	0.00554382
P10	GO:0061045	negative regulation of wound healing	19/3788	76/28943	0.00359687	0.0120786	0.00628284	Serpine2/Clasp1/Fgf2/Wnt4/Ajap1/Cd9/Abcc8/Wfdc1/Ubash3b/Smad3/Anxa2/C1qtnf1/Adtrp/F12/Tafa5/Abat/Phldb2/Prkg1/Cask	19	0.00501584
P10	GO:0034311	diol metabolic process	10/3788	30/28943	0.00361403	0.0120913	0.00628947	Ephx1/Lrp2/Plpp3/Naaa/Plpp2/Sptssa/Sptlc2/Degs2/Plpp1/Gch1	10	0.00263992
P10	GO:0046856	phosphatidylinositol dephosphorylation	10/3788	30/28943	0.00361403	0.0120913	0.00628947	Inpp5d/Inpp5a/Mtmr7/Inpp4b/Fig4/Mtmr6/Mtmr12/Synj1/Synj2/Ocrl	10	0.00263992
P10	GO:0051930	regulation of sensory perception of pain	16/3788	60/28943	0.0036592	0.0122295	0.00636134	Adora1/P2rx3/Ntsr1/Slc9a1/Mtor/Prkar1b/Mgll/Tafa4/Grin2d/Cckbr/Ncam1/Grm1/Tac4/Zfhx2/Ednrb/Comt	16	0.00422386
P10	GO:0009950	dorsal/ventral axis specification	6/3788	13/28943	0.00376813	0.0125012	0.00650265	Vax2/Sfrp1/Smad6/Wnt3/Bmpr1a/Smad2	6	0.00158395
P10	GO:0021860	pyramidal neuron development	6/3788	13/28943	0.00376813	0.0125012	0.00650265	Dclk2/Atg7/Fgfr2/Disc1/Zmiz1/Dcx	6	0.00158395
P10	GO:0031223	auditory behavior	6/3788	13/28943	0.00376813	0.0125012	0.00650265	Abl2/Cntnap2/Drd2/Stra6/Nrxn1/Nrxn2	6	0.00158395
P10	GO:0033625	positive regulation of integrin activation	6/3788	13/28943	0.00376813	0.0125012	0.00650265	Cdh17/Rasip1/Piezo1/Skap1/Fermt2/Pcsk5	6	0.00158395
P10	GO:0051639	actin filament network formation	6/3788	13/28943	0.00376813	0.0125012	0.00650265	Espn/Spire2/Cobl/Actn1/Carmil1/Fhod3	6	0.00158395
P10	GO:0099159	regulation of modification of postsynaptic structure	6/3788	13/28943	0.00376813	0.0125012	0.00650265	Marcks/Myh10/Baiap2/Kalrn/Gsk3b/Myo5b	6	0.00158395
P10	GO:0150011	regulation of neuron projection arborization	6/3788	13/28943	0.00376813	0.0125012	0.00650265	Ntng2/Ntng1/Mfsd2a/Macf1/Grip1/Map3k13	6	0.00158395
P10	GO:1902548	negative regulation of cellular response to vascular endothelial growth factor stimulus	6/3788	13/28943	0.00376813	0.0125012	0.00650265	Atp2b4/Dab2ip/Adgra2/Pik3cb/Spry2/Adamts12	6	0.00158395
P10	GO:1903651	positive regulation of cytoplasmic transport	6/3788	13/28943	0.00376813	0.0125012	0.00650265	Map2/Sorl1/Rdx/Eipr1/Ezr/Msn	6	0.00158395
P10	GO:1904753	negative regulation of vascular associated smooth muscle cell migration	6/3788	13/28943	0.00376813	0.0125012	0.00650265	Gna12/Myocd/Nf1/Gna13/Tafa5/Prkg1	6	0.00158395
P10	GO:0070301	cellular response to hydrogen peroxide	22/3788	93/28943	0.00379446	0.012582	0.00654467	Stk25/Abl1/Sirpa/Src/Nr4a3/Aqp1/Foxp1/Pde8a/Smpd3/Map3k5/Fyn/Foxo3/Psap/Trpm2/Pawr/Stat6/Kdm6b/Pcgf2/Mapk8/Pdgfrb/Fxn/Pax2	22	0.00580781
P10	GO:0045933	positive regulation of muscle contraction	15/3788	55/28943	0.00382187	0.0126262	0.0065677	Cacna1s/Adra2b/Cacna2d1/Trpv4/Tacr1/Kcnq1/Tacr2/Pawr/Smtn/Myocd/Cacng1/Chrm3/Itga2/Adra1a/Abat	15	0.00395987
P10	GO:0003222	ventricular trabecula myocardium morphogenesis	7/3788	17/28943	0.00382777	0.0126262	0.0065677	Notch1/Eng/Dll4/Chd7/Ube4b/Bmpr1a/Heg1	7	0.00184794
P10	GO:0006474	N-terminal protein amino acid acetylation	7/3788	17/28943	0.00382777	0.0126262	0.0065677	Naa11/Naa25/Sox4/Naa16/Naa60/Crebbp/Kat2b	7	0.00184794
P10	GO:0038166	angiotensin-activated signaling pathway	7/3788	17/28943	0.00382777	0.0126262	0.0065677	Src/Car2/Ahcyl1/Nr3c2/Rock2/Agtr1a/Camk2a	7	0.00184794
P10	GO:0042754	negative regulation of circadian rhythm	7/3788	17/28943	0.00382777	0.0126262	0.0065677	Adora1/Cry2/Sfpq/Drd2/Sin3a/Cry1/Cipc	7	0.00184794
P10	GO:0090136	epithelial cell-cell adhesion	7/3788	17/28943	0.00382777	0.0126262	0.0065677	Plekha7/Camsap3/Kifc3/Ctnna3/Thbs4/Itgb5/Ctnna1	7	0.00184794
P10	GO:2001028	positive regulation of endothelial cell chemotaxis	7/3788	17/28943	0.00382777	0.0126262	0.0065677	Fgf2/Prkd2/Fgf18/Prkd1/Lgmn/Smoc2/Vegfa	7	0.00184794
P10	GO:0035335	peptidyl-tyrosine dephosphorylation	11/3788	35/28943	0.00388255	0.0127737	0.00664438	Ptprt/Ptprf/Ptpn11/Ptpro/Ubash3b/Dusp7/Ptprr/Ptprb/Dusp18/Ptprs/Ptpn2	11	0.00290391
P10	GO:0007041	lysosomal transport	27/3788	122/28943	0.00395408	0.0129955	0.00675978	Trak2/Als2/Sptbn5/Snx27/Plekhf2/Atp13a2/Scarb2/Arl8b/Plekhf1/Hook3/Hook2/Sorl1/Psap/Lrp1/Stx8/Vps53/Plekhm1/Cacng4/Rnf157/Kif13a/Ap3b1/Clu/Dennd3/Cacng2/Clec16a/Bin1/Gprasp1	27	0.00712777
P10	GO:0019432	triglyceride biosynthetic process	12/3788	40/28943	0.00400423	0.0130955	0.00681182	Lpgat1/Mfsd2a/Scarb1/Dgat2/Acsl1/Lpl/Acsl6/Lpin1/Pnpla3/Sik1/Gpam/Tcf7l2	12	0.0031679
P10	GO:0033144	negative regulation of intracellular steroid hormone receptor signaling pathway	12/3788	40/28943	0.00400423	0.0130955	0.00681182	Cry2/Heyl/Ncor2/Foxp1/Arntl/Sfrp1/Kank2/Cry1/Cnot2/Per1/Zfp366/Lbh	12	0.0031679
P10	GO:0001569	branching involved in blood vessel morphogenesis	13/3788	45/28943	0.00401555	0.0130955	0.00681182	Vangl2/Abl1/Eng/Dll4/Plxnd1/Ppp3r1/Gna13/Ahr/Gdf2/Angpt1/Tbx1/Notch4/Vegfa	13	0.00343189
P10	GO:0008631	intrinsic apoptotic signaling pathway in response to oxidative stress	13/3788	45/28943	0.00401555	0.0130955	0.00681182	Stk25/Bcl2/Parp1/Pdk1/Sfpq/Pml/Uaca/Map3k5/Mapt/Stk24/Sod2/Ralbp1/Nox1	13	0.00343189
P10	GO:0034198	cellular response to amino acid starvation	13/3788	45/28943	0.00401555	0.0130955	0.00681182	Rnf152/Mtor/Depdc5/Ulk1/Gcn1/Wdr59/Map3k5/Sesn1/Flcn/Prkd1/Mapk8/Dap/Tfeb	13	0.00343189
P10	GO:0061049	cell growth involved in cardiac muscle cell development	13/3788	45/28943	0.00401555	0.0130955	0.00681182	Camk2d/Mtor/Foxp1/Akap13/Sorbs2/Adra1b/Myocd/Map2k4/Akap6/Adra1a/Ccn4/Gsk3b/Ddx39b	13	0.00343189
P10	GO:0061098	positive regulation of protein tyrosine kinase activity	13/3788	45/28943	0.00401555	0.0130955	0.00681182	Adora1/Lrp8/Agrn/Reln/Dok7/Btc/Tgfa/Gprc5b/Gas6/Srcin1/Nedd9/Adra1a/Neurl1a	13	0.00343189
P10	GO:0071825	protein-lipid complex subunit organization	13/3788	45/28943	0.00401555	0.0130955	0.00681182	Acsl3/Abca1/Sh3gl2/Mfsd2a/Pla2g5/Scarb1/Lpl/Lipc/Snx9/Abcg1/Pla2g7/Bin1/Lipg	13	0.00343189
P10	GO:0016571	histone methylation	36/3788	176/28943	0.00407455	0.0132811	0.00690833	Smyd3/Smyd2/Ehmt1/Phf20/Pax5/Pax7/Mthfr/Chd5/Nelfa/Fam47e/Prdm8/Kmt5a/Smyd1/Tet3/Prmt8/Kmt5c/Nsd3/Prmt7/Kdm4d/Kmt2a/Bend3/Tet1/Prmt2/Dot1l/Mllt6/Jarid2/Setdb2/Kmt2d/Crebbp/Brd4/Satb1/Kdm4b/Prdm6/Smad4/Setbp1/Bcor	36	0.0095037
P10	GO:0048146	positive regulation of fibroblast proliferation	19/3788	77/28943	0.00420055	0.0136637	0.00710732	Abl1/Icmt/Cdk6/Btc/Pla2g1b/Aqp1/Hras/Gas6/Pdgfd/Pml/Anxa2/Phip/Rasgrf1/Egfr/Ngfr/Ndufs4/Zmiz1/Prkdc/Pdgfrb	19	0.00501584
P10	GO:0030859	polarized epithelial cell differentiation	9/3788	26/28943	0.00427761	0.0138503	0.0072044	Tcf15/Ajap1/Camsap3/Fat1/Ahi1/Ttc8/Dlg5/Ptk7/Msn	9	0.00237592
P10	GO:0035020	regulation of Rac protein signal transduction	9/3788	26/28943	0.00427761	0.0138503	0.0072044	Camk2d/Ssx2ip/Arhgap24/Dnm2/Rasgrf1/Pik3cb/Dock2/Arhgap44/Nf1	9	0.00237592
P10	GO:0050927	positive regulation of positive chemotaxis	9/3788	26/28943	0.00427761	0.0138503	0.0072044	Artn/Hmgb1/Akt2/Ntrk3/Cdh13/Smad3/Prkca/Itga2/Vegfa	9	0.00237592
P10	GO:0055064	chloride ion homeostasis	9/3788	26/28943	0.00427761	0.0138503	0.0072044	Stk39/Tbxas1/Atp6v1b1/Kcnq1/Cacna1a/Slc12a3/Car12/Slc12a7/Slc12a8	9	0.00237592
P10	GO:0120193	tight junction organization	22/3788	94/28943	0.00435389	0.0140828	0.00732537	Mpdz/Patj/Ephb2/Micall2/Actn4/Abcc8/Tjp1/Cdh5/Marveld3/Pard3/Pecam1/Tbcd/Rock2/Tgfb3/Grhl2/Ext1/Plec/Dlg1/Pak2/Cldn14/Mpp7/Nedd4l	22	0.00580781
P10	GO:0000381	regulation of alternative mRNA splicing, via spliceosome	16/3788	61/28943	0.00436871	0.0140876	0.00732784	Celf2/Mbnl1/Raver2/Srrm4/Nova2/Ptbp1/Fxr2/Rbfox3/Fam172a/Sap18/Mbnl2/Khdrbs3/Ddx17/Rbfox1/Dyrk1a/Celf4	16	0.00422386
P10	GO:0071470	cellular response to osmotic stress	16/3788	61/28943	0.00436871	0.0140876	0.00732784	Xrcc5/Rcsd1/Stk39/Mtor/Lrrc8d/Trpv4/Epo/Aqp1/Dysf/Ybx3/Oxsr1/Micu1/Slc2a4/Rptor/Zfp36l1/Mylk	16	0.00422386
P10	GO:0003085	negative regulation of systemic arterial blood pressure	10/3788	31/28943	0.00471837	0.0151074	0.0078583	Adora1/Ntsr1/Arhgap42/Bbs4/Smtn/Tac4/Ahr/Adra1a/Sod2/Nedd4l	10	0.00263992
P10	GO:0035094	response to nicotine	10/3788	31/28943	0.00471837	0.0151074	0.0078583	Bcl2/Atp1a2/Ntrk1/Tacr1/Kcnq1/Chrnb3/Chrna3/Chrnb4/Chrna2/Abat	10	0.00263992
P10	GO:0043552	positive regulation of phosphatidylinositol 3-kinase activity	10/3788	31/28943	0.00471837	0.0151074	0.0078583	Irs1/Vav2/Src/Fgf2/Vav3/Epha8/Fgfr3/Nod2/Ptk2b/Pdgfrb	10	0.00263992
P10	GO:0098884	postsynaptic neurotransmitter receptor internalization	10/3788	31/28943	0.00471837	0.0151074	0.0078583	Dnm3/Iqsec1/Gsg1l/Ap2a2/Efnb2/Myo6/Ppp3r1/Ap2b1/Synj1/Pacsin1	10	0.00263992
P10	GO:0022602	ovulation cycle process	14/3788	51/28943	0.0047967	0.0153349	0.00797665	Ptprn/Pla2g4a/Nr5a1/Src/Sohlh2/Bmpr1b/Nos3/Arrb1/Scaper/Foxo3/Amh/Inhba/Nrip1/Runx1	14	0.00369588
P10	GO:0045646	regulation of erythrocyte differentiation	14/3788	51/28943	0.0047967	0.0153349	0.00797665	Smap1/Stat1/Inpp5d/Spi1/Cdk6/Klf13/Zfpm1/Foxo3/Gas2l1/Kat7/Zfp36l1/Inhba/Acvr1b/Prkdc	14	0.00369588
P10	GO:0007032	endosome organization	17/3788	67/28943	0.00485794	0.0155228	0.00807441	Als2/Tmem9/Stx6/Tmem127/Plekhf2/Coro1c/Snx10/Tmcc1/Plekhf1/Hook3/Hook2/Rab27a/Dnajc13/Anxa8/Laptm4b/Synj1/Vti1a	17	0.00448786
P10	GO:0032768	regulation of monooxygenase activity	13/3788	46/28943	0.00493852	0.0156626	0.00814709	Atp2b4/Eng/Cnr2/Scarb1/Por/Snca/Pik3cb/Egfr/Gch1/Ptk2b/Gdnf/Vdr/Gsk3b	13	0.00343189
P10	GO:0048536	spleen development	13/3788	46/28943	0.00493852	0.0156626	0.00814709	Bcl2/Pbx1/Abl1/Cacnb4/Bcl2l11/Cdh17/Bcl3/Polb/Kmt2a/Traf3ip2/Ahr/Jarid2/Prkdc	13	0.00343189
P10	GO:0010043	response to zinc ion	11/3788	36/28943	0.00494019	0.0156626	0.00814709	D2hgdh/Pam/Gpr39/Ass1/Mtf1/P2rx7/Abcc8/Gabrb3/Glra1/Gsk3b/Glra2	11	0.00290391
P10	GO:0010719	negative regulation of epithelial to mesenchymal transition	11/3788	36/28943	0.00494019	0.0156626	0.00814709	Adipor1/Mark1/Dab2ip/Tgfbr3/Sfrp1/Pawr/Spred2/Spry2/Vegfa/Ldlrad4/Sdhaf2	11	0.00290391
P10	GO:1902745	positive regulation of lamellipodium organization	11/3788	36/28943	0.00494019	0.0156626	0.00814709	Vil1/Src/Clrn1/Wasf2/Mtor/Coro1c/Aqp1/Dnm2/Carmil1/Rreb1/Pik3r1	11	0.00290391
P10	GO:0003180	aortic valve morphogenesis	8/3788	22/28943	0.00496105	0.0156626	0.00814709	Notch1/Nos3/Slit2/Smad6/Slit3/Robo1/Robo2/Nfatc1	8	0.00211193
P10	GO:0045475	locomotor rhythm	8/3788	22/28943	0.00496105	0.0156626	0.00814709	Ncoa2/Mtor/Mapk10/Cntnap2/Zfhx3/Usp2/Ankfn1/Kcnma1	8	0.00211193
P10	GO:0046519	sphingoid metabolic process	8/3788	22/28943	0.00496105	0.0156626	0.00814709	Kdsr/Plpp3/Naaa/Plpp2/Sptssa/Sptlc2/Degs2/Plpp1	8	0.00211193
P10	GO:0051602	response to electrical stimulus	8/3788	22/28943	0.00496105	0.0156626	0.00814709	Nsmf/Ntrk1/Trim63/P2rx7/Nrf1/Myo6/Grm1/Fbxo32	8	0.00211193
P10	GO:0072170	metanephric tubule development	8/3788	22/28943	0.00496105	0.0156626	0.00814709	Pou3f3/Lgr4/Wwtr1/Wnt4/Aqp1/Wnt9b/Mtss1/Pax2	8	0.00211193
P10	GO:1900373	positive regulation of purine nucleotide biosynthetic process	8/3788	22/28943	0.00496105	0.0156626	0.00814709	Pid1/Bcl2l1/Nos3/Ppargc1a/Hnf1a/Adora2b/Nos2/Guca1a	8	0.00211193
P10	GO:0032259	methylation	68/3788	382/28943	0.0049893	0.015736	0.00818531	Smyd3/Parp1/Smyd2/Ehmt1/Spi1/Ndufaf5/Phf20/Henmt1/Pax5/Nsun4/Spocd1/Pax7/Mthfr/Icmt/Chd5/Prdm16/Nelfa/Fam47e/Prdm8/Kmt5a/Smyd1/Tet3/Prmt8/Kmt5c/Lcmt1/Mgmt/Nsd3/Prmt9/Prmt7/Kdm4d/Prdm10/Kmt2a/Hemk1/Bend3/Tet1/Snrpd3/Prmt2/Dot1l/Pemt/Ppm1d/Mllt6/Dnmt3a/Tdrd9/Jarid2/Tpmt/Kdm1b/Bhmt2/Setdb2/Grhl2/Kmt2d/Crebbp/Eef2kmt/Comt/Gsk3b/Morc1/Nsun3/Prdm15/Brd4/Gnmt/Satb1/Kdm4b/Thada/Camkmt/Prdm6/Smad4/Setbp1/…	68	0.0179514
P10	GO:0002335	mature B cell differentiation	12/3788	41/28943	0.00499829	0.0157409	0.00818782	Dock10/Spi1/Cdh17/Bcl3/Pou2f2/Cmtm7/Ptk2b/St3gal1/Mfng/Bcl6/Plcl2/Nfatc1	12	0.0031679
P10	GO:0016485	protein processing	53/3788	285/28943	0.00505723	0.0159186	0.00828025	Serpine2/F5/Parp1/Disp1/Gsn/Ldlrad3/Immp1l/Pcsk2/H13/Src/Cd5l/Prss12/Ece1/Ddi2/Ift172/Cpz/Adamts3/Sppl3/P2rx7/Fkrp/Pcsk6/Spcs2/Spon1/Adam9/Cpe/Spg7/Bace1/Dcbld1/Rfx4/Apaf1/Pawr/Cpm/Adam19/Cyfip2/Adamts2/Lgmn/Gli3/F12/Gas1/Ptch1/Nkd2/Bmp1/Rnf139/Myh9/Dhh/Meltf/Rps6ka2/Notch4/Pcsk5/Fxn/Tll2/Cpn1/Casp7	53	0.0139916
P10	GO:0090303	positive regulation of wound healing	16/3788	62/28943	0.00518671	0.0162856	0.00847119	Arfgef1/Plpp3/Mtor/Hmgb1/Hras/Rreb1/F12/Fermt2/Dmtn/Ccn4/Ano6/Mylk/Smoc2/Emilin2/Prkce/Kank1	16	0.00422386
P10	GO:1905330	regulation of morphogenesis of an epithelium	18/3788	73/28943	0.00528792	0.016587	0.00862794	Rxra/Abl1/Lgr4/Fgf2/Wnt4/Pik3cd/Foxp1/Sfrp1/Nkd1/Ntn4/Agtr1a/Mmrn2/Gdnf/Adamts12/Etv5/Vegfa/Six2/Pax2	18	0.00475185
P10	GO:0071482	cellular response to light stimulus	25/3788	113/28943	0.0054332	0.016852	0.00876579	Rp1/Crb1/Parp1/Ddb2/Bmf/Mmp9/Rrh/Slc24a2/Agap3/Aqp1/Rho/Akt2/Trpm1/Grk1/Cers1/Mmp2/Gnb5/Ptprk/Rgs9/Zbtb1/Slc24a4/Pik3r1/Opn4/Rgr/Crebbp	25	0.00659979
P10	GO:0002315	marginal zone B cell differentiation	5/3788	10/28943	0.00544695	0.016852	0.00876579	Dock10/Cdh17/Bcl3/Ptk2b/Mfng	5	0.00131996
P10	GO:0006971	hypotonic response	5/3788	10/28943	0.00544695	0.016852	0.00876579	Stk39/Trpv4/Oxsr1/Itga2/Mylk	5	0.00131996
P10	GO:0010692	regulation of alkaline phosphatase activity	5/3788	10/28943	0.00544695	0.016852	0.00876579	Smad3/Ahr/Sema4d/Itga2/Ppargc1b	5	0.00131996
P10	GO:0014883	transition between fast and slow fiber	5/3788	10/28943	0.00544695	0.016852	0.00876579	Tnni1/Ppp3ca/Tead1/Myh7/Nfatc1	5	0.00131996
P10	GO:0015937	coenzyme A biosynthetic process	5/3788	10/28943	0.00544695	0.016852	0.00876579	Acot7/Pank4/Acat1/Ppcdc/Pank1	5	0.00131996
P10	GO:0021707	cerebellar granule cell differentiation	5/3788	10/28943	0.00544695	0.016852	0.00876579	Prox1/Ulk1/Atp2b2/Nfix/Nrxn1	5	0.00131996
P10	GO:0021957	corticospinal tract morphogenesis	5/3788	10/28943	0.00544695	0.016852	0.00876579	Zeb2/Slit2/Prdm8/Cdh11/Nin	5	0.00131996
P10	GO:0032927	positive regulation of activin receptor signaling pathway	5/3788	10/28943	0.00544695	0.016852	0.00876579	Acvr2b/Fgf9/Zc3h3/Acvr1b/Smad2	5	0.00131996
P10	GO:0035907	dorsal aorta development	5/3788	10/28943	0.00544695	0.016852	0.00876579	Eng/Dll4/Ngfr/Bmpr1a/Acvrl1	5	0.00131996
P10	GO:0060022	hard palate development	5/3788	10/28943	0.00544695	0.016852	0.00876579	Itgb6/Fzd1/Gabrb3/Tbx1/Dlg1	5	0.00131996
P10	GO:0060385	axonogenesis involved in innervation	5/3788	10/28943	0.00544695	0.016852	0.00876579	Itga4/Ntrk1/Ece1/Fgfr3/Nptx1	5	0.00131996
P10	GO:0060982	coronary artery morphogenesis	5/3788	10/28943	0.00544695	0.016852	0.00876579	Notch1/Lrp2/Arid2/Tbx1/Vegfa	5	0.00131996
P10	GO:0061525	hindgut development	5/3788	10/28943	0.00544695	0.016852	0.00876579	Gli2/Ift172/Tcf7/Gli3/Tcf7l2	5	0.00131996
P10	GO:0071670	smooth muscle cell chemotaxis	5/3788	10/28943	0.00544695	0.016852	0.00876579	Lpar1/Slit2/Parva/Pdgfd/Pdgfrb	5	0.00131996
P10	GO:0072017	distal tubule development	5/3788	10/28943	0.00544695	0.016852	0.00876579	Pou3f3/Notch1/Jag1/Klhl3/Pax2	5	0.00131996
P10	GO:0090527	actin filament reorganization	5/3788	10/28943	0.00544695	0.016852	0.00876579	Gsn/Bcar1/Mcu/Nedd9/Dmtn	5	0.00131996
P10	GO:0097067	cellular response to thyroid hormone stimulus	5/3788	10/28943	0.00544695	0.016852	0.00876579	Ppargc1a/Rdx/Gas2l1/Thrb/Klf9	5	0.00131996
P10	GO:1902884	positive regulation of response to oxidative stress	5/3788	10/28943	0.00544695	0.016852	0.00876579	Abl1/Selenon/Foxp1/Foxo3/Pawr	5	0.00131996
P10	GO:1903242	regulation of cardiac muscle hypertrophy in response to stress	5/3788	10/28943	0.00544695	0.016852	0.00876579	Atp2b4/Trpc3/Foxo1/Ppp3ca/Smad3	5	0.00131996
P10	GO:1903589	positive regulation of blood vessel endothelial cell proliferation involved in sprouting angiogenesis	5/3788	10/28943	0.00544695	0.016852	0.00876579	Ppp1r16b/Apela/Agtr1a/Vegfa/Jcad	5	0.00131996
P10	GO:1904717	regulation of AMPA glutamate receptor clustering	5/3788	10/28943	0.00544695	0.016852	0.00876579	Snx27/Ssh1/Shisa7/Zdhhc2/Shisa6	5	0.00131996
P10	GO:1905150	regulation of voltage-gated sodium channel activity	5/3788	10/28943	0.00544695	0.016852	0.00876579	Kcnq1/Slmap/Fgf14/Fgf12/Fgf13	5	0.00131996
P10	GO:2000807	regulation of synaptic vesicle clustering	5/3788	10/28943	0.00544695	0.016852	0.00876579	Bcl2l1/Nlgn1/Magi2/Pcdh17/Cdh2	5	0.00131996
P10	GO:0032964	collagen biosynthetic process	15/3788	57/28943	0.00550202	0.0169726	0.00882851	Tram2/Col5a1/Creb3l1/Il6ra/Wnt4/Adamts3/Adora2b/Col1a1/Cygb/Tgfb3/Itga2/Ppard/Ltbp1/Pdgfrb/Got1	15	0.00395987
P10	GO:0033059	cellular pigmentation	15/3788	57/28943	0.00550202	0.0169726	0.00882851	Mreg/Bcl2/Zeb2/Hps4/Ap1s1/Myo7a/Rab27a/Myo5a/Bloc1s1/Ap1b1/Pomc/Dtnbp1/Kif13a/Ap3b1/Shroom2	15	0.00395987
P10	GO:0051353	positive regulation of oxidoreductase activity	15/3788	57/28943	0.00550202	0.0169726	0.00882851	Abl2/Abl1/Scarb1/Por/Snca/Nod2/Myo5a/Pik3cb/Gnai2/Lgals9/Gch1/Ptk2b/Gdnf/Vdr/Fxn	15	0.00395987
P10	GO:1903053	regulation of extracellular matrix organization	15/3788	57/28943	0.00550202	0.0169726	0.00882851	Clasp1/Lamc1/Abl2/Notch1/Abl1/Tcf15/Tnfrsf1b/Antxr1/Smad3/Adtrp/Chadl/Meltf/Phldb2/Ddr1/Ric1	15	0.00395987
P10	GO:0048709	oligodendrocyte differentiation	26/3788	119/28943	0.00552441	0.0170251	0.00885581	Slc45a3/Notch1/Ptpra/Tnfrsf1b/Mtor/Trp73/Rheb/Fgfr3/Prdm8/Wasf3/Exoc4/Cntnap2/Tenm4/Ulk4/Zfp365/Nf1/Cntnap1/Slc8a3/Gli3/Ntrk2/Zfp488/Otx2/Clu/Sox10/Opalin/Tcf7l2	26	0.00686378
P10	GO:0014041	regulation of neuron maturation	7/3788	18/28943	0.00556345	0.0170293	0.00885803	Bcl2/Mtor/Ret/Bcl11a/Ednrb/Map3k13/Gsk3b	7	0.00184794
P10	GO:0019755	one-carbon compound transport	7/3788	18/28943	0.00556345	0.0170293	0.00885803	Pou3f3/Car2/Aqp1/Car12/Aqp4/Slc14a1/Slc14a2	7	0.00184794
P10	GO:0021702	cerebellar Purkinje cell differentiation	7/3788	18/28943	0.00556345	0.0170293	0.00885803	Ttc21b/Atp2b2/Cacna1a/Rora/Psap/Agtpbp1/Faim2	7	0.00184794
P10	GO:0035235	ionotropic glutamate receptor signaling pathway	7/3788	18/28943	0.00556345	0.0170293	0.00885803	Gria2/Atp1a3/Grin2d/Grin2c/Ptk2b/Kalrn/Camk2a	7	0.00184794
P10	GO:0043278	response to morphine	7/3788	18/28943	0.00556345	0.0170293	0.00885803	Mtor/Drd2/Adra1b/Ppp1r9b/Ppp2r2a/Prkce/Slc1a1	7	0.00184794
P10	GO:0046549	retinal cone cell development	7/3788	18/28943	0.00556345	0.0170293	0.00885803	Rp1/Crb2/Ush1c/Ahi1/Thrb/Rorb/Pde6c	7	0.00184794
P10	GO:0070102	interleukin-6-mediated signaling pathway	7/3788	18/28943	0.00556345	0.0170293	0.00885803	C1qtnf4/Spi1/Src/Il6ra/Gab1/Ptpn2/Smad4	7	0.00184794
P10	GO:0072148	epithelial cell fate commitment	7/3788	18/28943	0.00556345	0.0170293	0.00885803	Prox1/Notch1/Fgfr3/Nr2f2/Rara/Sostdc1/Spdef	7	0.00184794
P10	GO:0099150	regulation of postsynaptic specialization assembly	7/3788	18/28943	0.00556345	0.0170293	0.00885803	Ntrk3/Nptx1/Sipa1l1/Nptxr/Gap43/Ptprs/Nrxn1	7	0.00184794
P10	GO:2000369	regulation of clathrin-dependent endocytosis	7/3788	18/28943	0.00556345	0.0170293	0.00885803	Smap1/Dgkd/Sh3gl2/Dnajc6/Bmp2k/Aak1/Dnm2	7	0.00184794
P10	GO:0051092	positive regulation of NF-kappaB transcription factor activity	32/3788	155/28943	0.00562321	0.0172039	0.00894884	Lrrfip1/Tnfrsf11a/Aim2/Traf5/Ddrgk1/Cd40/Ntsr1/Ntrk1/Arhgef2/Trim14/Ror1/Prkcz/Tgfbr3/Irak2/Prkd2/Slco3a1/Adam8/Nod2/Cx3cr1/Rtkn2/Amh/Flot2/Prkd1/Rps6ka5/Trim38/Clu/Trappc9/Map3k13/Flot1/Camk2a/Chuk/Trim8	32	0.00844773
P10	GO:0032367	intracellular cholesterol transport	9/3788	27/28943	0.00568206	0.0172423	0.00896881	Pip4k2a/Osbpl2/Abca1/Ldlrap1/Arl8b/Anxa2/Abcg1/Npc1/Syt7	9	0.00237592
P10	GO:0060004	reflex	9/3788	27/28943	0.00568206	0.0172423	0.00896881	Nr4a3/Cacna1a/Cdh23/Pcdh15/Glra1/Kcnma1/Adra1a/Satb1/Slc1a1	9	0.00237592
P10	GO:0071616	acyl-CoA biosynthetic process	9/3788	27/28943	0.00568206	0.0172423	0.00896881	Pdk1/Pdhx/Acacb/Snca/Acsl1/Mlycd/Acat1/Dip2a/Acsl6	9	0.00237592
P10	GO:2000341	regulation of chemokine (C-X-C motif) ligand 2 production	9/3788	27/28943	0.00568206	0.0172423	0.00896881	Mcoln2/Klf4/Oas3/Hmgb1/Foxp1/Lpl/Map2k5/Lrp1/Mbp	9	0.00237592
P10	GO:2000647	negative regulation of stem cell proliferation	9/3788	27/28943	0.00568206	0.0172423	0.00896881	Fgf2/Nfib/Nf1/Septin4/Gli3/Ptch1/Rarb/Rarg/Nfatc1	9	0.00237592
P10	GO:0006879	cellular iron ion homeostasis	17/3788	68/28943	0.00570341	0.017274	0.00898528	Steap3/Aco1/Atp13a2/Atp6v0d1/Egln1/Hephl1/Cyb561/Hfe/Bmp6/Gdf2/Scara5/Slc39a14/Tmprss6/Ttc7/Ndfip1/Smad4/Fxn	17	0.00448786
P10	GO:0019098	reproductive behavior	17/3788	68/28943	0.00570341	0.017274	0.00898528	Ncoa2/Serpine2/Dbh/Brinp1/Tacr1/Gabrb3/Th/Aplp2/P2rx1/Ncoa1/Npas3/Hexb/Thrb/Ednrb/Abat/Kalrn/Gnaq	17	0.00448786
P10	GO:0021988	olfactory lobe development	14/3788	52/28943	0.00578836	0.0175229	0.00911475	Atp1a2/Lhx2/Chd7/Ski/Slit2/Sema7a/Pcnt/Ttc8/Agtpbp1/Ext1/Robo1/Robo2/Slit1/Crtac1	14	0.00369588
P10	GO:0032341	aldosterone metabolic process	6/3788	14/28943	0.00586989	0.017618	0.00916425	Wnt4/Dkk3/Bmp6/Kcnma1/Ednrb/Cacna1h	6	0.00158395
P10	GO:0046548	retinal rod cell development	6/3788	14/28943	0.00586989	0.017618	0.00916425	Rp1/Trpm1/Bbs4/Ahi1/Ntrk2/Rorb	6	0.00158395
P10	GO:0048505	regulation of timing of cell differentiation	6/3788	14/28943	0.00586989	0.017618	0.00916425	Serpine2/Notch1/Jag1/Hes3/Gdpd5/Fgf9	6	0.00158395
P10	GO:0070344	regulation of fat cell proliferation	6/3788	14/28943	0.00586989	0.017618	0.00916425	Pid1/Tfdp1/Fto/Vstm2a/E2f3/Ppard	6	0.00158395
P10	GO:0090179	planar cell polarity pathway involved in neural tube closure	6/3788	14/28943	0.00586989	0.017618	0.00916425	Vangl2/Grhl3/Fzd1/Sfrp1/Celsr1/Ptk7	6	0.00158395
P10	GO:0090331	negative regulation of platelet aggregation	6/3788	14/28943	0.00586989	0.017618	0.00916425	Serpine2/Cd9/Ubash3b/C1qtnf1/Abat/Prkg1	6	0.00158395
P10	GO:0097499	protein localization to non-motile cilium	6/3788	14/28943	0.00586989	0.017618	0.00916425	Ttc21b/Tub/Bbs4/Arl13b/Tulp1/Pcare	6	0.00158395
P10	GO:0098917	retrograde trans-synaptic signaling	6/3788	14/28943	0.00586989	0.017618	0.00916425	Plcb1/Nlgn1/Cadm1/Tenm2/Farp1/Dagla	6	0.00158395
P10	GO:1901524	regulation of mitophagy	6/3788	14/28943	0.00586989	0.017618	0.00916425	Vps13d/Cers1/Vps13c/Rnf41/Vdac1/Clec16a	6	0.00158395
P10	GO:1901950	dense core granule transport	6/3788	14/28943	0.00586989	0.017618	0.00916425	Map2/Kif1a/Ppfia2/Eipr1/Mapk8/Sybu	6	0.00158395
P10	GO:1902170	cellular response to reactive nitrogen species	6/3788	14/28943	0.00586989	0.017618	0.00916425	Foxo1/Aqp1/Bcar1/Map3k5/Stat6/Mapk8	6	0.00158395
P10	GO:1905063	regulation of vascular associated smooth muscle cell differentiation	6/3788	14/28943	0.00586989	0.017618	0.00916425	Eng/Nfatc2/Myocd/Fgf9/Sod2/Nfatc1	6	0.00158395
P10	GO:2001241	positive regulation of extrinsic apoptotic signaling pathway in absence of ligand	6/3788	14/28943	0.00586989	0.017618	0.00916425	Ret/Wwox/Unc5b/Nf1/Inhba/Ctnna1	6	0.00158395
P10	GO:1902117	positive regulation of organelle assembly	20/3788	85/28943	0.00597608	0.0179113	0.00931678	Rp1/Pip4k2a/Lrsam1/Src/Snx30/Tapt1/Ulk1/Arhgap35/Mark4/Septin7/Bbs4/Cnot2/Wipi1/Septin9/Dync1h1/Mapk8/Asap1/Mapk15/Gsk3b/Msn	20	0.00527983
P10	GO:0009268	response to pH	13/3788	47/28943	0.00602411	0.0180296	0.00937833	Pam/Slc9a1/Abcc8/Slc38a3/Asic2/Lgmn/Arsb/Kcnma1/Tg/Arsa/Asic1/Kcne1/Nox1	13	0.00343189
P10	GO:0043277	apoptotic cell clearance	13/3788	47/28943	0.00602411	0.0180296	0.00937833	Itgav/Xkr7/Tgm2/Pear1/Scarb1/Hmgb1/Mfge8/Gas6/Rhobtb1/Lrp1/Rara/Xkr6/Adgrb1	13	0.00343189
P10	GO:2001240	negative regulation of extrinsic apoptotic signaling pathway in absence of ligand	10/3788	32/28943	0.00607115	0.0181447	0.00943818	Sgk3/Bcl2/Eya2/Map2k5/Fyn/Unc5b/Gas1/Gdnf/Col2a1/Ctnna1	10	0.00263992
P10	GO:0003009	skeletal muscle contraction	12/3788	42/28943	0.00617935	0.0184332	0.00958827	Tnni1/Rcsd1/Chrna1/Grcc10/Synm/Stac3/Stac2/Scn4a/Slc8a3/Myh7/Atp8a2/Nr4a1	12	0.0031679
P10	GO:0006884	cell volume homeostasis	11/3788	37/28943	0.00621327	0.0184995	0.00962277	Add1/P2rx7/Aqp1/Clcn3/Slc12a3/Ccdc51/Slc12a7/Kcnma1/Ano6/Slc12a8/Aqp4	11	0.00290391
P10	GO:0070542	response to fatty acid	11/3788	37/28943	0.00621327	0.0184995	0.00962277	Irs1/Pid1/Plcb1/Foxo1/Aacs/Foxp1/Dgat2/Lpl/Foxo3/Scd4/Scd1	11	0.00290391
P10	GO:0002688	regulation of leukocyte chemotaxis	27/3788	126/28943	0.00624746	0.0185838	0.00966663	Camk1d/Hc/Stk39/Spi1/Csf1/Padi2/Bst1/Slit2/Cmklr1/Trpv4/Slc8b1/Hmgb1/Dysf/Gas6/Nod2/Dapk2/Oxsr1/Cx3cr1/Mcu/Rin3/Lgmn/Ripor2/Thbs4/Ptk2b/Ano6/Pla2g7/Vegfa	27	0.00712777
P10	GO:0003341	cilium movement	42/3788	218/28943	0.00626988	0.0186418	0.00969677	Ccnyl1/Cfap221/Atp2b4/Cacna1e/Cfap45/Catspere1/Spef1/AU040320/Catsper4/Drc1/Ift81/Wdr66/Dnah10/Dnah6/Tacr1/Ttll3/Dnhd1/Camsap3/Ttc29/Drc7/Hydin/Bbs4/Ulk4/Tacr2/Cfap54/Tac2/Dnah9/Septin4/Tac4/Qrich2/Dnah17/Cep131/Ttll5/Dync1h1/Ropn1l/Ropn1/Aqp4/Bbs1/Rfx3/Neurl1a/Cfap58/Eno4	42	0.0110876
P10	GO:0045668	negative regulation of osteoblast differentiation	17/3788	69/28943	0.00666464	0.0197691	0.0102831	Notch1/Ski/Cdk6/Sfrp1/Smad3/Smad6/Limd1/Hdac5/Ahr/Sema4d/Ptch1/Gdf10/Hdac7/Nfatc1/Lrp5/Rorb/Hdac8	17	0.00448786
P10	GO:0002693	positive regulation of cellular extravasation	8/3788	23/28943	0.00674652	0.0199093	0.0103561	Il1r1/Lyve1/Adam8/Pdgfd/Pawr/Pecam1/Ripor2/Cd47	8	0.00211193
P10	GO:0006654	phosphatidic acid biosynthetic process	8/3788	23/28943	0.00674652	0.0199093	0.0103561	Dgkd/Dgkz/Pld1/Abhd8/Dgkh/Pnpla3/Dgkg/Gpam	8	0.00211193
P10	GO:0031998	regulation of fatty acid beta-oxidation	8/3788	23/28943	0.00674652	0.0199093	0.0103561	Irs1/Mfsd2a/Mtor/Acacb/Akt2/Irs2/Mlycd/Cpt1a	8	0.00211193
P10	GO:0072202	cell differentiation involved in metanephros development	8/3788	23/28943	0.00674652	0.0199093	0.0103561	Pou3f3/Lgr4/Wwtr1/Wnt4/Wnt9b/Gdnf/Six2/Pax2	8	0.00211193
P10	GO:0120255	olefinic compound biosynthetic process	8/3788	23/28943	0.00674652	0.0199093	0.0103561	Wnt4/H6pd/Ppargc1a/Dkk3/Stard3/Bmp6/Cacna1h/Srd5a2	8	0.00211193
P10	GO:0140354	lipid import into cell	8/3788	23/28943	0.00674652	0.0199093	0.0103561	Acsl3/Stra6l/Slc2a1/Akt2/Irs2/Acsl1/Stra6/Acsl6	8	0.00211193
P10	GO:0051384	response to glucocorticoid	20/3788	86/28943	0.00685007	0.0202055	0.0105101	Bcl2/Smyd3/Rxra/Ass1/Trim63/Alpl/Por/Hmgb1/Aqp1/Akap13/Adam9/Acsbg1/Zfp36l1/Agtr1a/Pik3r1/Gdnf/Fbxo32/Gsk3b/Klf9/Cpn1	20	0.00527983
P10	GO:0000086	G2/M transition of mitotic cell cycle	29/3788	139/28943	0.00697226	0.0205276	0.0106777	Pbx1/Hacd1/Aven/Plcb1/Camk2d/Cdk14/Smarcd3/Babam2/Taok3/Ush1c/Blm/Plk1/Brsk2/Sin3a/Ppm1d/Ccdc57/Rad51b/Esrrb/Foxn3/Calm1/Gpr132/Uimc1/Pinx1/Skp2/Fbxl7/Bach1/Brd4/Fbxl17/Lmnb1	29	0.00765576
P10	GO:1900182	positive regulation of protein localization to nucleus	21/3788	92/28943	0.00711141	0.0209276	0.0108858	Parp1/Cacnb4/Src/Wwtr1/Uaca/Fyn/Limk2/Kat7/Ngfr/Prkd1/Gli3/Pik3r1/Fermt2/Pinx1/Ipo5/Ubr5/Card10/Glis2/Parp9/Hcls1/Trim8	21	0.00554382
P10	GO:0002686	negative regulation of leukocyte migration	13/3788	48/28943	0.00729145	0.0214275	0.0111458	Adora1/Hc/Plcb1/Padi2/Slit2/Rabgef1/Bcr/Abr/Nf1/Rin3/Ripor2/Adtrp/Lrch1	13	0.00343189
P10	GO:0048741	skeletal muscle fiber development	13/3788	48/28943	0.00729145	0.0214275	0.0111458	Dner/Bcl2/Cacna1s/Ppp3ca/Selenon/Ski/Cntnap2/Stac3/Cntnap1/Hdac5/Ripor2/Plec/Rcan1	13	0.00343189
P10	GO:0003094	glomerular filtration	9/3788	28/28943	0.00741703	0.0217259	0.011301	Adora1/Sulf2/Kirrel/Aqp1/Ptpro/Gas6/Coro2b/Rhpn1/Adgrf4	9	0.00237592
P10	GO:0043931	ossification involved in bone maturation	9/3788	28/28943	0.00741703	0.0217259	0.011301	Rflna/Snx10/Xylt1/Zbtb16/Adamts7/Sema4d/Adamts12/Ext1/Ano6	9	0.00237592
P10	GO:0060713	labyrinthine layer morphogenesis	9/3788	28/28943	0.00741703	0.0217259	0.011301	Itga4/Spint1/Dnajb6/Fgfr2/St14/Llgl2/Ncoa1/Zfp36l1/Grhl2	9	0.00237592
P10	GO:0032088	negative regulation of NF-kappaB transcription factor activity	19/3788	81/28943	0.00750941	0.0219661	0.0114259	Aim2/Dab2ip/Spi1/Klf4/Faf1/Cmklr1/Mturn/Irak2/Bcl3/Arrb1/Nod2/Map2k5/Prmt2/Commd1/Otulin/Dap/Parp10/Chuk/Foxp3	19	0.00501584
P10	GO:0033209	tumor necrosis factor-mediated signaling pathway	19/3788	81/28943	0.00750941	0.0219661	0.0114259	Stat1/Tnfrsf11a/Aim2/Traf5/Ccdc3/Pias3/Actn4/Gas6/Traf3ip2/Foxo3/Lims1/Rffl/Ptk2b/Otulin/Ext1/Tnfrsf13c/Ptpn2/Tjp2/Chuk	19	0.00501584
P10	GO:0045471	response to ethanol	19/3788	81/28943	0.00750941	0.0219661	0.0114259	Bcl2/Dbh/Aacs/Tacr1/Eps8/Itpr2/Igf1r/Th/Adcy7/Drd2/Fyn/Glra1/Rara/Prkca/Unc79/Arsa/Abat/Prkce/Glra2	19	0.00501584
P10	GO:0006338	chromatin remodeling	59/3788	330/28943	0.00768761	0.0224458	0.0116755	Kdm5b/Smyd3/Bahd1/Chd7/Anp32b/Mllt3/Arid1a/Pax7/Padi2/Mthfr/Rere/Chd5/Prdm16/Smarcd3/Fam47e/Hnf1a/Actl6b/Hmgb1/Smyd1/Chd4/Bicra/Gatad2a/Brd7/Cfdp1/Kdm4d/Sin3a/Smarcc1/Zfp445/Bend3/Tet1/Nap1l1/Yeats4/Smarcc2/Chd3/Kdm6b/Ppm1d/Smarce1/Bptf/Dnmt3a/Zbtb1/Dpf3/Jarid2/Phf2/Fam172a/Kat6b/Setdb2/Arid2/Kmt2d/Naa60/Chaf1b/Arid1b/Brd4/Bicral/Ubr2/Satb1/Kat2b/Kdm4b/Lmnb1/Smarca2	59	0.0155755
P10	GO:0048566	embryonic digestive tract development	10/3788	33/28943	0.00770732	0.0224723	0.0116893	Gli2/Fgfr2/Stra6/Tcf7/Gli3/Rarb/Fgf9/Six2/Pcsk5/Tcf7l2	10	0.00263992
P10	GO:0007212	dopamine receptor signaling pathway	11/3788	38/28943	0.00772991	0.022476	0.0116912	Rgs8/Gnao1/Drd2/Gnb5/Klf16/Nsg2/Rgs9/Dtnbp1/Alk/Gnaq/Slc1a1	11	0.00290391
P10	GO:0010737	protein kinase A signaling	11/3788	38/28943	0.00772991	0.022476	0.0116912	Fbn1/Akap12/Akap7/Ramp3/Akap6/Adgrv1/Ezr/Pde10a/Tcp11/Myom1/Nrxn1	11	0.00290391
P10	GO:1903580	positive regulation of ATP metabolic process	11/3788	38/28943	0.00772991	0.022476	0.0116912	Pid1/Bcl2l1/Mtor/Ppargc1a/Slc4a4/Hnf1a/P2rx7/Bend3/Rptor/Esrrb/Htr2a	11	0.00290391
P10	GO:0009636	response to toxic substance	26/3788	122/28943	0.00773474	0.0224797	0.0116931	Bcl2/Ephx1/Ass1/Abtb2/Htr1d/Nos3/Sod3/Gabrb1/Ppp1r9a/Slc6a1/Cers1/Sesn1/Ddc/Gria1/Ahr/Fbln5/Fancc/Gch1/Dhrs2/Esd/Scn8a/Sod2/Ralbp1/Mbp/Slc22a8/Trpm6	26	0.00686378
P10	GO:0071677	positive regulation of mononuclear cell migration	17/3788	70/28943	0.00775261	0.0225213	0.0117148	Stk39/Itga4/Spi1/Tnfrsf14/Hmgb1/Adam8/Gas6/Pdgfd/Oxsr1/Cx3cr1/Lgals9/Lgmn/Ptk2b/Ano6/Cd47/Pla2g7/Dock8	17	0.00448786
P10	GO:0021783	preganglionic parasympathetic fiber development	7/3788	19/28943	0.00782666	0.0225604	0.0117351	Nrp2/Ackr3/Hes3/Plxna4/Nav2/Sema3f/Tbx1	7	0.00184794
P10	GO:0021930	cerebellar granule cell precursor proliferation	7/3788	19/28943	0.00782666	0.0225604	0.0117351	Gli2/Fgf2/Rere/Zfp423/Rora/Gli1/Psmg1	7	0.00184794
P10	GO:0030214	hyaluronan catabolic process	7/3788	19/28943	0.00782666	0.0225604	0.0117351	Fgf2/Slc9a1/Cemip/Lyve1/Hexa/Stab2/Hexb	7	0.00184794
P10	GO:0035372	protein localization to microtubule	7/3788	19/28943	0.00782666	0.0225604	0.0117351	Map1a/Mapre3/Abhd17c/Gas2l1/Gsk3b/Mapre2/Diaph1	7	0.00184794
P10	GO:0043691	reverse cholesterol transport	7/3788	19/28943	0.00782666	0.0225604	0.0117351	Abca1/Hnf1a/Scarb1/Ces1a/Ces1b/Abcg1/Lipg	7	0.00184794
P10	GO:0050746	regulation of lipoprotein metabolic process	7/3788	19/28943	0.00782666	0.0225604	0.0117351	Rb1cc1/Itgav/Ulk1/Dgat2/Pemt/Rabl3/Lipg	7	0.00184794
P10	GO:0060123	regulation of growth hormone secretion	7/3788	19/28943	0.00782666	0.0225604	0.0117351	Madd/Chd7/Ptpn11/Arhgef7/Drd2/Kalrn/Oga	7	0.00184794
P10	GO:1900452	regulation of long-term synaptic depression	7/3788	19/28943	0.00782666	0.0225604	0.0117351	Stau2/Adora1/Bcl2l1/Kcnb1/Ppp1r9a/Mapt/Sorcs3	7	0.00184794
P10	GO:1901741	positive regulation of myoblast fusion	7/3788	19/28943	0.00782666	0.0225604	0.0117351	Nfatc2/Il4ra/Gdf15/Ripor2/Adgrb1/Flot1/Ehd1	7	0.00184794
P10	GO:1903140	regulation of establishment of endothelial barrier	7/3788	19/28943	0.00782666	0.0225604	0.0117351	Plcb1/Add1/Cdh5/Rock2/S1pr3/Akap11/Vegfa	7	0.00184794
P10	GO:1905874	regulation of postsynaptic density organization	7/3788	19/28943	0.00782666	0.0225604	0.0117351	Zmynd8/Ntrk3/Nptx1/Sipa1l1/Ptprs/Nrxn1/Cdh2	7	0.00184794
P10	GO:0031016	pancreas development	21/3788	93/28943	0.00807885	0.0232662	0.0121022	Nr5a2/Ildr2/Prox1/Hnf4a/Myt1/Il6ra/Cdk6/Rheb/Hnf1a/Zfp800/Igf1r/Arntl/Acvr2b/Sox4/Bmp6/Clu/Cdh2/Onecut2/Smad2/Rfx3/Pax2	21	0.00554382
P10	GO:0000281	mitotic cytokinesis	18/3788	76/28943	0.00821926	0.0236276	0.0122902	Rhoc/Cit/Exoc4/Ankrd53/Exoc6b/Plk1/Septin7/Bbs4/Zfp365/Ank3/Sptbn1/Myh10/Rock2/Zfyve26/Racgap1/Snx9/Trim36/Arl3	18	0.00475185
P10	GO:2001021	negative regulation of response to DNA damage stimulus	18/3788	76/28943	0.00821926	0.0236276	0.0122902	Ackr3/Marchf7/Shld1/Bcl2l1/Aunip/Rnf169/Pcbp4/Pttg1ip/Thoc5/Recql5/Clu/Ccar2/Ubr5/Zfp385a/Dyrk1a/Brd4/Ddx39b/Ppp1r10	18	0.00475185
P10	GO:0050728	negative regulation of inflammatory response	30/3788	147/28943	0.00846057	0.0242552	0.0126166	Adora1/Cnr2/Pla2g5/Tnfrsf1b/Slit2/Mvk/Rabgef1/Mfhas1/Nod2/Cdh5/Wfdc1/Nlrx1/Cd276/Uaca/Smad3/Rora/Nt5e/Cx3cr1/Bcr/Adora2a/Abr/Lgals9/Metrnl/C1qtnf3/Otulin/Ppard/Socs5/Ndfip1/Ptpn2/Foxp3	30	0.00791975
P10	GO:0007216	G protein-coupled glutamate receptor signaling pathway	6/3788	15/28943	0.00871189	0.0247848	0.0128922	Grik3/Grm8/Trpm1/Grm1/Grm4/Dagla	6	0.00158395
P10	GO:0031000	response to caffeine	6/3788	15/28943	0.00871189	0.0247848	0.0128922	Irs1/Casq2/Selenon/Adora2a/Ryr2/Slc8a1	6	0.00158395
P10	GO:0032026	response to magnesium ion	6/3788	15/28943	0.00871189	0.0247848	0.0128922	Slc41a1/Snca/Smpd3/Kcnj1/Ank3/Ryr2	6	0.00158395
P10	GO:0033690	positive regulation of osteoblast proliferation	6/3788	15/28943	0.00871189	0.0247848	0.0128922	Abl1/Itgav/Igf1r/Fbln5/Gsk3b/Lrp5	6	0.00158395
P10	GO:0034638	phosphatidylcholine catabolic process	6/3788	15/28943	0.00871189	0.0247848	0.0128922	Pla2g4a/Pnpla7/Pla2g5/Plb1/Scarb1/Pla2g7	6	0.00158395
P10	GO:0035733	hepatic stellate cell activation	6/3788	15/28943	0.00871189	0.0247848	0.0128922	Rps6ka1/Gclc/Myocd/Cygb/Gsk3b/Pdgfrb	6	0.00158395
P10	GO:0036376	sodium ion export across plasma membrane	6/3788	15/28943	0.00871189	0.0247848	0.0128922	Atp1a2/Agrn/Slc4a4/Atp1a3/Atp4b/Slc8a1	6	0.00158395
P10	GO:0070207	protein homotrimerization	6/3788	15/28943	0.00871189	0.0247848	0.0128922	P2rx3/Slc1a2/Alox5ap/Pxdn/Scara5/Clybl	6	0.00158395
P10	GO:0072283	metanephric renal vesicle morphogenesis	6/3788	15/28943	0.00871189	0.0247848	0.0128922	Kif26b/Fmn1/Wnt9b/Gdnf/Six2/Pax2	6	0.00158395
P10	GO:0097475	motor neuron migration	6/3788	15/28943	0.00871189	0.0247848	0.0128922	Dab1/Reln/Olig3/Ntn1/Celsr1/Vegfa	6	0.00158395
P10	GO:1900029	positive regulation of ruffle assembly	6/3788	15/28943	0.00871189	0.0247848	0.0128922	Nlgn1/Eps8/Hras/Cobl/Pfn1/Plekhm1	6	0.00158395
P10	GO:1902337	regulation of apoptotic process involved in morphogenesis	6/3788	15/28943	0.00871189	0.0247848	0.0128922	Notch1/Tnfrsf1b/Tgfbr3/Pml/Vdr/Pax2	6	0.00158395
P10	GO:2000095	regulation of Wnt signaling pathway, planar cell polarity pathway	6/3788	15/28943	0.00871189	0.0247848	0.0128922	Abl2/Abl1/Mllt3/Sfrp1/Nkd1/Znrf3	6	0.00158395
P10	GO:2000811	negative regulation of anoikis	6/3788	15/28943	0.00871189	0.0247848	0.0128922	Bcl2/Notch1/Bcl2l1/Src/Tle1/Ntrk2	6	0.00158395
P10	GO:0010799	regulation of peptidyl-threonine phosphorylation	13/3788	49/28943	0.00876047	0.0248672	0.012935	Prkag2/Hnf1a/Cemip/Plk1/Pard3/Phip/Spred2/Rptor/Dmtn/Spry2/Gsk3b/Smad7/Trpc5	13	0.00343189
P10	GO:0045214	sarcomere organization	13/3788	49/28943	0.00876047	0.0248672	0.012935	Ankrd23/Csrp1/Prox1/Neb/Neurl2/Casq2/Akap13/Synpo2l/Ldb3/Myh6/Myh7/Plec/Fhod3	13	0.00343189
P10	GO:0002357	defense response to tumor cell	5/3788	11/28943	0.00891796	0.0250003	0.0130042	Spi1/Klf4/Rbms3/Dlec1/Dapk1	5	0.00131996
P10	GO:0002887	negative regulation of myeloid leukocyte mediated immunity	5/3788	11/28943	0.00891796	0.0250003	0.0130042	Spi1/Rabgef1/Cx3cr1/Bcr/Abr	5	0.00131996
P10	GO:0005513	detection of calcium ion	5/3788	11/28943	0.00891796	0.0250003	0.0130042	Kcnmb2/Stim1/Syt1/Calm1/Ryr2	5	0.00131996
P10	GO:0006517	protein deglycosylation	5/3788	11/28943	0.00891796	0.0250003	0.0130042	Aga/Man1a/Ngly1/Man2a1/Oga	5	0.00131996
P10	GO:0008611	ether lipid biosynthetic process	5/3788	11/28943	0.00891796	0.0250003	0.0130042	Pla2g4a/Pla2g5/Lpcat2/Gnpat/Pex7	5	0.00131996
P10	GO:0014889	muscle atrophy	5/3788	11/28943	0.00891796	0.0250003	0.0130042	Gsn/Mtor/Foxo3/Asb2/Fbxo32	5	0.00131996
P10	GO:0015810	aspartate transmembrane transport	5/3788	11/28943	0.00891796	0.0250003	0.0130042	Slc25a12/Lrrc8d/Slc25a13/Slc25a18/Slc3a1	5	0.00131996
P10	GO:0019227	neuronal action potential propagation	5/3788	11/28943	0.00891796	0.0250003	0.0130042	Cacnb4/Ntrk3/Cntnap1/Nrcam/Ntrk2	5	0.00131996
P10	GO:0034454	microtubule anchoring at centrosome	5/3788	11/28943	0.00891796	0.0250003	0.0130042	Ninl/Hook3/Bbs4/Nin/Gsk3b	5	0.00131996
P10	GO:0035336	long-chain fatty-acyl-CoA metabolic process	5/3788	11/28943	0.00891796	0.0250003	0.0130042	Acsl3/Acot7/Dgat2/Acsl1/Acsl6	5	0.00131996
P10	GO:0038180	nerve growth factor signaling pathway	5/3788	11/28943	0.00891796	0.0250003	0.0130042	Rapgef1/Rapgef2/Ntrk1/Magi2/Kidins220	5	0.00131996
P10	GO:0042118	endothelial cell activation	5/3788	11/28943	0.00891796	0.0250003	0.0130042	Foxp1/Acvrl1/Socs5/Tcf4/Smad4	5	0.00131996
P10	GO:0048382	mesendoderm development	5/3788	11/28943	0.00891796	0.0250003	0.0130042	Ssbp3/Zfp36l1/Bmpr1a/Otx2/Smad4	5	0.00131996
P10	GO:0048617	embryonic foregut morphogenesis	5/3788	11/28943	0.00891796	0.0250003	0.0130042	Epb41l5/Smad3/Acvr2b/Foxp4/Smad2	5	0.00131996
P10	GO:0050774	negative regulation of dendrite morphogenesis	5/3788	11/28943	0.00891796	0.0250003	0.0130042	Rapgef2/Ppp3ca/Cit/Gsk3b/Trpc5	5	0.00131996
P10	GO:0060174	limb bud formation	5/3788	11/28943	0.00891796	0.0250003	0.0130042	Plxna2/Fgfr2/Wnt3/Sox4/Col2a1	5	0.00131996
P10	GO:0071233	cellular response to leucine	5/3788	11/28943	0.00891796	0.0250003	0.0130042	Mtor/Hnf1a/Sesn1/Rptor/Ubr2	5	0.00131996
P10	GO:0071372	cellular response to follicle-stimulating hormone stimulus	5/3788	11/28943	0.00891796	0.0250003	0.0130042	Notch1/Epha8/Ppargc1a/Inhba/Efna5	5	0.00131996
P10	GO:0071415	cellular response to purine-containing compound	5/3788	11/28943	0.00891796	0.0250003	0.0130042	Casq2/Selenon/Trpm2/Ryr2/Slc8a1	5	0.00131996
P10	GO:0072102	glomerulus morphogenesis	5/3788	11/28943	0.00891796	0.0250003	0.0130042	Kirrel3/Ahr/Mtss1/Notch3/Pdgfrb	5	0.00131996
P10	GO:0086100	endothelin receptor signaling pathway	5/3788	11/28943	0.00891796	0.0250003	0.0130042	Bcar3/Bcar1/Ptk2b/Ednrb/Gnaq	5	0.00131996
P10	GO:0099612	protein localization to axon	5/3788	11/28943	0.00891796	0.0250003	0.0130042	Nfasc/Cntnap2/Ank3/Cntnap1/Epb41l3	5	0.00131996
P10	GO:1901977	negative regulation of cell cycle checkpoint	5/3788	11/28943	0.00891796	0.0250003	0.0130042	Mad1l1/Thoc5/Brd4/Ddx39b/Ppp1r10	5	0.00131996
P10	GO:1903431	positive regulation of cell maturation	5/3788	11/28943	0.00891796	0.0250003	0.0130042	Bcl2/Mtor/Ret/Map3k13/Runx1	5	0.00131996
P10	GO:0007635	chemosensory behavior	8/3788	24/28943	0.00897765	0.0250929	0.0130524	Lmx1a/Lmx1b/P2rx3/Ntrk1/Chd7/Atp6v1b1/Prkce/Bbs1	8	0.00211193
P10	GO:0032515	negative regulation of phosphoprotein phosphatase activity	8/3788	24/28943	0.00897765	0.0250929	0.0130524	Mgat5/Ptpa/Cry2/Gnai2/Mprip/Ppp1r9b/Rock2/Cmya5	8	0.00211193
P10	GO:0048485	sympathetic nervous system development	8/3788	24/28943	0.00897765	0.0250929	0.0130524	Nrp2/Ntrk1/Plxna4/Sema3f/Nf1/Sox4/Gdnf/Gfra3	8	0.00211193
P10	GO:0050892	intestinal absorption	12/3788	44/28943	0.00919546	0.0256307	0.0133321	Vil1/Aco1/Ugcg/Epb41/Scarb1/Kcnq1/Enpp7/Vdr/Ezr/Abcg5/Npc1/Tjp2	12	0.0031679
P10	GO:0016239	positive regulation of macroautophagy	18/3788	77/28943	0.0094453	0.0263039	0.0136823	Optn/Pip4k2a/Gpsm1/Lrsam1/Snx30/Vps13d/Ulk1/Hspb8/Cers1/Nod2/Fyco1/Sesn1/Vdac1/Larp1/Wipi1/Sptlc2/Bnip3l/Clec16a	18	0.00475185
P10	GO:0002068	glandular epithelial cell development	11/3788	39/28943	0.00951925	0.0264079	0.0137364	Hnf4a/Cdk6/Rheb/Arntl/Rara/Bmp6/Rarb/Rarg/Spdef/Cdh2/Rfx3	11	0.00290391
P10	GO:0010893	positive regulation of steroid biosynthetic process	9/3788	29/28943	0.00952853	0.0264079	0.0137364	Wnt4/Ppargc1a/Por/Igf1r/Scap/Adora2b/Bmp6/Srebf2/Abcg1	9	0.00237592
P10	GO:0042044	fluid transport	9/3788	29/28943	0.00952853	0.0264079	0.0137364	Ext2/Ahcyl1/Aqp1/Itpr1/Mllt6/Ednrb/Ext1/Aqp4/Slc14a1	9	0.00237592
P10	GO:0046471	phosphatidylglycerol metabolic process	9/3788	29/28943	0.00952853	0.0264079	0.0137364	Pla2g4a/Pla2g2f/Pla2g5/Hadha/Plb1/Pla2g1b/Pgs1/Lclat1/Gpam	9	0.00237592
P10	GO:0048745	smooth muscle tissue development	9/3788	29/28943	0.00952853	0.0264079	0.0137364	Prox1/Eng/Foxp1/Stra6/Nf1/Ahr/Dlg1/Mylk/Pdgfrb	9	0.00237592
P10	GO:0051560	mitochondrial calcium ion homeostasis	9/3788	29/28943	0.00952853	0.0264079	0.0137364	Tgm2/Slc8b1/Disc1/Mcu/Micu1/Anxa6/Slc8a3/Micu2/Prkce	9	0.00237592
P10	GO:0060045	positive regulation of cardiac muscle cell proliferation	9/3788	29/28943	0.00952853	0.0264079	0.0137364	Notch1/Fgf2/Tgfbr3/Fgfr2/Ncam1/Gli1/Bmpr1a/Fgf9/Zfpm2	9	0.00237592
P10	GO:1902932	positive regulation of alcohol biosynthetic process	9/3788	29/28943	0.00952853	0.0264079	0.0137364	Ntsr1/Wnt4/Por/Snca/Scap/Pth1r/Bmp6/Srebf2/Abcg1	9	0.00237592
P10	GO:0002092	positive regulation of receptor internalization	10/3788	34/28943	0.00966306	0.0267222	0.0138999	Magi2/Arrb1/Apela/Pard3/Drd2/Ahi1/Dtnbp1/Angpt1/Vegfa/Tbc1d5	10	0.00263992
P10	GO:0010863	positive regulation of phospholipase C activity	10/3788	34/28943	0.00966306	0.0267222	0.0138999	Abl2/Fgf2/Lpar1/Txk/Hras/Dlc1/Adra1a/Htr2a/Pdgfrb/Gnaq	10	0.00263992
P10	GO:0071539	protein localization to centrosome	10/3788	34/28943	0.00966306	0.0267222	0.0138999	Snx10/Mark4/Mcph1/Hook3/Disc1/Bbs4/Cep131/Pibf1/Golgb1/Gsk3b	10	0.00263992
P10	GO:0009615	response to virus	61/3788	347/28943	0.00976089	0.026981	0.0140345	Stat1/Atg16l1/Bcl2/Gli2/Aim2/Itgb6/Bcl2l1/Cd40/Vapb/Polr3k/Polr3c/Agbl4/Oas3/Crcp/Rnf216/Irf5/Nt5c3/Cd207/Atg7/Usp29/Bcl3/Pou2f2/Ifnl2/Clpb/Htra1/Ifitm1/Irf7/Irf2/Ddx60/Nlrx1/Sin3a/Pml/Smad3/Mst1r/Traf3ip2/Polr3b/Stat2/Ncbp3/Lgals9/Akap1/Ddx1/Trim38/Serinc5/Bnip3l/Skp2/Ext1/Ddx17/Crebbp/Rtp4/Parp9/Senp7/Cxadr/Rrp1b/Treml4/Ppm1b/Riok3/Chuk/Trim8/Gpam/Foxp3/Tlr13	61	0.0161035
P10	GO:0006111	regulation of gluconeogenesis	14/3788	55/28943	0.00977811	0.0269878	0.0140381	Soga1/Hnf4a/Foxo1/Fam3c/Slc35b4/Dgat2/Cry1/Nln/C1qtnf3/Sik1/Gnmt/Kat2b/Ptpn2/Tcf7l2	14	0.00369588
P10	GO:0048701	embryonic cranial skeleton morphogenesis	14/3788	55/28943	0.00977811	0.0269878	0.0140381	Pax5/Fgfr2/Smad3/Mthfd1l/Chst11/Wnt9b/Tgfb3/Gli3/Gas1/Grhl2/Tbx1/Six2/Ndst1/Smad2	14	0.00369588
P10	GO:0048286	lung alveolus development	16/3788	66/28943	0.00978468	0.0269878	0.0140381	Hs6st1/Itgb6/Stk40/Selenon/Fgfr3/Hopx/Fgfr2/Smpd3/Stra6/Tns3/Flt4/Myocd/Tgfb3/Atxn1/Vegfa/Man2a1	16	0.00422386
P10	GO:2000756	regulation of peptidyl-lysine acetylation	19/3788	83/28943	0.00982026	0.0270624	0.0140768	Zfp451/Spi1/Snca/Atg7/Arrb1/Brd7/Kmt2a/Sin3a/Pml/Dip2a/Flcn/Myocd/Kat7/Rps6ka5/Sox4/Dip2b/Smad4/Foxp3/Hdac8	19	0.00501584
P10	GO:0043967	histone H4 acetylation	17/3788	72/28943	0.0103548	0.0284736	0.0148109	Spi1/Phf20/Jade1/Chd5/Actl6b/Atg7/Arrb1/Apbb1/Kmt2a/Bend3/Yeats4/Jade2/Per1/Kat7/Ncoa1/Naa60/Brd4	17	0.00448786
P10	GO:0010862	positive regulation of pathway-restricted SMAD protein phosphorylation	13/3788	50/28943	0.0104518	0.0287151	0.0149366	Eng/Gdf15/Lgals9/Tgfb3/Inhba/Hfe/Bmp6/Gdf10/Gdf2/Bmpr1a/Acvrl1/Acvr1b/Smad4	13	0.00343189
P10	GO:0045806	negative regulation of endocytosis	13/3788	50/28943	0.0104518	0.0287151	0.0149366	Lrsam1/Itgav/Snph/Lrpap1/Ankrd13a/Rabgef1/Necab2/Scamp5/Rin3/Mctp1/Pacsin2/Rubcn/Pacsin1	13	0.00343189
P10	GO:0050852	T cell receptor signaling pathway	28/3788	137/28943	0.0104787	0.0287768	0.0149686	Dennd1b/Cd247/Abl1/Cacnb4/Dgkz/Vtcn1/Shb/Pde4b/Txk/Sppl3/Usp12/Braf/Prkd2/Hras/Fcho1/Cd276/Fyn/Pawr/Tespa1/Lcp2/Skap1/Pde4d/Fyb/Cblb/Ezr/Rftn1/Ptpn2/Foxp3	28	0.00739176
P10	GO:0006885	regulation of pH	22/3788	101/28943	0.0104905	0.0287964	0.0149788	Slc4a3/Bcl2/Gpr39/Slc26a9/Tmem9/Car2/Slc9a1/Slc4a4/Slc4a5/Atp6v1b1/Cckbr/Atp4b/Slc9a5/Atp6v0d1/Dmxl2/Car12/Slc9a9/Agtr1a/Slc9a3/Ednrb/Slc4a8/Nox1	22	0.00580781
P10	GO:0031398	positive regulation of protein ubiquitination	26/3788	125/28943	0.0106245	0.0290996	0.0151365	Rassf5/Inava/Marchf7/Fgfr3/Dcun1d4/Arrb1/Dcun1d3/Plk1/Nod2/Spsb4/Pttg1ip/Cry1/Commd1/Septin4/Trib2/Tbc1d7/Mapk8/Ndfip2/Skp2/Angpt1/Mapk15/Prickle1/Cblb/Ndfip1/Smad7/Btrc	26	0.00686378
P10	GO:0030004	cellular monovalent inorganic cation homeostasis	24/3788	113/28943	0.0106428	0.0290996	0.0151365	Slc4a3/Bcl2/Gpr39/Tmem9/Atp1a2/Car2/Camk2d/Slc9a1/Slc4a4/Slc4a5/Atp6v1b1/Atp1a3/Atp4b/Nr3c2/Slc9a5/Atp6v0d1/Dmxl2/Slc9a9/Slc9a3/Kcnma1/Slc4a8/Tmprss3/Slc8a1/Nox1	24	0.0063358
P10	GO:0006828	manganese ion transport	7/3788	20/28943	0.010702	0.0290996	0.0151365	Trpc3/Atp2c2/Trpm2/Ryr2/Trpc7/Slc39a14/Trpc5	7	0.00184794
P10	GO:0009083	branched-chain amino acid catabolic process	7/3788	20/28943	0.010702	0.0290996	0.0151365	Hibch/Hibadh/Bcat1/Bckdha/Acat1/Bckdhb/Auh	7	0.00184794
P10	GO:0033151	V(D)J recombination	7/3788	20/28943	0.010702	0.0290996	0.0151365	Hmgb1/Foxp1/Polb/Tcf7/Bcl11b/Xrcc6/Prkdc	7	0.00184794
P10	GO:0045623	negative regulation of T-helper cell differentiation	7/3788	20/28943	0.010702	0.0290996	0.0151365	Zbtb7b/Loxl3/Il4ra/Bcl6/Socs5/Smad7/Foxp3	7	0.00184794
P10	GO:0048490	anterograde synaptic vesicle transport	7/3788	20/28943	0.010702	0.0290996	0.0151365	Map2/Madd/Borcs5/Ap3m2/Bloc1s1/Dtnbp1/Ap3b1	7	0.00184794
P10	GO:0050966	detection of mechanical stimulus involved in sensory perception of pain	7/3788	20/28943	0.010702	0.0290996	0.0151365	Ntrk1/Grm8/Bace1/Fyn/Pawr/Itga2/Htr2a	7	0.00184794
P10	GO:0061744	motor behavior	7/3788	20/28943	0.010702	0.0290996	0.0151365	Mfsd2a/Cntnap2/Grcc10/Gabrb3/Ndufs4/Ext1/Slc1a1	7	0.00184794
P10	GO:0071451	cellular response to superoxide	7/3788	20/28943	0.010702	0.0290996	0.0151365	Parp1/Nos3/Sod3/Fbln5/Fancc/Gch1/Sod2	7	0.00184794
P10	GO:0090030	regulation of steroid hormone biosynthetic process	7/3788	20/28943	0.010702	0.0290996	0.0151365	Wnt4/H6pd/Por/Igf1r/Dkk3/Bmp6/Pde8b	7	0.00184794
P10	GO:2000251	positive regulation of actin cytoskeleton reorganization	7/3788	20/28943	0.010702	0.0290996	0.0151365	Abl1/Baiap2l1/Ntrk3/Fes/Hras/Bcas3/Baiap2	7	0.00184794
P10	GO:2000846	regulation of corticosteroid hormone secretion	7/3788	20/28943	0.010702	0.0290996	0.0151365	Cry2/Ptpn11/Cry1/C1qtnf1/Pomc/Agtr1a/Bmp6	7	0.00184794
P10	GO:0016925	protein sumoylation	12/3788	45/28943	0.0110791	0.0300731	0.0156429	Zfp451/Pias3/Uba2/Hmg20a/Pias1/Bcl11a/Cbx4/Ahrr/Zmiz1/Nsmce2/Cbx7/Rangap1	12	0.0031679
P10	GO:0032663	regulation of interleukin-2 production	16/3788	67/28943	0.0113303	0.0307288	0.015984	Abl2/Abl1/Vtcn1/Pde4b/Glmn/Lag3/Prkd2/Nod2/Cd276/Nav3/Sptbn1/Pde4d/Hdac7/Runx1/Ezr/Foxp3	16	0.00422386
P10	GO:1905517	macrophage migration	16/3788	67/28943	0.0113303	0.0307288	0.015984	Gpr35/Hc/Csf1/Mcoln2/B4galt1/Cmklr1/Trpv4/Tafa4/Cd9/Myo9b/Cx3cr1/Bcr/Abr/Ror2/Ptk2b/Ednrb	16	0.00422386
P10	GO:0033627	cell adhesion mediated by integrin	20/3788	90/28943	0.0114431	0.0310214	0.0161362	Itgb6/Itga4/Itgav/Fbn1/Plpp3/Col16a1/Epha8/Ptpn11/Podxl/Ret/Itgal/Adam9/Piezo1/Itga11/Itga9/Itga3/Skap1/Itga2/Ext1/Itgb5	20	0.00527983
P10	GO:1901532	regulation of hematopoietic progenitor cell differentiation	11/3788	40/28943	0.0116112	0.0314635	0.0163661	Notch1/Spi1/Tcf15/Cdk6/Hmgb1/Ap2a2/Flcn/Rara/Zbtb1/Prkdc/Vegfa	11	0.00290391
P10	GO:0046822	regulation of nucleocytoplasmic transport	27/3788	132/28943	0.0116679	0.03159	0.016432	Uhmk1/Ptpn14/Hnf4a/Anp32b/Cabp1/Ptpn11/Mdfic/Gas6/Inpp4b/Uaca/Ppp1r12a/Thoc5/Nf1/Akap1/Dnajc27/Prkd1/Nrde2/Gli3/Pik3r1/Ipo5/Ubr5/Angpt1/Rangap1/Hcls1/Gsk3b/Tcf7l2/Thoc2	27	0.00712777
P10	GO:0010640	regulation of platelet-derived growth factor receptor signaling pathway	8/3788	25/28943	0.0117158	0.0316116	0.0164432	Src/Lrig2/Hip1/Snca/Lrp1/Myocd/Cblb/Ptpn2	8	0.00211193
P10	GO:0015732	prostaglandin transport	8/3788	25/28943	0.0117158	0.0316116	0.0164432	Tnfrsf11a/Pla2g4a/P2rx7/Slco3a1/Slco2a1/Nos2/Map2k6/Abcc4	8	0.00211193
P10	GO:0032288	myelin assembly	8/3788	25/28943	0.0117158	0.0316116	0.0164432	Gpc1/Nfasc/Cd9/Tenm4/Gnpat/Fig4/Cntnap1/Epb41l3	8	0.00211193
P10	GO:0035357	peroxisome proliferator activated receptor signaling pathway	8/3788	25/28943	0.0117158	0.0316116	0.0164432	Ncoa2/Rxra/Lmo3/Actn4/Stard10/Aloxe3/Alox8/Ncoa1	8	0.00211193
P10	GO:0036315	cellular response to sterol	8/3788	25/28943	0.0117158	0.0316116	0.0164432	Rorc/Gramd1a/Ces1a/Ces1b/Gramd1b/Rora/Inhba/Ptch1	8	0.00211193
P10	GO:0097150	neuronal stem cell population maintenance	8/3788	25/28943	0.0117158	0.0316116	0.0164432	Prox1/Foxo1/Mcph1/Hook3/Foxo3/Fancc/Mapk8/Cdh2	8	0.00211193
P10	GO:2000193	positive regulation of fatty acid transport	8/3788	25/28943	0.0117158	0.0316116	0.0164432	Tnfrsf11a/Pla2g4a/Pla2r1/Ntsr1/P2rx7/Acsl1/Acsl6/Map2k6	8	0.00211193
P10	GO:0045833	negative regulation of lipid metabolic process	23/3788	108/28943	0.0118325	0.0318723	0.0165788	Acadl/Adora1/Prox1/Ccdc3/Pip4k2a/Dab2ip/Mfsd2a/Wdtc1/Wnt4/Acacb/Atg7/Crtc3/Dgat2/Dkk3/Sorl1/Lpin1/Lpcat1/Pde8b/Pibf1/Rubcn/Sik1/Alk/Asxl3	23	0.00607181
P10	GO:0045428	regulation of nitric oxide biosynthetic process	17/3788	73/28943	0.011893	0.0319944	0.0166423	Atp2b4/Ass1/Sirpa/Ddah1/Klf4/Mtor/Asl/Akt2/Smpd3/Dnm2/Smad3/Cx3cr1/Rock2/Clu/Ptk2b/Cd47/Sod2	17	0.00448786
P10	GO:0048662	negative regulation of smooth muscle cell proliferation	17/3788	73/28943	0.011893	0.0319944	0.0166423	Klf4/Ctnnbip1/Nos3/Ppargc1a/Gna12/Myocd/Gna13/Tgfb3/Vipr2/Pik3r1/Tafa5/Comt/Sod2/Ppard/Ralbp1/Sf1/Prkg1	17	0.00448786
P10	GO:0000132	establishment of mitotic spindle orientation	10/3788	35/28943	0.0119753	0.0321746	0.0167361	Sapcd2/Gpsm1/Arhgef2/Cdk5rap2/Insc/Plk1/Mcph1/Fbxw11/Ankfn1/Spry2	10	0.00263992
P10	GO:0002063	chondrocyte development	10/3788	35/28943	0.0119753	0.0321746	0.0167361	Sulf2/Rflna/Chsy1/Smpd3/Poc1a/Chst11/Fgf18/Ext1/Rarg/Smad7	10	0.00263992
P10	GO:0046339	diacylglycerol metabolic process	9/3788	30/28943	0.0120633	0.03237	0.0168377	Dgkd/Dgkz/Plb1/Dgat2/Plpp1/Dgkh/Dgkg/Dagla/Gpam	9	0.00237592
P10	GO:0021532	neural tube patterning	13/3788	51/28943	0.0123864	0.0328608	0.017093	Gli2/Ssbp3/Rnf220/Pax7/Hes3/Kdm2b/Ift122/Tbc1d32/Gli3/Gas1/Ptch1/Arl13b/Sufu	13	0.00343189
P10	GO:0030520	intracellular estrogen receptor signaling pathway	13/3788	51/28943	0.0123864	0.0328608	0.017093	Parp1/Ddrgk1/Src/Arid1a/Padi2/Kank2/Cnot2/Zfp366/Skp2/Ddx17/Kmt2d/Lbh/Ppargc1b	13	0.00343189
P10	GO:0045740	positive regulation of DNA replication	13/3788	51/28943	0.0123864	0.0328608	0.017093	Gli2/Bcar3/Faf1/Kctd13/Hras/Gli1/Egfr/Map2k4/Kat7/Lpin1/Mapk8/Brpf3/Stn1	13	0.00343189
P10	GO:0001771	immunological synapse formation	6/3788	16/28943	0.0124175	0.0328608	0.017093	Ephb1/Dock2/Dlg1/Cd6/Dock8/Msn	6	0.00158395
P10	GO:0007512	adult heart development	6/3788	16/28943	0.0124175	0.0328608	0.017093	Chd7/Adra1b/Myh10/Myh6/Myh7/Adra1a	6	0.00158395
P10	GO:0010752	regulation of cGMP-mediated signaling	6/3788	16/28943	0.0124175	0.0328608	0.017093	Pde11a/Adora2b/Rundc3a/Ptk2b/Pde10a/Guca1a	6	0.00158395
P10	GO:0021819	layer formation in cerebral cortex	6/3788	16/28943	0.0124175	0.0328608	0.017093	Dab2ip/Lrp8/Reln/Adgrg1/Gli3/Dcx	6	0.00158395
P10	GO:0021978	telencephalon regionalization	6/3788	16/28943	0.0124175	0.0328608	0.017093	Lhx2/Dmrta2/Adgrg1/Otx2/Six3/Emx2	6	0.00158395
P10	GO:0030238	male sex determination	6/3788	16/28943	0.0124175	0.0328608	0.017093	Nr5a1/Igf1r/Fgf9/Dhh/Map3k4/Sf1	6	0.00158395
P10	GO:0035729	cellular response to hepatocyte growth factor stimulus	6/3788	16/28943	0.0124175	0.0328608	0.017093	Vil1/Bcar1/Lgmn/Adamts12/Crebbp/Gsk3b	6	0.00158395
P10	GO:0038065	collagen-activated signaling pathway	6/3788	16/28943	0.0124175	0.0328608	0.017093	Col4a2/Ubash3b/Itga11/Col1a1/Itga2/Ddr1	6	0.00158395
P10	GO:0042416	dopamine biosynthetic process	6/3788	16/28943	0.0124175	0.0328608	0.017093	Snca/Th/Ddc/Agtr1a/Gch1/Epas1	6	0.00158395
P10	GO:0043951	negative regulation of cAMP-mediated signaling	6/3788	16/28943	0.0124175	0.0328608	0.017093	Pde11a/Lpar1/Pde3a/Rnf157/Pde4d/Pde10a	6	0.00158395
P10	GO:0046541	saliva secretion	6/3788	16/28943	0.0124175	0.0328608	0.017093	Ppp3ca/Aqp1/Tacr1/Tac4/Chrm3/Kcnma1	6	0.00158395
P10	GO:0051044	positive regulation of membrane protein ectodomain proteolysis	6/3788	16/28943	0.0124175	0.0328608	0.017093	Sh3d19/Tnfrsf1b/Rgma/Adam8/Adam9/Snx9	6	0.00158395
P10	GO:0055057	neuroblast division	6/3788	16/28943	0.0124175	0.0328608	0.017093	Arhgef2/Akna/Fgfr2/Dct/Tead3/Fgf13	6	0.00158395
P10	GO:0060831	smoothened signaling pathway involved in dorsal/ventral neural tube patterning	6/3788	16/28943	0.0124175	0.0328608	0.017093	Gli2/Ift122/Tbc1d32/Gli3/Ptch1/Sufu	6	0.00158395
P10	GO:0070885	negative regulation of calcineurin-NFAT signaling cascade	6/3788	16/28943	0.0124175	0.0328608	0.017093	Fhl2/Atp2b4/Mtor/Cmya5/Gsk3b/Rcan1	6	0.00158395
P10	GO:0086103	G protein-coupled receptor signaling pathway involved in heart process	6/3788	16/28943	0.0124175	0.0328608	0.017093	Atp2b4/Src/Pde4b/Akap13/Gnai2/Ramp3	6	0.00158395
P10	GO:1901163	regulation of trophoblast cell migration	6/3788	16/28943	0.0124175	0.0328608	0.017093	Apela/Smurf2/Ago2/Acvr1b/Vegfa/Fbn2	6	0.00158395
P10	GO:1902043	positive regulation of extrinsic apoptotic signaling pathway via death domain receptors	6/3788	16/28943	0.0124175	0.0328608	0.017093	Pea15a/Bmpr1b/Faf1/Sfrp1/Timp3/Trps1	6	0.00158395
P10	GO:1902306	negative regulation of sodium ion transmembrane transport	6/3788	16/28943	0.0124175	0.0328608	0.017093	Atp1a2/Stk39/Camk2d/Agrn/Commd1/Nedd4l	6	0.00158395
P10	GO:2000035	regulation of stem cell division	6/3788	16/28943	0.0124175	0.0328608	0.017093	Mllt3/Fgfr2/Thoc5/Esrrb/Prdm15/Lbh	6	0.00158395
P10	GO:1901654	response to ketone	37/3788	195/28943	0.0124428	0.0329139	0.0171206	Ncoa2/Smyd3/Stk39/Bcl2l1/Src/Adam15/Trim63/Abcb4/Gnai1/Tgfbr3/Hnf1a/Por/Aqp1/Abhd2/Blm/Gas6/Slc12a3/Dcps/Sin3a/Larp1/Acaca/Recql5/Ncoa1/Rock2/Ahr/Tgfb3/Agtr1a/Adcy2/Gdnf/Ugt3a2/Fbxo32/Efna5/Prkce/Mbp/Klf9/Msn/Hdac8	37	0.00976769
P10	GO:0034250	positive regulation of cellular amide metabolic process	33/3788	170/28943	0.0126592	0.0334584	0.0174038	Uhmk1/Rxra/Pld1/Nsun4/Lin28a/Eif4g3/Mtor/Rcc1l/Bcl3/Nod2/Smpd3/Pkm/Nck1/Rbms3/Larp1/Fxr2/Enpp7/Rock2/Akap6/Sox4/Tent4a/Mrps27/Itga2/Samd4/Clu/Ptk2b/Ago2/Poldip3/Prkdc/Abcg1/Ddx39b/Pabpc2/Cpeb3	33	0.00871172
P10	GO:0050766	positive regulation of phagocytosis	20/3788	91/28943	0.0129086	0.0340749	0.0177245	Camk1d/Rapgef1/Sirpa/Pla2g5/Mfge8/Tub/Gas6/Nod2/Dnm2/Rab27a/Bcr/Lrp1/Dock2/Abr/Myo18a/Itga2/Il2rb/Ano6/Cd47/Tulp1	20	0.00527983
P10	GO:0043280	positive regulation of cysteine-type endopeptidase activity involved in apoptotic process	26/3788	127/28943	0.0129968	0.0342792	0.0178308	Stat1/Gsn/Bcl2l11/Anp32b/Hip1/Hmgb1/Snca/Ret/Arrb1/Dlc1/Pml/Uaca/Smad3/Map3k5/Apaf1/Cradd/P2rx1/Ngfr/Prr7/Dapk1/Sox7/Dap/Gramd4/Robo1/Mtch1/Slc1a1	26	0.00686378
P10	GO:0006497	protein lipidation	21/3788	97/28943	0.0130684	0.0344393	0.017914	Rb1cc1/Atg16l1/Hhat/Dpm2/Pigu/Abca1/Ugcg/Ulk1/Atg7/Golga7/Mboat4/Zdhhc2/Pigl/Pgap3/Wipi1/Atg10/Zdhhc20/Zdhhc8/Rabl3/Zdhhc14/Ppm1b	21	0.00554382
P10	GO:0010660	regulation of muscle cell apoptotic process	22/3788	103/28943	0.0131583	0.0346185	0.0180072	Bcl2/Camk2d/Nr4a3/Atg7/Igf1r/Arrb1/Slc7a5/Myocd/Map2k4/E2f3/Agtr1a/Pik3r1/Mapk8/Ptk2b/Lifr/Fbxo32/Gsk3b/Fndc1/Sod2/Ppp1r10/Camk2a/Smad4	22	0.00580781
P10	GO:0062014	negative regulation of small molecule metabolic process	22/3788	103/28943	0.0131583	0.0346185	0.0180072	Acadl/Pid1/Atp2b4/Parp1/Prox1/Rd3/Soga1/Mfsd2a/Wdtc1/Wnt4/Cda/Ppargc1a/Acacb/Fam3c/Dgat2/Dkk3/Cbfa2t3/Cry1/Flcn/Pibf1/C1qtnf3/Sik1	22	0.00580781
P10	GO:0070664	negative regulation of leukocyte proliferation	22/3788	103/28943	0.0131583	0.0346185	0.0180072	Inpp5d/Rassf5/Marchf7/Tmem131l/Zbtb7b/Vtcn1/Pla2g2f/Tnfrsf14/Glmn/Mad1l1/Gpnmb/Cd276/Pawr/Lgals9/Nf1/Ripor2/Dlg5/Bcl6/Dlg1/Cblb/Ndfip1/Foxp3	22	0.00580781
P10	GO:2001242	regulation of intrinsic apoptotic signaling pathway	34/3788	177/28943	0.0134394	0.0353286	0.0183766	Ackr3/Bcl2/Steap3/Parp1/Nacc2/Marchf7/Creb3l1/Mapk8ip1/Bcl2l11/Bcl2l1/Src/Mmp9/Sfpq/Trp73/Epo/Ybx3/Plekhf1/Dapk2/Pik3cb/Nck1/Il20ra/Rtkn2/Pttg1ip/Flcn/Septin4/Spop/Vdac2/Clu/Ccar2/Zfp385a/Sod2/Ralbp1/Ptpn2/Nox1	34	0.00897571
P10	GO:0010624	regulation of Schwann cell proliferation	5/3788	12/28943	0.0136592	0.0356401	0.0185386	Ski/Nf2/Nf1/Gfap/Sox10	5	0.00131996
P10	GO:0010649	regulation of cell communication by electrical coupling	5/3788	12/28943	0.0136592	0.0356401	0.0185386	Casq2/Camk2d/Cabp1/Ank3/Pde4d	5	0.00131996
P10	GO:0014874	response to stimulus involved in regulation of muscle adaptation	5/3788	12/28943	0.0136592	0.0356401	0.0185386	Trim63/Selenon/Scn5a/Ndufs4/Fbxo32	5	0.00131996
P10	GO:0015911	long-chain fatty acid import across plasma membrane	5/3788	12/28943	0.0136592	0.0356401	0.0185386	Slc2a1/Akt2/Irs2/Acsl1/Acsl6	5	0.00131996
P10	GO:0035865	cellular response to potassium ion	5/3788	12/28943	0.0136592	0.0356401	0.0185386	Nek7/Stk39/Dlg2/Nptx1/Mylk	5	0.00131996
P10	GO:0036151	phosphatidylcholine acyl-chain remodeling	5/3788	12/28943	0.0136592	0.0356401	0.0185386	Pla2g4a/Pla2g2f/Lpcat2/Mboat2/Lpcat1	5	0.00131996
P10	GO:0043301	negative regulation of leukocyte degranulation	5/3788	12/28943	0.0136592	0.0356401	0.0185386	Spi1/Rabgef1/Bcr/Abr/Lgals9	5	0.00131996
P10	GO:0060352	cell adhesion molecule production	5/3788	12/28943	0.0136592	0.0356401	0.0185386	Notch1/Myocd/Crebbp/Notch4/Aqp4	5	0.00131996
P10	GO:0060579	ventral spinal cord interneuron fate commitment	5/3788	12/28943	0.0136592	0.0356401	0.0185386	Gli2/Dll4/Gli3/Dmrt3/Sufu	5	0.00131996
P10	GO:0060872	semicircular canal development	5/3788	12/28943	0.0136592	0.0356401	0.0185386	Chd7/Nr4a3/Gli3/Tbx1/Zeb1	5	0.00131996
P10	GO:0071305	cellular response to vitamin D	5/3788	12/28943	0.0136592	0.0356401	0.0185386	Rxra/Mn1/Fes/Kank2/Vdr	5	0.00131996
P10	GO:0098911	regulation of ventricular cardiac muscle cell action potential	5/3788	12/28943	0.0136592	0.0356401	0.0185386	Cacna1c/Ctnna3/Ryr2/Dlg1/Bin1	5	0.00131996
P10	GO:1900244	positive regulation of synaptic vesicle endocytosis	5/3788	12/28943	0.0136592	0.0356401	0.0185386	Bcl2l1/Nlgn1/Abca13/Ppp3cc/Sh3gl1	5	0.00131996
P10	GO:1905962	glutamatergic neuron differentiation	5/3788	12/28943	0.0136592	0.0356401	0.0185386	Casz1/Cntnap2/Irx6/Vsx2/Zhx2	5	0.00131996
P10	GO:2000107	negative regulation of leukocyte apoptotic process	18/3788	80/28943	0.0140185	0.0365625	0.0190185	Slc39a10/Bcl2/Itpkb/Bcl2l1/Rorc/Foxp1/Bcl3/Blm/Irs2/Gas6/Nod2/Bcl11b/St3gal1/St6gal1/Hcls1/Ptcra/Dock8/Gpam	18	0.00475185
P10	GO:0043368	positive T cell selection	11/3788	41/28943	0.0140359	0.0365776	0.0190263	Bcl2/Itpkb/Il6ra/Mtor/Braf/Loxl3/Stat6/Dock2/Bcl11b/Ptpn2/Foxp3	11	0.00290391
P10	GO:0035067	negative regulation of histone acetylation	7/3788	21/28943	0.0142727	0.0371032	0.0192997	Zfp451/Spi1/Snca/Atg7/Sin3a/Foxp3/Hdac8	7	0.00184794
P10	GO:0035584	calcium-mediated signaling using intracellular calcium source	7/3788	21/28943	0.0142727	0.0371032	0.0192997	Selp/Adgrl1/Trpm2/Tenm2/Ryr2/Ntrk2/Dmtn	7	0.00184794
P10	GO:0046325	negative regulation of glucose import	7/3788	21/28943	0.0142727	0.0371032	0.0192997	Pid1/Pea15a/Sh2b2/Cers1/Ahi1/Grb10/Prkca	7	0.00184794
P10	GO:0048569	post-embryonic animal organ development	7/3788	21/28943	0.0142727	0.0371032	0.0192997	Bcl2l11/Klf4/Myo7a/Cdh23/Ahr/Bcl11b/Vegfa	7	0.00184794
P10	GO:1990182	exosomal secretion	7/3788	21/28943	0.0142727	0.0371032	0.0192997	Cops5/Steap3/Atp9a/Atp13a2/Smpd3/Rab27a/Myo5b	7	0.00184794
P10	GO:0006096	glycolytic process	20/3788	92/28943	0.014519	0.0376506	0.0195844	Pfkfb2/Galt/Mtor/Prkag2/Ppargc1a/Slc4a4/P2rx7/Foxk1/Bpgm/Hk2/Tpi1/Cbfa2t3/Pkm/Hk1/Hkdc1/Pfkl/Rptor/Esrrb/Htr2a/Eno4	20	0.00527983
P10	GO:0046638	positive regulation of alpha-beta T cell differentiation	13/3788	52/28943	0.0145857	0.0378036	0.019664	Itpkb/Zbtb7b/Shb/Runx3/Prkcz/Il4ra/Zbtb16/Rara/Gli3/Ap3b1/Runx1/Socs5/Foxp3	13	0.00343189
P10	GO:1904035	regulation of epithelial cell apoptotic process	24/3788	116/28943	0.0145959	0.0378036	0.019664	Bcl2/Abl2/Abl1/Gsn/Pla2r1/Itga4/Cd40/Mtor/Ppargc1a/Btc/Pla2g1b/Braf/Atg7/Pak4/Igf1r/Gas6/Cdh5/Foxo3/Lims1/Col18a1/Spop/Zfp36l1/Angpt1/Ano6	24	0.0063358
P10	GO:0008045	motor neuron axon guidance	10/3788	36/28943	0.0146811	0.0378538	0.0196902	Lhx4/Kif5c/Chn1/Slit2/Plxna4/Foxp1/Sema3f/Ntn1/Rnf165/Slit1	10	0.00263992
P10	GO:0019320	hexose catabolic process	10/3788	36/28943	0.0146811	0.0378538	0.0196902	Pfkfb2/Galt/Foxk1/Tpi1/Pkm/Glb1/Hk1/Pfkl/Galm/Lrp5	10	0.00263992
P10	GO:0043516	regulation of DNA damage response, signal transduction by p53 class mediator	10/3788	36/28943	0.0146811	0.0378538	0.0196902	Smyd2/Marchf7/Pla2r1/Kmt5a/Pcbp4/Pttg1ip/Spred2/Sox4/Zfp385a/Dyrk1a	10	0.00263992
P10	GO:0048009	insulin-like growth factor receptor signaling pathway	10/3788	36/28943	0.0146811	0.0378538	0.0196902	Irs1/Plcb1/Igf1r/Cilp/Phip/Grb10/Igfbp4/Atxn1/Pik3r1/Atxn7	10	0.00263992
P10	GO:0048665	neuron fate specification	10/3788	36/28943	0.0146811	0.0378538	0.0196902	Gli2/Dmrta2/Ntrk3/Olig3/Myt1l/Gli3/Otx2/Tbx1/Dmrt3/Sufu	10	0.00263992
P10	GO:0090312	positive regulation of protein deacetylation	10/3788	36/28943	0.0146811	0.0378538	0.0196902	Zbtb7b/Ncor2/Prkd2/Pml/Lpin1/Prkd1/Jdp2/Bcl6/Dyrk1a/Vegfa	10	0.00263992
P10	GO:1990776	response to angiotensin	8/3788	26/28943	0.0150216	0.0386689	0.0201141	Src/Car2/Ahcyl1/Nr3c2/Adora2b/Rock2/Agtr1a/Camk2a	8	0.00211193
P10	GO:0031116	positive regulation of microtubule polymerization	9/3788	31/28943	0.0150681	0.0386783	0.020119	Pde4dip/Cdk5rap2/Ankrd53/Fes/Nav3/Mapt/Togaram1/Map1b/Mapk8	9	0.00237592
P10	GO:0051957	positive regulation of amino acid transport	9/3788	31/28943	0.0150681	0.0386783	0.020119	Stxbp1/Ntsr1/P2rx7/Slc6a1/Slc7a5/Slc38a3/Adora2a/Dtnbp1/Abat	9	0.00237592
P10	GO:0070233	negative regulation of T cell apoptotic process	9/3788	31/28943	0.0150681	0.0386783	0.020119	Bcl2/Rorc/Bcl3/Blm/Bcl11b/St3gal1/Ptcra/Dock8/Gpam	9	0.00237592
P10	GO:0044706	multi-multicellular organism process	38/3788	204/28943	0.0152199	0.0390523	0.0203136	Serpine2/Pla2g4a/Rxra/Adra2b/Mmp9/B4galt1/Reck/Arid1a/Wnt4/Mtor/Epo/Tacr1/Tead4/Nr2f2/Arntl/Csmd1/Apela/Mmp2/Dazap1/Sh3pxd2b/P2rx1/Lgals9/Smurf2/Hexb/Ctsb/Ppp3cc/Ago2/Vdr/Acvr1b/Comt/Kalrn/Ppard/Cbs/Ddr1/Vegfa/Fbn2/Pcsk5/Klf9	38	0.0100317
P10	GO:0009395	phospholipid catabolic process	14/3788	58/28943	0.0156591	0.0400656	0.0208406	Pla2g4a/Pnpla7/Plcb1/Pld1/Pla2g5/Plb1/Pla2g1b/Scarb1/Smpd3/Lipc/Smpd2/Gdpd1/Enpp7/Pla2g7	14	0.00369588
P10	GO:0042311	vasodilation	14/3788	58/28943	0.0156591	0.0400656	0.0208406	Adora1/Ext2/Adora2a/Adora2b/Kcnma1/Vstm4/Gch1/Ednrb/Ext1/Sod2/Ppard/Vegfa/Ptprm/Prkg1	14	0.00369588
P10	GO:0051155	positive regulation of striated muscle cell differentiation	14/3788	58/28943	0.0156591	0.0400656	0.0208406	Bcl2/Prox1/Mtor/Hopx/Smyd1/Efnb2/Atp11a/Piezo1/Myocd/Akap6/Ccn4/Tbx1/Gsk3b/Ddx39b	14	0.00369588
P10	GO:1905953	negative regulation of lipid localization	14/3788	58/28943	0.0156591	0.0400656	0.0208406	Pla2r1/Itgav/Cry2/Ptpn11/Akt2/Irs2/Ces1a/Ces1b/Cry1/Srebf2/Ppard/Abcg1/Abcg5/Ptpn2	14	0.00369588
P10	GO:0000266	mitochondrial fission	12/3788	47/28943	0.0157225	0.040179	0.0208996	Mtfr1/Ppargc1a/Mcu/Stat2/Cox10/Mapt/Lpin1/Inf2/Ap3b1/Ddhd1/Ralbp1/Ppp2r2b	12	0.0031679
P10	GO:0015804	neutral amino acid transport	12/3788	47/28943	0.0157225	0.040179	0.0208996	Slc43a1/Slc6a9/Slc6a6/Slc6a5/Slc7a5/Slc38a3/Slc43a2/Llgl2/Slc38a1/Slc3a1/Slc3a2/Slc1a1	12	0.0031679
P10	GO:0033138	positive regulation of peptidyl-serine phosphorylation	26/3788	129/28943	0.0157769	0.0403018	0.0209635	Bcl2/Atp2b4/Smyd3/Sh2d3c/Fnip2/Bcar3/Braf/Snca/Ret/Prkd2/Akt2/Ntrk3/Arrb1/Gas6/Phip/Ramp3/Egfr/Rptor/Prkd1/Ntrk2/Spry2/Angpt1/Hcls1/Vegfa/Nrxn1/Tenm1	26	0.00686378
P10	GO:0140056	organelle localization by membrane tethering	18/3788	81/28943	0.0158783	0.040528	0.0210812	Stx6/Stxbp1/Kcnb1/Vapb/Ahcyl1/Exoc4/Exoc6b/Ncam1/Gramd2/Rab8b/Unc13c/Cep290/Syt1/Stx8/Pacs2/Rab3c/Rims2/Camk2a	18	0.00475185
P10	GO:0140014	mitotic nuclear division	54/3788	309/28943	0.0159491	0.0406923	0.0211666	Obsl1/Clasp1/Nsl1/Nek6/Bub1b/Knstrn/Kif3b/Cenpe/Smc2/Cdk5rap2/Kif2c/Arid1a/Cep85/Smarcd3/Fgfr3/Btc/Cit/Actl6b/Mad1l1/Ankrd53/Tgfa/Eps8/Igf1r/Plk1/Lcmt1/Kif22/Fgfr2/Arhgef10/Brd7/Smpd3/Ccsap/Phip/Stag1/Smarcc1/Reep3/Smarcc2/Tom1l2/Smarce1/Togaram1/Dpf3/Ripor2/Kif2a/Pinx1/Pibf1/Nsmce2/Arid2/Racgap1/Espl1/Arid1b/Kat2b/Togaram2/Pdgfrb/Lrp5/Smarca2	54	0.0142555
P10	GO:0034976	response to endoplasmic reticulum stress	46/3788	257/28943	0.0165737	0.0421839	0.0219425	Cops5/Bcl2/Abl1/Dab2ip/Gorasp2/Creb3l1/Bcl2l11/Ddrgk1/Sel1l2/H13/Bcl2l1/Vapb/Usp13/Calr4/Faf1/Ube4b/Rnft2/Pdia4/Itpr1/Brsk2/Scamp5/Pml/Rasgrf1/Nck1/Map3k5/Marcks/Man1a/Ube2g2/Apaf1/Spop/Atg10/Rasgrf2/Thbs4/Pik3r1/Ngly1/Clu/Serp2/Uggt2/Ubac2/Rnf139/Foxred2/Tmem117/Gsk3b/Usp25/Flot1/Ptpn2	46	0.0121436
P10	GO:0040018	positive regulation of multicellular organism growth	11/3788	42/28943	0.0168237	0.0427686	0.0222467	Vil1/Bcl2/Csf1/Chd7/Drd2/Bbs4/Sh3pxd2b/Atp8a2/Dlg1/Ezr/Gpam	11	0.00290391
P10	GO:0043001	Golgi to plasma membrane protein transport	11/3788	42/28943	0.0168237	0.0427686	0.0222467	Acsl3/Cnst/Optn/Macf1/Golga7/Csk/Ank3/Sptbn1/Nsf/Kif13a/Bbs1	11	0.00290391
P10	GO:0060218	hematopoietic stem cell differentiation	11/3788	42/28943	0.0168237	0.0427686	0.0222467	Xrcc5/Bcl2/Tcf15/Mllt3/Cdk6/Ap2a2/Sfrp1/Ext1/Lmbr1l/Sp7/Prkdc	11	0.00290391
P10	GO:0045907	positive regulation of vasoconstriction	13/3788	53/28943	0.0170713	0.0429438	0.0223378	Dbh/Abl1/Shc1/Tbxas1/Tacr1/Mgll/Smad6/Adra1b/Smtnl2/Chrm3/Adra1a/Htr2a/Add3	13	0.00343189
P10	GO:0001574	ganglioside biosynthetic process	6/3788	17/28943	0.0171029	0.0429438	0.0223378	St6galnac4/St6galnac5/St6galnac3/St3gal3/B4galnt1/St3gal1	6	0.00158395
P10	GO:0001886	endothelial cell morphogenesis	6/3788	17/28943	0.0171029	0.0429438	0.0223378	Col24a1/Col18a1/Pecam1/Col22a1/Heg1/Notch4	6	0.00158395
P10	GO:0002431	Fc receptor mediated stimulatory signaling pathway	6/3788	17/28943	0.0171029	0.0429438	0.0223378	Rapgef1/Nr4a3/Rabgef1/Csk/Myo1g/Cd47	6	0.00158395
P10	GO:0002890	negative regulation of immunoglobulin mediated immune response	6/3788	17/28943	0.0171029	0.0429438	0.0223378	Zp3r/Susd4/Parp3/Bcl6/Ndfip1/Foxp3	6	0.00158395
P10	GO:0006337	nucleosome disassembly	6/3788	17/28943	0.0171029	0.0429438	0.0223378	Arid1a/Smarcd3/Smarcc1/Smarcc2/Smarce1/Arid2	6	0.00158395
P10	GO:0006677	glycosylceramide metabolic process	6/3788	17/28943	0.0171029	0.0429438	0.0223378	B3galt1/St6galnac3/Gba2/Ugcg/Psap/Gal3st1	6	0.00158395
P10	GO:0009301	snRNA transcription	6/3788	17/28943	0.0171029	0.0429438	0.0223378	Rpap2/Zfp143/Ell/Ice2/Snapc1/Ice1	6	0.00158395
P10	GO:0010566	regulation of ketone biosynthetic process	6/3788	17/28943	0.0171029	0.0429438	0.0223378	Wnt4/H6pd/Ppargc1a/Pptc7/Dkk3/Bmp6	6	0.00158395
P10	GO:0017014	protein nitrosylation	6/3788	17/28943	0.0171029	0.0429438	0.0223378	Atp2b4/Nos1ap/Ddah1/Nos2/Oxr1/Tbc1d24	6	0.00158395
P10	GO:0019896	axonal transport of mitochondrion	6/3788	17/28943	0.0171029	0.0429438	0.0223378	Trak2/Agbl4/Map6/Actr10/Agtpbp1/Sybu	6	0.00158395
P10	GO:0044320	cellular response to leptin stimulus	6/3788	17/28943	0.0171029	0.0429438	0.0223378	Pid1/Adipor1/Nr4a3/Ugcg/Bbs4/Prmt2	6	0.00158395
P10	GO:0046835	carbohydrate phosphorylation	6/3788	17/28943	0.0171029	0.0429438	0.0223378	Galk2/Fggy/Hk2/Hk1/Hkdc1/Itpk1	6	0.00158395
P10	GO:0046855	inositol phosphate dephosphorylation	6/3788	17/28943	0.0171029	0.0429438	0.0223378	Inpp5a/Mtmr7/Inpp4b/Synj1/Synj2/Ocrl	6	0.00158395
P10	GO:0048268	clathrin coat assembly	6/3788	17/28943	0.0171029	0.0429438	0.0223378	Clta/Hip1/Fcho1/Ap1b1/Nsg2/Ap2b1	6	0.00158395
P10	GO:0051589	negative regulation of neurotransmitter transport	6/3788	17/28943	0.0171029	0.0429438	0.0223378	Ppp1r9a/Braf/Snca/Nf1/Asic1/Gpm6b	6	0.00158395
P10	GO:0055091	phospholipid homeostasis	6/3788	17/28943	0.0171029	0.0429438	0.0223378	Itgb6/Hnf4a/Abca1/Abcg1/Lipg/Gpam	6	0.00158395
P10	GO:0060947	cardiac vascular smooth muscle cell differentiation	6/3788	17/28943	0.0171029	0.0429438	0.0223378	Vangl2/Notch1/Smad6/Myocd/Vegfa/Pdgfrb	6	0.00158395
P10	GO:0071731	response to nitric oxide	6/3788	17/28943	0.0171029	0.0429438	0.0223378	Itgav/Foxo1/Aqp1/Bcar1/Egln1/Mapk8	6	0.00158395
P10	GO:0071801	regulation of podosome assembly	6/3788	17/28943	0.0171029	0.0429438	0.0223378	Gsn/Src/Arhgef2/Mapk8/Asap1/Msn	6	0.00158395
P10	GO:0072672	neutrophil extravasation	6/3788	17/28943	0.0171029	0.0429438	0.0223378	Il1r1/Cd177/Adam8/Pawr/Pecam1/Ripor2	6	0.00158395
P10	GO:1904862	inhibitory synapse assembly	6/3788	17/28943	0.0171029	0.0429438	0.0223378	Gabra2/Cntnap2/Lhfpl4/Gabrb3/Sema4d/Fgf13	6	0.00158395
P10	GO:2000696	regulation of epithelial cell differentiation involved in kidney development	6/3788	17/28943	0.0171029	0.0429438	0.0223378	Mmp9/Wwtr1/Prom1/Wnt9b/Gdnf/Pax2	6	0.00158395
P10	GO:2001034	positive regulation of double-strand break repair via nonhomologous end joining	6/3788	17/28943	0.0171029	0.0429438	0.0223378	Shld1/Kmt5c/Kdm4d/Parp3/Prkdc/Parp9	6	0.00158395
P10	GO:2001185	regulation of CD8-positive, alpha-beta T cell activation	6/3788	17/28943	0.0171029	0.0429438	0.0223378	Mapk8ip1/Zbtb7b/Runx3/Sh3rf1/Hfe/Runx1	6	0.00158395
P10	GO:1903311	regulation of mRNA metabolic process	55/3788	317/28943	0.0172825	0.0433433	0.0225456	Mapkapk2/Cdc73/Traf5/Celf2/Mbnl1/Tent5c/Ahcyl1/Raver2/Elavl4/Pabpc4/Srsf4/Mtor/Srpk2/Srrm4/Igf2bp3/Nova2/Samd4b/Upf1/Fto/Dcps/Pcbp4/Traf3ip2/Ptbp1/Dazap1/Mex3d/Cnot2/Larp1/Cnot8/Fxr2/Rbfox3/Rock2/Zfp36l1/Brf1/Tent4a/Fam172a/Ptcd2/Samd4/Sap18/Mbnl2/Gdnf/Khdrbs3/Ago2/Zc3h3/Ddx17/Tnrc6b/Rbfox1/Igf2bp2/Ncbp2/Dyrk1a/Vegfa/Celf4/Pabpc2/Sf1/Prpf19/Cpeb3	55	0.0145195
P10	GO:0002224	toll-like receptor signaling pathway	25/3788	124/28943	0.0175966	0.0440987	0.0229385	Wdfy1/Mapkapk2/Dab2ip/Lgr4/Cd40/Tlr12/Hmgb1/Tnip3/Irak2/Irf7/Mfhas1/Nod2/Mapkapk3/Tnip1/Lgals9/Ap3b1/Cd180/Gramd4/Flot1/Treml4/Rftn1/Ptprs/Prkce/Tlr13/Rps6ka3	25	0.00659979
P10	GO:0009066	aspartate family amino acid metabolic process	10/3788	37/28943	0.0178173	0.0444905	0.0231423	Ass1/Mthfr/Enoph1/Plod2/Pipox/Adssl1/Bhmt2/Gcat/Gnmt/Got1	10	0.00263992
P10	GO:0036475	neuron death in response to oxidative stress	10/3788	37/28943	0.0178173	0.0444905	0.0231423	Parp1/Tldc2/Nr4a3/Fzd1/Atg7/Trpm2/Oxr1/Tbc1d24/Ralbp1/Slc1a1	10	0.00263992
P10	GO:0045671	negative regulation of osteoclast differentiation	10/3788	37/28943	0.0178173	0.0444905	0.0231423	Inpp5d/Fbn1/Pias3/Sfrp1/Inpp4b/Ubash3b/Nf1/Pik3r1/Tmem178/Tjp2	10	0.00263992
P10	GO:0090313	regulation of protein targeting to membrane	10/3788	37/28943	0.0178173	0.0444905	0.0231423	Kcnb1/Akt2/Cemip/Hras/Fyn/Ank3/Dmtn/Kcne1/Mtcl1/Slc1a1	10	0.00263992
P10	GO:0030071	regulation of mitotic metaphase/anaphase transition	19/3788	88/28943	0.0181203	0.0451937	0.0235081	Nek6/Bub1b/Cenpe/Cdk5rap2/Arid1a/Smarcd3/Actl6b/Mad1l1/Plk1/Lcmt1/Brd7/Smarcc1/Smarcc2/Smarce1/Dpf3/Nsmce2/Arid2/Arid1b/Smarca2	19	0.00501584
P10	GO:0002701	negative regulation of production of molecular mediator of immune response	12/3788	48/28943	0.0185328	0.0459644	0.023909	Rabgef1/Nod2/Nlrx1/Parp3/Tgfb3/Hfe/Angpt1/Prkdc/Bcl6/Ndfip1/Smad7/Foxp3	12	0.0031679
P10	GO:0045761	regulation of adenylate cyclase activity	12/3788	48/28943	0.0185328	0.0459644	0.023909	Cacna1c/Stim1/Adcy7/Drd2/Adcy1/Nf1/Akap6/Vipr2/Cap2/Adcy2/Adgrv1/Cacna1d	12	0.0031679
P10	GO:0090317	negative regulation of intracellular protein transport	12/3788	48/28943	0.0185328	0.0459644	0.023909	Hnf4a/Cabp1/Mdfic/Ube2g2/Nf1/Akap1/Dmtn/Siah3/Ubac2/Angpt1/Rangap1/Kcne1	12	0.0031679
P10	GO:0000096	sulfur amino acid metabolic process	9/3788	32/28943	0.0185886	0.0459644	0.023909	Gclm/Mthfr/Enoph1/Cacna1a/Gclc/Bhmt2/Comt/Cbs/Gnmt	9	0.00237592
P10	GO:0003416	endochondral bone growth	9/3788	32/28943	0.0185886	0.0459644	0.023909	Col9a1/Bnc2/Por/Poc1a/Anxa6/Rara/Rarb/Ext1/Rarg	9	0.00237592
P10	GO:0016242	negative regulation of macroautophagy	9/3788	32/28943	0.0185886	0.0459644	0.023909	Qsox1/Sec22b/Mtor/Lzts1/Rnf41/Usp36/Clec16a/Rubcn/Npc1	9	0.00237592
P10	GO:0030204	chondroitin sulfate metabolic process	9/3788	32/28943	0.0185886	0.0459644	0.023909	Chsy1/Xylt1/Csgalnact1/Spock2/Chst3/Chst11/Arsb/Hexb/Ext1	9	0.00237592
P10	GO:0044030	regulation of DNA methylation	9/3788	32/28943	0.0185886	0.0459644	0.023909	Parp1/Spi1/Kmt2a/Tet1/Dnmt3a/Kdm1b/Grhl2/Gsk3b/Morc1	9	0.00237592
P10	GO:0045742	positive regulation of epidermal growth factor receptor signaling pathway	9/3788	32/28943	0.0185886	0.0459644	0.023909	Dgkd/Adora1/Mmp9/Bcar3/Btc/Hip1/Tgfa/Pde6h/Neurl1a	9	0.00237592
P10	GO:0001975	response to amphetamine	7/3788	22/28943	0.0186181	0.0459644	0.023909	Dbh/Drd2/Adora2a/Adra1b/Asic1/Nr4a1/Slc1a1	7	0.00184794
P10	GO:0006907	pinocytosis	7/3788	22/28943	0.0186181	0.0459644	0.023909	Mapkapk2/Ehd4/Actn4/Dnm2/Mapkapk3/Dock2/Carmil1	7	0.00184794
P10	GO:0008356	asymmetric cell division	7/3788	22/28943	0.0186181	0.0459644	0.023909	Arhgef2/Insc/Zbtb16/Wnt9b/Etv5/Tead3/Fgf13	7	0.00184794
P10	GO:0010039	response to iron ion	7/3788	22/28943	0.0186181	0.0459644	0.023909	Bcl2/Aco1/Snca/Hfe/Bmp6/Abat/Fxn	7	0.00184794
P10	GO:0010522	regulation of calcium ion transport into cytosol	7/3788	22/28943	0.0186181	0.0459644	0.023909	Bcl2/Trpc3/P2rx7/Epo/Cd4/Pml/Oga	7	0.00184794
P10	GO:0010885	regulation of cholesterol storage	7/3788	22/28943	0.0186181	0.0459644	0.023909	Scarb1/Lpl/Ces1a/Ces1b/Srebf2/Ppard/Ehd1	7	0.00184794
P10	GO:0031579	membrane raft organization	7/3788	22/28943	0.0186181	0.0459644	0.023909	Gsn/Dock2/Pacsin2/Dlg1/Flot1/Rftn1/Npc1	7	0.00184794
P10	GO:0060080	inhibitory postsynaptic potential	7/3788	22/28943	0.0186181	0.0459644	0.023909	Ntsr1/Gabrb3/Igsf9b/Adora2a/Glra1/Rims2/Abat	7	0.00184794
P10	GO:0060307	regulation of ventricular cardiac muscle cell membrane repolarization	7/3788	22/28943	0.0186181	0.0459644	0.023909	Nos1ap/Ank2/Cacna2d1/Kcnh2/Kcnq1/Scn5a/Kcne1	7	0.00184794
P10	GO:0071404	cellular response to low-density lipoprotein particle stimulus	7/3788	22/28943	0.0186181	0.0459644	0.023909	Cd9/Lpl/Ces1a/Ces1b/Cdh13/Socs5/Npc1	7	0.00184794
P10	GO:1902992	negative regulation of amyloid precursor protein catabolic process	7/3788	22/28943	0.0186181	0.0459644	0.023909	Spon1/Sorl1/Flot2/Rtn1/Ntrk2/Clu/Bin1	7	0.00184794
P10	GO:2000401	regulation of lymphocyte migration	15/3788	65/28943	0.0189258	0.0465577	0.0242176	Stk39/Itga4/Padi2/Tnfrsf14/Slc8b1/Adam8/Oxsr1/Stk10/Lgals9/Ripor2/Adtrp/Ptk2b/Lrch1/Dock8/Msn	15	0.00395987
P10	GO:0014821	phasic smooth muscle contraction	8/3788	27/28943	0.0189541	0.0465577	0.0242176	P2rx3/Htr1d/Drd2/Tacr2/Kcnma1/Ednrb/Gdnf/Dlg1	8	0.00211193
P10	GO:0036336	dendritic cell migration	8/3788	27/28943	0.0189541	0.0465577	0.0242176	Spi1/Eps8/Gas6/Trpm2/Asb2/Ext1/Ano6/Dock8	8	0.00211193
P10	GO:0045780	positive regulation of bone resorption	8/3788	27/28943	0.0189541	0.0465577	0.0242176	Tnfrsf11a/Src/Car2/Adam8/Plekhm1/Prkca/Dcstamp/Ppargc1b	8	0.00211193
P10	GO:1901223	negative regulation of NIK/NF-kappaB signaling	8/3788	27/28943	0.0189541	0.0465577	0.0242176	Adipor1/Spi1/Rassf2/Uaca/Fbxw11/C1qtnf3/Hdac7/Ppm1b	8	0.00211193
P10	GO:1901984	negative regulation of protein acetylation	8/3788	27/28943	0.0189541	0.0465577	0.0242176	Zfp451/Spi1/Snca/Atg7/Sin3a/Gsk3b/Foxp3/Hdac8	8	0.00211193
P10	GO:1901136	carbohydrate derivative catabolic process	30/3788	156/28943	0.0190059	0.04666	0.0242708	Gpc1/Npl/Upp2/Fgf2/Galt/Gba2/Slc9a1/Cda/Acot7/Nt5c3/Dera/Cemip/Ampd3/Lyve1/Mlycd/Acat1/Hexa/Nt5e/Gpd1l/Man1a/Psap/Stab2/Sgsh/Arsb/Hexb/Ngly1/Adamts12/Dpys/Nudt3/Pde9a	30	0.00791975
P10	GO:0046503	glycerolipid catabolic process	16/3788	71/28943	0.0195118	0.0478534	0.0248915	Pla2g4a/Pnpla7/Plcb1/Pla2g5/Plb1/Scarb1/Mgll/Abhd2/Lpl/Sorl1/Lipc/Gdpd1/Pnpla3/Pla2g7/Lipg/Dagla	16	0.00422386
P10	GO:0001973	G protein-coupled adenosine receptor signaling pathway	5/3788	13/28943	0.0198411	0.0481389	0.0250401	Adora1/Necab2/Gnai2/Adora2a/Adora2b	5	0.00131996
P10	GO:0002087	regulation of respiratory gaseous exchange by nervous system process	5/3788	13/28943	0.0198411	0.0481389	0.0250401	Gls/Adora1/Atp1a2/Nlgn1/Glra1	5	0.00131996
P10	GO:0021604	cranial nerve structural organization	5/3788	13/28943	0.0198411	0.0481389	0.0250401	Nrp2/Kcna2/Plxna4/Sema3f/Pax2	5	0.00131996
P10	GO:0021670	lateral ventricle development	5/3788	13/28943	0.0198411	0.0481389	0.0250401	Pax5/Kdm2b/Aqp1/Tsku/Myh10	5	0.00131996
P10	GO:0030949	positive regulation of vascular endothelial growth factor receptor signaling pathway	5/3788	13/28943	0.0198411	0.0481389	0.0250401	Prkd2/Grb10/Fgf18/Fgf9/Angpt1	5	0.00131996
P10	GO:0030953	astral microtubule organization	5/3788	13/28943	0.0198411	0.0481389	0.0250401	Clasp1/Pde4dip/Limk2/Dlg1/Ezr	5	0.00131996
P10	GO:0032060	bleb assembly	5/3788	13/28943	0.0198411	0.0481389	0.0250401	Lpar3/Lpar1/P2rx7/Ano6/Mylk	5	0.00131996
P10	GO:0033327	Leydig cell differentiation	5/3788	13/28943	0.0198411	0.0481389	0.0250401	Nr5a1/Map7/Amh/Dhh/Sf1	5	0.00131996
P10	GO:0035810	positive regulation of urine volume	5/3788	13/28943	0.0198411	0.0481389	0.0250401	Btc/Drd2/Gnai2/Adora2a/Ednrb	5	0.00131996
P10	GO:0042136	neurotransmitter biosynthetic process	5/3788	13/28943	0.0198411	0.0481389	0.0250401	Dbh/Th/Moxd1/Chat/Dagla	5	0.00131996
P10	GO:0042402	cellular biogenic amine catabolic process	5/3788	13/28943	0.0198411	0.0481389	0.0250401	Dbh/Smox/Moxd1/Dmgdh/Comt	5	0.00131996
P10	GO:0042532	negative regulation of tyrosine phosphorylation of STAT protein	5/3788	13/28943	0.0198411	0.0481389	0.0250401	Hnf4a/Nf2/Ggnbp2/Pibf1/Ptpn2	5	0.00131996
P10	GO:0045472	response to ether	5/3788	13/28943	0.0198411	0.0481389	0.0250401	Plcb1/Abcb4/Hnf1a/Foxp1/Larp1	5	0.00131996
P10	GO:0045603	positive regulation of endothelial cell differentiation	5/3788	13/28943	0.0198411	0.0481389	0.0250401	Notch1/Atoh8/Bmp6/Gdf2/Acvrl1	5	0.00131996
P10	GO:0045628	regulation of T-helper 2 cell differentiation	5/3788	13/28943	0.0198411	0.0481389	0.0250401	Prkcz/Il4ra/Rara/Bcl6/Socs5	5	0.00131996
P10	GO:0048340	paraxial mesoderm morphogenesis	5/3788	13/28943	0.0198411	0.0481389	0.0250401	Hnf1a/Exoc4/Smad3/Bmpr1a/Smad2	5	0.00131996
P10	GO:0051974	negative regulation of telomerase activity	5/3788	13/28943	0.0198411	0.0481389	0.0250401	Src/Cers1/Pml/Parp3/Pinx1	5	0.00131996
P10	GO:0070986	left/right axis specification	5/3788	13/28943	0.0198411	0.0481389	0.0250401	Epb41l5/Notch1/Hspb11/Ift172/Arl13b	5	0.00131996
P10	GO:0099532	synaptic vesicle endosomal processing	5/3788	13/28943	0.0198411	0.0481389	0.0250401	Stx6/Bcl2l1/Itsn2/Ap3b1/Vti1a	5	0.00131996
P10	GO:0140059	dendrite arborization	5/3788	13/28943	0.0198411	0.0481389	0.0250401	Cntnap2/Zfp365/Grip1/Phactr1/Sult4a1	5	0.00131996
P10	GO:0150065	regulation of deacetylase activity	5/3788	13/28943	0.0198411	0.0481389	0.0250401	Ncor2/Prkd2/Prkd1/Mapk8/Vegfa	5	0.00131996
P10	GO:1900121	negative regulation of receptor binding	5/3788	13/28943	0.0198411	0.0481389	0.0250401	Adam15/Ptprf/Rgma/Hfe/Crtac1	5	0.00131996
P10	GO:2000562	negative regulation of CD4-positive, alpha-beta T cell proliferation	5/3788	13/28943	0.0198411	0.0481389	0.0250401	Tnfrsf14/Lgals9/Cblb/Ndfip1/Foxp3	5	0.00131996
P10	GO:2000668	regulation of dendritic cell apoptotic process	5/3788	13/28943	0.0198411	0.0481389	0.0250401	Bcl2/Bcl2l1/Rapgef2/Nr4a3/Gas6	5	0.00131996
P10	GO:0032715	negative regulation of interleukin-6 production	13/3788	54/28943	0.0198645	0.0481402	0.0250408	Inpp5d/Sirpa/Bpi/Bank1/Rabgef1/Arrb1/Gas6/Nlrx1/Csk/C1qtnf3/Socs5/Aqp4/Foxp3	13	0.00343189
P10	GO:0045687	positive regulation of glial cell differentiation	13/3788	54/28943	0.0198645	0.0481402	0.0250408	Serpine2/Notch1/Spint1/Ptpra/Tnfrsf1b/Mtor/Trp73/Rheb/Tenm4/Zfp365/Zfp488/Bin1/Prpf19	13	0.00343189
P10	GO:0061647	histone H3-K9 modification	13/3788	54/28943	0.0198645	0.0481402	0.0250408	Zfp451/Ehmt1/Pax5/Prdm8/Kdm4d/Kmt2a/Bend3/Jarid2/Setdb2/Kat2b/Kdm4b/Smad4/Hdac8	13	0.00343189
P10	GO:0002021	response to dietary excess	11/3788	43/28943	0.0200045	0.0483314	0.0251402	Gpr39/Rasal2/Stk39/Tbl1xr1/Ppargc1a/Trpv4/Cntnap2/Gdf15/Slc12a3/Sorl1/Pnpla3	11	0.00290391
P10	GO:0010453	regulation of cell fate commitment	11/3788	43/28943	0.0200045	0.0483314	0.0251402	Fgf2/Glis1/Pax7/Casz1/Loxl3/Chd4/Gatad2a/Chd3/Sostdc1/Bmpr1a/Spdef	11	0.00290391
P10	GO:0035794	positive regulation of mitochondrial membrane permeability	11/3788	43/28943	0.0200045	0.0483314	0.0251402	Bcl2l11/Bcl2l1/Eya2/Slc9a1/Spg7/Gclc/Rhot1/Vdac2/Bnip3l/Gsk3b/Rhot2	11	0.00290391
P10	GO:0046627	negative regulation of insulin receptor signaling pathway	11/3788	43/28943	0.0200045	0.0483314	0.0251402	Irs1/Pid1/Pip4k2a/Ptprf/Prkcz/Ptpre/Nck1/Grb10/Prkca/Ptpn2/Kank1	11	0.00290391
P10	GO:0048873	homeostasis of number of cells within a tissue	11/3788	43/28943	0.0200045	0.0483314	0.0251402	Bcl2/Ildr2/Notch1/Csf1/Nos3/Add1/Ptpn11/P2rx7/Kmt2a/Rpa1/Vegfa	11	0.00290391
P10	GO:0006520	cellular amino acid metabolic process	46/3788	260/28943	0.0200715	0.0484748	0.0252148	Gls/Hibch/Atp2b4/Sardh/Ass1/Hnf4a/Gatb/Gclm/Kyat3/Ddah1/Dio1/Mthfr/Icmt/Nos3/Enoph1/Asl/Hibadh/Bcat1/Bckdha/Tph1/Tarsl2/Th/Cars/Gpt2/Acat1/Gclc/Bckdhb/Plod2/Txnrd1/Ddc/Pemt/Pipox/Nos2/Adssl1/Fars2/Auh/Bhmt2/Dct/Dpys/Gcat/Abat/Prodh/Comt/Cbs/Gnmt/Got1	46	0.0121436
P10	GO:0032006	regulation of TOR signaling	22/3788	107/28943	0.0200969	0.0484808	0.0252179	Sh3bp4/Rnf152/Tmem127/Lin28a/Reln/Rheb/Depdc5/Gna12/Slc7a1/Arntl/Gas6/Wdr59/Sik3/Fbxo9/Sesn1/Flcn/Rptor/Tbc1d7/Slc38a9/Clec16a/Gsk3b/Ubr2	22	0.00580781
P10	GO:0071901	negative regulation of protein serine/threonine kinase activity	22/3788	107/28943	0.0200969	0.0484808	0.0252179	Abl1/Dab2ip/Mapk8ip1/Prkar1b/Rasip1/Nr2f2/Plk1/Sfrp1/Sorl1/Pik3cb/Dusp7/Myocd/Nf1/Slc8a3/Dtnbp1/Lats2/Spry2/Heg1/Gsk3b/Kat2b/Slc8a1/Lrp5	22	0.00580781
P10	GO:0061912	selective autophagy	18/3788	83/28943	0.0201688	0.0485987	0.0252792	Rb1cc1/Atg16l1/Optn/Lrsam1/Ddrgk1/Snx30/Vps13d/Wdfy3/Ulk1/Hspb8/Smurf1/Cers1/Nod2/Vps13c/Rnf41/Vdac1/Sptlc2/Clec16a	18	0.00475185
P10	GO:0007200	phospholipase C-activating G protein-coupled receptor signaling pathway	21/3788	101/28943	0.0202413	0.0487361	0.0253507	Gpr35/Plcb2/Tgm2/Lpar3/Lpar1/Gpr157/Gnb1/Cmklr1/Cckbr/Ano1/Drd2/Pth1r/Cx3cr1/Grm1/Adra1b/Agtr1a/Adra1a/Htr2a/Ednrb/Fpr3/Gnaq	21	0.00554382
P10	GO:0032147	activation of protein kinase activity	21/3788	101/28943	0.0202413	0.0487361	0.0253507	Abl1/Fbn1/Adra2b/Src/Hnf4a/Il6ra/Prkcz/Hnf1a/Ntrk3/Gas6/Drd2/Chrna3/Acvr2b/Agtr1a/Ptk2b/Pibf1/Angpt1/Card10/Dlg1/Vegfa/Slc1a1	21	0.00554382
P28	GO:0090630	activation of GTPase activity	64/6213	104/28943	1.08435e-18	2.9391e-17	1.11946e-17	Agap1/Rabgap1l/Usp6nl/Ect2/Arhgef26/Arhgap29/Tbc1d1/Evi5/Iqsec3/Ntrk3/Rhog/Evi5l/Sipa1l2/Tbc1d30/Rap1gap2/Abr/Bcas3/Tbc1d16/Sipa1l1/Arhgap22/Tbc1d4/Tbc1d22a/Tiam1/Tbc1d8/Ngef/Dock7/Arhgef10/Arhgap42/Rapgef1/Ralgapa2/Ralgapb/Rcc2/Agap3/Tbc1d14/Arhgap24/Sgsm1/Coro1c/Arhgap25/Akt2/Sipa1l3/Tbc1d9/Mtss2/Bcr/Agap2/Tbc1d10a/Crk/Nedd9/Tbc1d7/Wnt5a/Ptk2b/Sgsm3/Rangap1/Tbc1d22b/Tbc1d5/Tbc1d12/Pip5k1a/Tbc1d…	64	0.010301
P28	GO:0008360	regulation of cell shape	83/6213	159/28943	1.49337e-17	3.55663e-16	1.35467e-16	Fam171a1/Arhgap15/Rnd3/Fmnl2/Epb41/Wdr1/Gna12/Mkln1/Plxna1/Plxnd1/Eps8/Myh14/Rhog/Parva/Dlc1/Cfdp1/Rdx/Epb41l2/Fyn/Rhobtb1/Plxnc1/Gas7/Baiap2/Rhoj/Sema4d/Fermt2/Myo10/Ptk2/Myh9/Vegfa/Epb41l3/Cdc42ep3/Diaph1/Fgd1/Plxna2/Sema4a/Parvb/Hck/Rhoc/Palmd/Lpar1/Pdpn/Rhoh/Kit/Shroom3/Pxn/Wasf3/Strip2/Plxna4/Ptn/Arap1/Arhgef18/Phip/Limd1/Palm/Cdc42se2/Myh10/Crk/Fmnl1/Gna13/Syne3/Rhobtb3/Anxa7/Ptk2b/Dmtn/Rac…	83	0.0133591
P28	GO:2000300	regulation of synaptic vesicle exocytosis	52/6213	84/28943	1.29903e-15	2.37046e-14	9.02871e-15	Rims1/Kcnh1/Cacnb4/Grm8/Braf/Wnt7a/Grm7/Apba2/Chrnb3/Nr3c2/Gipc1/Myo6/Cspg5/Ppfia2/Syt1/Prkca/Nrxn3/Dtnbp1/Adra1a/Htr2a/Rims2/Gsk3b/Grm4/Prkce/Adrb2/Cask/Bcl2l1/Adcy1/Fbxl20/Slc4a8/Apba1/Ncs1/Rims4/Nlgn1/P2rx7/Chrna7/Bace1/Drd2/Stxbp5/Adora2a/Rap1b/Adora2b/Cyth1/Stxbp5l/Prepl/Rap1a/Grin3a/Rims3/Git2/Chrna6/P2rx1/Syp	52	0.00836955
P28	GO:0007156	homophilic cell adhesion via plasma membrane adhesion molecules	63/6213	114/28943	3.20765e-15	5.5858e-14	2.12754e-14	Cdh20/Igsf9/Ptprt/Cdh22/Cdh4/Ptprf/Igsf21/Clstn1/Sdk1/Tenm3/Palld/Cdh8/Cdh13/Fat3/Kirrel3/Cadm1/Nptn/Clstn2/Pik3cb/Cdh23/Pecam1/Cdh6/Celsr1/Igsf11/Nectin3/Cadm2/Robo2/Dscam/Ptprm/Cdh2/Pcdh1/Fat4/Igsf9b/Igfn1/Ccdc141/Vstm2l/Ret/Cdh11/Cdh16/Cdh1/Cdh15/Nectin1/Dscaml1/Prtg/Mypn/Pcdh15/Sdk2/Cdhr3/Nrcam/Pcdh20/Robo1/Dsg2/Obsl1/Nectin4/Cadm3/Pcdh10/Celsr2/Cadm4/Dchs1/Celsr3/Emb/Cdhr1/Plxnb2	63	0.01014
P28	GO:0090090	negative regulation of canonical Wnt signaling pathway	68/6213	135/28943	1.16591e-13	1.74027e-12	6.62842e-13	Tmem131l/Tle1/Mllt3/Ctnnbip1/Wnt5b/Znrf3/Gli3/Lats2/Amer2/Ubac2/Gsk3b/App/Cdh2/Mcc/Frmd8/Dab2ip/Lrp4/Wwtr1/Ankrd6/Invs/Draxin/Ptpro/Nkd1/Rbms3/Shisa6/Ccdc88c/Tle4/Sfrp5/Sox17/Notch1/Rapgef1/Frzb/Jade1/Foxo1/Ptpru/Dkk3/Cyld/Cdh1/Ppp2r3a/Limd1/Lats1/Foxo3/Bicc1/Gli1/Kremen1/Dact1/Tmem170b/Nkd2/Wnt5a/Stk3/Fzd6/Prickle1/Prkn/Apc/Tcf7l2/Sox13/Ctnnd1/Stk4/Siah2/Hdac1/Dact3/Sfrp1/Tle3/Sostdc1/Ror2/Sox10…	68	0.0109448
P28	GO:0030512	negative regulation of transforming growth factor beta receptor signaling pathway	52/6213	93/28943	4.34156e-13	6.06134e-12	2.30867e-12	Pmepa1/Prdm16/Tgfbr3/Smurf1/Snx25/Glg1/Tet1/Sirt1/Chst11/Spred2/Wnt1/Ltbp1/Fbn2/Ldlrad4/Smad7/Emilin1/Peg10/Zbtb7a/Lrp1/Smurf2/Fbn1/Skil/Ski/Strap/Tgfb1i1/Pin1/Dnm2/Sin3a/Smad6/Pbld2/Lemd3/Wfikkn2/Tgfb3/Arid4b/Aspn/Il17rd/Onecut2/Zfp451/Adamtsl2/Spred1/Rbbp4/Hdac1/Pparg/Spred3/Tsku/Bcl9l/Pbld1/Trp53/Adam17/Arid4a/Spry2/Nrros	52	0.00836955
P28	GO:0045494	photoreceptor cell maintenance	31/6213	45/28943	1.18171e-11	1.36321e-10	5.19224e-11	Rp1/Crb1/Ush2a/Abca4/Prom1/Lca5/Cdh23/Spata7/Adgrv1/Rp1l1/Cngb1/Ush1g/Crb2/Map1a/Bbs12/Ush1c/Tub/Clcn3/Nxnl1/Bbs2/Pcdh15/Cep290/Esrrb/Mak/Pde6a/Rho/Cib2/Nxnl2/Cdhr1/Tulp1/Bbs1	31	0.00498954
P28	GO:2000463	positive regulation of excitatory postsynaptic potential	29/6213	41/28943	1.95516e-11	2.2027e-10	8.38973e-11	Rims1/Prkcz/Reln/Wnt7a/Grin2b/Dlg4/Baiap2/Rims2/Grin2a/Gsk3b/Igsf11/App/Adrb2/Pten/Nlgn1/Cux2/Prkar1b/Shank1/Grin2d/Chrna7/Ngfr/Grin2c/Ptk2b/Nrxn1/Ssh1/Nlgn2/Shank3/Tbc1d24/Grk2	29	0.00466763
P28	GO:0051897	positive regulation of protein kinase B signaling	58/6213	118/28943	2.6116e-11	2.91689e-10	1.111e-10	Phlpp1/Ptprj/Src/Pik3ca/Tgfbr1/Pik3cd/Igf1r/Insr/Nrg1/Pik3cb/Specc1l/Gcnt2/Fermt2/Sema5a/Mtdh/Ptk2/Itsn1/Vegfa/Adam8/Osbpl8/Arfgef1/Eng/Lrp2/Thbs1/Fgf2/Egf/Ret/Gas6/Fgfr1/Mfhas1/Mst1r/Cx3cr1/Stox1/Egfr/Rtn4/Ngfr/Phb/Rara/C1qtnf3/Stk3/Angpt1/Hcls1/Nrxn1/Tcf7l2/Igfbp5/Gata3/Lin28a/Mtor/Hpse/Hnf1a/Igf2/Gdf15/Itgb1/Ramp3/C1qtnf1/Pik3cg/Spry2/Hbegf	58	0.00933526
P28	GO:0071277	cellular response to calcium ion	43/6213	78/28943	8.43075e-11	8.88039e-10	3.3824e-10	Kcnh1/Syt13/Kcnb1/Ect2/Syt6/Prkaa2/Braf/Plcg2/Cpne4/Syt1/Adgrv1/Mylk/Cpne5/Syt7/Capn3/Add1/Cpne2/Scn5a/Cpne6/Syt2/Itpkb/Nlgn1/Clic4/Rasal1/Rasa4/Alox5ap/Mef2a/Iqgap1/Syt9/Syt17/Syt8/Trpm2/Gpld1/Mef2c/Crhbp/Syt15/Dmtn/Nrxn1/Fosb/Lgmn/Adcy8/Syt12/Rasgrp2	43	0.00692097
P28	GO:0051491	positive regulation of filopodium assembly	26/6213	36/28943	1.02976e-10	1.07075e-09	4.07834e-10	Myo3b/Tgfbr1/Wasl/Bcas3/Ccr7/Ripor2/Dpysl3/Actr3/Dnm3/Zmynd8/Nlgn1/Plppr5/Cdc42/Agrn/Fscn1/Arap1/Gpm6a/Palm/Tgfb3/Pik3r1/Neurl1a/Fnbp1l/Espn/Rala/Rhoq/Tenm1	26	0.00418477
P28	GO:0032092	positive regulation of protein binding	51/6213	101/28943	1.16309e-10	1.19595e-09	4.5552e-10	Plcl1/Abl2/Rapgef2/Epb41/Hip1r/Hipk2/Plxnd1/Arrb1/Spon1/Hspa4/Mark3/Gsk3b/App/Tiam1/Plcl2/Usp9x/Ramp1/Add1/Lrp1/Psen1/Epb41l5/Actr3/Abl1/Bdnf/Usp33/Agrn/Sppl3/Arhgef7/Pin1/Anxa2/Wnt3a/Dact1/Hfe/Wnt5a/Blk/Stk3/Mfng/Prkn/Pkd1/Ide/Tcf7l2/Mapre1/Stk4/Mmp9/Mapre3/Fam220a/Eif2ak3/Add2/Ppp2cb/Derl1/Pacs1	51	0.00820859
P28	GO:0071320	cellular response to cAMP	27/6213	39/28943	2.13177e-10	2.13111e-09	8.11706e-10	Rapgef2/Kcnq1/Akap7/Akap6/Slc8a3/Pde4d/Hcn1/Slc8a1/Itpr2/Inpp5k/Rapgef1/Akap9/Aqp1/Itpr1/Hcn4/Hcn2/Rap1b/Ahr/Crhbp/Dmtn/Ezr/Itpr3/Igfbp5/Rap1a/Fdx1/Pik3cg/Zfp36l1	27	0.00434573
P28	GO:0051965	positive regulation of synapse assembly	43/6213	80/28943	2.51143e-10	2.46874e-09	9.40306e-10	Stau2/Slitrk3/Ptprd/Ephb2/Clstn1/Grid2/Wnt7a/Ntrk3/Clstn2/Ephb1/Asic2/Prkca/Flrt2/Sema4d/Ntrk2/Dlg5/Slitrk5/Gsk3b/Efna5/Adgrb3/Syndig1/Sema4a/Adgrb1/Actr3/Bdnf/Nlgn1/Adgrl2/Adgrb2/Agrn/Cux2/Lrrtm4/Lrrc4b/Adgre5/Adgrl1/Pik3r1/Il1rap/Nrxn1/Adnp/St8sia2/Nlgn2/Lrrn3/Slitrk1/Thbs2	43	0.00692097
P28	GO:0007528	neuromuscular junction development	35/6213	59/28943	3.10626e-10	3.02592e-09	1.15252e-09	Cacna1s/Cacnb2/Cacnb4/Tnc/Cntnap2/Fgfr2/Col4a1/Sorbs2/Unc13c/Cacna2d2/Cacng2/Etv5/Gsk3b/App/Lrp4/Ky/Als2/Chrna1/Tmeff1/Agrn/Ptn/Pdzrn3/Ppfibp1/Ppfibp2/Unc13a/Nedd4/Utrn/Pmp22/Erbb2/Six4/Kalrn/Snta1/Unc13b/Rer1/Dok7	35	0.00563335
P28	GO:0007628	adult walking behavior	30/6213	47/28943	4.55911e-10	4.35603e-09	1.65914e-09	Epha4/Abl2/Cacnb4/Chd7/Dab1/Gbx1/Hipk2/Atg7/Cacna1c/Cacna1a/Glra1/Mapt/Agtpbp1/Kcnma1/Oxr1/Scn8a/Kcnj10/Scn1a/Abhd12/Glrb/Drd2/Pcdh15/Pmp22/Uchl1/Sptbn4/Hexa/Ndufs4/Klhl1/Npc1/Fxn	30	0.00482859
P28	GO:0060033	anatomical structure regression	17/6213	19/28943	4.66837e-10	4.45386e-09	1.6964e-09	Lef1/Lrp5/Cd248/Flt1/Wnt7b/Gli2/Smad9/Slc17a6/Th/Drd2/Gli1/Smad5/Bmpr1a/Opn4/Opn5/Spi1/Amh	17	0.0027362
P28	GO:0019228	neuronal action potential	33/6213	55/28943	6.56321e-10	6.08247e-09	2.31672e-09	Kcnmb2/Dpp6/Cntnap2/Myh14/Ank3/Pawr/Glra1/Gria1/Cacna1g/Kcnma1/Cacna1i/Scn8a/Cacna1h/Scn5a/Dcdc2a/Fgf12/Gpr35/Scn1a/Rapgef4/Chrna1/Gjd2/Kcnmb3/Kcnc4/Gpr88/P2rx7/Chrna7/Chrnb4/Kcnmb4/Pmp22/Scn4a/Kcna2/Mtor/P2rx1	33	0.00531144
P28	GO:0099560	synaptic membrane adhesion	24/6213	34/28943	1.16936e-09	1.04485e-08	3.97966e-09	Ntng2/Lrrc4c/Slitrk3/Ntng1/Ptprd/Ptprf/Magi2/Nrg1/Cadm1/Mdga2/Gpc6/Epha3/Efna5/Igsf9b/Nlgn1/Lrfn3/Lrrc4b/Pcdh17/Il1rap/Ptprs/Nrxn1/Sparcl1/Slitrk1/Mapk14	24	0.00386287
P28	GO:0045599	negative regulation of fat cell differentiation	34/6213	59/28943	1.62297e-09	1.39995e-08	5.33218e-09	Sort1/Ncor2/Arntl/Nucb2/Zfpm1/Smad3/Rora/Sirt1/Fermt2/Trio/Wnt1/Vegfa/Mkx/Jag1/Wwtr1/Lrp6/Jdp2/Fbn1/Bbs12/Foxo1/Runx1t1/Trpv4/Tgfb1i1/Mmp11/Wnt3a/Trib2/Wnt5a/Zfpm2/Ccn4/Tcf7l2/Gata3/Sirt2/Zfp36l2/Zadh2	34	0.0054724
P28	GO:1900273	positive regulation of long-term synaptic potentiation	22/6213	30/28943	1.81478e-09	1.55504e-08	5.92291e-09	Stau1/Ephb2/Reln/Nptn/Igsf11/App/Eif2ak4/Crtc1/Adcy1/Cpeb3/Creb1/Nos1/Prkar1b/Shisa7/Ptpn5/Chrna7/Zdhhc2/Drd2/Adora2a/Lgmn/Adcy8/Shank3	22	0.00354096
P28	GO:1903078	positive regulation of protein localization to plasma membrane	35/6213	62/28943	2.00516e-09	1.69783e-08	6.46678e-09	Cnst/Ephb2/Dpp6/Rhog/Myo5a/Stac/Sptbn1/Epha3/Myo5b/Lrp1/Acsl3/Actr3/Atp2b4/Clip3/Zdhhc2/Pls1/Egfr/Commd1/Wnt3a/Agr2/Nkd2/Dlg1/Ezr/Nrxn1/Pgrmc1/Vil1/Zdhhc5/Prnp/Rer1/Cln3/Itgb1/Stac3/Ramp3/Itga3/Stac2	35	0.00563335
P28	GO:0008542	visual learning	39/6213	73/28943	2.13833e-09	1.79431e-08	6.83426e-09	Abl2/Tanc1/Meis2/Braf/Cacna1c/Kras/Ndrg4/B3gat1/Nptn/Cck/Sgk1/Adra1b/Atxn1/Rgs14/Pde8b/Adam2/Grin2a/App/Nf1/Hif1a/Dcdc2a/Creb1/Atp1a2/Lrrn4/Kit/Hrh1/Abcc8/Kmt2a/Drd2/Zzef1/Synpo/Mecp2/Cacna1e/Dbh/Ckap5/Mtor/Atp1a3/Itgb1/Syngap1	39	0.00627716
P28	GO:0070374	positive regulation of ERK1 and ERK2 cascade	88/6213	227/28943	2.16261e-09	1.81234e-08	6.90293e-09	Tnfrsf11a/Abl2/Src/Rapgef2/Fbxw7/Notch2/Prkcz/Hmgb1/Braf/Arrb1/Fgfr2/Nrg1/Ndrg4/Pdgfd/Npsr1/Nptn/Oprm1/Serpinf2/Prkca/Gcnt2/Fermt2/Adra1a/Htr2a/App/Vegfa/Garem1/Pten/Ffar4/Cd44/Camk2d/Pla2g5/Ptpn11/Map2k1/Akap12/Lrp1/Dnajc27/Gpr55/Ackr3/Dstyk/Ptprc/Notch1/Rapgef1/Abl1/Fgf2/Pdgfc/Egf/Pdgfra/Trpv4/Mturn/Nod1/Chrna7/Pde8a/Denn2b/Gas6/Mfhas1/Nod2/Necab2/Drd2/Rap1b/Egfr/Scimp/Phb/Rara/Esr2/Fgfr4/Gata4…	88	0.0141638
P28	GO:0090263	positive regulation of canonical Wnt signaling pathway	51/6213	108/28943	2.39545e-09	1.98436e-08	7.55813e-09	Lmx1a/Zeb2/Src/Tbl1xr1/Rnf220/Rbpj/Arntl/Fgfr2/Tnks/Smad3/Csnk1g1/Usp34/Wnk2/Map3k1/Fgf9/Gpc5/Sema5a/Rspo2/Daam2/Csnk1g3/Kank1/Lypd6/Lgr4/Sulf2/Fgf2/Egf/Ruvbl1/Trpm4/Lrrk1/Pin1/Ppp2r3a/Lgr5/Egfr/Wnt3a/Dact1/Zbed3/Ubr5/Csnk1e/Prdm15/Ptk7/Ppm1b/Ttc21b/Fgfr3/Usp47/Sfrp1/Adgra2/Ror2/Ccar2/Scel/Tnks2/Gpc3	51	0.00820859
P28	GO:0097320	plasma membrane tubulation	17/6213	20/28943	2.48359e-09	2.04431e-08	7.78646e-09	Wasl/Atp10a/Whamm/Snx18/Asap1/Snx9/Sh3gl2/Sh3glb1/Plekhm2/Dnm2/Snx33/Bin3/Pacsin2/Bin2/Pacsin1/Fnbp1l/Ehd2	17	0.0027362
P28	GO:0015012	heparan sulfate proteoglycan biosynthetic process	21/6213	29/28943	6.24308e-09	4.84924e-08	1.847e-08	Hs3st4/Hs6st3/Ext1/Ndst1/Hs6st1/Ext2/Hs2st1/Hs3st2/Pxylp1/Hs3st5/Hs3st3b1/Hs3st3a1/Extl3/Tcf7l2/Hs3st1/Ugdh/Xylt1/Glce/Lipc/Tm9sf2/Hs6st2	21	0.00338001
P28	GO:0035024	negative regulation of Rho protein signal transduction	19/6213	25/28943	8.92425e-09	6.75365e-08	2.57236e-08	Cul3/Abl2/Kctd10/Dlc1/Adra1b/Ripor2/Adra1a/Heg1/Kank1/Stmn1/Arhgap42/Scai/Kctd13/Arap3/Arhgap35/Rasip1/Itgb1/Itga3/Bcl6	19	0.0030581
P28	GO:0048013	ephrin receptor signaling pathway	23/6213	34/28943	9.52968e-09	7.15333e-08	2.72459e-08	Epha4/Chn1/Ephb2/Rbpj/Efnb2/Ephb1/Efna2/Anks1b/Sipa1l1/Ptk2/Epha3/Tiam1/Efna5/Ngef/Ptpn11/Nck2/Notch1/Epha8/Nck1/Crk/Cdk5r1/Anks1/Ss18	23	0.00370192
P28	GO:0030514	negative regulation of BMP signaling pathway	32/6213	57/28943	1.17891e-08	8.68828e-08	3.30923e-08	Smurf1/Hipk2/Wnt1/Smad7/Smurf2/Notch1/Abl1/Lrp2/Fbn1/Skil/Spg20/Hjv/Nbl1/Ski/Sorl1/Skor1/Smad6/Lemd3/Wnt5a/Twsg1/Crim1/Skor2/Tcf7l2/Chrdl1/Vwc2l/Trim33/Pparg/Sfrp1/Tob1/Sostdc1/Tmprss6/Lemd2	32	0.00515049
P28	GO:0045666	positive regulation of neuron differentiation	53/6213	119/28943	1.50016e-08	1.09191e-07	4.15892e-08	Brinp2/Lmx1a/Pax6/Ect2/Arhgef2/Brinp1/Dab1/Phox2b/Mmd2/Gdpd5/Ncoa1/Rgs6/Etv5/App/Pcp4/Tcf4/Pten/Dmd/Tcf12/Gli2/Actr3/Prox1/Neurod1/Bdnf/Adra2b/Dnmt3b/Tgif2/Fgf2/Gdf6/Nbl1/Fgfr1/Cdon/Fez1/Sin3a/Ccr5/Rnf112/Mmd/Ngfr/Rara/Timp2/Bmp6/Mef2c/Map1b/Zeb1/Vwc2l/Bmp7/Neurog2/Kdm4a/Heyl/Lin28a/Itgb1/Spag9/Bcl6	53	0.0085305
P28	GO:0070373	negative regulation of ERK1 and ERK2 cascade	41/6213	83/28943	1.70155e-08	1.22474e-07	4.66483e-08	Epha4/Phlpp1/Ephb2/Arrb1/Cnksr3/Ptprr/Spred2/Ranbp9/Wnk2/Rgs14/Smad4/Pten/Dmd/Atf3/Dab2ip/Emilin1/Lif/Ptprc/Rapgef1/Abl1/Lyn/Klf4/Chrna9/Chrna7/Pin1/Csk/Tnip1/Phb/Fbln1/Dlg1/Ezr/Dusp1/Ptpn2/Spred1/Sirpa/Tlr4/Spred3/Vrk3/Dusp4/Timp3/Spry2	41	0.00659907
P28	GO:0060412	ventricular septum morphogenesis	30/6213	53/28943	2.60174e-08	1.83596e-07	6.99287e-08	Tgfb2/Gja5/Tgfbr1/Rbpj/Tgfbr3/Fgfr2/Zfpm1/Robo2/Smad4/Smad7/Nfatc1/Lrp6/Slit3/Prox1/Notch1/Acvr1/Nos3/Slit2/Fgfrl1/Egln1/Tgfbr2/Wnt5a/Bmpr1a/Zfpm2/Robo1/Bmpr2/Hey1/Heyl/Sav1/Hes1	30	0.00482859
P28	GO:1990573	potassium ion import across plasma membrane	28/6213	48/28943	3.08585e-08	2.14948e-07	8.18702e-08	Slc12a6/Kcnq1/Wnk2/Slc12a8/Kcnj10/Kcnj5/Kcnk9/Atp1a2/Kcnj9/Slc12a5/Kcnd3/Slc12a3/Kcnj1/Hcn4/Atp1b3/Hcn2/Kcnj12/Slc12a7/Dlg1/Kcne2/Kcnj6/Kcnj15/Kcnj3/Atp1a1/Kcnh2/Atp1a3/Atp4b/Kcnk5	28	0.00450668
P28	GO:0001662	behavioral fear response	31/6213	56/28943	3.11686e-08	2.16874e-07	8.2604e-08	Npas2/Brinp1/Ephb2/Grm7/Grin2b/Gabra5/Cckbr/Cck/Pde8b/Spire1/Dbi/Fbxl20/Als2/Bcl2/Atp1a2/Dpp4/Bdnf/Nr2e1/Vdac1/Ankfn1/Esr2/Mef2c/Slc1a1/Mecp2/Asic4/Cacna1e/Usp46/Gng7/Rps6kb1/Shank3/Asic1	31	0.00498954
P28	GO:0010842	retina layer formation	18/6213	24/28943	3.18045e-08	2.20588e-07	8.40186e-08	Crb1/Prom1/Sdk1/Hipk2/Fat3/Ahi1/Atp8a2/Ptprm/Megf11/Igfn1/Lhx1/Sdk2/Slc1a1/Obsl1/Fjx1/Hipk1/Foxn4/Rdh13	18	0.00289715
P28	GO:0050919	negative chemotaxis	26/6213	43/28943	3.42296e-08	2.36144e-07	8.99435e-08	Nrp2/Sema6d/Unc5c/Nrg1/Rtn4rl1/Sema4d/Rtn4r/Robo2/Slit1/Sema4a/Slit3/Ntn1/Itgav/Lgr4/Sema3d/Slit2/Plxna4/Sema4b/Ryk/Sema3b/Wnt5a/Nrg3/Robo1/Sema4c/Sema3a/Sema3f	26	0.00418477
P28	GO:0048791	calcium ion-regulated exocytosis of neurotransmitter	17/6213	22/28943	3.65569e-08	2.50069e-07	9.52474e-08	Rims1/Snap25/Syt6/Cacna1a/Unc13c/Syt1/Cadps/Rims2/Syt7/Stxbp1/Syt2/P2rx7/Syt8/Unc13a/Doc2b/Unc13b/Rims3	17	0.0027362
P28	GO:0046330	positive regulation of JNK cascade	47/6213	103/28943	3.82903e-08	2.61375e-07	9.95535e-08	Map4k4/Mapkbp1/Plcb1/Hmgb1/Hipk2/Wnt7a/Sh3rf1/Map3k5/Sh3rf3/Map2k4/Serpinf2/Traf3/Dusp22/Map3k1/App/Dab2ip/Ankrd6/Wnt7b/Traf5/Traf2/Traf1/Rassf2/Map3k7/Cdc42/Trpv4/Taok3/Mturn/Nod1/Cracr2a/Mfhas1/Nod2/Dixdc1/Edar/Mink1/Crk/Ripk1/Wnt5a/Tnfrsf19/Ptk2b/Stk3/Fgd4/Lmnb1/Nox1/Mapk8ip1/Tlr4/Unc5cl/Sh3rf2	47	0.00756478
P28	GO:0035235	ionotropic glutamate receptor signaling pathway	15/6213	18/28943	3.8946e-08	2.64735e-07	1.00833e-07	Grin2b/Grin2a/App/Grik1/Gria2/Grin2d/Cpeb4/Cdk5r1/Grin2c/Ptk2b/Kalrn/Camk2a/Grin3a/Atp1a3/Cln3	15	0.00241429
P28	GO:0030050	vesicle transport along actin filament	16/6213	20/28943	3.94651e-08	2.67982e-07	1.0207e-07	Wasl/Myo5a/Myo5c/Myo6/Myrip/Myo1d/Myo5b/Myo1b/Myo1h/Actn4/Myo1g/Myo1c/Myo19/Myo7b/Fnbp1l/Myo7a	16	0.00257525
P28	GO:0048169	regulation of long-term neuronal synaptic plasticity	23/6213	36/28943	4.87667e-08	3.26354e-07	1.24303e-07	Rims1/Ephb2/Grin2b/Kras/Nptn/Dlg4/Grin2a/App/Grik1/Kcnj10/Snca/Nf1/Bdnf/Kit/Rab8a/Drd2/Camk2b/Synpo/Neurl1a/Grm5/Shank3/Syngap1/Syp	23	0.00370192
P28	GO:0060045	positive regulation of cardiac muscle cell proliferation	20/6213	29/28943	5.44847e-08	3.61261e-07	1.37598e-07	Rbpj/Tgfbr3/Ccnd2/Fgfr2/Nrg1/Ncam1/Ccnb1/Fgf9/Tbx5/Notch1/Fgf2/Fgfr1/Gli1/Mef2c/Bmpr1a/Gata4/Zfpm2/Cdk1/Mapk14/Pim1	20	0.00321906
P28	GO:0042147	retrograde transport, endosome to Golgi	40/6213	84/28943	9.19032e-08	5.87129e-07	2.23628e-07	Rgp1/Evi5/Dennd2a/Erc1/Rab6b/Eipr1/Heatr5a/Gbf1/Vti1a/Atp9a/Ric1/Rab7b/Rab29/Stx6/Tmem87b/Tbc1d14/Rab7/Dennd5a/Vps26b/Gcc2/Trappc10/Tbc1d10a/Vps53/Ube2o/Rhobtb3/Usp7/Tbc1d5/Washc1/Prepl/Slc66a2/Snx12/Ap1s1/Snx3/Vps26a/Vps54/Sgsm2/Cltc/Spag9/Snx2/Rab9	40	0.00643811
P28	GO:0035335	peptidyl-tyrosine dephosphorylation	22/6213	35/28943	1.46534e-07	9.04043e-07	3.44336e-07	Ptprj/Ptprt/Ptprf/Ptpn13/Ptprr/Dusp22/Tns2/Ptpn11/Ptpro/Epm2a/Ptpn12/Ptprz1/Ptpn5/Ptprb/Dusp1/Ptprs/Ptpn2/Dusp5/Eya1/Ubash3b/Dusp7/Dusp18	22	0.00354096
P28	GO:0003184	pulmonary valve morphogenesis	14/6213	17/28943	1.51967e-07	9.3667e-07	3.56763e-07	Tgfb2/Gja5/Notch2/Robo2/Nfatc1/Jag1/Notch1/Nos3/Slit2/Stra6/Smad6/Robo1/Hey1/Heyl	14	0.00225334
P28	GO:0042733	embryonic digit morphogenesis	35/6213	71/28943	1.98138e-07	1.20069e-06	4.57324e-07	Ift52/Ece1/Gna12/Wnt7a/Zbtb16/Chst11/Gli3/Grhl2/Smad4/Lrp5/Gnaq/Fbxw4/Lrp4/Lrp6/Rab23/Gli2/Flvcr1/Notch1/Bcl2l11/Intu/Frem2/Ift122/Tulp3/Tbc1d32/Wdpcp/Wnt5a/Bmpr1a/Fzd6/Ihh/Hdac1/Lmbr1/C2cd3/Ror2/Ift88/Ift140	35	0.00563335
P28	GO:0030199	collagen fibril organization	31/6213	60/28943	2.54852e-07	1.51323e-06	5.76365e-07	Dpt/Tgfb2/Col5a1/Tgfbr1/Loxl1/Col13a1/Adamts2/Serpinf2/Adamts12/Ext1/Tnxb/Mkx/Lmx1b/Emilin1/Acan/Nf1/Rb1/Col2a1/Loxl3/Serpinh1/Anxa2/Adamts7/Crtap/P4ha1/Adamts14/Mmp11/Pxdn/Atp7a/P3h1/Vps33b/Loxl4	31	0.00498954
P28	GO:0051930	regulation of sensory perception of pain	31/6213	60/28943	2.54852e-07	1.51323e-06	5.76365e-07	Adora1/Slc9a1/Nmu/Mgll/Tafa4/Cckbr/Ncam1/Cck/Oprm1/Adrb2/Kcnj10/Ntsr1/Gpr171/Kcnc4/Grm3/Nos1/Prkar1b/Grin2d/Fgfr1/Rtn4/Tac4/Comt/Il33/Il10/Tlr4/Oprd1/Mtor/Grm1/Zfhx2/Ednrb/Grk2	31	0.00498954
P28	GO:0010718	positive regulation of epithelial to mesenchymal transition	27/6213	49/28943	2.72865e-07	1.6107e-06	6.13491e-07	Tgfb2/Lef1/Tgfbr1/Ezh2/Smad3/Gcnt2/Fermt2/Smad4/Jag1/Wwtr1/Notch1/Eng/Crb2/Acvr1/Pdpn/Tgfb1i1/Zfp703/Tgfbr2/Myocd/Tgfb3/Rgcc/Smad2/Tcf7l2/Bmp7/Glipr2/Mtor/Bcl9l	27	0.00434573
P28	GO:0010613	positive regulation of cardiac muscle hypertrophy	24/6213	41/28943	2.73009e-07	1.6107e-06	6.13491e-07	Pde5a/Slc9a1/Ece1/Sirt1/Prkca/Akap6/Adra1a/Ptk2/Pde9a/Camk2d/Nr4a3/Adk/Nr3c1/Parp1/Trpc3/Ppp3ca/Mef2a/Pin1/Rock2/Mef2c/Ccn4/Ddx39b/Mtor/Rock1	24	0.00386287
P28	GO:0045665	negative regulation of neuron differentiation	41/6213	90/28943	2.92103e-07	1.7171e-06	6.54016e-07	Lmx1a/Pbx1/Pax6/Cdk5rap2/Casz1/Phox2b/Cit/Cntn4/Zfp536/Meis1/Gli3/Gsk3b/App/Dmd/Gpr37l1/Eif2ak4/Jag1/Hmg20a/Notch1/Disp3/Hes3/Trp73/Dixdc1/Foxo3/Nr2e1/Rtn4/Wnt3a/Slc6a4/Zhx2/Ttc3/Notch3/Lbx1/Bmp7/Hey1/Rap1gap/Fgfr3/Dtx1/Itgb1/Med1/Hes1/Six3	41	0.00659907
P28	GO:0007026	negative regulation of microtubule depolymerization	22/6213	36/28943	3.00168e-07	1.75812e-06	6.69642e-07	Rp1/Map2/Clasp1/Camsap1/Arhgef2/Specc1l/Nav3/Map6d1/Fgf13/Camsap2/Map1a/Dysf/Camsap3/Clasp2/Gas2l1/Map1b/Atxn7/Bmerb1/Apc/Mid1/Spef1/Stmn2	22	0.00354096
P28	GO:0001974	blood vessel remodeling	29/6213	55/28943	3.51445e-07	2.0255e-06	7.71481e-07	Crb1/Tgfb2/Chd7/Rbpj/Tgfbr3/Adra1b/Abr/Ext1/Vegfa/Epas1/Jag1/Angpt2/Lrp1/Lif/Itga4/Nos3/Eln/Acvr2b/Atg5/Bcr/Nos2/Ahr/Mef2c/Cbs/Atp7a/Bmpr2/Dbh/Nol3/Acvrl1	29	0.00466763
P28	GO:0051480	regulation of cytosolic calcium ion concentration	29/6213	55/28943	3.51445e-07	2.0255e-06	7.71481e-07	Kcnh1/Slc8b1/Grin2b/Myo5a/Trpc1/Cdh23/Atp2b1/Ryr2/Scgn/Trpc7/Atp2b2/Bok/Atp2b4/Myh7b/Trpc3/Trpc4/Cnga1/Slc8a2/Ryr1/Ywhae/Wnt5a/Tmem178/Atp2b3/F2/Hcrtr1/Cln3/Calb2/P2rx1/Adcy8	29	0.00466763
P28	GO:0030866	cortical actin cytoskeleton organization	23/6213	39/28943	4.01777e-07	2.29921e-06	8.75735e-07	Fmnl2/Epb41l1/Ect2/Epb41/Epb41l2/Epb41l3/Fhod3/Coro1c/Pls1/Fmnl1/Llgl2/Rock2/Fmnl3/Dlg1/Ezr/Vil1/Nckap1/Ehd2/Plek/Akap11/Racgap1/Rhoq/Rock1	23	0.00370192
P28	GO:0045879	negative regulation of smoothened signaling pathway	23/6213	39/28943	4.01777e-07	2.29921e-06	8.75735e-07	Prkacb/Gli3/Serpine2/Gpr37l1/Gpr161/Rb1/Wnt7b/Gli2/Ift122/Tulp3/Megf8/Hhip/Prkaca/Rfx4/Gli1/Kctd6/Glis2/Mgrn1/Sufu/Fgfr3/Ptch1/Cdk20/Gpc3	23	0.00370192
P28	GO:0086091	regulation of heart rate by cardiac conduction	23/6213	39/28943	4.01777e-07	2.29921e-06	8.75735e-07	Cacnb2/Hcn3/Gja5/Ank2/Cacna2d1/Cacna1c/Kcnq1/Cacna1g/Hcn1/Cacna1d/Bin1/Kcnj5/Scn5a/Kcnd3/Akap9/Trpm4/Hcn4/Ctnna3/Hcn2/Kcnh6/Kcne2/Dsg2/Kcnh2	23	0.00370192
P28	GO:0007157	heterophilic cell-cell adhesion via plasma membrane cell adhesion molecules	27/6213	50/28943	4.71806e-07	2.65309e-06	1.01052e-06	Crb1/Cdh4/Ptprd/Igsf21/Grid2/Tenm4/Itgal/Tenm3/Cadm1/Tenm2/Nectin3/Cdh2/Fat4/Crb2/Itga4/Nlgn1/Adgrl1/Nectin1/Lgals9/Alcam/Nrxn1/Nectin4/Cadm3/Dchs1/Scarf2/Cxadr/Tenm1	27	0.00434573
P28	GO:0090102	cochlea development	27/6213	50/28943	4.71806e-07	2.65309e-06	1.01052e-06	Epha4/Myo3b/Gabra5/Gabrb3/Kcnq1/Rpgrip1l/Sobp/Tshr/Grhl3/Atp2b2/Gabrb2/Gli2/Frzb/Mcm2/Cecr2/Cdh1/Adam10/Psap/Wnt5a/Ptk7/Zeb1/Eya1/Fgfr3/Dchs1/Ift88/Hes1/Pax2	27	0.00434573
P28	GO:0032012	regulation of ARF protein signal transduction	15/6213	20/28943	4.73381e-07	2.65434e-06	1.011e-06	Map4k4/Iqsec1/Iqsec3/Psd3/Iqsec2/Cyth3/Mapre2/Arfgef1/Arfgef3/Cyth1/Cyth4/Psd4/Git2/Psd2/Psd	15	0.00241429
P28	GO:0032793	positive regulation of CREB transcription factor activity	14/6213	18/28943	5.47539e-07	3.03938e-06	1.15765e-06	Camk1d/Reln/Prkd1/Cacna1d/Vegfa/Crtc1/Adcy1/Lrp8/Lpar5/Crtc3/Crebbp/Prkd2/Adcy8/Adgrf1	14	0.00225334
P28	GO:0120162	positive regulation of cold-induced thermogenesis	43/6213	98/28943	5.48524e-07	3.04224e-06	1.15874e-06	Trpm8/Esrrg/Ehmt1/Elovl6/Mfn2/Prdm16/Ppargc1a/Phox2b/Ksr2/Ache/Igf1r/Acsl1/Grb10/Pemt/Tshr/Vegfa/Epas1/Ppargc1b/Adrb2/Jak2/Ffar4/Dio2/Zfp516/Acadl/Pdgfc/Hadh/Alpl/Ucp2/Appl2/Il4/Il13/Lpin1/Syk/Apc/Adipor1/Dbh/Zbtb7b/Kdm1a/Mfap2/Alms1/Adipor2/Kdm6b/Dync1h1	43	0.00692097
P28	GO:0022038	corpus callosum development	18/6213	27/28943	5.6306e-07	3.11486e-06	1.1864e-06	Zeb2/Szt2/Ephb2/Rpgrip1l/Ulk4/Rtn4rl1/Rtn4r/Atg16l1/Kif21b/Rtn4rl2/Prdm8/Coro1c/Dmxl2/Ryk/Nin/Wdr89/Ptprs/Tsku	18	0.00289715
P28	GO:1902043	positive regulation of extrinsic apoptotic signaling pathway via death domain receptors	13/6213	16/28943	5.8621e-07	3.24016e-06	1.23413e-06	Trps1/Pten/Atf3/Psen2/Thbs1/Skil/Bmpr1b/Faf1/Stk3/Pea15a/Stk4/Sfrp1/Timp3	13	0.00209239
P28	GO:0006884	cell volume homeostasis	22/6213	37/28943	5.8992e-07	3.25511e-06	1.23982e-06	Slc12a6/Slc12a9/Kcnma1/Ano6/Slc12a8/Aqp4/Add1/Slc6a12/Sctr/Lrrc8a/Slc12a5/P2rx7/Aqp1/Kcnn4/Clcn3/Slc12a3/Ccdc51/Slc12a7/Anxa7/Cln3/Shank3/Aqp2	22	0.00354096
P28	GO:2000311	regulation of AMPA receptor activity	17/6213	25/28943	7.64918e-07	4.15003e-06	1.58068e-06	Reln/Gsg1l/Cacng5/Cacng2/Shisa9/Adrb2/Shisa6/Cnih3/Nlgn1/Shank1/Mink1/Cacng4/Mef2c/Nrxn1/Nlgn2/Shisa8/Shank3	17	0.0027362
P28	GO:0021846	cell proliferation in forebrain	21/6213	35/28943	8.6379e-07	4.67471e-06	1.78052e-06	Zeb2/Pax6/Ncor2/Wnt7a/Fgfr2/Hmga2/Gli3/Dock7/Wnt7b/Kif1a/Kif14/Pou3f2/Akna/Fgfr1/Hook3/Disc1/Dixdc1/Wnt3a/Numb/Dct/Six3	21	0.00338001
P28	GO:0006929	substrate-dependent cell migration	19/6213	30/28943	8.88769e-07	4.78193e-06	1.82136e-06	Abl2/Adam8/Ntn1/Itga2/Epb41l5/Ptprc/Epha8/Slit2/Fgfr1/Itga11/Nck1/Myh10/Fmnl1/Fbln1/Robo1/Anks1/Ston1/Shtn1/Stk4	19	0.0030581
P28	GO:0007616	long-term memory	24/6213	43/28943	9.1388e-07	4.90481e-06	1.86817e-06	Snap25/Camk2n1/Prkcz/Reln/Tacr1/Ccnd2/Sgk1/Gria1/Rgs14/Ntrk2/Btbd9/Eif2ak4/Adcy1/Cpeb3/Lrrn4/Shank1/Trpm4/Drd2/Crebbp/Ehmt2/Mecp2/Chst10/Mtor/Adcy8	24	0.00386287
P28	GO:0030501	positive regulation of bone mineralization	25/6213	46/28943	1.06539e-06	5.62478e-06	2.14239e-06	Rxra/Acvr2a/Smad3/Atp2b1/Adgrv1/Ano6/Slc8a1/Fbn2/Adrb2/Gpm6b/Acvr1/Bmpr1b/P2rx7/Ptn/Nell1/Cd276/Acvr2b/Bmp6/Mef2c/Bmpr1a/Bmpr2/Bmp7/Fgfr3/Fam20c/Vdr	25	0.00402382
P28	GO:1905606	regulation of presynapse assembly	22/6213	38/28943	1.11646e-06	5.88482e-06	2.24144e-06	Ntng2/Slitrk3/Ptprd/Grid2/Wnt7a/Ntrk3/Mdga2/Slitrk5/Gpc6/Farp1/App/Snca/Nlgn1/Lrfn3/Lrrc4b/Wnt3a/Il1rap/Ptprs/Nrxn1/Il1rapl2/Nlgn2/Slitrk1	22	0.00354096
P28	GO:2000310	regulation of NMDA receptor activity	18/6213	28/28943	1.25882e-06	6.5976e-06	2.51292e-06	Slc6a9/Ephb2/Reln/Ppargc1a/Oprm1/Dlg4/Rgs9/Dapk1/Rasgrf2/Grin2a/Nlgn1/Rph3a/Mef2c/Crhbp/Ptk2b/Ifngr2/Nrxn1/Rasgrf1	18	0.00289715
P28	GO:0051968	positive regulation of synaptic transmission, glutamatergic	23/6213	41/28943	1.36623e-06	7.09739e-06	2.70328e-06	Tnr/Reln/Grin2b/Cckbr/Shank2/Cacng5/Dtnbp1/Ntrk2/Cacng2/Grin2a/Iqsec2/Stxbp1/Nlgn1/Grin2d/Adora2a/Ngfr/Cacng4/Grin2c/Ptk2b/Nrxn1/Nlgn2/Ror2/Shank3	23	0.00370192
P28	GO:1902476	chloride transmembrane transport	28/6213	55/28943	1.4166e-06	7.34136e-06	2.79621e-06	Ano3/Slc12a6/Slc12a9/Ano2/Gabrg3/Gabra5/Gabrb3/Ano1/Glra1/Ano6/Slc12a8/Gabrr3/Gabrb2/Slc4a8/Ano7/Lrrc8a/Slc12a5/Glrb/Gabrd/Slc6a1/Clcn3/Slc12a3/Gabrg2/Slc12a7/Slc1a1/Gabrr2/Gabrr1/Gabrb1	28	0.00450668
P28	GO:1905515	non-motile cilium assembly	35/6213	76/28943	1.54219e-06	7.9604e-06	3.03199e-06	Rp1/Ift52/Kcnq1/Rpgrip1l/Poc1a/Ahi1/Septin9/Ift57/Kcnj10/Ccdc13/Cep350/Bbs7/Intu/Tmem67/Ift122/Bbs2/Disc1/Dnm2/Map4/Tbc1d32/Pcdh15/Cep290/Ttc8/Mak/Pibf1/Arl13b/Cc2d2b/Mapre1/Ift80/Cc2d2a/Gfy/C2cd3/Ift88/Ift140/Bbs1	35	0.00563335
P28	GO:0042632	cholesterol homeostasis	42/6213	98/28943	1.57989e-06	8.12263e-06	3.09378e-06	Malrd1/Abcb11/Dgat2/Gramd1b/Rora/Sirt1/Srebf2/Lrp5/Ehd1/Raly/Ephx2/Lima1/Gpr39/Hnf4a/Mttp/Abca1/Ttc39b/Angptl3/Pcsk9/Ldlrap1/Scarb1/Commd1/Ncor1/Acox1/Npc2/Mylip/Fgfr4/Soat2/Abcg1/Lipg/Nr5a2/Commd9/Alms1/Tsku/Lamtor1/Lpl/Lipc/Sec24a/Med13/Nfe2l1/Cyp39a1/Npc1	42	0.00676002
P28	GO:0010719	negative regulation of epithelial to mesenchymal transition	21/6213	36/28943	1.65286e-06	8.47091e-06	3.22644e-06	Epha4/Mark1/Tgfb2/Tgfbr3/Pawr/Spred2/Usf3/Vegfa/Ldlrad4/Pten/Dab2ip/Trim62/Il17rd/Tsc2/Adipor1/Gata3/Spred1/Dact3/Spred3/Sfrp1/Spry2	21	0.00338001
P28	GO:0007216	G protein-coupled glutamate receptor signaling pathway	12/6213	15/28943	2.23209e-06	1.12089e-05	4.2693e-06	Grik3/Grid2ip/Grm8/Grm7/Grm4/Homer2/Grm3/Trpm1/Grm2/Dagla/Grm5/Grm1	12	0.00193143
P28	GO:0031000	response to caffeine	12/6213	15/28943	2.23209e-06	1.12089e-05	4.2693e-06	Tmem38b/Prkaa2/Ryr2/Slc8a1/Fkbp1a/Ryr1/Tmem38a/Adora2a/Irs1/Casq2/Selenon/Gnal	12	0.00193143
P28	GO:0048681	negative regulation of axon regeneration	12/6213	15/28943	2.23209e-06	1.12089e-05	4.2693e-06	Epha4/Tnr/Neo1/Rtn4rl1/Rtn4r/Pten/Lrig2/Rgma/Kremen1/Ptprs/Xylt1/Inpp5f	12	0.00193143
P28	GO:0048146	positive regulation of fibroblast proliferation	35/6213	77/28943	2.2457e-06	1.12598e-05	4.28867e-06	Pdgfd/Hmga2/Ccnb1/Rnaseh2b/Wnt1/Cd248/Btc/Pml/Lif/Abl1/Fndc3b/Pdgfc/Egf/Cdk6/Pdgfra/Ptprz1/Aqp1/Gas6/Anxa2/Phip/Egfr/Il13/Ngfr/Cdc6/Xrcc4/Zmiz1/Wnt5a/Fbln1/Pdgfrb/Icmt/Pla2g1b/Rasgrf1/Ndufs4/Prkdc/Grk2	35	0.00563335
P28	GO:0014068	positive regulation of phosphatidylinositol 3-kinase signaling	34/6213	74/28943	2.31086e-06	1.15597e-05	4.4029e-06	Tgfb2/Ror1/Reln/Igf1r/Ntrk3/Insr/Pdgfd/Fyn/Sirt1/Serpina12/Sema4d/Ntrk2/Ptk2/Ppard/Vegfa/Jak2/Adora3/Flt1/Pik3ap1/Prr5l/Fgf2/Pdgfc/Egf/Nedd4/Unc5b/Agap2/Erbb2/Rara/Angpt1/Prr5/Hcls1/Pdgfrb/F2/Ror2	34	0.0054724
P28	GO:0014059	regulation of dopamine secretion	23/6213	42/28943	2.40618e-06	1.18896e-05	4.52855e-06	Syt13/Syt6/Myo5a/Syt1/Dtnbp1/Htr2a/Pcp4/Syt7/Snca/Syt2/Pink1/Htr6/Syt9/Syt17/Syt8/Drd2/Grm2/Rtn4/Syt15/Abat/Kcna2/Chrna6/Syt12	23	0.00370192
P28	GO:1903861	positive regulation of dendrite extension	18/6213	29/28943	2.65041e-06	1.29972e-05	4.95044e-06	Rims1/Slc23a2/Smurf1/Syt1/Rnf157/Rims2/Cpne5/Nedd4l/Cpne6/Syt2/Sh3glb1/Rasal1/Picalm/Syt17/Unc13a/Itsn2/Prkn/Mecp2	18	0.00289715
P28	GO:0098719	sodium ion import across plasma membrane	15/6213	22/28943	3.33473e-06	1.62424e-05	6.18646e-06	Slc9a1/Slc5a1/Slc9a5/Slc9a9/Slc8a1/Scn5a/Slc9a7/Slc6a1/Trpm4/Hcn4/Hcn2/Slc34a1/Scnn1a/Scnn1g/Slc9a3	15	0.00241429
P28	GO:0042475	odontogenesis of dentin-containing tooth	40/6213	94/28943	3.43573e-06	1.66467e-05	6.34048e-06	Wnt6/Wnt10a/Acvr2a/Itgb6/Lama5/Lef1/Stim1/Nf2/Slc24a4/Edaradd/Gli3/Rspo2/Lrp4/Lrp6/Ankrd11/Wnt7b/Cnnm4/Gli2/Bcl2l11/Slc4a2/Pdgfra/Smpd3/Nectin1/Wdr72/Acvr2b/Edar/Nfic/Ngfr/Bcl11b/Jag2/Bmpr1a/Apcdd1/Tcf7l2/Bmp7/Hdac1/Fam20c/Hand1/Sostdc1/Ift88/Chuk	40	0.00643811
[truncated: 1,126 more rows]
