# Supplementary material for: Aerobic glycolysis and lactate regulate histone H3K18Lactylation occupancy to fine-tune gene expression in developing and mature retina
Source: bioRxiv. 2025 Apr 20:2025.04.17.649437. Preprint. [Version 1] doi: 10.1101/2025.04.17.649437 (PMC12190749; doi:10.1101/2025.04.17.649437)
Supplement: Supplement 2 — Table S1. KLa peptide mass spectrometry results, related to Figure 2B Table S2-S4. FGE results from H3K18La binding in promoter, enhancer, and gene body, related to Figure S1B Table S5. FGE results from dynamic active histone mark (H3K4me3 and H3K27Ac) co-occupancy with H3K18La, related to Figure 4H Table S6. FGE results from H3K18La peaks unique to retina, related to Figure 4J Table S7. Differential binding analysis results, related to Figure 2B Table S8. FGE results from H3K18La peak quantitation correlated with RNA-seq expression, related to Figure S2F Table S9. FGE results from dynamic active histone mark (H3K4me3 and H3K27Ac) co-occupancy with H3K18La with positive correlation to RNA-seq, related to Figure 2E Table S10. RNA-seq differential expression analysis results related to Figure 3F Table S11-S19. TF motif analysis, related to Figure S4 [file media-2.zip › Table S5.xlsx]

## Sheet: Sheet1
Cluster	ID	Description	GeneRatio	BgRatio	pvalue	p.adjust	qvalue	geneID	Count
P4_all3	GO:0016055	Wnt signaling pathway	140/3206	391/16284	3.79157e-14	1.741e-10	1.35586e-10	Abl2/Amer2/Amfr/Amotl1/Amotl2/Apc/App/Arl6/Arntl/Axin2/Bambi/Bcl9l/Bicc1/Btrc/Ccdc88c/Cdc73/Cpe/Csnk1e/Csnk1g2/Csnk1g3/Csnk2a2/Cthrc1/Ctnnbip1/Cul3/Cyld/Daam1/Dab2ip/Dact3/Ddit3/Ddx3x/Dlx3/Egfr/Egr1/Epm2a/Ext1/Fam53b/Fbxw11/Fgf9/Foxo3/Frat1/Frat2/Fzd1/Fzd5/Fzd6/Fzd8/G3bp1/Gli3/Gnaq/Gprc5b/Grb10/Gsk3b/Hbp1/Hdac2/Hmga2/Jade1/Kank1/Klf15/Klf4/Kpna1/Lgr4/Lrp4/Lrp6/Lrrk2/Lypd6/Macf1/Map3k1/Mapk14/Mark…	140
P4_all3	GO:0198738	cell-cell signaling by wnt	140/3206	393/16284	6.00295e-14	1.741e-10	1.35586e-10	Abl2/Amer2/Amfr/Amotl1/Amotl2/Apc/App/Arl6/Arntl/Axin2/Bambi/Bcl9l/Bicc1/Btrc/Ccdc88c/Cdc73/Cpe/Csnk1e/Csnk1g2/Csnk1g3/Csnk2a2/Cthrc1/Ctnnbip1/Cul3/Cyld/Daam1/Dab2ip/Dact3/Ddit3/Ddx3x/Dlx3/Egfr/Egr1/Epm2a/Ext1/Fam53b/Fbxw11/Fgf9/Foxo3/Frat1/Frat2/Fzd1/Fzd5/Fzd6/Fzd8/G3bp1/Gli3/Gnaq/Gprc5b/Grb10/Gsk3b/Hbp1/Hdac2/Hmga2/Jade1/Kank1/Klf15/Klf4/Kpna1/Lgr4/Lrp4/Lrp6/Lrrk2/Lypd6/Macf1/Map3k1/Mapk14/Mark…	140
P4_all3	GO:0016358	dendrite development	111/3206	289/16284	8.80627e-14	1.741e-10	1.35586e-10	Abi1/Abi2/Abl2/Actr2/Actr3/Adgrb3/Akap5/App/Arhgap44/Asap1/Bhlhb9/Cacna1a/Camk1d/Caprin1/Carm1/Cdk5r1/Chrna3/Cobl/Crebbp/Ctnna2/Cyth2/D16Ertd472e/Dab1/Dab2ip/Dclk1/Dhx36/Dlg5/Dnm3/Dscam/Epha4/Ephb2/Ephb3/Ezh2/Farp1/Fat3/Foxo6/Fstl4/Fyn/Gpr37/Grip1/Gsk3b/Hdac2/Hnrnpk/Id1/Igsf9/Iqsec1/Itgb1/Itsn1/Kif1a/Klf7/Lpar1/Lrp4/Lrp8/Lrrk2/Lzts1/Map1b/Map2/Map6/Mapk6/Mapk8/Marcks/Mark1/Mef2a/Met/Mfn2/Myo6/Ned…	111
P4_all3	GO:0001649	osteoblast differentiation	75/3206	177/16284	3.58063e-12	3.87122e-09	3.01483e-09	A430033K04Rik/Acvr1/Acvr2a/Acvr2b/Apc/Asf1a/Axin2/Bambi/Bmp3/Bmpr1a/Bmpr1b/Bmpr2/Cdk6/Chrd/Cited1/Crim1/Cthrc1/Ctnnbip1/Fbxo5/Fgf9/Fhl2/Fignl1/Fzd1/Gabbr1/Gli2/Gli3/Gnas/Gsk3b/H3f3a/Hdac4/Hdac7/Hey1/Hira/Id1/Id2/Il6st/Jag1/Junb/Jund/Lgr4/Lmna/Lrp3/Map3k7/Mapk14/Mef2d/Noct/Npnt/Prkaca/Prkd1/Ptch1/Ptk2/Rassf2/Rest/Rorb/Satb2/Scube2/Scube3/Sema4d/Sfrp1/Sfrp2/Ski/Smad1/Smad3/Smad4/Smoc1/Sox11/Suco/Te…	75
P4_all3	GO:0051960	regulation of nervous system development	158/3206	493/16284	2.83146e-11	1.67934e-08	1.30784e-08	Actr2/Actr3/Adgrb3/Adgrl1/Adgrl2/Adgrl3/Akap5/Appl2/Arntl/Bhlhb9/Bhlhe40/Bhlhe41/Bmpr1a/Bmpr2/Caprin1/Cd24a/Cdh4/Cers2/Cip2a/Ctdsp1/Cxcr4/Dab1/Dhx36/Dicer1/Dip2b/Dlg5/Dll1/Dock7/Dscam/Dusp10/Enpp2/Epha4/Ephb2/Ephb3/Etv5/Ezh2/Fgf13/Flrt2/Fn1/Fstl4/Fxn/Gli3/Gsk3b/Hap1/Hdac2/Hey1/Hey2/Heyl/Hif1a/Hltf/Hmga2/Hmgb2/Id1/Id2/Il6st/Itgb1/Jam2/Kdr/Kifap3/Kit/Kras/Lhx2/Lingo1/Lpin1/Lrp4/Lrp6/Lrp8/Lrrn1/Macf…	158
P4_all3	GO:0050767	regulation of neurogenesis	135/3206	408/16284	7.19005e-11	3.28032e-08	2.55465e-08	Actr2/Actr3/Akap5/Appl2/Arntl/Bhlhb9/Bhlhe40/Bhlhe41/Bmpr1a/Bmpr2/Caprin1/Cd24a/Cdh4/Cers2/Cip2a/Ctdsp1/Cxcr4/Dab1/Dhx36/Dicer1/Dip2b/Dll1/Dock7/Dscam/Dusp10/Enpp2/Epha4/Ephb2/Etv5/Ezh2/Fgf13/Fn1/Fstl4/Fxn/Gli3/Gsk3b/Hap1/Hdac2/Hey1/Hey2/Heyl/Hif1a/Hltf/Hmga2/Hmgb2/Id1/Id2/Il6st/Itgb1/Kdr/Kifap3/Kit/Kras/Lhx2/Lingo1/Lrp4/Lrp8/Macf1/Man2a1/Map1b/Map2/Map3k13/Map6/Mapk8/Marcks/Mbp/Megf8/Met/Mfn2/My…	135
P4_all3	GO:0007264	small GTPase mediated signal transduction	127/3206	384/16284	2.72718e-10	9.51466e-08	7.40983e-08	Abi2/Abl2/Adcyap1r1/Akap13/Amot/Arfgef1/Arhgap12/Arhgap18/Arhgap24/Arhgap28/Arhgap31/Arhgap35/Arhgap42/Arhgap44/Arhgef10/Arl6/Arrb1/Bcl6/Bnip2/Ccdc88c/Cdc42ep3/Cdh13/Cdon/Cgnl1/Chn1/Cnksr1/Csf1/Ctnnal1/Cul3/Cyth1/Cyth2/Dab1/Dab2ip/Dennd3/Dennd4b/Dennd4c/Dgkz/Dlc1/Dock3/Dock7/Dock9/Ephb2/F2r/Farp2/Flcn/G3bp2/Gdi2/Gna13/Heg1/Icmt/Iqsec1/Iqsec3/Itgb1/Itpkb/Itsn1/Jun/Kank1/Kras/Ksr1/Lpar1/Madd/Map4k4…	127
P4_all3	GO:0016311	dephosphorylation	104/3206	299/16284	4.9615e-10	1.63482e-07	1.27316e-07	Akap1/Alpl/Bcl2/Btrc/Calm1/Calm2/Calm3/Camta1/Cdc14a/Cry2/Ctdsp1/Ctdsp2/Dlc1/Dnajc6/Dusp10/Dusp22/Dusp23/Dusp26/Dusp4/Dusp5/Dusp6/Dusp8/Epm2a/Fbxw11/Gnai2/Hsp90b1/Inpp1/Inpp5a/Inpp5k/Jak2/Lpin1/Magi2/Mfhas1/Mtmr1/Mtmr12/Mtmr4/Mtmr6/Nceh1/Nck1/Npnt/Pawr/Pdp1/Phlpp1/Pink1/Pip4p2/Plek/Plpp3/Plppr2/Plppr3/Plppr4/Plppr5/Ppargc1b/Ppm1a/Ppm1b/Ppm1l/Ppp1cb/Ppp1r12a/Ppp1r15b/Ppp1r16b/Ppp1r2/Ppp1r42/Ppp2cb…	104
P4_all3	GO:0051345	positive regulation of hydrolase activity	144/3206	460/16284	1.31342e-09	4.09996e-07	3.19297e-07	Abhd5/Abl2/Acer2/Adcyap1r1/Agap1/Agap3/Akt2/Aph1b/Aph1c/App/Arhgap24/Arhgap35/Arhgap42/Arhgef10/Arhgef5/Arrb1/Asap1/Asap3/Asph/Bcl10/Bok/Calm1/Calm2/Calm3/Casp2/Cav2/Ccn2/Cd200/Chn1/Coro1c/Ctsd/Cycs/Cyfip2/Dap/Dapk1/Ddx3x/Dennd1b/Dlc1/Dock7/Dock9/Ect2/Epha4/Ezh2/F2r/Flcn/Fyn/Gna13/Gnao1/Gnaq/Gnas/Gnb5/Gsk3b/Hmgb1/Hmgb2/Hpca/Hspd1/Ift57/Iqsec1/Iqsec3/Itga6/Itgb1/Jak2/Lgmn/Lims1/Lpar1/Lrrk2/Magi2/M…	144
P4_all3	GO:0031346	positive regulation of cell projection organization	129/3206	401/16284	1.45577e-09	4.17802e-07	3.25376e-07	Abi2/Abl2/Acsl6/Actr2/Actr3/Adamts1/Ahi1/Akap5/Ap2a1/Apbb1/Apc/Arhgap35/Arsb/Atoh7/Atp8a2/Bhlhb9/Bmpr2/Camk1d/Caprin1/Carmil1/Cbfa2t2/Cd24a/Cdc42ep3/Cdh4/Cobl/Coro1c/Creb3l2/Dab2ip/Dhx36/Dnm3/Dpysl3/Dscam/Eef1a1/Enc1/Enpp2/Epha4/Ephb2/Ezh2/Fam98a/Fbxo38/Fez1/Fn1/Fscn1/Fut9/Fxn/Fyn/Fzd1/Gprc5b/Grip1/Gsk3b/Hap1/Hdac4/Hnrnpk/Igf1r/Itga6/Itgb1/Itpr1/Katnb1/Kctd17/Kit/Lrp6/Lrp8/Lrrc7/Ltk/Macf1/Magi2/M…	129
P4_all3	GO:0043087	regulation of GTPase activity	105/3206	308/16284	1.47932e-09	4.17802e-07	3.25376e-07	Agap1/Agap3/Akt2/Amot/Arfgef1/Arhgap12/Arhgap24/Arhgap35/Arhgap42/Arhgap44/Arhgef10/Arhgef5/Arrb1/Asap1/Asap3/Bcl6/Cav2/Cblb/Chn1/Coro1c/Dab2ip/Dennd1b/Dock7/Dock9/Ect2/Epha4/Ephb3/Ezh2/F2r/Fgd6/Flcn/Gnao1/Gnas/Gnb5/Gpsm1/Gsk3b/Iqsec1/Iqsec3/Itga6/Itgb1/Lims1/Lrrk2/Map4k4/Mapre2/Met/Mex3b/Mkks/Mtss2/Myo9a/Myo9b/Ngef/Ntrk2/Pafah1b1/Picalm/Pkp4/Plxna1/Plxna2/Plxna4/Plxnb2/Plxnc1/Plxnd1/Prkg1/Rab11f…	105
P4_all3	GO:0007163	establishment or maintenance of cell polarity	78/3206	209/16284	2.00128e-09	5.39527e-07	4.20173e-07	Actb/Actr2/Actr3/Amot/Amotl1/Amotl2/Apc/Arfgef1/Arhgap35/BC034090/Brsk2/Camsap3/Cdk5rap2/Cep290/Crb1/Crb2/Cyth1/Dlg5/Dock7/Fat1/Fbxw11/Fez1/Fgf13/Frmd4a/Frmd4b/Fscn1/Gpsm1/Gsk3b/Hey1/Igf1r/Itgb1/Kank1/Lama1/Lhx2/Lims1/Lin7a/Lin7c/Lmna/Lrrc7/Macf1/Mad2l1/Map1b/Map2/Mapre1/Mtcl1/Myo18a/Myo9a/Myo9b/Nckap1/Ndc80/Pafah1b1/Pard3/Pard6b/Pdcd6ip/Prkcz/Rab11fip2/Rap1b/Rhob/Rhobtb1/Rhobtb2/Rhobtb3/Rhog/Rho…	78
P4_all3	GO:0010498	proteasomal protein catabolic process	141/3206	451/16284	2.14821e-09	5.53957e-07	4.31411e-07	Agap3/Amfr/Amn1/Anapc4/Ankrd9/Apc/Armc8/Arntl/Arrb1/Ascc3/Ate1/Atxn3/Aup1/Axin2/Bbs7/Bfar/Birc2/Brsk2/Btrc/Cbfa2t3/Clock/Csnk1e/Cul1/Cul2/Cul3/Cul4a/Cul5/Dab2ip/Dcaf11/Ddit3/Derl3/Dlgap1/Dnajb14/Dnajb9/Edem3/Enc1/Epm2a/Fam122a/Fbxl14/Fbxl16/Fbxl17/Fbxl5/Fbxl7/Fbxo27/Fbxo33/Fbxo38/Fbxo48/Fbxo6/Fbxw11/Fbxw7/Fem1c/Fhit/Get4/Gsk3b/Hectd3/Herpud1/Hfe/Hsp90b1/Kctd17/Klhdc10/Klhl42/Lrrk2/Ltn1/Mapk8/Mapk…	141
P4_all3	GO:0022604	regulation of cell morphogenesis	101/3206	295/16284	2.33309e-09	5.76565e-07	4.49018e-07	Actr2/Actr3/Akap5/Arhgap18/Arhgap35/Bambi/Bcl9l/Bhlhb9/Cacng7/Camsap1/Caprin1/Capzb/Carmil1/Cdc42ep3/Cib1/Coch/Coro1c/Cpne5/Cxcr4/Dhx36/Diaph1/Dlc1/Enpp2/Epb41/Epb41l2/Epha4/Ephb2/Fam171a1/Fbln1/Fgd4/Fmnl2/Fn1/Fyn/Gas2/Gas7/Gna13/Grip1/Hnrnpk/Kank1/Kdr/Kit/Lims1/Lpar1/Lrp8/Macf1/Map3k13/Mapk9/Marcks/Met/Mfn2/Mkln1/Myadm/Myh14/Myl12a/Myo10/Myo9a/Nedd4l/Ntng2/Pafah1b1/Pak3/Palmd/Parp6/Pdzd8/Phip/Pi…	101
P4_all3	GO:0001503	ossification	113/3206	343/16284	3.37185e-09	7.84067e-07	6.10616e-07	A430033K04Rik/Acvr1/Acvr2a/Acvr2b/Adamts7/Adgrv1/Alpl/Ank/Apc/Asf1a/Atp2b1/Axin2/Bambi/Bcl2/Bmp2k/Bmp3/Bmpr1a/Bmpr1b/Bmpr2/Ccn2/Cdk6/Chrd/Cited1/Crim1/Csf1/Cthrc1/Ctnnbip1/Dchs1/Dhx36/Ext1/Fbxo5/Fgf9/Fhl2/Fignl1/Fzd1/Gabbr1/Gli2/Gli3/Gnas/Gpm6b/Gsk3b/H3f3a/Hdac4/Hdac7/Hey1/Hif1a/Hira/Icmt/Id1/Id2/Igsf10/Il6st/Jag1/Junb/Jund/Klf10/Lgr4/Lmna/Lrp3/Lrp4/Lrp6/Map3k7/Mapk14/Mapk8/Mef2d/Mesd/Mia3/Mmp14/…	113
P4_all3	GO:0001667	ameboidal-type cell migration	128/3206	402/16284	3.43715e-09	7.84067e-07	6.10616e-07	Actr3/Acvr1/Acvr1b/Adam9/Adipor2/Akap12/Akt3/Amot/Amotl1/Amotl2/Apc/Appl2/Arid5b/Arsb/Atoh8/Atp5a1/Bmpr2/Bsg/Cap1/Cdh13/Cib1/Coro1c/Crb2/Cxcr4/Dab2ip/Dicer1/Dusp10/Efnb1/Efnb2/Enpp2/Epb41l4b/Epb41l5/Fbxw7/Fer/Fn1/Fstl1/Fut8/Gab2/Glipr2/Glul/Gna13/Gpi1/Hdac7/Hdac9/Hif1a/Hmgb1/Iqsec1/Irs1/Irs2/Itgb1/Jun/Kank1/Kdr/Kit/Klf4/Lama5/Lemd3/Lgmn/Lrp6/Macf1/Map2k3/Map4k4/Mapre2/Megf8/Met/Mia3/Nckap1/Nfe2l2…	128
P4_all3	GO:0006470	protein dephosphorylation	78/3206	214/16284	6.89399e-09	1.51438e-06	1.17937e-06	Akap1/Bcl2/Btrc/Calm1/Calm2/Calm3/Camta1/Cdc14a/Cry2/Ctdsp1/Ctdsp2/Dlc1/Dusp10/Dusp22/Dusp23/Dusp26/Dusp4/Dusp5/Dusp6/Dusp8/Epm2a/Fbxw11/Gnai2/Hsp90b1/Jak2/Magi2/Mfhas1/Mtmr4/Nceh1/Nck1/Pawr/Pdp1/Phlpp1/Pink1/Ppm1a/Ppm1b/Ppm1l/Ppp1cb/Ppp1r12a/Ppp1r15b/Ppp1r16b/Ppp1r2/Ppp2cb/Ppp2r1a/Ppp2r1b/Ppp2r2a/Ppp2r3a/Ppp2r3d/Ppp2r5c/Ppp2r5e/Ppp3cb/Ppp3r1/Ppp4r1/Ppp4r2/Ppp4r3b/Ppp4r4/Pten/Ptp4a1/Ptp4a3/Ptpdc1…	78
P4_all3	GO:0007015	actin filament organization	126/3206	400/16284	9.37296e-09	1.98539e-06	1.54619e-06	Abi1/Abi2/Abl2/Actr2/Actr3/Add1/Add3/Arfgef1/Arfip1/Arhgap12/Arhgap18/Arhgap28/Arhgap35/Arhgef10/Arhgef5/Arrb1/Asap3/Bcl2/Cald1/Capg/Capza2/Capzb/Carmil1/Ccn2/Cd47/Cdc42ep3/Cgnl1/Cobl/Coro1c/Coro2b/Ctnna2/Ctnna3/Cul3/Cyfip2/Diaph1/Dlc1/Dpysl3/Dstn/Efs/Elmo2/Fam171a1/Fat1/Fer/Fmn2/Fscn1/Gas2/Gas7/Hsp90b1/Id1/Inpp5k/Itgb5/Jmy/Kank1/Lpar1/Map3k1/Marcks/Marcksl1/Met/Mical1/Mkks/Msrb2/Mtpn/Myadm/Myo1b…	126
P4_all3	GO:0050808	synapse organization	140/3206	458/16284	1.22297e-08	2.41782e-06	1.88295e-06	Abi2/Abl2/Actb/Actr2/Actr3/Adgrb3/Adgrl1/Adgrl2/Adgrl3/Apbb1/App/Arhgap44/Atp2b2/Bhlhb9/C1ql3/Cacna1a/Cacnb4/Cadm1/Caprin1/Cdk5r1/Chrd/Cnksr2/Ctnna2/Dab2ip/Dgkb/Dgkz/Dhx36/Dlg5/Dlgap3/Dnm3/Efnb1/Efnb2/Epha4/Ephb2/Ephb3/Erc2/Etv5/F2r/Farp1/Fgf13/Flrt2/Frrs1l/Fyn/Fzd1/Fzd5/Gabra2/Gabrb2/Gabrb3/Glrb/Gphn/Gsk3b/Hnrnpk/Hspa8/Igf1r/Igsf21/Igsf9/Insr/Iqsec3/Itsn1/Kif1a/Lgi2/Lgmn/Lrp4/Lrp8/Lrrk2/Lrrn1/Ma…	140
P4_all3	GO:1901653	cellular response to peptide	96/3206	285/16284	1.46746e-08	2.80758e-06	2.18649e-06	Ahcyl1/Akt2/Akt3/Anxa5/Apc/App/Appl2/Atp1a3/Atp2b1/C2cd5/Cacna1a/Cacna2d1/Capn10/Car2/Cav2/Cdk4/Cpeb2/Csk/Dennd4c/Echdc3/Eif4ebp2/Epha4/Fer/Fyn/Gck/Gnai2/Gpam/Grb10/Grb14/Gsk3b/H2az1/Hdac9/Hnrnpk/Igf1r/Inhbb/Inpp5k/Insig1/Insig2/Insr/Irs1/Irs2/Jak2/Kank1/Leprot/Leprotl1/Lgmn/Lpin1/Lpin2/Marcks/Mfn2/Nck1/Ncl/Ncoa1/Ncoa2/Nfe2l2/Nr3c2/Nr4a1/Nr4a2/Nr4a3/Nucb2/Osbpl8/Phip/Pik3r1/Pik3r2/Pik3r3/Pkm/Prkc…	96
P4_all3	GO:0090132	epithelium migration	95/3206	282/16284	1.73149e-08	3.03464e-06	2.36332e-06	Adam9/Akt3/Amot/Amotl1/Apc/Arsb/Atoh8/Atp5a1/Bmpr2/Bsg/Cdh13/Cib1/Coro1c/Cxcr4/Dab2ip/Dicer1/Dusp10/Efnb2/Enpp2/Epb41l4b/Epb41l5/Fbxw7/Fstl1/Gab2/Glipr2/Glul/Gpi1/Hdac7/Hdac9/Hif1a/Hmgb1/Iqsec1/Irs1/Irs2/Itgb1/Jun/Kank1/Kdr/Kit/Klf4/Lemd3/Lgmn/Macf1/Map2k3/Map4k4/Mapre2/Met/Mia3/Nfe2l2/Nr2f2/Nr4a1/Nus1/Pfn2/Pik3cd/Pik3r2/Pkn1/Pkn2/Plk2/Plpp3/Plxnd1/Prkce/Prkd1/Prox1/Pten/Ptk2/Ptp4a3/Ptprg/Ptprm/P…	95
P4_all3	GO:0001654	eye development	119/3206	376/16284	1.7908e-08	3.03464e-06	2.36332e-06	Abi2/Acvr2b/Ahi1/Aldh1a3/Apc/Arhgap35/Arl6/Atoh7/Atp8a2/Bbs7/Bcl2/Bfsp1/Bhlhe22/Bmpr1b/Bmpr2/Bsg/Cdk20/Cdkn1b/Cdon/Celf4/Cep290/Cited2/Clic4/Cln8/Crb1/Crb2/Crx/Crybg3/Dll1/Dscam/Egfr/Ephb2/Fat1/Fat3/Fgf9/Foxp2/Fzd5/Gas1/Gdf11/Gli3/Gnb1/Hdac2/Hif1a/Hmgb1/Ift140/Inhba/Inhbb/Irx5/Irx6/Jag1/Jun/Kdr/Klf4/Lama1/Lhx2/Lpcat1/Lrp6/Maf/Man2a1/Map3k1/Meis3/Mfn2/Nectin1/Neurod1/Neurod4/Ninj1/Nipbl/Nr2e3/Nrl/…	119
P4_all3	GO:0001837	epithelial to mesenchymal transition	54/3206	134/16284	2.98017e-08	4.41884e-06	3.44131e-06	Acvr1/Axin2/Bambi/Bcl9l/Chrd/Crb2/Dab2ip/Dact3/Ddx17/Dlg5/Epb41l5/Epha4/Ezh2/Glipr2/Gsk3b/Hdac2/Hey1/Hey2/Heyl/Hif1a/Hmga2/Jag1/Ldlrad4/Lrp6/Mark1/Pawr/Pdcd4/Phldb2/Pofut2/Ppp3r1/Pten/Rbpj/Rgcc/Rock1/Rock2/Rtn4/Sdcbp/Sdhaf2/Sfrp1/Sfrp2/Smad2/Smad3/Smad4/Spred1/Spred2/Spry1/Spry2/Tasor/Tgfb2/Tgfbr1/Tiam1/Vangl2/Wwtr1/Zfp703	54
P4_all3	GO:0030900	forebrain development	113/3206	356/16284	3.42199e-08	4.9502e-06	3.85512e-06	Aldh1a3/Aplp2/App/Arhgap35/Arl13b/Atrx/Bbs2/Bhlhe22/Bmerb1/Bmpr1a/Ccdc85c/Cdk5r1/Cdk5r2/Cdon/Chrd/Coro1c/Creb1/Crtac1/Cul5/Cxcr4/D16Ertd472e/Dab1/Dab2ip/Dclk1/Dclk2/Dicer1/Dlc1/Dock7/Egfr/Ephb2/Ephb3/Ext1/Fgf13/Foxp2/Fyn/Gdpd5/Gli2/Gli3/Gnaq/Gsk3b/Hap1/Hdac2/Hif1a/Hmga2/Hnrnpk/Id2/Inhba/Kif1a/Kif21b/Kras/Lhx2/Lrp6/Lrp8/Lrrk2/Mdga1/Mkks/Mrtfb/Ncam1/Ndnf/Neurod1/Neurog2/Nfib/Nr2f2/Nr4a2/Nr4a3/Nrg3/…	113
P4_all3	GO:0034329	cell junction assembly	119/3206	381/16284	4.08984e-08	5.51291e-06	4.29335e-06	Abi2/Actb/Actr3/Adgrb3/Adgrl1/Adgrl2/Adgrl3/App/Bcl2/Bhlhb9/Cacna1a/Cadm1/Camsap3/Cdh11/Cdh20/Cdh6/Cdh7/Cldn34c1/Cldn5/Col16a1/Coro1c/Coro2b/Dchs1/Dlc1/Dlg5/Dnm3/Dusp22/Ect2/Efnb1/Efnb2/Enpp2/Epb41l5/Ephb2/Ephb3/Farp1/Fgf13/Flcn/Flrt2/Fn1/Fscn1/Fzd1/Fzd5/Gabra2/Gabrb2/Gabrb3/Gpm6b/Gsk3b/Hdac7/Heg1/Hopx/Itgb1/Kdr/Lgi2/Lims1/Lrp4/Lrrn1/Macf1/Magi2/Map4k4/Mdga1/Mdga2/Mmp14/Mpp7/Myo6/Myo9a/Nectin1/Ne…	119
P4_all3	GO:0032870	cellular response to hormone stimulus	134/3206	444/16284	5.83444e-08	7.68979e-06	5.98866e-06	Acsl1/Adipor2/Ahcyl1/Akap13/Akt2/Akt3/Anxa5/Apc/Appl2/Arntl/Atp1a1/Atp2b1/Bbs2/C2cd5/Capn10/Car2/Carm1/Cav2/Cdk4/Clock/Cnot1/Cnot2/Cnot9/Cpeb2/Cry1/Cry2/Csk/Cyp7b1/Ddit4/Ddx17/Dennd4c/Echdc3/Eif4ebp2/Fer/Gck/Gnai2/Gnas/Gpam/Grb10/Grb14/Gsk3b/H2az1/Hdac9/Heyl/Hmga2/Hnrnpk/Hnrnpu/Igf1r/Inhba/Inhbb/Inpp5k/Insig1/Insig2/Insr/Irs1/Irs2/Jak2/Kank1/Kdm3a/Kit/Klf9/Lancl2/Lbh/Leprot/Leprotl1/Lpin1/Lpin2/M…	134
P4_all3	GO:0071407	cellular response to organic cyclic compound	126/3206	415/16284	9.98413e-08	1.25991e-05	9.81195e-06	Actb/Adcy3/Akap13/Akap7/Akt2/Alpl/App/Arntl/Atp1a1/Btrc/Carm1/Casp3/Cav2/Cdk1/Cdk4/Cdkn1b/Clock/Cnot1/Cnot2/Cnot9/Creb1/Cry1/Cry2/Cyp7b1/Ddit4/Ddx17/Diaph1/Egfr/Egr1/Epg5/Ezh2/Fam210b/Fancb/Fdx1/Gabpa/Gabrb2/Gabrb3/Gli2/Glrx/Gnai1/Gnai3/Gnal/Gnao1/Gnaq/Gnas/Gnaz/Gnb5/Gramd1a/Gramd1b/Gsk3b/Gstm7/H2az1/Hdac2/Heyl/Hmga2/Hnrnpk/Hnrnpu/Hsp90b1/Htr1b/Impact/Inhba/Inhbb/Inpp5k/Insig1/Insig2/Itpr1/Jak2/K…	126
P4_all3	GO:0060562	epithelial tube morphogenesis	109/3206	347/16284	1.08806e-07	1.34443e-05	1.04702e-05	Abl2/Acvr1/Ahi1/Arhgap35/Arl13b/Bcl10/Bcl2/Brpf1/Bsg/Btrc/Casp3/Ccm2/Cdk20/Cited2/Clic4/Cobl/Csf1/Cthrc1/Ctnnbip1/Cxcr4/Dchs1/Ddr1/Dicer1/Dlc1/Dlg5/Dll1/Efnb2/Epha4/Etv5/Ext1/Fzd1/Fzd6/Gatad2a/Gli2/Gli3/Gna13/Gzf1/Hey1/Hhip/Hif1a/Hmga2/Hs3st3a1/Hs3st3b1/Ift57/Ipmk/Kdm2a/Kdm6a/Kdr/Kras/Lama1/Lama5/Lgr4/Lhx2/Lmo4/Lrp6/Map3k7/Megf8/Met/Mib1/Mmp14/Mthfd1l/Myc/Mycn/Nckap1/Npnt/Nr3c1/Nrarp/Pbx1/Pik3cd/…	109
P4_all3	GO:0032868	response to insulin	76/3206	219/16284	1.15759e-07	1.40116e-05	1.09119e-05	Akt2/Akt3/Apc/Appl2/Atp2b1/C2cd5/Capn10/Cav2/Cdk4/Cited1/Cpeb2/Cry1/Cry2/Dennd4c/Echdc3/Egr1/Eif4ebp2/Fer/Gck/Gnai2/Gpam/Grb10/Grb14/Gsk3b/H2az1/Hdac9/Hnrnpk/Igf1r/Inhbb/Inpp5k/Insig1/Insig2/Insr/Irs1/Irs2/Kank1/Klf15/Lpin1/Lpin2/Mapk14/Marcks/Meak7/Mfn2/Nck1/Ncl/Ncoa1/Ncoa2/Nucb2/Osbpl8/Phip/Pik3r1/Pik3r2/Pik3r3/Pkm/Prkcz/Pten/Ptpn2/Ptpre/Rab12/Rab8a/Rb1/Sesn3/Sgk1/Slc25a33/Slc2a1/Smarcc1/Socs1/…	76
P4_all3	GO:0007179	transforming growth factor beta receptor signaling pathway	65/3206	179/16284	1.42143e-07	1.65304e-05	1.28736e-05	1700037H04Rik/Acvr1/Adam9/Appl2/Bambi/Bcl9l/Bmpr1b/Brms1l/Cav2/Cited1/Cited2/Cldn5/Creb1/Crebbp/Dusp22/Flcn/Fos/Furin/Fut8/Hdac2/Ing1/Itgb5/Jun/Ldlrad4/Lemd3/Ltbp1/Map3k1/Map3k7/Mtmr4/Npnt/Nrep/Onecut1/Pmepa1/Ppm1a/Ptk2/Ptprk/Rasl11b/Sap30l/Sdcbp/Ski/Skil/Smad1/Smad2/Smad3/Smad4/Snx1/Spred1/Spred2/Spry1/Spry2/Src/Stat3/Strap/Tgfb2/Tgfbr1/Tsku/Twsg1/Usp15/Usp9x/Xbp1/Zbtb7a/Zeb2/Zfp703/Zfyve9/Zyx	65
P4_all3	GO:0071559	response to transforming growth factor beta	74/3206	214/16284	1.98868e-07	2.18424e-05	1.70104e-05	1700037H04Rik/Actr3/Acvr1/Adam9/Appl2/Bambi/Bcl9l/Bmpr1b/Brms1l/Cav2/Cited1/Cited2/Cldn5/Creb1/Crebbp/Dusp22/Epb41l5/Flcn/Fos/Furin/Fut8/Fyn/Hdac2/Igf1r/Ing1/Itgb5/Jun/Ldlrad4/Lemd3/Ltbp1/Map3k1/Map3k7/Mtmr4/Npnt/Nr3c1/Nrep/Onecut1/Pmepa1/Ppm1a/Ptk2/Ptprk/Rasl11b/Rock1/Rock2/Sap30l/Sdcbp/Ski/Skil/Smad1/Smad2/Smad3/Smad4/Snx1/Spred1/Spred2/Spry1/Spry2/Src/Stat3/Strap/Tgfb2/Tgfbr1/Tsku/Twsg1/Usp15/…	74
P4_all3	GO:0099003	vesicle-mediated transport in synapse	82/3206	245/16284	2.20364e-07	2.37632e-05	1.85064e-05	Actb/Akap5/Ap1s2/Ap2a1/Ap2a2/Ap3b1/Ap3m2/Apba1/Apba2/Atad1/Cacna1a/Cacnb4/Cadps/Cd24a/Cdk5r1/Chrna3/Chrna4/Clcn3/Cplx2/Cplx3/Cyth1/Dnajc6/Dnm3/Doc2b/Efnb2/Erc2/Fcho2/Fgf14/Grip1/Gsk3b/Hap1/Hpca/Htr1b/Iqsec1/Itsn1/Lrrk2/Magi2/Myo6/Napa/Napb/Nedd4/Nr3c2/Nsg1/Pcdh17/Pclo/Pfn2/Picalm/Plaa/Ppp3cb/Ppp3r1/Prepl/Prkaca/Prkce/Psen1/Pten/Rab5a/Rab8a/Rap1b/Rims1/Rock1/Scrib/Septin5/Sh3gl2/Snap25/Snap29/Snca…	82
P4_all3	GO:0031345	negative regulation of cell projection organization	69/3206	196/16284	2.35312e-07	2.49221e-05	1.94088e-05	Actr3/App/Arhgap24/Arhgap44/Capzb/Carm1/Cers2/Cib1/Crmp1/Cyth2/Dab1/Dennd5a/Dip2b/Dnm3/Dpysl3/Efnb2/Epha4/Ephb2/Fat3/Fgf13/Fstl4/Fyn/Gdi2/Gsk3b/Hdac2/Id1/Il15ra/Itgb1/Kank1/Katna1/Lpar1/Lrp4/Lrrk2/Mak/Map2/Mbp/Mphosph9/Mylip/Ngef/Ntm/Pafah1b1/Paqr3/Pfn2/Prag1/Psen1/Pten/Ptk2/Ptprg/Ptprs/Ptprz1/Rab3ip/Rapgef2/Rtn4/Rtn4r/Rufy3/Ryk/Sema3a/Sema3f/Sema4c/Sema4d/Slit2/Spg20/Spry2/Tbc1d30/Tsku/Ube3a/Vim…	69
P4_all3	GO:0010632	regulation of epithelial cell migration	74/3206	215/16284	2.45527e-07	2.55478e-05	1.98961e-05	Adam9/Akt3/Amot/Amotl1/Apc/Arsb/Atoh8/Atp5a1/Bmpr2/Bsg/Cib1/Coro1c/Dab2ip/Dicer1/Dusp10/Enpp2/Epb41l4b/Epb41l5/Fbxw7/Gab2/Glipr2/Glul/Gpi1/Hdac7/Hdac9/Hif1a/Hmgb1/Iqsec1/Irs1/Irs2/Jun/Kdr/Klf4/Lgmn/Macf1/Map2k3/Map4k4/Mapre2/Met/Nfe2l2/Nr2f2/Nus1/Pfn2/Pik3cd/Pik3r2/Plk2/Plpp3/Prkce/Prkd1/Prox1/Pten/Ptk2/Ptprg/Ptprm/Ptprr/Rgcc/Rhob/Rhoj/Rin2/Rock2/Rreb1/Rtn4/Sash1/Sema3a/Slit2/Sp1/Sparc/Spred1/Src…	74
P4_all3	GO:0010563	negative regulation of phosphorus metabolic process	119/3206	393/16284	2.63432e-07	2.60402e-05	2.02796e-05	Abca2/Actb/Adarb1/Akap1/Apc/Arrb1/Camk2n1/Casp3/Cbfa2t3/Cblb/Ccnb1/Cdkn1b/Cdkn2c/Cdkn2d/Chordc1/Cib1/Cnksr3/Coro1c/Cry2/Csk/Ctdsp1/Ctdsp2/Dab2ip/Ddit4/Deptor/Dnajc3/Dusp10/Dusp22/Dusp6/Ephb2/Epm2a/Fbln1/Flcn/Gadd45g/Gnai2/Gnaq/Gpd1l/Grb10/Gsk3b/Hdac4/Heg1/Hipk3/Hnrnpu/Hpca/Ibtk/Impact/Inpp5k/Insm1/Insr/Irs2/Jun/Ldlrad4/Lpcat1/Lpin1/Lrp6/Lrrk2/Met/Mfhas1/Mical1/Myadm/Nck1/Nr2f2/Paqr3/Pard3/Pde4d/P…	119
P4_all3	GO:0045936	negative regulation of phosphate metabolic process	119/3206	393/16284	2.63432e-07	2.60402e-05	2.02796e-05	Abca2/Actb/Adarb1/Akap1/Apc/Arrb1/Camk2n1/Casp3/Cbfa2t3/Cblb/Ccnb1/Cdkn1b/Cdkn2c/Cdkn2d/Chordc1/Cib1/Cnksr3/Coro1c/Cry2/Csk/Ctdsp1/Ctdsp2/Dab2ip/Ddit4/Deptor/Dnajc3/Dusp10/Dusp22/Dusp6/Ephb2/Epm2a/Fbln1/Flcn/Gadd45g/Gnai2/Gnaq/Gpd1l/Grb10/Gsk3b/Hdac4/Heg1/Hipk3/Hnrnpu/Hpca/Ibtk/Impact/Inpp5k/Insm1/Insr/Irs2/Jun/Ldlrad4/Lpcat1/Lpin1/Lrp6/Lrrk2/Met/Mfhas1/Mical1/Myadm/Nck1/Nr2f2/Paqr3/Pard3/Pde4d/P…	119
P4_all3	GO:0009896	positive regulation of catabolic process	131/3206	448/16284	5.79668e-07	5.0559e-05	3.93743e-05	Abca2/Abhd5/Adam9/Akt2/Apc/App/Axin2/Bbs7/Casp3/Cbfa2t3/Cblb/Cnot1/Cnot2/Csde1/Csnk1e/Cul4a/Dab2ip/Dapk1/Dcp2/Ddit3/Dhx36/Epm2a/Exosc3/Exosc8/Fam122a/Fbxl5/Fbxw7/Flcn/Foxo3/Fyco1/Gck/Gnai3/Gpsm1/Grsf1/Gsk3b/Herpud1/Hif1a/Hmgb1/Hnrnpd/Hnrnpu/Insr/Irs1/Irs2/Kdr/Khsrp/Lpcat1/Lrrk2/Map3k7/Mapk8/Mapk9/Mid2/Myc/Mylip/Nedd4/Nkd1/Noct/Oaz1/Oaz2/Pabpc1/Paip1/Parn/Pink1/Plekhf1/Plk2/Ppp2r3a/Prickle1/Prkce/…	131
P4_all3	GO:0048511	rhythmic process	86/3206	266/16284	6.09645e-07	5.2403e-05	4.08104e-05	Adamts1/Arntl/Arrb1/Ass1/Atoh7/Bhlhe40/Bhlhe41/Bmpr1b/Btrc/Cavin3/Cdk1/Cdk5r1/Clock/Creb1/Crebbp/Cry1/Cry2/Csnk1e/Cul4a/Cyp7b1/Dpyd/Egr1/Enpp2/Ezh2/Fbxl17/Fbxw11/Fbxw7/Foxo3/Gabrb3/Gas2/Gpr157/Gpr176/Gsk3b/Hdac2/Hlf/Hnrnpd/Hnrnpu/Id1/Id2/Igf1r/Inhba/Kcna2/Kcnma1/Kdm2a/Klf10/Klf9/Lgr4/Mapk8/Mapk9/Mat2a/Mfn2/Mtnr1a/Nampt/Ncoa2/Nfya/Noct/Nono/Npas2/Nr1d1/Nr1d2/Nr2f6/Nrip1/Ntrk2/Per1/Per2/Phlpp1/Plek…	86
P4_all3	GO:0010256	endomembrane system organization	131/3206	449/16284	6.62304e-07	5.45573e-05	4.24881e-05	Abcg1/Agfg1/Akap8l/Akt2/Aktip/Ank2/Ano4/Ap1s2/Ap3b1/Ap3m1/Arfgef1/Arhgap21/Arv1/Asap1/Atl2/Atp10a/Bet1/Camsap3/Cav2/Ccdc136/Cdk1/Cog6/Coro1c/Cplx2/Cplx3/Crb1/Creb1/Cxcr4/Dnajc13/Ehd2/Esyt2/Fam174b/Get4/Gorasp2/Hook1/Hps3/Kifc3/Laptm4b/Lemd2/Lemd3/Lmna/Lmnb1/Lrrk2/Lysmd3/Mafb/Mia3/Mtss2/Myo18a/Nbeal2/Ndrg1/Nup93/Osbp/Osbpl2/Pacsin2/Pafah1b1/Pde4dip/Pex5/Pi4k2a/Plec/Plekhf1/Plekhf2/Plscr1/Polr2m/Pr…	131
P4_all3	GO:0070201	regulation of establishment of protein localization	140/3206	487/16284	6.96766e-07	5.66098e-05	4.40866e-05	Abcg1/Acsl3/Actr3/Adam9/Ahi1/Akap1/Akap5/Akt2/Anxa5/Apbb1/App/Arfip1/Arhgap44/Arhgef5/Arntl/Arrb1/Asph/Bard1/Brsk2/Bsg/C2cd5/Camk2n1/Camk4/Capn10/Cct7/Cct8/Cd200/Cdk1/Cdk5r1/Cep290/Cib1/Clock/Coro2b/Csk/Ctsd/Cyp51/Derl3/Dnajc1/Doc2b/Ect2/Epb41l5/Epm2a/F2r/Fbxw7/Frat1/Frmd4a/Fyn/Gck/Gli3/Glrx/Glud1/Glul/Gopc/Gpr68/Gsk3b/Hif1a/Hpca/Ice1/Inhbb/Inpp5k/Insig1/Ipo5/Irs1/Irs2/Jak2/Kcnj11/Klf7/Lrrk2/Madd…	140
P4_all3	GO:0034976	response to endoplasmic reticulum stress	73/3206	217/16284	8.01889e-07	6.42703e-05	5.00525e-05	Amfr/App/Atg10/Aup1/Bcl2/Bfar/Bok/Brsk2/Casp3/Creb3l2/Dab2ip/Ddit3/Ddx3x/Derl3/Dnajb14/Dnajb9/Dnajc3/Edem3/Eif2ak4/Ermp1/Erp44/Fbxo27/Fbxo6/Get4/Gorasp2/Grina/Gsk3b/Herpud1/Herpud2/Hsp90b1/Itpr1/Jun/Lrrk2/Manf/Map3k5/Marcks/Nck1/Nfe2l2/Ngly1/Os9/Parp16/Pdia3/Pdia4/Pik3r1/Pik3r2/Ppp1r15b/Ppp2cb/Psmc6/Ptpn2/Rasgrf2/Rhbdd1/Rnf103/Rnf139/Rnf5/Sel1l/Selenok/Serp1/Stc2/Stt3b/Svip/Tmtc4/Tmub1/Tmx1/Ubac2…	73
P4_all3	GO:0050807	regulation of synapse organization	80/3206	245/16284	9.54342e-07	7.44764e-05	5.80007e-05	Abi2/Actr2/Actr3/Adgrb3/Adgrl1/Adgrl2/Adgrl3/App/Arhgap44/Bhlhb9/C1ql3/Caprin1/Cdk5r1/Ctnna2/Dab2ip/Dgkb/Dhx36/Dlg5/Dnm3/Epha4/Ephb2/Ephb3/Etv5/Farp1/Flrt2/Fyn/Fzd1/Gsk3b/Hnrnpk/Hspa8/Igsf9/Itsn1/Kif1a/Lrp4/Lrp8/Lrrk2/Lrrn1/Magi2/Mapk14/Marcks/Mdga1/Mdga2/Mfn2/Nectin1/Nedd4/Negr1/Neurl1a/Ngef/Ntng2/Ntrk2/Pafah1b1/Pak3/Pdlim5/Pgrmc1/Picalm/Pik3r1/Ppp1r9a/Pten/Ptk2/Ptprd/Ptprs/Rheb/Sema3f/Sema4d/Se…	80
P4_all3	GO:2001233	regulation of apoptotic signaling pathway	105/3206	345/16284	1.00657e-06	7.7532e-05	6.03804e-05	Acvr1/Armc10/Bcl10/Bcl2/Bclaf1/Birc6/Bmf/Bmpr1b/Bok/Casp2/Cdkn2d/Cep63/Cyld/Dab2ip/Ddias/Ddit3/Ddx3x/Deptor/Eno1/Fbxw7/Fignl1/Flcn/Fxn/Fyn/G0s2/G2e3/Gas1/Gnai2/Gnai3/Grina/Gsk3b/Hdac2/Herpud1/Hif1a/Hmgb2/Hnrnpk/Ing5/Inhba/Inhbb/Itga6/Jak2/Lmna/Lrrk2/Ltbr/Madd/Map3k7/Mapk8/Mapk9/Marchf7/Mdm4/Meis3/Mfn2/Mnt/Myc/Nck1/Nfe2l2/Nono/Nr4a2/Pak2/Pdia3/Phip/Pink1/Plekhf1/Plscr1/Ppp2r1a/Ppp2r1b/Prkra/Psen1/…	105
P4_all3	GO:0001933	negative regulation of protein phosphorylation	93/3206	297/16284	1.06551e-06	8.10196e-05	6.30965e-05	Actb/Adarb1/Apc/Arrb1/Camk2n1/Casp3/Cblb/Ccnb1/Cdkn1b/Cdkn2c/Chordc1/Cib1/Cnksr3/Coro1c/Ctdsp1/Ctdsp2/Dab2ip/Ddit4/Deptor/Dnajc3/Dusp10/Dusp22/Dusp6/Ephb2/Epm2a/Fbln1/Gadd45g/Gnaq/Gpd1l/Gsk3b/Heg1/Hipk3/Ibtk/Impact/Inpp5k/Insm1/Insr/Jun/Ldlrad4/Lrp6/Lrrk2/Met/Mical1/Myadm/Nck1/Nr2f2/Paqr3/Pard3/Pde4d/Pkia/Pkn1/Plec/Plpp3/Pmepa1/Ppef2/Ppp1r15b/Prkag2/Prkar1a/Prkar2b/Prkcz/Psen1/Psen2/Pten/Ptpn2/Pt…	93
P4_all3	GO:0051098	regulation of binding	106/3206	350/16284	1.15732e-06	8.68868e-05	6.76657e-05	Abl2/Actb/Actr3/Add1/Aktip/Amfr/Aplp2/App/Arhgap28/Arrb1/Bambi/Calm1/Carm1/Cblb/Cdon/Cldn5/Cln5/Crmp1/Crtac1/Cthrc1/Ctnnbip1/Cycs/Cyld/Ddit3/Eif3d/Eno1/Epb41/Epb41l5/Epha4/Ephb6/Fbxw7/Gpsm1/Gsk3b/Hdac2/Hdac4/Hey1/Hey2/Hfe/Hipk3/Hmga2/Hmgb1/Hmgb2/Hnrnpk/Hnrnpl/Hopx/Id1/Id2/Jak2/Jun/Klf4/Larp7/Lfng/Lhx2/Lrrk2/Map2/Mapk8/Mapre1/Met/Mfn2/Mfng/Myc/Nek2/Neurod1/Nfib/Nsd1/Per2/Plcl1/Plcl2/Plk2/Plscr1/Pl…	106
P4_all3	GO:0045446	endothelial cell differentiation	42/3206	105/16284	1.25044e-06	9.15603e-05	7.13054e-05	Acvr1/Acvr2b/Add1/Akap11/Atoh8/Bmpr2/Btg1/Ccm2/Cldn5/Clic4/Cxcr4/Dicer1/Dll1/Fasn/Foxj2/Fstl1/Fzd1/Heg1/Hey1/Hey2/Id1/Jag1/Kdr/Met/Myadm/Nr2f2/Pbrm1/Pde4d/Ppp1r16b/Prox1/Ptprs/Rap1b/Rapgef2/Rbpj/Rock1/Rock2/S1pr2/S1pr3/Smad4/Tgfbr1/Tjp1/Zdhhc21	42
P4_all3	GO:1902903	regulation of supramolecular fiber organization	103/3206	339/16284	1.3861e-06	9.90474e-05	7.71362e-05	Abi2/Actr3/Add1/Add3/Akap13/Apc/App/Arfgef1/Arfip1/Arhgap18/Arhgap28/Arhgap35/Arhgef10/Arhgef5/Asap3/Bmerb1/Camsap1/Camsap3/Capg/Capza2/Capzb/Carmil1/Ccn2/Cd47/Cdc42ep3/Cdk5rap2/Cdkn1b/Cgnl1/Cib1/Coro2b/Ctnna2/Cyfip2/Dlc1/Dstn/Eml4/Fer/Fgf13/Hdac2/Hspa8/Id1/Inpp5k/Kank1/Katnb1/Lpar1/Map1b/Map2/Map3k1/Mapk8/Mapre1/Met/Mfn2/Mkks/Mtpn/Myadm/Nav3/Nck1/Nckap1/Pak2/Pak3/Pde4dip/Pfn2/Phldb2/Pik3r1/Pik3r…	103
P4_all3	GO:0007369	gastrulation	55/3206	152/16284	1.43368e-06	0.000101228	7.88345e-05	Acvr1/Acvr2a/Acvr2b/Amot/Atoh8/Bmpr1a/Bmpr2/Cdc73/Chrd/Crb2/Cul3/Dusp4/Dusp5/Epb41l5/Ets2/Ext1/Fn1/Gpi1/Hira/Hmga2/Inhba/Kdm6a/Kif16b/Klf4/Lmbrd1/Lrp6/Macf1/Mbp/Megf8/Myadm/Nckap1/Nr4a3/Nsd1/Otx2/Paf1/Phldb2/Plpp3/Pofut2/Prkaca/Prkar1a/Rnf2/Rps6/Sfrp1/Sfrp2/Smad1/Smad2/Smad3/Smad4/Srf/Tasor/Tenm4/Tnfaip3/Twsg1/Vangl2/Zic3	55
P4_all3	GO:0010720	positive regulation of cell development	100/3206	329/16284	1.92705e-06	0.000124232	9.67492e-05	Actr2/Actr3/Add1/Akap11/Akap5/Bcl2/Bhlhb9/Bmpr2/Caprin1/Carmil1/Cdh4/Cib1/Cip2a/Cldn5/Cxcr4/Cyp51/Dhx36/Dicer1/Dscam/Enpp2/Epha4/Ephb2/Etv5/Fn1/Fxn/Gli3/Gpr68/Gsk3b/Hap1/Hdac2/Hif1a/Id2/Il6st/Itgb1/Kdr/Kit/Kras/Lims1/Lrp8/Macf1/Man2a1/Map1b/Map3k13/Map6/Mapk8/Mapk9/Marcks/Megf8/Met/Mfn2/Myadm/Myc/Nap1l1/Neurl1a/Ninj1/Ntrk2/Pafah1b1/Pak3/Parp6/Pde3a/Pde5a/Picalm/Plxna1/Plxna2/Plxna4/Plxnb2/Plxnc1/…	100
P4_all3	GO:0042752	regulation of circadian rhythm	44/3206	114/16284	2.2185e-06	0.000138505	0.000107865	Arntl/Atoh7/Bhlhe40/Btrc/Cdk1/Clock/Creb1/Cry1/Cry2/Csnk1e/Ezh2/Fbxl17/Fbxw11/Fbxw7/Gsk3b/Hnrnpd/Id2/Kcna2/Kdm2a/Klf10/Mapk8/Mapk9/Noct/Nono/Npas2/Nr1d1/Nr1d2/Nr2f6/Per1/Per2/Phlpp1/Ppp1cb/Prox1/Pspc1/Rock2/Rora/Rorb/Rorc/Siah2/Spsb4/Tardbp/Ube3a/Usp2/Usp9x	44
P4_all3	GO:0060560	developmental growth involved in morphogenesis	80/3206	250/16284	2.3283e-06	0.000143845	0.000112024	Actr3/App/Bmpr2/Cacng7/Cadm1/Cdh4/Cobl/Cpne5/Csf1/Cxcr4/Cyfip2/Dclk1/Ddr1/Dip2b/Dscam/Eif2ak4/Epb41l5/Ext1/Fgf13/Fn1/Fstl4/Fxn/Gsk3b/Hnrnpk/Impact/Itgb1/Lhx2/Lrp6/Macf1/Map1b/Map2/Map3k13/Megf8/Nedd4l/Nkd1/Olfm1/Pafah1b1/Picalm/Plaa/Plxna1/Plxna4/Ppp2r3a/Prkcz/Ptprs/Raph1/Rdh10/Rims1/Robo1/Rtn4/Rtn4r/Rufy3/Ryk/Sema3a/Sema3f/Sema4c/Sema4d/Septin7/Sfrp1/Sfrp2/Sh3gl2/Sh3glb1/Shtn1/Slc12a2/Slit2/Spg1…	80
P4_all3	GO:0003158	endothelium development	45/3206	118/16284	2.50685e-06	0.000151715	0.000118153	Acvr1/Acvr2b/Add1/Akap11/Atoh8/Bmpr2/Bsg/Btg1/Ccm2/Cldn5/Clic4/Cxcr4/Dicer1/Dll1/Fasn/Foxj2/Fstl1/Fzd1/Heg1/Hey1/Hey2/Id1/Jag1/Kdr/Met/Myadm/Nr2f2/Pbrm1/Pde4d/Ppp1r16b/Prox1/Ptprs/Rap1b/Rapgef2/Rbpj/Rhob/Rock1/Rock2/S1pr2/S1pr3/Smad4/Stard13/Tgfbr1/Tjp1/Zdhhc21	45
P4_all3	GO:0031331	positive regulation of cellular catabolic process	109/3206	368/16284	2.62844e-06	0.000152836	0.000119026	Abca2/Abhd5/Adam9/Akt2/App/Axin2/Bbs7/Casp3/Cbfa2t3/Cnot1/Cnot2/Csde1/Csnk1e/Dapk1/Dcp2/Ddit3/Dhx36/Epm2a/Exosc3/Exosc8/Fam122a/Fbxw7/Flcn/Foxo3/Fyco1/Gck/Gnai3/Gpsm1/Grsf1/Gsk3b/Herpud1/Hif1a/Hmgb1/Hnrnpd/Hnrnpu/Insr/Irs1/Irs2/Kdr/Khsrp/Lrrk2/Map3k7/Mapk8/Mapk9/Mid2/Myc/Noct/Pabpc1/Paip1/Parn/Pink1/Plekhf1/Plk2/Prickle1/Prkd1/Psen1/Psen2/Pten/Ptk2/Rab12/Rab3gap2/Ralb/Rb1cc1/Rbm24/Ripk2/Rnf139/Rn…	109
P4_all3	GO:0001764	neuron migration	63/3206	185/16284	2.80159e-06	0.000161323	0.000125635	Abi2/Adgrl3/Apbb1/Apbb2/Astn1/Astn2/Cdk5r1/Cdk5r2/Cep85l/Ctnna2/Cxcr4/Dab1/Dab2ip/Dclk1/Ddit4/Fat3/Fgf13/Flrt2/Fyn/Gsk3b/Igsf10/Katna1/Lrp12/Mapk8/Mark1/Mdga1/Mdga2/Met/Mrtfb/Ndnf/Neurod4/Neurog2/Nipbl/Nr2f2/Nr4a2/Nrg3/Ntng2/Ntrk2/Pafah1b1/Pex2/Pex5/Phactr1/Plaa/Plxnb2/Pomgnt2/Pou4f1/Prkg1/Psen1/Ptk2/Ptprz1/Rapgef2/Satb2/Scrt1/Scrt2/Sema3a/Sh3rf1/Shtn1/Srf/Stat3/Top2b/Tubb2a/Unc5c/Usp9x	63
P4_all3	GO:0050803	regulation of synapse structure or activity	80/3206	252/16284	3.28299e-06	0.00018383	0.000143163	Abi2/Actr2/Actr3/Adgrb3/Adgrl1/Adgrl2/Adgrl3/App/Arhgap44/Bhlhb9/C1ql3/Caprin1/Cdk5r1/Ctnna2/Dab2ip/Dgkb/Dhx36/Dlg5/Dnm3/Epha4/Ephb2/Ephb3/Etv5/Farp1/Flrt2/Fyn/Fzd1/Gsk3b/Hnrnpk/Hspa8/Igsf9/Itsn1/Kif1a/Lrp4/Lrp8/Lrrk2/Lrrn1/Magi2/Mapk14/Marcks/Mdga1/Mdga2/Mfn2/Nectin1/Nedd4/Negr1/Neurl1a/Ngef/Ntng2/Ntrk2/Pafah1b1/Pak3/Pdlim5/Pgrmc1/Picalm/Pik3r1/Ppp1r9a/Pten/Ptk2/Ptprd/Ptprs/Rheb/Sema3f/Sema4d/Se…	80
P4_all3	GO:0016570	histone modification	118/3206	407/16284	3.28545e-06	0.00018383	0.000143163	Actb/Actl6a/Akap8l/Apbb1/App/Arrb1/Atg5/Atrx/Bap1/Bard1/Bcl6/Bend3/Brms1l/Brpf1/Brpf3/Carm1/Cdc73/Chtop/Crebbp/Ctbp1/Dpy30/Eed/Ep400/Epc1/Epc2/Ezh2/Fh1/Flcn/Gatad2a/Glyr1/Hdac11/Hdac2/Hdac4/Hdac7/Hdac9/Hopx/Hpf1/Ing3/Ing5/Jade1/Jdp2/Jmjd1c/Kat6b/Kdm2a/Kdm3a/Kdm4c/Kdm6a/Kmt2b/Lcor/Lmna/Lpin1/Lrrk2/Map3k7/Mbd2/Mier2/Morf4l1/Mrgbp/Msl2/Msl3/Mta3/Myb/N6amt1/Naa50/Ncoa1/Nfya/Nipbl/Nsd1/Nsd2/Nsd3/Otub2…	118
P4_all3	GO:0051494	negative regulation of cytoskeleton organization	55/3206	156/16284	3.59683e-06	0.000197526	0.000153829	Add1/Add3/Apc/Arfgef1/Arhgap28/Bmerb1/Camsap1/Camsap3/Capg/Capza2/Capzb/Carmil1/Cdk5rap2/Cgnl1/Cib1/Coro2b/Ctnna2/Dlc1/Eml4/Fgf13/Inpp5k/Kank1/Katnb1/Map1b/Map2/Map3k1/Mapre1/Met/Mfn2/Mkks/Mtpn/Myadm/Nav3/Pak2/Pfn2/Phldb2/Pik3r1/Ppp1r9a/Rhpn1/Rhpn2/Sgk1/Slit2/Smad4/Snca/Specc1l/Sptb/Sptbn1/Svil/Tjp1/Tmeff2/Tmsb10/Tmsb4x/Tpm1/Twf1/Twf2	55
P4_all3	GO:0051223	regulation of protein transport	131/3206	463/16284	3.89639e-06	0.000212014	0.000165112	Abcg1/Acsl3/Actr3/Adam9/Ahi1/Akap1/Akap5/Akt2/Anxa5/Apbb1/App/Arfip1/Arhgap44/Arhgef5/Arntl/Arrb1/Asph/Bard1/Brsk2/Bsg/C2cd5/Camk2n1/Camk4/Capn10/Cd200/Cdk1/Cdk5r1/Cep290/Cib1/Clock/Csk/Cyp51/Derl3/Dnajc1/Doc2b/Ect2/Epm2a/F2r/Fbxw7/Frat1/Frmd4a/Fyn/Gck/Gli3/Glrx/Glud1/Glul/Gopc/Gpr68/Gsk3b/Hif1a/Hpca/Ice1/Inhbb/Inpp5k/Insig1/Ipo5/Irs1/Irs2/Jak2/Kcnj11/Klf7/Lrrk2/Madd/Mapk14/Mdfic/Mtcl1/Mtnr1a/Myo…	131
P4_all3	GO:0035966	response to topologically incorrect protein	45/3206	120/16284	4.24353e-06	0.000224718	0.000175006	Amfr/Atxn3/Aup1/Bfar/Bok/Creb3l2/Cul3/Dab2ip/Ddit3/Derl3/Dnajb14/Dnajb9/Dnajc3/Edem3/Eif2ak4/Ermp1/Erp44/Fbxo6/Herpud1/Herpud2/Hspa4l/Hspa8/Hspa9/Hspd1/Hsph1/Manf/Mfn2/Nck1/Nfe2l2/Ngly1/Parp16/Pik3r1/Ptpn2/Rhbdd1/Rnf5/Serp1/Stc2/Stt3b/Tmtc4/Ube2w/Ufl1/Uggt2/Upf2/Wfs1/Xbp1	45
P4_all3	GO:2000112	regulation of cellular macromolecule biosynthetic process	116/3206	403/16284	5.76434e-06	0.000292208	0.000227566	Abca2/Acer2/Aco1/Ago1/Akt2/App/Arfgef1/Bcl2/Bzw1/Bzw2/Caprin1/Cdk4/Cirbp/Cnot1/Cnot11/Cnot2/Cnot9/Cpeb2/Cpeb4/Csde1/Ctif/Dapk1/Dazl/Dcp2/Ddx25/Ddx3x/Dhx36/Dnajc1/Dnajc3/Dph1/Dph6/Eif1/Eif2ak4/Eif3d/Eif4ebp2/Eif4g2/Eif5a/Enc1/Exosc3/Exosc8/Foxo3/Fxr1/Gck/Gemin5/Grb10/Hnrnpd/Hnrnpl/Hnrnpu/Impact/Inpp5k/Insr/Irs1/Irs2/Itm2b/Khsrp/Klf4/Klhl25/Larp1b/Larp4b/Lsm14a/Mettl18/Mgat4a/Mpv17l2/Mtg1/Nat10/Nck…	116
P4_all3	GO:0001952	regulation of cell-matrix adhesion	42/3206	111/16284	6.73671e-06	0.00033021	0.000257161	Acer2/Ajap1/Bcl2/Bcl6/Camsap3/Cdh13/Cdk6/Cib1/Col16a1/Coro1c/Csf1/Ddr1/Dicer1/Dlc1/Dusp22/Enpp2/Epb41l5/Gpm6b/Gsk3b/Jag1/Kdr/Lims1/Macf1/Map4k4/Mmp14/Ninj1/Onecut1/Pcsk5/Phldb2/Pik3r1/Plekha2/Prkcz/Pten/Ptk2/Rasa1/Rin2/Rock1/S100a10/Slk/Smad3/Src/Utrn	42
P4_all3	GO:0021915	neural tube development	61/3206	182/16284	7.11925e-06	0.000343287	0.000267345	Abl2/Arhgap35/Arl13b/Bcl10/Brpf1/Casp3/Cdk20/Cited2/Cobl/Cthrc1/Dchs1/Dlc1/Fzd1/Fzd6/Gas1/Gatad2a/Gli2/Gli3/Gorab/Hif1a/Ift140/Ift57/Ipmk/Itpk1/Kdm2a/Kdm6a/Lhx2/Lmo4/Lrp6/Map3k7/Marcks/Mib1/Mthfd1l/Nckap1/Plxna2/Plxnb2/Prickle1/Prkaca/Psen1/Psen2/Ptch1/Rala/Rock2/Rpgrip1l/Sall2/Scrib/Sema4c/Sfrp1/Sfrp2/Shroom3/Ski/Sox11/Sox4/Specc1l/Ssbp3/Stk3/Tbc1d32/Tgfb2/Vangl2/Wdr19/Zeb2	61
P4_all3	GO:0030099	myeloid cell differentiation	105/3206	359/16284	7.37246e-06	0.00035263	0.000274621	Abi1/Acvr1b/Acvr2a/Add1/Ap3b1/Apc/App/Bap1/Bcl6/Camk4/Car2/Casp3/Cbfa2t3/Cdc73/Cdk6/Cib1/Cited2/Clec2d/Creb1/Csf1/Ctnnbip1/Cul4a/Dll1/Fam210b/Farp2/Fasn/Fbxw7/Fos/Foxo3/Gab2/Gabpa/Glo1/Gnas/Gpr68/Gsk3b/Hif1a/Hmgb1/Hmgb2/Hmgb3/Hspa9/Id2/Inhba/Itpkb/Jag1/Jak2/Jun/Junb/Kit/Klf10/Klf13/Lbr/Ltbr/Mafb/Mapk14/Mfhas1/Mturn/Myb/Myc/Nbeal2/Ninj1/Ostm1/Paf1/Pafah1b1/Pias3/Pik3r1/Pknox1/Plscr1/Pou4f1/Ppargc1…	105
P4_all3	GO:2001020	regulation of response to DNA damage stimulus	82/3206	265/16284	7.47277e-06	0.000354568	0.000276131	Actb/Actl6a/Actr2/Apbb1/Arid2/Axin2/Bard1/Bclaf1/Cdkn2d/Cry1/Cul4a/Cyren/Ddias/Dpf3/Egfr/Ep400/Epc1/Epc2/Etaa1/Fam168a/Fancb/Fbxo5/Fh1/Fignl1/Fmn2/Fxr1/Hdgfl2/Helb/Hmga2/Hmgb1/Hnrnpk/Ing3/Ino80/Ino80d/Marchf7/Mgmt/Mms19/Morf4l1/Mrgbp/Mrnip/Myc/Nek1/Npas2/Nsd2/Otub2/Parp3/Pbrm1/Plscr1/Ppp4r2/Ppp4r3b/Pttg1ip/Rnaseh2b/Rps3/Setmar/Skil/Smarca2/Smarca5/Smarcc1/Smchd1/Smyd2/Sox4/Spire1/Spred1/Spred2/St…	82
P4_all3	GO:0032970	regulation of actin filament-based process	104/3206	356/16284	8.60217e-06	0.000404917	0.000315341	Abi2/Abracl/Actr3/Add1/Add3/Akap13/Ank2/Arfgef1/Arfip1/Arhgap18/Arhgap28/Arhgap35/Arhgap44/Arhgef10/Arhgef5/Asap3/Atp1a1/Cacna1h/Capg/Capza2/Capzb/Carmil1/Ccn2/Cd47/Cdc42ep3/Cdk5r1/Cgnl1/Coro2b/Ctnna2/Ctnna3/Cyfip2/Dlc1/Dstn/Ect2/Fer/Fgf13/Fscn1/Gpm6b/Hdac2/Id1/Inpp5k/Kank1/Lpar1/Map3k1/Met/Mfn2/Mkks/Mtpn/Myadm/Nck1/Nckap1/Pak2/Pak3/Pam/Pard3/Pde4b/Pde4d/Pfn2/Phldb2/Pik3r1/Pik3r2/Plek/Ppp1r9a/Prk…	104
P4_all3	GO:0106027	neuron projection organization	40/3206	105/16284	9.14145e-06	0.000423578	0.000329874	Abi2/Abl2/Actr2/Actr3/App/Arhgap44/Atp1a3/Bhlhb9/Caprin1/Cdk5r1/Dhx36/Dnm3/Epha4/Ephb2/Ephb3/Fyn/Gsk3b/Igf1r/Insr/Kif1a/Kifbp/Lgmn/Lrp8/Lrrk2/Marcks/Mfn2/Ngef/Pafah1b1/Pak3/Pdlim5/Ppp1r9a/Psen1/Pten/Septin7/Tanc1/Ube3a/Vps35/Wasl/Zdhhc15/Zfp365	40
P4_all3	GO:0001525	angiogenesis	128/3206	458/16284	9.71395e-06	0.000445476	0.000346928	Acvr1/Adam12/Adamts1/Add1/Adgrb3/Adipor2/Ago1/Aimp1/Akt3/Amot/Amotl1/Amotl2/Arhgap24/B4galt1/Bsg/Btg1/C1galt1/Cald1/Ccm2/Ccn2/Cdh13/Cemip2/Cib1/Cldn5/Clic4/Cxcr4/Dab2ip/Ddah1/Dicer1/Dll1/E2f8/Efnb2/Elk3/Enpp2/Ephb2/Ephb3/Erap1/Fbxw7/Fgf9/Flcn/Fn1/Foxj2/Fzd5/Fzd8/Gab1/Glul/Gna13/Gtf2i/Hdac7/Hdac9/Hhip/Hif1a/Hk2/Hmga2/Hmgb1/Hs6st1/Id1/Itgb1/Jun/Kdr/Klf4/Lemd3/Map3k7/Mapk14/Mia3/Ncl/Ndnf/Nfe2l2/Ninj…	128
P4_all3	GO:0034248	regulation of cellular amide metabolic process	110/3206	382/16284	9.76427e-06	0.000445476	0.000346928	Abca2/Abcg1/Aco1/Ago1/Akt2/App/Bzw1/Bzw2/Caprin1/Casp3/Cdk4/Cirbp/Cnot1/Cnot11/Cnot2/Cnot9/Cpeb2/Cpeb4/Csde1/Ctif/Dapk1/Dazl/Dcp2/Ddx25/Ddx3x/Dhx36/Dnajc1/Dnajc3/Dph1/Dph6/Eif1/Eif2ak4/Eif3d/Eif4ebp2/Eif4g2/Eif5a/Enc1/Epha4/Exosc3/Exosc8/Foxo3/Fxr1/Gemin5/Hap1/Hnrnpd/Hnrnpl/Hnrnpu/Ifngr1/Impact/Khsrp/Klhl25/Larp1b/Larp4b/Lsm14a/Mettl18/Mpv17l2/Mtg1/Nat10/Nck1/Ncl/Neurl1a/Nfe2l2/Noct/Ntrk2/Ormdl2/…	110
P4_all3	GO:0045637	regulation of myeloid cell differentiation	60/3206	180/16284	1.02153e-05	0.000462496	0.000360183	Acvr1b/Acvr2a/Apc/Car2/Cdc73/Cdk6/Cib1/Clec2d/Creb1/Csf1/Ctnnbip1/Cul4a/Dll1/Fam210b/Fbxw7/Fos/Foxo3/Gabpa/Gnas/Gpr68/Gsk3b/Hif1a/Hmgb1/Hmgb2/Hmgb3/Hspa9/Id2/Inhba/Itpkb/Jag1/Jun/Klf10/Klf13/Mafb/Mapk14/Mturn/Myc/Ninj1/Paf1/Pias3/Pik3r1/Pou4f1/Ppargc1b/Prxl2a/Ptpn2/Rassf2/Rb1/Rbm15/Ripk1/Rnf41/Setd1a/Sfrp1/Stat1/Stat3/Tmem178/Tmem64/Trib1/Ypel4/Zbtb46/Zbtb7a	60
P4_all3	GO:0009100	glycoprotein metabolic process	92/3206	310/16284	1.41493e-05	0.000608112	0.000473586	Abca2/Acer2/Adamts7/Aga/Alg14/Alg2/Arfgef1/Arsb/B3galnt2/B3gat1/B3gnt5/B3gnt9/B4galt1/B4galt5/Bcl2/C1galt1/C1galt1c1/Chpf/Chst12/Crppa/Derl3/Dpy19l4/Dsel/Edem3/Erp44/Ext1/Extl2/Fam20b/Fbxo27/Fbxo6/Fut11/Fut8/Fut9/Galnt1/Galnt11/Galnt13/Galnt16/Glce/Gpc1/Gxylt1/Hif1a/Hs3st1/Hs3st3a1/Hs3st3b1/Hs3st4/Hs3st5/Hs6st1/Hs6st3/Insr/Itm2b/Large1/Man1a2/Man2a1/Man2a2/Mgat1/Mgat3/Mgat4a/Ncstn/Ndnf/Ndst2/Ngly…	92
P4_all3	GO:0016049	cell growth	130/3206	470/16284	1.43959e-05	0.000614258	0.000478372	Actr3/Acvr1b/Adipor2/Adnp2/Akap13/App/Bap1/Bcl2/Bcl6/Bmpr2/Brat1/Cacng7/Cadm1/Cdc73/Cdh4/Cdkn1b/Cdkn2c/Cdkn2d/Cgref1/Cib1/Cirbp/Cobl/Cpne5/Cxcr4/Cyfip2/Dab2ip/Dact3/Dcbld2/Dclk1/Ddr1/Ddx3x/Dip2b/Dscam/Egfr/Eif2ak4/Eif4g2/Eno1/Epb41l5/Epm2a/Ext1/Fam122a/Fgf13/Fhl1/Flcn/Fn1/Fstl4/Fubp1/Fxn/Gas1/Gsk3b/H3f3a/Hdgfl2/Hnrnpk/Impact/Ing5/Inhba/Ino80/Itgb1/Jade1/Lhx2/Macf1/Map1b/Map2/Map3k13/Megf8/Mex3c/M…	130
P4_all3	GO:0048638	regulation of developmental growth	102/3206	352/16284	1.52227e-05	0.000644898	0.000502234	Actr3/Apc/App/Atp8a2/Bbs2/Bcl2/Bmpr1a/Bmpr2/Cacng7/Ccnb1/Cdh4/Cdk1/Cdk4/Cdkn1b/Cited2/Cpne5/Creb1/Csf1/Cxadr/Cxcr4/Dip2b/Dll1/Dscam/Dusp10/Dusp6/Fgf13/Fgf20/Fgf9/Fn1/Fstl4/Fxn/Gnas/Gpam/Gsk3b/Hdac2/Hey2/Hmga2/Hnrnpk/Hopx/Igf1r/Insr/Kcnk2/Lgmn/Macf1/Map1b/Map2/Map3k13/Mapk14/Megf8/Mkks/Ncam1/Nedd4l/Nipbl/Nkd1/Nr3c1/Olfm1/Pafah1b1/Pex5/Picalm/Plaa/Plxna4/Pou3f2/Prox1/Ptch1/Pten/Ptk2/Ptprs/Rai1/Rbpj…	102
P4_all3	GO:0016579	protein deubiquitination	40/3206	107/16284	1.54497e-05	0.000645298	0.000502545	Atxn3/Bap1/Bard1/Cyld/Desi2/Eif3f/Josd2/Mindy2/Otub2/Otud1/Otud4/Otud6b/Otud7a/Otulin/Stambpl1/Supt3/Tada1/Tada2b/Tada3/Taf2/Tnfaip3/Uchl5/Usp1/Usp10/Usp12/Usp13/Usp15/Usp2/Usp22/Usp24/Usp25/Usp28/Usp34/Usp35/Usp36/Usp46/Usp47/Usp9x/Vcpip1/Wdr48	40
P4_all3	GO:0062197	cellular response to chemical stress	85/3206	282/16284	1.56444e-05	0.00064552	0.000502719	Adnp2/Agap3/Akr1b3/App/Arntl/Atg5/Bcl2/Casp3/Chchd2/Cpeb2/Dapk1/Ddias/Ddit3/Ddx3x/Ect2/Egfr/Ercc6l2/Ermp1/Etv5/Ezh2/Fbxw7/Fer/Fos/Foxo3/Fut8/Fxn/Fyn/Fzd1/Glrx/Gpr37/Hdac2/Hif1a/Impact/Jak2/Jun/Lrrc8c/Lrrc8d/Lrrk2/Map3k5/Mapk8/Mapk9/Meak7/Met/Mgat3/Ncoa7/Nfe2l2/Nono/Nr4a2/Nr4a3/Oxr1/Oxsr1/Pawr/Pdk1/Pink1/Pkd2/Plec/Plekha1/Ppargc1b/Prdx3/Prkd1/Prkra/Psap/Ptprk/Ralbp1/Rest/Rhob/Ripk1/Rnf146/Rnf7/Rps…	85
P4_all3	GO:0060412	ventricular septum morphogenesis	22/3206	46/16284	1.56727e-05	0.00064552	0.000502719	Acvr1/Bmpr1a/Bmpr2/Cited2/Fzd1/Hey1/Hey2/Heyl/Id2/Lrp6/Nsd2/Prox1/Rbm15/Rbpj/Robo1/Slit2/Smad4/Sox11/Sox4/Tgfb2/Tgfbr1/Vangl2	22
P4_all3	GO:1901888	regulation of cell junction assembly	64/3206	199/16284	1.92169e-05	0.000770104	0.000599742	Actr3/Adgrb3/Adgrl1/Adgrl2/Adgrl3/App/Bhlhb9/Camsap3/Cldn5/Col16a1/Coro1c/Dlc1/Dlg5/Dusp22/Enpp2/Epb41l5/Ephb2/Ephb3/Farp1/Flrt2/Fzd1/Fzd5/Gpm6b/Gsk3b/Hopx/Kdr/Lims1/Lrrn1/Macf1/Map4k4/Mdga1/Mdga2/Mmp14/Nectin1/Nedd4l/Negr1/Ntng2/Ntrk2/Pdlim5/Phldb2/Pik3r1/Ppp1r9a/Prkaca/Pten/Ptk2/Ptprd/Ptprs/Rap1b/Rapgef2/Rock1/Rock2/S100a10/Sema4d/Slitrk2/Slitrk5/Slk/Smad3/Snca/Src/St8sia2/Syndig1/Tjp1/Tpbg/Vst…	64
P4_all3	GO:0045927	positive regulation of growth	84/3206	280/16284	2.12158e-05	0.000833318	0.000648972	Adnp2/Ahi1/Armc10/Atp8a2/Bbs2/Bcl2/Bmpr1a/Bmpr2/Brat1/Cacng7/Ccnb1/Cdh4/Cdk1/Cib1/Cpne5/Creb1/Csf1/Cxcr4/Ddx3x/Dll1/Dscam/Egfr/Eif4g2/Fam122a/Fgf9/Fn1/Fxn/Gpam/Gsk3b/H3f3a/Hdgfl2/Hey2/Hmga2/Hnrnpk/Hopx/Igf1r/Ino80/Insr/Macf1/Map1b/Map3k13/Mapk14/Megf8/Mkks/Mmp14/Mtpn/N6amt1/Ncam1/Nedd4l/Nipbl/Nr3c1/Pafah1b1/Pex5/Picalm/Plaa/Pou3f2/Prox1/Ptk2/Rbpj/Rims1/Rufy3/Sdcbp/Sema4d/Serp1/Sfrp1/Sfrp2/Sgk1/Sh…	84
P4_all3	GO:0007389	pattern specification process	113/3206	401/16284	2.13899e-05	0.000834627	0.000649991	Abi1/Acvr1/Acvr2a/Acvr2b/Ahi1/Apc/Arl13b/Asph/Axin2/Bhlhe22/Bhlhe40/Bhlhe41/Bicc1/Bmpr1a/Bmpr1b/Bmpr2/Cdk20/Cdon/Cep290/Chrd/Cited1/Cited2/Cobl/Crb2/Ctnnbip1/Dchs1/Ddit3/Dll1/Dop1b/Eed/Efnb1/Enkur/Epb41l5/Ets2/Ext1/Frat1/Fzd5/Gas1/Gdf11/Gli2/Gli3/Gorab/Grsf1/Hey1/Hey2/Heyl/Hhip/Hif1a/Ift140/Ift57/Kdm2a/Kdm6a/Lama5/Lfng/Lhx2/Lrp4/Lrp6/Mafb/Map3k4/Mapk8/Mdga2/Megf8/Meis3/Mfng/Mib1/Nckap1/Neurod1/Nm…	113
P4_all3	GO:0032922	circadian regulation of gene expression	28/3206	67/16284	2.76965e-05	0.00103967	0.000809676	Arntl/Bhlhe40/Bhlhe41/Cavin3/Clock/Cry1/Cry2/Csnk1e/Egr1/Hdac2/Hnrnpu/Id1/Id2/Kdm2a/Lgr4/Nampt/Ncoa2/Noct/Npas2/Nr1d1/Nrip1/Per1/Per2/Ppp1cb/Rai1/Rora/Rorc/Usp2	28
P4_all3	GO:0016050	vesicle organization	84/3206	282/16284	2.82675e-05	0.00105443	0.000821169	Abcg1/Agfg1/Akt2/Aktip/Ap1s2/Ap3b1/Ap3m1/Ap3m2/Bcl2/Bet1/Bloc1s1/C2cd5/Cadps/Cav2/Ccdc136/Clcn3/Coro1c/Cplx2/Cplx3/Creb1/Cul3/Dnajc13/Dnm3/Doc2b/Fbxo5/Gnai3/Hook1/Hps3/Insig1/Laptm4b/Mia3/Myo18a/Nbeal2/Osbp/Pafah1b1/Pdcd6ip/Pi4k2a/Picalm/Plekhf1/Plekhf2/Rab14/Rab1a/Rab32/Rab5a/Rab5b/Rab8a/Rfx2/S100a10/Sdcbp/Sec23a/Snap25/Snap29/Snca/Sort1/Sox30/Spg11/Sqstm1/Stam/Stx11/Stx16/Stx3/Stx6/Stxbp6/Syt1/…	84
P4_all3	GO:0034504	protein localization to nucleus	81/3206	270/16284	2.95165e-05	0.00108766	0.000847047	Agap3/Akap1/Akap5/App/Appl2/Arl2bp/Arntl/Banp/Bard1/Cacnb4/Cav2/Cdk1/Cry2/Dclk1/Dclk2/E2f3/Ect2/Epm2a/Fam53b/Fam53c/Fgf9/Flcn/Fyn/Gli3/Glis2/Glul/Gsk3b/Hnrnpu/Hspa8/Ing1/Ipo5/Ipo8/Irs1/Jak2/Kpna1/Kpna3/Larp7/Lmna/Lmnb1/Lrrk2/Mapk14/Mdfic/Mfhas1/Morc3/Nup107/Nup153/Nup93/Osbpl8/Paf1/Phip/Pik3r1/Pik3r2/Pkia/Ppp3r1/Prickle1/Prkd1/Psen1/Ptpn5/Pttg1ip/Pygo1/Rap1gds1/Rassf5/Rrs1/Spg11/Sqstm1/Src/Stat3/…	81
P4_all3	GO:0007416	synapse assembly	57/3206	174/16284	2.97084e-05	0.00108766	0.000847047	Actr3/Adgrb3/Adgrl1/Adgrl2/Adgrl3/App/Bhlhb9/Cacna1a/Cadm1/Dlg5/Dnm3/Efnb1/Efnb2/Ephb2/Ephb3/Farp1/Fgf13/Flrt2/Fzd1/Fzd5/Gabra2/Gabrb2/Gabrb3/Gsk3b/Lgi2/Lrp4/Lrrn1/Magi2/Mdga1/Mdga2/Myo6/Nectin1/Negr1/Ntng2/Ntrk2/Pcdh17/Pclo/Pdlim5/Pik3r1/Plxnb2/Plxnd1/Ppp1r9a/Pten/Ptk2/Ptprd/Ptprs/Sdcbp/Sema4d/Shank2/Slitrk2/Slitrk5/Snca/St8sia2/Syndig1/Tpbg/Vps35/Vstm5	57
P4_all3	GO:0045926	negative regulation of growth	70/3206	226/16284	3.24729e-05	0.00117437	0.000914578	Actr3/Acvr1b/Adipor2/Apc/Bbs2/Bcl2/Bcl6/Bmpr2/Cdkn1b/Cdkn2c/Cdkn2d/Cgref1/Cirbp/Cited2/Cxadr/Dab2ip/Dact3/Dcbld2/Ddx3x/Dip2b/Dusp10/Eno1/Fgf13/Fhl1/Flcn/Fstl4/Fxn/Gas1/Gnas/Gsk3b/Hdac2/Hif1a/Ing5/Inhba/Kcnk2/Lgmn/Map2/Nkd1/Osgin2/Ptch1/Pten/Ptk2/Ptprs/Rai1/Rb1/Rgs2/Rtn4/Rtn4r/Ryk/Sema3a/Sema3f/Sema4c/Sema4d/Sertad2/Sertad3/Sesn1/Sfrp1/Sfrp2/Sh3bp4/Slit2/Smad3/Smad4/Smarca2/Spg20/Stc2/Stk3/Tgfb2/T…	70
P4_all3	GO:0051347	positive regulation of transferase activity	126/3206	461/16284	3.52849e-05	0.00124568	0.000970112	Abi1/Abi2/Acsl1/Acvr2b/Adam9/Akap13/App/Arhgef5/Arrdc3/Arrdc4/Axin2/Btc/Btrc/C1galt1c1/Cab39/Cd200/Cd24a/Cdk5r1/Cdk5r2/Cdkn1b/Cenpe/Chrna3/Cib1/Csf1/Csk/Dab1/Dab2ip/Dcun1d4/Ddr1/Ddx3x/Dgkz/Dipk2a/Dscc1/Dstyk/Ect2/Egfr/Egr1/Epha4/Ephb2/Ephb3/Ephb6/Etaa1/Ezh2/Fbxw7/Fgd4/Fzd5/Fzd8/Gab1/Gprc5b/Hmga2/Hnrnpa2b1/Hnrnpd/Igf1r/Insr/Irs1/Jak2/Kdr/Kit/Klf4/Kras/Lmo4/Lrp8/Lrrk2/Ltk/Map2k3/Map3k1/Map3k12/Map3…	126
P4_all3	GO:0001701	in utero embryonic development	127/3206	466/16284	3.79715e-05	0.00130936	0.0010197	Actl6a/Acvr1/Acvr1b/Adcy9/Add1/Amot/Apba1/Apba2/Arnt2/Atp1b1/Bap1/Birc6/Bmpr1a/Bnip2/Btf3/Camsap3/Ccm2/Ccnb1/Cdk2ap1/Celf4/Chrd/Chtop/Cited1/Cited2/Cmip/Cnot1/Cnot2/Cr1l/Crxos/Cul3/Cul4a/Dicer1/Dll1/E2f8/Egfr/Eno1/Epb41l5/Flcn/Furin/Fzd5/G2e3/Gab1/Gabpa/Gatad2a/Gli2/Gli3/Gna13/Gpi1/Heg1/Hey1/Hey2/Hif1a/Hopx/Hs6st1/Icmt/Inpp5k/Itgb1/Junb/Kdm2a/Kdm4c/Kdm6a/Kifbp/Klf4/Ly6e/Man2a1/Mfn2/Mfng/Mgat1/Mib…	127
P4_all3	GO:0097193	intrinsic apoptotic signaling pathway	77/3206	256/16284	4.16077e-05	0.00141825	0.0011045	Armc10/Bcl2/Bclaf1/Bok/Brsk2/Casp2/Casp3/Cdip1/Cdkn2d/Cep63/Cycs/Cyld/Dab2ip/Ddias/Ddit3/Ddit4/Ddx3x/Eno1/Fbxw7/Fhit/Fignl1/Flcn/G2e3/Grina/Gsk3b/Hdac2/Herpud1/Hif1a/Hnrnpk/Itpr1/Jak2/Jmy/Lrrk2/Map3k5/Marchf7/Mdm4/Msh6/Myc/Nbn/Nck1/Nfe2l2/Nono/Pdk1/Pik3r1/Pink1/Plekhf1/Plscr1/Pou4f1/Ppp2r5c/Prkra/Ptpn2/Pttg1ip/Ralbp1/Rnf7/Rps3/Rtkn2/Selenok/Sgpp1/Sh3glb1/Siah1a/Siah1b/Skil/Src/Steap3/Stk25/Tpt1/T…	77
P4_all3	GO:0045444	fat cell differentiation	72/3206	236/16284	4.38468e-05	0.00148603	0.00115729	Ap1s2/Arid5b/Arl6/Arntl/Axin2/Bbs2/Bbs7/Carm1/Cds1/Creb1/Creb5/Ctbp1/Ddit3/Dusp10/Flcn/Gdf6/Gnb3/Gsk3b/Hmga2/Hnrnpu/Id2/Inhbb/Insig1/Itga6/Jag1/Jdp2/Klf4/Lpin1/Lrp3/Lrp6/Lrrc8c/Mapk14/Medag/Mex3c/Mkks/Napepld/Nipbl/Noct/Nr1d1/Nr4a1/Nr4a2/Nr4a3/Nucb2/Nudt7/Osbpl8/Per2/Retreg1/Rgs2/Rora/Rorc/Rreb1/Runx1t1/Senp2/Sfrp1/Sfrp2/Smad3/Socs1/Sort1/Stk3/Tbl1x/Tbl1xr1/Tmem64/Trib2/Trio/Ttc8/Wdfy2/Wwtr1/Xbp1…	72
P4_all3	GO:0006325	chromatin organization	130/3206	482/16284	5.20016e-05	0.00174249	0.00135702	Actb/Actl6a/Apbb1/Arid2/Asf1a/Atad2/Atrx/Banp/Bap1/Bcorl1/Bend3/Brpf1/Brpf3/Carm1/Cbx4/Cdyl/Chd9/Chrac1/Ctbp1/Dicer1/Dpf3/Dpy30/Eed/Eif1/Ep400/Epc1/Epc2/Ezh2/Gatad2a/Gnas/Gsk3b/H1f1/H2az1/H3f3a/Hdac11/Hdac2/Hdac4/Hdac7/Hdac9/Hira/Hltf/Hmga2/Hmgb1/Hmgn2/Hnrnpu/Ing3/Ing5/Ino80/Ino80d/Jak2/Jmjd1c/Kat6b/Kdm2a/Kdm3a/Kdm4c/Kdm6a/Kmt2b/Lhx2/Lmna/Lmnb1/Lrif1/Lsm11/Mbd2/Mettl4/Mis18a/Morf4l1/Mrgbp/Msl2/Ms…	130
P4_all3	GO:0001825	blastocyst formation	22/3206	49/16284	5.34448e-05	0.001761	0.00137144	Actl6a/Cited2/Cnot1/Cnot2/Cul3/Furin/Gabpa/Hopx/Junb/Kdm4c/Mfn2/Mfng/Pbrm1/Rtn4/Sf3b1/Skil/Sp1/Sp3/Srf/Tead4/Tjp1/Uspl1	22
P4_all3	GO:0043254	regulation of protein-containing complex assembly	104/3206	371/16284	5.62842e-05	0.00184432	0.00143632	Actr3/Add1/Add3/Apc/Arfgef1/Arhgap18/Arhgap28/Arhgef5/Asap1/Birc2/Bmf/Camsap1/Camsap3/Cand1/Capg/Capza2/Capzb/Carmil1/Cd24a/Cdc42ep3/Cdk5rap2/Cdkn1b/Creb1/Ctnnbip1/Cyfip2/Dab2ip/Ddx3x/Dut/Farp2/Fer/Fscn1/Gsk3b/Hmgb1/Ice1/Impact/Insm1/Kank1/Lcmt1/Ldlrad4/Lmo4/Map1b/Map2/Map3k1/Map3k7/Mapk8/Mapk9/Mapre1/Met/Mkks/Mpp7/Mtpn/Myadm/Napa/Napb/Nav3/Ncam1/Nck1/Nckap1/Nek7/Pak3/Pcsk5/Pde4dip/Pex5/Pfn2/Pik3…	104
P4_all3	GO:0009895	negative regulation of catabolic process	83/3206	283/16284	5.75827e-05	0.0018765	0.00146138	Anks1/Axin2/Azin1/Banp/Bcl2/Bmf/Cbfa2t3/Cirbp/Crtc3/Csde1/Csnk2a2/Cyp51/Dab2ip/Dap/Dazl/Ddit4/Dedd/Dhx36/Dicer1/Egfr/Eif4g2/Fez1/Fez2/Fhit/Fmn2/Furin/Fyn/Hdac4/Hfe/Hnrnpa0/Hnrnpd/Hnrnpu/Laptm4b/Larp4b/Lrrk2/Lzts1/Mad2l1/Mapkapk2/Marchf7/Mdm4/Mgat3/Naf1/Nampt/Nbas/Noct/Pabpc1/Paip1/Parn/Pink1/Psen1/Psen2/Ptk2/Rbm24/Ric1/Rnf41/Rnf5/Rraga/Sdcbp/Smad3/Smad4/Smarcc1/Snca/Snx12/Stat3/Svip/Syncrip/Tardb…	83
P4_all3	GO:0006417	regulation of translation	93/3206	325/16284	5.96484e-05	0.0019332	0.00150553	Aco1/Ago1/Akt2/App/Bzw1/Bzw2/Caprin1/Cdk4/Cirbp/Cnot1/Cnot11/Cnot2/Cnot9/Cpeb2/Cpeb4/Csde1/Ctif/Dapk1/Dazl/Dcp2/Ddx25/Ddx3x/Dhx36/Dnajc1/Dnajc3/Dph1/Dph6/Eif1/Eif2ak4/Eif3d/Eif4ebp2/Eif4g2/Eif5a/Enc1/Exosc3/Exosc8/Foxo3/Fxr1/Gemin5/Hnrnpd/Hnrnpl/Hnrnpu/Impact/Khsrp/Klhl25/Larp1b/Larp4b/Lsm14a/Mettl18/Mpv17l2/Mtg1/Nat10/Nck1/Ncl/Neurl1a/Noct/Otud6b/Pabpc1/Paip1/Parn/Per1/Per2/Pink1/Pkm/Plxnb2/Pold…	93
P4_all3	GO:0042987	amyloid precursor protein catabolic process	24/3206	56/16284	6.26597e-05	0.00199804	0.00155603	Abca2/Abcg1/Adam19/Adam9/Aph1b/Aph1c/App/Casp3/Epha4/Hap1/Ifngr1/Ncstn/Ntrk2/Picalm/Psen1/Psen2/Rock1/Rock2/Rtn4/Slc2a13/Sp1/Spon1/Tmed10/Unc13a	24
P4_all3	GO:0044772	mitotic cell cycle phase transition	108/3206	390/16284	7.03865e-05	0.00218792	0.00170391	Actb/Actl6a/Acvr1/Acvr1b/Adamts1/Anapc15/Anapc4/Apc/App/Appl2/Arid2/Aven/Bach1/Bard1/Bcl2/Brsk2/Cables1/Cacnb4/Calm1/Calm2/Calm3/Camk2g/Casp2/Ccna1/Ccnb1/Ccng2/Ccnj/Ccnjl/Cdc14a/Cdc73/Cdk1/Cdk4/Cdk5rap2/Cdkn1b/Cdkn2c/Cdkn2d/Cenpe/Cpsf3/Crebbp/Ctdsp1/Ctdsp2/Cul3/Cul4a/Ddx3x/Dgkz/Dpf3/E2f3/E2f5/Egfr/Ezh2/Fam122a/Fbxl17/Fbxl7/Fbxo5/Fhl1/Gen1/Hacd1/Hmga2/Hus1/Id2/Inhba/Ino80/Itgb1/Jade1/Klf11/Klf4/La…	108
P4_all3	GO:1990778	protein localization to cell periphery	96/3206	339/16284	7.05584e-05	0.00218792	0.00170391	Abca2/Acsl3/Actb/Actr3/Akap5/Akt2/Ank2/Ankrd39/Arhgap44/Arl13b/Arl6/Atp1b1/Bbs2/Bsg/C2cd5/Cacng3/Cacng7/Camk2g/Cib1/Csk/Dchs1/Dennd4c/Egfr/Ehd2/Epb41/Epb41l2/Ephb2/Epm2a/Fcho2/Fgf13/Gnai1/Gopc/Gorasp2/Gphn/Grip1/Gsk3b/Inpp5k/Itgb1/Kcnb2/Kcnj11/Lama5/Lin7a/Lin7c/Lrp6/Macf1/Magi2/Mex3b/Mmp14/Myadm/Myl12a/Nfasc/Nsg1/Pacs2/Pgrmc1/Picalm/Pik3r1/Pik3r2/Pkdcc/Plekhf1/Prepl/Prkcz/Ptch1/Rab11fip2/Rab12/Ra…	96
P4_all3	GO:0006914	autophagy	111/3206	403/16284	7.15658e-05	0.00218792	0.00170391	Acbd5/Acer2/Arsb/Atg10/Atg3/Atg4c/Atg5/Aup1/Bcl2/Bmf/Bok/Capn10/Cisd2/Ctsd/Dap/Dapk1/Ddit3/Dram2/Eif4g2/Epg5/Epm2a/Fbxw7/Fez1/Fez2/Flcn/Foxo3/Fundc1/Fyco1/Gabarapl1/Gnai3/Gopc/Gpsm1/Gramd1a/Gsk3b/Hap1/Hif1a/Hk2/Hmgb1/Hspa8/Kdr/Lrba/Lrrk2/Lzts1/Map3k7/Mfn2/Mid2/Mtcl1/Mtmr4/Nampt/Pacs2/Pik3r2/Pink1/Plaa/Plekhf1/Plk2/Prkd1/Psen1/Ptk2/Rab12/Rab1a/Rab3gap2/Rab8a/Ralb/Rb1cc1/Retreg1/Ripk2/Rmc1/Rnf152/R…	111
P4_all3	GO:0061919	process utilizing autophagic mechanism	111/3206	403/16284	7.15658e-05	0.00218792	0.00170391	Acbd5/Acer2/Arsb/Atg10/Atg3/Atg4c/Atg5/Aup1/Bcl2/Bmf/Bok/Capn10/Cisd2/Ctsd/Dap/Dapk1/Ddit3/Dram2/Eif4g2/Epg5/Epm2a/Fbxw7/Fez1/Fez2/Flcn/Foxo3/Fundc1/Fyco1/Gabarapl1/Gnai3/Gopc/Gpsm1/Gramd1a/Gsk3b/Hap1/Hif1a/Hk2/Hmgb1/Hspa8/Kdr/Lrba/Lrrk2/Lzts1/Map3k7/Mfn2/Mid2/Mtcl1/Mtmr4/Nampt/Pacs2/Pik3r2/Pink1/Plaa/Plekhf1/Plk2/Prkd1/Psen1/Ptk2/Rab12/Rab1a/Rab3gap2/Rab8a/Ralb/Rb1cc1/Retreg1/Ripk2/Rmc1/Rnf152/R…	111
P4_all3	GO:0008654	phospholipid biosynthetic process	60/3206	191/16284	7.37053e-05	0.00221902	0.00172813	Abca2/Abca8b/Abhd5/Acsl3/Acsl6/Agpat3/Agpat5/Cdipt/Cds1/Chpt1/Dgka/Dgkb/Dgkd/Dgkh/Dgkz/Etnk1/Fabp5/Far1/Gpam/Hmgcs1/Idh1/Idi1/Inpp1/Itpkb/Lclat1/Lpcat1/Lpcat2/Lpcat4/Lpin1/Mboat2/Nus1/Osbp/Pcx/Pgap3/Pi4k2a/Piga/Pigf/Pigp/Pigz/Pik3cd/Pik3r1/Pik3r2/Pik3r3/Plscr1/Ptdss1/Pyurf/Serac1/Serinc1/Sgms1/Sgms2/Sh3glb1/Socs1/Socs5/Socs6/Tmem150a/Tmem38b/Ttc7/Ttc7b/Uvrag/Vapa	60
P4_all3	GO:0045786	negative regulation of cell cycle	94/3206	332/16284	8.41245e-05	0.00247001	0.0019236	Acvr1/Anapc15/Apbb1/Apbb2/Apc/Atrx/Aven/Bard1/Bcl2/Brinp2/Btg1/Btg3/Cacnb4/Casp2/Casp3/Ccnb1/Cdc73/Cdk1/Cdk5rap2/Cdk6/Cdkn1b/Cdkn2c/Cdkn2d/Cenpe/Clock/Cry1/Ctdsp1/Ctdsp2/Cul4a/Dab2ip/Dgkz/E2f8/Eif2ak4/Epm2a/Etaa1/Ezh2/Fam122a/Fbxo5/Fhl1/Gas1/Gen1/Grb14/Heca/Hmga2/Hus1/Inhba/Ints7/Jade1/Klf4/Lcmt1/Mad2l1/Mapk14/Mfn2/Mre11a/Mrnip/Mus81/Nabp1/Nbn/Ndc80/Nek1/Nek2/Nr2f2/Nr4a1/Pkd2/Ppp2r3d/Ppp2r5c/Prka…	94
P4_all3	GO:0048588	developmental cell growth	73/3206	245/16284	9.05872e-05	0.00260812	0.00203115	Actr3/Akap13/App/Bmpr2/Cacng7/Cdh4/Cobl/Cpne5/Cxcr4/Cyfip2/Dclk1/Ddr1/Dip2b/Dscam/Eif2ak4/Ext1/Fgf13/Fn1/Fstl4/Fubp1/Fxn/Gsk3b/Hnrnpk/Impact/Itgb1/Lhx2/Macf1/Map1b/Map2/Map3k13/Megf8/Mex3c/Nedd4l/Nr3c1/Olfm1/Pafah1b1/Pdlim5/Picalm/Plaa/Plxna1/Plxna4/Prkcz/Ptprs/Raph1/Rgs2/Rims1/Rtn4/Rtn4r/Rufy3/Ryk/Sema3a/Sema3f/Sema4c/Sema4d/Septin7/Sh3gl2/Sh3glb1/Shtn1/Slit2/Sorbs2/Spg11/Spg20/Srf/St8sia2/Syt1/…	73
P4_all3	GO:0009410	response to xenobiotic stimulus	68/3206	225/16284	9.68229e-05	0.00274764	0.00213981	Acaa1b/Acsl1/Add3/Arnt2/Atg5/Atp1a1/Atp1a3/Bcl2/Chrna3/Creb1/Crot/Cryz/Dpyd/Fancb/Fos/Fzd1/Gabrb3/Gabrg3/Gnas/Gstm5/Gstm7/Guk1/Hdac4/Htr1b/Inhba/Jun/Kcnh2/Kcnj11/Kdr/Mapk9/Mat2a/Myc/Myo6/N6amt1/Ncam1/Nceh1/Nfe2l2/Npas2/Oxsr1/Pam/Pde3a/Pde4b/Ppp1r12a/Ptpn5/Ptprm/Rap1b/Rap2a/Rasa1/Rb1/Rest/Rnf149/Rora/Rorc/Sfrp1/Sfrp2/Shank2/Slc1a2/Slitrk5/Smad1/Snca/Srd5a1/Tent4a/Tfrc/Tgfb2/Tpmt/Usp47/Xbp1/Ywhaz	68
P4_all3	GO:0007498	mesoderm development	36/3206	100/16284	0.000100443	0.00282335	0.00219877	Acvr1/Acvr1b/Acvr2a/Acvr2b/Bmpr1a/Bmpr2/Chrd/Cited2/Crb2/Epb41l5/Ets2/Ext1/Gpi1/Hmga2/Inhba/Kdm6a/Lhx2/Macf1/Megf8/Mesd/Nckap1/Nr4a3/Otx2/Pofut2/Pou4f1/Prkaca/Prkar1a/Sfrp2/Smad1/Smad2/Smad3/Smad4/Srf/Ssbp3/Twsg1/Zic3	36
P4_all3	GO:0006282	regulation of DNA repair	57/3206	181/16284	0.000102127	0.00283754	0.00220982	Actb/Actl6a/Actr2/Apbb1/Arid2/Axin2/Bard1/Cul4a/Cyren/Dpf3/Egfr/Ep400/Epc1/Epc2/Fam168a/Fancb/Fh1/Fignl1/Fmn2/Hdgfl2/Helb/Hmga2/Hmgb1/Ing3/Ino80/Ino80d/Mgmt/Mms19/Morf4l1/Mrgbp/Mrnip/Npas2/Nsd2/Otub2/Parp3/Pbrm1/Ppp4r2/Ppp4r3b/Rps3/Setmar/Smarca2/Smarcc1/Smchd1/Spire1/Supt3/Tada1/Tada2b/Tada3/Taf2/Ube2n/Uchl5/Usp1/Usp22/Wdr48/Wrnip1/Yeats4/Zfp365	57
P4_all3	GO:0010638	positive regulation of organelle organization	122/3206	454/16284	0.000103401	0.00285242	0.00222141	Abcg1/Abi2/Actl6a/Actr3/Add3/Akt2/Apc/Arhgap35/Arhgef10/Arhgef5/Asap1/Atrx/Bmf/Bok/Btc/C2cd5/Carmil1/Ccn2/Cct7/Cct8/Cd47/Cdc42ep3/Cdk5rap2/Cdkn1b/Cenpe/Cnot1/Cnot2/Cul3/Dazl/Ddhd1/Dhx36/Doc2b/Dstn/Fbxo5/Fer/Fscn1/Fyco1/G3bp1/G3bp2/Gsk3b/Hap1/Hif1a/Hnrnpa2b1/Hnrnpd/Id1/Igf1r/Ino80/Ino80d/Insr/Katnb1/Kctd17/Kdr/Lpar1/Map1b/Map3k1/Map3k4/Mapk8/Mapk9/Mapre1/Met/Mre11a/Naf1/Nav3/Nbn/Ncapg/Nck1/Nckap1/…	122
P4_all3	GO:0071900	regulation of protein serine/threonine kinase activity	88/3206	309/16284	0.000111627	0.00303697	0.00236513	Acsl1/Actb/Adam9/Akap13/Apc/App/Arhgef5/Cab39/Casp3/Ccna1/Ccnb1/Ccng2/Ccnj/Ccnjl/Ccnl1/Cd24a/Cdkn1b/Cdkn2c/Cdkn2d/Chordc1/Cib1/Csk/Dab2ip/Ddx3x/Dipk2a/Dusp10/Egfr/Epha4/Etaa1/Ezh2/Fgd4/Fzd5/Fzd8/Gab1/Gsk3b/Heg1/Hipk3/Hmga2/Inpp5k/Insr/Kit/Kras/Ksr1/Lrp6/Lrrk2/Map3k1/Map3k12/Map3k13/Map3k4/Map3k5/Map3k7/Marcks/Nr2f2/Paqr3/Parp16/Pde5a/Pkd2/Pkia/Prkag2/Prkar1a/Prkar2b/Prox1/Psen1/Pten/Ptpn5/Ralb/Ra…	88
P4_all3	GO:0006913	nucleocytoplasmic transport	82/3206	284/16284	0.000114101	0.00306213	0.00238473	Agap3/Ahctf1/Ahcyl1/Akap1/Akap13/Akap5/Akap8l/Alyref2/Anp32a/Appl2/Arntl/Bach2/Bard1/Camk4/Cdk1/Chtop/Cited1/Cry2/Ddx25/E2f3/Ect2/Epm2a/Fam53b/Fam53c/Fgf9/Frat1/Gli3/Gsk3b/Hnrnpa2b1/Hspa8/Hspa9/Ing1/Ipo5/Ipo8/Jak2/Kpna1/Kpna3/Lmna/Lrrk2/Mapk14/Mdfic/Nedd4/Neurod1/Nup107/Nup153/Nup210/Nup93/Phip/Pik3r1/Pik3r2/Pkia/Poldip3/Ppm1a/Ppp1r12a/Ppp3r1/Prickle1/Prkaca/Prkd1/Psen1/Ptpn5/Pttg1ip/Rab18/Rae1/R…	82
P4_all3	GO:0051169	nuclear transport	82/3206	284/16284	0.000114101	0.00306213	0.00238473	Agap3/Ahctf1/Ahcyl1/Akap1/Akap13/Akap5/Akap8l/Alyref2/Anp32a/Appl2/Arntl/Bach2/Bard1/Camk4/Cdk1/Chtop/Cited1/Cry2/Ddx25/E2f3/Ect2/Epm2a/Fam53b/Fam53c/Fgf9/Frat1/Gli3/Gsk3b/Hnrnpa2b1/Hspa8/Hspa9/Ing1/Ipo5/Ipo8/Jak2/Kpna1/Kpna3/Lmna/Lrrk2/Mapk14/Mdfic/Nedd4/Neurod1/Nup107/Nup153/Nup210/Nup93/Phip/Pik3r1/Pik3r2/Pkia/Poldip3/Ppm1a/Ppp1r12a/Ppp3r1/Prickle1/Prkaca/Prkd1/Psen1/Ptpn5/Pttg1ip/Rab18/Rae1/R…	82
P4_all3	GO:1990138	neuron projection extension	57/3206	182/16284	0.000120592	0.00319307	0.0024867	Actr3/Bmpr2/Cacng7/Cdh4/Cpne5/Cxcr4/Cyfip2/Dclk1/Ddr1/Dip2b/Dscam/Eif2ak4/Fn1/Fxn/Gsk3b/Hnrnpk/Impact/Itgb1/Lhx2/Macf1/Map1b/Map2/Map3k13/Megf8/Nedd4l/Olfm1/Pafah1b1/Picalm/Plaa/Plxna1/Plxna4/Prkcz/Ptprs/Raph1/Rims1/Rtn4/Rtn4r/Rufy3/Ryk/Sema3a/Sema3f/Sema4c/Sema4d/Sh3gl2/Sh3glb1/Shtn1/Slit2/Spg11/Srf/St8sia2/Syt1/Syt17/Twf2/Unc13a/Usp9x/Wasf1/Zfyve27	57
P4_all3	GO:0060491	regulation of cell projection assembly	58/3206	186/16284	0.000120595	0.00319307	0.0024867	Abi2/Actr2/Actr3/Apc/Arhgap24/Arhgap35/Arhgap44/Atg3/Atg5/Capzb/Cdc42ep3/Cobl/Coro1c/Cyld/Dnm3/Dpysl3/Ephb2/Fam98a/Fer/Fscn1/Fxr1/Gdi2/Gsk3b/Hap1/Hdac4/Ift140/Kank1/Kctd17/Kit/Mak/Mphosph9/Myo10/Nckap1/Neurl1a/Odf2/Pfn2/Pik3r1/Plppr5/Podxl/Ppp1r9a/Rab3ip/Rab5a/Rala/Rhog/Ripor2/Septin7/Septin9/Slit2/Src/Srf/Syne1/Syne2/Tbc1d30/Tgfbr1/Twf1/Twf2/Vdac3/Wasl	58
P4_all3	GO:0035967	cellular response to topologically incorrect protein	34/3206	94/16284	0.000139177	0.00356196	0.00277399	Amfr/Atxn3/Aup1/Bfar/Bok/Creb3l2/Cul3/Ddit3/Derl3/Dnajb14/Dnajc3/Eif2ak4/Ermp1/Herpud1/Herpud2/Hspa8/Hspa9/Hspd1/Nck1/Nfe2l2/Ngly1/Parp16/Pik3r1/Ptpn2/Rhbdd1/Rnf5/Serp1/Stc2/Tmtc4/Ube2w/Ufl1/Uggt2/Wfs1/Xbp1	34
P4_all3	GO:0032386	regulation of intracellular transport	82/3206	286/16284	0.000147385	0.00370399	0.00288459	Abca2/Actr3/Akap1/Akap5/Akap8l/Akt2/Arfip1/Arhgap44/Arv1/Asph/Bard1/C2cd5/Camk4/Capn10/Cdk1/Cdk5r1/Cep290/Cib1/Derl3/Dnajc13/Ect2/Ehd2/Epm2a/Fbxw7/Fez1/Frat1/Fyn/Gas1/Gli3/Gsk3b/Hap1/Hpca/Ice1/Inpp5k/Insig1/Ipo5/Jak2/Lamp1/Lrrk2/Map1b/Map2/Mapk14/Mapk8/Mdfic/Mtcl1/Nedd4/Nup153/Nus1/Oaz1/Oaz2/Os9/Pik3r1/Pik3r2/Pink1/Pkia/Ppm1a/Ppp1r12a/Prkaca/Prkd1/Psen1/Ptpn5/Reep1/Riok2/Rnf139/Rufy3/Sh3glb1/Snx1…	82
P4_all3	GO:0044264	cellular polysaccharide metabolic process	32/3206	87/16284	0.000150807	0.00374243	0.00291453	Acadm/Agl/Akt2/B3gnt9/B4galt5/Epm2a/Ext1/Fut9/Gabarapl1/Gbe1/Gck/Grb10/Gsk3b/Hmgb1/Il6st/Inpp5k/Insr/Irs1/Irs2/Ndst2/Nr1d1/Per2/Pgm1/Pgm2/Phka2/Ppp1cb/Ppp1r1a/Ppp1r2/Ppp1r3d/Prkag2/Rb1cc1/Ugp2	32
P4_all3	GO:0006979	response to oxidative stress	98/3206	354/16284	0.000150808	0.00374243	0.00291453	Adam9/Adnp2/Agap3/Akr1b3/App/Arntl/Bcl2/Camk2g/Casp3/Chchd2/Chrna4/Cpeb2/Cst3/Dapk1/Ddias/Ect2/Egfr/Ercc6l2/Ermp1/Etv5/Ezh2/Fbxw7/Fer/Fos/Foxo3/Fut8/Fxn/Fyn/Fzd1/Gab1/Glrx/Glrx2/Gpr37/Gpx7/Hdac2/Hif1a/Idh1/Impact/Jak2/Jun/Lrrk2/Map3k5/Mapk8/Mapk9/Meak7/Met/Mgat3/Msrb2/Ncoa7/Nfe2l2/Nono/Nr4a2/Nr4a3/Oxr1/Oxsr1/Pawr/Pdk1/Pink1/Plekha1/Ppargc1b/Ppp1r15b/Ppp2cb/Prdx3/Prkd1/Prkra/Psap/Psen1/Psip1/Ptprk…	98
P4_all3	GO:0033002	muscle cell proliferation	67/3206	224/16284	0.000152238	0.00376218	0.00292991	Adamts1/Akr1b3/Apc/Arid2/Bmpr1a/Bmpr2/Cav2/Ccnb1/Cdh13/Cdk1/Cdkn1b/Cited2/Ctnnbip1/Cxadr/Ddit3/Dipk2a/Egr1/Fgf20/Fgf9/Foxj2/Gna13/Gnai2/Gnai3/Gnaq/Gsk3b/Hdac2/Hdac4/Hey2/Hif1a/Htr1b/Id2/Igf1r/Jak2/Jun/Kcnk2/Klf4/Kpna1/Mapk14/Mef2d/Mfn2/Myc/Nampt/Ncam1/Nr4a3/Pdcd4/Pde4d/Pik3r1/Prkar1a/Prkg1/Pten/Ptk2/Ralbp1/Rbpj/S1pr2/Smad1/Src/Stat3/Tafa5/Tbx2/Tenm4/Tgfb2/Tgfbr1/Tnfaip3/Tpm1/Trib1/Xrcc5/Zfp143	67
P4_all3	GO:0034198	cellular response to amino acid starvation	18/3206	39/16284	0.000163872	0.00396968	0.00309151	Bmt2/Dap/Eif2ak4/Flcn/Hnrnpl/Impact/Itfg2/Map3k5/Mapk8/Mios/Prkd1/Rnf152/Rraga/Rragd/Sesn1/Sesn3/Sh3glb1/Tfeb	18
P4_all3	GO:0030336	negative regulation of cell migration	76/3206	262/16284	0.000169703	0.00407492	0.00317347	Adarb1/Adipor2/Arid2/Bcl2/Bmerb1/Bmpr1a/Brms1l/Cd200/Cers2/Chrd/Cited2/Cldn5/Clic4/Coro1c/Dab2ip/Dlc1/Dlg5/Dpysl3/Dusp10/Dusp22/Epha4/Flcn/Foxo3/Gna13/Gsk3b/Hdac2/Hmgb1/Ing1/Jag1/Kank1/Klf4/Ldlrad4/Magi2/Mia3/Nav3/Nfe2l2/Nr2f2/Nrg3/Osbpl8/Pfn2/Phldb2/Pik3r2/Prkg1/Pten/Ptk2/Ptprg/Ptprk/Ptprm/Ptprr/Ptpru/Rap2a/Rgcc/Rhob/Ripor2/Rnf41/Robo1/S1pr2/Sap30l/Scai/Sema3a/Sfrp1/Sfrp2/Slit2/Spred1/Srf/Srgap3…	76
P4_all3	GO:0010721	negative regulation of cell development	57/3206	185/16284	0.000195672	0.00446906	0.00348042	Actr3/Appl2/Bmpr1a/Cd24a/Cers2/Coro1c/Ctdsp1/Dab1/Dicer1/Dip2b/Dusp10/Ephb2/Fbln1/Fbxw7/Fgf13/Fstl4/Grb14/Gsk3b/Hmga2/Id1/Id2/Kank1/Kifap3/Lhx2/Lingo1/Lrp4/Map2/Mbp/Mfn2/Mycn/Nr1d1/Prox1/Prtg/Psen1/Pten/Ptk2/Ptprs/Rapgef2/Rb1/Rest/Rtn4/Rtn4r/Rufy3/Ryk/S1pr3/Sema3a/Sema3f/Sema4c/Sema4d/Shb/Ski/Slit2/Sox11/Spg20/Spry4/Tmem98/Ywhah	57
P4_all3	GO:0048545	response to steroid hormone	57/3206	185/16284	0.000195672	0.00446906	0.00348042	Adam9/Agl/Akap13/Alpl/Arntl/Ass1/Atp1a1/Bcl2/Carm1/Clock/Cnot1/Cnot2/Cnot9/Cry1/Cry2/Cyp7b1/Ddit4/Ddx17/Gsk3b/Heyl/Hmga2/Hmgb1/Hmgb2/Hnrnpu/Idh1/Jak2/Kcnma1/Kdm3a/Klf9/Lbh/Mbp/Ncoa1/Ncoa2/Nedd4/Nr3c1/Nr3c2/Ntrk2/Paqr8/Per1/Pik3r1/Por/Ppargc1b/Rest/Rwdd1/Sfrp1/Sgk1/Src/Stk39/Tbl1x/Tgfb2/Trim68/Ube3a/Ufl1/Ufm1/Ywhah/Zbtb7a/Zfp36l2	57
P4_all3	GO:0042063	gliogenesis	88/3206	314/16284	0.000204038	0.00461889	0.0035971	Abca2/Abl2/Actr3/Akt2/App/Arhgef10/B4galt5/B4galt6/Bmerb1/Cdk5r1/Cdk5r2/Cdk6/Cers2/Crb1/Creb1/Csf1/Cxcr4/Dab1/Dab2ip/Dicer1/Dll1/Dner/Dusp10/Eed/Enpp2/Epha4/Epm2a/Etv5/Ezh2/Fn1/Fubp1/Gli3/Gpc1/Gpr157/Hdac11/Hdac2/Hmga2/Id2/Ifngr1/Il6st/Klf15/Kras/Lingo1/Lrp6/Lrp8/Mfn2/Myc/Mycn/Nab1/Nab2/Ncstn/Ndrg1/Neurod4/Nfib/Nr1d1/Ntrk2/Otx2/Pafah1b1/Pard3/Plec/Plpp3/Pou3f2/Ppp3r1/Psen1/Pten/Ptk2/Ptprz1/Rb1/Rh…	88
P4_all3	GO:0006091	generation of precursor metabolites and energy	101/3206	370/16284	0.000212492	0.00477383	0.00371777	Acadm/Acat1/Aco1/Adh5/Adpgk/Afg1l/Agl/Akt2/App/Atp5a1/Atp5c1/Bloc1s1/Cavin3/Cbfa2t3/Ccnb1/Cdk1/Chchd2/Coq10b/Cox4i1/Cox7a2/Cox7c/Crot/Cyb5r4/Cycs/Ddit4/Eno1/Epm2a/Etfrf1/Fdx1/Fh1/Flcn/Fxn/Gabarapl1/Gale/Gbe1/Gck/Gnas/Gpi1/Grb10/Gsk3b/H6pd/Hdac4/Hif1a/Hk1/Hk2/Hmgb1/Hmgcll1/Idh1/Il6st/Immp2l/Inpp5k/Insr/Irs1/Irs2/Mfn2/Mpi/Mtfr1/Myc/Ndufa11/Ndufa13/Ndufa5/Ndufb2/Ndufb7/Ndufc1/Nr1d1/Nr4a3/Opn3/Oxct1/…	101
P4_all3	GO:0072673	lamellipodium morphogenesis	10/3206	16/16284	0.000214178	0.00477552	0.00371908	Abi1/Coro1c/Enpp2/Kank1/Myo9b/Rreb1/Snx1/Snx2/Src/Wasf1	10
P4_all3	GO:0003007	heart morphogenesis	69/3206	235/16284	0.000224397	0.00496603	0.00386745	Acvr1/Adamts1/Ahi1/Arid2/Arl13b/Axin2/Bmpr1a/Bmpr2/Cited2/Cpe/Dchs1/Dicer1/Dlc1/Dll1/Ext1/Fgf9/Fhl2/Flrt2/Fzd1/Heg1/Hey1/Hey2/Heyl/Hif1a/Id2/Ift57/Insr/Jag1/Jun/Kdm2a/Kdm6a/Lemd2/Lrp6/Ly6e/Mdm4/Megf8/Mib1/Mrtfb/Nedd4/Nipbl/Nsd2/Pbrm1/Pdcd4/Pkd2/Plxnd1/Pou4f1/Prox1/Psen1/Ptch1/Rbm15/Rbpj/Rnls/Robo1/Rtn4/Ryr2/Sfrp2/Slc8a1/Slit2/Smad3/Smad4/Sox11/Sox4/Srf/Tbx2/Tgfb2/Tgfbr1/Tpm1/Vangl2/Zic3	69
P4_all3	GO:0007517	muscle organ development	86/3206	307/16284	0.000243279	0.00527029	0.0041044	Adarb1/Arid5b/Arntl/Bcl2/Bcl9l/Bmpr1a/Cav2/Ccnt2/Cd164/Cdon/Cited2/Creb1/Ddx17/Dll1/Dner/Dpf3/Egr1/Etv1/Fhl1/Flnb/Fos/Foxn2/Foxp2/Frg1/Fxr1/Fzd1/Gpc1/Hdac4/Hdac7/Hdac9/Hdgfl2/Heg1/Hey1/Hey2/Heyl/Hlf/Itgb1/Jph1/Kras/Lama5/Large1/Lemd2/Lemd3/Lmna/Lrp6/Ly6e/Mapk14/Mef2d/Met/Mrtfb/Myc/Myh14/Myt1/Nln/Nr1d2/Nr2f2/Nr4a1/Plec/Popdc3/Pou4f1/Ppp3cb/Prox1/Rb1/Rbm24/Rbpj/Rcan1/Ripor2/Ryr2/Serp1/Ski/Skil/Smad…	86
P4_all3	GO:0045197	establishment or maintenance of epithelial cell apical/basal polarity	18/3206	40/16284	0.000243477	0.00527029	0.0041044	Camsap3/Crb1/Crb2/Dlg5/Fat1/Lama1/Lhx2/Lin7a/Lin7c/Lrrc7/Mtcl1/Myo9a/Pard3/Pdcd6ip/Scrib/Ttc8/Vangl2/Wdr1	18
P4_all3	GO:0001763	morphogenesis of a branching structure	63/3206	211/16284	0.000248676	0.00536326	0.00417681	Acvr1/Bcl2/Btrc/Clic4/Cpe/Csf1/Ctnnbip1/Cxcr4/Dchs1/Ddr1/Dicer1/Dlg5/Etv5/Ext1/Fgf13/Fzd5/Gli2/Gli3/Gna13/Gzf1/Hhip/Hmga2/Hnrnpk/Hs3st3a1/Hs3st3b1/Kdr/Kras/Lama1/Lama5/Lgr4/Lrp6/Lrrk2/Map3k13/Met/Mmp14/Myc/Mycn/Npnt/Nrarp/Ntn4/Pbx1/Plxna1/Plxnd1/Ppp3r1/Prox1/Ptch1/Rbm15/Rdh10/Rere/Rtn4/Sema3a/Sfrp1/Sfrp2/Slc12a2/Slit2/Smad4/Spry1/Spry2/Src/Srf/Sulf1/Tbx2/Vangl2	63
P4_all3	GO:0016079	synaptic vesicle exocytosis	43/3206	131/16284	0.000254561	0.00547029	0.00426016	Apba1/Apba2/Cacna1a/Cacnb4/Cadps/Chrna3/Chrna4/Cplx2/Cplx3/Cyth1/Doc2b/Erc2/Gsk3b/Htr1b/Lrrk2/Myo6/Napa/Napb/Nr3c2/Pclo/Pfn2/Prepl/Prkaca/Prkce/Psen1/Rab5a/Rap1b/Rims1/Scrib/Septin5/Snap25/Snap29/Snca/Stx11/Stx3/Stxbp5/Syt1/Syt6/Syt7/Syt9/Trim9/Unc13a/Unc13c	43
P4_all3	GO:0022411	cellular component disassembly	104/3206	385/16284	0.000263264	0.00556466	0.00433365	Adamts5/Add1/Add3/Akap5/Akap8l/Apc/Arid2/Asph/Atg3/Atg5/Bmerb1/Bok/Camsap1/Camsap3/Capg/Capn10/Capza2/Capzb/Carmil1/Casp3/Cd24a/Cdk1/Cib1/Cisd2/Ddit4/Ddr1/Dicer1/Dnajc17/Dnajc6/Dstn/Eif5a/Eml4/Epg5/Epha4/Fbxw7/Fgf13/Frat1/Fscn1/Fundc1/Fyco1/Gabarapl1/Gsk3b/Hif1a/Hk2/Hspa8/Igf1r/Insr/Iqsec1/Katnb1/Kif18a/Lrba/Map1b/Map2/Map4k4/Mapre2/Mfn2/Mical1/Mrrf/Mtpn/Mtrf1l/Myc/Napa/Napb/Nav3/Nedd1/Ngef/Pafah…	104
P4_all3	GO:1903828	negative regulation of protein localization	58/3206	191/16284	0.000264582	0.00556466	0.00433365	Akap1/Ankrd13a/Anxa5/App/Astn2/Bard1/Btf3/Cd200/Coro2b/Csk/Cyp51/Dclk1/Dclk2/Derl3/F2r/Flcn/Frmd4a/Gdi2/Gopc/Gpm6b/Gsk3b/Inhbb/Inpp5k/Insig1/Irs1/Kcnj11/Klf7/Leprot/Lrrk2/Madd/Mdfic/Mfhas1/Mtnr1a/Nedd4l/Os9/Pde1c/Picalm/Pim3/Pkdcc/Pkia/Rab11fip5/Rest/Rhbdf1/Ripor2/Rock2/Sfrp1/Snx12/Svip/Tax1bp3/Tbc1d1/Tmem98/Trp53inp2/Txn1/Ubac2/Ube2j1/Ubxn2b/Ufm1/Vps35	58
P4_all3	GO:0120161	regulation of cold-induced thermogenesis	42/3206	128/16284	0.000301066	0.00622167	0.00484532	Acsl1/Acvr2b/Adamts5/Adipor2/Alpl/Apc/Appl2/Arntl/Arrdc3/Cxcr4/Ddit3/Decr1/Dock7/Fabp5/Fh1/Flcn/G0s2/Gadd45g/Gnas/Grb10/Id1/Igf1r/Il4ra/Jak2/Kdm3a/Lgr4/Lpin1/Mfn2/Nr1d1/Oma1/Per2/Plcl1/Plcl2/Ppargc1b/Pwwp2b/Rb1/Rbpj/Rheb/Tle3/Tshr/Zfp423/Zfp516	42
P4_all3	GO:0001756	somitogenesis	24/3206	61/16284	0.000307448	0.00628907	0.00489781	Abi1/Axin2/Bmpr1a/Cobl/Crb2/Dll1/Epb41l5/Kdm6a/Lfng/Lrp6/Mib1/Nckap1/Nrarp/Otx2/Plxna2/Ppp2r3a/Psen1/Psen2/Rbpj/Sfrp1/Sfrp2/Smad3/Smad4/Zeb2	24
P4_all3	GO:0099177	regulation of trans-synaptic signaling	128/3206	492/16284	0.000314588	0.00632481	0.00492564	Akap12/Akap5/Akap7/Apba1/Apba2/App/Atad1/Atp2b2/Cacna1a/Cacna1b/Cacnb4/Cacng3/Cacng7/Car2/Cdh11/Celf4/Chrd/Chrna3/Chrna4/Cplx2/Cplx3/Creb1/Cyth1/Dgkb/Dgkz/Dlgap1/Dlgap3/Egr1/Eif2ak4/Eif4ebp2/Epha4/Ephb2/Erc2/Fabp5/Fgf14/Frrs1l/Fyn/Gabbr1/Glul/Gnai1/Gnai2/Gnal/Gria4/Grid1/Grik2/Grik4/Gsk3b/Hap1/Hnrnpk/Htr1b/Igsf11/Itgb1/Jak2/Kdr/Kit/Kras/Lgmn/Lrp8/Lrrk2/Lzts1/Met/Myo6/Nalcn/Ncam1/Ncstn/Nedd4/Neurl…	128
P4_all3	GO:1990928	response to amino acid starvation	18/3206	41/16284	0.00035475	0.0070134	0.0054619	Bmt2/Dap/Eif2ak4/Flcn/Hnrnpl/Impact/Itfg2/Map3k5/Mapk8/Mios/Prkd1/Rnf152/Rraga/Rragd/Sesn1/Sesn3/Sh3glb1/Tfeb	18
P4_all3	GO:0061053	somite development	28/3206	76/16284	0.000368996	0.00717545	0.0055881	Abi1/Axin2/Bmpr1a/Cobl/Crb2/Dll1/Epb41l5/Kdm6a/Lfng/Lrp6/Mib1/Nckap1/Nrarp/Otx2/Plxna2/Ppp2r3a/Psen1/Psen2/Ptch1/Rbbp6/Rbpj/Sfrp1/Sfrp2/Smad3/Smad4/Sox11/Wdr19/Zeb2	28
P4_all3	GO:0060606	tube closure	36/3206	106/16284	0.000377009	0.00730732	0.00569079	Abl2/Arhgap35/Bcl10/Casp3/Cdk20/Cited2/Cobl/Cthrc1/Dlc1/Fzd1/Fzd6/Gatad2a/Ift57/Kdm2a/Kdm6a/Lhx2/Lmo4/Lrp6/Mthfd1l/Nckap1/Plxnb2/Prickle1/Prkaca/Ptch1/Rala/Rock2/Scrib/Sema4c/Sfrp1/Sfrp2/Shroom3/Ski/Specc1l/Tgfb2/Vangl2/Zeb2	36
P4_all3	GO:0099590	neurotransmitter receptor internalization	17/3206	38/16284	0.000392623	0.00756054	0.005888	Akap5/Ap2a1/Ap2a2/Atad1/Cacng3/Cacng7/Dnm3/Efnb2/Hap1/Hpca/Iqsec1/Myo6/Nedd4/Ppp3r1/Scrib/Snap25/Usp46	17
P4_all3	GO:0045995	regulation of embryonic development	29/3206	80/16284	0.000400778	0.00769259	0.00599084	Actl6a/Amot/B4galt5/Crb2/Dhx36/Dll1/Ino80/Ino80d/Insr/Jag1/Lama1/Lama5/Lrp6/Nfe2l2/Nipbl/Noct/Nr2c2/Otx2/Pafah1b1/Phldb2/Rab14/Sfrp2/Tada3/Tdg/Tenm4/Uchl5/Yeats2/Zbed3/Zzz3	29
P4_all3	GO:0033674	positive regulation of kinase activity	103/3206	385/16284	0.000409503	0.00779766	0.00607267	Abi1/Abi2/Acsl1/Acvr2b/Adam9/Akap13/App/Arhgef5/Axin2/Btc/Cab39/Cd24a/Cdk5r1/Cdk5r2/Cdkn1b/Cenpe/Chrna3/Cib1/Csf1/Csk/Dab1/Dab2ip/Ddr1/Ddx3x/Dgkz/Dipk2a/Dstyk/Ect2/Egfr/Egr1/Epha4/Ephb2/Ephb3/Ephb6/Etaa1/Ezh2/Fbxw7/Fgd4/Fzd5/Fzd8/Gab1/Gprc5b/Hmga2/Igf1r/Insr/Irs1/Jak2/Kdr/Kit/Kras/Lmo4/Lrp8/Lrrk2/Ltk/Map2k3/Map3k1/Map3k12/Map3k13/Map3k4/Map3k5/Map3k7/Marcks/Met/Mmd/Mre11a/Mrnip/Nab2/Nbn/Neurl1a/N…	103
P4_all3	GO:0040013	negative regulation of locomotion	84/3206	303/16284	0.000410196	0.00779766	0.00607267	Adarb1/Adipor2/Arid2/Arrdc3/Bcl2/Bmerb1/Bmpr1a/Brms1l/Cd200/Cers2/Chrd/Cited2/Cldn5/Clic4/Coro1c/Dab2ip/Dlc1/Dlg5/Dpysl3/Dusp10/Dusp22/Epha4/Fbln1/Flcn/Foxo3/Gna13/Gsk3b/Hdac2/Hmgb1/Ing1/Jag1/Kank1/Klf4/Ldlrad4/Magi2/Mia3/Nav3/Nfe2l2/Nr2f2/Nrg3/Osbpl8/Pfn2/Phldb2/Pik3r2/Prkg1/Pten/Ptk2/Ptpn2/Ptprg/Ptprk/Ptprm/Ptprr/Ptpru/Rap2a/Rgcc/Rhob/Ripor2/Rnf41/Robo1/Ryk/S1pr2/Sap30l/Scai/Sema3a/Sema3f/Sema4…	84
P4_all3	GO:0048732	gland development	102/3206	381/16284	0.000424337	0.00804071	0.00626195	Acadm/Aldh1a3/Apc/Arhgap35/Arid5b/Atp2b2/Bcl2/Bmpr1a/Btrc/Cacnb4/Cadm1/Cdkn1b/Cited2/Cobl/Creb1/Csf1/Cul3/Cyp7b1/Ddr1/E2f8/Egfr/Ephb3/Etv5/Ext1/Ezh2/Fasn/Gli2/Gli3/Hif1a/Hmga2/Icmt/Id2/Igf1r/Insm1/Insr/Irs1/Irs2/Itpr1/Jak2/Jun/Lama1/Lama5/Lbh/Lims1/Lmo4/Lrp6/Ly6e/Mafb/Man2a1/Met/Mrtfb/Myb/Neurl1a/Nfib/Nr3c1/Nrg3/Ntn4/Onecut1/Pbx1/Pkd2/Pkm/Plxna1/Plxnd1/Pou3f2/Prox1/Psap/Psen1/Psen2/Ptch1/Pten/Rb1…	102
P4_all3	GO:0045216	cell-cell junction organization	54/3206	178/16284	0.000433685	0.00813982	0.00633913	Abi2/Actb/Add1/Camsap3/Ccm2/Cdh11/Cdh20/Cdh6/Cdh7/Cldn34c1/Cldn5/Csk/Cxadr/Dchs1/Dlg5/Ect2/Efnb2/Epha4/Ephb2/Ext1/F2r/Flcn/Fscn1/Fzd5/Hdac7/Heg1/Hopx/Itgb1/Kifc3/Lims1/Mpp7/Nectin1/Nedd4l/Nfasc/Pak2/Pard3/Pard6b/Pdcd6ip/Pkn2/Pkp4/Plec/Prkaca/Rock1/Rock2/Smad3/Specc1l/Srf/Tgfb2/Tgfbr1/Tjp1/Ugt8a/Wdr1/Whrn/Zfp703	54
P4_all3	GO:0006606	protein import into nucleus	47/3206	150/16284	0.000449576	0.00830665	0.00646906	Agap3/Akap1/Akap5/Appl2/Arntl/Cdk1/Cry2/E2f3/Ect2/Epm2a/Fam53b/Fam53c/Fgf9/Gli3/Hspa8/Ing1/Ipo5/Ipo8/Jak2/Kpna1/Kpna3/Lmna/Lrrk2/Mapk14/Mdfic/Nup107/Nup153/Nup93/Phip/Pik3r1/Pik3r2/Pkia/Ppp3r1/Prickle1/Prkd1/Psen1/Ptpn5/Pttg1ip/Spg11/Sqstm1/Stat3/Stk3/Tardbp/Tnpo1/Tpr/Ufm1/Xbp1	47
P4_all3	GO:0051051	negative regulation of transport	111/3206	421/16284	0.000451683	0.00831966	0.00647919	Abca2/Ahi1/Akap1/Akap5/Akt2/Ankrd13a/Anxa5/Appl2/Arfip1/Atg3/Atg5/Bard1/Bcl2/Calm1/Calm2/Calm3/Cd200/Cd47/Cry1/Cry2/Csk/Cyp51/Derl3/Ephb2/F2r/Fabp5/Fgf12/Frmd4a/Gabbr1/Gck/Gem/Gnai2/Gnao1/Gnaq/Gnas/Gnb5/Gopc/Gpm6b/Grb10/Gstm7/Hbp1/Hmgb1/Htr1b/Inhbb/Inpp5k/Insig1/Insr/Irs1/Irs2/Kcne1l/Kcnh2/Kcnj11/Klf7/Lrrk2/Madd/Map1b/Mdfic/Mtnr1a/Myc/Nedd4/Nedd4l/Nucb2/Nup153/Oaz1/Oaz2/Os9/Oxsr1/Pacsin2/Pawr/Pde…	111
P4_all3	GO:0072594	establishment of protein localization to organelle	97/3206	360/16284	0.000457212	0.00839543	0.0065382	Agap3/Akap1/Akap5/Ap3b1/Appl2/Arntl/Cacng3/Cacng7/Cct7/Cct8/Cdk1/Cox18/Cry2/Ddit3/E2f3/Ect2/Epm2a/Fam53b/Fam53c/Fbxw7/Fgf9/Get4/Gli3/Herpud1/Hk1/Hk2/Hspa8/Hspd1/Immp2l/Ing1/Ipo5/Ipo8/Jak2/Kpna1/Kpna3/Lamp1/Lmna/Lrrk2/Macf1/Mapk14/Mdfic/Mfn2/Mon1b/Nedd4/Nipbl/Nup107/Nup153/Nup93/Pex16/Pex2/Pex5/Phip/Pik3r1/Pik3r2/Pink1/Pkia/Ppp3r1/Prickle1/Prkd1/Psen1/Ptpn5/Pttg1ip/Rab3gap2/Rala/Ryr2/Scarb2/Scrib/…	97
P4_all3	GO:0043583	ear development	66/3206	228/16284	0.000467033	0.0085493	0.00665803	Adgrv1/Ahi1/Aldh1a3/Atg5/Atp2b2/Atp8a2/Bcl2/Ccm2/Cdkn1b/Cthrc1/Dchs1/Ddr1/Dicer1/Dll1/Epha4/Ephb2/Fgf20/Fgf9/Fzd6/Gabrb2/Gabrb3/Gas1/Gli2/Gli3/Hey1/Hey2/Hpca/Insig1/Insig2/Jag1/Kcnma1/Lin7a/Maf/Mafb/Mapkapk2/Myc/Mycl/Mycn/Myo6/Neurod1/Nipbl/Nr4a3/Otx2/Pafah1b1/Plppr4/Prkra/Prox1/Psap/Rbpj/Rdh10/Rest/Ripor2/Ror1/Rpgrip1l/Scrib/Spry2/Tbx2/Tgfb2/Tprn/Tshr/Tsku/Ttc8/Vangl2/Wdr19/Whrn/Zic3	66
P4_all3	GO:0060038	cardiac muscle cell proliferation	23/3206	59/16284	0.000476096	0.0086166	0.00671044	Apc/Arid2/Bmpr1a/Ccnb1/Cdk1/Cited2/Cxadr/Dipk2a/Fgf20/Fgf9/Hdac2/Hey2/Kcnk2/Mapk14/Ncam1/Prkar1a/Pten/Rbpj/Smad1/Tbx2/Tenm4/Tgfb2/Tgfbr1	23
P4_all3	GO:0060537	muscle tissue development	109/3206	413/16284	0.000486309	0.00876687	0.00682747	Acadm/Acvr1/Akap13/Apc/Arid2/Arntl/Atg5/Bcl2/Bcl9l/Bmpr1a/Cacybp/Cav2/Ccnb1/Ccnt2/Cdk1/Cdon/Cited2/Creb1/Csrp2/Cxadr/Ddx17/Dicer1/Dipk2a/Dll1/Dner/Efnb2/Egr1/Fgf20/Fgf9/Fhl2/Flcn/Flnb/Fos/Foxn2/Foxp2/Gpc1/Gsk3b/Hdac2/Hdac4/Hdac7/Hdac9/Heg1/Hey1/Hey2/Heyl/Hlf/Hnrnpu/Id2/Itgb1/Kcnk2/Kras/Lemd2/Lemd3/Lmna/Lrp6/Ly6e/Mapk14/Mef2a/Mef2d/Met/Mrtfb/Myc/Myh14/Ncam1/Nln/Nr1d2/Nr2f2/Nr3c1/Nr4a1/Pdlim5/Plec/…	109
P4_all3	GO:0010922	positive regulation of phosphatase activity	14/3206	29/16284	0.000491841	0.00883973	0.00688421	Calm1/Calm2/Calm3/Jak2/Magi2/Npnt/Pawr/Plek/Ppargc1b/Ppp1r12a/Ppp1r15b/Rock1/Slc39a10/Smad3	14
P4_all3	GO:0030307	positive regulation of cell growth	54/3206	179/16284	0.000503981	0.00897075	0.00698624	Adnp2/Bcl2/Bmpr2/Brat1/Cacng7/Cdh4/Cib1/Cpne5/Cxcr4/Ddx3x/Dscam/Egfr/Eif4g2/Fam122a/Fn1/Fxn/Gsk3b/H3f3a/Hdgfl2/Hnrnpk/Ino80/Macf1/Map1b/Map3k13/Megf8/Mmp14/Mtpn/N6amt1/Nedd4l/Nr3c1/Pafah1b1/Picalm/Plaa/Ptk2/Rims1/Rufy3/Sdcbp/Sema4d/Sfrp1/Sfrp2/Sgk1/Sh3glb1/Shtn1/Slc25a33/Srf/Syt1/Syt17/Tgfb2/Tgfbr1/Twf2/Unc13a/Usp47/Zfp639/Zfyve27	54
P4_all3	GO:0043413	macromolecule glycosylation	53/3206	175/16284	0.000509719	0.00897075	0.00698624	Abca2/Acer2/Alg14/Alg2/Arfgef1/B3galnt2/B3gnt5/B3gnt9/B4galt1/B4galt5/C1galt1/C1galt1c1/Crppa/Derl3/Dpy19l4/Ext1/Extl2/Fut11/Fut8/Fut9/Galnt1/Galnt11/Galnt13/Galnt16/Gxylt1/Large1/Mgat1/Mgat3/Mgat4a/Nus1/Ostc/Pofut2/Poglut2/Poglut3/Pomgnt2/Psen1/Rxylt1/Serp1/St3gal1/St3gal5/St6gal1/St6gal2/St8sia1/St8sia2/St8sia4/St8sia5/Stt3b/Tet2/Tmtc4/Tusc3/Ube2j1/Uggt2/Xxylt1	53
P4_all3	GO:1990823	response to leukemia inhibitory factor	43/3206	135/16284	0.000524867	0.00910248	0.00708884	Arid5b/Bclaf1/Cacnb4/Cacybp/Creb1/Eed/Egln3/Eif4a2/Ext1/Gldc/Gtf2h1/Hk2/Hnrnpu/Kat6b/Kdm3a/Klf4/Lrba/Mat2a/Mpc1/Mras/Myb/Mynn/Ncl/Nme7/Otx2/Parp16/Pfkp/Piga/Prdm5/Ptp4a3/Rfx2/Rnf138/Smarca5/Spry2/Spry4/Syngr1/Tfrc/Tle4/Trim2/Ubxn2a/Vegfc/Xbp1/Xrcc5	43
P4_all3	GO:0150116	regulation of cell-substrate junction organization	24/3206	63/16284	0.000538752	0.00923508	0.0071921	Camsap3/Col16a1/Coro1c/Dlc1/Dusp22/Enpp2/Epb41l5/Gpm6b/Iqsec1/Kdr/Lims1/Macf1/Map4k4/Mapre2/Mmp14/Phldb2/Pik3r1/Pten/Ptk2/Rock1/S100a10/Slk/Smad3/Src	24
P4_all3	GO:0031648	protein destabilization	20/3206	49/16284	0.000545946	0.00930461	0.00724625	Btrc/Ccdc88c/Cdc73/Crebbp/Cul3/Fbxw11/Fbxw7/Id1/Mylip/Nr1d1/Pex2/Rnf139/Rnf5/Senp2/Siah1a/Siah1b/Snca/Src/Vps35/Xbp1	20
P4_all3	GO:0051640	organelle localization	128/3206	499/16284	0.000579169	0.00975867	0.00759986	Actr10/Actr2/Actr3/Ahcyl1/Ahi1/Ap1s2/Ap3b1/Ap3m1/Ap3m2/Arhgap21/Bloc1s1/Brat1/Cav2/Ccnb1/Cdk5rap2/Cenpc1/Cenpe/Cenpq/Cep290/Cep63/Clmn/Cplx2/Cul3/Dab1/Dipk2a/Dnm3/Dock7/Eml3/Eml4/Esyt2/Fam98a/Fbxw11/Fer/Fez1/Flcn/Fmn2/Fyco1/Gab2/Gem/Gpsm1/Hap1/Hif1a/Hnrnpu/Il4ra/Itgb1/Kif18a/Kif1a/Kif5c/Kit/Lamp1/Lin7a/Lmna/Lmnb1/Lrrk2/Mad2l1/Madd/Magi2/Map1b/Map2/Map6/Mapk8/Mapre1/Mark1/Mef2a/Mfn2/Myo1b/Myo6/Nca…	128
P4_all3	GO:0051258	protein polymerization	67/3206	234/16284	0.00059022	0.00986084	0.00767943	Actr3/Add1/Add3/Apc/Arfgef1/Arhgap18/Arhgap28/Camsap1/Camsap3/Capg/Capza2/Capzb/Carmil1/Cdc42ep3/Cdk5rap2/Cdkn1b/Cobl/Cyfip2/Diaph1/Fbxo5/Fer/Fgf13/Gas7/Kank1/Map1b/Map2/Map3k1/Mapk8/Mapre1/Met/Mkks/Msrb2/Mtpn/Myadm/Nav3/Nck1/Nckap1/Nedd1/Pak3/Pde4dip/Pfn2/Pik3r2/Ppp1r9a/Prkce/Rasa1/Rps3/Septin2/Sgk1/Slain1/Slain2/Slit2/Snca/Snx9/Spire1/Sptb/Sptbn1/Svil/Tmsb10/Tmsb4x/Tpm1/Tppp3/Twf1/Twf2/Ube2k/Vd…	67
P4_all3	GO:0042176	regulation of protein catabolic process	86/3206	315/16284	0.00059892	0.00995012	0.00774896	Abca2/Adam9/Apc/App/Arntl/Axin2/Azin1/Banp/Bbs7/Btrc/Cbfa2t3/Cblb/Csnk1e/Cul4a/Cyp51/Dab2ip/Dedd/Dlgap1/Egfr/Epm2a/Fam122a/Fbxl5/Fbxw7/Fhit/Fmn2/Furin/Fyn/Gsk3b/Herpud1/Hfe/Laptm4b/Lpcat1/Lrrk2/Mad2l1/Mapk8/Mapk9/Marchf7/Mdm4/Mgat3/Mylip/Nedd4/Nkd1/Oaz1/Oaz2/Plk2/Ppp2r3a/Prickle1/Prkaca/Psen1/Psen2/Pttg1ip/Rad23b/Rhbdd1/Rhbdf1/Ric1/Rnf144b/Rnf180/Rnf41/Sdcbp/Sh3rf1/Sh3rf3/Smad3/Smad4/Smarcc1/Snca…	86
P4_all3	GO:0032535	regulation of cellular component size	94/3206	350/16284	0.000623024	0.0101933	0.00793837	Actr3/Add1/Add3/Akt3/Arfgef1/Arhgap18/Arhgap28/Arhgap35/Atp2b2/Bloc1s1/Bmpr2/Capg/Capza2/Capzb/Carmil1/Cdc42ep3/Cdh4/Cdk4/Clcn3/Cln8/Creb1/Cyfip2/Deptor/Dip2b/Dscam/Dstn/Fer/Fgf13/Fn1/Fstl4/Fxn/Gnb3/Gsk3b/Kank1/Kcnma1/Macf1/Map1b/Map2/Map3k1/Map3k13/Megf8/Mfn2/Mkks/Mtpn/Myadm/Nck1/Nckap1/Nefm/Olfm1/Pafah1b1/Pak3/Pclo/Pex11g/Pfn2/Picalm/Pik3r2/Plek/Plxna4/Ppp1r9a/Prkce/Pten/Ptprs/Rab22a/Rab5a/Rasa…	94
P4_all3	GO:0030865	cortical cytoskeleton organization	23/3206	60/16284	0.000629848	0.0102346	0.0079705	Akap11/Cavin3/Coro1c/Ect2/Ehd2/Epb41/Epb41l2/Fmnl2/Nckap1/Pafah1b1/Pdcd6ip/Plec/Plek/Rhob/Rhobtb1/Rhobtb2/Rhobtb3/Rhog/Rnd3/Rock1/Rock2/Septin7/Wdr1	23
P4_all3	GO:0001738	morphogenesis of a polarized epithelium	29/3206	82/16284	0.000640507	0.0103511	0.00806122	Abl2/Actb/Ahi1/Ajap1/Astn2/Brsk2/Camsap3/Cthrc1/Dchs1/Dlg5/Fat1/Fzd1/Fzd6/Lama1/Lama5/Lrp6/Myo9a/Nkd1/Pafah1b1/Rpgrip1l/Ryk/Scrib/Sfrp1/Sfrp2/Ttc8/Vangl2/Wdr1/Zdhhc7/Znrf3	29
P4_all3	GO:0045664	regulation of neuron differentiation	62/3206	214/16284	0.000665232	0.0107214	0.00834965	Actr3/Apbb1/App/Bcl2/Bcl6/Bnip2/Brinp2/Cd24a/Cdk5rap2/Cdon/Ctdsp1/Dab1/Dicer1/Disp3/Dll1/Ect2/Eif2ak4/Etv5/Fez1/Fgf20/Foxo3/Gdf11/Gdf6/Gdpd5/Gli2/Gli3/Gprc5b/Gsk3b/Hey1/Hey2/Heyl/Id2/Impact/Itgb1/Jag1/Lrrk2/Ltk/Map1b/Map3k13/Mapk8/Mib1/Mmd/Mycl/Mycn/Nbn/Ncoa1/Neurod1/Neurog2/Nrep/Pbx1/Prox1/Pten/Rest/Rock1/Rtn4/Sfrp1/Sfrp2/Sox11/Tcf4/Tiam1/Zfhx2/Zfp536	62
P4_all3	GO:0044089	positive regulation of cellular component biogenesis	122/3206	474/16284	0.000670426	0.0107759	0.00839204	Abi2/Actr2/Actr3/Adgrb3/Adgrl1/Adgrl2/Adgrl3/Apc/Arhgap35/Arhgef10/Arhgef5/Asap1/Bhlhb9/Bmf/Cand1/Carmil1/Ccn2/Cd24a/Cd47/Cdc42ep3/Cdk5rap2/Cdkn1b/Cldn5/Cnot1/Cnot2/Cobl/Col16a1/Creb1/Dab2ip/Ddx3x/Dlg5/Dnm3/Dpysl3/Enpp2/Epb41l5/Ephb2/Ephb3/Fam98a/Fer/Flrt2/Fscn1/G3bp1/G3bp2/Gsk3b/Hap1/Hdac4/Hopx/Ice1/Id1/Kctd17/Kdr/Kit/Ldb2/Lims1/Lpar1/Lrrn1/Map1b/Map3k1/Map4k4/Mapk8/Mapk9/Mapre1/Met/Mpp7/Nav3/Nc…	122
P4_all3	GO:0048102	autophagic cell death	9/3206	15/16284	0.000690949	0.0109867	0.00855619	Bmf/Calm1/Calm2/Calm3/Cdkn1b/Cdkn2d/Dapk1/Lamp1/Sh3glb1	9
P4_all3	GO:1901550	regulation of endothelial cell development	9/3206	15/16284	0.000690949	0.0109867	0.00855619	Add1/Akap11/Cldn5/Dicer1/Rock1/Rock2/S1pr2/S1pr3/Zdhhc21	9
P4_all3	GO:1903140	regulation of establishment of endothelial barrier	9/3206	15/16284	0.000690949	0.0109867	0.00855619	Add1/Akap11/Cldn5/Dicer1/Rock1/Rock2/S1pr2/S1pr3/Zdhhc21	9
P4_all3	GO:0071634	regulation of transforming growth factor beta production	15/3206	33/16284	0.000696948	0.0110504	0.00860587	Bmpr1a/Cd200/Cd24a/Creb1/Fbln1/Fn1/Furin/Hif1a/Laptm4b/Ltbp1/Met/Smad3/Smad4/Tgfb2/Tsku	15
P4_all3	GO:0051090	regulation of DNA-binding transcription factor activity	99/3206	373/16284	0.000701692	0.0110684	0.00861989	Ankrd42/App/Arhgef5/Arid5b/Arrb1/Bcl10/Bhlhe40/Camk1d/Carm1/Cd200/Cib1/Clock/Commd6/Crebbp/Crtc3/Ctnnbip1/Cyld/Dab2ip/Dap/Ddit3/E130311K13Rik/Eif2ak4/Ezh2/Fer/Fzd1/Fzd6/Gli3/Glis2/Hdac2/Hdac4/Heyl/Hmga2/Id1/Id2/Igf1r/Jak2/Jmy/Kit/Klf4/Kras/Lrp6/Lrp8/Lrrc14/Lrrfip1/Map3k13/Mid2/Mtpn/Mturn/Neurod1/Neurog2/Otulin/Pbx1/Peli1/Pink1/Pkd2/Plpp3/Pou4f1/Ppargc1b/Ppp2cb/Prdx3/Prkcz/Prkd1/Prox1/Ptch1/Pten/P…	99
P4_all3	GO:0010586	miRNA metabolic process	31/3206	90/16284	0.000710979	0.0111556	0.00868776	Ago1/App/Atoh8/Bmpr1a/Ddx17/Dicer1/Egr1/Fos/Foxo3/Hdac2/Hdac4/Hif1a/Jun/Khsrp/Klf4/Mrtfb/Myc/Nfib/Nr3c1/Parn/Rest/Smad1/Smad3/Smad4/Srf/Stat3/Tent2/Tgfb2/Tgfbr1/Tut4/Zswim8	31
P4_all3	GO:0006281	DNA repair	118/3206	457/16284	0.00071705	0.0111916	0.00871583	Actb/Actl6a/Actr2/Apbb1/Arid2/Ascc3/Asf1a/Atrx/Axin2/Bach1/Bard1/Cdkn2d/Chrna4/Cul4a/Cyren/Dpf3/Dyrk1b/Egfr/Endov/Ep400/Epc1/Epc2/Ercc6l2/Etaa1/Exo1/Fam168a/Fancb/Fbxo6/Fbxw7/Fh1/Fignl1/Fmn2/Gen1/Gtf2h1/Gtf2i/Hdac9/Hdgfl2/Helb/Hltf/Hmga2/Hmgb1/Hpf1/Hus1/Ing3/Ino80/Ino80d/Jmy/Kdm2a/Mgmt/Mms19/Morf4l1/Mre11a/Mrgbp/Mrnip/Msh3/Msh6/Mus81/Nabp1/Nbn/Neil3/Nipbl/Nono/Npas2/Nsd2/Otub2/Parp3/Pbrm1/Poli/Pp…	118
P4_all3	GO:0150115	cell-substrate junction organization	32/3206	94/16284	0.000740965	0.0114444	0.00891271	Bcl2/Camsap3/Col16a1/Coro1c/Coro2b/Dlc1/Dusp22/Enpp2/Epb41l5/Fn1/Gpm6b/Iqsec1/Kdr/Lims1/Macf1/Map4k4/Mapre2/Mmp14/Phldb2/Pik3r1/Plec/Pten/Ptk2/Ptprk/Rhpn1/Rock1/S100a10/Slk/Smad3/Src/Ston1/Tns1	32
P4_all3	GO:0035265	organ growth	55/3206	186/16284	0.000766697	0.0116719	0.00908982	Acvr2b/Akap13/Apc/Arid2/Bcl2/Bmpr1a/Carm1/Ccnb1/Cdk1/Cited2/Cxadr/Dipk2a/Dll1/Dusp6/Evc/Ext1/Fgf20/Fgf9/Fxn/Gsk3b/Hdac2/Heg1/Hey2/Kcnk2/Kdr/Ly6e/Mapk14/Ncam1/Nr3c1/Pdlim5/Por/Prkar1a/Prox1/Psap/Pten/Ptk2/Rarb/Rbpj/Rgs2/Serp1/Smad1/Smad2/Sorbs2/Spry2/Stk3/Tbx2/Tenm4/Tgfb2/Tgfbr1/Tmem38b/Tomm70a/Ube3a/Wwc1/Wwc2/Ybx3	55
P4_all3	GO:0032469	endoplasmic reticulum calcium ion homeostasis	13/3206	27/16284	0.00080538	0.0120929	0.00941775	App/Bcl2/Grina/Herpud1/Itpr1/Kctd17/Pacs2/Psen1/Psen2/Rap1gds1/Selenok/Tmtc4/Wfs1	13
P4_all3	GO:0051348	negative regulation of transferase activity	64/3206	224/16284	0.00082042	0.0122567	0.00954528	Actb/Adarb1/Apc/Camk2n1/Casp3/Cblb/Cdkn1b/Cdkn2c/Chordc1/Cln8/Coro1c/Csk/Dab2ip/Deptor/Dnajc3/Dusp10/Dusp22/Eif4a2/Ephb2/Fbxo5/Gadd45g/Gnaq/Gsk3b/Heg1/Hipk3/Hnrnpu/Inpp5k/Irs2/Lrp6/Mad2l1/Nr2f2/Paqr3/Parp3/Pkia/Pkn1/Plec/Prdx3/Prkag2/Prkar1a/Prkar2b/Psen1/Psen2/Pten/Ptpn2/Ptpn5/Rb1/Rgs2/Rtraf/Setd7/Sfrp1/Sfrp2/Shb/Slc8a1/Slc8a3/Socs5/Spred1/Spry1/Spry2/Spry4/Src/Tnfaip3/Trib1/Trim27/Wwtr1	64
P4_all3	GO:0036314	response to sterol	12/3206	24/16284	0.000836116	0.0124286	0.00967913	Gramd1a/Gramd1b/Inhba/Inhbb/Insig1/Insig2/Lrp6/Ptch1/Rora/Rorc/Smad2/Tgfbr1	12
P4_all3	GO:0042542	response to hydrogen peroxide	37/3206	114/16284	0.000841221	0.0124421	0.00968966	Adam9/Akr1b3/Bcl2/Casp3/Ect2/Ezh2/Foxo3/Fxn/Fyn/Glrx/Glrx2/Gpr37/Hdac2/Impact/Lrrk2/Map3k5/Mapk8/Met/Nfe2l2/Nr4a3/Pawr/Pink1/Plekha1/Ppp1r15b/Ppp2cb/Prdx3/Psap/Rhob/Ripk1/Rnf146/Rps3/Src/Stk25/Tnfaip3/Txn1/Zfp277/Zfp580	37
P4_all3	GO:0042692	muscle cell differentiation	99/3206	375/16284	0.000850765	0.012462	0.00970515	Acadm/Acvr1/Adamts5/Adgrb3/Akap13/Ank2/Asf1a/Atg5/Bcl2/Bhlhe41/Bmpr1a/Bmpr2/Bnip2/Cacnb4/Cacybp/Cav2/Ccnt2/Cdon/Csrp2/Cxadr/Dicer1/Dll1/Dner/Dpf3/Dyrk1b/Efnb2/Ehd2/Eif5a/Epc1/Ezh2/Fgf9/Fhl2/Gsk3b/H3f3a/Hacd1/Hdac2/Hdac4/Hdac9/Hdgfl2/Hey1/Hey2/Hira/Hnrnpu/Hopx/Id2/Il4ra/Itgb1/Kit/Kras/Lama1/Lmna/Mapk14/Mef2a/Met/Mfn2/Mmp14/Mrtfb/Myc/Ninj1/Nln/Npnt/Nr3c1/Pbrm1/Pdcd4/Pdlim5/Pld3/Plec/Popdc3/Ppp3cb/P…	99
P4_all3	GO:0045860	positive regulation of protein kinase activity	85/3206	314/16284	0.000852346	0.012462	0.00970515	Abi1/Abi2/Acsl1/Acvr2b/Adam9/Akap13/App/Arhgef5/Axin2/Btc/Cab39/Cd24a/Cdk5r1/Cdk5r2/Cdkn1b/Cenpe/Chrna3/Cib1/Csf1/Csk/Dab1/Dab2ip/Ddx3x/Dipk2a/Ect2/Egfr/Egr1/Epha4/Etaa1/Ezh2/Fbxw7/Fgd4/Fzd5/Fzd8/Gab1/Gprc5b/Hmga2/Insr/Jak2/Kit/Kras/Lrp8/Lrrk2/Map2k3/Map3k1/Map3k12/Map3k13/Map3k4/Map3k5/Map3k7/Marcks/Mmd/Mrnip/Nab2/Neurl1a/Osbpl8/Parp16/Pde5a/Pkd2/Ppp1r9a/Prkag2/Prkcz/Prox1/Prrc1/Psen1/Ptk2/Ralb/…	85
P4_all3	GO:1990845	adaptive thermogenesis	44/3206	142/16284	0.000869495	0.012462	0.00970515	Acsl1/Acvr2b/Adamts5/Adipor2/Alpl/Apc/Appl2/Arntl/Arrdc3/Cxcr4/Ddit3/Decr1/Dock7/Fabp5/Fh1/Flcn/G0s2/Gadd45g/Gnas/Grb10/Hnrnpu/Id1/Igf1r/Il4ra/Jak2/Kdm3a/Lgr4/Lpin1/Mfn2/Nr1d1/Oma1/Per2/Plcl1/Plcl2/Ppargc1b/Pwwp2b/Rb1/Rbpj/Rheb/Sctr/Tle3/Tshr/Zfp423/Zfp516	44
P4_all3	GO:1990830	cellular response to leukemia inhibitory factor	42/3206	134/16284	0.000871982	0.012462	0.00970515	Arid5b/Bclaf1/Cacnb4/Cacybp/Creb1/Eed/Egln3/Eif4a2/Gldc/Gtf2h1/Hk2/Hnrnpu/Kat6b/Kdm3a/Klf4/Lrba/Mat2a/Mpc1/Mras/Myb/Mynn/Ncl/Nme7/Otx2/Parp16/Pfkp/Piga/Prdm5/Ptp4a3/Rfx2/Rnf138/Smarca5/Spry2/Spry4/Syngr1/Tfrc/Tle4/Trim2/Ubxn2a/Vegfc/Xbp1/Xrcc5	42
P4_all3	GO:2000736	regulation of stem cell differentiation	27/3206	76/16284	0.000895476	0.0126756	0.00987149	Ap2a2/Cdk13/Cdk6/Dhx36/Dicer1/Ezh2/Gatad2a/Gsk3b/Hdac2/Hnrnpu/Hspa9/Jag1/Kdm3a/Kdm4c/Lbh/Mta3/N4bp2l2/Nfe2l2/Ociad1/Prickle1/Pwp1/Rbm24/Rest/Setd1a/Stat3/Tgfb2/Zfp36l2	27
P4_all3	GO:0000819	sister chromatid segregation	54/3206	183/16284	0.000898133	0.0126829	0.00987721	Actb/Actl6a/Akap8l/Anapc15/Anapc4/Apc/Arid2/Atrx/Axin2/Ccnb1/Cdk5rap2/Cenpc1/Cenpe/Cul3/Dpf3/Dscc1/Eml3/Eml4/Fbxo5/Fbxw7/Gen1/Hnrnpu/Ino80/Kif18a/Lcmt1/Mad2l1/Mapre1/Mre11a/Naa50/Ncapg/Ndc80/Nek2/Nek6/Nipbl/Pbrm1/Phf13/Ppp2r1a/Rad21/Rb1/Riok2/Rrs1/Sgo1/Smarca2/Smarca5/Smarcc1/Smc2/Smc3/Stag1/Stag2/Tnks/Top2b/Tpr/Xrcc3/Zwint	54
P4_all3	GO:0010464	regulation of mesenchymal cell proliferation	16/3206	37/16284	0.000913798	0.012843	0.0100019	Bmpr1a/Chrd/Ctnnbip1/Fgf9/Foxp2/Gas1/Hmgb1/Irs1/Irs2/Kdr/Lmna/Lrp6/Myc/Mycn/Nfib/Phf14	16
P4_all3	GO:0046326	positive regulation of glucose import	16/3206	37/16284	0.000913798	0.012843	0.0100019	Adipor2/Akt2/C2cd5/Capn10/Insr/Irs1/Irs2/Klf15/Mapk14/Mef2a/Mfn2/Nfe2l2/Opn3/Osbpl8/Rasa1/Slc1a2	16
P4_all3	GO:0045862	positive regulation of proteolysis	83/3206	307/16284	0.0010139	0.0139848	0.0108911	Acer2/Adam9/Aph1b/Aph1c/App/Arrb1/Asph/Axin2/Bbs7/Bcl10/Bok/Btrc/Casp2/Cbfa2t3/Ccn2/Csnk1e/Ctsd/Cycs/Cyfip2/Dab2ip/Dap/Dapk1/Ddx3x/Dlc1/Eno1/Epha4/F2r/Fam122a/Fbxw11/Fbxw7/Fyn/Gsk3b/Hdac2/Herpud1/Hmgb1/Hspa8/Hspd1/Ift57/Jak2/Lgmn/Lrrk2/Map3k5/Mapk8/Mapk9/Mbp/Mmp14/Myc/Ncstn/Pawr/Picalm/Plk2/Prickle1/Psen1/Psen2/Pten/Ptk2/Rest/Rhbdd1/Ripk2/Rnf139/Rnf144b/Rnf180/Rnf7/Robo1/Rock2/Rps3/S100a10/Sfrp2/…	83
P4_all3	GO:0098732	macromolecule deacylation	39/3206	123/16284	0.00102472	0.0140685	0.0109563	Abhd10/Akap8l/Bcl6/Brms1l/Ctbp1/Fry/Gatad2a/Hdac11/Hdac2/Hdac4/Hdac7/Hdac9/Hopx/Jdp2/Lpin1/Lrrk2/Mbd2/Mier2/Morf4l1/Msl3/Mta3/Nipbl/Per1/Per2/Pink1/Prdm5/Prkd1/Rcor2/Rcor3/Rest/Smarca5/Smarcad1/Spred1/Spred2/Tada3/Tbl1x/Tbl1xr1/Yeats2/Zzz3	39
P4_all3	GO:0097581	lamellipodium organization	30/3206	88/16284	0.00104049	0.0142521	0.0110993	Abi1/Abi2/Actr2/Actr3/Arhgef4/Capzb/Carmil1/Cdh13/Coro1c/Enpp2/Fer/Fgd4/Fscn1/Hdac4/Itgb1/Kank1/Kit/Mtss2/Myo9b/Nck1/Nckap1/Pik3r1/Rreb1/Slit2/Snx1/Snx2/Src/Twf1/Twf2/Wasf1	30
P4_all3	GO:0070936	protein K48-linked ubiquitination	23/3206	62/16284	0.00107031	0.0145752	0.0113509	Amfr/Bfar/Birc2/Btrc/Cul1/Cul3/Fbxo38/Nedd4l/Peli1/Rnf146/Rnf152/Rnf187/Rnf216/Rnf5/Tnfaip3/Ube2d1/Ube2d3/Ube2e1/Ube2e2/Ube2e3/Ube2k/Ube3a/Znrf2	23
P4_all3	GO:0048013	ephrin receptor signaling pathway	14/3206	31/16284	0.00113116	0.0150406	0.0117133	Anks1/Anks1b/Cdk5r1/Chn1/Efnb1/Efnb2/Epha4/Ephb2/Ephb3/Nck1/Ngef/Ptk2/Rbpj/Tiam1	14
P4_all3	GO:1902991	regulation of amyloid precursor protein catabolic process	17/3206	41/16284	0.00113294	0.0150406	0.0117133	Abca2/Abcg1/App/Casp3/Epha4/Hap1/Ifngr1/Ntrk2/Picalm/Rock1/Rock2/Rtn4/Slc2a13/Sp1/Spon1/Tmed10/Unc13a	17
P4_all3	GO:0061614	miRNA transcription	24/3206	66/16284	0.0011656	0.0152946	0.0119112	App/Atoh8/Bmpr1a/Ddx17/Egr1/Fos/Foxo3/Hdac2/Hdac4/Hif1a/Jun/Klf4/Mrtfb/Myc/Nfib/Nr3c1/Rest/Smad1/Smad3/Smad4/Srf/Stat3/Tgfb2/Tgfbr1	24
P4_all3	GO:0002062	chondrocyte differentiation	35/3206	108/16284	0.00117971	0.0154116	0.0120023	Adamts7/Axin2/Bmpr1a/Bmpr1b/Bmpr2/Ccn2/Creb3l2/Ext1/Fgf9/Gdf6/Gli2/Gli3/Hif1a/Hmga2/Maf/Mapk14/Mboat2/Mef2d/Mex3c/Mia3/Nfib/Pkdcc/Por/Rarb/Rb1/Scube2/Serpinh1/Sfrp2/Smad3/Sulf1/Tgfbr1/Thrb/Trps1/Twsg1/Zfp219	35
P4_all3	GO:0048259	regulation of receptor-mediated endocytosis	36/3206	112/16284	0.00119415	0.0155659	0.0121224	Abca2/Ahi1/Akap5/Ankrd13a/Ap2a1/App/Arrb1/Atad1/Bmp2k/Dgkd/Dnajc6/Efnb2/H1f1/Hap1/Hfe/Hnrnpk/Hpca/Insr/Iqsec1/Magi2/Mkln1/Napb/Nedd4/Pard3/Picalm/Ppp3r1/Ptpn5/Scrib/Scyl2/Sdcbp/Sfrp4/Sh3gl2/Tnk2/Unc119/Usp46/Wasl	36
P4_all3	GO:0051592	response to calcium ion	37/3206	116/16284	0.00120474	0.0156696	0.0122032	Adam9/Add1/Adgrv1/Ahcyl1/Alg2/Anxa5/App/Asph/Calm1/Calm2/Calm3/Clic4/Cpne5/Ect2/Fos/Fosb/Hnrnpd/Hpca/Itpkb/Jun/Junb/Jund/Kcnma1/Lgmn/Mef2a/Ncstn/Pde1c/Pkd2/Plcd1/Ryr2/Slc25a13/Syt1/Syt17/Syt6/Syt7/Syt9/Trpc3	37
P4_all3	GO:0048332	mesoderm morphogenesis	22/3206	59/16284	0.00125958	0.0161658	0.0125896	Acvr1/Bmpr1a/Bmpr2/Chrd/Crb2/Epb41l5/Gpi1/Hmga2/Inhba/Kdm6a/Macf1/Nckap1/Nr4a3/Pofut2/Prkaca/Prkar1a/Sfrp2/Smad1/Smad2/Smad3/Srf/Twsg1	22
P4_all3	GO:0007160	cell-matrix adhesion	57/3206	198/16284	0.00126197	0.0161658	0.0125896	Acer2/Adam9/Ajap1/Bcl2/Bcl6/Camsap3/Ccn2/Cdh13/Cdk6/Cib1/Col16a1/Coro1c/Coro2b/Csf1/Ddr1/Dicer1/Dlc1/Dusp22/Enpp2/Epb41l5/Fn1/Gpm6b/Gsk3b/Itga6/Itgb1/Itgb5/Jag1/Kdr/Lims1/Macf1/Map4k4/Mkln1/Mmp14/Ninj1/Npnt/Onecut1/Pcsk5/Phldb2/Pik3r1/Plekha2/Prkcz/Pten/Ptk2/Ptprk/Rasa1/Rhpn1/Rin2/Rock1/S100a10/Slk/Smad3/Src/Srf/Ston1/Tiam1/Utrn/Zyx	57
P4_all3	GO:0060021	roof of mouth development	30/3206	89/16284	0.00127843	0.0162712	0.0126717	Acvr2b/Arid5b/Asph/Bbs7/Bmpr1a/Cdk20/Ephb2/Ephb3/Fzd1/Gabrb3/Gas1/Gdf11/Gli3/Inhba/Insig1/Insig2/Lrp6/Pkdcc/Plekha1/Satb2/Sgpl1/Ski/Smad2/Smad4/Sox11/Tbc1d32/Tbx2/Tgfb2/Tgfbr1/Tiparp	30
P4_all3	GO:0043489	RNA stabilization	23/3206	63/16284	0.00137596	0.017108	0.0133234	Axin2/Cirbp/Csde1/Dazl/Dhx36/Dicer1/Hnrnpa0/Hnrnpd/Hnrnpu/Larp4b/Mapkapk2/Naf1/Noct/Pabpc1/Paip1/Parn/Rbm24/Syncrip/Tardbp/Tent2/Tent4a/Tent5a/Traf5	23
P4_all3	GO:0036315	cellular response to sterol	10/3206	19/16284	0.00138168	0.017108	0.0133234	Gramd1a/Gramd1b/Inhba/Inhbb/Insig1/Insig2/Lrp6/Ptch1/Rora/Rorc	10
P4_all3	GO:0010608	post-transcriptional regulation of gene expression	112/3206	438/16284	0.00138757	0.0171451	0.0133523	Aco1/Ago1/Akt2/App/Axin2/Bzw1/Bzw2/Cacng7/Caprin1/Carhsp1/Cdk4/Celf2/Cirbp/Cnot1/Cnot11/Cnot2/Cnot9/Cpeb2/Cpeb4/Csde1/Ctif/Dapk1/Dazl/Dcp2/Ddx25/Ddx3x/Dhx36/Dicer1/Dnajc1/Dnajc3/Dph1/Dph6/Egfr/Eif1/Eif2ak4/Eif3d/Eif4ebp2/Eif4g2/Eif5a/Enc1/Epb41l5/Exosc3/Exosc8/Foxo3/Fxr1/Gemin5/Hnrnpa0/Hnrnpd/Hnrnpl/Hnrnpu/Impact/Khsrp/Klhl25/Larp1b/Larp4b/Lsm14a/Mapkapk2/Mettl18/Mpv17l2/Mtg1/Naf1/Nat10/Nck1/Ncl/…	112
P4_all3	GO:0003013	circulatory system process	118/3206	465/16284	0.00140734	0.0172814	0.0134584	Add3/Adh5/Akap12/Akap13/Amot/Ank2/Ankrd39/App/Arhgap35/Arhgap42/Atg5/Atp1a1/Atp1a3/Atp1b1/Atp2b1/Bbs2/Bmpr2/Cacna1b/Cacna1h/Cacna2d1/Calm1/Calm2/Calm3/Camk2n1/Ccn2/Cldn5/Coro2b/Ctnna3/Ctnnbip1/Cxadr/Cxcr4/Ddah1/Dll1/Dusp5/Erap1/Ext1/F2r/Fabp5/Fgf13/Fyn/Gna13/Gnai2/Gnao1/Gnaq/Gnas/Gpd1l/Hcn3/Hdac4/Heg1/Hey2/Hif1a/Hopx/Htr1b/Id2/Immp2l/Irx5/Jak2/Kcne1l/Kcnh2/Kcnma1/Kdr/Manf/Map2k3/Mdm4/Mef2a/Met/Mk…	118
P4_all3	GO:0071604	transforming growth factor beta production	15/3206	35/16284	0.00146632	0.017852	0.0139028	Bmpr1a/Cd200/Cd24a/Creb1/Fbln1/Fn1/Furin/Hif1a/Laptm4b/Ltbp1/Met/Smad3/Smad4/Tgfb2/Tsku	15
P4_all3	GO:0070085	glycosylation	56/3206	195/16284	0.00147186	0.017852	0.0139028	Abca2/Acer2/Alg14/Alg2/Arfgef1/B3galnt2/B3gnt5/B3gnt9/B4galt1/B4galt5/B4galt6/C1galt1/C1galt1c1/Cln5/Cog6/Crppa/Derl3/Dpy19l4/Ext1/Extl2/Fut11/Fut8/Fut9/Galnt1/Galnt11/Galnt13/Galnt16/Gxylt1/Large1/Mgat1/Mgat3/Mgat4a/Nus1/Ostc/Pofut2/Poglut2/Poglut3/Pomgnt2/Psen1/Rxylt1/Serp1/St3gal1/St3gal5/St6gal1/St6gal2/St8sia1/St8sia2/St8sia4/St8sia5/Stt3b/Tet2/Tmtc4/Tusc3/Ube2j1/Uggt2/Xxylt1	56
P4_all3	GO:0071396	cellular response to lipid	107/3206	417/16284	0.00154786	0.0187355	0.0145908	Abl2/Adam9/Adcy3/Add1/Adnp2/Akap13/Arntl/Atp1a1/Bcl10/Brinp2/Carm1/Cdc73/Cdk4/Clock/Cmpk2/Cnot1/Cnot2/Cnot9/Creb1/Cry1/Cry2/Cyp7b1/Dab2ip/Ddit4/Ddx17/Dgat2/Egfr/Fam210b/Fdx1/Glrx/Gnai1/Gnas/Gramd1a/Gramd1b/Gsk3b/H2az1/Heyl/Hmga2/Hmgb1/Hnrnpk/Hnrnpu/Inhba/Inhbb/Insig1/Insig2/Irs1/Jak2/Kdm3a/Klf9/Lancl2/Lbh/Lcor/Lpar1/Lrp6/Ltk/Map2k3/Mapk14/Mapk8/Ncl/Ncoa2/Nedd4/Nr1d1/Nr2c2/Nr3c1/Nr3c2/Nrip1/Ntrk2/…	107
P4_all3	GO:0010463	mesenchymal cell proliferation	19/3206	49/16284	0.00155133	0.0187392	0.0145937	Bmpr1a/Chrd/Ctnnbip1/Dchs1/Fgf9/Foxp2/Gas1/Hmgb1/Irs1/Irs2/Kdr/Lmna/Lrp6/Myc/Mycn/Nfib/Phf14/Prkar1a/Tbx2	19
P4_all3	GO:0007626	locomotory behavior	64/3206	230/16284	0.00169746	0.0202161	0.0157439	Abca2/Abl2/Adgrl3/Aldh1a3/Apba1/Apba2/Aph1b/Aph1c/Aplp2/App/Arrdc3/Astn1/Atp1a3/Atp2b2/Cacna1a/Cacna1b/Cacnb4/Chrna3/Chrna4/Chrnb4/Clcn3/Cln8/Dab1/Dscam/Egr1/Epha4/Etv5/Fgf12/Fgf14/Fxn/Glrb/Gnao1/Gpr37/Gprc5b/Id2/Kcnma1/Lrrk2/Lsamp/Myo6/Ncoa2/Negr1/Npas2/Nr4a2/Oxr1/Pafah1b1/Pbx3/Ppp3cb/Prkce/Psap/Pten/Rcan1/Selenop/Shank2/Slc22a5/Snap25/Snca/Spg11/Strn/Tshr/Uba6/Ube3a/Usp2/Vps35/Zfp385a	64
P4_all3	GO:0070997	neuron death	99/3206	383/16284	0.00177221	0.0208966	0.0162738	Adarb1/Akt2/App/Arrb1/Bcl2/Bhlhb9/Bok/Cacna1a/Casp2/Casp3/Cd200/Cdk5r1/Cited1/Cln8/Cpeb4/Creb1/Csf1/Ddit3/Ddit4/Efnb2/Egln3/Egr1/F2r/Fbxw7/Fgf20/Fos/Foxo3/Fyn/Fzd1/Gabrb2/Gabrb3/Gpi1/Grik2/Gsk3b/Hdac4/Hif1a/Hspd1/Hsph1/Il6st/Inpp5a/Itpr1/Itsn1/Jak2/Jun/Kcnma1/Kdr/Kras/Lgmn/Lrrk2/Map3k12/Map3k5/Mapk8/Meak7/Mfn2/Ncoa7/Ncstn/Ndnf/Nenf/Nono/Nos1ap/Nr3c1/Nr4a2/Nr4a3/Ntrk2/Oxr1/Pak3/Pawr/Picalm/Pink1/P…	99
P4_all3	GO:0022407	regulation of cell-cell adhesion	101/3206	392/16284	0.00179096	0.0210129	0.0163645	Abl2/Actb/Actl6a/Adam19/Ap3b1/Arid2/Ass1/Bcl10/Bcl6/Casp3/Cblb/Cd24a/Cd47/Chst2/Cited2/Cyld/Dlg5/Dusp10/Dusp22/Efnb1/Efnb2/Epb41l5/Ephb3/Ephb6/Fgl2/Foxo3/Fut9/Gli3/Gpam/Hfe/Hmgb1/Hspd1/Hsph1/Il4ra/Il6st/Ildr2/Itga6/Itpkb/Jag1/Jak2/Kifap3/Klf4/Magi1/Magi2/Mapk14/Marchf7/Mbp/Mdga1/Mdga2/Mex3b/Mia3/Myadm/Myb/Myo10/Nck1/Nr4a3/Nrarp/Pag1/Pawr/Pbrm1/Pde4d/Pde5a/Peli1/Pik3r1/Plpp3/Podxl/Prkar1a/Prkcz/Pr…	101
P4_all3	GO:2000772	regulation of cellular senescence	16/3206	39/16284	0.0017961	0.0210129	0.0163645	Akt3/Arntl/Bcl6/Bmpr1a/Cdk6/Fbxo5/Hmga2/Icmt/Kras/Morc3/Nampt/Pawr/Plk2/Tbx2/Vash1/Zfp277	16
P4_all3	GO:0033044	regulation of chromosome organization	58/3206	205/16284	0.00179625	0.0210129	0.0163645	Actb/Actl6a/Anapc15/Anapc4/Apc/Arid2/Atrx/Axin2/Ccnb1/Cct7/Cct8/Cdk5rap2/Cenpe/Cul3/Dcp2/Dhx36/Dpf3/Fbxo5/Gen1/H3f3a/Hnrnpa2b1/Hnrnpd/Hnrnpu/Ino80/Ino80d/Lcmt1/Lmna/Mad2l1/Map3k4/Mre11a/Myc/Naf1/Nat10/Nbn/Ncapg/Ndc80/Nek2/Nek6/Nek7/Parn/Pbrm1/Rad21/Rb1/Riok2/Setmar/Smarca2/Smarca5/Smarcc1/Smc2/Src/Tasor/Tnks/Tpr/Uchl5/Wdhd1/Xrcc3/Xrcc5/Zwint	58
P4_all3	GO:1902743	regulation of lamellipodium organization	18/3206	46/16284	0.00181104	0.0211442	0.0164667	Abi2/Actr2/Actr3/Capzb/Carmil1/Coro1c/Enpp2/Fer/Fscn1/Hdac4/Kank1/Nckap1/Pik3r1/Rreb1/Slit2/Src/Twf1/Twf2	18
P4_all3	GO:0046847	filopodium assembly	25/3206	72/16284	0.00197136	0.0227031	0.0176808	Actr3/Arhgap44/Arhgef4/Capzb/Dnm3/Dpysl3/Ephb2/Fgd4/Fscn1/Fxr1/Itga6/Myo10/Neurl1a/Pik3r1/Plppr5/Ppp1r9a/Rab3ip/Rab5a/Rala/Ripor2/S1pr2/Srf/Tgfbr1/Vstm5/Wasl	25
P4_all3	GO:0032365	intracellular lipid transport	15/3206	36/16284	0.00206129	0.0233311	0.0181698	Abca2/Abcd3/Abcg1/Arv1/Gramd1a/Gramd1b/Lrp6/Nus1/Osbp/Osbpl2/Plekha3/Serac1/Sgpp1/Syt7/Tmem41b	15
P4_all3	GO:0010862	positive regulation of pathway-restricted SMAD protein phosphorylation	17/3206	43/16284	0.00211031	0.0238405	0.0185665	Acvr1/Acvr1b/Acvr2a/Bmp3/Bmpr1a/Bmpr2/Gdf11/Gdf6/Hfe/Inhba/Inhbb/Rbpms/Sdcbp/Smad4/Tgfb2/Tgfbr1/Twsg1	17
P4_all3	GO:0051402	neuron apoptotic process	75/3206	280/16284	0.00224877	0.0249299	0.0194149	Adarb1/Akt2/App/Arrb1/Bcl2/Bhlhb9/Bok/Cacna1a/Casp2/Casp3/Cdk5r1/Cited1/Cln8/Cpeb4/Ddit3/Egln3/Egr1/F2r/Fbxw7/Fgf20/Foxo3/Fyn/Gabrb2/Gabrb3/Gpi1/Grik2/Gsk3b/Hdac4/Hif1a/Hspd1/Hsph1/Il6st/Itsn1/Jak2/Jun/Kcnma1/Kdr/Kras/Lgmn/Map3k12/Mapk8/Ncstn/Ndnf/Nono/Nr3c1/Nr4a2/Nr4a3/Ntrk2/Oxr1/Pak3/Pawr/Pink1/Pou4f1/Prdx3/Psen1/Ptprz1/Ralbp1/Rb1/Retreg1/Rock1/Set/Siah1a/Siah1b/Snca/Spg11/Tgfb2/Thrb/Tmtc4/Tnfr…	75
P4_all3	GO:1902115	regulation of organelle assembly	54/3206	190/16284	0.00226949	0.025048	0.0195069	Arhgap35/Arhgef5/Asap1/Atg3/Atg5/Cdk5rap2/Cnot1/Cnot2/Cyld/Eml3/Fez1/Fez2/Fscn1/G3bp1/G3bp2/Gdi2/Gsk3b/Hap1/Hnrnpu/Ift140/Kctd17/Lrrk2/Mak/Mapk8/Mapk9/Mfn2/Mphosph9/Odf2/Pdcd6ip/Pink1/Plk2/Ptprd/Ptprs/Rab3gap2/Ralb/Ripor2/Rnf5/Sdcbp/Septin7/Septin9/Sh3glb1/Smad4/Snx18/Snx30/Snx7/Spice1/Src/Stam/Syne1/Syne2/Tbc1d14/Tbc1d30/Tpr/Vdac3	54
P4_all3	GO:0006836	neurotransmitter transport	62/3206	224/16284	0.00227527	0.025048	0.0195069	Apba1/Apba2/Cacna1a/Cacna1b/Cacnb4/Cadps/Chrna3/Chrna4/Cln8/Cplx2/Cplx3/Cyth1/Doc2b/Erc2/Gabra2/Gpm6b/Gsk3b/Htr1b/Itgb1/Lin7a/Lin7c/Lrrk2/Myo6/Napa/Napb/Nr3c2/Nr4a1/Ntrk2/Pclo/Per2/Pfn2/Ppp1r9a/Prepl/Prkaca/Prkce/Psen1/Rab5a/Rap1b/Rims1/Scrib/Septin5/Slc1a2/Slc1a7/Slc29a1/Slc29a2/Slc6a1/Slc6a6/Snap25/Snap29/Snca/Stx11/Stx3/Stxbp5/Sv2b/Syt1/Syt6/Syt7/Syt9/Trim9/Unc13a/Unc13c/Xbp1	62
P4_all3	GO:0051284	positive regulation of sequestering of calcium ion	9/3206	17/16284	0.00228899	0.025048	0.0195069	Calm1/Calm2/Calm3/Gstm7/Pkd2/Prkce/Ryr2/Sri/Tgfb2	9
P4_all3	GO:0070102	interleukin-6-mediated signaling pathway	9/3206	17/16284	0.00228899	0.025048	0.0195069	Fer/Gab1/Il6st/Ptpn2/Ripk1/Smad4/Src/Stat3/Tut4	9
P4_all3	GO:0031623	receptor internalization	38/3206	124/16284	0.00234403	0.025556	0.0199025	Ahi1/Akap5/Ankrd13a/Ap2a1/Ap2a2/App/Arrb1/Atad1/Cacng3/Cacng7/Dnm3/Efnb2/Hap1/Hpca/Htr1b/Insr/Iqsec1/Itgb1/Magi2/Mkln1/Myo6/Napb/Nedd4/Pard3/Picalm/Ppp3r1/Ptpn5/Rab5a/Scrib/Scyl2/Sdcbp/Sfrp4/Sh3gl2/Snap25/Snca/Snx1/Tfrc/Usp46	38
P4_all3	GO:0090407	organophosphate biosynthetic process	113/3206	449/16284	0.00235946	0.0256299	0.0199601	Abca2/Abca8b/Abhd5/Acat1/Acsl1/Acsl3/Acsl6/Adcy3/Adcy9/Adcyap1r1/Adss/Agpat3/Agpat5/Ak3/Atp5a1/Atp5c1/Atp5g2/Cdipt/Cds1/Chpt1/Cmpk2/Ctps/Ctps2/Dgka/Dgkb/Dgkd/Dgkh/Dgkz/Dut/Eno1/Etnk1/Fabp5/Far1/Flcn/Gk/Gk5/Gmpr/Gpam/Gphn/Guk1/Hmgcs1/Hpca/Idh1/Idi1/Impdh1/Inpp1/Ipmk/Itpkb/Lclat1/Lpcat1/Lpcat2/Lpcat4/Lpin1/Mboat2/Mpc1/Myc/Nampt/Ndufa11/Ndufa13/Ndufa5/Ndufb2/Ndufb7/Ndufc1/Nme7/Nus1/Osbp/Pank1/Pank3/…	113
P4_all3	GO:0098742	cell-cell adhesion via plasma-membrane adhesion molecules	52/3206	182/16284	0.00239329	0.0258554	0.0201357	Acvr1/Adgrl1/Adgrl3/Bsg/Cadm1/Cadm2/Cadm3/Cd164/Cd24a/Cdh11/Cdh13/Cdh20/Cdh4/Cdh6/Cdh7/Cdhr1/Cntn6/Crb1/Crb2/Cxadr/Dab1/Dchs1/Dscam/Dscaml1/Fat3/Igsf11/Igsf21/Igsf9/Kifap3/Klf4/Magi2/Mapk14/Mbp/Mdga1/Mdga2/Myadm/Nectin1/Ntng2/Pcdh1/Pcdh17/Pcdh19/Plxnb2/Prtg/Ptprd/Ptprm/Ptprs/Robo1/Slitrk2/Tenm3/Tenm4/Tgfb2/Tnfaip3	52
P4_all3	GO:0099643	signal release from synapse	50/3206	174/16284	0.00251835	0.0269848	0.0210152	Apba1/Apba2/Cacna1a/Cacna1b/Cacnb4/Cadps/Chrna3/Chrna4/Cplx2/Cplx3/Cyth1/Doc2b/Erc2/Gsk3b/Htr1b/Lin7a/Lin7c/Lrrk2/Myo6/Napa/Napb/Nr3c2/Nr4a1/Ntrk2/Pclo/Pfn2/Ppp1r9a/Prepl/Prkaca/Prkce/Psen1/Rab5a/Rap1b/Rims1/Scrib/Septin5/Snap25/Snap29/Snca/Stx11/Stx3/Stxbp5/Syt1/Syt6/Syt7/Syt9/Trim9/Unc13a/Unc13c/Xbp1	50
P4_all3	GO:0045778	positive regulation of ossification	19/3206	51/16284	0.00266848	0.028262	0.0220099	Acvr1/Acvr2a/Acvr2b/Adgrv1/Atp2b1/Bmpr1a/Bmpr1b/Bmpr2/Gpm6b/Lrp6/Mia3/Nipbl/Pkdcc/Scube2/Slc8a1/Smad3/Sox11/Tent5a/Thrb	19
P4_all3	GO:0006665	sphingolipid metabolic process	39/3206	129/16284	0.00270997	0.0286503	0.0223123	Abca2/Abca8b/Acer2/Arv1/Asah2/B3gnt5/B4galt5/B4galt6/Cerk/Cers2/Cers6/Cln8/Elovl2/Elovl4/Elovl5/Enpp2/Fut9/Gm2a/Hacd1/Kit/Naaa/Ormdl2/Osbp/Plpp3/Psap/Serinc1/Sgms1/Sgms2/Sgpl1/Sgpp1/Smpdl3a/St3gal1/St8sia1/St8sia2/St8sia4/St8sia5/Tm9sf2/Ugt8a/Vapa	39
P4_all3	GO:0031330	negative regulation of cellular catabolic process	59/3206	213/16284	0.00280574	0.0293531	0.0228596	Anks1/Axin2/Bcl2/Bmf/Cirbp/Csde1/Csnk2a2/Dap/Dazl/Dhx36/Dicer1/Eif4g2/Fez1/Fez2/Fhit/Furin/Hfe/Hnrnpa0/Hnrnpd/Hnrnpu/Larp4b/Lrrk2/Lzts1/Mapkapk2/Naf1/Nampt/Nbas/Noct/Pabpc1/Paip1/Parn/Pink1/Psen1/Psen2/Ptk2/Rbm24/Rnf41/Rnf5/Rraga/Sdcbp/Smarcc1/Snca/Stat3/Svip/Syncrip/Tardbp/Tbc1d14/Tent2/Tent4a/Tent5a/Timp3/Tnfaip3/Tob1/Traf5/Uchl5/Upf3a/Usp36/Usp9x/Wac	59
P4_all3	GO:0048599	oocyte development	18/3206	48/16284	0.00314691	0.0321244	0.0250179	Bcl2/Ccnb1/Cyp51/Dazl/Fbxo5/Foxo3/Grb14/H3f3a/Inhbb/Pde3a/Pde5a/Ppp2r1a/Rps6ka2/Shb/Tut4/Wdr77/Ythdc2/Zfx	18
P4_all3	GO:1901214	regulation of neuron death	88/3206	341/16284	0.0032301	0.0326367	0.0254168	App/Arrb1/Bcl2/Bhlhb9/Bok/Cacna1a/Casp2/Casp3/Cd200/Cdk5r1/Cited1/Cln8/Cpeb4/Creb1/Csf1/Ddit3/Ddit4/Efnb2/Egln3/Egr1/F2r/Fbxw7/Fgf20/Fos/Foxo3/Fyn/Fzd1/Gabrb2/Gabrb3/Gpi1/Grik2/Gsk3b/Hdac4/Hif1a/Hspd1/Hsph1/Il6st/Inpp5a/Itpr1/Itsn1/Jak2/Jun/Kcnma1/Kdr/Kras/Lgmn/Lrrk2/Map3k12/Map3k5/Mapk8/Meak7/Mfn2/Ncoa7/Ndnf/Nenf/Nono/Nos1ap/Nr3c1/Nr4a2/Nr4a3/Ntrk2/Oxr1/Pak3/Pawr/Picalm/Pink1/Pou4f1/Prdx3/Psen1/…	88
P4_all3	GO:1905818	regulation of chromosome separation	29/3206	90/16284	0.00327746	0.0328964	0.0256191	Actb/Actl6a/Anapc15/Anapc4/Apc/Arid2/Ccnb1/Cdk5rap2/Cenpe/Csnk2a2/Cul3/Dpf3/Fbxo5/Gen1/Lcmt1/Mad2l1/Ncapg/Ndc80/Nek6/Pbrm1/Rad21/Rb1/Riok2/Smarca2/Smarcc1/Smc2/Tpr/Xrcc3/Zwint	29
P4_all3	GO:0003181	atrioventricular valve morphogenesis	11/3206	24/16284	0.00330758	0.0329149	0.0256334	Acvr1/Bmpr1a/Bmpr2/Dchs1/Hey1/Hey2/Heyl/Mdm4/Smad4/Sox4/Tgfb2	11
P4_all3	GO:0010035	response to inorganic substance	111/3206	445/16284	0.00347996	0.0342283	0.0266563	Aco1/Adam9/Add1/Adgrv1/Ahcyl1/Akr1b3/Alg2/Alpl/Ank/Anxa5/App/Asph/Ass1/Atrx/Bap1/Bcl2/Calm1/Calm2/Calm3/Casp3/Cdk4/Cdkn1b/Clic4/Cpne5/Creb1/D2hgdh/Dhx36/Ect2/Egfr/Ezh2/Fn1/Fos/Fosb/Foxo3/Fxn/Fyn/Gabrb3/Glrx/Glrx2/Glud1/Gphn/Gpr37/Gsk3b/Hdac2/Hfe/Hnrnpd/Hpca/Id2/Impact/Itpkb/Jun/Junb/Jund/Kcnc2/Kcnma1/Kcnq3/Kdr/Lgmn/Lrp11/Lrrk2/Map3k5/Mapk8/Mapk9/Mef2a/Met/Ncam1/Ncstn/Nek7/Nfe2l2/Nr4a1/Nr4a2/Nr4a3…	111
P4_all3	GO:0050890	cognition	81/3206	311/16284	0.00353368	0.0345985	0.0269446	Abi2/Abl2/Adcy3/Adgrb3/Ap1s2/Aph1b/Aph1c/App/Atad1/Atp1a3/Atp8a1/B3gat1/Bhlhb9/Camk2n1/Camk4/Casp3/Chrd/Chrna4/Cic/Cln8/Creb1/Crebbp/Cyp7b1/Dop1b/Egr1/Eif2ak4/Eif4ebp2/Ephb2/Epm2a/Fgf13/Foxo6/Foxp2/Gabrb3/Gm2a/Gnas/Gpr155/Hif1a/Itgb1/Jun/Kit/Kmt2b/Kras/Lgmn/Mgat3/Ncam1/Ncstn/Nipbl/Nr4a2/Ntrk2/Pafah1b1/Pde4d/Pde5a/Pgrmc1/Picalm/Pja2/Plk2/Prkar2b/Prkcz/Psen1/Psen2/Ptchd1/Pten/Ptprz1/Rcan1/Sgk1/Shan…	81
P4_all3	GO:0007183	SMAD protein complex assembly	7/3206	12/16284	0.00354093	0.0345985	0.0269446	Ldlrad4/Pmepa1/Ppm1a/Smad1/Smad2/Smad3/Smad4	7
P4_all3	GO:0031340	positive regulation of vesicle fusion	7/3206	12/16284	0.00354093	0.0345985	0.0269446	Akt2/C2cd5/Doc2b/Snca/Syt1/Syt7/Syt9	7
P4_all3	GO:0002090	regulation of receptor internalization	24/3206	71/16284	0.00358529	0.0349004	0.0271797	Ahi1/Akap5/Ankrd13a/App/Arrb1/Atad1/Efnb2/Hap1/Hpca/Insr/Iqsec1/Magi2/Mkln1/Napb/Nedd4/Pard3/Ppp3r1/Ptpn5/Scrib/Scyl2/Sdcbp/Sfrp4/Sh3gl2/Usp46	24
P4_all3	GO:0150105	protein localization to cell-cell junction	10/3206	21/16284	0.00358949	0.0349004	0.0271797	Actb/Cgnl1/Dlg5/Mapk8/Mapk9/Mpp7/Pak2/Scrib/Tjp1/Zdhhc7	10
P4_all3	GO:0032886	regulation of microtubule-based process	64/3206	237/16284	0.00368407	0.0354264	0.0275894	Anxa5/Apc/Azin1/Bbs2/Bmerb1/Camsap1/Camsap3/Ccnl1/Cdk5r1/Cdk5rap2/Cdkn1b/Cfap20/Cfap69/Chordc1/Cib1/Cyld/Diaph1/Eml3/Eml4/Fez1/Fgf13/Gen1/Gnai1/Gsk3b/Hap1/Hnrnpu/Hsph1/Katnb1/Kif18a/Klhl42/Lamp1/Macf1/Map1b/Map2/Map6/Mapk8/Mapre1/Mapre2/Memo1/Met/Mkks/Nat10/Nav3/Pafah1b1/Parp3/Pdcd6ip/Pde4dip/Phldb2/Plk2/Rae1/Ripor2/Rock1/Rock2/Rps3/Sgk1/Slain1/Slain2/Snca/Specc1l/Spice1/Tpr/Trim36/Ttc21b/Xrcc3	64
P4_all3	GO:1901021	positive regulation of calcium ion transmembrane transporter activity	17/3206	45/16284	0.00370929	0.0354264	0.0275894	Akap5/Ank2/Asph/Atp1b1/Cacna2d1/Cacnb4/Calm1/Calm2/Calm3/Fgf14/Gstm7/Hap1/Pkd2/Ppp3cb/Ppp3r1/Ryr2/Stim2	17
P4_all3	GO:0032516	positive regulation of phosphoprotein phosphatase activity	9/3206	18/16284	0.00378397	0.0357368	0.0278311	Calm1/Calm2/Calm3/Jak2/Magi2/Pawr/Ppp1r12a/Ppp1r15b/Slc39a10	9
P4_all3	GO:0051280	negative regulation of release of sequestered calcium ion into cytosol	8/3206	15/16284	0.00380939	0.0357958	0.0278771	Calm1/Calm2/Calm3/Gstm7/Pkd2/Prkce/Sri/Tgfb2	8
P4_all3	GO:0098814	spontaneous synaptic transmission	8/3206	15/16284	0.00380939	0.0357958	0.0278771	App/Doc2b/Itgb1/Nsg1/Ppp1r9a/Rims1/Slc12a2/Syt1	8
P4_all3	GO:0048872	homeostasis of number of cells	79/3206	303/16284	0.00381436	0.0357958	0.0278771	Acvr1b/Acvr2a/Add1/Akt3/Ap3b1/Arhgef5/Bap1/Bcl10/Bcl2/Bcl6/Casp3/Cd24a/Cdk6/Cited2/Csf1/Cyld/Ext1/Ezh2/F2r/Fam210b/Fh1/Foxo3/Fstl1/Glis2/Gpam/Gpi1/Hif1a/Hmgb1/Hmgb2/Hspa9/Id2/Ildr2/Inhba/Itpkb/Jak2/Kit/Klf13/Kras/Lgr4/Lmo1/Mafb/Mapk14/Mfhas1/Myb/Napepld/Ncstn/Pde4b/Pik3cd/Pkn1/Pknox1/Ppp3cb/Ptpn2/Rassf2/Rb1/Rps14/Rps6/Setd1a/Siva1/Skil/Slc15a4/Smarca2/Sox4/Sp1/Sp3/Srf/Stat1/Stat3/Tcea1/Tet2/Tgfb2…	79
P4_all3	GO:0055086	nucleobase-containing small molecule metabolic process	122/3206	497/16284	0.00404688	0.0373713	0.0291041	Acadsb/Acat1/Acsl1/Acsl3/Acsl6/Adcy3/Adcy9/Adpgk/Adss/Ak3/App/Atp1b1/Atp2b2/Atp5a1/Atp5c1/Atp5g2/B3galnt2/Bend3/Cacnb4/Cbfa2t3/Cmpk2/Crot/Ctps/Ctps2/Cyb5r4/Ddit4/Dgat2/Dpyd/Dut/Efl1/Eno1/Enpp4/Extl2/Far1/Fasn/Fdx1/Fhit/Flcn/Fut8/Gale/Gck/Gmds/Gmpr/Gnai3/Gnpda2/Gpam/Gpd1l/Gpi1/Guk1/H6pd/Hdac4/Hif1a/Hk1/Hk2/Hmgcs1/Hpca/Hsd17b4/Hspa8/Icmt/Idh1/Impdh1/Insr/Kcnab2/Kif5c/Ldhb/Lrrk2/Macrod2/Me2/Mgat1/Mp…	122
P4_all3	GO:0007214	gamma-aminobutyric acid signaling pathway	12/3206	28/16284	0.00430519	0.0391627	0.0304991	Cacna1a/Cacnb4/Gabbr1/Gabbr2/Gabra2/Gabrb2/Gabrb3/Gabrg3/Gnai2/Plcl1/Plcl2/Slc12a2	12
P4_all3	GO:0034260	negative regulation of GTPase activity	12/3206	28/16284	0.00430519	0.0391627	0.0304991	Amot/Arfgef1/Arrb1/Dab2ip/Gpsm1/Lrrk2/Mkks/Rap1gds1/Sh3bp4/Spry1/Spry2/Ttc8	12
P4_all3	GO:0061448	connective tissue development	68/3206	256/16284	0.00433328	0.0393579	0.0306511	Adamts7/Ap1s2/Arid5b/Arrdc3/Axin2/Bbs2/Bmp3/Bmpr1a/Bmpr1b/Bmpr2/Carm1/Ccn2/Cdk4/Creb3l2/Creb5/Csf1/Dgat2/Dicer1/Dyrk1b/Egr1/Ext1/Fgf9/Gdf6/Gli2/Gli3/Gnas/Hif1a/Hmga2/Id2/Klf7/Lmna/Lrp6/Maf/Mapk14/Mboat2/Mef2d/Mex3c/Mia3/Mkks/Mycn/Ncoa1/Ncoa2/Nfib/Pgrmc2/Pkdcc/Por/Rarb/Rb1/Rorc/Satb2/Scube2/Serpinh1/Sfrp2/Smad1/Smad3/Spg20/Srf/Sulf1/Tbl1xr1/Tgfb2/Tgfbr1/Thrb/Trps1/Twsg1/Xbp1/Zbtb7a/Zfp219/Zfp516	68
P4_all3	GO:0022412	cellular process involved in reproduction in multicellular organism	89/3206	349/16284	0.00438306	0.0396884	0.0309086	Acvr1/Aff4/Agfg1/Arrb1/Bbs2/Bcl2/Bmpr1b/Ccdc136/Ccnb1/Cdyl/Cenpe/Cep57/Cfap69/Cib1/Cxadr/Cxcr4/Cyp51/Dazl/Ddias/Ddx25/Dicer1/Etv5/Etv6/Fbxo5/Fbxw11/Fignl1/Fmn2/Fndc3a/Foxj2/Foxj3/Foxo3/Gopc/Grb14/H3f3a/Hmgb2/Hook1/Inhba/Inhbb/Itgb1/Jam2/Kdm3a/Kif18a/Kit/Klc3/Kmt2b/Larp7/Mfn2/Mkks/Ndc80/Neurl1a/Osbp2/Pafah1b1/Paqr8/Pde3a/Pde5a/Ppp2r1a/Prkaca/Pygo1/Rfx2/Rhbdd1/Rnf2/Ropn1l/Rps6/Rps6ka2/Sfrp1/Shb/Sia…	89
P4_all3	GO:0048568	embryonic organ development	107/3206	430/16284	0.00439747	0.0396977	0.0309158	Acvr1/Ahi1/Aldh1a3/Arid2/Arl13b/Atp2b2/Atp8a2/Birc6/Bmpr1a/Cdk20/Chrd/Cited1/Cited2/Cobl/Crb2/Cthrc1/Dll1/Dscaml1/E2f8/Egfr/Ephb2/Fgf9/Fzd5/Fzd6/Gab1/Gas1/Gli2/Gli3/Gnas/Hey1/Hey2/Hif1a/Hs6st1/Id2/Ift140/Ift57/Insig1/Insig2/Irx5/Junb/Kdm2a/Kdm6a/Kdr/Kit/Lrp6/Mafb/Megf8/Mib1/Mmp14/Mrtfb/Mthfd1l/Myb/Myc/Mycn/Myo6/Nckap1/Ncoa1/Neurod1/Nipbl/Nr2f2/Nr4a3/Otx2/Pbx1/Pbx3/Pcsk5/Pkd2/Pkdcc/Plcd1/Plxna4/Pr…	107
P4_all3	GO:0014074	response to purine-containing compound	30/3206	96/16284	0.00467132	0.0417253	0.0324949	Akap7/Asph/Carm1/Cited1/Creb1/Fdx1/Gnal/Gstm7/Hmgcs1/Hsp90b1/Inpp5k/Irs1/Itpr1/Kcnj11/Mat2a/Nt5e/Panx1/Pde3a/Pde4d/Per1/Pik3r1/Pkd2/Rap1b/Rapgef2/Ryr2/Slc6a1/Slc8a1/Slc8a3/Tmem38b/Trpc3	30
P4_all3	GO:0003272	endocardial cushion formation	11/3206	25/16284	0.00486788	0.0430274	0.0335089	Acvr1/Bmpr1a/Dchs1/Hey1/Heyl/Rbpj/Robo1/Smad4/Tbx2/Tgfb2/Tgfbr1	11
P4_all3	GO:0034764	positive regulation of transmembrane transport	61/3206	227/16284	0.00505156	0.0443864	0.0345673	Acsl1/Acsl6/Adcyap1r1/Adipor2/Akap5/Akap7/Akt2/Ank2/Asph/Atp1b1/Azin1/C2cd5/Cacna2d1/Cacnb4/Cacng3/Calm1/Calm2/Calm3/Capn10/Car2/Cnksr3/Ephb2/F2r/Fgf14/Glrx/Gstm7/Hap1/Ifngr1/Insr/Irs1/Irs2/Itgb1/Kcnc2/Kcne1l/Kcnh2/Kcnj11/Klf15/Lrrc38/Mapk14/Mef2a/Met/Mfn2/Nedd4l/Nfe2l2/Nr4a3/Opn3/Osbpl8/Pkd2/Ppp3cb/Ppp3r1/Psen1/Rasa1/Ryr2/Slc1a2/Snca/Sri/Stim2/Stk39/Tcaf1/Trpc3/Wnk2	61
P4_all3	GO:0002181	cytoplasmic translation	36/3206	121/16284	0.00513795	0.0447167	0.0348245	Cpeb2/Cpeb4/Csde1/Dhx36/Dph1/Dph6/Eif3d/Eif3m/Eif4a2/Hnrnpd/Hnrnpu/Nck1/Pabpc1/Paip1/Pkm/Rbm24/Rpl10a/Rpl13/Rpl15/Rpl21/Rpl22l1/Rpl24/Rpl30/Rpl31/Rps12/Rps14/Rps20/Rps23/Rps27a/Rps3/Rps6/Rwdd1/Slbp/Syncrip/Zc3h15/Zfp385a	36
P4_all3	GO:1901031	regulation of response to reactive oxygen species	15/3206	39/16284	0.00514193	0.0447167	0.0348245	Foxo3/Glrx/Gpr37/Lrrk2/Met/Nfe2l2/Nr4a3/Pawr/Pink1/Psap/Ripk1/Rnf146/Sesn1/Sesn3/Txn1	15
P4_all3	GO:0001505	regulation of neurotransmitter levels	63/3206	236/16284	0.00520643	0.045206	0.0352055	Apba1/Apba2/Cacna1a/Cacna1b/Cacnb4/Cadps/Chrna3/Chrna4/Cln8/Cplx2/Cplx3/Cyth1/Doc2b/Erc2/Gabra2/Gad2/Gpm6b/Gsk3b/Htr1b/Itgb1/Lin7a/Lin7c/Lrrk2/Maoa/Moxd1/Myo6/Napa/Napb/Nr3c2/Nr4a1/Ntrk2/Pclo/Per2/Pfn2/Ppp1r9a/Prepl/Prkaca/Prkce/Psen1/Rab5a/Rap1b/Rims1/Scrib/Septin5/Slc1a2/Slc1a7/Slc29a1/Slc29a2/Slc6a1/Snap25/Snap29/Snca/Stx11/Stx3/Stxbp5/Syt1/Syt6/Syt7/Syt9/Trim9/Unc13a/Unc13c/Xbp1	63
P4_all3	GO:1903202	negative regulation of oxidative stress-induced cell death	18/3206	50/16284	0.00521344	0.045206	0.0352055	Fyn/Fzd1/Glrx/Gpr37/Hif1a/Lrrk2/Meak7/Met/Ncoa7/Nfe2l2/Nono/Nr4a3/Oxr1/Pink1/Psap/Rest/Rnf146/Txn1	18
P4_all3	GO:0051304	chromosome separation	33/3206	109/16284	0.00536938	0.0462875	0.0360478	Actb/Actl6a/Anapc15/Anapc4/Apc/Arid2/Ccnb1/Cdk5rap2/Cenpe/Csnk2a2/Cul3/Dpf3/Fbxo5/Gen1/Lcmt1/Mad2l1/Mus81/Ncapg/Ndc80/Nek6/Pbrm1/Ppp2r1a/Rad21/Rb1/Riok2/Smarca2/Smarcad1/Smarcc1/Smc2/Top2b/Tpr/Xrcc3/Zwint	33
P4_all3	GO:0032607	interferon-alpha production	10/3206	22/16284	0.00543238	0.0464187	0.03615	Ap3b1/Ddx3x/Dhx36/Hmgb1/Hspd1/Nmbr/Ptprs/Stat1/Tbk1/Zc3hav1	10
P4_all3	GO:0006109	regulation of carbohydrate metabolic process	45/3206	159/16284	0.00543938	0.0464187	0.03615	Acadm/Adcyap1r1/Akt2/Ap2a1/App/Cbfa2t3/Cry1/Ddit4/Dgat2/Fam3c/Gck/Gnb3/Grb10/Hdac4/Hif1a/Hmgb1/Inpp5k/Insr/Irs1/Irs2/Lcmt1/Myc/Ncoa2/Nln/Nr3c1/Pdk1/Plcd1/Plek/Ppp1cb/Ppp1r3d/Ppp4r3b/Prkag2/Prkce/Psen1/Ptpn2/Rora/Rorc/Scarb2/Slc35b4/Slc4a4/Snca/Src/Stat3/Zbtb20/Zbtb7a	45
P4_all3	GO:0140029	exocytic process	28/3206	89/16284	0.00554134	0.0469303	0.0365484	Cadps/Cplx2/Cplx3/Erc2/Napa/Napb/Ncam1/Pclo/Plek/Psen1/Rab12/Rab8a/Ralb/Rims1/Scrib/Septin5/Snap25/Snap29/Snca/Stx11/Stx3/Stxbp5/Syt1/Syt7/Syt9/Unc13a/Unc13c/Ywhaz	28
P4_all3	GO:0045055	regulated exocytosis	64/3206	241/16284	0.00554835	0.0469303	0.0365484	Apba1/Apba2/Cacna1a/Cacna1h/Cacnb4/Cadps/Cdk5r2/Chrna3/Chrna4/Cplx2/Cplx3/Cyth1/Doc2b/Erc2/Fer/Gab2/Gnai2/Gsk3b/Htr1b/Il4ra/Kit/Lamp1/Lrrk2/Mical1/Myo6/Napa/Napb/Nr3c2/Nr4a3/Pclo/Pfn2/Pi4k2a/Plek/Ppp3cb/Prepl/Prkaca/Prkce/Psen1/Rab11fip2/Rab11fip5/Rab5a/Rap1b/Rest/Rims1/Scrib/Septin5/Snap25/Snap29/Snca/Stx11/Stx3/Stxbp5/Syngr1/Syngr2/Syt1/Syt17/Syt6/Syt7/Syt9/Tmed10/Trim9/Unc13a/Unc13c/Ywhaz	64
P4_all3	GO:0055015	ventricular cardiac muscle cell development	6/3206	10/16284	0.00585466	0.048565	0.0378215	Atg5/Fhl2/Hey2/Lmna/Mef2a/Prox1	6
P4_all3	GO:0099639	neurotransmitter receptor transport, endosome to plasma membrane	6/3206	10/16284	0.00585466	0.048565	0.0378215	Arhgap44/Grip1/Nsg1/Rab8a/Scrib/Vps35	6
P4_all3	GO:1901841	regulation of high voltage-gated calcium channel activity	6/3206	10/16284	0.00585466	0.048565	0.0378215	Cacna2d1/Fgf14/Gem/Nos1ap/Pde4b/Sri	6
P4_all3	GO:1902746	regulation of lens fiber cell differentiation	6/3206	10/16284	0.00585466	0.048565	0.0378215	Cdkn1b/Spred1/Spred2/Spry1/Spry2/Zeb2	6
P4_all3	GO:0045137	development of primary sexual characteristics	50/3206	181/16284	0.00592983	0.0488448	0.0380394	Acvr2a/Adamts1/Arid5b/Arrb1/Atrx/Bcl2/Bmpr1b/Cited2/Ermp1/Fgf9/Fndc3a/Foxo3/Gas2/Hmga2/Hmgb2/Hnrnpk/Hsd17b4/Immp2l/Inhba/Insr/Irx5/Jmjd1c/Kdr/Kif18a/Kit/Kmt2b/Lfng/Lhfpl2/Mfn2/Nr2f2/Nrip1/Nup107/Plekha1/Rdh10/Rhobtb3/Sema3a/Sfrp1/Sfrp2/Sgpl1/Smad4/Sox3/Src/Tgfb2/Tgfbr1/Tiparp/Ube3a/Wdr19/Wdr48/Ybx3/Zfx	50
P4_all3	GO:0060544	regulation of necroptotic process	9/3206	19/16284	0.00594603	0.0488448	0.0380394	Birc2/Bok/Casp2/Cyld/Map3k7/Peli1/Rbck1/Ripk1/Ybx3	9
P4_all3	GO:1903504	regulation of mitotic spindle checkpoint	9/3206	19/16284	0.00594603	0.0488448	0.0380394	Anapc15/Ccnb1/Cdk5rap2/Gen1/Lcmt1/Mad2l1/Ndc80/Tpr/Xrcc3	9
P4_all3	GO:0002931	response to ischemia	14/3206	36/16284	0.00604377	0.0488708	0.0380596	Bcl2/Cib1/Cpeb4/Csf1/Cycs/Egr1/Hk1/Hk2/Ndnf/Panx1/Per2/Rcan1/Rest/Rock2	14
P4_all3	GO:0031116	positive regulation of microtubule polymerization	12/3206	29/16284	0.00604689	0.0488708	0.0380596	Apc/Cdk5rap2/Cdkn1b/Map1b/Mapk8/Mapre1/Met/Nav3/Pde4dip/Rps3/Slain1/Slain2	12
P4_all3	GO:0000271	polysaccharide biosynthetic process	21/3206	62/16284	0.00604808	0.0488708	0.0380596	Acadm/Akt2/Ap2a1/B3gnt9/B4galt5/Epm2a/Ext1/Fut9/Gbe1/Gck/Grb10/Inpp5k/Insr/Irs1/Irs2/Ndst2/Nr1d1/Per2/Ppp1cb/Ppp1r3d/Ugp2	21
P4_all3	GO:0015800	acidic amino acid transport	21/3206	62/16284	0.00604808	0.0488708	0.0380596	Apba1/Cln8/Epm2a/Gabbr1/Itgb1/Lrrc8c/Lrrc8d/Myo6/Nr3c1/Ntrk2/Per2/Psen1/Septin2/Slc12a2/Slc1a2/Slc1a4/Slc1a7/Slc25a13/Slc6a1/Slc6a6/Snca	21
P4_all3	GO:0055117	regulation of cardiac muscle contraction	21/3206	62/16284	0.00604808	0.0488708	0.0380596	Ank2/Ankrd39/Atp1a1/Atp1b1/Cacna1h/Calm1/Calm2/Calm3/Ccn2/Ctnna3/Fgf13/Hdac4/Pde4b/Pde4d/Pde5a/Rgs2/Ryr2/Slc8a1/Smtn/Sri/Tmem38b	21
P10_acquired_H3K18la	GO:0051640	organelle localization	157/3081	499/16284	6.56429e-12	3.86177e-08	3.35332e-08	Actn4/Adora2b/Agtpbp1/Ap1ar/Ap3b2/Ap3d1/Arf1/Arfgap3/Arhgef2/Arl8b/Armc1/Aspm/Atg14/Atp13a2/Atp2a2/Atp9a/Bcl2l1/Bhlha15/Bicd2/Bicdl1/Borcs5/Borcs6/Borcs8/Camk2a/Ccdc186/Cdc42/Cdt1/Cenpa/Cenpf/Cep83/Cfl1/Chga/Chmp2b/Chmp4b/Chmp6/Chp1/Clasp1/Clasp2/Cln3/Copg1/Copg2/Crocc/Ctbp2/Ctnnb1/Dctn1/Def8/Dlg1/Dnm1/Dnm1l/Dync1h1/Dync1i1/Eipr1/Exoc4/Exoc6/Ezr/F8a/Fam91a1/Fnbp1l/Gpsm2/Gramd2/Hdac6/Iffo1/Ikbkg/K…	157
P10_acquired_H3K18la	GO:0006325	chromatin organization	149/3081	482/16284	9.6657e-11	2.84181e-07	2.46764e-07	0610010K14Rik/Abraxas1/Actl6b/Actr8/Aebp2/Anp32b/Anp32e/Arid1a/Ash1l/Asxl1/Atf7ip/Atxn7l3/Axin1/Bag6/Bahd1/Baz1a/Bcl7b/Bcl7c/Bcor/Brd3/Brd4/Brd7/Cbx2/Cbx6/Cbx7/Cbx8/Cdan1/Cdkn1c/Cebpg/Cenpp/Chaf1b/Chd1/Chd4/Chd5/Chd8/Daxx/Dek/Dpf1/Dr1/Ercc6/Gatad1/Glmn/Gpx4/H1f0/H1f2/H2ac4/H2az2/H2bc3/H2bc4/Hcfc1/Hdac5/Hdac6/Hmg20a/Hmg20b/Hmgn1/Hp1bp3/Ino80c/Jarid2/Jmjd6/Kansl1/Kansl3/Kat5/Kat6a/Kat7/Kdm2b/Kdm3b/…	149
P10_acquired_H3K18la	GO:0016570	histone modification	130/3081	407/16284	1.44916e-10	2.84181e-07	2.46764e-07	Abraxas1/Actl6b/Arid5a/Ash1l/Asxl1/Atxn7/Atxn7l3/Auts2/BC004004/Bcor/Brd4/Brd7/Cbx8/Chd4/Chd5/Clns1a/Crtc2/Ctnnb1/Ddb1/Ddb2/Dek/Dot1l/Dr1/Elk4/Ercc6/Foxp3/H1f2/Hcfc1/Hdac5/Hdac6/Hlcs/Hr/Jade3/Jarid2/Kansl1/Kansl3/Kat14/Kat5/Kat6a/Kat7/Kdm2b/Kdm3b/Kdm4a/Kdm5b/Kdm5c/Kdm6b/Kdm7a/Kdm8/Kmt2a/Kmt5a/Kmt5b/Kmt5c/Ldb1/Macroh2a1/Mbd3/Mcrs1/Mecp2/Mier1/Mllt1/Mllt3/Morf4l2/Msl1/Mta1/Mta2/Mthfr/Myo1c/Myocd/Na…	130
P10_acquired_H3K18la	GO:0030705	cytoskeleton-dependent intracellular transport	71/3081	187/16284	7.62865e-10	8.97586e-07	7.79407e-07	Actn4/Agtpbp1/Ap3b2/Ap3d1/Arl3/Arl8a/Arl8b/Bicd2/Bicdl1/Borcs5/Borcs6/Borcs8/Bsn/Ccdc186/Ccdc88b/Cdc42/Cep131/Cln3/Copg1/Copg2/Dst/Dync1h1/Dync1i1/Dync2li1/Dynll1/F8a/Fmr1/Fnbp1l/Fuz/Hdac6/Hook2/Ift172/Ift22/Ift27/Ift52/Ift81/Intu/Kif17/Kif3a/Kif3b/Kifc1/Klc1/Lca5/Map1a/Mapk8ip3/Mecp2/Mgarp/Mreg/Myo1c/Myo5b/Ndel1/Nefh/Rab21/Rhot1/Rpgr/Sfpq/Snapin/Sod1/Spast/Spg7/Ssx2ip/Stau2/Sun1/Sybu/Tanc2/Tmem1…	71
P10_acquired_H3K18la	GO:1903320	regulation of protein modification by small protein conjugation or removal	80/3081	225/16284	2.47666e-09	2.08145e-06	1.8074e-06	Akt1/Amer1/Axin1/Bag2/Bag5/Cdc20/Chp1/Commd1/Cops9/Ctnnb1/Daxx/Dcun1d1/Dcun1d3/Dcun1d5/Dnajb2/Epas1/Fanci/Fbxo4/Fgfr3/Fzr1/Gnl3l/Gtpbp4/Hmg20a/Hmg20b/Hsp90aa1/Hsp90ab1/Hspa5/Hspbp1/Ivns1abp/Mad2l2/Mapk15/Mta1/Mtbp/Mul1/N4bp1/Ndfip1/Ndfip2/Nhlrc1/Npm1/Otub1/Park7/Pef1/Peli3/Phf23/Pias1/Pin1/Ppia/Prr7/Rasd2/Rassf1/Rbx1/Rchy1/Rela/Rnf20/Rnf40/Rpl5/Rps2/Septin4/Smad7/Sprtn/Stub1/Svbp/Tank/Tbc1d7/Tica…	80
P10_acquired_H3K18la	GO:0051054	positive regulation of DNA metabolic process	93/3081	284/16284	1.55667e-08	9.15788e-06	7.95212e-06	Abraxas1/Actl6b/Actr8/Akt1/Arid1a/Atf1/Baz1a/Bcl7b/Bcl7c/Brd7/Cbx8/Ccdc117/Cct4/Cct5/Cdc42/Cdt1/Cebpg/Chtf18/Clcf1/Ctc1/Ctnnb1/Dbf4/Ddx39b/Dhx9/Dkc1/Dpf1/Egf/Endog/Ercc6/Faf1/Fbxo4/Fgf2/Fus/Gins2/Hmbox1/Hnrnpab/Hras/Hsp90aa1/Hsp90ab1/Ino80c/Kat5/Kat7/Kmt5b/Kmt5c/Mad2l2/Map2k4/Map2k7/Mapk15/Mapkapk5/Mcrs1/Mecp2/Mlh1/Morf4l2/Msh2/Nabp2/Nfrkb/Npm1/Nvl/Oga/Pagr1a/Parm1/Pcna/Pfn1/Pkib/Pnkp/Pogz/Ppargc…	93
P10_acquired_H3K18la	GO:0031647	regulation of protein stability	90/3081	274/16284	2.24613e-08	1.20127e-05	1.04311e-05	Aak1/Atf7ip/Atp1b3/Bag1/Bag2/Bag5/Bag6/Calr/Ccar2/Cct4/Cct5/Cd81/Cdc37/Cdc37l1/Cdk7/Cdkn2aip/Chp1/Clu/Cog3/Commd1/Crebl2/Ctsa/Dad1/Ddi2/Ddost/Ddrgk1/Dvl3/Fbxl3/Fbxo4/Gapdh/Gga3/Gipc1/Gnl3l/Golga7/Gtpbp4/Hcfc1/Hdac6/Hps4/Hsp90aa1/Hsp90ab1/Ipo9/Isoc2a/Isoc2b/Kdm8/Mapk8ip3/Mdm2/Mfsd1/Mul1/Naa15/Ncor1/Ncor2/Nf2/Nlk/Npm1/Park7/Pfn1/Pim1/Pin1/Ptges3/Qrsl1/Rab21/Rassf1/Rpl5/Sav1/Sec16a/Septin8/Sirt1/Sma…	90
P10_acquired_H3K18la	GO:0034660	ncRNA metabolic process	140/3081	483/16284	3.58505e-08	1.75757e-05	1.52616e-05	Adat2/Ago2/Ago4/Brix1/Cars2/Ddx1/Dhx37/Dkc1/Dph3/Dtd2/Elac1/Elp5/Ercc3/Ercc6/Eri3/Fdxacb1/Gatb/Gtpbp4/Hras/Hsd17b10/Iars/Iars2/Ice2/Ints14/Ints2/Ints4/Ints5/Ints8/Ippk/Klf5/Kri1/Lsm6/Macroh2a1/Map2k2/Mars1/Mars2/Mecp2/Mepce/Mettl3/Mphosph6/Mrpl44/Mrtfa/Mrto4/Mybl1/Myocd/Nars/Ncbp2/Ncor1/Ncor2/Ngfr/Nhp2/Nol6/Nop14/Nop2/Npm1/Nvl/Pa2g4/Pelp1/Pes1/Pih1d1/Pih1d2/Polr1b/Pop5/Pop7/Ppan/Ppard/Pum1/Pum2/Q…	140
P10_acquired_H3K18la	GO:0022613	ribonucleoprotein complex biogenesis	102/3081	326/16284	4.50185e-08	2.03726e-05	1.76903e-05	Ago2/Ago4/Brix1/Celf5/Clns1a/Cpsf6/Crnkl1/Ddx20/Ddx39b/Dhx37/Dhx9/Dkc1/Eif2s2/Eif4b/Eif4h/Eif5/Eri3/Fdxacb1/Gnl2/Gnl3l/Gtf3a/Gtpbp4/Heatr3/Hsp90aa1/Hsp90ab1/Ipo9/Isy1/Kri1/Lsg1/Lsm6/LTO1/Ltv1/Luc7l/Luc7l3/Mphosph6/Mrpl20/Mrpl36/Mrto4/Nhp2/Nol6/Nom1/Nop14/Nop2/Nop56/Npm1/Nvl/Pa2g4/Pelp1/Pes1/Pih1d1/Pih1d2/Pop5/Pop7/Ppan/Prpf19/Prpf6/Ptges3/Rbm5/Riok3/Riox2/Rnasel/Rpf1/Rpf2/Rpl10/Rpl13a/Rpl26/Rpl38…	102
P10_acquired_H3K18la	GO:0045333	cellular respiration	65/3081	181/16284	4.89497e-08	2.05693e-05	1.78611e-05	Aco2/Akt1/Arl2/Atp5b/Atp5e/Atp5k/Atp5o/Bdnf/Chchd5/Cisd1/Coq10a/Coq7/Cox5b/Cox7a1/Cox7a2l/Cs/Cyc1/Dguok/Dlat/Etfa/Etfb/Idh2/Idh3a/Idh3g/Ireb2/Iscu/Macroh2a1/Mrps36/Msh2/Mtfr1l/Mtln/Ndufa10/Ndufa2/Ndufa7/Ndufb10/Ndufb11/Ndufb4/Ndufb6/Ndufb9/Ndufs6/Ndufs7/Ndufv1/Ndufv2/Nipsnap2/Ogdh/Ogdhl/Park7/Pik3ca/Ppargc1a/Pum2/Rhoa/Sco2/Sdha/Sdhc/Sirt3/Slc25a12/Sod2/Stoml2/Trap1/Uqcc2/Uqcc3/Uqcr11/Uqcrb/Uqcrc1…	65
P10_acquired_H3K18la	GO:0042176	regulation of protein catabolic process	99/3081	315/16284	5.54147e-08	2.17336e-05	1.88721e-05	Adra2a/Akt1/Alad/Amer1/Anxa2/Apoe/Aqp11/Arih2/Atp13a2/Axin1/Bag2/Bag5/Bag6/Ccar2/Cd81/Cdc20/Chmp6/Clu/Commd1/Csnk1d/Ctsa/Ddb1/Ddrgk1/Dnajb2/Egln1/Egln2/Eif3h/Ezr/Faf1/Fbxl20/Fbxo22/Fbxo43/Fmr1/Foxo1/Fzr1/Gabarapl2/Gga1/Gga3/Gipc1/Glmn/Gna12/Hmgcr/Hsp90aa1/Hsp90ab1/Hspa1b/Hspbp1/Ier3/Mad2l2/Map1a/Mapk15/Mdm2/Mtm1/N4bp1/Ndfip1/Nfe2l1/Nqo1/Nrd1/Nsf/Nub1/Odc1/Park7/Pias1/Pin1/Pithd1/Pkd1/Plk3/Ppp2ca/…	99
P10_acquired_H3K18la	GO:0061136	regulation of proteasomal protein catabolic process	60/3081	166/16284	1.21624e-07	4.35746e-05	3.78374e-05	Akt1/Alad/Apoe/Aqp11/Arih2/Axin1/Bag2/Bag5/Bag6/Ccar2/Cdc20/Clu/Commd1/Csnk1d/Ddrgk1/Dnajb2/Eif3h/Fbxo22/Fmr1/Fzr1/Gabarapl2/Gipc1/Glmn/Gna12/Hsp90ab1/Hspa1b/Hspbp1/Map1a/Mdm2/Mtm1/N4bp1/Nfe2l1/Nub1/Park7/Pias1/Pithd1/Pkd1/Plk3/Rbx1/Rchy1/Rnf14/Rnf19a/Rnf217/Rnf40/Rnft1/Rybp/Smad7/Stub1/Sumo1/Sumo2/Tmem259/Tmf1/Trib3/Ubb/Ubqln1/Ubqln2/Ubqln4/Usp19/Vcp/Zyg11b	60
P10_acquired_H3K18la	GO:0055086	nucleobase-containing small molecule metabolic process	141/3081	497/16284	1.33324e-07	4.35746e-05	3.78374e-05	Acaca/Acly/Acot2/Acot7/Acot8/Acsl4/Acsl5/Adcy1/Adcy2/Adcy6/Adk/Adora2b/Adssl1/Ak1/Ak2/Ak8/Aldoa/Aldoc/Ampd3/Arl2/Atic/Atp5b/Atp5e/Atp5g3/Atp5k/Atp5l/Atp5o/Atp6v1b2/Bad/Bcl2l1/Cant1/Cmas/Cs/Csgalnact1/Dck/Dctd/Dctpp1/Dguok/Dip2a/Dlat/Dnm1l/Eno2/Enpp5/Entpd7/Esrrb/Fdxr/Fis1/Fitm2/Foxk1/Foxk2/Galk1/Galt/Gapdh/Gcdh/Gfpt1/Gmps/Gne/Gnmt/Gnpda1/Gpat4/Guca1b/Gucy2e/Gucy2f/Hmgcr/Hprt/Idh2/Ier3/Ldha/Macroh…	141
P10_acquired_H3K18la	GO:0007005	mitochondrion organization	128/3081	442/16284	1.4567e-07	4.51039e-05	3.91654e-05	1190007I07Rik/Afg3l1/Agtpbp1/Aifm1/Aip/Akt1/Arfip2/Armc1/Atg14/Atg4d/Atp13a2/Atp23/Atpaf1/Bad/Bak1/Bbc3/Bcl2l1/Bhlha15/Bnip3l/Camk2a/Ccar2/Cdc37/Cers1/Chchd3/Cntnap2/Coq7/Cox14/Cox17/Cox7a1/Cox7a2l/Cstad/Dctn6/Dmac1/Dnm1l/Endog/Epas1/Fis1/Gabarapl2/Gclm/Gdap1/Ggnbp1/Grpel2/Hdac6/Hebp2/Higd1a/Hsd17b10/Hsp90aa1/Hspa4/Ier3/Letm1/Lig3/Maip1/Map1lc3a/Map1lc3b/Marchf5/Mcu/Mff/Mfn1/Mfsd14a/Mgarp/Micos13…	128
P10_acquired_H3K18la	GO:0006164	purine nucleotide biosynthetic process	63/3081	180/16284	2.28575e-07	5.82453e-05	5.05765e-05	Acly/Acot7/Acsl4/Acsl5/Adcy1/Adcy2/Adcy6/Adk/Adora2b/Adssl1/Ak1/Ak2/Aldoa/Ampd3/Atic/Atp5b/Atp5e/Atp5g3/Atp5k/Atp5l/Atp5o/Bcl2l1/Dck/Dguok/Dip2a/Dlat/Gcdh/Gmps/Guca1b/Gucy2e/Gucy2f/Hprt/Mlycd/Mthfd1/Ndufa10/Ndufa2/Ndufa7/Ndufb10/Ndufb11/Ndufb4/Ndufb6/Ndufb9/Ndufs6/Ndufs7/Ndufv1/Ndufv2/Nme1/Nme6/Npr2/Pank4/Papss2/Pdk2/Pdk3/Pid1/Ppargc1a/Prpsap1/Pth2/Sdha/Sdhc/Sphk2/Stoml2/Uqcc3/Vcp	63
P10_acquired_H3K18la	GO:0009152	purine ribonucleotide biosynthetic process	59/3081	165/16284	2.37012e-07	5.82453e-05	5.05765e-05	Acly/Acot7/Acsl4/Acsl5/Adcy1/Adcy2/Adcy6/Adk/Adssl1/Ak1/Ak2/Aldoa/Ampd3/Atic/Atp5b/Atp5e/Atp5g3/Atp5k/Atp5l/Atp5o/Bcl2l1/Dguok/Dip2a/Dlat/Gcdh/Gmps/Gucy2e/Gucy2f/Hprt/Mlycd/Mthfd1/Ndufa10/Ndufa2/Ndufa7/Ndufb10/Ndufb11/Ndufb4/Ndufb6/Ndufb9/Ndufs6/Ndufs7/Ndufv1/Ndufv2/Nme1/Nme6/Npr2/Pank4/Papss2/Pdk2/Pdk3/Pid1/Ppargc1a/Pth2/Sdha/Sdhc/Sphk2/Stoml2/Uqcc3/Vcp	59
P10_acquired_H3K18la	GO:0018205	peptidyl-lysine modification	105/3081	350/16284	2.993e-07	6.28852e-05	5.46054e-05	Actl6b/Arid5a/Ash1l/Atxn7/Atxn7l3/Auts2/Bag6/Bcor/Brd4/Brd7/Cbx7/Chd5/Crtc2/Ctnnb1/Dek/Dip2a/Dohh/Dot1l/Dr1/Eef1akmt1/Eef1akmt2/Ercc6/Foxp3/Gcsh/Gnl3l/H1f2/Hcfc1/Hdac6/Hmg20a/Hmg20b/Jade3/Jarid2/Jmjd6/Kansl1/Kansl3/Kat14/Kat5/Kat6a/Kat7/Kdm4a/Kmt2a/Kmt5a/Kmt5b/Kmt5c/Ldb1/Macroh2a1/Mbd3/Mcrs1/Mecp2/Mllt1/Mllt3/Morf4l2/Msl1/Mul1/Myo1c/Myocd/Naa40/Ncoa6/Nfyb/Nfyc/P3h4/Pagr1a/Park7/Phf1/Phf20l1/Pias1…	105
P10_acquired_H3K18la	GO:0032984	protein-containing complex disassembly	70/3081	209/16284	3.48514e-07	6.83435e-05	5.93451e-05	Adrb2/Arhgef2/Arid1a/Arpc2/Atg14/Atp2a2/Atxn7/Camsap2/Ccsap/Cebpg/Cfl1/Chmp2b/Chmp4b/Chmp6/Ckap2/Clasp1/Clasp2/Cln3/Dmtn/Eif5a2/Eps8/Etf1/Evl/Flii/Gas2l1/Hdac6/Hdgfl3/Klc1/Lima1/Map1a/Map1lc3a/Map1lc3b/Map1s/Mical2/Mical3/Mid1/Mid1ip1/Nckap5/Nsf/Oga/Phf23/Pik3ca/Plekhh2/Pym1/Rdx/Rp1/Rubcn/Smarca4/Smarcb1/Smarcc2/Smarcd1/Smarcd3/Smarce1/Snapin/Sptan1/Stmn1/Stmn3/Synj1/Taok1/Tecpr1/Tmod3/Ubqln1/Ubq…	70
P10_acquired_H3K18la	GO:0090407	organophosphate biosynthetic process	128/3081	449/16284	3.77128e-07	7.15692e-05	6.21461e-05	Abhd8/Acly/Acot7/Acsl4/Acsl5/Adcy1/Adcy2/Adcy6/Adk/Adora2b/Adssl1/Ak1/Ak2/Ak8/Akr1a1/Aldoa/Ampd3/Atg14/Atic/Atp5b/Atp5e/Atp5g3/Atp5k/Atp5l/Atp5o/Bcl2l1/Bpnt1/Bscl2/Cds2/Chp1/Cish/Ckmt1/Cln3/Cryl1/Dck/Dctd/Dgkq/Dguok/Dip2a/Dlat/Etnk2/Fgf2/Fitm2/Gcdh/Gmps/Gpat4/Guca1b/Gucy2e/Gucy2f/Hprt/Idh2/Impa1/Ip6k1/Ip6k2/Ippk/Lpgat1/Mlycd/Mocs1/Mocs2/Mthfd1/Mvd/Nadk/Ndufa10/Ndufa2/Ndufa7/Ndufb10/Ndufb11/Ndufb4…	128
P10_acquired_H3K18la	GO:0090150	establishment of protein localization to membrane	73/3081	222/16284	4.43145e-07	8.14695e-05	7.07429e-05	Aqp11/Arpc2/Atp2c1/Bag6/Bbc3/Braf/Cacnb3/Cacng2/Chmp4b/Clip1/Cln3/Clstn1/Commd1/Dmtn/Emc10/Emc7/Emc9/Exoc4/Fis1/Gdi1/Gga1/Gga3/Golga7/Gorasp1/Gripap1/Hras/Hsp90aa1/Hspa4/Hspa5/Kcnb1/Krt18/Lyplal1/Maip1/Mff/Moap1/Myo1c/Myo5b/Naca/Nacad/Nsf/Oga/Pdcd5/Rab10/Rab11a/Rab11b/Rab31/Rab34/Rab7/Rab8b/Rabgef1/Reep2/Rilpl1/Sec16a/Sec61a1/Sec63/Snap23/Srp14/Srp68/Srpr/Syne3/Sys1/Timm9/Tomm40/Tram1/Vamp2/Vps37…	73
P10_acquired_H3K18la	GO:1903829	positive regulation of protein localization	121/3081	422/16284	5.63216e-07	9.20389e-05	7.99207e-05	Aacs/Abhd17a/Abhd17c/Acsl4/Adora2a/Akt1/Ano1/Anp32b/Arf1/Arf6/Arhgef16/Arpc2/Atp13a2/Atp2c1/B3gat3/Bad/Bbc3/C1qtnf12/Cacnb3/Cacng2/Camk1/Card10/Cct4/Cct5/Cd81/Cdc42/Cdt1/Cep131/Cfl1/Chp1/Clasp2/Cln3/Clstn3/Commd1/Crocc/Ddrgk1/Dkc1/Dlg1/Dlg4/Dnm1l/Dpp6/Dynll1/Egf/Eif2ak3/Emd/Ergic3/Ezr/Fermt2/Fis1/Gas6/Gas8/Gnl3l/Gpr27/Gpsm2/Hcfc1/Hnrnpm/Hras/Hsp90ab1/Hyal2/Itga3/Kat7/Kcnb1/Kif3a/Limk2/Lrp2/Map1a/…	121
P10_acquired_H3K18la	GO:0048193	Golgi vesicle transport	79/3081	248/16284	6.51501e-07	0.000103589	8.99498e-05	Ank1/Ap1ar/Ap3d1/Arf1/Arf4/Arfgap3/Arl1/Arl3/Atp2c1/Atp9a/Bicd2/Ccdc93/Chic2/Cln3/Cog3/Cog4/Commd1/Copb1/Copg1/Copg2/Cyth3/Dnm2/Ehd3/Eps15/Ergic1/Ergic3/Exoc4/Exoc6/Gabarapl2/Gcc2/Gga1/Gga3/Golga5/Golga7/Kdelr1/Krt18/Lyplal1/Mapk15/Nbea/Nsf/Pef1/Pitpnb/Preb/Rab10/Rab31/Rab34/Rab6a/Rab8b/Rabif/Rangrf/Rint1/Rnf215/Rp2/Sar1a/Scyl1/Sec16a/Sec22c/Sec24c/Sec31a/Snx3/Snx8/Sorl1/Spast/Spire2/Steap2/Sys1/…	79
P10_acquired_H3K18la	GO:0120031	plasma membrane bounded cell projection assembly	136/3081	491/16284	9.62913e-07	0.000138166	0.000119975	Ablim1/Ablim2/Agrn/Akirin1/Alms1/Ano6/Arap1/Arf6/Arhgef7/Arl3/Arpc2/Atxn10/Auts2/Bbs4/Bbs9/Cby1/Cc2d2a/Ccdc113/Ccdc13/Ccdc28b/Ccdc57/Ccdc63/Ccdc65/Ccdc66/Ccno/Cdc42/Cdc42ep1/Cdc42ep2/Cdc42ep4/Cdkl5/Celsr2/Cep131/Cep162/Cep350/Cep41/Cep83/Cfap206/Cfap298/Cfap43/Cfl1/Cln3/Cplane1/Crocc/Csnk1d/Dbn1/Dctn1/Def8/Dmtn/Dnaaf1/Dnm2/Dync2li1/Dynll1/Dzip1l/Ehd3/Eps8/Espn/Evl/Ezr/Fam161a/Fmr1/Fnbp1l/Foxj1/Fu…	136
P10_acquired_H3K18la	GO:0009896	positive regulation of catabolic process	126/3081	448/16284	1.01573e-06	0.000142274	0.000123542	Abcd2/Acsl5/Adra2a/Adrb2/Ago2/Agtpbp1/Akt1/Amer1/Apoe/Apoh/Arih2/Atg101/Atg16l1/Axin1/Bag2/Bag6/Bnip3l/Btg2/Cd81/Cdc20/Cers1/Clu/Cnot6l/Cnot8/Cpeb3/Cpt1a/Csnk1d/Daglb/Ddb1/Ddrgk1/Dhx9/Dnajb2/Egf/Egln2/Eif4enif1/Endog/Esrrb/Ezr/Faf1/Fbxo22/Fmr1/Foxo1/Fzr1/Gga1/Gga3/Hnrnpr/Hsp90aa1/Hspa1b/Hspbp1/Ier3/Ikbkg/Kat5/Mapk15/Mdm2/Mettl3/Mex3d/Mlh1/Moap1/Mtln/Nanos1/Ndfip1/Nnt/Nprl3/Nrd1/Nsf/Nub1/Ormdl3/Pa…	126
P10_acquired_H3K18la	GO:0006289	nucleotide-excision repair	29/3081	65/16284	1.84698e-06	0.000217316	0.000188703	Actl6b/Arid1a/Bcl7b/Bcl7c/Brd7/Commd1/Dclre1a/Dpf1/Ercc3/Ercc4/Ercc6/Fancc/Hmgn1/Kat5/Kat7/Lig4/Ogg1/Pold3/Rpa1/Sirt1/Slx4/Smarca4/Smarcb1/Smarcc2/Smarcd1/Smarcd3/Smarce1/Xpa/Xpc	29
P10_acquired_H3K18la	GO:0071826	ribonucleoprotein complex subunit organization	52/3081	148/16284	2.20138e-06	0.000253935	0.000220501	Ago2/Ago4/Brix1/Celf5/Clns1a/Cpsf6/Crnkl1/Ddx20/Ddx39b/Dhx9/Eif2s2/Eif4b/Eif4h/Eif5/Hsp90aa1/Hsp90ab1/Isy1/Klc1/Luc7l/Luc7l3/Mrpl20/Mrto4/Nop2/Pih1d1/Pih1d2/Ppan/Prpf19/Prpf6/Ptges3/Rbm5/Rpf2/Rpl10/Rpl13a/Rpl38/Rpl5/Rplp0/Rps15/Rps19/Rps2/Rps27l/Rrp7a/Ruvbl1/Sf3a1/Sf3a2/Srsf1/Srsf10/Srsf12/Traf7/Vcp/Znhit3/Zrsr1/Zrsr2	52
P10_acquired_H3K18la	GO:0006914	autophagy	114/3081	403/16284	2.43289e-06	0.000262938	0.000228319	Adrb2/Akt1/Anxa7/Arfip2/Arl8b/Atg101/Atg14/Atg16l1/Atg4d/Atp13a2/Atp2a2/Atp6v0a1/Bnip3l/Cdc37/Cers1/Chmp2b/Chmp4b/Chmp6/Cln3/Cltc/Clu/Ctsa/Ddrgk1/Dnm1l/Eif4g1/Endog/Ercc4/Fis1/Fnbp1l/Foxk1/Foxk2/Foxo1/Gaa/Gabarapl2/Hdac6/Ikbkg/Kat5/Kdm4a/Keap1/Map1lc3a/Map1lc3b/Mapk15/Mcl1/Moap1/Mtm1/Mul1/Nbr1/Nhlrc1/Nprl3/Nrbf2/Ormdl3/Pafah1b2/Park7/Parl/Phf23/Pik3cb/Pip4k2b/Plekhm1/Plk3/Poldip2/Prkaa1/Prkaa2/Qs…	114
P10_acquired_H3K18la	GO:0061919	process utilizing autophagic mechanism	114/3081	403/16284	2.43289e-06	0.000262938	0.000228319	Adrb2/Akt1/Anxa7/Arfip2/Arl8b/Atg101/Atg14/Atg16l1/Atg4d/Atp13a2/Atp2a2/Atp6v0a1/Bnip3l/Cdc37/Cers1/Chmp2b/Chmp4b/Chmp6/Cln3/Cltc/Clu/Ctsa/Ddrgk1/Dnm1l/Eif4g1/Endog/Ercc4/Fis1/Fnbp1l/Foxk1/Foxk2/Foxo1/Gaa/Gabarapl2/Hdac6/Ikbkg/Kat5/Kdm4a/Keap1/Map1lc3a/Map1lc3b/Mapk15/Mcl1/Moap1/Mtm1/Mul1/Nbr1/Nhlrc1/Nprl3/Nrbf2/Ormdl3/Pafah1b2/Park7/Parl/Phf23/Pik3cb/Pip4k2b/Plekhm1/Plk3/Poldip2/Prkaa1/Prkaa2/Qs…	114
P10_acquired_H3K18la	GO:0022618	ribonucleoprotein complex assembly	50/3081	141/16284	2.52439e-06	0.000265196	0.000230279	Ago2/Ago4/Brix1/Celf5/Clns1a/Cpsf6/Crnkl1/Ddx20/Ddx39b/Dhx9/Eif2s2/Eif4b/Eif4h/Eif5/Hsp90aa1/Hsp90ab1/Isy1/Luc7l/Luc7l3/Mrpl20/Mrto4/Nop2/Pih1d1/Pih1d2/Ppan/Prpf19/Prpf6/Ptges3/Rbm5/Rpf2/Rpl10/Rpl13a/Rpl38/Rpl5/Rplp0/Rps15/Rps19/Rps2/Rps27l/Rrp7a/Ruvbl1/Sf3a1/Sf3a2/Srsf1/Srsf10/Srsf12/Traf7/Znhit3/Zrsr1/Zrsr2	50
P10_acquired_H3K18la	GO:0006605	protein targeting	76/3081	247/16284	4.51818e-06	0.000450516	0.000391199	Aifm1/Aip/Ap3d1/Aqp11/Arpc2/Arxes1/Atg14/Bag6/Bnip3l/Cacnb3/Cacng2/Chmp4b/Clu/Dmtn/Exoc4/Fis1/Gcc2/Gdap1/Gdi1/Gga3/Gipc1/Golga7/Grpel2/Hps4/Hras/Hsp90aa1/Hspa4/Hspa5/Kcnb1/Mff/Mgarp/Mipep/Myo1c/Naca/Nacad/Nbea/Ncoa4/Nlgn1/Oga/Parl/Pdcd5/Pex1/Pex10/Pex12/Pick1/Ppp1r3c/Prkaa1/Rab7/Rab8b/Rabgef1/Rnf215/Sec61a1/Sec63/Smurf1/Sorl1/Srebf1/Srp14/Srp68/Srpr/Timm50/Timm8a1/Timm9/Tomm20/Tomm40/Tomm40l/Tomm…	76
P10_acquired_H3K18la	GO:0032386	regulation of intracellular transport	85/3081	286/16284	5.86302e-06	0.000565445	0.000490997	Anp32b/Anxa2/Arf1/Arpc2/Atp13a2/Atp9a/B3gat3/Bbc3/Bnip3l/Borcs5/Cabp1/Cacnb3/Camk1/Cd81/Cdc42/Cep131/Chp1/Commd1/Cpsf6/Dbn1/Dhx9/Dmtn/Dnajc27/Dync1h1/Eipr1/Emd/Ergic3/Ezr/Fis1/Gas6/Gcc2/Gdi1/Gripap1/Hras/Hsp90ab1/Hyal2/Ier3/Kcnb1/Kif3a/Map2k2/Mapk15/Mdm2/Mecp2/Mff/Myo1c/Ndel1/Ndrg4/Nefh/Numa1/Park7/Parl/Pcnt/Pdcd5/Plk3/Ppp1cc/Ppp2ca/Preb/Prkaa1/Ptpn11/Ptpn23/Rab11b/Rab21/Rangap1/Rdx/Reep2/Reep6/R…	85
P10_acquired_H3K18la	GO:0006119	oxidative phosphorylation	38/3081	100/16284	6.22027e-06	0.000580413	0.000503993	Atp5b/Atp5e/Atp5k/Atp5o/Bdnf/Coq7/Cox5b/Cox7a1/Cox7a2l/Cyc1/Dguok/Iscu/Macroh2a1/Msh2/Ndufa10/Ndufa2/Ndufa7/Ndufb10/Ndufb11/Ndufb4/Ndufb6/Ndufb9/Ndufs6/Ndufs7/Ndufv1/Ndufv2/Nipsnap2/Park7/Rhoa/Sdha/Sdhc/Stoml2/Uqcc2/Uqcc3/Uqcr11/Uqcrb/Uqcrc1/Vcp	38
P10_acquired_H3K18la	GO:0022604	regulation of cell morphogenesis	87/3081	295/16284	6.41285e-06	0.000580413	0.000503993	Ache/Actn4/Ago4/Aldoa/Ankrd27/Anxa7/Ap1ar/Arap1/Arc/Arpc2/Baiap2/Bcar1/Braf/Brwd1/Calr/Caprin2/Cdc42/Cdc42ep1/Cdc42ep2/Cdc42ep4/Cdc42se1/Cdc42se2/Cdkl3/Cdkl5/Cfl1/Coro1b/Cpne9/Crk/Crkl/Cux2/Dbn1/Dlg1/Dlg4/Dmtn/Dnm1l/Dnm2/Dnmbp/Epb41l3/Eps8/Ezr/Fblim1/Fbxo31/Fermt2/Fitm2/Gna12/Itsn2/Kalrn/Kif3a/Larp4/Limd1/Lims2/Mecp2/Mfn1/Mul1/Myh9/Myl12b/Myo5b/Numb/Pakap/Parva/Parvb/Pias2/Plxnb1/Prex1/Pxn/Rab21/…	87
P10_acquired_H3K18la	GO:0006103	2-oxoglutarate metabolic process	11/3081	15/16284	7.01479e-06	0.00061594	0.000534843	Aadat/Got1/Got2/Gpt2/Idh3a/Idh3g/Kyat3/Mrps36/Ogdh/Ogdhl/Phyh	11
P10_acquired_H3K18la	GO:0034248	regulation of cellular amide metabolic process	107/3081	382/16284	7.92514e-06	0.000675704	0.000586738	Abcf1/Ago2/Ago4/Akt1/Apoe/Btg2/Calr/Caprin2/Clu/Cnbp/Cnot6l/Cnot8/Cpeb3/Ddx39b/Ddx6/Dhx9/Dph3/Eif2ak3/Eif3b/Eif3e/Eif4e/Eif4e2/Eif4ebp1/Eif4enif1/Eif4g1/Eif4g3/Eif5/Eif5a2/Etf1/Fmr1/Gapdh/Gga3/Hnrnpr/Igf2bp2/Ilf3/Ireb2/Larp4/Larp6/Lsm14b/Magoh/Mapkapk5/Mettl3/Mex3d/Mknk1/Mknk2/Mlh1/Msi1/Msi2/Nanos1/Ncbp2/Npm1/Ormdl3/Pa2g4/Paip2b/Pan2/Patl1/Pdk2/Pdk3/Pin1/Pla2g6/Plekhn1/Pum1/Pum2/Pym1/Rara/Rbm3/Rc…	107
P10_acquired_H3K18la	GO:0007018	microtubule-based movement	99/3081	350/16284	1.09811e-05	0.00089138	0.000774017	Agtpbp1/Ap3b2/Ap3d1/Arl3/Arl8a/Arl8b/Ash1l/AU040320/Bbs4/Bicd2/Bicdl1/Borcs5/Borcs6/Borcs8/Bsn/Ccdc63/Ccdc65/Ccnyl1/Cdc42/Celsr2/Cep131/Cfap206/Cfap298/Cfap43/Cln3/Copg1/Copg2/Dnaaf1/Dnah11/Dnah6/Dnhd1/Dst/Dync1h1/Dync1i1/Dync2li1/Dynll1/Dynlrb2/Dynlt3/Fmr1/Fuz/Gas8/Hdac6/Ift172/Ift22/Ift27/Ift52/Ift81/Intu/Kif13b/Kif17/Kif23/Kif27/Kif3a/Kif3b/Kif3c/Kif9/Kifc1/Klc1/Kpnb1/Ktn1/Lca5/Map1a/Map4/Mapk…	99
P10_acquired_H3K18la	GO:0051348	negative regulation of transferase activity	69/3081	224/16284	1.16876e-05	0.000892964	0.000775393	Adora2a/Akt1/Akt1s1/Apoe/Bag2/Bag5/Camk2n2/Cdc20/Cdkn1a/Cdkn1c/Cep85/Cers1/Chmp6/Chp1/Cox11/Dbndd2/Dusp1/Dusp3/Dusp7/Ggnbp2/Gstp1/Hexim1/Hexim2/Hmgcr/Hyal2/Lyn/Macroh2a1/Mad2l2/Mapk8ip1/Mcrs1/Midn/Mllt1/Myocd/Nf2/Npm1/Ormdl3/Park7/Pik3cb/Pip4k2b/Pkib/Ppia/Ppm1e/Ppp2r5a/Prkar1b/Prkar2a/Prkrip1/Prpsap1/Ptprj/Rpl5/Rubcn/Sh2b3/Sh3bp5l/Sirt1/Smad7/Smpd1/Smyd3/Sorl1/Stk38/Terf1/Tesk1/Tfap4/Thy1/Trib3/U…	69
P10_acquired_H3K18la	GO:0070507	regulation of microtubule cytoskeleton organization	51/3081	152/16284	1.22321e-05	0.000910903	0.00079097	Agrn/Arhgef2/Arhgef7/Arl2/Atxn7/Bicd2/Camsap2/Ccsap/Cdk2ap2/Chmp2b/Chmp4b/Chmp6/Ckap2/Clasp1/Clasp2/Clip1/Cltc/Dctn1/Dixdc1/Dync1h1/Dyrk1a/Gas2l1/Gba2/Gpsm2/Hdac6/Hdgfl3/Hspa1b/Map1a/Map1s/Map9/Mapk15/Mapre3/Mecp2/Mid1/Mid1ip1/Numa1/Pkd1/Prkaa1/Prkaa2/Psrc1/Rangrf/Rassf1/Rhoa/Rp1/Stmn1/Stmn3/Taok1/Tbcd/Traf3ip1/Vps4b/Wdr47	51
P10_acquired_H3K18la	GO:0044089	positive regulation of cellular component biogenesis	127/3081	474/16284	1.30544e-05	0.000936575	0.000813262	1810058I24Rik/Abca1/Adgrb2/Adgre5/Adnp/Agrn/Akirin1/Amigo3/Apoe/Arap1/Arf6/Arhgef10l/Arl2/Arpc2/Atf7ip/Atp13a2/Auts2/Baiap2/Bak1/Bbc3/Bbs4/Bdnf/Braf/Cbln1/Cdc34/Cdc42/Cdc42ep1/Cdc42ep2/Cdc42ep4/Cdt1/Cfl1/Chga/Clasp1/Clasp2/Clip1/Clstn1/Clstn3/Clu/Cnot6l/Cntnap2/Crocc/Cux2/Dctn1/Def8/Dlg1/Dnm2/Dync1h1/Dynll1/Eif4g1/Eps8/Espn/Evl/Faf1/Fchsd2/Fermt2/Fmn1/Fmr1/Fnbp1l/Fnip1/Fnip2/Fuz/Gnl3l/Gpm6a/Gpsm2…	127
P10_acquired_H3K18la	GO:0031122	cytoplasmic microtubule organization	25/3081	57/16284	1.35212e-05	0.000958379	0.000832195	Axin1/Camsap2/Ccdc13/Ccdc88b/Chp1/Clasp1/Clip1/Clip2/Dctn1/Dlg1/Dst/Dync1h1/Ezr/Hook2/Ift172/Kpnb1/Limk2/Map10/Numa1/Plk3/Rab11a/Rhoa/Stmn3/Tubgcp5/Wdr73	25
P10_acquired_H3K18la	GO:1990778	protein localization to cell periphery	96/3081	339/16284	1.40886e-05	0.000986706	0.000856792	Adam10/Adcy6/Akt1/Ank1/Anxa2/Ap2m1/Arf6/Arhgef16/Arl3/Arl6ip5/Atp1b3/Atp2c1/Bcl2l1/Cacnb3/Cacng2/Camk2a/Cd81/Clasp2/Clip1/Cln3/Clstn1/Cltc/Commd1/Dlg1/Dlg4/Dpp6/Ehd3/Epb41l3/Ezr/Gas6/Gga1/Gga3/Golga7/Gorasp1/Gpsm2/Gripap1/Hras/Itga3/Kalrn/Kcnb1/Krt18/Lin7b/Lyplal1/Map7/Myo5b/Nhlrc1/Nptx1/Nptx2/Nptxr/Nrxn1/Nsf/Numa1/Numb/Pacs1/Pacsin1/Pid1/Pip5k1a/Ppfia1/Ppp2r5a/Rab10/Rab11a/Rab31/Rab34/Rab3a/Rab3…	96
P10_acquired_H3K18la	GO:0010608	post-transcriptional regulation of gene expression	118/3081	438/16284	2.00292e-05	0.00133494	0.00115918	Abcf1/Ago2/Ago4/Akt1/Atg14/Btg2/Calr/Caprin2/Cdc37/Cnbp/Cnot6l/Cnot8/Cpeb3/Ddx39b/Ddx6/Dhx9/Dkc1/Dph3/Eif2ak3/Eif3b/Eif3e/Eif4e/Eif4e2/Eif4ebp1/Eif4enif1/Eif4g1/Eif4g3/Eif5/Eif5a2/Etf1/Fastk/Fbxo4/Fmr1/Fus/Gapdh/Hnrnpm/Hnrnpr/Igf2bp2/Ilf3/Ireb2/Larp4/Larp6/Limd1/Lsm14b/Magoh/Map2k2/Mapkapk5/Mecp2/Mettl3/Mex3d/Mknk1/Mknk2/Mlh1/Msi1/Msi2/Myd88/Myef2/Nanos1/Ncbp2/Ncbp3/Ncor1/Ncor2/Npm1/Pa2g4/Paip2b/…	118
P10_acquired_H3K18la	GO:2001020	regulation of response to DNA damage stimulus	78/3081	265/16284	2.0357e-05	0.00133494	0.00115918	Abraxas1/Actl6b/Actr8/Arid1a/Atxn7/Atxn7l3/Bcl2l1/Bcl7b/Bcl7c/Brd4/Brd7/Cbx8/Ccar2/Ccdc117/Cebpg/Clu/Cops3/Ddx39b/Dek/Dhx9/Dpf1/Dyrk1a/Endog/Ercc4/Ercc6/Fbxo4/Fem1b/Fmr1/Fus/Ier3/Ino80c/Kat5/Kat7/Kmt5a/Kmt5b/Kmt5c/Mad2l2/Mcl1/Mcrs1/Mdm2/Mif/Morf4l2/Nfrkb/Npm1/Nsmce4a/Ogg1/Otub1/Pagr1a/Pcbp4/Pcna/Pla2r1/Pnkp/Pogz/Rnf169/Rpl26/Ruvbl1/Setd2/Shld1/Sirt1/Slf1/Slf2/Smarca4/Smarcb1/Smarcc2/Smarcd1/Smarc…	78
P10_acquired_H3K18la	GO:0044782	cilium organization	93/3081	329/16284	2.0587e-05	0.00133494	0.00115918	Ablim1/Alms1/Arl3/Atxn10/Bbs4/Bbs9/Cby1/Cc2d2a/Ccdc113/Ccdc13/Ccdc28b/Ccdc57/Ccdc63/Ccdc65/Ccdc66/Ccno/Cdkl5/Celsr2/Cep131/Cep162/Cep350/Cep41/Cep83/Cfap206/Cfap298/Cfap43/Cplane1/Crocc/Csnk1d/Dctn1/Dnaaf1/Dnm2/Dync2li1/Dynll1/Dzip1l/Ehd3/Fam161a/Fnbp1l/Foxj1/Fuz/Gas8/Ift172/Ift22/Ift27/Ift52/Ift81/Intu/Kcnf1/Kif17/Kif27/Kif3a/Kif3b/Lca5/Limk2/Lrguk/Lrrc49/Map4/Mapk15/Meig1/Mks1/Nectin2/Ofd1/Parv…	93
P10_acquired_H3K18la	GO:0031331	positive regulation of cellular catabolic process	102/3081	368/16284	2.06267e-05	0.00133494	0.00115918	Abcd2/Acsl5/Adra2a/Adrb2/Ago2/Agtpbp1/Akt1/Apoe/Apoh/Arih2/Atg101/Atg16l1/Axin1/Bnip3l/Btg2/Cdc20/Cers1/Clu/Cnot6l/Cnot8/Cpeb3/Cpt1a/Csnk1d/Daglb/Ddrgk1/Dhx9/Dnajb2/Egf/Eif4enif1/Endog/Esrrb/Fbxo22/Foxo1/Fzr1/Hnrnpr/Hspa1b/Hspbp1/Ikbkg/Kat5/Mdm2/Mettl3/Mex3d/Mlh1/Moap1/Mtln/Nanos1/Nnt/Nprl3/Nrd1/Nub1/Ormdl3/Pafah1b2/Pan2/Patl1/Pias1/Pip4k2b/Plekhn1/Plin5/Plk3/Pnpla2/Prkaa1/Prkaa2/Pum1/Rbx1/Rc3h2/…	102
P10_acquired_H3K18la	GO:2000112	regulation of cellular macromolecule biosynthetic process	110/3081	403/16284	2.06492e-05	0.00133494	0.00115918	Abcb10/Abcf1/Acot8/Ago2/Ago4/Agrn/Akt1/Atg101/Btg2/Calr/Caprin2/Chp1/Cnbp/Cnot6l/Cnot8/Cpeb3/Ctnnb1/Dbi/Ddx39b/Ddx6/Dhx9/Dph3/Eif2ak3/Eif3b/Eif3e/Eif4e/Eif4e2/Eif4ebp1/Eif4enif1/Eif4g1/Eif4g3/Eif5/Eif5a2/Esrrb/Etf1/Fmr1/Gapdh/Gfpt1/Hnrnpr/Igf2bp2/Ilf3/Ireb2/Larp4/Larp6/Ldb1/Lsm14b/Magoh/Mapkapk5/Mettl3/Mex3d/Mgat4b/Mknk1/Mknk2/Mlh1/Msi1/Msi2/Nanos1/Ncbp2/Necab3/Npm1/Oga/Pa2g4/Paip2b/Pan2/Patl1/Pl…	110
P10_acquired_H3K18la	GO:0002181	cytoplasmic translation	42/3081	121/16284	2.80351e-05	0.00173611	0.00150753	Cnbp/Cpeb3/Dhx9/Dph3/Eif2s2/Eif4b/Eif4ebp1/Eif4h/Eif5/Etf1/Fmr1/Mettl3/Ncbp2/Rpl13a/Rpl17/Rpl19/Rpl26/Rpl27a/Rpl29/Rpl3/Rpl32/Rpl34/Rpl38/Rpl39/Rpl41/Rpl5/Rplp0/Rplp1/Rps10/Rps11/Rps13/Rps15/Rps16/Rps17/Rps19/Rps2/Rps21/Rps24/Rps3a1/Uba52/Unk/Ythdf2	42
P10_acquired_H3K18la	GO:0010639	negative regulation of organelle organization	93/3081	333/16284	3.42703e-05	0.00205727	0.0017864	Akt1/Ankrd27/Arap1/Arhgef2/Arhgef7/Arpc2/Arpin/Atxn7/Bbs4/Bcl2l1/Camsap2/Cdc20/Cdt1/Cfl1/Chmp4b/Ckap2/Clasp1/Clasp2/Coro1b/Ctc1/Dbn1/Dmtn/Dnm1l/Dnm2/Dyrk1a/Eps8/Ercc4/Espn/Evl/Fbxo43/Fgfr3/Flii/Gas2l1/Gnl3l/Hdac6/Hdgfl3/Higd1a/Ier3/Kank2/Kifc1/Lima1/Limk2/Mad1l1/Map1a/Map4/Mcrs1/Mfn1/Mid1/Mid1ip1/Mpv17l/Mtbp/Mtm1/Mul1/Naa10/Nme6/Npm1/Parl/Pfn1/Phf23/Pick1/Pik3ca/Plekhh2/Ppargc1a/Ppfia1/Prrt2/Rdx/…	93
P10_acquired_H3K18la	GO:0031503	protein-containing complex localization	60/3081	194/16284	3.69841e-05	0.00212295	0.00184344	Adam10/Ap2m1/Ap2s1/Ap3d1/Arc/Arl3/Cacng2/Camk2a/Cep131/Clstn1/Dbn1/Dlg1/Dlg4/Drd4/Dync2li1/Dynll1/Ezr/Fuz/Gripap1/Hras/Ift172/Ift22/Ift27/Ift52/Ift81/Intu/Kalrn/Kif17/Kif3b/Klhl21/Lca5/Lsg1/Ltv1/Myo5b/Nlgn1/Npm1/Nptn/Nptx1/Nptx2/Nptxr/Nrxn1/Numb/Pacsin1/Pick1/Pip5k1c/Rab11a/Ralgapa2/Rcc2/Rpgr/Rps15/Sfpq/Smad7/Snap23/Snapin/Ssx2ip/Stau2/Synj1/Traf3ip1/Vamp2/Wdpcp	60
P10_acquired_H3K18la	GO:0006417	regulation of translation	91/3081	325/16284	3.72584e-05	0.00212295	0.00184344	Abcf1/Ago2/Ago4/Akt1/Btg2/Calr/Caprin2/Cnbp/Cnot6l/Cnot8/Cpeb3/Ddx39b/Ddx6/Dhx9/Dph3/Eif2ak3/Eif3b/Eif3e/Eif4e/Eif4e2/Eif4ebp1/Eif4enif1/Eif4g1/Eif4g3/Eif5/Eif5a2/Etf1/Fmr1/Gapdh/Hnrnpr/Igf2bp2/Ilf3/Ireb2/Larp4/Larp6/Lsm14b/Magoh/Mapkapk5/Mettl3/Mex3d/Mknk1/Mknk2/Mlh1/Msi1/Msi2/Nanos1/Ncbp2/Npm1/Pa2g4/Paip2b/Pan2/Patl1/Plekhn1/Pum1/Pum2/Pym1/Rara/Rbm3/Rc3h2/Rmnd1/Rpl10/Rpl13a/Rpl26/Rpl38/Rpl5/Rpl…	91
P10_acquired_H3K18la	GO:0019216	regulation of lipid metabolic process	89/3081	317/16284	4.04697e-05	0.00222128	0.00192882	Abcd2/Abcg4/Abhd6/Acsl4/Acsl5/Adipor1/Adora2b/Adra2a/Akt1/Angptl4/Apoe/Apoh/Arf1/Asah1/Atg14/Bbs4/Bscl2/Cd81/Cdc42/Chp1/Cpt1a/Crebl2/Daglb/Dbi/Ddx20/Dgkq/Dkk3/Eef1a2/Eif2ak3/Ephx2/Erlin2/Fgf2/Fgfr3/Fitm2/Gal/Golm1/Igfbp7/Kat5/Lactb/Lamtor1/Lpgat1/Lyn/Macroh2a1/Mid1ip1/Mlycd/Mtln/Ncor1/Nfe2l1/Nr1h3/Opa3/Ormdl3/Pde8b/Pdgfa/Pdk2/Pdk3/Pip4k2b/Pla2g6/Plin5/Pnpla2/Ppard/Ppargc1a/Ppp2r5a/Prkaa1/Prkaa2/R…	89
P10_acquired_H3K18la	GO:0006457	protein folding	44/3081	131/16284	4.56601e-05	0.00241393	0.0020961	Aip/Arl2/Bag1/Bag5/Calr/Cct4/Cct5/Cdc37/Cdc37l1/Clu/Dnaja2/Dnaja4/Dnajb11/Dnajb2/Dnajb4/Dnajb6/Dnajc18/Dnajc25/Dnajc5/Fkbp1b/Fkbp5/Fkbp8/Grpel2/Hsp90aa1/Hsp90ab1/Hspa1b/Hspa4/Hspa5/Nktr/Pdcd5/Pdia5/Pdrg1/Ppia/Ppil1/Ptges3/Qsox1/Stub1/Tbca/Tbcc/Tbcd/Tbce/Tor2a/Trap1/Ube4b	44
P10_acquired_H3K18la	GO:0032886	regulation of microtubule-based process	70/3081	237/16284	4.67767e-05	0.00241393	0.0020961	Agrn/Alms1/Arhgef2/Arhgef7/Arl2/Atxn7/Bbs4/Bicd2/Borcs5/Camsap2/Ccdc65/Ccsap/Cdk2ap2/Cep131/Cep76/Cfap206/Cfap298/Cfap43/Chmp2b/Chmp4b/Chmp6/Ckap2/Clasp1/Clasp2/Clip1/Cltc/Dctn1/Dixdc1/Dnaaf1/Dnah11/Dync1h1/Dyrk1a/Gas2l1/Gba2/Gpsm2/Hdac6/Hdgfl3/Hspa1b/Kif3a/Kif9/Kifc1/Map10/Map1a/Map1s/Map9/Mapk15/Mapre3/Mecp2/Mid1/Mid1ip1/Nefh/Npm1/Numa1/Pkd1/Prkaa1/Prkaa2/Psrc1/Rangrf/Rassf1/Rhoa/Rp1/Sirt1/Stmn…	70
P10_acquired_H3K18la	GO:0005996	monosaccharide metabolic process	63/3081	208/16284	4.83576e-05	0.00245248	0.00212958	Adipor1/Adora2b/Akr1a1/Akt1/Aldoa/Aldoc/Atf3/B3glct/Bad/C1qtnf12/Cox11/Cpt1a/Crtc2/Ddb1/Dgkq/Dhdh/Dlat/Eno2/Esrrb/Foxk1/Foxk2/Foxo1/Fuca2/Galk1/Galk2/Galt/Gapdh/Glb1/Gnmt/Gnpda1/Gsto1/Gulo/Hectd4/Kbtbd2/Ldha/Maea/Man1c1/Midn/Mlycd/Nfe2l1/Nudt5/Pck2/Pdk2/Pdk3/Pfkfb4/Pgk1/Pgm2l1/Pik3ca/Pmm1/Pmm2/Pofut1/Ppp1r3e/Prkaa1/Rbks/Sesn2/Sik1/Sirt1/Slc23a2/Slc39a14/Slc45a3/Tpi1/Wdtc1/Xylb	63
P10_acquired_H3K18la	GO:0044283	small molecule biosynthetic process	115/3081	433/16284	4.94989e-05	0.00246781	0.00214289	Abcd2/Abcg4/Acaca/Acly/Acot7/Adk/Ak1/Akr1a1/Aldh18a1/Aldoa/Aldoc/Amacr/Apoe/Asah1/Asl/Atf3/C1qtnf12/Cbr4/Cln3/Coq10a/Coq7/Coq8a/Crtc2/Csad/Daglb/Ddb1/Degs1/Dgkq/Dhcr24/Dkk3/Elovl6/Eno2/Erlin2/Fads3/Fdxr/Fgf2/Foxo1/Gapdh/Gls2/Gnmt/Gnpda1/Got1/Got2/Gstm4/Gsto1/Gstp1/Gulo/Hacd2/Hacd3/Hmgcr/Hprt/Hsd17b10/Ip6k1/Ip6k2/Ippk/Ldha/Lias/Lpgat1/Lpl/Maea/Mecr/Mgst3/Mid1ip1/Mif/Mlycd/Mthfd1/Mthfr/Mvd/Nr1h3/Nt…	115
P10_acquired_H3K18la	GO:0007051	spindle organization	51/3081	161/16284	6.93051e-05	0.00318533	0.00276594	Abraxas1/Aspm/Ccdc69/Ccsap/Cdc20/Chmp2b/Chmp4b/Chmp6/Clasp1/Clasp2/Cltc/Csnk1d/Dctn1/Dctn6/Dlg1/Dync1h1/Efhc2/Ezr/Gpsm2/Hspa1b/Kif23/Kif3b/Kifc1/Kiz/Kpnb1/Limk2/Map10/Map4/Map9/Mapk15/Mapre3/Mecp2/Mlh1/Myh9/Ncor1/Ntmt1/Numa1/Pcnt/Pkd1/Psrc1/Rab11a/Ranbp1/Rhoa/Spast/Stmn1/Tacc1/Tbce/Tubgcp5/Vcp/Vps4b/Washc1	51
P10_acquired_H3K18la	GO:0001678	cellular glucose homeostasis	47/3081	145/16284	7.00728e-05	0.00319565	0.00277489	Aacs/Adra2a/Alms1/Ano1/Bad/C1qtnf12/Ccdc186/Cdk16/Dynll1/Fcor/Fkbp1b/Foxk1/Foxk2/Gas6/Gpr27/Grk2/Hcfc1/Hmgcr/Kat5/Kcnb1/Nadk/Ncoa6/Ngfr/Nucks1/Pck2/Pde8b/Pdk3/Pih1d1/Pik3ca/Pla2g6/Ppard/Ppp2ca/Prkaa1/Prkaa2/Ptprn/Rab11b/Rab34/Sidt2/Sirt1/Slc12a6/Slc39a14/Smarca4/Smarcb1/Stxbp3/Sybu/Tra2b/Ucp2	47
P10_acquired_H3K18la	GO:0099601	regulation of neurotransmitter receptor activity	25/3081	62/16284	7.51313e-05	0.00337403	0.00292979	Adrb2/Arc/Cacng2/Cfl1/Dlg4/Dlgap4/Homer1/Homer3/Mapk8ip2/Mink1/Neto2/Nlgn1/Nlgn2/Nlgn3/Nptx1/Nptx2/Nptxr/Nrxn1/Park7/Ppargc1a/Prrt1/Rgs9/Shank1/Shisa8/Slc6a9	25
P10_acquired_H3K18la	GO:0097352	autophagosome maturation	20/3081	45/16284	7.72581e-05	0.00344325	0.0029899	Adrb2/Atg14/Atp2a2/Chmp2b/Chmp4b/Chmp6/Cln3/Map1lc3a/Map1lc3b/Phf23/Rubcn/Snapin/Tecpr1/Ubqln1/Ubqln4/Vamp8/Vcp/Vmp1/Vps4a/Vps4b	20
P10_acquired_H3K18la	GO:0035418	protein localization to synapse	31/3081	84/16284	8.25592e-05	0.00365185	0.00317103	Adam10/Baiap2/Bsn/Cacng2/Camk2a/Clstn1/Clstn3/Dlg1/Dlg4/Gripap1/Homer1/Hras/Kalrn/Klc1/Map1a/Mapk8ip3/Mpp4/Nlgn1/Nlgn2/Nlgn3/Nptx1/Nptx2/Nptxr/Nrxn1/Nrxn2/Rab11a/Shank1/Snap23/Stau2/Vamp2/Zdhhc12	31
P10_acquired_H3K18la	GO:0140112	extracellular vesicle biogenesis	12/3081	21/16284	0.000109754	0.004713	0.00409247	Arrdc1/Atp13a2/Atp9a/Myo5b/Rab11a/Rab27a/Rab7/Sdc1/Sdc4/Smpd3/Vps4a/Vps4b	12
P10_acquired_H3K18la	GO:0051438	regulation of ubiquitin-protein transferase activity	20/3081	46/16284	0.000112536	0.00479746	0.00416581	Axin1/Bag2/Bag5/Bsn/Cdc20/Dcun1d1/Dcun1d3/Dcun1d5/Dnm1l/Fem1b/Fzr1/Mad2l2/Park7/Pin1/Rpl5/Rps2/Smad7/Stub1/Trib3/Ube2s	20
P10_acquired_H3K18la	GO:2001252	positive regulation of chromosome organization	32/3081	89/16284	0.000113685	0.00481155	0.00417805	Actr8/Atf7ip/Cct4/Cct5/Cdt1/Ctnnb1/Dkc1/Fbxo4/Hmbox1/Ino80c/Kat5/Lig4/Macroh2a1/Mad1l1/Map2k7/Mapk15/Mapkapk5/Mcrs1/Morc2a/Nabp2/Nfrkb/Numa1/Pkib/Pnkp/Ruvbl1/Setdb1/Sfpq/Slf1/Slf2/Slx4/Terf1/Tnks2	32
P10_acquired_H3K18la	GO:1902903	regulation of supramolecular fiber organization	92/3081	339/16284	0.000118578	0.00481846	0.00418404	Alms1/Ap1ar/Apoe/Arap1/Arf1/Arf6/Arfip2/Arhgef10l/Arhgef2/Arhgef7/Arl2/Arpc2/Arpc5/Arpc5l/Arpin/Atxn7/Baiap2/Bbs4/Braf/Camsap2/Cdc42/Cdc42ep1/Cdc42ep2/Cdc42ep4/Cfl1/Ckap2/Clasp1/Clasp2/Clip1/Clu/Coro1b/Cotl1/Dbn1/Dctn1/Dlg1/Dmtn/Dyrk1a/Eps8/Esam/Evl/Fchsd2/Fermt2/Flii/Fmn1/Gas2l1/Gba2/Grb2/Hdac6/Hdgfl3/Hspg2/Kank2/Kirrel/Lima1/Magel2/Map1a/Map1s/Mapre3/Mecp2/Mid1/Mid1ip1/Myo1c/Nf2/Numa1/Pfn1/Pick…	92
P10_acquired_H3K18la	GO:0043254	regulation of protein-containing complex assembly	99/3081	371/16284	0.000132926	0.00524836	0.00455734	1810058I24Rik/Abca1/Akain1/Ankrd27/Apoe/Arf6/Arhgef2/Arhgef7/Arl2/Arpc2/Arpc5/Arpc5l/Atf7ip/Baiap2/Bak1/Bbc3/Bbs4/Camsap2/Cdc42/Cdc42ep1/Cdc42ep2/Cdc42ep4/Cdt1/Cfl1/Clasp2/Cldn7/Clip1/Clu/Cotl1/Dbn1/Dctn1/Dlg1/Dmtn/Dyrk1a/Eif4ebp1/Eif4g1/Eps8/Esam/Evl/Faf1/Fblim1/Fchsd2/Fermt2/Flii/Fmn1/Fnip1/Fnip2/Gba2/Gnl3l/Grb2/Hcfc1/Hdac6/Hsp90aa1/Kif9/Kirrel/Mapk15/Mapre3/Mecp2/Mtln/Myd88/Myo1c/Numa1/Park7/P…	99
P10_acquired_H3K18la	GO:0033673	negative regulation of kinase activity	58/3081	194/16284	0.000139881	0.00541396	0.00470114	Adora2a/Akt1/Akt1s1/Apoe/Camk2n2/Cdkn1a/Cdkn1c/Cep85/Chmp6/Chp1/Cox11/Dbndd2/Dusp1/Dusp3/Dusp7/Ggnbp2/Gstp1/Hexim1/Hexim2/Hmgcr/Hyal2/Lyn/Macroh2a1/Mapk8ip1/Midn/Mllt1/Myocd/Nf2/Npm1/Park7/Pik3cb/Pip4k2b/Pkib/Ppia/Ppm1e/Ppp2r5a/Prkar1b/Prkar2a/Prkrip1/Prpsap1/Ptprj/Rubcn/Sh2b3/Sh3bp5l/Sirt1/Smpd1/Smyd3/Sorl1/Stk38/Tesk1/Tfap4/Thy1/Trib3/Ubash3b/Uchl1/Washc1/Wnk1/Zgpat	58
P10_acquired_H3K18la	GO:1902774	late endosome to lysosome transport	10/3081	16/16284	0.000151223	0.00565264	0.00490839	Arf1/Arl8b/Chmp2b/Chmp4b/Chmp6/Plekhm1/Snapin/Vps39/Vps4a/Vps4b	10
P10_acquired_H3K18la	GO:0036257	multivesicular body organization	8/3081	11/16284	0.000155246	0.00574411	0.00498782	Chmp2b/Chmp3/Chmp4b/Chmp6/Rab11a/Rab27a/Vps4a/Vps4b	8
P10_acquired_H3K18la	GO:0010256	endomembrane system organization	116/3081	449/16284	0.000158725	0.00579988	0.00503625	Abca1/Abcd2/Agrn/Akt1/Als2/Ano6/Anxa2/Anxa6/Ap1b1/Ap3d1/Aqp11/Arhgef7/Arl1/Arl8b/Armh3/Atp2a2/Atp8b2/AU040320/Bag5/Bag6/Baiap2/Bhlha15/Camsap2/Cdan1/Cdc42/Chmp2b/Chmp3/Chmp4b/Chmp6/Clasp1/Clasp2/Cln3/Cltc/Clu/Cog3/Cog4/Coro7/Csnk1d/Dctn1/Degs1/Dnm1/Dnm2/Dym/Ehd3/Eif2ak3/Emc10/Emc7/Emc9/Emd/Epb41l3/Fat4/Fnbp1l/Gcc2/Golga5/Gorasp1/Gramd2/Hook2/Hps4/Lamtor1/Map2k2/Mapk15/Mfsd14a/Mospd3/Mta1/Myh9/Myo…	116
P10_acquired_H3K18la	GO:0006997	nucleus organization	35/3081	102/16284	0.000163362	0.00593246	0.00515137	Aff2/Cdan1/Chmp2b/Chmp4b/Chmp6/Daxx/Dctn1/Emd/Golm1/Map7/Mfsd14a/Ndel1/Nectin2/Nemp1/Nfe2l1/Nup205/Nup35/Pes1/Phf2/Phf8/Polr1b/Pom121/Rps19/Rrp8/Sf1/Sirt1/Spast/Sumo1/Sun1/Tmem201/Tmf1/Vps4a/Vps4b/Wdr73/Wrap53	35
P10_acquired_H3K18la	GO:0009416	response to light stimulus	79/3081	285/16284	0.000167708	0.00605292	0.00525597	Akt1/B4galt2/Bak1/Braf/Cabp4/Ccar2/Ccdc66/Cdkn1a/Cds2/Cers1/Cngb1/Cntnap2/Cops9/Dcun1d3/Ddb1/Ddb2/Ercc3/Ercc4/Ercc6/Fbxl21/Fbxl3/Fmr1/Gnat1/Gnat2/Gngt1/Grk1/Guca1b/Gucy2f/Hmgcr/Hmgn1/Hyal2/Hyal3/Kmt2a/Map2k7/Mecp2/Meis2/Mettl3/Mfap4/Msh2/Mta1/N4bp1/Ndrg4/Nlgn3/Npm1/Nptn/Pcna/Pde6b/Pde8b/Pold3/Ppp1cc/Ppp1r1b/Prkaa1/Prph2/Rbx1/Rcvrn/Rdh13/Reep6/Rela/Rgs9/Rho/Rp1/Rpgr/Rpl26/Sct/Sde2/Sik1/Sirt1/Slc24…	79
P10_acquired_H3K18la	GO:0032259	methylation	86/3081	316/16284	0.000175356	0.00621459	0.00539635	As3mt/Ash1l/Atf7ip/Auts2/Bcor/Brd4/Btg2/Chd5/Clns1a/Cmtr1/Comt/Ctnnb1/Dot1l/Eef1akmt1/Eef1akmt2/Eef2kmt/Etf1/Fdxacb1/Gnmt/H1f2/Hcfc1/Hsd17b10/Ilf3/Jarid2/Kansl1/Kansl3/Kdm4a/Kmt2a/Kmt5a/Kmt5b/Kmt5c/Macroh2a1/Mcrs1/Mecp2/Mepce/Mettl3/Mettl9/Mta2/Mthfr/Ncoa6/Nfyb/Nfyc/Nop2/Ntmt1/Pagr1a/Paxbp1/Pemt/Phf1/Pih1d1/Pik3ca/Prdm1/Prdm11/Prdm8/Rab6a/Rlf/Rnf20/Rrp8/Setd2/Setd3/Setdb1/Sirt1/Smarca4/Smarcb1/Sm…	86
P10_acquired_H3K18la	GO:1990182	exosomal secretion	11/3081	19/16284	0.000183004	0.00629598	0.00546702	Atp13a2/Atp9a/Myo5b/Rab11a/Rab27a/Rab7/Sdc1/Sdc4/Smpd3/Vps4a/Vps4b	11
P10_acquired_H3K18la	GO:0009062	fatty acid catabolic process	33/3081	95/16284	0.000190884	0.00649117	0.00563652	Abcd2/Abcd4/Acads/Acat2/Acot2/Acot7/Acot8/Acox1/Acox3/Acsl5/Akt1/Auh/Cpt1a/Crat/Dbi/Etfa/Etfb/Faah/Gcdh/Hadha/Hsd17b10/Lpin3/Mlycd/Mtln/Nudt19/Pck2/Phyh/Plin5/Ppard/Scp2/Sesn2/Slc25a17/Slc27a4	33
P10_acquired_H3K18la	GO:0001778	plasma membrane repair	12/3081	22/16284	0.000199927	0.00672096	0.00583605	Anxa2/Anxa6/Arl8b/Chmp2b/Chmp4b/Chmp6/Myh9/Myof/Rab3a/Smpd1/Vps4a/Vps4b	12
P10_acquired_H3K18la	GO:0001558	regulation of cell growth	103/3081	393/16284	0.000205036	0.00681484	0.00591757	Acsl4/Adam10/Adam15/Adipor1/Adnp/Akt1/Apoe/Bbc3/Bdnf/Caprin2/Ccar2/Ccdc85b/Cd81/Cdc42/Cdkl3/Cdkl5/Cdkn1a/Cdkn2aip/Cfl1/Cgrrf1/Clasp2/Clstn1/Clstn3/Cpne9/Crk/Crkl/Crlf3/Cxcl16/Dbn1/Dcun1d3/Dcun1d5/Ddx39b/Dnajb2/Dnm2/Eif2b2/Eif4g1/Epb41l3/Epha7/Extl3/Fhl4/Foxk1/Gas2l1/Gdi1/Hyal2/Igfbp7/Ip6k2/Ist1/Itsn2/Kat7/Kdm2b/Lamtor1/Mad2l2/Map2k5/Mapkap1/Mecp2/Mul1/Myo5b/Myocd/Nanos1/Ndel1/Nf2/Nme6/Npm1/Osgin1…	103
P10_acquired_H3K18la	GO:0034502	protein localization to chromosome	30/3081	84/16284	0.000210506	0.00688004	0.00597418	Cct4/Cct5/Cdt1/Cenpa/Daxx/Dkc1/Gnl3l/H2ac4/Iffo1/Jarid2/Knl1/Lrwd1/Macroh2a1/Mcm9/Msh2/Mtbp/Nabp2/Pih1d1/Rcc2/Rpa1/Setd2/Slf1/Slf2/Terf1/Tex15/Tnks2/Tpp1/Vcp/Wapl/Wrap53	30
P10_acquired_H3K18la	GO:0042772	DNA damage response, signal transduction resulting in transcription	9/3081	14/16284	0.000243931	0.00768193	0.00667049	Cdkn1a/Cops3/Kat5/Mad2l2/Pcbp4/Rpl26/Rps27l/Rps6ka6/Tfap4	9
P10_acquired_H3K18la	GO:0032535	regulation of cellular component size	93/3081	350/16284	0.000245186	0.00768193	0.00667049	Abcb8/Adnp/Akt1/Akt1s1/Ano6/Anxa7/Ap2m1/Apoe/Aqp11/Arf6/Arpc2/Arpc5/Arpc5l/Atp13a2/Baiap2/Bbs4/Bdnf/Borcs5/Borcs6/Borcs8/Cdc42ep1/Cdc42ep2/Cdc42ep4/Cdkl3/Cdkl5/Cfl1/Chmp3/Clasp2/Cln3/Clns1a/Cotl1/Dbn1/Dlg1/Dmtn/Dnm2/Eif2b2/Epha7/Eps8/Esam/Evl/Ezr/Fchsd2/Flii/Fmn1/Gba2/Gdi1/Grb2/Hp1bp3/Hsp90ab1/Ist1/Kirrel/Lamtor4/Lima1/Lrrc8e/Myo1c/Myo5b/Ndel1/Npm1/Pfn1/Pik3ca/Plekhh2/Rab11a/Rab21/Rap1gap2/Rdx/Rg…	93
P10_acquired_H3K18la	GO:0034655	nucleobase-containing compound catabolic process	86/3081	319/16284	0.000246793	0.00768193	0.00667049	Acot7/Ago2/Ago4/Aifm1/Ampd3/Btg2/Cant1/Cnot6l/Cnot8/Cpeb3/Dctpp1/Dffb/Dhx9/Dkc1/Eif3e/Eif4enif1/Endog/Enpp5/Entpd7/Etf1/Fastk/Fitm2/Fmr1/Fus/Galt/Hnrnpab/Hnrnpm/Hnrnpr/Hprt/Igf2bp2/Lsm6/Magoh/Mettl3/Mex3d/Mlh1/Mlycd/Mrpl44/Mrto4/Myd88/Myef2/Nanos1/Ncbp2/Npm1/Nt5c/Nt5m/Nudt17/Nudt19/Nudt4/Nudt5/Nudt9/Pan2/Patl1/Pcbp4/Phax/Plekhn1/Pnrc2/Pum1/Pum2/Pycrl/Pym1/Rc3h2/Rnasel/Samd4/Sarm1/Sidt2/Smg1/Smg5/…	86
P10_acquired_H3K18la	GO:0044770	cell cycle phase transition	120/3081	473/16284	0.000273088	0.00832424	0.00722824	Abraxas1/Actl6b/Akt1/Anapc5/Anp32b/Arid1a/Bcl7b/Bcl7c/Brd4/Brd7/Cacul1/Camk2a/Ccar2/Ccdc57/Ccna2/Ccng1/Ccno/Cdc20/Cdk16/Cdk2ap2/Cdk7/Cdkn1a/Cdkn1c/Cdt1/Cenpf/Chmp4b/Clasp1/Clasp2/Crlf3/Ctc1/Dbf4/Dcun1d3/Ddb1/Ddx39b/Dlg1/Dot1l/Dpf1/Ecd/Eif4e/Eif4ebp1/Eif4g1/Eps8/Ercc3/Ercc6/Esrrb/Fbxl15/Fbxl21/Fbxl3/Fbxo31/Fbxo4/Fem1b/Fhl4/Foxn3/Fzr1/Ier3/Kank2/Kat14/Kcna5/Kdm8/Klhl18/Macroh2a1/Mad1l1/Mapk15/Mblac…	120
P10_acquired_H3K18la	GO:0006839	mitochondrial transport	42/3081	133/16284	0.000312406	0.00918942	0.0079795	Aifm1/Aip/Bad/Bak1/Bbc3/Bcl2l1/Bnip3l/Camk2a/Fis1/Flvcr1/Gdap1/Grpel2/Hebp2/Hsp90aa1/Hspa4/Ier3/Maip1/Mff/Mgarp/Mipep/Moap1/Mpv17l/Mul1/Nptx1/Parl/Pdcd5/Prkaa1/Rhot1/Slc25a10/Slc25a4/Slc25a5/Slc35f6/Spg7/Srebf1/Timm50/Timm8a1/Timm9/Tomm20/Tomm40/Tomm40l/Tomm7/Ucp2	42
P10_acquired_H3K18la	GO:1903421	regulation of synaptic vesicle recycling	14/3081	29/16284	0.000320161	0.00923425	0.00801843	Ap2m1/Bcl2l1/Btbd9/Dgkq/Dnm1/Dnm1l/Gripap1/Nlgn1/Pip5k1c/Ppp3cc/Scamp5/Slc17a7/Synj1/Vamp2	14
P10_acquired_H3K18la	GO:0048488	synaptic vesicle endocytosis	25/3081	67/16284	0.000320209	0.00923425	0.00801843	Ap2m1/Ap3b2/Ap3d1/Arf6/Bcl2l1/Btbd9/Cltc/Dgkq/Dnm1/Dnm1l/Dnm2/Itsn2/Nlgn1/Nlgn2/Nlgn3/Pacsin1/Pip5k1c/Ppp3cc/Scamp5/Slc17a7/Sncb/Synj1/Syt2/Tbc1d24/Vamp2	25
P10_acquired_H3K18la	GO:0140238	presynaptic endocytosis	25/3081	67/16284	0.000320209	0.00923425	0.00801843	Ap2m1/Ap3b2/Ap3d1/Arf6/Bcl2l1/Btbd9/Cltc/Dgkq/Dnm1/Dnm1l/Dnm2/Itsn2/Nlgn1/Nlgn2/Nlgn3/Pacsin1/Pip5k1c/Ppp3cc/Scamp5/Slc17a7/Sncb/Synj1/Syt2/Tbc1d24/Vamp2	25
P10_acquired_H3K18la	GO:0071824	protein-DNA complex subunit organization	49/3081	162/16284	0.000328367	0.00942332	0.00818261	Anp32b/Anp32e/Arid1a/Atf7ip/Baz1a/Bdp1/Cdt1/Cebpg/Cenpa/Cenpp/Cenpx/Chaf1b/Chd1/Daxx/Dr1/Gtf2a2/Gtf2b/Gtf2f2/H1f0/H1f2/H2bc3/H2bc4/Hp1bp3/Kat5/Kat6a/Macroh2a1/Med10/Med14/Med16/Med21/Med31/Med8/Npm1/Pogz/Ruvbl1/Setd2/Smarca4/Smarcb1/Smarcc2/Smarcd1/Smarcd3/Smarce1/Smyd3/Spty2d1/Supt6/Taf3/Taf6l/Terf1/Tspyl4	49
P10_acquired_H3K18la	GO:0019076	viral release from host cell	11/3081	20/16284	0.000337221	0.0094922	0.00824242	Arl8b/Chmp2b/Chmp4b/Chmp6/Ddb1/Ist1/Rab7/Trim25/Vps37b/Vps4a/Vps4b	11
P10_acquired_H3K18la	GO:0035891	exit from host cell	11/3081	20/16284	0.000337221	0.0094922	0.00824242	Arl8b/Chmp2b/Chmp4b/Chmp6/Ddb1/Ist1/Rab7/Trim25/Vps37b/Vps4a/Vps4b	11
P10_acquired_H3K18la	GO:1900242	regulation of synaptic vesicle endocytosis	11/3081	20/16284	0.000337221	0.0094922	0.00824242	Ap2m1/Bcl2l1/Btbd9/Dgkq/Dnm1/Dnm1l/Nlgn1/Pip5k1c/Ppp3cc/Scamp5/Slc17a7	11
P10_acquired_H3K18la	GO:0070584	mitochondrion morphogenesis	12/3081	23/16284	0.000346237	0.00968745	0.00841196	Bcl2l1/Coq7/Dnm1l/Fis1/Mff/Mfn1/Mtm1/Ndufs6/Opa3/Pid1/Poldip2/Supv3l1	12
P10_acquired_H3K18la	GO:2000463	positive regulation of excitatory postsynaptic potential	17/3081	39/16284	0.000349911	0.00968745	0.00841196	Adrb2/Baiap2/Cacnb3/Cux2/Dbn1/Dlg4/Drd4/Grk2/Ngfr/Nlgn1/Nlgn2/Nlgn3/Nrxn1/Prkar1b/Shank1/Ssh1/Tbc1d24	17
P10_acquired_H3K18la	GO:0099173	postsynapse organization	57/3081	196/16284	0.000350744	0.00968745	0.00841196	Abhd17a/Abhd17c/Adam10/Agrn/Apoe/Arc/Arf1/Arf4/Arf6/Arhgap22/Arhgap39/Arhgef7/Baiap2/Caprin2/Cbln1/Cdc42/Cdkl5/Cfl1/Chmp2b/Chmp4b/Cntnap2/Crkl/Cux2/Dbn1/Dip2a/Dlg4/Dnm1l/Egln1/Epha7/Hdac6/Homer1/Itga3/Kalrn/Lhfpl4/Lrfn1/Lrfn2/Lrfn4/Lzts3/Mfn1/Myo5b/Ndrg2/Nlgn1/Nlgn2/Nlgn3/Nptx1/Nptxr/Nrxn1/Nrxn2/Numb/Pick1/Shank1/Ssh1/Stau2/Tanc2/Tmem108/Wasf2/Zdhhc12	57
P10_acquired_H3K18la	GO:0071333	cellular response to glucose stimulus	40/3081	126/16284	0.000380095	0.0101887	0.00884721	Aacs/Adra2a/Ano1/Bad/C1qtnf12/Ccdc186/Cdk16/Dynll1/Fkbp1b/Gas6/Gpr27/Grk2/Hcfc1/Hmgcr/Kat5/Kcnb1/Nadk/Ncoa6/Pck2/Pde8b/Pdk3/Pih1d1/Pik3ca/Pla2g6/Ppard/Ppp2ca/Prkaa1/Prkaa2/Ptprn/Rab11b/Rab34/Sidt2/Sirt1/Slc12a6/Slc39a14/Smarca4/Smarcb1/Sybu/Tra2b/Ucp2	40
P10_acquired_H3K18la	GO:0044282	small molecule catabolic process	79/3081	292/16284	0.000383573	0.0101887	0.00884721	Abcd2/Abcd4/Acads/Acat2/Acot2/Acot7/Acot8/Acox1/Acox3/Acsl5/Akr1a1/Akt1/Aldoa/Amdhd2/Apoe/Asrgl1/Auh/Bad/Bpnt1/Cbr3/Cpt1a/Crat/Cryl1/Csad/Cyp46a1/Dbi/Ddah2/Dhdh/Eno2/Entpd7/Esd/Etfa/Etfb/Faah/Foxk1/Foxk2/Galk1/Galt/Gapdh/Gatd1/Gcat/Gcdh/Gcsh/Glb1/Gls2/Gnpda1/Got1/Got2/Hadha/Hibadh/Hsd17b10/Impa1/Ldha/Lpin3/Mlycd/Mtln/Nagk/Npl/Ntsr1/Nudt19/Nudt5/Oat/Park7/Pck2/Pgk1/Phyh/Plin5/Pnkd/Ppard/Pycrl/Scar…	79
P10_acquired_H3K18la	GO:0006337	nucleosome disassembly	8/3081	12/16284	0.000388172	0.0101887	0.00884721	Arid1a/Cebpg/Smarca4/Smarcb1/Smarcc2/Smarcd1/Smarcd3/Smarce1	8
P10_acquired_H3K18la	GO:0051131	chaperone-mediated protein complex assembly	8/3081	12/16284	0.000388172	0.0101887	0.00884721	Clu/Hsp90aa1/Hsp90ab1/Hspa4/Psmg1/Ptges3/Stub1/Tmem35a	8
P10_acquired_H3K18la	GO:0031114	regulation of microtubule depolymerization	16/3081	36/16284	0.000397842	0.0102654	0.0089138	Arhgef2/Atxn7/Camsap2/Ckap2/Clasp1/Clasp2/Gas2l1/Hdac6/Hdgfl3/Map1a/Map1s/Mid1/Mid1ip1/Rp1/Taok1/Wdr47	16
P10_acquired_H3K18la	GO:0048285	organelle fission	108/3081	423/16284	0.000420436	0.010754	0.0093381	Abraxas1/Acot8/Acox1/Actl6b/Ago4/Anapc5/Arid1a/Aspm/Bag6/Bcl7b/Bcl7c/Brd7/Calr/Ccsap/Cdc20/Cdc42/Cdkn1c/Cdt1/Cenpx/Cep85/Chmp2b/Chmp4b/Chmp6/Chtf18/Clasp1/Clasp2/Cltc/Cul9/Dnm1l/Dpf1/Dsn1/Egf/Eif4g3/Eps8/Ercc4/Fbxo43/Fgfr3/Fis1/Fzr1/Gdap1/Ggnbp1/Gm960/Hfm1/Hspa1b/Kat5/Kif23/Kif3b/Kifc1/Klhdc8b/Kpnb1/Macroh2a1/Mad1l1/Map10/Map9/Mapk15/Marchf5/Mcu/Mff/Mfn1/Mlh1/Mlh3/Mtbp/Mtfp1/Mtfr1l/Mul1/Mybl1/Naa…	108
P10_acquired_H3K18la	GO:0045017	glycerolipid biosynthetic process	53/3081	181/16284	0.000462889	0.0114996	0.0099855	Abhd8/Acsl4/Acsl5/Atg14/Bpnt1/Bscl2/Cds2/Cish/Cln3/Dgkq/Etnk2/Fgf2/Fitm2/Gpat4/Impa1/Ip6k1/Ip6k2/Kat5/Lpgat1/Lpin3/Lpl/Nr1h3/Pck2/Pcyt1b/Pdgfa/Pemt/Pgs1/Pigb/Pigc/Pigh/Pigk/Pigo/Pigs/Pigu/Pigx/Pik3ca/Pik3cb/Pip4k2b/Pip5k1a/Pip5k1c/Pisd/Pla2g6/Plin5/Plpp1/Plscr3/Pnpla2/Pnpla3/Scarb1/Sik1/Smg1/Socs2/Socs7/Srebf1	53
P10_acquired_H3K18la	GO:0016049	cell growth	118/3081	470/16284	0.000471236	0.0115995	0.0100723	Acsl4/Adam10/Adam15/Adipor1/Adnp/Akt1/Apoe/Arih2/Auts2/Bbc3/Bdnf/Caprin2/Ccar2/Ccdc85b/Cd81/Cdc42/Cdkl3/Cdkl5/Cdkn1a/Cdkn2aip/Cfl1/Cgrrf1/Clasp2/Clstn1/Clstn3/Cpne1/Cpne9/Crk/Crkl/Crlf3/Ctnnb1/Cxcl16/Dbn1/Dcun1d3/Dcun1d5/Ddx39b/Dnajb2/Dnm2/Eif2b2/Eif4g1/Epb41l3/Epha7/Extl3/Fhl4/Foxk1/Gas2l1/Gdi1/Hdac6/Hsp90aa1/Hsp90ab1/Hyal2/Igfbp7/Ip6k2/Ist1/Itsn2/Kat7/Kdm2b/Lamtor1/Llph/Mad2l2/Map2k4/Map2k5/Map…	118
P10_acquired_H3K18la	GO:0033500	carbohydrate homeostasis	66/3081	237/16284	0.000481254	0.0117967	0.0102435	Aacs/Adipor1/Adra2a/Akt1/Alms1/Ano1/Bad/Bhlha15/C1qtnf12/Ccdc186/Cdk16/Crtc2/Dmxl2/Dynll1/Fcor/Fkbp1b/Foxk1/Foxk2/Foxo1/Gas6/Gpr27/Grk2/Hcfc1/Hectd4/Hmgcr/Kat5/Kcnb1/Mcu/Nadk/Ncoa5/Ncoa6/Ncor2/Ngfr/Nucks1/Park7/Pck2/Pde8b/Pdk2/Pdk3/Pih1d1/Pik3ca/Pla2g6/Plscr3/Ppard/Ppp2ca/Prkaa1/Prkaa2/Ptpn11/Ptprj/Ptprn/Rab11b/Rab34/Sesn2/Sidt2/Sirt1/Slc12a6/Slc16a1/Slc39a14/Smarca4/Smarcb1/Stxbp3/Stxbp5l/Sybu/T…	66
P10_acquired_H3K18la	GO:1902115	regulation of organelle assembly	55/3081	190/16284	0.000499125	0.0121337	0.0105361	Alms1/Arhgef2/Arpc2/Bbs4/Cbln1/Ccsap/Cdkl5/Cep76/Chmp2b/Chmp4b/Chmp6/Cnot6l/Crocc/Dnm2/Dync1h1/Dync2li1/Dynll1/Ezr/Fuz/Gpsm2/Hspa1b/Intu/Kif9/Limk2/Lrfn1/Lrfn4/Map4/Mapk15/Moap1/Mtm1/Npm1/Nptx1/Nptxr/Nrxn1/Numa1/Numb/Phf23/Pip4k2b/Pqbp1/Prkaa1/Prkaa2/Rdx/Rhoa/Rp1/Sdc1/Sdc4/Styxl1/Tbc1d12/Tbc1d7/Tesk1/Ubqln2/Ulk1/Vps4b/Wdpcp/Wdr45	55
P10_acquired_H3K18la	GO:0042255	ribosome assembly	17/3081	40/16284	0.000502157	0.0121572	0.0105565	Brix1/Dhx37/Mrpl20/Mrto4/Nop2/Ppan/Rpf2/Rpl10/Rpl38/Rpl5/Rplp0/Rps15/Rps19/Rps2/Rps27l/Rrp7a/Traf7	17
P10_acquired_H3K18la	GO:0045943	positive regulation of transcription by RNA polymerase I	13/3081	27/16284	0.000540486	0.0127208	0.0110459	Dek/Eif2ak3/Ercc6/Ippk/Mars1/Myo1c/Phf8/Pih1d1/Rasl11a/Smarca4/Smarcb1/Ubtf/Wdr75	13
P10_acquired_H3K18la	GO:0051168	nuclear export	40/3081	128/16284	0.000542737	0.0127208	0.0110459	Anp32b/Calr/Camk1/Chp1/Cpsf6/Ddx19a/Ddx39b/Dhx9/Dnajc27/Emd/Gas6/Lsg1/Ltv1/Magoh/Malt1/Mdm2/Ncbp2/Ncbp3/Nol6/Npm1/Nup85/Nupl2/Pabpn1/Park7/Phax/Pkd1/Pom121/Ptpn11/Rangap1/Rps15/Setd2/Smurf1/Srsf3/Strada/Supt6/Thoc2l/Thoc3/Thoc5/Uhmk1/Ywhae	40
P10_acquired_H3K18la	GO:0071331	cellular response to hexose stimulus	40/3081	128/16284	0.000542737	0.0127208	0.0110459	Aacs/Adra2a/Ano1/Bad/C1qtnf12/Ccdc186/Cdk16/Dynll1/Fkbp1b/Gas6/Gpr27/Grk2/Hcfc1/Hmgcr/Kat5/Kcnb1/Nadk/Ncoa6/Pck2/Pde8b/Pdk3/Pih1d1/Pik3ca/Pla2g6/Ppard/Ppp2ca/Prkaa1/Prkaa2/Ptprn/Rab11b/Rab34/Sidt2/Sirt1/Slc12a6/Slc39a14/Smarca4/Smarcb1/Sybu/Tra2b/Ucp2	40
P10_acquired_H3K18la	GO:0060996	dendritic spine development	39/3081	124/16284	0.000549205	0.0128213	0.0111332	Acsl4/Adam10/Apoe/Arc/Arf1/Arf4/Arf6/Baiap2/Camk1/Camk2a/Caprin2/Cdc42/Cdkl5/Cfl1/Cntnap2/Cpeb3/Cux2/Dbn1/Dip2a/Dlg4/Dnm1l/Fmr1/Hdac6/Kalrn/Llph/Lzts3/Mapkapk5/Mecp2/Mfn1/Myo5b/Ngfr/Nlgn1/Nlgn2/Nlgn3/Pak4/Shank1/Slc12a5/Stau2/Tanc2	39
P10_acquired_H3K18la	GO:0051881	regulation of mitochondrial membrane potential	26/3081	73/16284	0.000568743	0.0131404	0.0114103	Adora2a/Akt1/Arl6ip5/Bad/Bak1/Bcl2l1/Bnip3l/Gclm/Got1/Hebp2/Mfn1/Mtln/Mul1/Ngfr/Nnt/Oga/Park7/Pid1/Slc25a27/Sod1/Sod2/Stoml2/Tusc2/Ubb/Ucp2/Vcp	26
P10_acquired_H3K18la	GO:2000311	regulation of AMPA receptor activity	12/3081	24/16284	0.000573739	0.0131848	0.0114488	Adrb2/Arc/Cacng2/Mapk8ip2/Mink1/Nlgn1/Nlgn2/Nlgn3/Nrxn1/Prrt1/Shank1/Shisa8	12
P10_acquired_H3K18la	GO:0007019	microtubule depolymerization	20/3081	51/16284	0.000590022	0.0135062	0.0117279	Arhgef2/Atxn7/Camsap2/Ccsap/Ckap2/Clasp1/Clasp2/Gas2l1/Hdac6/Hdgfl3/Map1a/Map1s/Mid1/Mid1ip1/Nckap5/Rp1/Stmn1/Stmn3/Taok1/Wdr47	20
P10_acquired_H3K18la	GO:0006520	cellular amino acid metabolic process	61/3081	217/16284	0.000593614	0.0135358	0.0117536	Aadat/Aasdh/Acy1/Adssl1/Aldh18a1/Asl/Asrgl1/Auh/Cars2/Cln3/Comt/Csad/Ddah2/Etfa/Etfb/Fpgs/Gatb/Gcat/Gclm/Gcsh/Gfpt1/Gls2/Gmps/Gnmt/Got1/Got2/Gpt2/Hibadh/Hpdl/Hsd17b10/Iars/Iars2/Kyat3/Mars1/Mars2/Mecp2/Mpst/Mthfd1/Mthfr/Nars/Oat/Odc1/Park7/Pemt/Plod3/Psph/Pycr2/Pycrl/Qrsl1/Rars2/Sephs1/Sephs2/Srr/Tars/Tars2/Thap4/Thnsl2/Tph1/Txnrd1/Vars/Vars2	61
P10_acquired_H3K18la	GO:0046034	ATP metabolic process	53/3081	183/16284	0.000616713	0.0137573	0.011946	Ak1/Ak2/Aldoa/Aldoc/Ampd3/Arl2/Atp5b/Atp5e/Atp5g3/Atp5k/Atp5l/Atp5o/Atp6v1b2/Bad/Bcl2l1/Dguok/Dnm1l/Eno2/Esrrb/Fis1/Foxk1/Foxk2/Galk1/Galt/Gapdh/Ier3/Ncor1/Ndufa10/Ndufa2/Ndufa7/Ndufb10/Ndufb11/Ndufb4/Ndufb6/Ndufb9/Ndufs6/Ndufs7/Ndufv1/Ndufv2/Nudt5/Ogdh/Pgk1/Pid1/Ppargc1a/Prkaa1/Prkaa2/Sdha/Sdhc/Sphk2/Stoml2/Tpi1/Uqcc3/Vcp	53
P10_acquired_H3K18la	GO:0006631	fatty acid metabolic process	89/3081	341/16284	0.000617361	0.0137573	0.011946	Aacs/Aasdh/Abcd2/Abcd4/Acaca/Acads/Acat2/Acbd7/Acly/Acot2/Acot7/Acot8/Acox1/Acox3/Acsl4/Acsl5/Adipor1/Akt1/Asah1/Auh/Cbr4/Cpt1a/Crat/Cryl1/Cygb/Cyp2j13/Daglb/Dbi/Dbil5/Degs1/Eif2ak3/Elovl6/Ephx2/Erlin2/Etfa/Etfb/Faah/Fads3/Gcdh/Gpat4/Gpx4/Gstm4/Gstp1/Hacd2/Hacd3/Hadha/Hsd17b10/Lias/Lpgat1/Lpin3/Lpl/Mecr/Mid1ip1/Mif/Mlycd/Mtln/Ncor1/Ndufs6/Nfe2l1/Nr1h3/Nudt19/Pck2/Pdk2/Pdk3/Phyh/Plin5/Pnpla3/Ppard…	89
P10_acquired_H3K18la	GO:0001881	receptor recycling	15/3081	34/16284	0.000661782	0.0145271	0.0126144	Ache/Als2/Anxa2/Ap1ar/Arap1/Ece1/Ehd3/Gria2/Lamtor1/Lmtk2/Nsf/Pheta1/Rab11b/Ramp3/Sorl1	15
P10_acquired_H3K18la	GO:0071482	cellular response to light stimulus	32/3081	97/16284	0.000671398	0.0146834	0.0127501	Bak1/Cdkn1a/Cers1/Cops9/Ddb1/Ddb2/Ercc4/Fmr1/Gnat1/Grk1/Hyal2/Hyal3/Mettl3/Mfap4/N4bp1/Npm1/Pcna/Pold3/Rbx1/Rgs9/Rho/Rp1/Rpgr/Rpl26/Sde2/Sirt1/Slc24a4/Smpd1/Trp53inp1/Trpm1/Xpa/Xpc	32
P10_acquired_H3K18la	GO:0033157	regulation of intracellular protein transport	54/3081	188/16284	0.00068392	0.014846	0.0128914	Anp32b/Arpc2/Atp13a2/B3gat3/Bbc3/Bnip3l/Cabp1/Cacnb3/Camk1/Cd81/Cdc42/Cep131/Chp1/Commd1/Dmtn/Dnajc27/Emd/Ergic3/Fis1/Gas6/Gcc2/Gdi1/Gripap1/Hras/Hsp90ab1/Hyal2/Kcnb1/Kif3a/Mdm2/Mff/Myo1c/Ndel1/Park7/Parl/Pcnt/Pdcd5/Plk3/Ppp2ca/Prkaa1/Ptpn11/Rangap1/Sar1a/Septin8/Snx3/Sorl1/Srebf1/Sumo1/Tmem30a/Tomm7/Ubr5/Uhmk1/Vamp2/Ywhae/Zc3h12a	54
P10_acquired_H3K18la	GO:0007346	regulation of mitotic cell cycle	109/3081	433/16284	0.000686405	0.014846	0.0128914	Abraxas1/Actl6b/Akt1/Anapc5/Anp32b/Arid1a/Bcl7b/Bcl7c/Brd4/Brd7/Brinp3/Btg2/Ccdc57/Ccng1/Cdc20/Cdc42/Cdk2ap2/Cdk7/Cdkn1a/Cdkn1c/Cdt1/Cenpf/Crlf3/Ctc1/Ctnnb1/Cul9/Dbf4/Dcun1d3/Ddb1/Dlg1/Dpf1/Dusp3/Dynlt3/E4f1/Ecd/Egf/Eif4e/Eif4ebp1/Eif4g1/Ercc3/Fbxo31/Fbxo43/Fgfr3/Fhl4/Foxn3/Fzd3/Fzr1/Ier3/Kank2/Kcna5/Klhl18/Mad1l1/Mblac1/Mdm2/Mecp2/Meis2/Mepce/Miip/Msh2/Mtbp/Nabp2/Nae1/Nfe2l1/Nme6/Ovol1/Pkd1/Plk3…	109
P10_acquired_H3K18la	GO:0070316	regulation of G0 to G1 transition	14/3081	31/16284	0.000748689	0.0159114	0.0138165	Actl6b/Arid1a/Bcl7b/Bcl7c/Brd7/Dpf1/Ppp2r5b/Smarca4/Smarcb1/Smarcc2/Smarcd1/Smarcd3/Smarce1/Sox15	14
P10_acquired_H3K18la	GO:0006469	negative regulation of protein kinase activity	50/3081	172/16284	0.000789268	0.0166024	0.0144165	Adora2a/Akt1/Akt1s1/Apoe/Camk2n2/Cdkn1a/Cdkn1c/Cep85/Chmp6/Chp1/Dbndd2/Dusp1/Dusp3/Dusp7/Ggnbp2/Gstp1/Hexim1/Hexim2/Hmgcr/Hyal2/Lyn/Macroh2a1/Mapk8ip1/Mllt1/Myocd/Nf2/Npm1/Park7/Pik3cb/Pkib/Ppia/Ppm1e/Prkar1b/Prkar2a/Prkrip1/Ptprj/Sh2b3/Sh3bp5l/Sirt1/Smpd1/Smyd3/Sorl1/Stk38/Tesk1/Tfap4/Thy1/Trib3/Ubash3b/Uchl1/Zgpat	50
P10_acquired_H3K18la	GO:0061640	cytoskeleton-dependent cytokinesis	30/3081	90/16284	0.000804013	0.0167029	0.0145037	Arf1/Arl3/Bbs4/Cenpa/Cfl1/Chmp2b/Chmp4b/Chmp6/Ckap2/Daxx/Dctn3/Efhc2/Exoc4/Exoc6/Ist1/Kif23/Klhdc8b/Map9/Rab35/Rhoa/Rtkn/Septin4/Septin6/Septin8/Spast/Spire2/Stmn1/Vps4a/Vps4b/Washc1	30
P10_acquired_H3K18la	GO:0070201	regulation of establishment of protein localization	120/3081	487/16284	0.000903211	0.0181351	0.0157474	Aacs/Acsl4/Adora2a/Adra2a/Ano1/Anp32b/Apoe/Arf1/Arf6/Arpc2/Atp13a2/Atp2c1/B3gat3/Bad/Bbc3/Bnip3l/C1qtnf12/Cabp1/Cacnb3/Camk1/Cct4/Cct5/Cd81/Cdc42/Cdk16/Cep131/Chga/Chp1/Cln3/Commd1/Cpt1a/Dkc1/Dmtn/Dnajc27/Dnm1l/Drd4/Dynll1/Egf/Eipr1/Emd/Ergic3/Exoc4/Ezr/Fis1/Fkbp1b/Gapvd1/Gas6/Gcc2/Gdi1/Gpr27/Gripap1/Hcfc1/Hdac6/Hmgcr/Hnrnpm/Hras/Hsp90ab1/Hyal2/Idh2/Kcnb1/Kif3a/Llgl2/Lrp2/Lyplal1/Mcu/Mdm2/Mff/Mid…	120
P10_acquired_H3K18la	GO:0140694	non-membrane-bounded organelle assembly	81/3081	309/16284	0.000920503	0.0184195	0.0159943	Abraxas1/Alms1/Arhgef2/Arpc2/Aspm/Brix1/Bscl2/Ccdc57/Ccdc69/Ccsap/Cdc20/Cds2/Cenpa/Cenpx/Cep76/Chmp2b/Chmp4b/Chmp6/Clasp1/Clasp2/Cltc/Cnot6l/Csnk1d/Ddx6/Dhx37/Dync1h1/Eif4enif1/Ezr/Fitm2/Flii/Gpsm2/Hspa1b/Kif23/Kif3b/Kif9/Kifc1/Kpnb1/Limd1/Map10/Map9/Mapk15/Mapre3/Mlh1/Mrpl20/Mrto4/Myl9/Ncor1/Nop2/Npm1/Numa1/Patl1/Poc1b/Pogz/Ppan/Pqbp1/Prkaa1/Prkaa2/Pum2/Rab11a/Rhoa/Rpf2/Rpl10/Rpl38/Rpl5/Rplp0/Rp…	81
P10_acquired_H3K18la	GO:0042461	photoreceptor cell development	22/3081	60/16284	0.000942209	0.0187264	0.0162608	Alms1/Arl3/Bbs4/Cabp4/Cngb1/Gnat1/Gnat2/Gngt1/Grk1/Nphp1/Prdm1/Prph2/Rabl2/Rdh13/Rp1/Rp1l1/Rpgr/Rpgrip1/Thy1/Trpm1/Tulp1/Vegfa	22
P10_acquired_H3K18la	GO:0045023	G0 to G1 transition	14/3081	32/16284	0.00110122	0.0211025	0.018324	Actl6b/Arid1a/Bcl7b/Bcl7c/Brd7/Dpf1/Ppp2r5b/Smarca4/Smarcb1/Smarcc2/Smarcd1/Smarcd3/Smarce1/Sox15	14
P10_acquired_H3K18la	GO:0044242	cellular lipid catabolic process	55/3081	196/16284	0.00112068	0.0213719	0.018558	Abcd2/Abcd4/Abhd6/Acads/Acat2/Acot2/Acot7/Acot8/Acox1/Acox3/Acsl5/Akt1/Amacr/Apoh/Asah1/Auh/Bscl2/Cpt1a/Crat/Daglb/Dbi/Etfa/Etfb/Faah/Gba2/Gcdh/Gdpd1/Hadha/Hsd17b10/Lpin3/Lpl/Mlycd/Mtln/Neu1/Neu3/Nudt19/Pck2/Phyh/Pla2g2c/Pla2g6/Plin5/Plpp6/Pnpla2/Pnpla3/Ppard/Prdx6/Scarb1/Scp2/Sesn2/Slc25a17/Slc27a4/Smpd1/Smpd3/Sorl1/Zpbp2	55
P10_acquired_H3K18la	GO:0042073	intraciliary transport	18/3081	46/16284	0.00112617	0.0213719	0.018558	Arl3/Cep131/Dync2li1/Dynll1/Fuz/Ift172/Ift22/Ift27/Ift52/Ift81/Intu/Kif17/Kif3b/Lca5/Rpgr/Ssx2ip/Traf3ip1/Wdpcp	18
P10_acquired_H3K18la	GO:0006513	protein monoubiquitination	26/3081	76/16284	0.00113501	0.0214702	0.0186434	Atxn7l3/Bcor/Ddb1/Ddb2/Faap100/Fancc/Fance/Kdm2b/Mgrn1/Pcgf1/Pef1/Pex12/Rbx1/Ring1/Rnf126/Rnf20/Rnf40/Rybp/Trim25/Ubb/Ube2b/Ube2cbp/Ube2o/Ube2r2/Ube4b/Zfp598	26
P10_acquired_H3K18la	GO:0042594	response to starvation	47/3081	162/16284	0.0011658	0.021828	0.018954	Angptl4/Atf3/Atg14/Bhlha15/Cdkn1a/Comt/Dsc2/Eif2ak3/Eif4ebp1/Fbxo22/Fcor/Fnip1/Foxk1/Foxk2/Foxo1/Gabarapl2/Gas2l1/Gas6/Higd1a/Hspa5/Kat5/Map1lc3a/Map1lc3b/Mars1/Nprl3/Nuak2/Pck2/Pick1/Prkaa1/Prkaa2/Rrp8/Sesn2/Sik1/Sik2/Sirt1/Srebf1/Srebf2/Tbl2/Ulk1/Ulk2/Usp33/Wdr45/Wdr59/Wipi2/Wnt2b/Zc3h12a/Zfp36	47
P10_acquired_H3K18la	GO:0046700	heterocycle catabolic process	88/3081	343/16284	0.00116756	0.021828	0.018954	Acot7/Ago2/Ago4/Aifm1/Ampd3/Btg2/Cant1/Cnot6l/Cnot8/Cpeb3/Dctpp1/Dffb/Dhx9/Dkc1/Eif3e/Eif4enif1/Endog/Enpp5/Entpd7/Etf1/Fastk/Fitm2/Fmr1/Fus/Galt/Hnrnpab/Hnrnpm/Hnrnpr/Hprt/Igf2bp2/Lsm6/Magoh/Mettl3/Mex3d/Mlh1/Mlycd/Mrpl44/Mrto4/Myd88/Myef2/Nanos1/Ncbp2/Npm1/Nt5c/Nt5m/Nudt17/Nudt19/Nudt4/Nudt5/Nudt9/Pan2/Patl1/Pcbp4/Phax/Plekhn1/Pnrc2/Pum1/Pum2/Pycrl/Pym1/Rc3h2/Rnasel/Samd4/Sarm1/Sidt2/Smg1/Smg5/…	88
P10_acquired_H3K18la	GO:0034389	lipid droplet organization	13/3081	29/16284	0.00125384	0.0231233	0.0200788	Bscl2/Cds2/Fitm2/Kat5/Plin5/Pnpla2/Pnpla3/Ppia/Prkaa1/Prkaa2/Ptgfrn/Tbc1d20/Tmem159	13
P10_acquired_H3K18la	GO:0044270	cellular nitrogen compound catabolic process	88/3081	344/16284	0.00128315	0.0235899	0.020484	Acot7/Ago2/Ago4/Aifm1/Ampd3/Btg2/Cant1/Cnot6l/Cnot8/Cpeb3/Dctpp1/Dffb/Dhx9/Dkc1/Eif3e/Eif4enif1/Endog/Enpp5/Entpd7/Etf1/Fastk/Fitm2/Fmr1/Fus/Galt/Hnrnpab/Hnrnpm/Hnrnpr/Hprt/Igf2bp2/Lsm6/Magoh/Mettl3/Mex3d/Mlh1/Mlycd/Mrpl44/Mrto4/Myd88/Myef2/Nanos1/Ncbp2/Npm1/Nt5c/Nt5m/Nudt17/Nudt19/Nudt4/Nudt5/Nudt9/Pan2/Patl1/Pcbp4/Phax/Plekhn1/Pnrc2/Pum1/Pum2/Pycrl/Pym1/Rc3h2/Rnasel/Samd4/Sarm1/Sidt2/Smg1/Smg5/…	88
P10_acquired_H3K18la	GO:1901987	regulation of cell cycle phase transition	95/3081	376/16284	0.00129201	0.0236788	0.0205611	Abraxas1/Actl6b/Akt1/Anapc5/Anp32b/Arid1a/Bcl7b/Bcl7c/Brd4/Brd7/Ccar2/Ccng1/Cdc20/Cdk2ap2/Cdk7/Cdkn1a/Cdkn1c/Cdt1/Cenpf/Crlf3/Ctc1/Dbf4/Dcun1d3/Ddb1/Ddx39b/Dlg1/Dot1l/Dpf1/Ecd/Eif4g1/Ercc3/Ercc6/Fbxo31/Fbxo4/Fem1b/Fhl4/Foxn3/Fzr1/Ier3/Kank2/Kcna5/Klhl18/Macroh2a1/Mad1l1/Mapk15/Mblac1/Mdm2/Mecp2/Mepce/Miip/Mlf1/Msh2/Mtbp/Nabp2/Nae1/Npm1/Ovol1/Pagr1a/Pkd1/Plk3/Plk5/Plpp2/Ppp2ca/Prpf19/Ptpn11/Rab11a…	95
P10_acquired_H3K18la	GO:0009749	response to glucose	46/3081	159/16284	0.0013924	0.0247117	0.021458	Aacs/Adra2a/Ano1/Bad/C1qtnf12/Ccdc186/Cdk16/Dynll1/Eif2b2/Eif2b4/Fkbp1b/Gas6/Gpr27/Grk2/Hcfc1/Hmgcr/Kat5/Kcnb1/Nadk/Ncoa6/Pck2/Pde8b/Pdk3/Pih1d1/Pik3ca/Pla2g6/Ppard/Ppp2ca/Prkaa1/Prkaa2/Ptprn/Rab11b/Rab34/Sarm1/Sesn2/Sidt2/Sirt1/Slc12a6/Slc39a14/Smarca4/Smarcb1/Srebf1/Sybu/Tra2b/Ucp2/Vamp2	46
P10_acquired_H3K18la	GO:0010506	regulation of autophagy	66/3081	246/16284	0.00139457	0.0247117	0.021458	Adrb2/Akt1/Atg101/Atg14/Atg16l1/Atp13a2/Atp6v0a1/Bnip3l/Cers1/Chmp4b/Cln3/Ctsa/Dnm1l/Eif4g1/Endog/Ercc4/Foxk1/Foxk2/Foxo1/Hdac6/Ikbkg/Kat5/Kdm4a/Keap1/Mapk15/Mcl1/Moap1/Mtm1/Nprl3/Ormdl3/Pafah1b2/Parl/Phf23/Pip4k2b/Plk3/Poldip2/Prkaa1/Prkaa2/Qsox1/Rab39b/Rubcn/Scoc/Sesn2/Sirt1/Slc25a4/Slc25a5/Slc7a5/Smg1/Srebf1/Tecpr1/Ticam1/Tmem59/Trib3/Trim8/Trp53inp1/Ubqln1/Ubqln2/Ubqln4/Ulk1/Ulk2/Usp33/Washc1…	66
P10_acquired_H3K18la	GO:0006898	receptor-mediated endocytosis	62/3081	229/16284	0.00150589	0.0262105	0.0227595	Aak1/Ache/Adrb2/Ankrd13b/Anxa2/Ap2m1/Ap2s1/Apoe/Arc/Arf1/Arhgap27/Atp5b/AU040320/Cacng2/Cd63/Cd81/Cln3/Clta/Cltc/Clu/Ctsl/Cxcl16/Dlg4/Dnm1/Dnm2/Drd4/Egf/Eps15/Ezr/Fchsd2/Fmr1/Fnbp1l/Grb2/Gria2/Grk2/Hspg2/Itsn2/Kif3a/Lmbr1l/Lrp2/Neu3/Nlgn3/Nsf/Numb/Pacsin1/Pick1/Pip5k1c/Pla2r1/Rab21/Rab31/Rabgef1/Ramp3/Rin3/Rspo1/Sdc1/Smap1/Sorl1/Synj1/Tmem108/Ubqln2/Ulk1/Vegfa	62
P10_acquired_H3K18la	GO:0070841	inclusion body assembly	11/3081	23/16284	0.00155126	0.0268413	0.0233073	Apoe/Bag5/Cdc34/Clu/Dnaja4/Dnajb2/Dnajb6/Hdac6/Sacs/Sorl1/Vcp	11
P10_acquired_H3K18la	GO:0046365	monosaccharide catabolic process	14/3081	33/16284	0.0015829	0.0271493	0.0235747	Aldoa/Bad/Dhdh/Eno2/Foxk1/Foxk2/Galk1/Galt/Gapdh/Glb1/Ldha/Nudt5/Pgk1/Tpi1	14
P10_acquired_H3K18la	GO:0007601	visual perception	42/3081	143/16284	0.00159659	0.0273046	0.0237095	Abca4/Cabp1/Cabp2/Cabp4/Ccdc66/Cngb1/Col2a1/Cplx4/Epas1/Gnat1/Gnat2/Grk1/Guca1b/Gucy2e/Gucy2f/Impg1/Impg2/Lamc3/Lrit3/Olfm2/Opa3/Pcdh15/Pdc/Pde6a/Pde6b/Prph2/Rcvrn/Rdh8/Reep6/Rgs9/Rho/Rp1/Rp1l1/Rpgr/Rpgrip1/Slc4a10/Slc4a7/Spata7/Trpm1/Tulp1/Vax2/Vsx1	42
P10_acquired_H3K18la	GO:0090066	regulation of anatomical structure size	118/3081	485/16284	0.00160588	0.0273838	0.0237783	Abcb8/Adcy6/Adnp/Adora2a/Adora2b/Adra2a/Adrb2/Akt1/Akt1s1/Ano6/Anxa7/Ap2m1/Apoe/Aqp11/Arf6/Arpc2/Arpc5/Arpc5l/Asxl1/Atp13a2/Baiap2/Bbs4/Bdnf/Borcs5/Borcs6/Borcs8/Cdc42ep1/Cdc42ep2/Cdc42ep4/Cdkl3/Cdkl5/Cfl1/Chga/Chmp3/Clasp2/Cln3/Clns1a/Comp/Cotl1/Dbn1/Dlg1/Dmtn/Dnm2/Ece1/Eif2b2/Epha7/Eps8/Esam/Evl/Ezr/Faah/Fchsd2/Flii/Fmn1/Gba2/Gclm/Gdi1/Grb2/Grk2/Hmgcr/Hp1bp3/Hsp90ab1/Ist1/Kcna5/Kirrel/Klf2/Lamt…	118
P10_acquired_H3K18la	GO:0006991	response to sterol depletion	8/3081	14/16284	0.00163854	0.0276999	0.0240528	Arhgef10l/Eif2ak3/Erlin2/Pip4p1/Scap/Srebf1/Srebf2/Tmed2	8
P10_acquired_H3K18la	GO:0019439	aromatic compound catabolic process	90/3081	356/16284	0.00167209	0.028186	0.0244749	Acot7/Ago2/Ago4/Aifm1/Ampd3/Btg2/Cant1/Cnot6l/Cnot8/Comt/Cpeb3/Dctpp1/Dffb/Dhx9/Dkc1/Eif3e/Eif4enif1/Endog/Enpp5/Entpd7/Ephx2/Etf1/Fastk/Fitm2/Fmr1/Fus/Galt/Hnrnpab/Hnrnpm/Hnrnpr/Hprt/Igf2bp2/Lsm6/Magoh/Mettl3/Mex3d/Mlh1/Mlycd/Mrpl44/Mrto4/Myd88/Myef2/Nanos1/Ncbp2/Npm1/Nt5c/Nt5m/Nudt17/Nudt19/Nudt4/Nudt5/Nudt9/Pan2/Patl1/Pcbp4/Phax/Plekhn1/Pnrc2/Pum1/Pum2/Pycrl/Pym1/Rc3h2/Rnasel/Samd4/Sarm1/Sidt2…	90
P10_acquired_H3K18la	GO:0031669	cellular response to nutrient levels	51/3081	182/16284	0.00171494	0.0285201	0.024765	Angptl4/Atf3/Atg14/Bhlha15/Cdkn1a/Comt/Dsc2/Eif2ak3/Eif4g1/Fbxo22/Fcor/Fnip1/Foxo1/Gabarapl2/Gas2l1/Gas6/Higd1a/Hspa5/Ireb2/Kank2/Kat5/Kcnb1/Lpl/Map1lc3a/Map1lc3b/Mapkap1/Mars1/Nprl3/Nuak2/Pdk2/Pick1/Pim1/Prkaa1/Prkaa2/Prkab1/Rrp8/Sesn2/Sik1/Sik2/Sirt1/Srebf1/Srebf2/Tbl2/Ulk1/Usf2/Usp33/Wdr45/Wdr59/Wipi2/Wnt2b/Zc3h12a	51
P10_acquired_H3K18la	GO:0042180	cellular ketone metabolic process	51/3081	182/16284	0.00171494	0.0285201	0.024765	Aadat/Abcd2/Acsl4/Acsl5/Akr1a1/Akt1/Aldoa/Cbr3/Cbr4/Cln3/Comt/Coq10a/Coq7/Coq8a/Cpt1a/Cyp46a1/Dbi/Dgkq/Dkk3/Eif2ak3/Erlin2/Fdxr/Gatd1/Hmgcr/Hsd17b10/Kdsr/Kyat3/Lpgat1/Mid1ip1/Mlycd/Mtln/Ncor1/Ncor2/Nfe2l1/Nqo1/Nr1h3/Park7/Pdk2/Pdk3/Plin5/Pnkd/Ppard/Ppargc1a/Pptc7/Scap/Scp2/Sirt1/Slc45a3/Srebf1/Trib3/Wdtc1	51
P10_acquired_H3K18la	GO:0110053	regulation of actin filament organization	64/3081	239/16284	0.00171615	0.0285201	0.024765	Alms1/Ap1ar/Arap1/Arf1/Arf6/Arfip2/Arhgef10l/Arpc2/Arpc5/Arpc5l/Arpin/Baiap2/Bbs4/Braf/Cdc42/Cdc42ep1/Cdc42ep2/Cdc42ep4/Cfl1/Clasp1/Clasp2/Coro1b/Cotl1/Dbn1/Dlg1/Dmtn/Eps8/Esam/Evl/Fchsd2/Fermt2/Flii/Fmn1/Gba2/Grb2/Kank2/Kirrel/Lima1/Magel2/Myo1c/Nf2/Pfn1/Pick1/Pik3ca/Plekhh2/Ppfia1/Ppm1e/Pxn/Rdx/Rhoa/Sdc4/Sh3pxd2b/Shank1/Sptan1/Ssh1/Ssh3/Stmn1/Synpo/Tesk1/Tmod3/Tmsb15l/Wasf2/Wasf3/Washc1	64
P10_acquired_H3K18la	GO:0034976	response to endoplasmic reticulum stress	59/3081	217/16284	0.00173289	0.0287171	0.0249361	Aifm1/Aqp11/Atf3/Atf6b/Bag6/Bak1/Bbc3/Bcl2l1/Bhlha15/Calr/Clu/Creb3l1/Ddrgk1/Dnajb2/Dnajc18/Ecpas/Eif2ak3/Eif4g1/Erlin2/Faf1/Fbxo17/Ficd/Foxred2/Hspa5/Ikbkg/Man1b1/Marchf6/Mbtps2/Nfe2l1/Nhlrc1/Nr1h3/Nrbf2/Park7/Pla2g6/Rnf121/Rnft1/Scamp5/Sec16a/Sesn2/Sirt1/Stub1/Tbl2/Tmbim6/Tmco1/Tmed2/Tmem129/Tmem259/Tmem33/Trib3/Trim25/Txndc12/Ube4b/Ubqln1/Ubqln2/Ubxn4/Ubxn6/Ufc1/Usp19/Vcp	59
P10_acquired_H3K18la	GO:0099175	regulation of postsynapse organization	32/3081	103/16284	0.00206022	0.0332062	0.0288342	Abhd17a/Abhd17c/Adam10/Apoe/Arc/Arf4/Arhgap22/Baiap2/Caprin2/Cbln1/Cdkl5/Cfl1/Chmp2b/Chmp4b/Cux2/Dbn1/Dnm1l/Egln1/Epha7/Homer1/Kalrn/Lrfn1/Lrfn2/Lrfn4/Lzts3/Mfn1/Nlgn1/Nlgn3/Nptx1/Nrxn1/Stau2/Tanc2	32
P10_acquired_H3K18la	GO:0098698	postsynaptic specialization assembly	12/3081	27/16284	0.00210213	0.0335849	0.029163	Cbln1/Lrfn1/Lrfn4/Nlgn1/Nlgn2/Nlgn3/Nptx1/Nptxr/Nrxn1/Nrxn2/Numb/Zdhhc12	12
P10_acquired_H3K18la	GO:0022406	membrane docking	26/3081	79/16284	0.00213445	0.0338149	0.0293627	Atg14/Atp2a2/Camk2a/Cep83/Chp1/Cln3/Ctbp2/Exoc4/Exoc6/Gramd2/Kcnb1/Mospd3/Ndrg4/Rab10/Rab3a/Rab3c/Rab7/Rab8b/Snx3/Stx8/Stxbp1/Stxbp3/Vamp2/Vamp8/Vmp1/Ykt6	26
P10_acquired_H3K18la	GO:0006403	RNA localization	41/3081	141/16284	0.00221272	0.0346209	0.0300626	Arc/Bicd2/Cct4/Cpsf6/Ddx19a/Ddx39b/Dhx9/Dkc1/Eif5a2/Fmr1/Igf2bp2/Kpnb1/Magoh/Mrpl18/Myo1c/Ncbp2/Ncbp3/Nol6/Npm1/Nup35/Nup85/Nupl2/Pabpn1/Phax/Pih1d1/Pom121/Prpf6/Setd2/Sidt2/Srsf1/Srsf3/Stau2/Supt6/Terf1/Thoc2l/Thoc3/Thoc5/Tomm20/Wrap53/Zfp36/Znhit3	41
P10_acquired_H3K18la	GO:0032409	regulation of transporter activity	71/3081	273/16284	0.00228291	0.035382	0.0307235	Adrb2/Agrn/Arc/Atp1b3/Cabp1/Cabp2/Cabp4/Cacnb3/Cacng2/Cbarp/Cfl1/Chp1/Cox17/Cracr2a/Cttnbp2nl/Dlg1/Dlg4/Dnm2/Drd4/Ehd3/Epo/Fgf11/Fhl4/Fkbp1b/Fmr1/Gal/Grk6/Gsto1/Hcn2/Homer1/Kcnc1/Kctd7/Kmt2a/Mapk8ip2/Mink1/Ndfip1/Ndfip2/Neto2/Nipsnap2/Nlgn1/Nlgn2/Nlgn3/Nrxn1/Ntsr1/Park7/Pim1/Pla2g6/Ppargc1a/Ppp2ca/Ppp3cc/Prrt1/Ptpn3/Rangrf/Rgs9/Scn3b/Selenon/Shank1/Shisa8/Slc25a4/Slc6a9/Slc9a3r1/Slmap/Sphk2/Stim1…	71
P10_acquired_H3K18la	GO:0016053	organic acid biosynthetic process	62/3081	233/16284	0.00235688	0.0363159	0.0315344	Abcd2/Acaca/Acly/Acot7/Akr1a1/Aldh18a1/Amacr/Asl/Cbr4/Cln3/Csad/Daglb/Degs1/Elovl6/Erlin2/Fads3/Gls2/Got1/Got2/Gstm4/Gsto1/Gstp1/Gulo/Hacd2/Hacd3/Hsd17b10/Ldha/Lias/Lpgat1/Lpl/Mecr/Mgst3/Mid1ip1/Mif/Mlycd/Mthfd1/Mthfr/Nr1h3/Park7/Plod3/Prkaa1/Prkaa2/Prkab1/Psph/Ptges3/Ptgis/Pycr2/Pycrl/Scap/Scd2/Scd3/Sephs1/Sephs2/Sirt1/Slc45a3/Srebf1/Srr/Tbxas1/Thnsl2/Trib3/Ugdh/Wdtc1	62
P10_acquired_H3K18la	GO:0070988	demethylation	21/3081	60/16284	0.00238279	0.0363159	0.0315344	Alkbh2/Apobec2/Fbxl19/Hnrnpab/Hr/Jmjd6/Kdm2b/Kdm3b/Kdm4a/Kdm5b/Kdm5c/Kdm6b/Kdm7a/Kdm8/Pagr1a/Phf2/Phf8/Ppme1/Riox2/Tet1/Ube2b	21
P10_acquired_H3K18la	GO:0045494	photoreceptor cell maintenance	17/3081	45/16284	0.0023965	0.0363367	0.0315525	Abca4/Bbs4/Cib2/Cngb1/Crocc/Ercc6/Esrrb/Lca5/Map1a/Nxnl1/Pcdh15/Pde6a/Rho/Rp1/Rp1l1/Spata7/Tulp1	17
P10_acquired_H3K18la	GO:0051453	regulation of intracellular pH	22/3081	64/16284	0.00246483	0.0370859	0.032203	Aqp11/Atp5b/Atp6v0a1/Atp6v0d1/Atp6v1b2/Car7/Chp1/Cln3/Dmxl2/Rab7/Slc12a5/Slc4a10/Slc4a2/Slc4a3/Slc4a7/Slc4a8/Slc9a5/Slc9a7/Slc9a9/Snapin/Tmem165/Ttpa	22
P10_acquired_H3K18la	GO:0007059	chromosome segregation	75/3081	293/16284	0.00274847	0.0406263	0.0352773	Abraxas1/Actl6b/Ago4/Anapc5/Arid1a/Arl8a/Arl8b/Bag6/Bcl7b/Bcl7c/Brd4/Brd7/Cdc20/Cdc42/Cdt1/Cenpf/Cenpx/Cep85/Chmp2b/Chmp4b/Chmp6/Chtf18/Ciao1/Ciao2a/Ctnnb1/Dpf1/Dsn1/Dync1h1/Ercc4/Hfm1/Kat5/Kif23/Klhdc8b/Knl1/Kpnb1/Macroh2a1/Mad1l1/Map10/Mapk15/Mlh1/Mlh3/Naa10/Ncaph2/Ndel1/Ntmt1/Numa1/Pmf1/Pogz/Psmc3ip/Psrc1/Pum1/Pum2/Rab11a/Rcc2/Sfpq/Slc25a5/Slf1/Slf2/Slx4/Smarca4/Smarcb1/Smarcc2/Smarcd1/Smarcd3…	75
P10_acquired_H3K18la	GO:0061025	membrane fusion	38/3081	130/16284	0.00283912	0.0411393	0.0357227	Ankrd27/Anxa7/Arl8b/Atp13a2/AU040320/Chmp2b/Chmp3/Chmp4b/Chmp6/Chp1/Cln3/Ctsl/Dnm1l/Gas6/Hyal2/Myof/Nectin2/Pip4k2b/Plekhm1/Prrt2/Rab34/Rab3a/Rab7/Rab8b/Septin8/Snap23/Snapin/Snph/Stx8/Stxbp1/Syt13/Syt2/Vamp1/Vamp2/Vamp8/Vps39/Vps4a/Vps8	38
P10_acquired_H3K18la	GO:0045116	protein neddylation	9/3081	18/16284	0.00284611	0.0411393	0.0357227	Cops9/Dcun1d1/Dcun1d3/Dcun1d5/Epas1/Nae1/Rbx1/Rpl5/Uba3	9
P10_acquired_H3K18la	GO:0045540	regulation of cholesterol biosynthetic process	9/3081	18/16284	0.00284611	0.0411393	0.0357227	Abcg4/Apoe/Erlin2/Scap/Scp2/Sec14l2/Sod1/Srebf1/Srebf2	9
P10_acquired_H3K18la	GO:0106118	regulation of sterol biosynthetic process	9/3081	18/16284	0.00284611	0.0411393	0.0357227	Abcg4/Apoe/Erlin2/Scap/Scp2/Sec14l2/Sod1/Srebf1/Srebf2	9
P10_acquired_H3K18la	GO:0044403	biological process involved in symbiotic interaction	48/3081	173/16284	0.00285836	0.0412151	0.0357885	Apoe/Arl8b/AU040320/Bad/Bcl2l1/Brd4/Cfl1/Chd1/Chmp2b/Chmp4b/Chmp6/Ctsl/Ddb1/Ddx39b/Eps15/Fmr1/Fuca2/Gapdh/Gas6/Grk2/Hsp90ab1/Hyal2/Igf2r/Ist1/Myd88/Nectin2/Nucks1/Rab7/Sap30/Scarb1/Slc3a2/Smarca4/Smarcb1/Smpd1/Snx3/Tbc1d20/Tfap4/Thoc2l/Thoc3/Thoc5/Trim25/Trim8/Tusc2/Vamp8/Vps37b/Vps4a/Vps4b/Zc3h12a	48
P10_acquired_H3K18la	GO:0006749	glutathione metabolic process	20/3081	57/16284	0.00289437	0.0415307	0.0360626	Arl6ip5/Eef1g/Eif2ak3/Gclm/Gdap1/Gdap1l1/Ggt7/Gpx4/Gsr/Gss/Gstm4/Gsto1/Gstp1/Gstt2/Nfe2l1/Oplah/Park7/Sod1/Sod2/Txnrd3	20
P10_acquired_H3K18la	GO:1904861	excitatory synapse assembly	12/3081	28/16284	0.00305226	0.042958	0.037302	Cbln1/Cntnap2/Lrfn1/Lrfn4/Nlgn1/Nlgn2/Nptn/Nptx1/Nrxn1/Nrxn2/Sema4a/Zdhhc12	12
P10_acquired_H3K18la	GO:1901361	organic cyclic compound catabolic process	93/3081	377/16284	0.00309935	0.0433099	0.0376075	Acot7/Ago2/Ago4/Aifm1/Ampd3/Apoe/Btg2/Cant1/Cnot6l/Cnot8/Comt/Cpeb3/Cyp46a1/Dctpp1/Dffb/Dhx9/Dkc1/Eif3e/Eif4enif1/Endog/Enpp5/Entpd7/Ephx2/Etf1/Fastk/Fitm2/Fmr1/Fus/Galt/Hnrnpab/Hnrnpm/Hnrnpr/Hprt/Igf2bp2/Lsm6/Magoh/Mettl3/Mex3d/Mlh1/Mlycd/Mrpl44/Mrto4/Myd88/Myef2/Nanos1/Ncbp2/Npm1/Nt5c/Nt5m/Nudt17/Nudt19/Nudt4/Nudt5/Nudt9/Pan2/Patl1/Pcbp4/Phax/Plekhn1/Pnrc2/Pum1/Pum2/Pycrl/Pym1/Rc3h2/Rnasel/Samd…	93
P10_acquired_H3K18la	GO:1902459	positive regulation of stem cell population maintenance	17/3081	46/16284	0.00314118	0.0433703	0.03766	Actl6b/Arid1a/Bcl7b/Bcl7c/Esrrb/Kdm2b/Rbbp4/Rbbp7/Sap30/Smarca4/Smarcb1/Smarcd1/Smarce1/Suds3/Tead1/Tead3/Tet1	17
P10_acquired_H3K18la	GO:0071353	cellular response to interleukin-4	11/3081	25/16284	0.00352861	0.0472866	0.0410606	Alad/Hsp90ab1/Hspa5/Keap1/Nfil3/Parp14/Rpl3/Rplp0/Rps2/Tcf7/Tuba1b	11
P10_acquired_H3K18la	GO:1900027	regulation of ruffle assembly	11/3081	25/16284	0.00352861	0.0472866	0.0410606	Def8/Eps8/Evl/Hras/Ndel1/Nlgn1/Pfn1/Plekhm1/Rcc2/Rdx/Wdpcp	11
P10_acquired_H3K18la	GO:0001835	blastocyst hatching	13/3081	32/16284	0.00365282	0.0483607	0.0419933	Bcor/Ccdc62/Hcfc1/Ndufa2/Pemt/Slc35e2/Smarca4/Smarcb1/Smim14/Stmn3/Suds3/Zfp14/Zfp420	13
P10_acquired_H3K18la	GO:0006734	NADH metabolic process	13/3081	32/16284	0.00365282	0.0483607	0.0419933	Aldoa/Eno2/Foxk1/Foxk2/Gapdh/Idh3a/Idh3g/Ldha/Nqo1/Nudt17/Pgk1/Tpi1/Vcp	13
P10_acquired_H3K18la	GO:0035188	hatching	13/3081	32/16284	0.00365282	0.0483607	0.0419933	Bcor/Ccdc62/Hcfc1/Ndufa2/Pemt/Slc35e2/Smarca4/Smarcb1/Smim14/Stmn3/Suds3/Zfp14/Zfp420	13
P10_acquired_H3K18la	GO:0071684	organism emergence from protective structure	13/3081	32/16284	0.00365282	0.0483607	0.0419933	Bcor/Ccdc62/Hcfc1/Ndufa2/Pemt/Slc35e2/Smarca4/Smarcb1/Smim14/Stmn3/Suds3/Zfp14/Zfp420	13
P28_acquired_H3K18la	GO:0022613	ribonucleoprotein complex biogenesis	94/1802	326/16284	5.49714e-19	2.86291e-15	2.75436e-15	Aatf/Adar/Ago3/Bms1/Bud23/Ckap5/Clp1/Coil/Ddx10/Denr/Dhx30/Drosha/Ebna1bp2/Eif6/Eri1/Exosc2/Exosc7/Fam207a/Frg1/Gcfc2/Gemin2/Gemin5/Gemin7/Gemin8/Khdc4/Mak16/Malsu1/Mcts2/Mettl16/Mettl17/Mettl5/Mrm1/Mrm2/Mrpl1/Mrpl10/Mrpl22/Mrps2/Mtrex/Mybbp1a/Naf1/Ncbp1/Ngdn/Nifk/Nop53/Nsun4/Nsun5/Nudt21/Pdcd11/Pinx1/Prkra/Prmt5/Prpf3/Prpf39/Prpf8/Pwp1/Pwp2/Ran/Rbfa/Rbis/Rbmx/Rexo4/Riok1/Riok2/Rpl14/Rpl27/Rpl7l1…	94
P28_acquired_H3K18la	GO:0006397	mRNA processing	100/1802	386/16284	1.35065e-16	3.51708e-13	3.38372e-13	Acin1/Adar/Aqr/Aurkaip1/Bcas2/Cactin/Cdc5l/Clp1/Cmtr2/Coil/Cpsf1/Cpsf3/Csdc2/Cstf2t/Cstf3/Ctnnbl1/Ctr9/Cwc15/Dcps/Dhx15/Dhx16/Dnajc17/Frg1/Fxr1/Fxr2/Gcfc2/Gemin2/Gemin5/Gemin7/Gemin8/Hnrnpa3/Htatsf1/Iws1/Khdc4/Larp7/Lsm1/Lsm10/Mettl14/Mtrex/Ncbp1/Nrde2/Nsrp1/Nudt21/Paf1/Pan3/Papola/Pdcd11/Pde12/Pnn/Ppil3/Ppp1r8/Ppp4r2/Prmt5/Prpf3/Prpf38a/Prpf39/Prpf8/Raver1/Rbm14/Rbm22/Rbm28/Rbm4/Rbm42/Rbmx/Rnpc3…	100
P28_acquired_H3K18la	GO:0032543	mitochondrial translation	41/1802	103/16284	3.88472e-14	4.04632e-11	3.8929e-11	Aars2/Aurkaip1/Fastkd3/Gars/Gfm1/Malsu1/Mrpl1/Mrpl10/Mrpl12/Mrpl15/Mrpl19/Mrpl22/Mrpl28/Mrpl30/Mrpl38/Mrpl39/Mrpl4/Mrpl42/Mrpl49/Mrpl53/Mrps12/Mrps15/Mrps17/Mrps18c/Mrps2/Mrps21/Mrps23/Mrps25/Mrps31/Mrps5/Mrps9/Mtg1/Mtrf1/Mtrf1l/Nsun4/Ptcd1/Taco1/Trmt10c/Tsfm/Tufm/Yars2	41
P28_acquired_H3K18la	GO:0140053	mitochondrial gene expression	46/1802	132/16284	3.51188e-13	2.87762e-10	2.76851e-10	Aars2/Aurkaip1/Elac2/Fastkd3/Gars/Gfm1/Malsu1/Mrpl1/Mrpl10/Mrpl12/Mrpl15/Mrpl19/Mrpl22/Mrpl28/Mrpl30/Mrpl38/Mrpl39/Mrpl4/Mrpl42/Mrpl49/Mrpl53/Mrps12/Mrps15/Mrps17/Mrps18c/Mrps2/Mrps21/Mrps23/Mrps25/Mrps31/Mrps5/Mrps9/Mtg1/Mtrf1/Mtrf1l/Nsun4/Ptcd1/Taco1/Tbrg4/Tefm/Tfam/Thap11/Trmt10c/Tsfm/Tufm/Yars2	46
P28_acquired_H3K18la	GO:0007005	mitochondrion organization	95/1802	442/16284	1.06454e-10	5.0401e-08	4.849e-08	Acad9/Adck1/Aifm2/Alkbh7/Ambra1/Armcx3/Atf2/Atg2a/Atp5d/Atp7a/Atpif1/Aurka/Bax/Bcap31/Bcl2/Bcl2l2/Becn1/Chchd6/Cox18/Cox7a2/Cttn/Ddhd2/Dhodh/Dmac2/Dnaja3/Dnajc19/Fastkd3/Fbxo7/Fundc1/Gabarap/Gclc/Grpel1/Gsk3a/Higd2a/Hip1r/Hmgcl/Jtb/Letmd1/Mapt/Miga1/Mpv17/Mrpl15/Mrpl39/Msto1/Mtch2/Mtx2/Myo19/Ndufa1/Ndufab1/Ndufaf5/Ndufb3/Ndufb5/Ndufb8/Ndufc2/Ndufs2/Ndufs5/Ndufs8/Ogt/Pam16/Phb/Pmpcb/Polg/Prdx3/Rrm…	95
P28_acquired_H3K18la	GO:0006281	DNA repair	92/1802	457/16284	7.01557e-09	2.28357e-06	2.19698e-06	Actr2/Alkbh3/Ap5z1/Apex2/Aplf/Aptx/Ascc2/Asf1a/Blm/Bod1l/Brip1/Cdc5l/Cdc7/Cetn2/Chd1l/Chek2/Dclre1b/Etaa1/Exd2/Exo1/Exo5/Eya3/Fancb/Fen1/Gins4/Gtf2h4/Hdac10/Herc2/Hinfp/Hmces/Hpf1/Hsf2bp/Hspa1a/Inip/Kdm1a/Lig1/Mbd4/Mcm2/Meaf6/Msh6/Mutyh/Neil1/Nop53/Nsmce1/Nsmce3/Parp2/Pbrm1/Pds5b/Pml/Pold4/Pole/Polm/Ppp4r2/Pttg1/Rad50/Rad51/Rad51c/Rad51d/Rad9a/Rexo4/Rfc1/Rfc2/Rfwd3/Rhno1/Rif1/Rnf111/Rnf8/Rpa3/Rpa…	92
P28_acquired_H3K18la	GO:0022618	ribonucleoprotein complex assembly	39/1802	141/16284	3.94119e-08	1.17034e-05	1.12596e-05	Adar/Ago3/Ckap5/Clp1/Coil/Denr/Dhx30/Eif6/Gcfc2/Gemin2/Gemin5/Gemin7/Gemin8/Khdc4/Mcts2/Naf1/Ncbp1/Nop53/Nudt21/Prkra/Prmt5/Prpf3/Prpf39/Prpf8/Pwp2/Rbmx/Rps5/Setx/Sfswap/Shq1/Snrpb/Snrpf/Snrpg/Srpk1/Srpk2/Usp39/Usp4/Wdr77/Znhit6	39
P28_acquired_H3K18la	GO:0006352	DNA-templated transcription initiation	33/1802	109/16284	4.04494e-08	1.17034e-05	1.12596e-05	Ccnh/Elob/Gtf3c5/Lipe/Med1/Med11/Med12/Med17/Med19/Med22/Med23/Med24/Med25/Med26/Med6/Med7/Med9/Mitf/Polr1e/Polr3h/Setx/Snapc5/Sub1/Taf1/Taf10/Taf12/Taf1b/Taf5/Taf8/Taf9b/Tbp/Tfam/Ttf1	33
P28_acquired_H3K18la	GO:0071826	ribonucleoprotein complex subunit organization	40/1802	148/16284	5.33413e-08	1.46211e-05	1.40667e-05	Adar/Ago3/Ckap5/Clp1/Coil/Denr/Dhx30/Dnajc17/Eif6/Gcfc2/Gemin2/Gemin5/Gemin7/Gemin8/Khdc4/Mcts2/Naf1/Ncbp1/Nop53/Nudt21/Prkra/Prmt5/Prpf3/Prpf39/Prpf8/Pwp2/Rbmx/Rps5/Setx/Sfswap/Shq1/Snrpb/Snrpf/Snrpg/Srpk1/Srpk2/Usp39/Usp4/Wdr77/Znhit6	40
P28_acquired_H3K18la	GO:0072594	establishment of protein localization to organelle	72/1802	360/16284	3.96273e-07	9.38087e-05	9.02517e-05	Adar/Ap4m1/Atf2/Atpif1/Bax/Bcap31/Becn1/Cacng7/Cct3/Cct8/Cox18/Dnajc19/Ei24/Fam53a/Fbxo7/Grpel1/Gsk3a/Hikeshi/Ipo13/Ipo8/Kpna6/Lonp2/Lrsam1/M6pr/Macroh2a2/Mapk1/Mapt/Med1/Mon1a/Mtch2/Nolc1/Nup133/Nup214/Nup54/Nutf2/Nxt1/Pam16/Pex26/Pex7/Pml/Pmpcb/Rab3gap1/Ran/Rbm22/Rpain/Samm50/Sec13/Sirt4/Snupn/Spidr/Sqstm1/Srp72/Srprb/Ssr3/Timm10/Timm13/Timm17a/Timm22/Timm23/Timm44/Tnpo3/Tomm22/Tomm5/Tram1l1/Tr…	72
P28_acquired_H3K18la	GO:0006888	endoplasmic reticulum to Golgi vesicle-mediated transport	30/1802	104/16284	5.30614e-07	0.000120149	0.000115594	Bcap29/Bcap31/Golga2/Gosr1/Ier3ip1/Kdelr2/Lman2/Lman2l/Lmf1/Nrbp1/Pdcd6/Sar1b/Sec13/Sec23a/Sec23b/Sec24d/Sec31b/Stx17/Stx18/Tmed4/Tmed5/Trappc10/Trappc12/Trappc13/Trappc3/Trappc5/Trip11/Use1/Vapb/Zw10	30
P28_acquired_H3K18la	GO:0031023	microtubule organizing center organization	32/1802	125/16284	3.9918e-06	0.000769974	0.000740779	Atf5/Aurka/Bcas3/Ccdc61/Ccdc84/Ccnl2/Ccp110/Cdk5rap2/Cenpj/Cep295/Cep72/Cetn2/Ckap5/Haus1/Haus6/Kif11/Mark4/Mcph1/Nde1/Nubp1/Pdcd6ip/Plk4/Poc1a/Ppp1r35/Rbm14/Rttn/Sac3d1/Sass6/Stil/Trim37/Ubxn2b/Xrcc2	32
P28_acquired_H3K18la	GO:0007030	Golgi organization	32/1802	128/16284	6.8456e-06	0.00108036	0.0010394	Atl3/Bcas3/Cog2/Cog8/Dnajc28/Dync2h1/Fam174b/Gbf1/Golga2/Golph3l/Hikeshi/Lman2/Lman2l/Mapk1/Mapk3/Nploc4/Plekhm2/Prmt5/Rbsn/Stx16/Stx17/Stx18/Surf4/Tango2/Tmed4/Tmed5/Trappc12/Trip11/Ubxn2b/Vcpip1/Vrk1/Zw10	32
P28_acquired_H3K18la	GO:0006261	DNA-templated DNA replication	30/1802	119/16284	1.09811e-05	0.00142969	0.00137548	Blm/Bod1l/Cdc7/Dnaja3/Donson/Etaa1/Exd2/Gins1/Gins4/Lig1/Mcm2/Mcmbp/Noc3l/Pold4/Pole/Polg/Rad50/Rad51/Rfc2/Rfwd3/Rpain/Rrm2b/Samhd1/Smarcal1/Srpk2/Thoc1/Timeless/Tipin/Wdhd1/Wdr18	30
P28_acquired_H3K18la	GO:0030970	retrograde protein transport, ER to cytosol	11/1802	23/16284	1.12553e-05	0.00142969	0.00137548	Bcap31/Derl2/Derl3/Edem2/Faf2/H13/Nploc4/Os9/Sel1l/Selenos/Syvn1	11
P28_acquired_H3K18la	GO:1903513	endoplasmic reticulum to cytosol transport	11/1802	23/16284	1.12553e-05	0.00142969	0.00137548	Bcap31/Derl2/Derl3/Edem2/Faf2/H13/Nploc4/Os9/Sel1l/Selenos/Syvn1	11
P28_acquired_H3K18la	GO:0006839	mitochondrial transport	32/1802	133/16284	1.59892e-05	0.00193655	0.00186313	Alkbh7/Atf2/Atpif1/Bax/Bcap31/Bcl2/Bcl2l2/Cox18/Dnajc19/Fbxo7/Gclc/Grpel1/Gsk3a/Hip1r/Mtch2/Mtx2/Pam16/Pmpcb/Samm50/Sirt4/Slc9a1/Timm10/Timm13/Timm17a/Timm22/Timm23/Timm44/Tmem14c/Tomm22/Tomm5/Vps35/Zfp13	32
P28_acquired_H3K18la	GO:0051276	chromosome organization	74/1802	412/16284	1.6724e-05	0.00197951	0.00190445	Acin1/Anapc1/Anapc2/Baz1b/Becn1/Birc5/Blm/Brip1/Bub3/Cct3/Cct8/Cdc16/Cdk5rap2/Chfr/Dclre1b/Dcp2/Dnmt1/Ezh1/Ezh2/Fen1/Gins1/Gins4/Haspin/Hat1/Hdac8/Hells/Hspa1a/Itgb3bp/Kif11/Mad2l1bp/Mapk1/Mapk3/Mcm2/Mcmbp/Mcph1/Mphosph8/Naf1/Nasp/Ndc1/Nudc/Nudt16/Nuf2/Nup133/Pbrm1/Pds5b/Pelo/Pinx1/Pml/Pttg1/Rad50/Rad51/Rad51c/Rad51d/Ran/Resf1/Rif1/Riok2/Rnf4/Smarcc1/Smc5/Spag5/Spdl1/Suv39h1/Tep1/Terf2/Tinf2/Top1…	74
P28_acquired_H3K18la	GO:1902117	positive regulation of organelle assembly	22/1802	77/16284	1.99256e-05	0.00225592	0.00217038	Atg2a/Becn1/Ccdc88a/Ccp110/Cenpj/Cep295/Cnot2/Cnot6/Kctd17/Lrsam1/Mark4/Mns1/Pan3/Pdcd6ip/Plk4/Ppp1r35/Rab3gap1/Ralb/Sass6/Spag5/Stil/Stx18	22
P28_acquired_H3K18la	GO:0033108	mitochondrial respiratory chain complex assembly	20/1802	67/16284	2.3251e-05	0.00257641	0.00247872	Acad9/Cox18/Dmac2/Fastkd3/Ndufa1/Ndufab1/Ndufaf5/Ndufb3/Ndufb5/Ndufb8/Ndufc2/Ndufs2/Ndufs5/Ndufs8/Samm50/Sdhaf3/Taco1/Tfam/Tmem126a/Uqcc1	20
P28_acquired_H3K18la	GO:0065004	protein-DNA complex assembly	32/1802	136/16284	2.58539e-05	0.00264014	0.00254003	Asf1a/Asf1b/Hells/Itgb3bp/Macroh2a2/Mcm2/Med1/Med11/Med17/Med19/Med22/Med23/Med24/Med25/Med26/Med6/Med7/Med9/Naa60/Nasp/Polr1e/Rad51/Rad51c/Rnf4/Taf1/Taf10/Taf12/Taf1b/Taf5/Taf8/Tbp/Trappc12	32
P28_acquired_H3K18la	GO:0071824	protein-DNA complex subunit organization	36/1802	162/16284	3.15076e-05	0.00315561	0.00303596	Asf1a/Asf1b/Chd2/Hells/Itgb3bp/Macroh2a2/Mcm2/Mcm3ap/Med1/Med11/Med17/Med19/Med22/Med23/Med24/Med25/Med26/Med6/Med7/Med9/Naa60/Nasp/Polr1e/Rad51/Rad51c/Rnf4/Rnf8/Smarcc1/Taf1/Taf10/Taf12/Taf1b/Taf5/Taf8/Tbp/Trappc12	36
P28_acquired_H3K18la	GO:0032259	methylation	59/1802	316/16284	3.74826e-05	0.00368319	0.00354354	Ash2l/Bcdin3d/Bud23/Cbll1/Cmtr2/Coq3/Ctr9/Dnmt1/Dnmt3b/Dph5/Eef1aknmt/Ehmt1/Ezh1/Ezh2/Gamt/Gsk3a/Gtpbp3/Hells/Iws1/Kansl2/Kdm1a/Kdm4b/Larp7/Lcor/Mbd4/Men1/Mettl1/Mettl14/Mettl16/Mettl17/Mettl22/Mettl5/Mphosph8/Mrm1/Mrm2/N6amt1/Ndufaf5/Nelfa/Nsun4/Nsun5/Ogt/Paf1/Ppm1d/Prmt2/Prmt5/Pwp1/Rbbp5/Rif1/Rsl1/Rtf1/Setd6/Snrpb/Suv39h1/Trim28/Trmt10c/Tyms/Virma/Wdr77/Zfp110	59
P28_acquired_H3K18la	GO:0033044	regulation of chromosome organization	41/1802	205/16284	0.000119379	0.0101923	0.0098058	Anapc1/Anapc2/Baz1b/Becn1/Birc5/Bub3/Cct3/Cct8/Cdc16/Cdk5rap2/Chfr/Dcp2/Dnmt1/Fen1/Hdac8/Mad2l1bp/Mapk1/Mapk3/Mcm2/Mcph1/Mphosph8/Naf1/Nuf2/Pbrm1/Pinx1/Pml/Pttg1/Rad50/Resf1/Riok2/Rnf4/Smarcc1/Smc5/Spdl1/Terf2/Tinf2/Trappc12/Trim28/Wdhd1/Ylpm1/Zw10	41
P28_acquired_H3K18la	GO:0000075	cell cycle checkpoint signaling	34/1802	160/16284	0.000131697	0.0107168	0.0103105	Atf2/Aurka/Birc5/Blm/Bub3/Cdc5l/Cdk5rap2/Cdk5rap3/Chek2/Chfr/Donson/Etaa1/Hinfp/Inip/Ints7/Mad2l1bp/Mbd4/Nop53/Nuf2/Pml/Rad50/Rad51/Rad9a/Rfwd3/Rhno1/Spdl1/Stil/Syf2/Taok2/Thoc1/Timeless/Tipin/Uimc1/Zw10	34
P28_acquired_H3K18la	GO:0032527	protein exit from endoplasmic reticulum	13/1802	38/16284	0.000134354	0.0107649	0.0103567	Bcap31/Derl2/Derl3/Edem2/Faf2/H13/Nploc4/Os9/Sar1b/Sec13/Sel1l/Selenos/Syvn1	13
P28_acquired_H3K18la	GO:0006626	protein targeting to mitochondrion	18/1802	64/16284	0.000138237	0.0109082	0.0104946	Atpif1/Bcap31/Dnajc19/Fbxo7/Grpel1/Gsk3a/Pam16/Pmpcb/Samm50/Sirt4/Timm10/Timm13/Timm17a/Timm22/Timm23/Timm44/Tomm22/Tomm5	18
P28_acquired_H3K18la	GO:0000722	telomere maintenance via recombination	7/1802	14/16284	0.000340537	0.0233357	0.0224509	Rad50/Rad51/Rad51c/Rad51d/Smc5/Tep1/Terf2	7
P28_acquired_H3K18la	GO:0072711	cellular response to hydroxyurea	6/1802	11/16284	0.000513617	0.0324648	0.0312339	Blm/Nsmce3/Rad51/Rnf4/Spidr/Timeless	6
P28_acquired_H3K18la	GO:0006401	RNA catabolic process	43/1802	233/16284	0.000517393	0.0324648	0.0312339	Ago3/Cacng7/Cnot10/Cnot2/Cnot6/Cnot9/Csdc2/Dcp1b/Dcp2/Dcps/Dhx34/Drosha/Exosc2/Exosc7/Fastkd3/Fen1/Fxr1/Fxr2/Gspt2/Larp1/Lsm1/Mettl14/Mettl16/Mtrex/Naf1/Nbas/Ncbp1/Nrde2/Nudt12/Nudt16/Pan3/Pde12/Pelo/Smg8/Ssb/Syncrip/Tbrg4/Traf2/Tut7/Ybx1/Zc3h18/Zcchc17/Zcchc7	43
