# Supplementary material for: Aerobic glycolysis and lactate regulate histone H3K18Lactylation occupancy to fine-tune gene expression in developing and mature retina
Source: bioRxiv. 2025 Apr 20:2025.04.17.649437. Preprint. [Version 1] doi: 10.1101/2025.04.17.649437 (PMC12190749; doi:10.1101/2025.04.17.649437)
Supplement: Supplement 2 — Table S1. KLa peptide mass spectrometry results, related to Figure 2B Table S2-S4. FGE results from H3K18La binding in promoter, enhancer, and gene body, related to Figure S1B Table S5. FGE results from dynamic active histone mark (H3K4me3 and H3K27Ac) co-occupancy with H3K18La, related to Figure 4H Table S6. FGE results from H3K18La peaks unique to retina, related to Figure 4J Table S7. Differential binding analysis results, related to Figure 2B Table S8. FGE results from H3K18La peak quantitation correlated with RNA-seq expression, related to Figure S2F Table S9. FGE results from dynamic active histone mark (H3K4me3 and H3K27Ac) co-occupancy with H3K18La with positive correlation to RNA-seq, related to Figure 2E Table S10. RNA-seq differential expression analysis results related to Figure 3F Table S11-S19. TF motif analysis, related to Figure S4 [file media-2.zip › Table S6.xlsx]

## Sheet: Sheet1
Cluster	ID	Description	GeneRatio	BgRatio	pvalue	p.adjust	qvalue	geneID	Count
RETINA	GO:0007600	sensory perception	142/2296	370/12522	3.11443e-20	1.69332e-16	1.59459e-16	Ace/Adcy3/Adora1/Adra2a/Ano1/Arr3/Asic2/Asic3/Atp2b2/Atp6v1b1/Atp8a2/Bace1/Bfsp2/Btbd9/Cabp1/Cabp4/Cacnb4/Cckbr/Cdh23/Cep250/Cfap69/Chd7/Chrna4/Chrna5/Chrnb2/Cnga3/Cngb3/Cntn5/Col11a2/Col2a1/Cplx3/Cplx4/Crb1/Crx/Cryba2/Crybb3/Crybg3/Dcdc2a/Dlg2/Dll4/Drd2/Ephb1/Eps8l2/Espn/Gabrb2/Gabrb3/Gjb2/Gjb6/Gjd2/Gnal/Gnat1/Gnat2/Gng13/Grin1/Grk1/Guca1a/Guca1b/Gucy2e/Gucy2f/Homer2/Impg1/Impg2/Kcnj10/Kcnk4/Kcn…	142
RETINA	GO:0050804	modulation of chemical synaptic transmission	144/2296	405/12522	4.80315e-17	6.52869e-14	6.14804e-14	Adcy1/Adora1/Adora2b/Adra2a/Anapc2/App/Atp2a2/Atp2b2/Bace1/Baiap2/Bcr/Brsk1/Btbd9/Cacna2d2/Cacnb4/Cacng3/Cacng7/Camk2b/Car2/Car7/Cbln1/Cckbr/Celf4/Cfl1/Chrd/Chrm2/Chrna4/Chrna5/Chrnb2/Clstn1/Clstn2/Cntnap2/Cplx1/Cplx2/Cplx3/Cplx4/Ctnnd2/Cux2/Dcc/Dgkb/Dgke/Dlgap1/Dlgap2/Dlgap3/Dnm1/Drd2/Drd4/Dtnbp1/Ephb1/Erc2/Fam107a/Fgf14/Fmr1/Frrs1l/Gnai1/Gnal/Gria1/Gria2/Gria4/Grid1/Grin1/Grip2/Grm2/Hras/Igsf11…	144
RETINA	GO:0009583	detection of light stimulus	30/2296	43/12522	2.0226e-13	1.71857e-10	1.61837e-10	Asic2/Atp8a2/Cabp4/Cacnb4/Cep250/Crb1/Fech/Gnat1/Gnat2/Gngt1/Grk1/Guca1a/Guca1b/Gucy2f/Irx6/Opn1mw/Opn1sw/Opn4/Pcare/Pde6b/Pde6c/Prph2/Rcvrn/Reep6/Rgr/Rho/Rrh/Slc24a2/Slc24a4/Tulp1	30
RETINA	GO:0007156	homophilic cell adhesion via plasma membrane adhesion molecules	40/2296	69/12522	2.21262e-13	1.71857e-10	1.61837e-10	Amigo1/Amigo2/Cadm1/Cadm2/Cadm3/Cdh12/Cdh13/Cdh20/Cdh22/Cdh23/Cdh24/Cdh4/Cdh7/Cdhr5/Celsr2/Clstn1/Clstn2/Cntn5/Cntn6/Dsc2/Dscam/Dscaml1/Fat3/Igsf11/Igsf21/Igsf9/Igsf9b/L1cam/Nectin1/Pcdh1/Pcdh10/Pcdh15/Pcdh20/Pcdh8/Plxnb2/Prtg/Ret/Sdk1/Tenm3/Vstm2l	40
RETINA	GO:0009581	detection of external stimulus	48/2296	94/12522	6.11612e-13	3.69482e-10	3.47939e-10	Adora1/Ano1/Asic2/Asic3/Atp2b2/Atp8a2/Bace1/Cabp4/Cacnb4/Cep250/Chrna5/Crb1/Ephb1/Fech/Gnat1/Gnat2/Gngt1/Grk1/Guca1a/Guca1b/Gucy2f/Irx6/Kcnk4/Mmp24/Ngfr/Ntsr1/Opn1mw/Opn1sw/Opn4/Pawr/Pcare/Pcdh15/Pde6b/Pde6c/Pkdrej/Prph2/Prrxl1/Rcvrn/Reep6/Rest/Rgr/Rho/Rrh/Scn1a/Slc12a2/Slc24a2/Slc24a4/Tulp1	48
RETINA	GO:0009582	detection of abiotic stimulus	48/2296	94/12522	6.11612e-13	3.69482e-10	3.47939e-10	Adora1/Ano1/Asic2/Asic3/Atp2b2/Atp8a2/Bace1/Cabp4/Cacnb4/Cep250/Chrna5/Crb1/Ephb1/Fech/Gnat1/Gnat2/Gngt1/Grk1/Guca1a/Guca1b/Gucy2f/Irx6/Kcnk4/Mmp24/Ngfr/Ntsr1/Opn1mw/Opn1sw/Opn4/Pawr/Pcare/Pcdh15/Pde6b/Pde6c/Pkdrej/Prph2/Prrxl1/Rcvrn/Reep6/Rest/Rgr/Rho/Rrh/Scn1a/Slc12a2/Slc24a2/Slc24a4/Tulp1	48
RETINA	GO:0050808	synapse organization	128/2296	392/12522	3.45305e-12	1.87742e-09	1.76796e-09	Ache/Adgrb2/Adgrb3/Amigo1/Amigo2/Amigo3/Anapc2/Ank3/App/Arhgap44/Arhgef15/Asic2/Atp2b2/Baiap2/Bsn/C1ql3/Cabp1/Cacna2d2/Cacnb4/Cadm1/Camk2b/Cbln1/Cdk5r1/Cdkl5/Cfl1/Chrd/Chrnb2/Clstn1/Clstn2/Cntn5/Cntnap2/Ctnna2/Ctnnb1/Ctnnd2/Cux2/Dgkb/Dip2a/Dlg5/Dlgap3/Drd2/Dtnbp1/Efnb2/Elfn1/Ephb1/Erc2/Farp1/Fgf13/Fmr1/Frrs1l/Fzd9/Gabra1/Gabrb2/Gabrb3/Gabrg2/Gpm6a/Grin1/Grip2/Igsf21/Igsf9/Igsf9b/Iqsec3/Itga3/Itpk…	128
RETINA	GO:0016079	synaptic vesicle exocytosis	51/2296	115/12522	1.01255e-10	4.84887e-08	4.56616e-08	Adcy1/Adora2b/Adra2a/Atp2a2/Bace1/Cacnb4/Cadps/Chrm2/Chrna4/Chrna5/Chrnb2/Cplx1/Cplx2/Cplx3/Cplx4/Doc2b/Drd2/Drd4/Dtnbp1/Erc2/Fmr1/Kcnh1/Ncs1/Nr3c2/Otof/Pclo/Prkca/Prrt2/Rims1/Rims4/Slc4a8/Snap25/Snapin/Sptbn2/Stx2/Stx3/Stxbp5/Stxbp5l/Sv2a/Synj1/Syt1/Syt2/Syt4/Syt5/Syt6/Syt7/Syt9/Trim9/Unc13a/Unc13b/Unc13c	51
RETINA	GO:0060041	retina development in camera-type eye	55/2296	129/12522	1.20797e-10	5.05211e-08	4.75756e-08	Ache/Arhgef15/Atoh7/Atp8a2/Bax/Bhlhe22/Cabp4/Casz1/Celf4/Chd7/Cnga3/Crb1/Crx/Dll1/Dll4/Dscam/Fat3/Gnat1/Gnat2/Gpm6a/Grk1/Impg2/Irx6/Lrp6/Megf11/Mfsd2a/Nectin1/Neurod1/Neurod4/Nr2e3/Pde6a/Pde6b/Pde6c/Pdgfra/Prox1/Prph2/Ptn/Rd3/Rho/Rp1/Rp1l1/Rpgrip1/Sdk1/Six3/Slc4a7/Smarcd3/Sox8/Thy1/Ttll5/Tub/Tulp1/Vax2/Vstm4/Vsx1/Vsx2	55
RETINA	GO:0042391	regulation of membrane potential	108/2296	335/12522	4.05705e-10	1.57558e-07	1.48372e-07	Abat/Adora1/Ank3/Ano1/App/Asic2/Atp1a1/Atp2a2/Bad/Baiap2/Bax/Bok/Cacna2d1/Cacnb4/Cbln1/Celf4/Chrna4/Chrna5/Chrnb2/Chrnb4/Cldn19/Cntnap2/Cux2/Cx3cl1/Dcdc2a/Dmd/Drd4/Dsc2/Ehd3/Fgf12/Fgf13/Fgf14/Fhl1/Fkbp1b/Fmr1/Gabra1/Gabra4/Gabrb2/Gabrb3/Gabrd/Gabrg2/Gabrg3/Gabrr3/Gjd2/Gria1/Grin1/Grip2/Hcn2/Hcn3/Hebp2/Igsf11/Igsf9b/Insyn1/Kcna5/Kcnb1/Kcnc2/Kcne1l/Kcne2/Kcne3/Kcnh1/Kcnh2/Kcnh5/Kcnj10/Kcnj11/Kcnk1/…	108
RETINA	GO:0051606	detection of stimulus	57/2296	144/12522	1.71435e-09	6.20596e-07	5.84412e-07	Adora1/Ano1/Asic2/Asic3/Atp2b2/Atp8a2/Bace1/Cabp4/Cacnb4/Cadm1/Casr/Cep250/Chrna5/Crb1/Ephb1/Fech/Gnat1/Gnat2/Gngt1/Grk1/Guca1a/Guca1b/Gucy2f/Irx6/Kcnk4/Kcnmb2/Mmp24/Ngfr/Ntsr1/Opn1mw/Opn1sw/Opn4/Pak1/Pawr/Pcare/Pcdh15/Pde6b/Pde6c/Pigr/Pkdrej/Prph2/Prrxl1/Rcvrn/Reep6/Rest/Rgr/Rho/Rrh/Ryr2/Scn1a/Slc12a2/Slc24a2/Slc24a4/Syt1/Tas1r2/Tulp1/Yap1	57
RETINA	GO:0007409	axonogenesis	115/2296	372/12522	1.82629e-09	6.20596e-07	5.84412e-07	Ache/Adcy1/Amigo1/Anapc2/Ank3/App/Arhgap35/Arhgef28/Artn/Atl1/Atoh7/Atp8a2/Auts2/Bhlhe22/Bmp7/Brsk1/Brsk2/Cdh4/Cdk5r1/Cdk5r2/Cdkl5/Chrnb2/Cntn1/Cntn4/Cntn5/Cntn6/Cntnap2/Crmp1/Ctnna2/Dab1/Dcc/Dip2b/Dock7/Drd2/Dscam/Dscaml1/Edn2/Efnb2/Epha10/Ephb1/Ephb6/Fezf1/Fgf13/Fgfr3/Foxd1/Fstl4/Fzd3/Gfra3/Grin1/Kifbp/L1cam/Lama5/Lgi1/Lgr4/Llgl1/Lmtk2/Lrp2/Lrp4/Lrrc4c/Lrtm2/Mag/Map6/Metrn/Mgll/Mt3/Myo5b/Ncam1/…	115
RETINA	GO:0099003	vesicle-mediated transport in synapse	76/2296	216/12522	2.2884e-09	7.31883e-07	6.89211e-07	Adcy1/Adora2b/Adra2a/Ap3b2/Ap3m2/Ap3s1/Atp2a2/Bace1/Brsk1/Bsn/Btbd9/Cacnb4/Cadps/Caly/Cdk5r1/Chrm2/Chrna4/Chrna5/Chrnb2/Clstn1/Cplx1/Cplx2/Cplx3/Cplx4/Ctnnb1/Dnajc6/Dnm1/Doc2b/Drd2/Drd4/Dtnbp1/Efnb2/Erc2/Fgf14/Fmr1/Grip2/Itsn2/Kcnh1/Mapk10/Myo5b/Ncs1/Nr3c2/Nrg1/Nsg1/Otof/Pacsin1/Pclo/Prkca/Prrt2/Rab3b/Rims1/Rims4/Slc17a7/Slc4a8/Snap25/Snapin/Sncb/Sptbn2/Stx2/Stx3/Stxbp5/Stxbp5l/Sv2a/Synj1/Syt1/Sy…	76
RETINA	GO:0006836	neurotransmitter transport	67/2296	184/12522	4.11853e-09	1.17855e-06	1.10984e-06	Adcy1/Adora2b/Adra2a/Atp2a2/Bace1/Brsk1/Cacnb4/Cadps/Chrm2/Chrna4/Chrna5/Chrnb2/Cplx1/Cplx2/Cplx3/Cplx4/Doc2b/Drd2/Drd4/Dtnbp1/Erc2/Fmr1/Kcnc3/Kcnh1/Kcnj10/Lin7a/Ncs1/Nos1/Nr3c2/Nrxn2/Otof/Pak1/Pclo/Prkca/Prrt2/Rab3b/Rims1/Rims4/Slc17a7/Slc1a2/Slc29a4/Slc30a1/Slc4a8/Slc6a11/Slc6a17/Slc6a7/Snap25/Snapin/Sptbn2/Stx2/Stx3/Stxbp5/Stxbp5l/Sv2a/Sv2b/Synj1/Syt1/Syt2/Syt4/Syt5/Syt6/Syt7/Syt9/Trim9/Unc13a…	67
RETINA	GO:0071805	potassium ion transmembrane transport	55/2296	140/12522	4.54619e-09	1.23588e-06	1.16382e-06	Abcc8/Amigo1/Ank3/Atp1a1/Atp4b/Fhl1/Hcn2/Hcn3/Kcna4/Kcna5/Kcna6/Kcnb1/Kcnb2/Kcnc1/Kcnc2/Kcnc3/Kcne1l/Kcne2/Kcne3/Kcng1/Kcng4/Kcnh1/Kcnh2/Kcnh5/Kcnip4/Kcnj10/Kcnj11/Kcnj3/Kcnj4/Kcnk1/Kcnk4/Kcnma1/Kcnn1/Kcnn3/Kcnq3/Kcns1/Kcnt1/Kcnv2/Lrrc38/Nalcn/Neto1/Neto2/Nr3c2/Rgs7/Slc12a2/Slc12a5/Slc12a8/Slc24a1/Slc24a2/Slc24a4/Slc9a1/Slc9a5/Slc9a7/Tmem175/Wnk2	55
RETINA	GO:0007602	phototransduction	18/2296	25/12522	6.64607e-09	1.52081e-06	1.43214e-06	Asic2/Cabp4/Gnat1/Gnat2/Gngt1/Grk1/Guca1a/Guca1b/Opn1mw/Opn1sw/Opn4/Pde6c/Rcvrn/Rgr/Rho/Rrh/Slc24a2/Slc24a4	18
RETINA	GO:0099643	signal release from synapse	57/2296	149/12522	7.55951e-09	1.52081e-06	1.43214e-06	Adcy1/Adora2b/Adra2a/Atp2a2/Bace1/Brsk1/Cacnb4/Cadps/Chrm2/Chrna4/Chrna5/Chrnb2/Cplx1/Cplx2/Cplx3/Cplx4/Doc2b/Drd2/Drd4/Dtnbp1/Erc2/Fmr1/Kcnc3/Kcnh1/Lin7a/Ncs1/Nr3c2/Nrxn2/Otof/Pak1/Pclo/Prkca/Prrt2/Rims1/Rims4/Slc30a1/Slc4a8/Snap25/Snapin/Sptbn2/Stx2/Stx3/Stxbp5/Stxbp5l/Sv2a/Synj1/Syt1/Syt2/Syt4/Syt5/Syt6/Syt7/Syt9/Trim9/Unc13a/Unc13b/Unc13c	57
RETINA	GO:0001505	regulation of neurotransmitter levels	70/2296	198/12522	7.78637e-09	1.52081e-06	1.43214e-06	Abat/Ache/Adcy1/Adora2b/Adra2a/Aldh5a1/Atp2a2/Bace1/Brsk1/Cacnb4/Cadps/Chrm2/Chrna4/Chrna5/Chrnb2/Cplx1/Cplx2/Cplx3/Cplx4/Dbh/Doc2b/Drd2/Drd4/Dtnbp1/Erc2/Fmr1/Hrh3/Kcnc3/Kcnh1/Kcnj10/Lin7a/Ncs1/Nos1/Nr3c2/Nrxn2/Otof/Pak1/Pclo/Prima1/Prkca/Prrt2/Rab3b/Rims1/Rims4/Slc17a7/Slc1a2/Slc29a4/Slc30a1/Slc4a8/Slc6a11/Snap25/Snapin/Sptbn2/Stx2/Stx3/Stxbp5/Stxbp5l/Sv2a/Synj1/Syt1/Syt2/Syt4/Syt5/Syt6/Syt7/Syt…	70
RETINA	GO:0007416	synapse assembly	56/2296	150/12522	2.79751e-08	4.75315e-06	4.47602e-06	Ache/Adgrb2/Adgrb3/Amigo1/Amigo2/Amigo3/App/Asic2/Bsn/Cadm1/Cbln1/Chrnb2/Clstn1/Clstn2/Cntn5/Cntnap2/Cux2/Dlg5/Efnb2/Ephb1/Farp1/Fgf13/Gabra1/Gabrb2/Gabrb3/Gabrg2/Gpm6a/Grin1/Lhfpl4/Lrfn1/Lrp4/Lrrc24/Lrrc4b/Lrrn1/Lrtm2/Mdga2/Nectin1/Negr1/Nptx1/Nptxr/Nrg1/Nrg2/Nrxn2/Ntng2/Oxt/Pclo/Plxnb1/Plxnb2/Prkca/Ptprd/Sdk1/Sema4a/Slitrk5/Slitrk6/Sptbn2/Stau2	56
RETINA	GO:0006813	potassium ion transport	59/2296	165/12522	7.26778e-08	1.19742e-05	1.12761e-05	Abcc8/Adora1/Amigo1/Ank3/Atp1a1/Atp4b/Drd2/Fhl1/Hcn2/Hcn3/Kcna4/Kcna5/Kcna6/Kcnb1/Kcnb2/Kcnc1/Kcnc2/Kcnc3/Kcne1l/Kcne2/Kcne3/Kcng1/Kcng4/Kcnh1/Kcnh2/Kcnh5/Kcnip4/Kcnj10/Kcnj11/Kcnj3/Kcnj4/Kcnk1/Kcnk4/Kcnma1/Kcnmb2/Kcnn1/Kcnn3/Kcnq3/Kcns1/Kcnt1/Kcnv2/Lrrc38/Nalcn/Neto1/Neto2/Nos1/Nr3c2/Rgs7/Slc12a2/Slc12a5/Slc12a8/Slc24a1/Slc24a2/Slc24a4/Slc9a1/Slc9a5/Slc9a7/Tmem175/Wnk2	59
RETINA	GO:0007186	G protein-coupled receptor signaling pathway	134/2296	487/12522	2.49877e-07	3.67184e-05	3.45776e-05	2610528A11Rik/Ada/Adcy1/Adcy2/Adcy3/Adgra2/Adgra3/Adgrb2/Adgrb3/Adm/Adora1/Adora2b/Adra2a/Alox8/Ano1/Apela/App/Arhgef12/Arr3/Avpr1b/Bcar1/Bdkrb2/Bhlha15/Camk2b/Car2/Cartpt/Casr/Cckbr/Ccr6/Ccr9/Cdk5r1/Celsr2/Chga/Chrm1/Chrm2/Crtc3/Cry1/Cx3cl1/Dgka/Dgkb/Dgke/Dgkg/Dnm1/Drd2/Drd4/Ecrg4/Edn2/Frmpd1/Fzd3/Fzd9/Gabbr2/Gas2l2/Gkap1/Glp1r/Gna13/Gnai1/Gnal/Gnao1/Gnat1/Gnat2/Gnaz/Gnb3/Gng10/Gng12/Gng13/Gng8/…	134
RETINA	GO:0050906	detection of stimulus involved in sensory perception	32/2296	72/12522	2.86244e-07	4.05613e-05	3.81964e-05	Adora1/Ano1/Asic2/Asic3/Atp2b2/Atp8a2/Bace1/Cacnb4/Cep250/Chrna5/Crb1/Ephb1/Gnat1/Gnat2/Gucy2f/Kcnk4/Mmp24/Ntsr1/Opn4/Pawr/Pcare/Pcdh15/Pigr/Prph2/Reep6/Rest/Rho/Scn1a/Slc12a2/Slc24a4/Tas1r2/Tulp1	32
RETINA	GO:0034329	cell junction assembly	98/2296	331/12522	2.94424e-07	4.05613e-05	3.81964e-05	Ace/Ache/Adgrb2/Adgrb3/Amigo1/Amigo2/Amigo3/App/Arvcf/Asic2/Bcr/Bsn/Cadm1/Camsap3/Cbln1/Cdh12/Cdh20/Cdh22/Cdh24/Cdh7/Cfl1/Cgn/Chrnb2/Cldn11/Cldn19/Cldn3/Cldn34c1/Cldn7/Clstn1/Clstn2/Cntn5/Cntnap2/Col16a1/Coro2b/Ctnnb1/Ctnnd2/Cux2/Dlg5/Efnb2/Ephb1/Fam107a/Farp1/Fgf13/Gabra1/Gabrb2/Gabrb3/Gabrg2/Gjb2/Gjb6/Gpbar1/Gpm6a/Grin1/Hopx/Ikbkb/Ldb1/Lhfpl4/Lrfn1/Lrp4/Lrrc24/Lrrc4b/Lrrn1/Lrtm2/Map4k4/Marveld3…	98
RETINA	GO:0031644	regulation of nervous system process	52/2296	144/12522	2.98409e-07	4.05613e-05	3.81964e-05	Abat/Adora1/App/Baiap2/Cartpt/Cbln1/Cckbr/Celf4/Chrna4/Chrna5/Chrnb2/Chrnb4/Cntnap2/Cux2/Dlgap1/Dlgap2/Dlgap3/Drd4/Fgf12/Fig4/Fmr1/Grin1/Grip2/Igsf11/Igsf9b/Kcnj10/Mag/Mgll/Ncam1/Neto1/Ngfr/Nos1/Nptx1/Nptx2/Nptxr/Ntsr1/Oxt/Pawr/Pclo/Prkcz/Rims1/Shank1/Shisa6/Slc8a3/Slc9a1/Tafa4/Tbc1d24/Tmem108/Tmem98/Unc13b/Wasf3/Zfp488	52
RETINA	GO:0006814	sodium ion transport	56/2296	164/12522	8.77531e-07	0.00010372	9.76731e-05	Ank3/Asic2/Asic3/Asic4/Atp1a1/Atp4b/Atp6v1b1/Catsper4/Cntn1/Commd3/Dmd/Drd2/Drd4/Fgf11/Fgf12/Fgf13/Fgf14/Fxyd4/Hcn2/Hcn3/Ikbkb/Kcne3/Kcnk1/Nalcn/Neto1/Neto2/Nkain3/Nos1/Pcsk9/Rangrf/Scn1a/Scn8a/Scnn1b/Scnn1g/Slc12a2/Slc17a4/Slc17a7/Slc20a1/Slc23a1/Slc24a1/Slc24a2/Slc24a4/Slc38a2/Slc4a10/Slc4a7/Slc4a8/Slc5a11/Slc5a2/Slc6a11/Slc6a17/Slc6a7/Slc8a3/Slc9a1/Slc9a5/Slc9a7/Wnk2	56
RETINA	GO:0009416	response to light stimulus	78/2296	254/12522	9.99113e-07	0.000115578	0.00010884	Abcc8/Agap3/App/Asic2/Atoh7/Atp8a2/B3gat1/B4galt2/Bax/Bmf/Brsk1/Cabp4/Cacnb4/Cep250/Cers1/Chrd/Chrnb2/Cntnap2/Crb1/Cry1/Cul4a/Dbh/Dcdc2a/Drd2/Ei24/Fbxl3/Fech/Fmr1/Gh/Gnat1/Gnat2/Gngt1/Grin1/Grk1/Guca1a/Guca1b/Gucy2f/Irx6/Kdm1a/Kras/Mapk10/Mapk8/Mc1r/Meis2/Mfap4/Mmp2/Mta1/N4bp1/Ndrg4/Neto1/Opn1mw/Opn1sw/Opn4/Pcare/Pde6b/Pde6c/Prkcd/Prph2/Rbm4/Rcvrn/Reep6/Rev1/Rgr/Rgs9/Rho/Rp1/Rrh/Sct/Slc1a2/Slc24a…	78
RETINA	GO:0051960	regulation of nervous system development	119/2296	433/12522	1.26086e-06	0.000139903	0.000131747	Abcc8/Ace/Ache/Adgrb2/Adgrb3/Amigo1/Amigo2/Amigo3/Anapc2/Asic2/Atf5/Baiap2/Bmp7/Bmpr1a/Brinp1/Camk2b/Casz1/Cbln1/Cdh4/Cdkl5/Chd7/Clstn1/Clstn2/Ctnnb1/Cux2/Cx3cl1/Daam2/Dab1/Dip2b/Dlg5/Dll1/Dll4/Dock7/Drd2/Dscam/Ephb1/Fezf1/Fgf13/Fgfr3/Fig4/Fmr1/Fstl4/Fzd3/Gh/Hes5/Hey2/Heyl/Itpka/Kdm1a/Kras/L1cam/Lrp2/Lrp4/Lrp6/Lrp8/Lrrc24/Lrrc4b/Lrrn1/Lrtm2/Mag/Map6/Mapk8/Metrn/Mfn1/Mt3/Myo5b/Ngfr/Nos1/Nrg1/Nsun5…	119
RETINA	GO:0035637	multicellular organismal signaling	39/2296	104/12522	3.04642e-06	0.000312517	0.000294296	Ank3/Cacna2d1/Cacnb4/Cacng3/Cacng7/Cartpt/Chrna4/Chrna5/Chrnb2/Chrnb4/Cldn19/Cntnap2/Dcdc2a/Dsc2/Ehd3/Fgf12/Fkbp1b/Fmr1/Gjd2/Gria1/Hcn2/Hcn3/Kcna5/Kcne1l/Kcne2/Kcne3/Kcnh2/Kcnma1/Kcnmb2/Mag/Myh14/Nfasc/Pak1/Pawr/Rangrf/Ryr2/Scn1a/Scn8a/Slc9a1	39
RETINA	GO:0045055	regulated exocytosis	67/2296	215/12522	3.25308e-06	0.000321582	0.000302832	Adcy1/Adora2b/Adra2a/Atp2a2/Bace1/Bcr/Cacnb4/Cadps/Cdk5r2/Chga/Chrm2/Chrna4/Chrna5/Chrnb2/Clnk/Cplx1/Cplx2/Cplx3/Cplx4/Doc2b/Drd2/Drd4/Dtnbp1/Erc2/Fmr1/Gab2/Gata2/Kcnb1/Kcnh1/Ncs1/Nppc/Nr3c2/Otof/Pclo/Pdpk1/Pex5l/Pou5f1/Prkca/Prrt2/Rab27a/Rest/Rims1/Rims4/Slc4a8/Snap25/Snapin/Sptbn2/Stx2/Stx3/Stxbp5/Stxbp5l/Sv2a/Syngr1/Synj1/Syt1/Syt13/Syt2/Syt3/Syt4/Syt5/Syt6/Syt7/Syt9/Trim9/Unc13a/Unc13b/Unc13c	67
RETINA	GO:0099565	chemical synaptic transmission, postsynaptic	31/2296	76/12522	4.10669e-06	0.000391721	0.000368882	Abat/Adora1/App/Baiap2/Cbln1/Celf4/Chrna4/Cntnap2/Cux2/Cx3cl1/Drd4/Gabrb3/Grin1/Grip2/Igsf11/Igsf9b/Insyn1/Mapk8ip2/Neto1/Ngfr/Ntsr1/Pclo/Prkcz/Rims1/Sez6/Shank1/Slc17a7/Slc8a3/Tbc1d24/Tmem108/Unc13b	31
RETINA	GO:0050803	regulation of synapse structure or activity	66/2296	214/12522	5.66983e-06	0.000513781	0.000483826	Adgrb2/Adgrb3/Amigo1/Amigo2/Amigo3/Anapc2/App/Arhgap44/Arhgef15/Asic2/Baiap2/C1ql3/Camk2b/Cbln1/Cdk5r1/Cdkl5/Cfl1/Chrnb2/Clstn1/Clstn2/Ctnna2/Cux2/Dgkb/Dlg5/Drd2/Dtnbp1/Ephb1/Farp1/Fmr1/Gpm6a/Grin1/Igsf9/Itpka/Kif1a/Lhfpl4/Lrfn1/Lrfn2/Lrp4/Lrp8/Lrrc24/Lrrc4b/Lrrn1/Lrtm2/Mdga2/Mfn1/Myo5b/Nectin1/Negr1/Ngef/Nptx1/Nrg2/Ntng2/Oxt/Pcdh8/Prkca/Ptn/Ptprd/Rims4/Sema4a/Slc17a7/Slitrk5/Slitrk6/Stau2/Sybu/T…	66
RETINA	GO:0051952	regulation of amine transport	32/2296	81/12522	6.48218e-06	0.000577764	0.000544078	Abat/Adora1/Adora2b/Arg1/Cartpt/Chga/Chrna4/Chrnb2/Drd2/Dtnbp1/Grm2/Hrh3/Kcnb1/Npy5r/Ntsr1/Oxt/Pcp4/Rab3b/Slc12a2/Slc15a1/Slc43a2/Slc7a5/Sv2a/Syt1/Syt13/Syt2/Syt3/Syt4/Syt5/Syt6/Syt7/Syt9	32
RETINA	GO:0034765	regulation of ion transmembrane transport	99/2296	360/12522	9.49889e-06	0.00080696	0.000759911	Abcc8/Amigo1/Ank3/App/Arg1/Asic2/Atp4b/Bax/Cabp1/Cabp4/Cabp5/Cacna2d1/Cacna2d2/Cacna2d3/Cacnb4/Cacng3/Cacng7/Catsper4/Cfl1/Chd7/Chrna4/Clic6/Cx3cl1/Dmd/Drd2/Drd4/Ehd3/Fgf11/Fgf12/Fgf13/Fgf14/Fhl1/Fkbp1b/Fmr1/Fxyd4/Grin1/Hcn2/Hcn3/Ikbkb/Kcna4/Kcna5/Kcna6/Kcnb1/Kcnb2/Kcnc1/Kcnc2/Kcnc3/Kcne1l/Kcne2/Kcne3/Kcng1/Kcng4/Kcnh1/Kcnh2/Kcnh5/Kcnip4/Kcnj10/Kcnj11/Kcnj3/Kcnj4/Kcnk4/Kcnma1/Kcnq3/Kcns1/Kcnv2/Lr…	99
RETINA	GO:0001764	neuron migration	48/2296	144/12522	1.08999e-05	0.000911734	0.000858576	Acap3/Astn1/Auts2/Bax/Camk2b/Cdk5r1/Cdk5r2/Cdkl5/Celsr2/Ctnna2/Ctnnb1/Dab1/Dcc/Dcdc2a/Drd2/Fat3/Fezf1/Fgf13/Fzd3/Gas6/Gata2/Gfra3/Gpm6a/Gpr173/Igsf10/Itga3/Mapk8/Mdga2/Ndnf/Neo1/Neurod4/Nexmif/Nr2f2/Nrg1/Nrg3/Nsmf/Ntng1/Ntng2/Plxnb2/Pomgnt2/Prrxl1/Ptprz1/Scrt1/Sh3rf1/Shtn1/Tbc1d24/Unc5c/Unc5d	48
RETINA	GO:0050433	regulation of catecholamine secretion	22/2296	48/12522	1.11424e-05	0.000917899	0.000864382	Abat/Adora2b/Cartpt/Chga/Chrna4/Chrnb2/Drd2/Dtnbp1/Grm2/Hrh3/Kcnb1/Oxt/Pcp4/Syt1/Syt13/Syt2/Syt3/Syt4/Syt5/Syt6/Syt7/Syt9	22
RETINA	GO:0050807	regulation of synapse organization	64/2296	210/12522	1.19639e-05	0.000970863	0.000914257	Adgrb2/Adgrb3/Amigo1/Amigo2/Amigo3/Anapc2/App/Arhgap44/Arhgef15/Asic2/Baiap2/C1ql3/Camk2b/Cbln1/Cdk5r1/Cdkl5/Cfl1/Chrnb2/Clstn1/Clstn2/Ctnna2/Cux2/Dgkb/Dlg5/Drd2/Dtnbp1/Ephb1/Farp1/Fmr1/Gpm6a/Grin1/Igsf9/Itpka/Kif1a/Lhfpl4/Lrfn1/Lrfn2/Lrp4/Lrp8/Lrrc24/Lrrc4b/Lrrn1/Lrtm2/Mdga2/Mfn1/Myo5b/Nectin1/Negr1/Ngef/Nptx1/Nrg2/Ntng2/Oxt/Pcdh8/Prkca/Ptn/Ptprd/Rims4/Sema4a/Slitrk5/Slitrk6/Stau2/Tanc1/Zfp804a	64
RETINA	GO:1903305	regulation of regulated secretory pathway	46/2296	137/12522	1.33293e-05	0.00103925	0.000978657	Adcy1/Adora2b/Adra2a/Atp2a2/Bace1/Bcr/Cacnb4/Cadps/Cdk5r2/Chrm2/Chrna4/Chrna5/Chrnb2/Doc2b/Drd2/Drd4/Dtnbp1/Fmr1/Gab2/Gata2/Kcnb1/Kcnh1/Ncs1/Nppc/Nr3c2/Pdpk1/Pou5f1/Prkca/Rab27a/Rest/Rims1/Rims4/Slc4a8/Snapin/Stxbp5/Stxbp5l/Syt1/Syt13/Syt2/Syt3/Syt4/Syt5/Syt6/Syt7/Syt9/Trim9	46
RETINA	GO:0050890	cognition	76/2296	262/12522	1.38933e-05	0.00106391	0.00100188	Abcc8/Adcy1/Adcy3/Adgrb3/Adora1/App/B3gat1/B4galt2/Bace1/Brinp1/Brsk1/Btbd9/Camk2n1/Camk4/Chd7/Chrd/Chrm1/Chrna4/Chrnb2/Chst10/Cntnap2/Ctnnd2/Cux2/Dbh/Dcdc2a/Dgcr2/Drd2/Drd4/Fam107a/Fgf13/Foxo6/Fzd9/Gabrb3/Glp1r/Gria1/Grin1/Hrh3/Itga3/Kmt2b/Kras/Mapk8ip2/Meis2/Mfsd2a/Mgat3/Ncam1/Ndrg4/Neto1/Nptx2/Nrg1/Nrxn2/Nsun5/Ntsr1/Paip2/Pak1/Pak6/Prkca/Prkcz/Prrt1/Ptn/Ptprz1/Sct/Shank1/Shc3/Slc11a2/Slc12a5/S…	76
RETINA	GO:0030534	adult behavior	44/2296	132/12522	2.49581e-05	0.00183375	0.00172683	Abat/App/Atp6v1b1/Btbd9/Cacnb4/Cartpt/Cdh23/Chd7/Chrna4/Chrna5/Chrnb2/Chrnb4/Cntnap2/Dab1/Dbh/Drd2/Drd4/Fgf12/Fgf14/Gabrg2/Grin1/Grm2/Homer2/Kcnj10/Kcnma1/Nos1/Nrxn2/Ntsr1/Pbx3/Pcdh15/Scn1a/Scn8a/Sdk1/Sez6/Sez6l/Sez6l2/Shank1/Slc1a2/Slitrk5/Slitrk6/Sptbn2/Tmod1/Tpgs1/Unc79	44
RETINA	GO:0019226	transmission of nerve impulse	26/2296	64/12522	2.62455e-05	0.00187759	0.00176812	Ank3/Cacnb4/Cacng3/Cacng7/Cartpt/Chrna4/Chrna5/Chrnb2/Chrnb4/Cldn19/Cntnap2/Dcdc2a/Fgf12/Fkbp1b/Fmr1/Gjd2/Gria1/Kcnma1/Kcnmb2/Mag/Myh14/Nfasc/Pak1/Pawr/Scn1a/Scn8a	26
RETINA	GO:1901888	regulation of cell junction assembly	54/2296	174/12522	3.21137e-05	0.00221015	0.00208129	Ace/Adgrb2/Adgrb3/Amigo1/Amigo2/Amigo3/App/Asic2/Camsap3/Cbln1/Cfl1/Chrnb2/Cldn19/Cldn3/Clstn1/Clstn2/Cntnap2/Col16a1/Cux2/Dlg5/Ephb1/Fam107a/Farp1/Gpbar1/Grin1/Hopx/Ikbkb/Ldb1/Lhfpl4/Lrfn1/Lrrc24/Lrrc4b/Lrrn1/Lrtm2/Map4k4/Mdga2/Myoc/Nectin1/Negr1/Nptx1/Nrg2/Ntng2/Oxt/Prkca/Ptpra/Ptprd/Sema4a/Slitrk5/Slitrk6/Slk/Snai1/Stau2/Thy1/Tjp1	54
RETINA	GO:1901632	regulation of synaptic vesicle membrane organization	8/2296	10/12522	3.99406e-05	0.00261635	0.0024638	Cplx1/Cplx2/Cplx3/Prrt2/Syt1/Syt2/Syt7/Syt9	8
RETINA	GO:0035418	protein localization to synapse	28/2296	73/12522	4.54758e-05	0.00290885	0.00273925	Arhgap44/Asic2/Baiap2/Bsn/Cacng3/Cacng7/Clstn1/Cplx1/Dlg2/Dlgap1/Grin1/Grip2/Hras/Lgi1/Mapk10/Nphs1/Nptx1/Nptx2/Nptxr/Nrxn2/Nsg1/Pclo/Prkcz/Shank1/Snap25/Stau2/Stx3/Zdhhc2	28
RETINA	GO:0050767	regulation of neurogenesis	95/2296	357/12522	5.76436e-05	0.00356146	0.00335381	Abcc8/Ace/Ache/Amigo1/Anapc2/Atf5/Baiap2/Bmp7/Bmpr1a/Brinp1/Camk2b/Casz1/Cdh4/Cdkl5/Chd7/Ctnnb1/Cux2/Cx3cl1/Daam2/Dab1/Dip2b/Dll1/Dll4/Dock7/Drd2/Dscam/Fezf1/Fgf13/Fgfr3/Fmr1/Fstl4/Fzd3/Gh/Hes5/Hey2/Heyl/Itpka/Kdm1a/Kras/L1cam/Lrp2/Lrp4/Lrp8/Mag/Map6/Mapk8/Metrn/Mfn1/Mt3/Myo5b/Nos1/Nrg1/Pak1/Parp6/Plxnb1/Plxnb2/Plxnc1/Prox1/Prtg/Ptn/Ptpra/Ptprd/Ptprz1/Rassf10/Rest/Rnd2/Rnf112/Rtn4r/Sema3g/Sema4a/…	95
RETINA	GO:0021700	developmental maturation	71/2296	252/12522	7.36784e-05	0.00435424	0.00410037	Actl6b/Adgrb3/Aldh1a2/Anapc2/Ank3/App/Arhgef15/Bfsp1/Bfsp2/Bhlha15/Camk2b/Catsper4/Cbfb/Ccr6/Cdk5r1/Cdk5r2/Cdkn1c/Clstn1/Cntnap2/Ctnnb1/Dlg2/Fgfr3/Gata2/Gldn/Grin1/Grip2/Hba-x/Hes5/Ift80/Igsf21/Kcnb1/Kcnma1/Mmp2/Mreg/Myoc/Nfasc/Nppc/Nrg2/Pde3a/Phospho1/Plxnb1/Ptbp3/Ptprn/Rac3/Reck/Ret/Rflna/Rflnb/Ropn1/Runx2/Sez6/Sez6l/Sez6l2/Shank1/Six3/Slc17a7/Slc24a4/Snapin/Sox8/Sybu/Syt4/Tcp11/Tdrd5/Tssk3/Tus…	71
RETINA	GO:0007420	brain development	122/2296	484/12522	7.8014e-05	0.00452943	0.00426535	Ak8/Aldh1a2/Aldh1a3/Amigo1/Amigo2/Amigo3/App/Arhgap35/Arnt2/Atf5/Atp2b2/B4galt2/Bax/Bcr/Bhlhe22/Bmp7/Bmpr1a/Bptf/Cadm2/Cbln1/Ccdc85c/Cdk5r1/Cdk5r2/Celsr2/Cenpf/Cers1/Cfap43/Chd5/Chd7/Chrd/Chrnb2/Cited1/Cntn1/Cntnap2/Crtac1/Ctnna2/Ctnnb1/Cul5/Dab1/Dlg5/Dll1/Dock7/Drd2/Dscaml1/Ephb1/Epor/Fabp7/Faim2/Fezf1/Fgf13/Fgfr3/Foxj1/Fzd3/Gabrb3/Gas8/Gata2/Grin1/Hes5/Hprt/Irs2/Kdm1a/Kif1a/Kras/Ldb1/Llgl1/Lrp2…	122
RETINA	GO:1902476	chloride transmembrane transport	15/2296	31/12522	0.00013092	0.00697853	0.00657166	Ano1/Casr/Gabra1/Gabra4/Gabrb2/Gabrb3/Gabrd/Gabrg2/Gabrg3/Gabrr3/Slc12a2/Slc12a5/Slc12a8/Slc26a5/Slc4a8	15
RETINA	GO:0016048	detection of temperature stimulus	11/2296	19/12522	0.000135845	0.00717075	0.00675266	Adora1/Ano1/Asic3/Ephb1/Mmp24/Ngfr/Ntsr1/Opn4/Pawr/Prrxl1/Rho	11
RETINA	GO:0046530	photoreceptor cell differentiation	23/2296	59/12522	0.000159598	0.00816775	0.00769154	Cabp4/Casz1/Cnga3/Crb1/Fscn2/Gnat1/Gnat2/Gngt1/Grk1/Mfsd2a/Nr2e3/Otx2/Pcare/Pde6c/Prph2/Ptn/Rp1/Rp1l1/Rpgrip1/Slc4a7/Sox8/Thy1/Tulp1	23
RETINA	GO:0051588	regulation of neurotransmitter transport	35/2296	105/12522	0.000162243	0.00816775	0.00769154	Adcy1/Adora2b/Adra2a/Atp2a2/Bace1/Cacnb4/Chrm2/Chrna4/Chrna5/Chrnb2/Cplx1/Cplx2/Cplx3/Cplx4/Drd2/Drd4/Dtnbp1/Fmr1/Kcnc3/Kcnh1/Ncs1/Nos1/Nr3c2/Prkca/Rab3b/Rims1/Rims4/Slc30a1/Slc4a8/Snapin/Stxbp5/Stxbp5l/Syt1/Syt4/Unc13a	35
RETINA	GO:0007626	locomotory behavior	53/2296	180/12522	0.000174785	0.00871839	0.00821007	Abat/Abca2/Aldh1a3/App/Astn1/Atp2b2/B4galt2/Btbd9/Cacnb4/Cdh23/Chd7/Chrna4/Chrnb2/Chrnb4/Cntn1/Cntnap2/Dab1/Dbh/Drd2/Drd4/Dscam/Espn/Fgf12/Fgf14/Fig4/Gnao1/Grin1/Hprt/Kcnj10/Kcnma1/Lsamp/Mapk10/Mta1/Negr1/Npas3/Npy1r/Nrg1/Ntsr1/Olfm2/Pak6/Pbx3/Pcdh15/Rasd2/Scn1a/Scn8a/Sez6/Sez6l/Sez6l2/Slc4a10/Slitrk6/Snap25/Sobp/Tmod1	53
RETINA	GO:0060284	regulation of cell development	116/2296	467/12522	0.00021925	0.0107393	0.0101132	Abcc8/Ace/Ache/Adgra2/Amigo1/Anapc2/Ap1ar/Atf5/Axin2/Bad/Baiap2/Bcar1/Bmp7/Bmpr1a/Brinp1/Camk2b/Casz1/Cdh4/Cdkl5/Chd7/Cib1/Ctnnb1/Cux2/Cx3cl1/Daam2/Dab1/Dip2b/Dll1/Dll4/Dock7/Drd2/Dscam/Fezf1/Fgf13/Fgfr3/Fmr1/Fstl4/Fzd3/Gh/Gpr68/Grip2/Hes5/Hey2/Heyl/Ikbkb/Itpka/Kdm1a/Kras/L1cam/Lrp2/Lrp4/Lrp6/Lrp8/Mag/Map6/Mapk8/Metrn/Mfn1/Mt3/Myo5b/Myoc/Nos1/Nppc/Nrg1/Pak1/Parp6/Pde3a/Plxnb1/Plxnb2/Plxnc1/Prox1/…	116
RETINA	GO:1903539	protein localization to postsynaptic membrane	19/2296	46/12522	0.000242338	0.0115217	0.0108499	Arhgap44/Cacng3/Cacng7/Clstn1/Cplx1/Dlg2/Grin1/Grip2/Hras/Lgi1/Mapk10/Nptx1/Nptx2/Nptxr/Nsg1/Prkcz/Snap25/Stx3/Zdhhc2	19
RETINA	GO:0055075	potassium ion homeostasis	13/2296	26/12522	0.0002437	0.0115217	0.0108499	Atp1a1/Atp4b/Atp6v1b1/Kcna5/Kcnh2/Kcnj10/Kcnma1/Nr3c2/Scnn1b/Slc12a2/Slc12a5/Slc12a8/Upk3a	13
RETINA	GO:0099500	vesicle fusion to plasma membrane	12/2296	23/12522	0.000253876	0.0118993	0.0112056	Cplx1/Cplx2/Cplx3/Prrt2/Snap25/Snapin/Stx2/Stx3/Syt1/Syt2/Syt7/Syt9	12
RETINA	GO:0007405	neuroblast proliferation	21/2296	54/12522	0.000316247	0.0143286	0.0134932	Acsl6/Ctnnb1/Cx3cl1/Dock7/Drd2/Fgf13/Fzd3/Fzd9/Gh/Hhip/Kdm1a/Lrp6/Mapk8/Neurod4/Plxnb2/Prox1/Ptn/Six3/Smarcd3/Vegfc/Vsx2	21
RETINA	GO:0031338	regulation of vesicle fusion	12/2296	24/12522	0.000423401	0.0182701	0.0172049	Cplx1/Cplx2/Cplx3/Doc2b/Prrt2/Syt1/Syt2/Syt3/Syt4/Syt7/Syt9/Trim9	12
RETINA	GO:0046676	negative regulation of insulin secretion	15/2296	34/12522	0.000464999	0.0191785	0.0180603	Abcc8/Adra2a/Chga/Drd2/Fkbp1b/Inhbb/Jagn1/Kcnb1/Kcnj11/Nos1/Pde1c/Pde4c/Rest/Srebf1/Stxbp5l	15
RETINA	GO:0048709	oligodendrocyte differentiation	26/2296	76/12522	0.000692684	0.0267101	0.0251528	Abca2/Cntn1/Cntnap2/Ctnnb1/Daam2/Dusp15/Eif2b4/Fgfr3/Hes5/Kcnj10/Mag/Neurod4/Nrg1/Nsun5/Otx2/Ptn/Ptpra/Ptprz1/Slc45a3/Slc8a3/Sox8/Suz12/Tmem98/Trp73/Wasf3/Zfp488	26
RETINA	GO:0099601	regulation of neurotransmitter receptor activity	19/2296	50/12522	0.000841859	0.0315668	0.0297263	App/Cacng3/Cacng7/Cfl1/Chrna4/Dlgap1/Dlgap2/Dlgap3/Mapk8ip2/Neto1/Neto2/Nptx1/Nptx2/Nptxr/Prrt1/Rgs9/Shank1/Shisa6/Shisa8	19
RETINA	GO:0009914	hormone transport	67/2296	254/12522	0.000869327	0.0323735	0.030486	Abat/Abcc8/Abcg1/Adm/Adora1/Adra2a/Ano1/Bad/Brsk2/C1qtnf12/Camk2n1/Cartpt/Casr/Cckbr/Chd7/Chga/Cpe/Cplx1/Cplx3/Cry1/Doc2b/Drd2/Ecrg4/Edn2/Fkbp1b/Foxd1/Glp1r/Glud1/Gpr27/Gpr68/Hnf4a/Ildr2/Inhbb/Irs2/Jagn1/Kcnb1/Kcnj11/Kdm5b/Lrp2/Myrip/Nell2/Neurod1/Nkx3-1/Nos1/Npy1r/Nrg1/Pclo/Pde1c/Pde4c/Pex5l/Ptprn/Rasl10b/Rbm4/Rest/Sct/Sidt2/Slc16a1/Slc7a5/Snap25/Srebf1/Stxbp4/Stxbp5l/Sybu/Syt7/Syt9/Tm7sf3/Trpv4	67
RETINA	GO:0010817	regulation of hormone levels	92/2296	370/12522	0.000912469	0.033749	0.0317812	Abat/Abcc8/Abcg1/Ace/Adm/Adora1/Adra2a/Aldh1a2/Aldh1a3/Ano1/Atp1a1/Bad/Brsk2/C1qtnf12/Camk2n1/Cartpt/Casr/Cckbr/Chd7/Chga/Chst10/Corin/Cpe/Cplx1/Cplx3/Cry1/Cyp26b1/Doc2b/Drd2/Ecrg4/Edn2/Fkbp1b/Foxd1/Gcnt4/Gfi1/Gh/Glp1r/Glud1/Gnb3/Gpr27/Gpr68/H2-Ke6/Hnf4a/Ildr2/Inhbb/Irs2/Jagn1/Kcnb1/Kcnj11/Kcnma1/Kdm5b/Lrp2/Myrip/Nell2/Neurod1/Nkx3-1/Nos1/Npy1r/Nrg1/Pclo/Pcsk1/Pcsk1n/Pcsk2/Pcsk5/Pde1c/Pde4c/Pdgfr…	92
RETINA	GO:0120316	sperm flagellum assembly	12/2296	26/12522	0.00105244	0.0373995	0.0352189	Cep131/Cfap206/Cfap43/Cfap69/Dzip1/Ift81/Klc3/Spag6/Tpgs1/Ttll1/Ttll5/Ube2b	12
RETINA	GO:0072148	epithelial cell fate commitment	7/2296	11/12522	0.00113996	0.0392277	0.0369406	Chrd/Dll1/Fgfr3/Neurod1/Nr2f2/Prox1/Sostdc1	7
RETINA	GO:0098739	import across plasma membrane	41/2296	141/12522	0.00117932	0.0399812	0.0376502	Acsl6/Arg1/Atp1a1/Atp4b/Cnga3/Folr1/Hcn2/Irs2/Kcne2/Kcnh2/Kcnj10/Kcnj11/Kcnj3/Kcnj4/Lrp2/Lrrc8e/Ntsr1/Pawr/Prkcd/Ramp3/Scnn1b/Scnn1g/Slc11a2/Slc12a2/Slc12a5/Slc12a8/Slc15a1/Slc1a2/Slc24a2/Slc24a4/Slc30a1/Slc43a2/Slc5a2/Slc7a5/Slc8a3/Slc9a1/Slc9a5/Slc9a7/Trpv4/Tspo2/Wnk2	41
RETINA	GO:0061311	cell surface receptor signaling pathway involved in heart development	11/2296	23/12522	0.00118118	0.0399812	0.0376502	Bmpr1a/Chrd/Ctnnb1/Dll1/Dll4/Hey2/Jag1/Lrp6/Mesp1/Snai1/Vangl2	11
RETINA	GO:0003208	cardiac ventricle morphogenesis	20/2296	55/12522	0.00118392	0.0399812	0.0376502	Bmpr1a/Chd7/Cpe/Ctnnb1/Dll4/Epor/Fgf9/Hey2/Heyl/Jag1/Lrp2/Mesp1/Myh7/Npy5r/Nrg1/Prox1/Rxra/Ryr2/Smarcd3/Tnni1	20
RETINA	GO:0003341	cilium movement	32/2296	103/12522	0.00119848	0.0402231	0.0378779	Adcy3/Ash1l/Camsap3/Catsper4/Ccdc63/Ccr6/Celsr2/Cep131/Cfap206/Cfap298/Cfap43/Cfap69/Dnaaf1/Dnah7b/Dync1h1/Dzip1/Gas2l2/Gas8/Ift81/Klc3/Ldhc/Nsun7/Prdm14/Ropn1/Spag6/Tekt1/Tekt5/Tpgs1/Ttll1/Ttll3/Ttll5/Ube2b	32
