# Supplementary material for: Aerobic glycolysis and lactate regulate histone H3K18Lactylation occupancy to fine-tune gene expression in developing and mature retina
Source: bioRxiv. 2025 Apr 20:2025.04.17.649437. Preprint. [Version 1] doi: 10.1101/2025.04.17.649437 (PMC12190749; doi:10.1101/2025.04.17.649437)
Supplement: Supplement 2 — Table S1. KLa peptide mass spectrometry results, related to Figure 2B Table S2-S4. FGE results from H3K18La binding in promoter, enhancer, and gene body, related to Figure S1B Table S5. FGE results from dynamic active histone mark (H3K4me3 and H3K27Ac) co-occupancy with H3K18La, related to Figure 4H Table S6. FGE results from H3K18La peaks unique to retina, related to Figure 4J Table S7. Differential binding analysis results, related to Figure 2B Table S8. FGE results from H3K18La peak quantitation correlated with RNA-seq expression, related to Figure S2F Table S9. FGE results from dynamic active histone mark (H3K4me3 and H3K27Ac) co-occupancy with H3K18La with positive correlation to RNA-seq, related to Figure 2E Table S10. RNA-seq differential expression analysis results related to Figure 3F Table S11-S19. TF motif analysis, related to Figure S4 [file media-2.zip › Table S7.xlsx]

## Sheet: Sheet1
seqnames	start	end	width	strand	annotation	geneChr	geneStart	geneEnd	geneLength	geneStrand	geneId	transcriptId	transcriptBiotype	distanceToTSS	flank_txIds	flank_geneIds	flank_gene_distances	SYMBOL	logFC.P10vsP4	logFC.P28vsP4	logCPM	F	PValue	qvalue	FDR	P4_FPKM_mean	P10_FPKM_mean	P28_FPKM_mean
1	3015077	3015484	408	*	Distal Intergenic	19	3073253	3074322	1070	1	ENSMUSG00000102693	ENSMUST00000193812	TEC	-57769	NA	NA	NA	4933401J01Rik	-4.29384	-3.03401	-0.872235	2.83236	0.0834047	0.0221445	0.13215	1.2881	0	0.214342
1	3325412	3325659	248	*	Intron (ENSMUST00000070533/ENSMUSG00000051951, intron 2 of 2)	19	3214482	3671498	457017	2	ENSMUSG00000051951	ENSMUST00000070533	protein_coding	345839	ENSMUST00000070533	ENSMUSG00000051951	0	Xkr4	-4.85409	-0.0727875	0.189998	1.25426	0.285288	0.0593174	0.353983	3.32222	0	3.24777
1	3670605	3672470	1866	*	Promoter	19	3214482	3671498	457017	2	ENSMUSG00000051951	ENSMUST00000070533	protein_coding	0	ENSMUST00000070533	ENSMUSG00000051951	0	Xkr4	0.74218	0.0608514	3.06527	1.27253	0.280123	0.0584399	0.348747	3.75228	6.2822	3.87134
1	3839020	3839480	461	*	Distal Intergenic	19	3783876	3783933	58	2	ENSMUSG00000088333	ENSMUST00000157708	snRNA	-55087	NA	NA	NA	Gm27396	1.06224	-2.48	-0.408525	5.80922	0.00385765	0.0018331	0.0109392	1.63282	2.56505	0.294199
1	4097975	4098438	464	*	Intron (ENSMUST00000208660/ENSMUSG00000025900, intron 24 of 29)	19	3999557	4409241	409685	2	ENSMUSG00000025900	ENSMUST00000208660	protein_coding	310803	ENSMUST00000208660	ENSMUSG00000025900	0	Rp1	-4.85407	-1.25031	-0.319886	1.47942	0.237177	0.0511742	0.305388	1.62226	0	0.737305
1	4228246	4228578	333	*	Exon (ENSMUST00000208660/ENSMUSG00000025900, exon 14 of 30)	19	3999557	4409241	409685	2	ENSMUSG00000025900	ENSMUST00000208660	protein_coding	180663	ENSMUST00000208660	ENSMUSG00000025900	0	Rp1	-4.29384	-1.91982	-0.722662	1.58049	0.2401	0.0515221	0.307464	1.57822	0	0.385666
1	4354518	4354938	421	*	Intron (ENSMUST00000027032/ENSMUSG00000025900, intron 1 of 3)	19	3999557	4409241	409685	2	ENSMUSG00000025900	ENSMUST00000208660	protein_coding	54303	ENSMUST00000208660;ENSMUST00000208793;ENSMUST00000027032	ENSMUSG00000025900;ENSMUSG00000025900;ENSMUSG00000025900	0;0;0	Rp1	1.38753	1.51398	1.62904	2.16547	0.114697	0.0285821	0.170567	2.66574	7.09694	6.86407
1	4357315	4357902	588	*	Intron (ENSMUST00000027032/ENSMUSG00000025900, intron 1 of 3)	19	3999557	4409241	409685	2	ENSMUSG00000025900	ENSMUST00000208660	protein_coding	51339	ENSMUST00000208660;ENSMUST00000208793;ENSMUST00000027032	ENSMUSG00000025900;ENSMUSG00000025900;ENSMUSG00000025900	0;0;0	Rp1	0.492418	1.5511	2.09399	3.74329	0.023677	0.0081139	0.0484206	2.68136	3.54617	7.19882
1	4360251	4360892	642	*	Promoter	19	4344146	4360314	16169	2	ENSMUSG00000025900	ENSMUST00000027032	protein_coding	0	ENSMUST00000208660;ENSMUST00000208793;ENSMUST00000027032;ENSMUST00000194382	ENSMUSG00000025900;ENSMUSG00000025900;ENSMUSG00000025900;ENSMUSG00000104123	0;0;0;0	Rp1	2.48275	2.54519	3.00071	10.2505	3.535e-05	3.34802e-05	0.000199797	2.45583	13.7836	14.1028
1	4383310	4384031	722	*	Intron (ENSMUST00000208660/ENSMUSG00000025900, intron 1 of 29)	19	3999557	4409241	409685	2	ENSMUSG00000025900	ENSMUST00000208660	protein_coding	25210	ENSMUST00000208660;ENSMUST00000208793	ENSMUSG00000025900;ENSMUSG00000025900	0;0	Rp1	2.32155	2.96266	4.1977	23.8966	4.19223e-11	1.53948e-10	9.18703e-10	4.26884	20.0578	33.375
1	4390335	4391459	1125	*	Intron (ENSMUST00000208660/ENSMUSG00000025900, intron 1 of 29)	19	3999557	4409241	409685	2	ENSMUSG00000025900	ENSMUST00000208660	protein_coding	17782	ENSMUST00000208660;ENSMUST00000208793	ENSMUSG00000025900;ENSMUSG00000025900	0;0	Rp1	0.572696	2.04941	2.68247	8.33815	0.000239256	0.000175721	0.00104863	1.66667	1.75184	6.33773
1	4412396	4412844	449	*	Distal Intergenic	19	4290846	4409241	118396	2	ENSMUSG00000025900	ENSMUST00000208793	retained_intron	-3155	ENSMUST00000208660;ENSMUST00000208793	ENSMUSG00000025900;ENSMUSG00000025900	0;0	Rp1	1.04997	2.27302	1.83335	5.14464	0.00583098	0.00258456	0.0154236	1.83499	2.63361	8.48386
1	4491890	4492253	364	*	Exon (ENSMUST00000027035/ENSMUSG00000025902, exon 5 of 5)	19	4491390	4497354	5965	2	ENSMUSG00000025902	ENSMUST00000192650	protein_coding	5101	ENSMUST00000192650;ENSMUST00000195555;ENSMUST00000027035;ENSMUST00000192913;ENSMUST00000116652;ENSMUST00000191647;ENSMUST00000191939;ENSMUST00000192505;ENSMUST00000193450	ENSMUSG00000025902;ENSMUSG00000025902;ENSMUSG00000025902;ENSMUSG00000025902;ENSMUSG00000025902;ENSMUSG00000025902;ENSMUSG00000025902;ENSMUSG00000025902;ENSMUSG00000104238	0;0;0;0;0;0;0;0;-4298	Sox17	0.0845341	0.558753	0.217311	0.202906	0.816355	0.141689	0.845545	1.44381	1.08287	2.16718
1	4492719	4493720	1002	*	Promoter	19	4492457	4493604	1148	2	ENSMUSG00000025902	ENSMUST00000192505	retained_intron	0	ENSMUST00000192650;ENSMUST00000195555;ENSMUST00000027035;ENSMUST00000192913;ENSMUST00000116652;ENSMUST00000191647;ENSMUST00000191939;ENSMUST00000192505;ENSMUST00000193450;ENSMUST00000194935	ENSMUSG00000025902;ENSMUSG00000025902;ENSMUSG00000025902;ENSMUSG00000025902;ENSMUSG00000025902;ENSMUSG00000025902;ENSMUSG00000025902;ENSMUSG00000025902;ENSMUSG00000104238;ENSMUSG00000104238	0;0;0;0;0;0;0;0;-2831;-3754	Sox17	-1.0672	-0.562686	1.07985	0.582375	0.558571	0.103029	0.614836	2.39576	0.786753	1.72259
1	4571430	4572328	899	*	Distal Intergenic	19	4583129	4586252	3124	2	ENSMUSG00000104328	ENSMUST00000195771	lincRNA	13924	NA	NA	NA	Gm37323	-0.0561244	-0.871532	1.21672	1.42022	0.241662	0.0518051	0.309152	3.33402	2.75786	1.94641
1	4615900	4616375	476	*	Distal Intergenic	19	4610471	4611406	936	1	ENSMUSG00000102735	ENSMUST00000192738	processed_pseudogene	5429	ENSMUST00000192738	ENSMUSG00000102735	5429	Gm7369	-4.85407	-2.13635	-0.576432	2.48828	0.0994857	0.0253968	0.151558	1.58136	0	0.312846
1	4722664	4723387	724	*	Promoter	19	4723277	4723379	103	2	ENSMUSG00000088000	ENSMUST00000157375	snRNA	0	ENSMUST00000157375	ENSMUSG00000088000	0	Gm25493	-5.57096	-2.85317	-0.419034	5.34132	0.00609702	0.00267269	0.0159496	1.86389	0	0.298175
1	4802279	4803285	1007	*	Distal Intergenic	19	4807788	4848410	40623	1	ENSMUSG00000025903	ENSMUST00000134384	nonsense_mediated_decay	-4503	ENSMUST00000134384;ENSMUST00000027036;ENSMUST00000150971;ENSMUST00000119612;ENSMUST00000137887;ENSMUST00000115529;ENSMUST00000131119;ENSMUST00000155020	ENSMUSG00000025903;ENSMUSG00000025903;ENSMUSG00000025903;ENSMUSG00000025903;ENSMUSG00000025903;ENSMUSG00000025903;ENSMUSG00000025903;ENSMUSG00000104217	0;0;0;0;0;0;0;0	Lypla1	2.30167	3.05951	3.88446	21.5776	4.26074e-10	1.26771e-09	7.56518e-09	2.1718	11.2497	19.3282
1	4807423	4808285	863	*	Promoter	19	4807788	4848410	40623	1	ENSMUSG00000025903	ENSMUST00000134384	nonsense_mediated_decay	0	ENSMUST00000134384;ENSMUST00000027036;ENSMUST00000150971;ENSMUST00000119612;ENSMUST00000137887;ENSMUST00000115529;ENSMUST00000131119;ENSMUST00000155020	ENSMUSG00000025903;ENSMUSG00000025903;ENSMUSG00000025903;ENSMUSG00000025903;ENSMUSG00000025903;ENSMUSG00000025903;ENSMUSG00000025903;ENSMUSG00000104217	0;0;0;0;0;0;0;0	Lypla1	-0.698934	2.53718	3.02444	17.3724	2.85476e-08	5.76729e-08	3.44169e-07	2.09018	1.50269	12.3738
1	4815140	4815398	259	*	Intron (ENSMUST00000027036/ENSMUSG00000025903, intron 2 of 8)	19	4807788	4848410	40623	1	ENSMUSG00000025903	ENSMUST00000134384	nonsense_mediated_decay	7352	ENSMUST00000134384;ENSMUST00000027036;ENSMUST00000150971;ENSMUST00000119612;ENSMUST00000137887;ENSMUST00000115529;ENSMUST00000131119;ENSMUST00000155020	ENSMUSG00000025903;ENSMUSG00000025903;ENSMUSG00000025903;ENSMUSG00000025903;ENSMUSG00000025903;ENSMUSG00000025903;ENSMUSG00000025903;ENSMUSG00000104217	0;0;0;0;0;0;0;0	Lypla1	0.0845341	1.26128	0.614207	1.24177	0.288873	0.0599525	0.357773	2.02914	1.52187	4.38824
1	4857448	4858678	1231	*	Promoter	19	4857814	4897905	40092	1	ENSMUSG00000033813	ENSMUST00000081551	protein_coding	0	ENSMUST00000081551;ENSMUST00000165720;ENSMUST00000155020	ENSMUSG00000033813;ENSMUSG00000033813;ENSMUSG00000104217	0;0;0	Tcea1	0.718746	0.992142	3.08548	2.624	0.0725137	0.019833	0.118356	3.61104	5.722	7.43813
1	4970241	4971339	1099	*	Promoter	19	4970857	4976820	5964	1	ENSMUSG00000085623	ENSMUST00000144339	antisense	0	ENSMUST00000118000;ENSMUST00000147158;ENSMUST00000002533;ENSMUST00000170566;ENSMUST00000156289;ENSMUST00000119256;ENSMUST00000144339	ENSMUSG00000002459;ENSMUSG00000002459;ENSMUSG00000002459;ENSMUSG00000002459;ENSMUSG00000002459;ENSMUSG00000002459;ENSMUSG00000085623	0;0;0;0;0;0;0	Gm16041	2.58267	3.52416	4.42013	33.2649	3.5844e-15	2.99627e-14	1.78805e-13	2.32625	13.1772	27.048
1	4975519	4975825	307	*	Exon (ENSMUST00000144339/ENSMUSG00000085623, exon 3 of 3)	19	4909576	5070285	160710	2	ENSMUSG00000002459	ENSMUST00000118000	protein_coding	94460	ENSMUST00000118000;ENSMUST00000147158;ENSMUST00000002533;ENSMUST00000170566;ENSMUST00000156289;ENSMUST00000119256;ENSMUST00000144339	ENSMUSG00000002459;ENSMUSG00000002459;ENSMUSG00000002459;ENSMUSG00000002459;ENSMUSG00000002459;ENSMUSG00000002459;ENSMUSG00000085623	0;0;0;0;0;0;0	Rgs20	0.0809353	2.76667	1.72348	7.54194	0.000530444	0.000348026	0.00207688	1.71188	1.28392	11.3353
1	5018382	5019146	765	*	Promoter	19	4910402	5018735	108334	2	ENSMUSG00000002459	ENSMUST00000119256	protein_coding	0	ENSMUST00000118000;ENSMUST00000147158;ENSMUST00000002533;ENSMUST00000170566;ENSMUST00000156289;ENSMUST00000119256	ENSMUSG00000002459;ENSMUSG00000002459;ENSMUSG00000002459;ENSMUSG00000002459;ENSMUSG00000002459;ENSMUSG00000002459	0;0;0;0;0;0	Rgs20	0.336633	1.39277	1.74136	2.65137	0.0705556	0.0194113	0.115839	1.67095	1.54574	4.27248
1	5082838	5083606	769	*	Promoter	19	5083080	5162529	79450	1	ENSMUSG00000033793	ENSMUST00000044369	protein_coding	0	ENSMUST00000192847;ENSMUST00000044369;ENSMUST00000194676;ENSMUST00000194301;ENSMUST00000194978;ENSMUST00000192029;ENSMUST00000192698;ENSMUST00000192142	ENSMUSG00000033793;ENSMUSG00000033793;ENSMUSG00000033793;ENSMUSG00000033793;ENSMUSG00000033793;ENSMUSG00000033793;ENSMUSG00000033793;ENSMUSG00000033793	0;0;0;0;0;0;0;0	Atp6v1h	-5.83013	0.869311	1.50028	4.53506	0.0107268	0.00424291	0.02532	2.05025	0	3.36701
1	5313575	5314033	459	*	Distal Intergenic	19	5307739	5310017	2279	1	ENSMUSG00000104046	ENSMUST00000193241	TEC	5836	ENSMUST00000193241	ENSMUSG00000104046	5836	Gm37567	-4.85407	-1.85893	-0.505821	2.12296	0.136058	0.0327448	0.195408	1.63993	0	0.449856
1	6213924	6215581	1658	*	Promoter	19	6214645	6276648	62004	1	ENSMUSG00000025907	ENSMUST00000027040	protein_coding	0	ENSMUST00000159906;ENSMUST00000160871;ENSMUST00000027040;ENSMUST00000162210;ENSMUST00000160062;ENSMUST00000191825;ENSMUST00000097832;ENSMUST00000159618	ENSMUSG00000025907;ENSMUSG00000025907;ENSMUSG00000025907;ENSMUSG00000025907;ENSMUSG00000025907;ENSMUSG00000090031;ENSMUSG00000090031;ENSMUSG00000090031	0;0;0;0;0;0;0;0	Rb1cc1	0.612161	1.50709	3.47224	7.3281	0.000656907	0.000416996	0.00248847	2.85279	4.31732	7.86522
1	6382758	6383188	431	*	Promoter	19	6382634	6383106	473	2	ENSMUSG00000102706	ENSMUST00000192950	processed_pseudogene	0	ENSMUST00000133144;ENSMUST00000192950;ENSMUST00000193588	ENSMUSG00000087247;ENSMUSG00000102706;ENSMUSG00000103355	0;0;2364	Gm7417	-0.485669	-3.45492	-0.282871	8.10691	0.000355939	0.000246401	0.00147042	3.6581	1.82906	0.228641
1	6729081	6730297	1217	*	Promoter	19	6730051	6860940	130890	1	ENSMUSG00000033740	ENSMUST00000043578	protein_coding	0	ENSMUST00000140079;ENSMUST00000131494;ENSMUST00000043578;ENSMUST00000139756;ENSMUST00000131467;ENSMUST00000150761;ENSMUST00000151281;ENSMUST00000139838	ENSMUSG00000033740;ENSMUSG00000033740;ENSMUSG00000033740;ENSMUSG00000033740;ENSMUSG00000033740;ENSMUSG00000033740;ENSMUSG00000033740;ENSMUSG00000033740	0;0;0;0;0;0;0;0	St18	-2.75213	-0.692281	1.54802	2.52704	0.0798967	0.0214734	0.128145	3.20954	0.74171	1.89187
1	6733543	6735037	1495	*	Promoter	19	6734870	6802688	67819	1	ENSMUSG00000033740	ENSMUST00000139838	protein_coding	0	ENSMUST00000140079;ENSMUST00000131494;ENSMUST00000043578;ENSMUST00000139756;ENSMUST00000131467;ENSMUST00000150761;ENSMUST00000151281;ENSMUST00000139838;ENSMUST00000163727	ENSMUSG00000033740;ENSMUSG00000033740;ENSMUSG00000033740;ENSMUSG00000033740;ENSMUSG00000033740;ENSMUSG00000033740;ENSMUSG00000033740;ENSMUSG00000033740;ENSMUSG00000033740	0;0;0;0;0;0;0;0;0	St18	-6.23929	0.528009	1.59565	4.25989	0.0141245	0.00535674	0.0319669	1.40615	0	1.85301
1	6744148	6744458	311	*	Intron (ENSMUST00000043578/ENSMUSG00000033740, intron 2 of 23)	19	6487231	6860934	373704	1	ENSMUSG00000033740	ENSMUST00000140079	protein_coding	256917	ENSMUST00000140079;ENSMUST00000131494;ENSMUST00000043578;ENSMUST00000139756;ENSMUST00000131467;ENSMUST00000150761;ENSMUST00000151281;ENSMUST00000139838;ENSMUST00000163727	ENSMUSG00000033740;ENSMUSG00000033740;ENSMUSG00000033740;ENSMUSG00000033740;ENSMUSG00000033740;ENSMUSG00000033740;ENSMUSG00000033740;ENSMUSG00000033740;ENSMUSG00000033740	0;0;0;0;0;0;0;0;0	St18	-4.29384	-1.57606	-0.6451	1.27948	0.309822	0.0634176	0.378451	1.68986	0	0.598058
1	6760560	6761152	593	*	Intron (ENSMUST00000043578/ENSMUSG00000033740, intron 4 of 23)	19	6487231	6860934	373704	1	ENSMUSG00000033740	ENSMUST00000140079	protein_coding	273329	ENSMUST00000140079;ENSMUST00000131494;ENSMUST00000043578;ENSMUST00000139756;ENSMUST00000131467;ENSMUST00000150761;ENSMUST00000151281;ENSMUST00000139838;ENSMUST00000163727	ENSMUSG00000033740;ENSMUSG00000033740;ENSMUSG00000033740;ENSMUSG00000033740;ENSMUSG00000033740;ENSMUSG00000033740;ENSMUSG00000033740;ENSMUSG00000033740;ENSMUSG00000033740	0;0;0;0;0;0;0;0;0	St18	-6.23775	-1.01772	0.628625	3.05245	0.047244	0.0140586	0.0838962	3.66504	0	1.64866
1	6927207	6928046	840	*	Distal Intergenic	19	6929759	6929788	30	1	ENSMUSG00000103282	ENSMUST00000191703	processed_pseudogene	-1713	ENSMUST00000194605;ENSMUST00000191703	ENSMUSG00000102135;ENSMUSG00000103282	10648;-1713	Gm37275	-1.19259	-2.85324	-0.360317	4.87004	0.00908447	0.00370948	0.0221367	1.6065	0.469242	0.177279
1	7088177	7089519	1343	*	Promoter	19	7088920	7173628	84709	1	ENSMUSG00000051285	ENSMUST00000061280	protein_coding	0	ENSMUST00000061280;ENSMUST00000182114;ENSMUST00000182306;ENSMUST00000182823	ENSMUSG00000051285;ENSMUSG00000051285;ENSMUSG00000051285;ENSMUSG00000051285	0;0;0;0	Pcmtd1	-0.445597	1.30195	4.17454	12.5881	3.41361e-06	4.24054e-06	2.53059e-05	6.94797	4.19406	17.3953
1	7580597	7581416	820	*	Distal Intergenic	19	7591646	7591931	286	1	ENSMUSG00000102320	ENSMUST00000195081	processed_pseudogene	-10230	NA	NA	NA	Gm37791	-6.23764	-2.33573	0.094107	6.17465	0.00208174	0.00109891	0.00655786	2.73726	0	0.712167
1	8395259	8395957	699	*	Intron (ENSMUST00000115484/ENSMUSG00000025909, intron 6 of 6)	19	8362678	9299878	937201	2	ENSMUSG00000025909	ENSMUST00000140302	nonsense_mediated_decay	903921	ENSMUST00000140302;ENSMUST00000140295;ENSMUST00000191683;ENSMUST00000132064;ENSMUST00000115488;ENSMUST00000115484;ENSMUST00000135046	ENSMUSG00000025909;ENSMUSG00000025909;ENSMUSG00000025909;ENSMUSG00000025909;ENSMUSG00000025909;ENSMUSG00000025909;ENSMUSG00000025909	0;0;0;0;0;0;0	Sntg1	-5.57096	-2.85331	-0.440541	5.36301	0.00609702	0.00267269	0.0159496	1.93055	0	0.11724
1	9298989	9300148	1160	*	Promoter	19	8362678	9299878	937201	2	ENSMUSG00000025909	ENSMUST00000140302	nonsense_mediated_decay	0	ENSMUST00000140302;ENSMUST00000134075;ENSMUST00000144593;ENSMUST00000140295;ENSMUST00000191683;ENSMUST00000132064;ENSMUST00000126083	ENSMUSG00000025909;ENSMUSG00000025909;ENSMUSG00000025909;ENSMUSG00000025909;ENSMUSG00000025909;ENSMUSG00000025909;ENSMUSG00000025909	0;0;0;0;0;0;-753	Sntg1	-0.231727	0.823763	1.31777	1.12078	0.326027	0.0659403	0.393506	1.10196	0.679592	2.06685
1	9535883	9536491	609	*	Distal Intergenic	19	9545408	9547455	2048	1	ENSMUSG00000061024	ENSMUST00000072079	protein_coding	-8917	NA	NA	NA	Rrs1	-5.25659	-2.02904	-0.397169	2.97666	0.0576478	0.0165425	0.098719	1.72593	0	0.201849
1	9545200	9545892	693	*	Promoter	19	9545408	9547455	2048	1	ENSMUSG00000061024	ENSMUST00000072079	protein_coding	0	ENSMUST00000144177;ENSMUST00000027044;ENSMUST00000130927;ENSMUST00000186467;ENSMUST00000190654;ENSMUST00000072079	ENSMUSG00000025911;ENSMUSG00000025911;ENSMUSG00000025911;ENSMUSG00000025911;ENSMUSG00000025911;ENSMUSG00000061024	0;0;0;0;0;0	Rrs1	0.663635	0.272071	1.5611	0.273028	0.761072	0.133502	0.796688	3.13617	4.88019	3.75763
1	9548493	9549042	550	*	Intron (ENSMUST00000027044/ENSMUSG00000025911, intron 1 of 12)	19	9547948	9577970	30023	1	ENSMUSG00000025911	ENSMUST00000144177	protein_coding	545	ENSMUST00000144177;ENSMUST00000027044;ENSMUST00000130927;ENSMUST00000186467;ENSMUST00000190654;ENSMUST00000072079	ENSMUSG00000025911;ENSMUSG00000025911;ENSMUSG00000025911;ENSMUSG00000025911;ENSMUSG00000025911;ENSMUSG00000061024	0;0;0;0;0;0	Adhfe1	-5.57096	-1.4225	-0.0233936	2.51617	0.0807697	0.0216696	0.129316	2.45356	0	0.703598
1	9578602	9579061	460	*	Intron (ENSMUST00000115480/ENSMUSG00000079671, intron 3 of 4)	19	9548119	9580673	32555	1	ENSMUSG00000025911	ENSMUST00000190654	nonsense_mediated_decay	30483	ENSMUST00000144177;ENSMUST00000027044;ENSMUST00000190654;ENSMUST00000145176;ENSMUST00000115480;ENSMUST00000121942	ENSMUSG00000025911;ENSMUSG00000025911;ENSMUSG00000025911;ENSMUSG00000079671;ENSMUSG00000079671;ENSMUSG00000081441	0;0;0;0;0;4054	Adhfe1	-1.19251	-3.19688	-0.4092	5.75336	0.0040721	0.00191509	0.0114285	2.77886	1.96231	0.294839
1	9601441	9602295	855	*	Promoter	19	9601199	9627143	25945	1	ENSMUSG00000067879	ENSMUST00000088666	protein_coding	242	ENSMUST00000088666;ENSMUST00000153239;ENSMUST00000148310;ENSMUST00000148585;ENSMUST00000145176;ENSMUST00000115480	ENSMUSG00000067879;ENSMUSG00000079671;ENSMUSG00000079671;ENSMUSG00000079671;ENSMUSG00000079671;ENSMUSG00000079671	0;0;0;0;0;0	Vxn	-5.82945	0.0030058	0.91556	2.32595	0.0976918	0.0251214	0.149915	1.84402	0	1.89706
1	9621143	9622281	1139	*	Intron (ENSMUST00000088666/ENSMUSG00000067879, intron 4 of 5)	19	9601199	9627143	25945	1	ENSMUSG00000067879	ENSMUST00000088666	protein_coding	19944	ENSMUST00000088666;ENSMUST00000153239;ENSMUST00000148310;ENSMUST00000148585;ENSMUST00000145176;ENSMUST00000115480	ENSMUSG00000067879;ENSMUSG00000079671;ENSMUSG00000079671;ENSMUSG00000079671;ENSMUSG00000079671;ENSMUSG00000079671	0;0;0;0;0;0	Vxn	-6.81828	-0.453743	1.38962	3.68486	0.0251015	0.00849006	0.0506654	2.76846	0	1.70411
1	9629458	9631038	1581	*	Promoter	19	9601018	9631175	30158	2	ENSMUSG00000079671	ENSMUST00000153239	antisense	137	ENSMUST00000088666;ENSMUST00000153239;ENSMUST00000148310;ENSMUST00000148585;ENSMUST00000145176;ENSMUST00000115480	ENSMUSG00000067879;ENSMUSG00000079671;ENSMUSG00000079671;ENSMUSG00000079671;ENSMUSG00000079671;ENSMUSG00000079671	0;0;0;0;0;0	2610203C22Rik	-0.41373	0.145188	2.09057	0.305974	0.736406	0.129912	0.775265	2.3269	1.24656	2.50429
1	9648360	9649945	1586	*	Distal Intergenic	19	9639255	9640582	1328	2	ENSMUSG00000099827	ENSMUST00000191209	lincRNA	-7778	NA	NA	NA	Gm29520	-1.3576	-1.63107	2.31755	8.29308	0.000250286	0.000182546	0.00108936	6.12503	2.70154	2.00039
1	9658598	9659630	1033	*	Distal Intergenic	19	9639255	9640582	1328	2	ENSMUSG00000099827	ENSMUST00000191209	lincRNA	-18016	NA	NA	NA	Gm29520	-0.134189	-0.12081	1.92229	0.0287197	0.971689	0.163662	0.97667	3.35458	2.78168	3.03489
1	9699471	9700916	1446	*	Promoter	19	9667415	9700209	32795	2	ENSMUSG00000025912	ENSMUST00000088658	protein_coding	0	ENSMUST00000088658;ENSMUST00000115468;ENSMUST00000188212	ENSMUSG00000025912;ENSMUSG00000025912;ENSMUSG00000025912	0;0;0	Mybl1	0.0941601	0.311795	1.81068	0.174995	0.839462	0.144842	0.864362	1.76802	2.06626	2.32953
1	9747945	9748650	706	*	Promoter	19	9718622	9748382	29761	2	ENSMUSG00000045210	ENSMUST00000057438	protein_coding	0	ENSMUST00000057438;ENSMUST00000181821;ENSMUST00000181358;ENSMUST00000191287;ENSMUST00000189431;ENSMUST00000207445;ENSMUST00000209020	ENSMUSG00000045210;ENSMUSG00000097893;ENSMUSG00000097893;ENSMUSG00000097893;ENSMUSG00000097893;ENSMUSG00000097893;ENSMUSG00000097893	0;0;0;0;0;0;0	Vcpip1	-0.709904	0.607214	1.54419	1.20943	0.298367	0.0616384	0.367834	2.55499	1.11661	4.04051
1	9798241	9798770	530	*	Promoter	19	9798107	9900843	102737	1	ENSMUSG00000025915	ENSMUST00000166384	protein_coding	134	ENSMUST00000166384;ENSMUST00000188782;ENSMUST00000168907;ENSMUST00000188625;ENSMUST00000188738;ENSMUST00000188298;ENSMUST00000063059	ENSMUSG00000025915;ENSMUSG00000025915;ENSMUSG00000025915;ENSMUSG00000025915;ENSMUSG00000025915;ENSMUSG00000025915;ENSMUSG00000046334	0;0;0;0;0;0;3783	Sgk3	-1.67028	-0.7247	0.676036	0.908006	0.403329	0.078898	0.470832	3.67205	0.743704	2.12031
1	9908360	9908813	454	*	Promoter	19	9908638	9922525	13888	1	ENSMUSG00000046101	ENSMUST00000052843	protein_coding	0	ENSMUST00000052843;ENSMUST00000171802;ENSMUST00000125294;ENSMUST00000140948;ENSMUST00000118098	ENSMUSG00000046101;ENSMUSG00000046101;ENSMUSG00000046101;ENSMUSG00000046101;ENSMUSG00000046101	0;0;0;0;0	Mcmdc2	0.0845341	0.249199	0.0497351	0.034133	0.966443	0.16287	0.971947	1.15759	0.868201	1.19624
1	9943705	9944653	949	*	Promoter	19	9941959	9944118	2160	2	ENSMUSG00000098234	ENSMUST00000182580	lincRNA	0	ENSMUST00000171802;ENSMUST00000125294;ENSMUST00000140948;ENSMUST00000183059;ENSMUST00000175437;ENSMUST00000182580;ENSMUST00000182742;ENSMUST00000182498;ENSMUST00000182819;ENSMUST00000182043	ENSMUSG00000046101;ENSMUSG00000046101;ENSMUSG00000046101;ENSMUSG00000046101;ENSMUSG00000093178;ENSMUSG00000098234;ENSMUSG00000098234;ENSMUSG00000098234;ENSMUSG00000098234;ENSMUSG00000098234	0;0;0;11585;-1156;0;0;0;-482;-808	Snhg6	0.099591	1.67722	2.52078	6.26303	0.00190566	0.00101952	0.00608411	2.14015	2.73303	7.28454
1	10008531	10009655	1125	*	Promoter	19	9968624	10009136	40513	2	ENSMUSG00000025916	ENSMUST00000027049	protein_coding	0	ENSMUST00000027049;ENSMUST00000130102;ENSMUST00000176398;ENSMUST00000155163;ENSMUST00000179194	ENSMUSG00000025916;ENSMUSG00000025916;ENSMUSG00000025916;ENSMUSG00000025916;ENSMUSG00000095780	0;0;0;0;262	Ppp1r42	2.81799	2.96163	4.02023	21.379	5.19642e-10	1.52055e-09	9.07407e-09	2.27249	15.5285	17.9535
1	10037504	10038273	770	*	Promoter	19	10033040	10038168	5129	2	ENSMUSG00000025917	ENSMUST00000150509	retained_intron	0	ENSMUST00000150509;ENSMUST00000188619;ENSMUST00000027050;ENSMUST00000191296;ENSMUST00000186528;ENSMUST00000139578;ENSMUST00000190155;ENSMUST00000190610;ENSMUST00000191012;ENSMUST00000071087;ENSMUST00000143606;ENSMUST00000191360;ENSMUST00000117415;ENSMUST00000191521;ENSMUST00000118263;ENSMUST00000122156;ENSMUST00000190063;ENSMUST00000119714;ENSMUST00000134716;ENSMUST00000155974	ENSMUSG00000025917;ENSMUSG00000025917;ENSMUSG00000025917;ENSMUSG00000025917;ENSMUSG00000025917;ENSMUSG00000025917;ENSMUSG00000025917;ENSMUSG00000056763;ENSMUSG00000056763;ENSMUSG00000056763;ENSMUSG00000056763;ENSMUSG00000056763;ENSMUSG00000056763;ENSMUSG00000056763;ENSMUSG00000056763;ENSMUSG00000056763;ENSMUSG00000056763;ENSMUSG00000056763;ENSMUSG00000056763;ENSMUSG00000056763	0;0;0;0;0;0;0;0;0;0;0;0;0;0;0;0;0;0;0;0	Cops5	1.18599	1.24959	2.68518	3.07499	0.0461913	0.0137991	0.0823474	3.70768	7.46358	8.54698
1	10185198	10185491	294	*	Intron (ENSMUST00000088615/ENSMUSG00000067851, intron 13 of 37)	19	10137571	10232670	95100	2	ENSMUSG00000067851	ENSMUST00000088615	protein_coding	47179	ENSMUST00000088615;ENSMUST00000131556	ENSMUSG00000067851;ENSMUSG00000067851	0;0	Arfgef1	0.0845341	-0.392066	-0.207813	0.105875	0.900138	0.153638	0.916853	1.78757	1.34069	1.53078
1	10231609	10233409	1801	*	Promoter	19	10137571	10232670	95100	2	ENSMUSG00000067851	ENSMUST00000088615	protein_coding	0	ENSMUST00000088615;ENSMUST00000131556	ENSMUSG00000067851;ENSMUSG00000067851	0;0	Arfgef1	0.448036	1.80186	3.35683	10.1068	4.08113e-05	3.80085e-05	0.00022682	2.04266	2.81675	6.9677
1	10458184	10458612	429	*	Intron (ENSMUST00000035577/ENSMUSG00000042501, intron 6 of 10)	19	10324720	10719945	395226	2	ENSMUSG00000042501	ENSMUST00000153695	nonsense_mediated_decay	261333	ENSMUST00000153695;ENSMUST00000035577	ENSMUSG00000042501;ENSMUSG00000042501	0;0	Cpa6	-0.475692	-2.13641	-0.511922	2.28629	0.116993	0.0289969	0.173042	1.75461	0.918795	0.191027
1	10804382	10804818	437	*	Promoter	19	10805281	10806522	1242	1	ENSMUSG00000100212	ENSMUST00000189483	processed_pseudogene	-463	ENSMUST00000189483	ENSMUSG00000100212	-463	Gm5522	-4.29384	-3.03402	-0.874202	2.83346	0.0834047	0.0221445	0.13215	1.20262	0	0.131737
1	10869080	10869556	477	*	Promoter	19	10868688	10869446	759	1	ENSMUSG00000100648	ENSMUST00000188013	processed_pseudogene	392	ENSMUST00000188013	ENSMUSG00000100648	0	Gm28659	-5.8289	-2.06861	-0.108452	4.23331	0.014505	0.00544301	0.0324817	3.1561	0	0.542037
1	10933412	10933770	359	*	Distal Intergenic	19	10921670	10921760	91	1	ENSMUSG00000088585	ENSMUST00000157960	snoRNA	11742	NA	NA	NA	Gm22963	-4.29384	0.558834	0.180104	1.41096	0.24391	0.0522025	0.311524	1.46392	0	2.15423
1	10993137	10994260	1124	*	Promoter	19	10993465	11303681	310217	1	ENSMUSG00000048960	ENSMUST00000027056	protein_coding	0	ENSMUST00000027056;ENSMUST00000190935	ENSMUSG00000048960;ENSMUSG00000048960	0;0	Prex2	-6.23882	0.0537361	1.25988	3.03954	0.0478582	0.014216	0.0848354	1.87027	0	1.80707
1	11414133	11414516	384	*	Promoter	19	11414269	11601621	187353	1	ENSMUSG00000057715	ENSMUST00000135014	protein_coding	0	ENSMUST00000048613;ENSMUST00000171690;ENSMUST00000150870;ENSMUST00000142117;ENSMUST00000141512;ENSMUST00000135014;ENSMUST00000137824;ENSMUST00000179089;ENSMUST00000194502	ENSMUSG00000057715;ENSMUSG00000057715;ENSMUSG00000057715;ENSMUSG00000057715;ENSMUSG00000057715;ENSMUSG00000057715;ENSMUSG00000057715;ENSMUSG00000057715;ENSMUSG00000103825	0;0;0;0;0;0;0;0;-2402	A830018L16Rik	-4.85407	0.131859	0.341236	1.40953	0.244259	0.052268	0.311915	1.96023	0	2.99261
1	11961300	11961896	597	*	Intron (ENSMUST00000048613/ENSMUSG00000057715, intron 12 of 13)	19	11414105	11975901	561797	1	ENSMUSG00000057715	ENSMUST00000048613	protein_coding	547195	ENSMUST00000048613;ENSMUST00000137824;ENSMUST00000179089	ENSMUSG00000057715;ENSMUSG00000057715;ENSMUSG00000057715	0;0;0	A830018L16Rik	-5.57094	-2.85316	-0.421587	5.34382	0.00609702	0.00267269	0.0159496	2.14117	0	0.311551
1	12041327	12041637	311	*	Distal Intergenic	19	12120960	12121832	873	1	ENSMUSG00000101610	ENSMUST00000187748	processed_pseudogene	-79323	NA	NA	NA	Gm7560	-5.25659	-3.99682	-0.707805	6.72336	0.00227428	0.00117658	0.0070214	3.37972	0	0.0658767
1	12146043	12146383	341	*	Distal Intergenic	19	12120960	12121832	873	1	ENSMUSG00000101610	ENSMUST00000187748	processed_pseudogene	25083	NA	NA	NA	Gm7560	0.0845341	-4.29384	-0.86957	5.85437	0.0058751	0.00259693	0.0154974	1.54119	1.1559	0
1	12228375	12229126	752	*	Distal Intergenic	19	12120960	12121832	873	1	ENSMUSG00000101610	ENSMUST00000187748	processed_pseudogene	107415	NA	NA	NA	Gm7560	-1.45055	-3.45497	-0.358612	7.30445	0.000864474	0.000527843	0.00314996	2.0966	0.524153	0.0817327
1	12287112	12287412	301	*	Distal Intergenic	19	12374936	12375042	107	1	ENSMUSG00000093864	ENSMUST00000179834	snRNA	-87524	NA	NA	NA	Gm22633	-4.29384	-3.03401	-0.872235	2.83236	0.0834047	0.0221445	0.13215	1.746	0	0.290537
1	12341853	12342449	597	*	Distal Intergenic	19	12374936	12375042	107	1	ENSMUSG00000093864	ENSMUST00000179834	snRNA	-32487	NA	NA	NA	Gm22633	-5.25659	-2.88258	-0.565329	4.52563	0.0149072	0.00553149	0.0330097	1.76063	0	0.165066
1	12465415	12465717	303	*	Distal Intergenic	19	12425986	12426106	121	1	ENSMUSG00000098555	ENSMUST00000183490	miRNA	39429	NA	NA	NA	Mir6341	-4.29384	-4.29384	-0.96531	4.87407	0.0150781	0.0055607	0.0331841	1.73448	0	0
1	12639286	12639710	425	*	Distal Intergenic	19	12655867	12656553	687	1	ENSMUSG00000098163	ENSMUST00000182390	processed_pseudogene	-16157	NA	NA	NA	Gm6216	-4.85409	-2.48002	-0.63393	2.97489	0.0652107	0.018257	0.10895	1.93861	0	0.31912
1	12692219	12693347	1129	*	Promoter	19	12692277	12861192	168916	1	ENSMUSG00000016918	ENSMUST00000177608	protein_coding	0	ENSMUST00000177608;ENSMUST00000180062;ENSMUST00000186051	ENSMUSG00000016918;ENSMUSG00000016918;ENSMUSG00000016918	0;0;0	Sulf1	-1.45838	-0.320171	2.04239	1.22825	0.292806	0.0606542	0.361961	3.93729	1.94817	3.32444
1	12704354	12704800	447	*	Intron (ENSMUST00000177608/ENSMUSG00000016918, intron 1 of 21)	19	12692277	12861192	168916	1	ENSMUSG00000016918	ENSMUST00000177608	protein_coding	12077	ENSMUST00000177608;ENSMUST00000180062;ENSMUST00000186051	ENSMUSG00000016918;ENSMUSG00000016918;ENSMUSG00000016918	0;0;0	Sulf1	-6.04768	-0.940334	0.526343	2.65091	0.0705885	0.0194179	0.115879	4.0354	0	2.06327
1	12711310	12711921	612	*	Intron (ENSMUST00000177608/ENSMUSG00000016918, intron 1 of 21)	19	12692277	12861192	168916	1	ENSMUSG00000016918	ENSMUST00000177608	protein_coding	19033	ENSMUST00000177608;ENSMUST00000180062;ENSMUST00000186051	ENSMUSG00000016918;ENSMUSG00000016918;ENSMUSG00000016918	0;0;0	Sulf1	-1.06258	-1.09348	0.721316	1.54243	0.213861	0.0470808	0.28096	3.68985	1.28811	1.21677
1	12734381	12735226	846	*	Intron (ENSMUST00000088585/ENSMUSG00000016918, intron 2 of 21)	19	12692277	12861192	168916	1	ENSMUSG00000016918	ENSMUST00000177608	protein_coding	42104	ENSMUST00000177608;ENSMUST00000180062;ENSMUST00000186051;ENSMUST00000187376;ENSMUST00000088585;ENSMUST00000189541;ENSMUST00000186405	ENSMUSG00000016918;ENSMUSG00000016918;ENSMUSG00000016918;ENSMUSG00000016918;ENSMUSG00000016918;ENSMUSG00000016918;ENSMUSG00000016918	0;0;0;0;0;0;0	Sulf1	-6.557	-1.17895	0.785477	3.92488	0.0197453	0.00696026	0.0415361	3.19021	0	1.41339
1	12750881	12751395	515	*	Intron (ENSMUST00000088585/ENSMUSG00000016918, intron 2 of 21)	19	12692277	12861192	168916	1	ENSMUSG00000016918	ENSMUST00000177608	protein_coding	58604	ENSMUST00000177608;ENSMUST00000180062;ENSMUST00000186051;ENSMUST00000187376;ENSMUST00000088585;ENSMUST00000189541;ENSMUST00000186405	ENSMUSG00000016918;ENSMUSG00000016918;ENSMUSG00000016918;ENSMUSG00000016918;ENSMUSG00000016918;ENSMUSG00000016918;ENSMUSG00000016918	0;0;0;0;0;0;0	Sulf1	-1.19257	-1.42214	0.0793094	1.51234	0.220395	0.0482445	0.287904	2.48209	0.765365	1.18343
1	12805351	12805789	439	*	Intron (ENSMUST00000088585/ENSMUSG00000016918, intron 6 of 21)	19	12692277	12861192	168916	1	ENSMUSG00000016918	ENSMUST00000177608	protein_coding	113074	ENSMUST00000177608;ENSMUST00000180062;ENSMUST00000186051;ENSMUST00000187376;ENSMUST00000088585	ENSMUSG00000016918;ENSMUSG00000016918;ENSMUSG00000016918;ENSMUSG00000016918;ENSMUSG00000016918	0;0;0;0;0	Sulf1	-4.85407	-2.47999	-0.632524	2.97408	0.0652107	0.018257	0.10895	1.71465	0	0.377012
1	12825331	12826197	867	*	Intron (ENSMUST00000088585/ENSMUSG00000016918, intron 12 of 21)	19	12692277	12861192	168916	1	ENSMUSG00000016918	ENSMUST00000177608	protein_coding	133054	ENSMUST00000177608;ENSMUST00000180062;ENSMUST00000186051;ENSMUST00000187376;ENSMUST00000088585	ENSMUSG00000016918;ENSMUSG00000016918;ENSMUSG00000016918;ENSMUSG00000016918;ENSMUSG00000016918	0;0;0;0;0	Sulf1	-6.04697	-0.531587	0.755933	2.35688	0.0947166	0.0245689	0.146618	1.99843	0	1.45835
1	12864914	12865336	423	*	Distal Intergenic	19	12842791	12861192	18402	1	ENSMUSG00000016918	ENSMUST00000185780	protein_coding	22123	ENSMUST00000177608;ENSMUST00000180062;ENSMUST00000088585;ENSMUST00000185780;ENSMUST00000188454;ENSMUST00000115403	ENSMUSG00000016918;ENSMUSG00000016918;ENSMUSG00000016918;ENSMUSG00000016918;ENSMUSG00000025938;ENSMUSG00000025938	0;0;0;22123;0;0	Sulf1	-1.45049	-1.28583	0.24977	1.53643	0.215149	0.0473054	0.2823	3.72728	2.13395	1.30092
1	12990190	12991079	890	*	Promoter	19	12879683	12990914	111232	2	ENSMUSG00000025938	ENSMUST00000146763	protein_coding	0	ENSMUST00000188454;ENSMUST00000115402;ENSMUST00000191566;ENSMUST00000136197;ENSMUST00000115403;ENSMUST00000146763;ENSMUST00000147606	ENSMUSG00000025938;ENSMUSG00000025938;ENSMUSG00000025938;ENSMUSG00000025938;ENSMUSG00000025938;ENSMUSG00000025938;ENSMUSG00000025938	0;0;0;0;0;0;0	Slco5a1	-2.17451	-0.566841	1.14841	1.36662	0.254969	0.054124	0.322991	2.95251	1.01423	1.90398
1	12991313	12993220	1908	*	Promoter	19	12866549	12992650	126102	2	ENSMUSG00000025938	ENSMUST00000188454	protein_coding	0	ENSMUST00000188454;ENSMUST00000115402;ENSMUST00000191566;ENSMUST00000136197;ENSMUST00000115403;ENSMUST00000146763;ENSMUST00000147606	ENSMUSG00000025938;ENSMUSG00000025938;ENSMUSG00000025938;ENSMUSG00000025938;ENSMUSG00000025938;ENSMUSG00000025938;ENSMUSG00000025938	0;0;0;0;0;0;0	Slco5a1	0.385131	0.605875	2.86975	0.974267	0.37747	0.07456	0.444945	2.63537	2.74552	3.91515
1	13004991	13005850	860	*	Distal Intergenic	19	12866549	12992650	126102	2	ENSMUSG00000025938	ENSMUST00000188454	protein_coding	-12341	NA	NA	NA	Slco5a1	-0.703706	0.719675	1.62367	1.53892	0.214614	0.0472133	0.28175	2.18024	1.50794	3.38787
1	13070736	13070955	220	*	Intron (ENSMUST00000187394/ENSMUSG00000099498, intron 1 of 3)	19	13068838	13078662	9825	1	ENSMUSG00000099498	ENSMUST00000187394	lincRNA	1898	ENSMUST00000187394	ENSMUSG00000099498	0	Gm29283	-4.85407	-2.13641	-0.587195	2.49329	0.0994857	0.0253968	0.151558	3.4215	0	0.372503
1	13126300	13127654	1355	*	Promoter	19	13113457	13127163	13707	2	ENSMUSG00000042414	ENSMUST00000047577	protein_coding	0	ENSMUST00000047577	ENSMUSG00000042414	0	Prdm14	-0.289408	-0.853245	1.37768	1.31057	0.269667	0.0565334	0.337369	2.44227	1.82975	1.34005
1	13151879	13152257	379	*	Intron (ENSMUST00000006037/ENSMUSG00000005886, intron 18 of 22)	19	13142475	13374083	231609	2	ENSMUSG00000005886	ENSMUST00000006037	protein_coding	221826	ENSMUST00000006037;ENSMUST00000068304;ENSMUST00000081713;ENSMUST00000133232;ENSMUST00000146784	ENSMUSG00000005886;ENSMUSG00000005886;ENSMUSG00000005886;ENSMUSG00000005886;ENSMUSG00000005886	0;0;0;-861;-3372	Ncoa2	1.78964	0.193611	0.529381	1.95218	0.141966	0.0338895	0.202239	1.98609	6.54172	2.26257
1	13187364	13187920	557	*	Intron (ENSMUST00000006037/ENSMUSG00000005886, intron 5 of 22)	19	13142475	13374083	231609	2	ENSMUSG00000005886	ENSMUST00000006037	protein_coding	186163	ENSMUST00000006037;ENSMUST00000147927;ENSMUST00000068304;ENSMUST00000143603;ENSMUST00000124088;ENSMUST00000081713;ENSMUST00000139970;ENSMUST00000145280	ENSMUSG00000005886;ENSMUSG00000005886;ENSMUSG00000005886;ENSMUSG00000005886;ENSMUSG00000005886;ENSMUSG00000005886;ENSMUSG00000005886;ENSMUSG00000005886	0;0;0;0;0;0;0;0	Ncoa2	2.95563	1.79572	2.01474	6.36306	0.00172426	0.00094033	0.00561152	1.88706	14.2665	6.60525
1	13188285	13189762	1478	*	Intron (ENSMUST00000006037/ENSMUSG00000005886, intron 5 of 22)	19	13142475	13374083	231609	2	ENSMUSG00000005886	ENSMUST00000006037	protein_coding	184321	ENSMUST00000006037;ENSMUST00000147927;ENSMUST00000068304;ENSMUST00000143603;ENSMUST00000124088;ENSMUST00000081713;ENSMUST00000139970;ENSMUST00000145280	ENSMUSG00000005886;ENSMUSG00000005886;ENSMUSG00000005886;ENSMUSG00000005886;ENSMUSG00000005886;ENSMUSG00000005886;ENSMUSG00000005886;ENSMUSG00000005886	0;0;0;0;0;0;0;0	Ncoa2	2.93128	2.18469	3.49459	14.3203	6.03929e-07	9.0557e-07	5.40409e-06	1.72974	12.6198	7.5708
1	13191384	13192970	1587	*	Intron (ENSMUST00000006037/ENSMUSG00000005886, intron 4 of 22)	19	13142475	13374083	231609	2	ENSMUSG00000005886	ENSMUST00000006037	protein_coding	181113	ENSMUST00000006037;ENSMUST00000147927;ENSMUST00000068304;ENSMUST00000143603;ENSMUST00000124088;ENSMUST00000081713;ENSMUST00000139970;ENSMUST00000145280	ENSMUSG00000005886;ENSMUSG00000005886;ENSMUSG00000005886;ENSMUSG00000005886;ENSMUSG00000005886;ENSMUSG00000005886;ENSMUSG00000005886;ENSMUSG00000005886	0;0;0;0;0;0;0;0	Ncoa2	3.44015	2.85382	3.76434	20.4486	1.31746e-09	3.53476e-09	2.10941e-08	1.27978	12.9228	9.29537
1	13201428	13201795	368	*	Intron (ENSMUST00000006037/ENSMUSG00000005886, intron 4 of 22)	19	13142475	13374083	231609	2	ENSMUSG00000005886	ENSMUST00000006037	protein_coding	172288	ENSMUST00000006037;ENSMUST00000147927;ENSMUST00000068304;ENSMUST00000143603;ENSMUST00000124088;ENSMUST00000081713;ENSMUST00000139970;ENSMUST00000145280	ENSMUSG00000005886;ENSMUSG00000005886;ENSMUSG00000005886;ENSMUSG00000005886;ENSMUSG00000005886;ENSMUSG00000005886;ENSMUSG00000005886;ENSMUSG00000005886	0;0;0;0;0;0;0;0	Ncoa2	3.42602	2.6223	2.96984	12.9717	2.3262e-06	3.02252e-06	1.80372e-05	3.667	37.521	21.049
1	13203148	13204980	1833	*	Intron (ENSMUST00000006037/ENSMUSG00000005886, intron 4 of 22)	19	13142475	13374083	231609	2	ENSMUSG00000005886	ENSMUST00000006037	protein_coding	169103	ENSMUST00000006037;ENSMUST00000147927;ENSMUST00000068304;ENSMUST00000143603;ENSMUST00000124088;ENSMUST00000081713;ENSMUST00000139970;ENSMUST00000145280	ENSMUSG00000005886;ENSMUSG00000005886;ENSMUSG00000005886;ENSMUSG00000005886;ENSMUSG00000005886;ENSMUSG00000005886;ENSMUSG00000005886;ENSMUSG00000005886	0;0;0;0;0;0;0;0	Ncoa2	3.70093	2.54525	5.57458	52.6584	1.36061e-23	7.45567e-22	4.44925e-21	4.26932	55.4007	25.2416
1	13206988	13207683	696	*	Intron (ENSMUST00000006037/ENSMUSG00000005886, intron 4 of 22)	19	13142475	13374083	231609	2	ENSMUSG00000005886	ENSMUST00000006037	protein_coding	166400	ENSMUST00000006037;ENSMUST00000147927;ENSMUST00000068304;ENSMUST00000143603;ENSMUST00000124088;ENSMUST00000081713;ENSMUST00000139970;ENSMUST00000145280	ENSMUSG00000005886;ENSMUSG00000005886;ENSMUSG00000005886;ENSMUSG00000005886;ENSMUSG00000005886;ENSMUSG00000005886;ENSMUSG00000005886;ENSMUSG00000005886	0;0;0;0;0;0;0;0	Ncoa2	2.64222	2.63484	2.85278	9.82696	5.39895e-05	4.84729e-05	0.000289267	1.8366	11.4173	11.3575
1	13224730	13225220	491	*	Intron (ENSMUST00000006037/ENSMUSG00000005886, intron 2 of 22)	19	13142475	13374083	231609	2	ENSMUSG00000005886	ENSMUST00000006037	protein_coding	148863	ENSMUST00000006037;ENSMUST00000147927;ENSMUST00000068304;ENSMUST00000143603;ENSMUST00000124088;ENSMUST00000081713;ENSMUST00000139970;ENSMUST00000145280	ENSMUSG00000005886;ENSMUSG00000005886;ENSMUSG00000005886;ENSMUSG00000005886;ENSMUSG00000005886;ENSMUSG00000005886;ENSMUSG00000005886;ENSMUSG00000005886	0;0;0;0;0;0;0;0	Ncoa2	0.750074	1.00681	1.48964	1.06292	0.345445	0.0692475	0.413242	2.74839	4.24674	5.16614
1	13232077	13233151	1075	*	Intron (ENSMUST00000006037/ENSMUSG00000005886, intron 2 of 22)	19	13142475	13374083	231609	2	ENSMUSG00000005886	ENSMUST00000006037	protein_coding	140932	ENSMUST00000006037;ENSMUST00000147927;ENSMUST00000068304;ENSMUST00000143603;ENSMUST00000124088;ENSMUST00000081713;ENSMUST00000139970;ENSMUST00000145280;ENSMUST00000195811	ENSMUSG00000005886;ENSMUSG00000005886;ENSMUSG00000005886;ENSMUSG00000005886;ENSMUSG00000005886;ENSMUSG00000005886;ENSMUSG00000005886;ENSMUSG00000005886;ENSMUSG00000103495	0;0;0;0;0;0;0;0;0	Ncoa2	2.15041	1.3582	2.29992	4.34565	0.0129637	0.00497937	0.0297149	1.74419	6.91901	4.07146
1	13233922	13234966	1045	*	Exon (ENSMUST00000195811/ENSMUSG00000103495, exon 1 of 1)	19	13142475	13374083	231609	2	ENSMUSG00000005886	ENSMUST00000006037	protein_coding	139117	ENSMUST00000006037;ENSMUST00000147927;ENSMUST00000068304;ENSMUST00000143603;ENSMUST00000124088;ENSMUST00000081713;ENSMUST00000139970;ENSMUST00000145280;ENSMUST00000195811	ENSMUSG00000005886;ENSMUSG00000005886;ENSMUSG00000005886;ENSMUSG00000005886;ENSMUSG00000005886;ENSMUSG00000005886;ENSMUSG00000005886;ENSMUSG00000005886;ENSMUSG00000103495	0;0;0;0;0;0;0;0;0	Ncoa2	0.0684168	0.358511	2.06805	0.283023	0.753502	0.132473	0.790545	2.94938	2.26314	3.86501
1	13253464	13254412	949	*	Intron (ENSMUST00000006037/ENSMUSG00000005886, intron 2 of 22)	19	13142475	13374083	231609	2	ENSMUSG00000005886	ENSMUST00000006037	protein_coding	119671	ENSMUST00000006037;ENSMUST00000147927;ENSMUST00000068304;ENSMUST00000143603;ENSMUST00000124088;ENSMUST00000081713;ENSMUST00000139970;ENSMUST00000145280	ENSMUSG00000005886;ENSMUSG00000005886;ENSMUSG00000005886;ENSMUSG00000005886;ENSMUSG00000005886;ENSMUSG00000005886;ENSMUSG00000005886;ENSMUSG00000005886	0;0;0;0;0;0;0;0	Ncoa2	0.957859	1.36086	2.85541	3.98698	0.0185565	0.00660179	0.0393969	3.17273	6.17628	7.95935
1	13254915	13256022	1108	*	Intron (ENSMUST00000006037/ENSMUSG00000005886, intron 2 of 22)	19	13142475	13374083	231609	2	ENSMUSG00000005886	ENSMUST00000006037	protein_coding	118061	ENSMUST00000006037;ENSMUST00000147927;ENSMUST00000068304;ENSMUST00000143603;ENSMUST00000124088;ENSMUST00000081713;ENSMUST00000139970;ENSMUST00000145280	ENSMUSG00000005886;ENSMUSG00000005886;ENSMUSG00000005886;ENSMUSG00000005886;ENSMUSG00000005886;ENSMUSG00000005886;ENSMUSG00000005886;ENSMUSG00000005886	0;0;0;0;0;0;0;0	Ncoa2	3.04012	1.94229	2.65863	9.8329	5.367e-05	4.82144e-05	0.000287725	1.42296	10.8325	5.53381
1	13282792	13283243	452	*	Intron (ENSMUST00000006037/ENSMUSG00000005886, intron 2 of 22)	19	13142475	13374083	231609	2	ENSMUSG00000005886	ENSMUST00000006037	protein_coding	90840	ENSMUST00000006037;ENSMUST00000147927;ENSMUST00000068304;ENSMUST00000143603;ENSMUST00000124088;ENSMUST00000081713;ENSMUST00000139970;ENSMUST00000145280	ENSMUSG00000005886;ENSMUSG00000005886;ENSMUSG00000005886;ENSMUSG00000005886;ENSMUSG00000005886;ENSMUSG00000005886;ENSMUSG00000005886;ENSMUSG00000005886	0;0;0;0;0;0;0;0	Ncoa2	-5.25659	-0.897519	-0.00477146	1.59921	0.202056	0.0451011	0.269146	2.32543	0	0.798651
1	13288733	13289616	884	*	Intron (ENSMUST00000006037/ENSMUSG00000005886, intron 1 of 22)	19	13142475	13374083	231609	2	ENSMUSG00000005886	ENSMUST00000006037	protein_coding	84467	ENSMUST00000006037;ENSMUST00000147927;ENSMUST00000068304;ENSMUST00000143603;ENSMUST00000124088;ENSMUST00000081713;ENSMUST00000139970;ENSMUST00000145280;ENSMUST00000194484	ENSMUSG00000005886;ENSMUSG00000005886;ENSMUSG00000005886;ENSMUSG00000005886;ENSMUSG00000005886;ENSMUSG00000005886;ENSMUSG00000005886;ENSMUSG00000005886;ENSMUSG00000102639	0;0;0;0;0;0;0;0;0	Ncoa2	0.887749	1.02355	2.08265	1.53655	0.215123	0.047301	0.282274	2.29752	4.27165	4.86638
1	13292485	13293501	1017	*	Intron (ENSMUST00000006037/ENSMUSG00000005886, intron 1 of 22)	19	13142475	13374083	231609	2	ENSMUSG00000005886	ENSMUST00000006037	protein_coding	80582	ENSMUST00000006037;ENSMUST00000147927;ENSMUST00000068304;ENSMUST00000143603;ENSMUST00000124088;ENSMUST00000081713;ENSMUST00000139970;ENSMUST00000145280;ENSMUST00000194484;ENSMUST00000194357	ENSMUSG00000005886;ENSMUSG00000005886;ENSMUSG00000005886;ENSMUSG00000005886;ENSMUSG00000005886;ENSMUSG00000005886;ENSMUSG00000005886;ENSMUSG00000005886;ENSMUSG00000102639;ENSMUSG00000104170	0;0;0;0;0;0;0;0;0;5406	Ncoa2	0.5975	0.62988	1.62354	0.501078	0.605877	0.110289	0.658162	1.84366	2.93787	2.66782
1	13313985	13315391	1407	*	Intron (ENSMUST00000006037/ENSMUSG00000005886, intron 1 of 22)	19	13142475	13374083	231609	2	ENSMUSG00000005886	ENSMUST00000006037	protein_coding	58692	ENSMUST00000006037;ENSMUST00000147927;ENSMUST00000068304;ENSMUST00000143603;ENSMUST00000124088;ENSMUST00000081713;ENSMUST00000139970	ENSMUSG00000005886;ENSMUSG00000005886;ENSMUSG00000005886;ENSMUSG00000005886;ENSMUSG00000005886;ENSMUSG00000005886;ENSMUSG00000005886	0;0;0;0;0;0;0	Ncoa2	1.16207	1.37564	2.89707	4.00988	0.0181364	0.00647906	0.0386645	2.34232	4.36469	5.69764
1	13328339	13328900	562	*	Intron (ENSMUST00000006037/ENSMUSG00000005886, intron 1 of 22)	19	13142475	13374083	231609	2	ENSMUSG00000005886	ENSMUST00000006037	protein_coding	45183	ENSMUST00000006037;ENSMUST00000147927;ENSMUST00000068304;ENSMUST00000143603;ENSMUST00000124088;ENSMUST00000081713;ENSMUST00000139970	ENSMUSG00000005886;ENSMUSG00000005886;ENSMUSG00000005886;ENSMUSG00000005886;ENSMUSG00000005886;ENSMUSG00000005886;ENSMUSG00000005886	0;0;0;0;0;0;0	Ncoa2	-0.878466	0.253235	0.654848	0.404683	0.667189	0.119659	0.714078	1.87027	0.701358	1.82637
1	13341394	13342070	677	*	Intron (ENSMUST00000006037/ENSMUSG00000005886, intron 1 of 22)	19	13142475	13374083	231609	2	ENSMUSG00000005886	ENSMUST00000006037	protein_coding	32013	ENSMUST00000006037;ENSMUST00000147927;ENSMUST00000068304;ENSMUST00000143603;ENSMUST00000124088;ENSMUST00000081713;ENSMUST00000139970;ENSMUST00000195506	ENSMUSG00000005886;ENSMUSG00000005886;ENSMUSG00000005886;ENSMUSG00000005886;ENSMUSG00000005886;ENSMUSG00000005886;ENSMUSG00000005886;ENSMUSG00000103085	0;0;0;0;0;0;0;0	Ncoa2	1.3822	1.19902	1.40642	1.37941	0.251729	0.0535558	0.3196	1.55258	3.66221	3.4663
1	13345720	13346097	378	*	Exon (ENSMUST00000195506/ENSMUSG00000103085, exon 1 of 1)	19	13142475	13374083	231609	2	ENSMUSG00000005886	ENSMUST00000006037	protein_coding	27986	ENSMUST00000006037;ENSMUST00000147927;ENSMUST00000068304;ENSMUST00000143603;ENSMUST00000124088;ENSMUST00000081713;ENSMUST00000139970;ENSMUST00000195506	ENSMUSG00000005886;ENSMUSG00000005886;ENSMUSG00000005886;ENSMUSG00000005886;ENSMUSG00000005886;ENSMUSG00000005886;ENSMUSG00000005886;ENSMUSG00000103085	0;0;0;0;0;0;0;0	Ncoa2	0.489166	0.0664051	0.326605	0.0784201	0.924576	0.157065	0.937304	2.17966	2.08552	1.80585
1	13372091	13374753	2663	*	Promoter	19	13142475	13374083	231609	2	ENSMUSG00000005886	ENSMUST00000006037	protein_coding	0	ENSMUST00000006037;ENSMUST00000147927;ENSMUST00000068304;ENSMUST00000143603;ENSMUST00000124088;ENSMUST00000081713;ENSMUST00000139970;ENSMUST00000185813	ENSMUSG00000005886;ENSMUSG00000005886;ENSMUSG00000005886;ENSMUSG00000005886;ENSMUSG00000005886;ENSMUSG00000005886;ENSMUSG00000005886;ENSMUSG00000101476	0;0;0;0;0;0;0;-1317	Ncoa2	1.84574	2.52985	4.92604	26.8524	2.18238e-12	1.04805e-11	6.25432e-11	2.656	9.3961	15.5928
1	13426486	13426863	378	*	Distal Intergenic	19	13407012	13407655	644	2	ENSMUSG00000101171	ENSMUST00000187246	processed_pseudogene	-18831	NA	NA	NA	Gm7593	1.06873	-0.149269	0.568758	0.939051	0.390999	0.0768544	0.458637	2.96898	4.17104	2.4399
1	13427158	13427634	477	*	Distal Intergenic	19	13407012	13407655	644	2	ENSMUSG00000101171	ENSMUST00000187246	processed_pseudogene	-19503	NA	NA	NA	Gm7593	0.496418	-1.57116	0.281118	3.88722	0.020503	0.00717787	0.0428347	3.30533	3.30535	1.0097
1	13588941	13590088	1148	*	Promoter	19	13564698	13589910	25213	2	ENSMUSG00000025935	ENSMUST00000027068	protein_coding	0	ENSMUST00000027068;ENSMUST00000188377	ENSMUSG00000025935;ENSMUSG00000025935	0;0	Tram1	1.07992	1.37852	2.18338	2.68173	0.0684457	0.0189541	0.113111	1.50927	3.28932	4.3601
1	13740260	13740669	410	*	Distal Intergenic	19	13774334	13774464	131	2	ENSMUSG00000077368	ENSMUST00000104180	snoRNA	33795	NA	NA	NA	Gm26273	-4.85407	-2.48006	-0.643431	2.98017	0.0652107	0.018257	0.10895	1.83593	0	0.240352
1	13773057	13773519	463	*	Distal Intergenic	19	13774334	13774464	131	2	ENSMUSG00000077368	ENSMUST00000104180	snoRNA	945	ENSMUST00000104180	ENSMUSG00000077368	0	Gm26273	-4.85407	-1.85894	-0.507775	2.12374	0.136058	0.0327448	0.195408	1.62577	0	0.381428
1	13835019	13835682	664	*	Distal Intergenic	19	13846871	13849119	2249	2	ENSMUSG00000102166	ENSMUST00000194709	TEC	13437	NA	NA	NA	Gm36947	0.0866614	-1.355	-0.0606009	1.64839	0.192361	0.0432724	0.258233	1.58297	1.18724	0.465244
1	13849272	13849536	265	*	Promoter	19	13846871	13849119	2249	2	ENSMUSG00000102166	ENSMUST00000194709	TEC	-153	ENSMUST00000194709	ENSMUSG00000102166	-153	Gm36947	-4.29384	-4.29384	-0.96531	4.87407	0.0150781	0.0055607	0.0331841	1.9832	0	0
1	13898988	13899283	296	*	Distal Intergenic	19	13932378	13932685	308	1	ENSMUSG00000089358	ENSMUST00000158733	misc_RNA	-33095	NA	NA	NA	Gm25491	-0.475692	-2.93221	-0.638794	3.78844	0.0310061	0.0100553	0.0600062	2.543	1.33163	0.13843
1	13993788	13994051	264	*	Distal Intergenic	19	13932378	13932685	308	1	ENSMUSG00000089358	ENSMUST00000158733	misc_RNA	61410	NA	NA	NA	Gm25491	-0.475692	-3.5943	-0.707363	5.07192	0.010137	0.00406227	0.024242	2.85125	1.49304	0.0776048
1	14049038	14049369	332	*	Distal Intergenic	19	14109215	14112819	3605	2	ENSMUSG00000104209	ENSMUST00000193148	TEC	63450	NA	NA	NA	Gm37400	-4.29384	-4.29384	-0.96531	4.87407	0.0150781	0.0055607	0.0331841	1.58297	0	0
1	14095620	14096148	529	*	Distal Intergenic	19	14109215	14112819	3605	2	ENSMUSG00000104209	ENSMUST00000193148	TEC	16671	NA	NA	NA	Gm37400	-0.485688	-3.45488	-0.273494	8.09244	0.000355939	0.000246401	0.00147042	3.11498	1.49022	0.256382
1	14136300	14136700	401	*	Distal Intergenic	19	14109215	14112819	3605	2	ENSMUSG00000104209	ENSMUST00000193148	TEC	-23481	NA	NA	NA	Gm37400	-5.57096	-3.19695	-0.488553	6.14381	0.00305486	0.00150581	0.00898611	3.36523	0	0.320267
1	14142337	14142732	396	*	Distal Intergenic	19	14109215	14112819	3605	2	ENSMUSG00000104209	ENSMUST00000193148	TEC	-29518	NA	NA	NA	Gm37400	-4.29384	-1.91982	-0.722662	1.58049	0.2401	0.0515221	0.307464	1.32714	0	0.32431
1	14147158	14147923	766	*	Distal Intergenic	19	14109215	14112819	3605	2	ENSMUSG00000104209	ENSMUST00000193148	TEC	-34339	NA	NA	NA	Gm37400	-1.19251	-2.14308	-0.199387	3.07185	0.047069	0.014013	0.083624	1.66877	1.17841	0.284042
1	14181618	14182172	555	*	Intron (ENSMUST00000027066/ENSMUSG00000025932, intron 16 of 17)	19	14168958	14310235	141278	2	ENSMUSG00000025932	ENSMUST00000168081	protein_coding	128063	ENSMUST00000168081;ENSMUST00000027066;ENSMUST00000080664;ENSMUST00000190337;ENSMUST00000179783	ENSMUSG00000025932;ENSMUSG00000025932;ENSMUSG00000025932;ENSMUSG00000025932;ENSMUSG00000095853	0;0;0;0;-406	Eya1	-1.12164	-1.44198	1.09092	3.38749	0.0337945	0.0107827	0.0643469	6.24375	2.13061	2.16455
1	14197818	14198329	512	*	Intron (ENSMUST00000027066/ENSMUSG00000025932, intron 12 of 17)	19	14168958	14310235	141278	2	ENSMUSG00000025932	ENSMUST00000168081	protein_coding	111906	ENSMUST00000168081;ENSMUST00000027066;ENSMUST00000080664;ENSMUST00000190337	ENSMUSG00000025932;ENSMUSG00000025932;ENSMUSG00000025932;ENSMUSG00000025932	0;0;0;0	Eya1	-1.45055	-2.40099	-0.129716	4.22227	0.014666	0.00548763	0.032748	3.07938	0.76985	0.555743
1	14231359	14232034	676	*	Promoter	19	14207926	14231492	23567	2	ENSMUSG00000025932	ENSMUST00000189526	protein_coding	0	ENSMUST00000168081;ENSMUST00000027066;ENSMUST00000080664;ENSMUST00000190337;ENSMUST00000189526	ENSMUSG00000025932;ENSMUSG00000025932;ENSMUSG00000025932;ENSMUSG00000025932;ENSMUSG00000025932	0;0;0;0;0	Eya1	-0.227691	-3.64909	-0.414141	7.98743	0.000484047	0.000321041	0.00191584	1.89094	1.16616	0.0606144
1	14235122	14236101	980	*	Intron (ENSMUST00000027066/ENSMUSG00000025932, intron 9 of 17)	19	14168958	14310235	141278	2	ENSMUSG00000025932	ENSMUST00000168081	protein_coding	74134	ENSMUST00000168081;ENSMUST00000027066;ENSMUST00000080664;ENSMUST00000190337;ENSMUST00000189526	ENSMUSG00000025932;ENSMUSG00000025932;ENSMUSG00000025932;ENSMUSG00000025932;ENSMUSG00000025932	0;0;0;0;0	Eya1	-2.02702	-2.50387	0.137359	6.34443	0.00175669	0.000955689	0.00570318	2.37691	0.402207	0.246896
1	14257242	14257884	643	*	Intron (ENSMUST00000027066/ENSMUSG00000025932, intron 7 of 17)	19	14168958	14310235	141278	2	ENSMUSG00000025932	ENSMUST00000168081	protein_coding	52351	ENSMUST00000168081;ENSMUST00000027066;ENSMUST00000080664;ENSMUST00000188857;ENSMUST00000190337;ENSMUST00000193605	ENSMUSG00000025932;ENSMUSG00000025932;ENSMUSG00000025932;ENSMUSG00000025932;ENSMUSG00000025932;ENSMUSG00000102588	0;0;0;0;0;-1252	Eya1	-0.235102	0.981106	1.42429	1.58163	0.205641	0.0457435	0.272979	2.09869	1.22601	3.93712
1	14279272	14280128	857	*	Intron (ENSMUST00000027066/ENSMUSG00000025932, intron 4 of 17)	19	14168958	14310235	141278	2	ENSMUSG00000025932	ENSMUST00000168081	protein_coding	30107	ENSMUST00000168081;ENSMUST00000027066;ENSMUST00000080664;ENSMUST00000187790;ENSMUST00000185453;ENSMUST00000188857;ENSMUST00000190337	ENSMUSG00000025932;ENSMUSG00000025932;ENSMUSG00000025932;ENSMUSG00000025932;ENSMUSG00000025932;ENSMUSG00000025932;ENSMUSG00000025932	0;0;0;0;0;0;0	Eya1	-6.55567	-2.95197	0.0770572	9.85064	5.27262e-05	4.74781e-05	0.000283331	2.90008	0	0.355925
1	14455568	14455992	425	*	Distal Intergenic	19	14168958	14310235	141278	2	ENSMUSG00000025932	ENSMUST00000168081	protein_coding	-145333	NA	NA	NA	Eya1	-4.85409	-1.62648	-0.457041	1.85405	0.172452	0.0395096	0.235778	1.93861	0	0.376488
1	14456678	14457240	563	*	Distal Intergenic	19	14168958	14310235	141278	2	ENSMUSG00000025932	ENSMUST00000168081	protein_coding	-146443	NA	NA	NA	Eya1	-0.704404	-2.44408	0.00728852	5.30663	0.00495898	0.00225576	0.0134615	3.07752	1.40022	0.356985
1	14461381	14461833	453	*	Distal Intergenic	19	14168958	14310235	141278	2	ENSMUSG00000025932	ENSMUST00000168081	protein_coding	-151146	NA	NA	NA	Eya1	-5.8289	-3.90705	-0.487428	8.99789	0.000206953	0.000155743	0.00092941	3.32331	0	0.0904532
1	14506459	14508041	1583	*	Distal Intergenic	19	14168958	14310235	141278	2	ENSMUSG00000025932	ENSMUST00000168081	protein_coding	-196224	NA	NA	NA	Eya1	-1.49781	-2.6353	1.25124	13.7328	1.08676e-06	1.53091e-06	9.13585e-06	4.0289	0.99599	0.71337
1	14553162	14553585	424	*	Distal Intergenic	19	14752937	14776931	23995	1	ENSMUSG00000054493	ENSMUST00000187401	antisense	-199352	NA	NA	NA	Gm9947	-5.25661	-5.25661	-0.779733	9.39458	0.00022735	0.000168217	0.00100385	2.64688	0	0
1	14655972	14656413	442	*	Distal Intergenic	19	14752937	14776931	23995	1	ENSMUSG00000054493	ENSMUST00000187401	antisense	-96524	NA	NA	NA	Gm9947	-0.475656	-4.85409	-0.778505	7.71914	0.00101335	0.000602884	0.00359777	1.86405	2.04222	0
1	14675125	14675531	407	*	Distal Intergenic	19	14752937	14776931	23995	1	ENSMUSG00000054493	ENSMUST00000187401	antisense	-77406	NA	NA	NA	Gm9947	-0.475711	-3.59425	-0.695759	5.06088	0.010137	0.00406227	0.024242	2.02435	0.96846	0.214869
1	14755000	14756115	1116	*	Promoter	19	14754767	14755992	1226	2	ENSMUSG00000025930	ENSMUST00000190471	retained_intron	0	ENSMUST00000190471;ENSMUST00000027062;ENSMUST00000190719;ENSMUST00000188982;ENSMUST00000187401;ENSMUST00000067599	ENSMUSG00000025930;ENSMUSG00000025930;ENSMUSG00000025930;ENSMUSG00000025930;ENSMUSG00000054493;ENSMUSG00000054493	0;0;0;-335;0;0	Msc	-0.321189	-1.61062	0.473299	3.23876	0.0392135	0.0120883	0.0721381	1.88368	1.97087	0.651783
1	14919987	14920843	857	*	Distal Intergenic	19	14872648	14918862	46215	2	ENSMUSG00000032769	ENSMUST00000041447	protein_coding	-1125	ENSMUST00000041447;ENSMUST00000235071	ENSMUSG00000032769;ENSMUSG00000032769	-1125;-1152	Trpa1	-5.25659	-2.26152	-0.444738	3.36956	0.0406896	0.0124157	0.0740919	1.22648	0	0.1628
1	15049717	15050220	504	*	Distal Intergenic	19	15019040	15019159	120	2	ENSMUSG00000088159	ENSMUST00000157534	snoRNA	-30558	NA	NA	NA	Gm26345	-0.878196	-3.9968	-0.626167	6.78405	0.00196004	0.00104347	0.00622705	1.94427	0.78207	0.0406501
1	15181392	15181944	553	*	Distal Intergenic	19	15268802	15269797	996	2	ENSMUSG00000073737	ENSMUST00000086739	processed_pseudogene	87853	NA	NA	NA	Gm10566	-5.25659	-5.25659	-0.780295	9.39553	0.00022735	0.000168217	0.00100385	1.90071	0	0
1	15286186	15287837	1652	*	Promoter	19	15287254	15712548	425295	1	ENSMUSG00000092083	ENSMUST00000175681	protein_coding	0	ENSMUST00000175681	ENSMUSG00000092083	0	Kcnb2	-1.64259	-1.18868	2.60463	5.5886	0.00374054	0.00178668	0.0106622	6.32772	2.66282	2.65909
1	15332536	15332917	382	*	Intron (ENSMUST00000170146/ENSMUSG00000092083, intron 1 of 1)	19	15287254	15712548	425295	1	ENSMUSG00000092083	ENSMUST00000175681	protein_coding	45282	ENSMUST00000175681;ENSMUST00000170146	ENSMUSG00000092083;ENSMUSG00000092083	0;0	Kcnb2	1.06235	-0.59623	0.100734	1.37594	0.252602	0.0536987	0.320453	1.9705	5.75782	1.51433
1	15364620	15365034	415	*	Exon (ENSMUST00000193873/ENSMUSG00000102937, exon 1 of 1)	19	15287254	15712548	425295	1	ENSMUSG00000092083	ENSMUST00000175681	protein_coding	77366	ENSMUST00000175681;ENSMUST00000170146;ENSMUST00000193873	ENSMUSG00000092083;ENSMUSG00000092083;ENSMUSG00000102937	0;0;0	Kcnb2	-5.25661	-3.3347	-0.62971	5.40934	0.00695633	0.00296643	0.0177025	2.70428	0	0.188089
1	15365861	15366717	857	*	Intron (ENSMUST00000170146/ENSMUSG00000092083, intron 1 of 1)	19	15287254	15712548	425295	1	ENSMUSG00000092083	ENSMUST00000175681	protein_coding	78607	ENSMUST00000175681;ENSMUST00000170146;ENSMUST00000193873	ENSMUSG00000092083;ENSMUSG00000092083;ENSMUSG00000102937	0;0;0	Kcnb2	-2.02763	-1.03972	0.740467	1.79572	0.16601	0.0383554	0.22889	2.71805	0.459934	1.10077
1	15378906	15379341	436	*	Intron (ENSMUST00000170146/ENSMUSG00000092083, intron 1 of 1)	19	15287254	15712548	425295	1	ENSMUSG00000092083	ENSMUST00000175681	protein_coding	91652	ENSMUST00000175681;ENSMUST00000170146	ENSMUSG00000092083;ENSMUSG00000092083	0;0	Kcnb2	-4.85407	-2.47999	-0.632524	2.97408	0.0652107	0.018257	0.10895	1.72644	0	0.379606
1	15434719	15435071	353	*	Intron (ENSMUST00000170146/ENSMUSG00000092083, intron 1 of 1)	19	15287254	15712548	425295	1	ENSMUSG00000092083	ENSMUST00000175681	protein_coding	147465	ENSMUST00000175681;ENSMUST00000170146	ENSMUSG00000092083;ENSMUSG00000092083	0;0	Kcnb2	-4.85409	-2.93223	-0.720442	3.68174	0.0359771	0.0112497	0.0671339	2.33403	0	0.116077
1	15612024	15612775	752	*	Intron (ENSMUST00000170146/ENSMUSG00000092083, intron 1 of 1)	19	15287254	15712548	425295	1	ENSMUSG00000092083	ENSMUST00000175681	protein_coding	324770	ENSMUST00000175681;ENSMUST00000170146	ENSMUSG00000092083;ENSMUSG00000092083	0;0	Kcnb2	0.659388	0.114759	0.634431	0.183494	0.832357	0.143929	0.858914	1.39773	1.57246	1.17499
1	15621627	15622508	882	*	Intron (ENSMUST00000170146/ENSMUSG00000092083, intron 1 of 1)	19	15287254	15712548	425295	1	ENSMUSG00000092083	ENSMUST00000175681	protein_coding	334373	ENSMUST00000175681;ENSMUST00000170146	ENSMUSG00000092083;ENSMUSG00000092083	0;0	Kcnb2	-5.25687	0.54444	0.843116	2.45679	0.0857113	0.0226653	0.135258	1.19172	0	1.83208
1	15651781	15652573	793	*	Intron (ENSMUST00000170146/ENSMUSG00000092083, intron 1 of 1)	19	15287254	15712548	425295	1	ENSMUSG00000092083	ENSMUST00000175681	protein_coding	364527	ENSMUST00000175681;ENSMUST00000170146	ENSMUSG00000092083;ENSMUSG00000092083	0;0	Kcnb2	-2.43709	-0.16703	1.6112	1.8727	0.15371	0.0361927	0.215984	3.79687	0.497053	3.29297
1	15659429	15660063	635	*	Intron (ENSMUST00000170146/ENSMUSG00000092083, intron 1 of 1)	19	15287254	15712548	425295	1	ENSMUSG00000092083	ENSMUST00000175681	protein_coding	372175	ENSMUST00000175681;ENSMUST00000170146	ENSMUSG00000092083;ENSMUSG00000092083	0;0	Kcnb2	-5.8289	-1.68027	0.0533481	3.40232	0.0332968	0.0106512	0.063562	2.3708	0	0.784603
1	15759301	15759728	428	*	Distal Intergenic	19	15760122	15760668	547	2	ENSMUSG00000101652	ENSMUST00000188671	processed_pseudogene	940	ENSMUST00000104189;ENSMUST00000188400;ENSMUST00000188671	ENSMUSG00000077377;ENSMUSG00000100814;ENSMUSG00000101652	1469;-1033;940	Gm6060	1.62252	-1.29882	-0.381666	3.58817	0.0317587	0.0102573	0.0612114	1.22791	3.95091	0.239342
1	15797617	15797917	301	*	Distal Intergenic	19	15805646	15844052	38407	1	ENSMUSG00000025925	ENSMUST00000188371	protein_coding	-7729	NA	NA	NA	Terf1	-4.85409	-1.85901	-0.515977	2.12703	0.136058	0.0327448	0.195408	2.73725	0	0.463521
1	15804978	15806643	1666	*	Promoter	19	15805646	15844052	38407	1	ENSMUSG00000025925	ENSMUST00000188371	protein_coding	0	ENSMUST00000188371;ENSMUST00000186565;ENSMUST00000027057;ENSMUST00000188684	ENSMUSG00000025925;ENSMUSG00000025925;ENSMUSG00000025925;ENSMUSG00000025925	0;0;0;-998	Terf1	1.8306	2.36601	2.99455	9.56937	6.98515e-05	6.0693e-05	0.000362192	1.08273	3.44955	5.55786
1	15891620	15893035	1416	*	Promoter	19	15853862	15892722	38861	2	ENSMUSG00000032719	ENSMUST00000040695	protein_coding	0	ENSMUST00000040695	ENSMUSG00000032719	0	Sbspon	-0.605389	-0.668544	1.46455	0.74848	0.473086	0.0894442	0.533768	2.33706	1.47256	1.50007
1	15912975	15914240	1266	*	Distal Intergenic	19	15853862	15892722	38861	2	ENSMUSG00000032719	ENSMUST00000040695	protein_coding	-20253	NA	NA	NA	Sbspon	-1.24431	-0.584932	2.0295	1.28731	0.276015	0.0576723	0.344165	4.20746	1.24538	2.59396
1	15990786	15991496	711	*	Distal Intergenic	19	16053335	16053887	553	1	ENSMUSG00000100652	ENSMUST00000185778	processed_pseudogene	-61839	NA	NA	NA	Gm7634	-5.8289	-2.60124	-0.250412	5.5407	0.00425243	0.0019847	0.0118439	2.11738	0	0.277199
1	16028767	16029344	578	*	Distal Intergenic	19	16053335	16053887	553	1	ENSMUSG00000100652	ENSMUST00000185778	processed_pseudogene	-23991	NA	NA	NA	Gm7634	0.814801	-2.60116	0.0564774	9.11605	0.000109911	9.00794e-05	0.000537559	2.6046	4.28947	0.508539
1	16052261	16053978	1718	*	Promoter	19	16053335	16053887	553	1	ENSMUSG00000100652	ENSMUST00000185778	processed_pseudogene	0	ENSMUST00000185778	ENSMUSG00000100652	0	Gm7634	1.35798	1.13025	2.83953	3.12757	0.0438254	0.0132189	0.0788851	1.96767	4.55885	4.17808
1	16056019	16056707	689	*	Distal Intergenic	19	16053335	16053887	553	1	ENSMUSG00000100652	ENSMUST00000185778	processed_pseudogene	2684	ENSMUST00000185778	ENSMUSG00000100652	0	Gm7634	0.859093	-0.375812	1.01889	1.35352	0.25833	0.0546386	0.326062	2.51472	4.90853	1.84642
1	16092854	16093908	1055	*	Promoter	19	16065979	16093325	27347	2	ENSMUSG00000067795	ENSMUST00000145070	protein_coding	0	ENSMUST00000145070;ENSMUST00000151004	ENSMUSG00000067795;ENSMUSG00000067795	0;0	4930444P10Rik	0.79213	0.0761487	2.40922	0.973566	0.377735	0.0746001	0.445184	4.13306	6.67657	4.30857
1	16104176	16106676	2501	*	Promoter	19	16105774	16133734	27961	1	ENSMUSG00000025921	ENSMUST00000027053	protein_coding	0	ENSMUST00000027053;ENSMUST00000058437;ENSMUST00000141217;ENSMUST00000125005;ENSMUST00000149566;ENSMUST00000151017;ENSMUST00000140597	ENSMUSG00000025921;ENSMUSG00000043716;ENSMUSG00000043716;ENSMUSG00000043716;ENSMUSG00000043716;ENSMUSG00000043716;ENSMUSG00000043716	0;0;0;0;0;-1328;-2094	Rdh10	1.7831	1.6742	4.81257	14.2807	6.28352e-07	9.38177e-07	5.59868e-06	4.14577	13.6091	13.1374
1	16108583	16109469	887	*	Intron (ENSMUST00000027053/ENSMUSG00000025921, intron 2 of 5)	19	16105774	16133734	27961	1	ENSMUSG00000025921	ENSMUST00000027053	protein_coding	2809	ENSMUST00000027053;ENSMUST00000058437;ENSMUST00000141217;ENSMUST00000125005;ENSMUST00000149566	ENSMUSG00000025921;ENSMUSG00000043716;ENSMUSG00000043716;ENSMUSG00000043716;ENSMUSG00000043716	0;0;0;0;0	Rdh10	2.55684	1.74366	3.24486	10.2758	3.44653e-05	3.27344e-05	0.000195346	3.21862	16.5132	10.4124
1	16148197	16149247	1051	*	Distal Intergenic	19	16130502	16132547	2046	1	ENSMUSG00000025921	ENSMUST00000152626	retained_intron	17695	NA	NA	NA	Rdh10	-0.322962	-1.06895	0.721496	1.47512	0.228752	0.0496769	0.296452	2.00018	1.12511	1.02445
1	16162313	16162963	651	*	Distal Intergenic	19	16130502	16132547	2046	1	ENSMUSG00000025921	ENSMUST00000152626	retained_intron	31811	NA	NA	NA	Rdh10	-0.485669	-2.22522	-0.0275615	4.19193	0.0151177	0.00557261	0.0332552	2.42187	1.21095	0.468553
1	16172540	16173399	860	*	Distal Intergenic	19	16208197	16210517	2321	2	ENSMUSG00000104165	ENSMUST00000192560	TEC	37118	NA	NA	NA	Gm38249	-0.488162	-1.2486	0.694476	2.08432	0.124393	0.0304969	0.181993	2.79134	2.55754	0.80279
1	16173981	16174797	817	*	Distal Intergenic	19	16208197	16210517	2321	2	ENSMUSG00000104165	ENSMUST00000192560	TEC	35720	NA	NA	NA	Gm38249	0.0852884	-0.878803	0.793203	1.34645	0.260163	0.054967	0.328021	2.48593	1.92981	1.02731
1	16192059	16192575	517	*	Distal Intergenic	19	16208197	16210517	2321	2	ENSMUSG00000104165	ENSMUST00000192560	TEC	17942	NA	NA	NA	Gm38249	-5.57096	-1.96732	-0.210855	3.44234	0.0328002	0.0105249	0.0628088	2.61017	0	0.518272
1	16238587	16238910	324	*	Intron (ENSMUST00000027052/ENSMUSG00000025920, intron 11 of 12)	19	16228816	16520112	291297	2	ENSMUSG00000025920	ENSMUST00000162435	protein_coding	281202	ENSMUST00000162435;ENSMUST00000162751;ENSMUST00000027052;ENSMUST00000162627;ENSMUST00000054668;ENSMUST00000186343	ENSMUSG00000025920;ENSMUSG00000025920;ENSMUSG00000025920;ENSMUSG00000025920;ENSMUSG00000025920;ENSMUSG00000100868	0;0;0;0;0;0	Stau2	-4.85409	-1.859	-0.514032	2.12626	0.136058	0.0327448	0.195408	2.54294	0	0.522846
1	16248943	16249386	444	*	Intron (ENSMUST00000027052/ENSMUSG00000025920, intron 11 of 12)	19	16228816	16520112	291297	2	ENSMUSG00000025920	ENSMUST00000162435	protein_coding	270726	ENSMUST00000162435;ENSMUST00000162751;ENSMUST00000027052;ENSMUST00000162627;ENSMUST00000054668;ENSMUST00000160446;ENSMUST00000161626;ENSMUST00000159190;ENSMUST00000186343	ENSMUSG00000025920;ENSMUSG00000025920;ENSMUSG00000025920;ENSMUSG00000025920;ENSMUSG00000025920;ENSMUSG00000089982;ENSMUSG00000089982;ENSMUSG00000089982;ENSMUSG00000100868	0;0;0;0;0;0;0;0;0	Stau2	-5.25657	-1.10811	-0.078724	1.7526	0.173323	0.0396752	0.236766	2.20701	0	0.871574
1	16268544	16269151	608	*	Intron (ENSMUST00000027052/ENSMUSG00000025920, intron 11 of 12)	19	16228816	16520112	291297	2	ENSMUSG00000025920	ENSMUST00000162435	protein_coding	250961	ENSMUST00000162435;ENSMUST00000162751;ENSMUST00000027052;ENSMUST00000162627;ENSMUST00000054668;ENSMUST00000160446	ENSMUSG00000025920;ENSMUSG00000025920;ENSMUSG00000025920;ENSMUSG00000025920;ENSMUSG00000025920;ENSMUSG00000089982	0;0;0;0;0;0	Stau2	-5.57096	-1.02755	0.20251	2.04859	0.128918	0.0314531	0.1877	2.2195	0	1.40663
1	16305432	16305696	265	*	Intron (ENSMUST00000027052/ENSMUSG00000025920, intron 11 of 12)	19	16228816	16520112	291297	2	ENSMUSG00000025920	ENSMUST00000162435	protein_coding	214416	ENSMUST00000162435;ENSMUST00000162751;ENSMUST00000027052;ENSMUST00000162627;ENSMUST00000054668	ENSMUSG00000025920;ENSMUSG00000025920;ENSMUSG00000025920;ENSMUSG00000025920;ENSMUSG00000025920	0;0;0;0;0	Stau2	-4.85407	-2.48	-0.634493	2.97517	0.0652107	0.018257	0.10895	2.84049	0	0.511796
1	16372218	16372706	489	*	Intron (ENSMUST00000027052/ENSMUSG00000025920, intron 8 of 12)	19	16228816	16520112	291297	2	ENSMUSG00000025920	ENSMUST00000162435	protein_coding	147406	ENSMUST00000162435;ENSMUST00000131257;ENSMUST00000149320;ENSMUST00000162751;ENSMUST00000027052;ENSMUST00000127420;ENSMUST00000128957;ENSMUST00000162007;ENSMUST00000162627;ENSMUST00000054668;ENSMUST00000159558;ENSMUST00000115360	ENSMUSG00000025920;ENSMUSG00000025920;ENSMUSG00000025920;ENSMUSG00000025920;ENSMUSG00000025920;ENSMUSG00000025920;ENSMUSG00000025920;ENSMUSG00000025920;ENSMUSG00000025920;ENSMUSG00000025920;ENSMUSG00000025920;ENSMUSG00000025920	0;0;0;0;0;0;0;0;0;0;0;0	Stau2	-1.66926	-1.89922	0.134759	3.31249	0.0364262	0.0113648	0.0678207	3.83437	1.84593	0.852477
1	16399249	16399790	542	*	Intron (ENSMUST00000027052/ENSMUSG00000025920, intron 4 of 12)	19	16228816	16520112	291297	2	ENSMUSG00000025920	ENSMUST00000162435	protein_coding	120322	ENSMUST00000162435;ENSMUST00000131257;ENSMUST00000149320;ENSMUST00000162751;ENSMUST00000027052;ENSMUST00000151888;ENSMUST00000127420;ENSMUST00000128957;ENSMUST00000162007;ENSMUST00000162627;ENSMUST00000054668;ENSMUST00000159558	ENSMUSG00000025920;ENSMUSG00000025920;ENSMUSG00000025920;ENSMUSG00000025920;ENSMUSG00000025920;ENSMUSG00000025920;ENSMUSG00000025920;ENSMUSG00000025920;ENSMUSG00000025920;ENSMUSG00000025920;ENSMUSG00000025920;ENSMUSG00000025920	0;0;0;0;0;0;0;0;0;0;0;0	Stau2	-0.87816	-2.53888	-0.430536	3.51903	0.034988	0.0110803	0.0661228	1.93929	1.66543	0.219616
1	16408729	16409148	420	*	Intron (ENSMUST00000027052/ENSMUSG00000025920, intron 4 of 12)	19	16228816	16520112	291297	2	ENSMUSG00000025920	ENSMUST00000162435	protein_coding	110964	ENSMUST00000162435;ENSMUST00000131257;ENSMUST00000149320;ENSMUST00000162751;ENSMUST00000027052;ENSMUST00000151888;ENSMUST00000127420;ENSMUST00000128957;ENSMUST00000162007;ENSMUST00000162627;ENSMUST00000054668;ENSMUST00000159558	ENSMUSG00000025920;ENSMUSG00000025920;ENSMUSG00000025920;ENSMUSG00000025920;ENSMUSG00000025920;ENSMUSG00000025920;ENSMUSG00000025920;ENSMUSG00000025920;ENSMUSG00000025920;ENSMUSG00000025920;ENSMUSG00000025920;ENSMUSG00000025920	0;0;0;0;0;0;0;0;0;0;0;0	Stau2	-4.29384	0.0653093	-0.100349	0.941651	0.389984	0.0766942	0.457681	1.2513	0	1.09009
1	16518587	16520157	1571	*	Promoter	19	16228816	16520112	291297	2	ENSMUSG00000025920	ENSMUST00000162435	protein_coding	0	ENSMUST00000162435;ENSMUST00000153966;ENSMUST00000131257;ENSMUST00000145092;ENSMUST00000144138;ENSMUST00000149320;ENSMUST00000162751;ENSMUST00000027052;ENSMUST00000151888;ENSMUST00000115359;ENSMUST00000127420;ENSMUST00000128957;ENSMUST00000162007;ENSMUST00000162627;ENSMUST00000054668;ENSMUST00000159558	ENSMUSG00000025920;ENSMUSG00000025920;ENSMUSG00000025920;ENSMUSG00000025920;ENSMUSG00000025920;ENSMUSG00000025920;ENSMUSG00000025920;ENSMUSG00000025920;ENSMUSG00000025920;ENSMUSG00000025920;ENSMUSG00000025920;ENSMUSG00000025920;ENSMUSG00000025920;ENSMUSG00000025920;ENSMUSG00000025920;ENSMUSG00000025920	0;0;0;0;0;0;0;0;0;0;0;0;0;0;0;0	Stau2	1.50405	1.2365	2.71531	3.39855	0.0334227	0.010684	0.0637578	1.86257	4.73453	4.22225
1	16618629	16619758	1130	*	Promoter	19	16569782	16619489	49708	2	ENSMUSG00000025939	ENSMUST00000117146	protein_coding	0	ENSMUST00000117146;ENSMUST00000182554;ENSMUST00000136455;ENSMUST00000132919;ENSMUST00000133639;ENSMUST00000195710	ENSMUSG00000025939;ENSMUSG00000025939;ENSMUSG00000025939;ENSMUSG00000025939;ENSMUSG00000025939;ENSMUSG00000102457	0;0;0;0;0;0	Ube2w	1.08164	1.1979	2.51001	2.58557	0.0753544	0.0204932	0.122295	2.26244	4.83816	5.16311
1	17010641	17011000	360	*	Intron (ENSMUST00000038382/ENSMUSG00000042686, intron 3 of 4)	19	16994938	17097889	102952	2	ENSMUSG00000042686	ENSMUST00000038382	protein_coding	86889	ENSMUST00000038382;ENSMUST00000186604	ENSMUSG00000042686;ENSMUSG00000101640	0;0	Jph1	0.489166	-1.25044	-0.209381	1.57287	0.209741	0.0463424	0.276553	2.28864	2.1898	0.744296
1	17096802	17098123	1322	*	Promoter	19	16994938	17097889	102952	2	ENSMUSG00000042686	ENSMUST00000038382	protein_coding	0	ENSMUST00000038382	ENSMUSG00000042686	0	Jph1	1.51442	1.12483	3.67235	5.48832	0.00413509	0.00194119	0.0115843	4.50125	12.147	10.0927
1	17320839	17321253	415	*	Distal Intergenic	19	17250114	17250492	379	2	ENSMUSG00000100272	ENSMUST00000187478	processed_pseudogene	-70347	NA	NA	NA	Gm28785	-4.85409	-2.48007	-0.64091	2.97879	0.0652107	0.018257	0.10895	1.98533	0	0.309462
1	17450323	17450840	518	*	Distal Intergenic	19	17429043	17429528	486	2	ENSMUSG00000102048	ENSMUST00000186816	processed_pseudogene	-20795	NA	NA	NA	Gm6075	-0.475692	-1.85893	-0.433594	1.79287	0.181364	0.0411967	0.245846	1.45315	0.760933	0.398617
1	17483239	17483604	366	*	Distal Intergenic	19	17520001	17520111	111	1	ENSMUSG00000089534	ENSMUST00000158909	snoRNA	-36397	NA	NA	NA	Gm25166	-4.29384	-1.91978	-0.715645	1.57838	0.2401	0.0515221	0.307464	1.43592	0	0.370562
1	17506539	17506886	348	*	Distal Intergenic	19	17520001	17520111	111	1	ENSMUSG00000089534	ENSMUST00000158909	snoRNA	-13115	NA	NA	NA	Gm25166	-4.29384	-1.91982	-0.722662	1.58049	0.2401	0.0515221	0.307464	1.51019	0	0.369043
1	17594660	17595105	446	*	Distal Intergenic	19	17601901	17630939	29039	1	ENSMUSG00000067780	ENSMUST00000088476	protein_coding	-6796	NA	NA	NA	Pi15	-4.29384	-2.37199	-0.806236	2.04864	0.162012	0.0375933	0.224342	1.17836	0	0.0918729
1	17727258	17727771	514	*	Promoter	19	17692904	17727646	34743	2	ENSMUSG00000085125	ENSMUST00000127328	antisense	0	ENSMUST00000159958;ENSMUST00000160305;ENSMUST00000095075;ENSMUST00000127328;ENSMUST00000155588;ENSMUST00000149914	ENSMUSG00000025776;ENSMUSG00000025776;ENSMUSG00000025776;ENSMUSG00000085125;ENSMUSG00000085125;ENSMUSG00000085125	0;0;0;0;0;-3	Gm16070	-0.894581	-0.910918	0.759443	0.988087	0.372289	0.0736994	0.439809	4.22834	2.523	2.11205
1	18073418	18073859	442	*	Distal Intergenic	19	17994462	18059056	64595	2	ENSMUSG00000109887	ENSMUST00000209405	lincRNA	-14362	NA	NA	NA	Gm28756	-4.85409	-3.59425	-0.781976	4.75186	0.0143859	0.00540639	0.0322632	1.86405	0	0.197854
1	18292472	18292967	496	*	Distal Intergenic	19	18250980	18265138	14159	2	ENSMUSG00000067773	ENSMUST00000088463	protein_coding	-27334	NA	NA	NA	Defb41	-4.85407	-1.42609	-0.375433	1.63801	0.206655	0.0458411	0.273562	1.5176	0	0.588184
1	18462259	18462546	288	*	Distal Intergenic	19	18250980	18265138	14159	2	ENSMUSG00000067773	ENSMUST00000088463	protein_coding	-197121	NA	NA	NA	Defb41	1.06233	-1.8589	-0.288205	4.19558	0.0164836	0.00599947	0.0358025	2.8608	7.6371	0.741953
1	18468451	18468818	368	*	Distal Intergenic	19	18250980	18265138	14159	2	ENSMUSG00000067773	ENSMUST00000088463	protein_coding	-203313	NA	NA	NA	Defb41	-0.475692	-1.62639	-0.3775	1.41222	0.256951	0.0544162	0.324735	2.04546	1.0711	0.61677
1	18471672	18472181	510	*	Distal Intergenic	19	18250980	18265138	14159	2	ENSMUSG00000067773	ENSMUST00000088463	protein_coding	-206534	NA	NA	NA	Defb41	-6.40539	-3.68774	-0.180457	11.6666	8.74098e-06	9.76524e-06	5.82751e-05	4.56739	0	0.160688
1	18550809	18551435	627	*	Distal Intergenic	19	18708428	18709336	909	1	ENSMUSG00000101306	ENSMUST00000189030	processed_pseudogene	-156993	NA	NA	NA	Gm5252	-0.704387	-1.1272	0.492466	1.35357	0.258319	0.0546377	0.326056	2.99044	2.0683	1.0887
1	18576434	18577234	801	*	Distal Intergenic	19	18708428	18709336	909	1	ENSMUSG00000101306	ENSMUST00000189030	processed_pseudogene	-131194	NA	NA	NA	Gm5252	-0.32117	-3.00985	0.0537595	8.75437	0.000157801	0.000123424	0.000736547	2.53559	2.74592	0.329654
1	18583279	18583711	433	*	Distal Intergenic	19	18708428	18709336	909	1	ENSMUSG00000101306	ENSMUST00000189030	processed_pseudogene	-124717	NA	NA	NA	Gm5252	-5.57096	-2.14314	-0.268672	3.79779	0.0240039	0.00818895	0.0488685	3.11653	0	0.48586
1	18633860	18634422	563	*	Distal Intergenic	19	18708428	18709336	909	1	ENSMUSG00000101306	ENSMUST00000189030	processed_pseudogene	-74006	NA	NA	NA	Gm5252	-0.774413	-1.51103	0.8436	3.1828	0.0414702	0.0126216	0.0753206	4.94447	3.00353	2.15031
1	18639340	18639982	643	*	Distal Intergenic	19	18708428	18709336	909	1	ENSMUSG00000101306	ENSMUST00000189030	processed_pseudogene	-68446	NA	NA	NA	Gm5252	-0.89435	-2.47713	0.135534	5.88519	0.00278056	0.00139472	0.00832311	3.26934	1.22601	0.621584
1	18643833	18644172	340	*	Distal Intergenic	19	18708428	18709336	909	1	ENSMUSG00000101306	ENSMUST00000189030	processed_pseudogene	-64256	NA	NA	NA	Gm5252	-4.85407	-2.13641	-0.587195	2.49329	0.0994857	0.0253968	0.151558	2.21391	0	0.241031
1	19182735	19183431	697	*	Distal Intergenic	19	19208914	19238576	29663	1	ENSMUSG00000025927	ENSMUST00000027059	protein_coding	-25483	NA	NA	NA	Tfap2b	-5.8289	-2.40089	-0.178174	5.01057	0.00670636	0.00289105	0.0172527	2.15991	0	0.547184
1	19210219	19210894	676	*	Intron (ENSMUST00000027059/ENSMUSG00000025927, intron 1 of 6)	19	19208914	19238576	29663	1	ENSMUSG00000025927	ENSMUST00000027059	protein_coding	1305	ENSMUST00000027059;ENSMUST00000187754;ENSMUST00000064976;ENSMUST00000191068;ENSMUST00000186972	ENSMUSG00000025927;ENSMUSG00000025927;ENSMUSG00000025927;ENSMUSG00000025927;ENSMUSG00000025927	0;0;0;-1412;-2985	Tfap2b	0.277739	-2.44401	0.12443	7.25056	0.000709873	0.00044629	0.00266328	2.56308	3.08454	0.396371
1	19230922	19231571	650	*	Exon (ENSMUST00000027059/ENSMUSG00000025927, exon 6 of 7)	19	19208914	19238576	29663	1	ENSMUSG00000025927	ENSMUST00000027059	protein_coding	22008	ENSMUST00000027059;ENSMUST00000187754;ENSMUST00000064976	ENSMUSG00000025927;ENSMUSG00000025927;ENSMUSG00000025927	0;0;0	Tfap2b	0.659823	-0.802325	0.239573	1.32251	0.266466	0.0559774	0.334051	1.61707	3.38382	1.0671
1	19258889	19259679	791	*	Distal Intergenic	19	19242725	19243769	1045	1	ENSMUSG00000100538	ENSMUST00000189218	lincRNA	16164	NA	NA	NA	Gm28340	-5.25659	-2.88251	-0.552462	4.51479	0.0149072	0.00553149	0.0330097	1.32882	0	0.247018
1	19262084	19262424	341	*	Distal Intergenic	19	19242725	19243769	1045	1	ENSMUSG00000100538	ENSMUST00000189218	lincRNA	19359	NA	NA	NA	Gm28340	-4.29384	-3.03407	-0.883313	2.8386	0.0834047	0.0221445	0.13215	1.54119	0	0.0600811
1	19440759	19441143	385	*	Distal Intergenic	19	19513855	19513919	65	2	ENSMUSG00000084668	ENSMUST00000122719	snoRNA	72776	NA	NA	NA	Gm24633	-4.85409	-1.62648	-0.457041	1.85405	0.172452	0.0395096	0.235778	2.14003	0	0.415604
1	19459975	19460399	425	*	Distal Intergenic	19	19513855	19513919	65	2	ENSMUSG00000084668	ENSMUST00000122719	snoRNA	53520	NA	NA	NA	Gm24633	-0.878215	-0.713493	0.156742	0.381714	0.682691	0.121932	0.72764	2.47316	0.927443	1.36511
1	19512092	19512498	407	*	Distal Intergenic	19	19513855	19513919	65	2	ENSMUSG00000084668	ENSMUST00000122719	snoRNA	1421	ENSMUST00000122719	ENSMUSG00000084668	1421	Gm24633	-4.29384	-1.91982	-0.722662	1.58049	0.2401	0.0515221	0.307464	1.29127	0	0.315545
1	19540603	19541221	619	*	Distal Intergenic	19	19513855	19513919	65	2	ENSMUSG00000084668	ENSMUST00000122719	snoRNA	-26684	NA	NA	NA	Gm24633	-5.25659	-3.33467	-0.6283	5.40787	0.00695633	0.00296643	0.0177025	1.69805	0	0.174377
1	19727602	19728172	571	*	Distal Intergenic	19	19614269	19616767	2499	1	ENSMUSG00000102597	ENSMUST00000193790	TEC	113333	NA	NA	NA	Gm38382	-1.19257	-1.81058	-0.0951228	2.30075	0.100185	0.0255422	0.152426	2.23866	0.690303	0.622414
1	19743770	19744584	815	*	Distal Intergenic	19	19614269	19616767	2499	1	ENSMUSG00000102597	ENSMUST00000193790	TEC	129501	NA	NA	NA	Gm38382	-5.25659	-2.53887	-0.50162	3.8713	0.0262477	0.0087653	0.0523079	1.28969	0	0.182717
1	19751661	19752441	781	*	Distal Intergenic	19	19614269	19616767	2499	1	ENSMUSG00000102597	ENSMUST00000193790	TEC	137392	NA	NA	NA	Gm38382	-1.85915	-3.5198	-0.159858	9.24236	9.68696e-05	8.08127e-05	0.000482258	2.60052	1.15578	0.238151
1	19784437	19784724	288	*	Distal Intergenic	19	19614269	19616767	2499	1	ENSMUSG00000102597	ENSMUST00000193790	TEC	170168	NA	NA	NA	Gm38382	-0.475692	-1.85898	-0.442341	1.79588	0.181364	0.0411967	0.245846	2.61364	1.36862	0.588202
1	19927665	19928399	735	*	Distal Intergenic	19	20062070	20065548	3479	2	ENSMUSG00000104095	ENSMUST00000194347	TEC	137149	NA	NA	NA	Gm37315	-0.0151489	-2.0652	1.0511	8.58629	0.000186682	0.0001428	0.000852173	5.21745	4.44577	1.4596
1	20001968	20002631	664	*	Distal Intergenic	19	20062070	20065548	3479	2	ENSMUSG00000104095	ENSMUST00000194347	TEC	62917	NA	NA	NA	Gm37315	0.0867166	-2.88257	-0.415041	5.38213	0.00584197	0.00258718	0.0154393	1.58297	1.95305	0.193414
1	20020554	20021093	540	*	Distal Intergenic	19	20062070	20065548	3479	2	ENSMUSG00000104095	ENSMUST00000194347	TEC	44455	NA	NA	NA	Gm37315	-5.57094	-2.57573	-0.35486	4.70867	0.0105649	0.00419042	0.0250068	2.36718	0	0.506385
1	20058211	20058740	530	*	3' UTR	19	20057779	20618064	560286	2	ENSMUSG00000043760	ENSMUST00000088448	protein_coding	559324	ENSMUST00000088448;ENSMUST00000194347	ENSMUSG00000043760;ENSMUSG00000104095	0;6808	Pkhd1	-6.92544	-0.967659	1.17782	4.35167	0.0128858	0.00495546	0.0295722	5.97532	0	3.04583
1	20135192	20135629	438	*	Intron (ENSMUST00000088448/ENSMUSG00000043760, intron 60 of 66)	19	20057779	20618064	560286	2	ENSMUSG00000043760	ENSMUST00000088448	protein_coding	482435	ENSMUST00000088448	ENSMUSG00000043760	0	Pkhd1	-5.57094	-0.864858	0.226169	1.93166	0.144909	0.03449	0.205823	2.91844	0	1.41815
1	20179299	20179761	463	*	Intron (ENSMUST00000088448/ENSMUSG00000043760, intron 60 of 66)	19	20057779	20618064	560286	2	ENSMUSG00000043760	ENSMUST00000088448	protein_coding	438303	ENSMUST00000088448	ENSMUSG00000043760	0	Pkhd1	-5.8289	-3.11119	-0.363892	6.89322	0.00129435	0.000738229	0.00440546	3.25153	0	0.257089
1	20302234	20303440	1207	*	Intron (ENSMUST00000088448/ENSMUSG00000043760, intron 50 of 66)	19	20057779	20618064	560286	2	ENSMUSG00000043760	ENSMUST00000088448	protein_coding	314624	ENSMUST00000088448	ENSMUSG00000043760	0	Pkhd1	-0.649646	-1.28294	1.65731	3.50619	0.030012	0.00979524	0.0584542	4.23621	2.38068	1.64108
1	20344551	20345582	1032	*	Intron (ENSMUST00000088448/ENSMUSG00000043760, intron 48 of 66)	19	20057779	20618064	560286	2	ENSMUSG00000043760	ENSMUST00000088448	protein_coding	272482	ENSMUST00000088448	ENSMUSG00000043760	0	Pkhd1	-0.643956	0.214989	1.71092	0.504928	0.60355	0.109924	0.655983	2.61523	1.63855	3.042
1	20447315	20448125	811	*	Intron (ENSMUST00000088448/ENSMUSG00000043760, intron 36 of 66)	19	20057779	20618064	560286	2	ENSMUSG00000043760	ENSMUST00000088448	protein_coding	169939	ENSMUST00000088448;ENSMUST00000093665;ENSMUST00000160969	ENSMUSG00000043760;ENSMUSG00000070175;ENSMUSG00000090142	0;-2403;-2505	Pkhd1	-5.8289	-1.28582	0.201108	2.74881	0.0640051	0.0180652	0.107806	1.8563	0	0.678534
1	20568521	20569245	725	*	Intron (ENSMUST00000088448/ENSMUSG00000043760, intron 13 of 66)	19	20057779	20618064	560286	2	ENSMUSG00000043760	ENSMUST00000088448	protein_coding	48819	ENSMUST00000088448	ENSMUSG00000043760	0	Pkhd1	-0.227691	-0.523083	0.511678	0.259349	0.771554	0.134905	0.805059	1.76314	1.08735	1.37744
1	20605704	20606053	350	*	Intron (ENSMUST00000088448/ENSMUSG00000043760, intron 5 of 66)	19	20057779	20618064	560286	2	ENSMUSG00000043760	ENSMUST00000088448	protein_coding	12011	ENSMUST00000088448;ENSMUST00000147480;ENSMUST00000128051	ENSMUSG00000043760;ENSMUSG00000043760;ENSMUSG00000043760	0;0;11987	Pkhd1	-4.29384	-0.690096	-0.387716	0.815541	0.456965	0.0870449	0.51945	1.50156	0	0.892077
1	20621661	20622116	456	*	Distal Intergenic	19	20592953	20618064	25112	2	ENSMUSG00000043760	ENSMUST00000147480	retained_intron	-3597	ENSMUST00000088448;ENSMUST00000147480;ENSMUST00000128051	ENSMUSG00000043760;ENSMUSG00000043760;ENSMUSG00000043760	0;0;-3621	Pkhd1	-1.19251	-4.31112	-0.538248	8.52571	0.000348023	0.000241686	0.00144229	2.80324	1.97952	0.126248
1	20623292	20623854	563	*	Distal Intergenic	19	20592953	20618064	25112	2	ENSMUSG00000043760	ENSMUST00000147480	retained_intron	-5228	NA	NA	NA	Pkhd1	-4.85407	-4.85407	-0.870566	7.17171	0.00185149	0.000995005	0.0059378	1.337	0	0
1	20666376	20666683	308	*	Distal Intergenic	19	20669882	20682958	13077	1	ENSMUSG00000099906	ENSMUST00000227082	lincRNA	-3199	ENSMUST00000227082	ENSMUSG00000099906	0	Gm28653	-4.85407	-3.5943	-0.793593	4.76245	0.0143859	0.00540639	0.0322632	2.44393	0	0.0665184
1	20677957	20678308	352	*	Intron (ENSMUST00000227082/ENSMUSG00000099906, intron 2 of 2)	19	20669882	20682958	13077	1	ENSMUSG00000099906	ENSMUST00000227082	lincRNA	8075	ENSMUST00000083546;ENSMUST00000083625;ENSMUST00000227082;ENSMUST00000185494	ENSMUSG00000065480;ENSMUSG00000065559;ENSMUSG00000099906;ENSMUSG00000099906	-4461;-702;0;-715	Gm28653	-6.40541	-3.17775	-0.0703501	9.80243	5.53302e-05	4.95154e-05	0.000295489	6.81975	0	0.559911
1	20743865	20744423	559	*	Distal Intergenic	19	20730905	20734496	3592	1	ENSMUSG00000025929	ENSMUST00000027061	protein_coding	12960	NA	NA	NA	Il17a	-5.82894	-1.68042	0.0380413	3.40731	0.0331311	0.0106097	0.0633144	2.9478	0	0.758605
1	20814811	20815130	320	*	Exon (ENSMUST00000053266/ENSMUSG00000041859, exon 5 of 17)	19	20802968	20820312	17345	2	ENSMUSG00000041859	ENSMUST00000053266	protein_coding	5182	ENSMUST00000053266;ENSMUST00000185296	ENSMUSG00000041859;ENSMUSG00000041859	0;0	Mcm3	-4.85409	-2.1363	-0.565044	2.48303	0.0994857	0.0253968	0.151558	2.57472	0	0.67462
1	20862689	20863232	544	*	Distal Intergenic	19	20842535	20842666	132	2	ENSMUSG00000088858	ENSMUST00000158233	snoRNA	-20023	NA	NA	NA	Gm24723	-0.878215	-3.33467	-0.549746	5.31018	0.00708799	0.00300915	0.0179574	1.93216	0.724565	0.198418
1	20879257	20879873	617	*	Distal Intergenic	19	20888650	20890473	1824	2	ENSMUSG00000097934	ENSMUST00000181654	lincRNA	10600	NA	NA	NA	6720483E21Rik	-1.45053	-1.92717	0.0131062	2.95248	0.0522111	0.0152988	0.0912974	2.43997	0.638838	0.717747
1	20890070	20891807	1738	*	Promoter	19	20890606	20939650	49045	1	ENSMUSG00000025931	ENSMUST00000189400	protein_coding	0	ENSMUST00000189400;ENSMUST00000181654	ENSMUSG00000025931;ENSMUSG00000097934	0;0	Paqr8	-0.0233877	0.290122	3.04182	0.376357	0.686358	0.12242	0.730552	4.01293	4.18438	4.71731
1	20951113	20952321	1209	*	Promoter	19	20951626	20955527	3902	1	ENSMUSG00000041809	ENSMUST00000160782	processed_transcript	0	ENSMUST00000160782;ENSMUST00000038447;ENSMUST00000185639	ENSMUSG00000041809;ENSMUSG00000041809;ENSMUSG00000100929	0;0;5402	Efhc1	-0.0999779	0.211912	2.91768	0.256787	0.773533	0.135183	0.806721	5.34538	4.84805	6.08357
1	20989426	20989795	370	*	Exon (ENSMUST00000038447/ENSMUSG00000041809, exon 10 of 11)	19	20951688	20990841	39154	1	ENSMUSG00000041809	ENSMUST00000038447	protein_coding	37738	ENSMUST00000038447	ENSMUSG00000041809	0	Efhc1	0.0845341	-1.57607	-0.568529	1.24134	0.315686	0.0642287	0.383292	1.4204	1.06531	0.421928
1	21041646	21042172	527	*	Intron (ENSMUST00000037998/ENSMUSG00000041779, intron 1 of 10)	19	20996299	21079229	82931	2	ENSMUSG00000041779	ENSMUST00000037998	protein_coding	37057	ENSMUST00000037998;ENSMUST00000187210	ENSMUSG00000041779;ENSMUSG00000041779	0;0	Tram2	-0.227691	-1.96711	-0.0629603	3.17116	0.0419559	0.0127479	0.0760747	2.42557	1.49588	0.832934
1	21052398	21054408	2011	*	Intron (ENSMUST00000037998/ENSMUSG00000041779, intron 1 of 10)	19	20996299	21079229	82931	2	ENSMUSG00000041779	ENSMUST00000037998	protein_coding	24821	ENSMUST00000037998	ENSMUSG00000041779	0	Tram2	0.082648	0.121919	2.43196	0.0349039	0.965698	0.162769	0.971339	2.28123	2.26975	2.5221
1	21077999	21079931	1933	*	Promoter	19	20996299	21079229	82931	2	ENSMUSG00000041779	ENSMUST00000037998	protein_coding	0	ENSMUST00000037998;ENSMUST00000186612	ENSMUSG00000041779;ENSMUSG00000099971	0;-183	Tram2	-0.550567	-0.109533	2.9639	0.405958	0.666338	0.119542	0.71338	4.23257	2.82831	3.8917
1	21166306	21167010	705	*	Distal Intergenic	19	21178988	21187427	8440	1	ENSMUSG00000100819	ENSMUST00000189119	unprocessed_pseudogene	-11978	NA	NA	NA	Gm2693	-1.66744	-0.081672	1.05864	0.7878	0.454845	0.0867895	0.517926	2.65958	1.28037	2.39497
1	21218345	21219023	679	*	Promoter	19	21218575	21230167	11593	1	ENSMUSG00000025933	ENSMUST00000027065	protein_coding	0	ENSMUST00000027065;ENSMUST00000027064	ENSMUSG00000025933;ENSMUSG00000025933	0;0	Tmem14a	1.66683	1.65638	2.61413	4.61037	0.00994864	0.00400356	0.0238917	2.99117	9.96163	9.50644
1	21230611	21231543	933	*	Distal Intergenic	19	21234722	21236821	2100	1	ENSMUSG00000102633	ENSMUST00000191648	TEC	-3179	ENSMUST00000027065;ENSMUST00000027064;ENSMUST00000191648	ENSMUSG00000025933;ENSMUSG00000025933;ENSMUSG00000102633	0;0;-3179	Gm38224	-5.8289	-0.55642	0.560787	2.10074	0.122367	0.0300978	0.179612	1.61357	0	1.01465
1	21240917	21241299	383	*	Promoter	19	21240589	21265661	25073	1	ENSMUSG00000025934	ENSMUST00000027067	protein_coding	328	ENSMUST00000027067;ENSMUST00000121676;ENSMUST00000124990;ENSMUST00000191648	ENSMUSG00000025934;ENSMUSG00000025934;ENSMUSG00000025934;ENSMUSG00000102633	0;0;0;6195	Gsta3	0.659712	-0.998821	0.139327	1.73252	0.176839	0.0403149	0.240583	2.74437	3.08744	1.33554
1	21244514	21245034	521	*	5' UTR	19	21240589	21265661	25073	1	ENSMUSG00000025934	ENSMUST00000027067	protein_coding	3925	ENSMUST00000027067;ENSMUST00000121676;ENSMUST00000124990	ENSMUSG00000025934;ENSMUSG00000025934;ENSMUSG00000025934	0;0;0	Gsta3	1.38708	-0.550522	0.40156	2.67062	0.0692108	0.0191128	0.114058	1.88083	3.78276	1.23576
1	21274577	21275198	622	*	Distal Intergenic	19	21272403	21272906	504	1	ENSMUSG00000096375	ENSMUST00000178379	unprocessed_pseudogene	2174	ENSMUST00000178379;ENSMUST00000185842	ENSMUSG00000096375;ENSMUSG00000099343	2174;-2984	Gm7094	-0.3762	0.0777827	1.73176	0.158733	0.853224	0.146756	0.875784	4.47546	2.53481	4.31765
1	21281473	21282376	904	*	Distal Intergenic	19	21272403	21272906	504	1	ENSMUSG00000096375	ENSMUST00000178379	unprocessed_pseudogene	9070	ENSMUST00000082032;ENSMUST00000178869	ENSMUSG00000025936;ENSMUSG00000025936	0;0	Gm7094	2.27853	2.50135	2.94332	9.71013	6.06803e-05	5.36723e-05	0.000320295	1.66533	7.79179	9.5361
1	21291466	21291931	466	*	Intron (ENSMUST00000082032/ENSMUSG00000025936, intron 3 of 5)	19	21285246	21298312	13067	2	ENSMUSG00000025936	ENSMUST00000082032	processed_transcript	6381	ENSMUST00000082032;ENSMUST00000179730;ENSMUST00000178869	ENSMUSG00000025936;ENSMUSG00000025936;ENSMUSG00000025936	0;0;0	Gm4956	0.34536	-1.96737	-0.045871	4.16391	0.0155473	0.00570996	0.0340748	2.74308	2.53753	0.431293
1	21408407	21408786	380	*	Intron (ENSMUST00000029667/ENSMUSG00000028033, intron 11 of 13)	19	21398408	21961942	563535	2	ENSMUSG00000028033	ENSMUST00000115300	protein_coding	553156	ENSMUST00000115300;ENSMUST00000029667;ENSMUST00000173058;ENSMUST00000174183;ENSMUST00000173404	ENSMUSG00000028033;ENSMUSG00000028033;ENSMUSG00000028033;ENSMUSG00000028033;ENSMUSG00000028033	0;0;0;0;0	Kcnq5	-1.66923	-2.14587	0.0748896	4.00275	0.0182661	0.00651709	0.0388914	4.55958	2.37542	1.26298
1	21413543	21414002	460	*	Intron (ENSMUST00000029667/ENSMUSG00000028033, intron 11 of 13)	19	21398408	21961942	563535	2	ENSMUSG00000028033	ENSMUST00000115300	protein_coding	547940	ENSMUST00000115300;ENSMUST00000029667;ENSMUST00000173058;ENSMUST00000174183;ENSMUST00000173404	ENSMUSG00000028033;ENSMUSG00000028033;ENSMUSG00000028033;ENSMUSG00000028033;ENSMUSG00000028033	0;0;0;0;0	Kcnq5	-4.85407	-0.59623	-0.0619469	1.13718	0.320724	0.0650515	0.388202	1.63637	0	1.25756
1	21623591	21624023	433	*	Intron (ENSMUST00000029667/ENSMUSG00000028033, intron 1 of 13)	19	21398408	21961942	563535	2	ENSMUSG00000028033	ENSMUST00000115300	protein_coding	337919	ENSMUST00000115300;ENSMUST00000115299;ENSMUST00000029667;ENSMUST00000173058;ENSMUST00000174183;ENSMUST00000173404;ENSMUST00000134505	ENSMUSG00000028033;ENSMUSG00000028033;ENSMUSG00000028033;ENSMUSG00000028033;ENSMUSG00000028033;ENSMUSG00000028033;ENSMUSG00000028033	0;0;0;0;0;0;0	Kcnq5	-4.29384	-3.03402	-0.874202	2.83346	0.0834047	0.0221445	0.13215	1.21373	0	0.132954
1	21674313	21674646	334	*	Intron (ENSMUST00000029667/ENSMUSG00000028033, intron 1 of 13)	19	21398408	21961942	563535	2	ENSMUSG00000028033	ENSMUST00000115300	protein_coding	287296	ENSMUST00000115300;ENSMUST00000115299;ENSMUST00000029667;ENSMUST00000173058;ENSMUST00000174183;ENSMUST00000173404;ENSMUST00000134505	ENSMUSG00000028033;ENSMUSG00000028033;ENSMUSG00000028033;ENSMUSG00000028033;ENSMUSG00000028033;ENSMUSG00000028033;ENSMUSG00000028033	0;0;0;0;0;0;0	Kcnq5	-4.29384	-1.06615	-0.516259	0.949455	0.410522	0.0799434	0.477071	1.57349	0	0.769024
1	21780523	21780937	415	*	Intron (ENSMUST00000029667/ENSMUSG00000028033, intron 1 of 13)	19	21398408	21961942	563535	2	ENSMUSG00000028033	ENSMUST00000115300	protein_coding	181005	ENSMUST00000115300;ENSMUST00000115299;ENSMUST00000029667;ENSMUST00000173058;ENSMUST00000174183;ENSMUST00000173404;ENSMUST00000134505	ENSMUSG00000028033;ENSMUSG00000028033;ENSMUSG00000028033;ENSMUSG00000028033;ENSMUSG00000028033;ENSMUSG00000028033;ENSMUSG00000028033	0;0;0;0;0;0;0	Kcnq5	-4.85407	-2.13636	-0.578384	2.48919	0.0994857	0.0253968	0.151558	1.81381	0	0.286824
1	22046295	22046673	379	*	Distal Intergenic	19	22030064	22030615	552	2	ENSMUSG00000099692	ENSMUST00000189850	processed_pseudogene	-15680	NA	NA	NA	Gm5696	-0.878196	-2.02882	-0.298956	2.41087	0.0949438	0.0245847	0.146712	2.58552	1.04001	0.854401
1	22120495	22121311	817	*	Distal Intergenic	19	22030064	22030615	552	2	ENSMUSG00000099692	ENSMUST00000189850	processed_pseudogene	-89880	NA	NA	NA	Gm5696	-1.45051	-2.40108	-0.138809	4.22894	0.0145685	0.00546209	0.0325956	2.01692	1.10485	0.266311
1	22141655	22142107	453	*	Distal Intergenic	19	22237849	22238295	447	1	ENSMUSG00000100418	ENSMUST00000190225	processed_pseudogene	-95742	NA	NA	NA	Gm28239	-4.85407	-2.13628	-0.565609	2.48325	0.0994857	0.0253968	0.151558	1.66165	0	0.476553
1	22262080	22262491	412	*	Distal Intergenic	19	22237849	22238295	447	1	ENSMUSG00000100418	ENSMUST00000190225	processed_pseudogene	24231	NA	NA	NA	Gm28239	-5.25657	-0.713453	0.110423	1.50843	0.221259	0.0483851	0.288744	2.37843	0	1.55325
1	22321039	22321519	481	*	Intron (ENSMUST00000081544/ENSMUSG00000041670, intron 27 of 31)	19	22286251	22805724	519474	2	ENSMUSG00000041670	ENSMUST00000081544	protein_coding	484205	ENSMUST00000081544;ENSMUST00000115273;ENSMUST00000097811;ENSMUST00000097810;ENSMUST00000097809;ENSMUST00000185942	ENSMUSG00000041670;ENSMUSG00000041670;ENSMUSG00000041670;ENSMUSG00000041670;ENSMUSG00000041670;ENSMUSG00000041670	0;0;0;0;0;0	Rims1	-6.6918	-3.4642	0.0311136	12.8275	2.68697e-06	3.43685e-06	2.05098e-05	5.93538	0	0.332656
1	22594964	22595259	296	*	Intron (ENSMUST00000081544/ENSMUSG00000041670, intron 4 of 31)	19	22533955	22805994	272040	2	ENSMUSG00000041670	ENSMUST00000218140	protein_coding	210735	ENSMUST00000218140;ENSMUST00000097808;ENSMUST00000081544;ENSMUST00000115273;ENSMUST00000097811;ENSMUST00000097810;ENSMUST00000097809	ENSMUSG00000041670;ENSMUSG00000041670;ENSMUSG00000041670;ENSMUSG00000041670;ENSMUSG00000041670;ENSMUSG00000041670;ENSMUSG00000041670	0;0;0;0;0;0;0	Rims1	-4.29384	-0.86591	-0.450592	0.864708	0.440108	0.0844835	0.504164	1.7755	0	0.961285
1	22612035	22612322	288	*	Intron (ENSMUST00000081544/ENSMUSG00000041670, intron 3 of 31)	19	22533955	22805994	272040	2	ENSMUSG00000041670	ENSMUST00000218140	protein_coding	193672	ENSMUST00000218140;ENSMUST00000097808;ENSMUST00000081544;ENSMUST00000115273;ENSMUST00000097811;ENSMUST00000097810;ENSMUST00000097809	ENSMUSG00000041670;ENSMUSG00000041670;ENSMUSG00000041670;ENSMUSG00000041670;ENSMUSG00000041670;ENSMUSG00000041670;ENSMUSG00000041670	0;0;0;0;0;0;0	Rims1	-5.25657	-0.802374	0.078488	1.54223	0.213904	0.047089	0.281008	3.40247	0	2.17587
1	22673819	22674065	247	*	Intron (ENSMUST00000081544/ENSMUSG00000041670, intron 2 of 31)	19	22533955	22805994	272040	2	ENSMUSG00000041670	ENSMUST00000218140	protein_coding	131929	ENSMUST00000218140;ENSMUST00000097808;ENSMUST00000081544;ENSMUST00000115273;ENSMUST00000097811;ENSMUST00000097810;ENSMUST00000097809	ENSMUSG00000041670;ENSMUSG00000041670;ENSMUSG00000041670;ENSMUSG00000041670;ENSMUSG00000041670;ENSMUSG00000041670;ENSMUSG00000041670	0;0;0;0;0;0;0	Rims1	-4.29384	-2.37192	-0.795259	2.04427	0.162012	0.0375933	0.224342	2.12772	0	0.437001
1	22777676	22778561	886	*	Intron (ENSMUST00000081544/ENSMUSG00000041670, intron 1 of 31)	19	22533955	22805994	272040	2	ENSMUSG00000041670	ENSMUST00000218140	protein_coding	27433	ENSMUST00000218140;ENSMUST00000097808;ENSMUST00000081544;ENSMUST00000115273;ENSMUST00000097811;ENSMUST00000097810;ENSMUST00000097809	ENSMUSG00000041670;ENSMUSG00000041670;ENSMUSG00000041670;ENSMUSG00000041670;ENSMUSG00000041670;ENSMUSG00000041670;ENSMUSG00000041670	0;0;0;0;0;0;0	Rims1	-1.85923	-2.47731	0.0563816	5.61768	0.00363333	0.0017454	0.0104158	2.37267	0.444879	0.291819
1	22805008	22806780	1773	*	Promoter	19	22533955	22805994	272040	2	ENSMUSG00000041670	ENSMUST00000218140	protein_coding	0	ENSMUST00000218140;ENSMUST00000097808;ENSMUST00000081544;ENSMUST00000115273;ENSMUST00000097811;ENSMUST00000097810;ENSMUST00000097809	ENSMUSG00000041670;ENSMUSG00000041670;ENSMUSG00000041670;ENSMUSG00000041670;ENSMUSG00000041670;ENSMUSG00000041670;ENSMUSG00000041670	0;0;0;0;0;0;0	Rims1	0.650393	0.683299	2.71862	1.10904	0.329876	0.0666028	0.397459	2.33119	3.24137	3.57266
1	22829430	22829828	399	*	Distal Intergenic	19	22533955	22805994	272040	2	ENSMUSG00000041670	ENSMUST00000218140	protein_coding	-23436	NA	NA	NA	Rims1	-4.29384	-1.29882	-0.599544	1.08511	0.36713	0.0728239	0.434584	1.31716	0	0.256738
1	22971326	22972485	1160	*	Distal Intergenic	19	22984863	22987125	2263	2	ENSMUSG00000101468	ENSMUST00000190510	processed_pseudogene	14640	NA	NA	NA	Gm7761	-6.23758	-2.3358	0.0735746	6.18622	0.00205779	0.0010882	0.00649397	1.75087	0	0.413734
1	23056820	23057389	570	*	Intron (ENSMUST00000191045/ENSMUSG00000101227, intron 3 of 3)	19	23048295	23235673	187379	2	ENSMUSG00000101227	ENSMUST00000191045	sense_overlapping	178284	ENSMUST00000191045	ENSMUSG00000101227	0	Gm29506	-5.57092	-0.406309	0.486508	1.79135	0.166736	0.0384867	0.229673	2.11771	0	1.82389
1	23131731	23132025	295	*	Intron (ENSMUST00000191045/ENSMUSG00000101227, intron 3 of 3)	19	23048295	23235673	187379	2	ENSMUSG00000101227	ENSMUST00000191045	sense_overlapping	103648	ENSMUST00000191045	ENSMUSG00000101227	0	Gm29506	-4.29384	-1.57613	-0.655934	1.2821	0.309822	0.0634176	0.378451	1.78151	0	0.403499
1	23255735	23257539	1805	*	Promoter	19	23255685	23256407	723	2	ENSMUSG00000102766	ENSMUST00000193885	TEC	0	ENSMUST00000193885;ENSMUST00000195365	ENSMUSG00000102766;ENSMUSG00000102766	0;0	Gm6420	0.761665	1.18439	4.07907	5.78038	0.00308779	0.00152022	0.00907207	4.75257	8.1498	10.9298
1	23382420	23383735	1316	*	Promoter	19	23366424	23383175	16752	2	ENSMUSG00000026158	ENSMUST00000027343	protein_coding	0	ENSMUST00000188677;ENSMUST00000027343;ENSMUST00000186064	ENSMUSG00000026158;ENSMUSG00000026158;ENSMUSG00000026158	0;0;-1619	Ogfrl1	-0.490011	1.30675	3.6142	9.75337	5.81123e-05	5.17273e-05	0.000308688	4.57586	3.16892	11.5858
1	23514267	23514945	679	*	Distal Intergenic	19	23479539	23480527	989	1	ENSMUSG00000097920	ENSMUST00000180769	processed_pseudogene	34728	NA	NA	NA	Gm7784	-5.8289	-1.79839	0.0147407	3.63023	0.026511	0.0088334	0.0527143	2.21717	0	0.747596
1	23598649	23599066	418	*	Distal Intergenic	19	23574587	23596664	22078	1	ENSMUSG00000099503	ENSMUST00000191140	lincRNA	24062	ENSMUST00000191140	ENSMUSG00000099503	24062	Gm28822	-5.25659	-1.65288	-0.262382	2.3835	0.0959897	0.024759	0.147752	2.51458	0	0.801222
1	23629426	23629704	279	*	Distal Intergenic	19	23574587	23596664	22078	1	ENSMUSG00000099503	ENSMUST00000191140	lincRNA	54839	NA	NA	NA	Gm28822	-4.85407	-0.148029	0.125998	1.21445	0.296876	0.0613929	0.366369	2.69796	0	2.20054
1	23654187	23655202	1016	*	Distal Intergenic	19	23574587	23596664	22078	1	ENSMUSG00000099503	ENSMUST00000191140	lincRNA	79600	NA	NA	NA	Gm28822	0.238984	-1.42314	0.712485	3.80003	0.022371	0.00774133	0.0461972	2.29269	2.94076	0.750851
1	23721403	23721990	588	*	Distal Intergenic	19	23761753	23815740	53988	1	ENSMUSG00000026156	ENSMUST00000144602	protein_coding	-39763	NA	NA	NA	B3gat2	-0.894369	-2.33591	0.165584	5.37119	0.00464891	0.00213602	0.012747	3.69621	1.34069	0.651505
1	23734115	23734873	759	*	Distal Intergenic	19	23761753	23815740	53988	1	ENSMUSG00000026156	ENSMUST00000144602	protein_coding	-26880	NA	NA	NA	B3gat2	-5.82892	-2.60112	-0.228577	5.51768	0.00425243	0.0019847	0.0118439	2.07726	0	0.436122
1	23761118	23763701	2584	*	Promoter	19	23761753	23815740	53988	1	ENSMUSG00000026156	ENSMUST00000144602	protein_coding	0	ENSMUST00000144602;ENSMUST00000063663;ENSMUST00000140583	ENSMUSG00000026156;ENSMUSG00000026156;ENSMUSG00000026156	0;0;0	B3gat2	-0.00216242	-0.395146	2.63317	0.606483	0.545266	0.10095	0.60243	2.62174	1.98302	2.07229
1	23824011	23824550	540	*	Intron (ENSMUST00000063663/ENSMUSG00000026156, intron 2 of 3)	19	23761926	23849158	87233	1	ENSMUSG00000026156	ENSMUST00000063663	protein_coding	62085	ENSMUST00000063663	ENSMUSG00000026156	0	B3gat2	-5.57083	0.0695579	0.760856	2.08294	0.124565	0.030531	0.182197	2.36718	0	2.56596
1	23830392	23831007	616	*	Intron (ENSMUST00000063663/ENSMUSG00000026156, intron 2 of 3)	19	23761926	23849158	87233	1	ENSMUSG00000026156	ENSMUST00000063663	protein_coding	68466	ENSMUST00000063663	ENSMUSG00000026156	0	B3gat2	-1.66934	-1.00011	0.515285	1.2785	0.278455	0.0581373	0.346941	3.15939	0.639875	1.23485
1	23842570	23843068	499	*	Intron (ENSMUST00000063663/ENSMUSG00000026156, intron 2 of 3)	19	23761926	23849158	87233	1	ENSMUSG00000026156	ENSMUST00000063663	protein_coding	80644	ENSMUST00000027339;ENSMUST00000149737;ENSMUST00000129254;ENSMUST00000136506;ENSMUST00000063663	ENSMUSG00000026155;ENSMUSG00000026155;ENSMUSG00000026155;ENSMUSG00000026155;ENSMUSG00000026156	0;0;0;0;0	B3gat2	-0.903164	0.166686	1.37338	0.563667	0.569119	0.104684	0.624714	4.35545	1.57981	3.86652
1	23844829	23845288	460	*	3' UTR	19	23844846	23909736	64891	2	ENSMUSG00000026155	ENSMUST00000149737	processed_transcript	64448	ENSMUST00000027339;ENSMUST00000149737;ENSMUST00000141330;ENSMUST00000129254;ENSMUST00000133398;ENSMUST00000148710;ENSMUST00000136506;ENSMUST00000063663	ENSMUSG00000026155;ENSMUSG00000026155;ENSMUSG00000026155;ENSMUSG00000026155;ENSMUSG00000026155;ENSMUSG00000026155;ENSMUSG00000026155;ENSMUSG00000026156	0;0;0;0;0;0;0;0	Smap1	-5.57096	-0.585047	0.42548	1.79226	0.166584	0.0384597	0.229512	2.9336	0	2.43322
1	23846050	23846495	446	*	3' UTR	19	23845625	23922317	76693	2	ENSMUSG00000026155	ENSMUST00000027339	protein_coding	75822	ENSMUST00000027339;ENSMUST00000149737;ENSMUST00000141330;ENSMUST00000129254;ENSMUST00000133398;ENSMUST00000148710;ENSMUST00000136506;ENSMUST00000063663	ENSMUSG00000026155;ENSMUSG00000026155;ENSMUSG00000026155;ENSMUSG00000026155;ENSMUSG00000026155;ENSMUSG00000026155;ENSMUSG00000026155;ENSMUSG00000026156	0;0;0;0;0;0;0;0	Smap1	-0.125818	0.204126	1.30438	0.102438	0.902634	0.153977	0.918872	3.72525	3.79145	4.98468
1	23921418	23922667	1250	*	Promoter	19	23845625	23922317	76693	2	ENSMUSG00000026155	ENSMUST00000027339	protein_coding	0	ENSMUST00000027339	ENSMUSG00000026155	0	Smap1	2.16149	2.21391	3.08171	9.03819	0.000118809	9.62934e-05	0.000574642	1.6248	7.39461	7.69399
1	23934782	23935542	761	*	Distal Intergenic	19	23845625	23922317	76693	2	ENSMUSG00000026155	ENSMUST00000027339	protein_coding	-12465	NA	NA	NA	Smap1	1.36625	3.16002	2.89643	15.4002	2.05124e-07	3.43968e-07	2.05267e-06	1.3812	2.58977	12.2161
1	23968042	23969548	1507	*	Distal Intergenic	19	24005505	24005894	390	1	ENSMUSG00000102495	ENSMUST00000192339	TEC	-35957	NA	NA	NA	Gm26524	-0.512683	0.680534	2.55148	2.23772	0.106703	0.0268668	0.160331	2.59191	1.30777	4.02248
1	24005233	24006012	780	*	Promoter	19	23995939	24005656	9718	2	ENSMUSG00000026154	ENSMUST00000027338	protein_coding	0	ENSMUST00000027338;ENSMUST00000155767;ENSMUST00000192339;ENSMUST00000195143	ENSMUSG00000026154;ENSMUSG00000026154;ENSMUSG00000102495;ENSMUSG00000102495	0;0;0;0	Sdhaf4	1.99664	3.63074	3.99036	31.0185	3.38754e-14	2.31184e-13	1.37961e-12	2.22134	10.4809	29.2721
1	24099518	24101292	1775	*	Promoter	19	24051764	24100341	48578	2	ENSMUSG00000026153	ENSMUST00000185525	retained_intron	0	ENSMUST00000185525;ENSMUST00000027337;ENSMUST00000186999;ENSMUST00000187752;ENSMUST00000187369;ENSMUST00000192408	ENSMUSG00000026153;ENSMUSG00000026153;ENSMUSG00000026153;ENSMUSG00000026153;ENSMUSG00000026153;ENSMUSG00000102398	0;0;0;0;0;0	Fam135a	1.63702	1.46825	3.37634	6.15331	0.00212664	0.00111843	0.00667437	2.24835	7.68577	6.53036
1	24225895	24226484	590	*	Intron (ENSMUST00000054588/ENSMUSG00000026147, intron 28 of 37)	19	24177610	24252684	75075	1	ENSMUSG00000026147	ENSMUST00000054588	protein_coding	48285	ENSMUST00000054588;ENSMUST00000088349;ENSMUST00000147902	ENSMUSG00000026147;ENSMUSG00000026147;ENSMUSG00000026147	0;0;-3033	Col9a1	-1.67327	0.133174	1.19918	1.02507	0.358772	0.0715803	0.427163	3.17797	0.668073	3.44535
1	24248162	24249342	1181	*	Intron (ENSMUST00000054588/ENSMUSG00000026147, intron 37 of 37)	19	24177610	24252684	75075	1	ENSMUSG00000026147	ENSMUST00000054588	protein_coding	70552	ENSMUST00000054588;ENSMUST00000088349	ENSMUSG00000026147;ENSMUSG00000026147	0;0	Col9a1	1.73601	2.82605	3.67054	18.6249	8.15964e-09	1.85369e-08	1.10621e-07	1.97237	7.25595	13.8582
1	24279045	24280813	1769	*	3' UTR	19	24263994	24587472	323479	2	ENSMUSG00000026141	ENSMUST00000115244	protein_coding	306659	ENSMUST00000115244;ENSMUST00000051344;ENSMUST00000144297	ENSMUSG00000026141;ENSMUSG00000026141;ENSMUSG00000026141	0;0;0	Col19a1	2.88611	4.07569	4.42528	39.5066	6.98502e-18	1.04635e-16	6.24423e-16	1.01969	6.08069	17.2635
1	24281717	24282041	325	*	Intron (ENSMUST00000051344/ENSMUSG00000026141, intron 47 of 47)	19	24263994	24587472	323479	2	ENSMUSG00000026141	ENSMUST00000115244	protein_coding	305431	ENSMUST00000115244;ENSMUST00000051344;ENSMUST00000144297	ENSMUSG00000026141;ENSMUSG00000026141;ENSMUSG00000026141	0;0;0	Col19a1	3.32005	2.99053	2.05584	7.01289	0.000900312	0.000547005	0.00326431	1.61707	13.6927	13.6197
1	24284646	24285089	444	*	Exon (ENSMUST00000051344/ENSMUSG00000026141, exon 46 of 48)	19	24263994	24587472	323479	2	ENSMUSG00000026141	ENSMUST00000115244	protein_coding	302383	ENSMUST00000115244;ENSMUST00000051344;ENSMUST00000144297	ENSMUSG00000026141;ENSMUSG00000026141;ENSMUSG00000026141	0;0;0	Col19a1	2.05286	1.8365	1.57267	2.84614	0.0580693	0.0166451	0.0993317	1.69534	7.61706	6.51707
1	24288861	24289796	936	*	Exon (ENSMUST00000051344/ENSMUSG00000026141, exon 44 of 48)	19	24263994	24587472	323479	2	ENSMUSG00000026141	ENSMUST00000115244	protein_coding	297676	ENSMUST00000115244;ENSMUST00000051344;ENSMUST00000144297	ENSMUSG00000026141;ENSMUSG00000026141;ENSMUSG00000026141	0;0;0	Col19a1	2.05297	1.86238	2.43887	5.05283	0.00639164	0.0027801	0.0165906	1.6084	6.13991	6.04275
1	24428309	24428586	278	*	Intron (ENSMUST00000051344/ENSMUSG00000026141, intron 14 of 47)	19	24263994	24587472	323479	2	ENSMUSG00000026141	ENSMUST00000115244	protein_coding	158886	ENSMUST00000115244;ENSMUST00000051344;ENSMUST00000144297	ENSMUSG00000026141;ENSMUSG00000026141;ENSMUSG00000026141	0;0;0	Col19a1	-5.57092	-0.406184	0.503549	1.78635	0.167572	0.0386433	0.230608	4.34207	0	4.11389
1	24441221	24441513	293	*	Intron (ENSMUST00000051344/ENSMUSG00000026141, intron 14 of 47)	19	24263994	24587472	323479	2	ENSMUSG00000026141	ENSMUST00000115244	protein_coding	145959	ENSMUST00000115244;ENSMUST00000051344;ENSMUST00000144297	ENSMUSG00000026141;ENSMUSG00000026141;ENSMUSG00000026141	0;0;0	Col19a1	-4.85409	-3.59426	-0.783951	4.75367	0.0143859	0.00540639	0.0322632	2.81198	0	0.196482
1	24586756	24587405	650	*	Promoter	19	24263994	24587472	323479	2	ENSMUSG00000026141	ENSMUST00000115244	protein_coding	67	ENSMUST00000115244;ENSMUST00000051344	ENSMUSG00000026141;ENSMUSG00000026141	0;0	Col19a1	-0.227636	-1.21168	0.175888	1.36208	0.256129	0.0543317	0.32423	1.96658	1.99511	0.818461
1	24594910	24595652	743	*	Promoter	19	24594087	24595423	1337	2	ENSMUSG00000099997	ENSMUST00000187481	processed_pseudogene	0	ENSMUST00000187481	ENSMUSG00000099997	0	Tubb4b-ps2	-5.25659	-1.82866	-0.315675	2.64252	0.0763595	0.0206826	0.123426	1.41466	0	0.382962
1	24678011	24679753	1743	*	Promoter	19	24678630	24765448	86819	1	ENSMUSG00000073725	ENSMUST00000191471	protein_coding	0	ENSMUST00000191471;ENSMUST00000186096;ENSMUST00000186190;ENSMUST00000095062	ENSMUSG00000073725;ENSMUSG00000073725;ENSMUSG00000073725;ENSMUSG00000073725	0;0;0;0	Lmbrd1	1.79419	1.62003	3.88063	9.25276	9.58676e-05	8.00919e-05	0.000477957	3.02301	10.8979	9.38634
1	24760214	24760801	588	*	Intron (ENSMUST00000095062/ENSMUSG00000073725, intron 14 of 15)	19	24678630	24765448	86819	1	ENSMUSG00000073725	ENSMUST00000191471	protein_coding	81584	ENSMUST00000191471;ENSMUST00000095062;ENSMUST00000190195	ENSMUSG00000073725;ENSMUSG00000073725;ENSMUSG00000073725	0;0;0	Lmbrd1	-6.04579	0.0594374	1.10582	2.72341	0.0656515	0.018362	0.109577	2.94667	0	2.93185
1	25056976	25057312	337	*	Distal Intergenic	19	25026581	25027232	652	2	ENSMUSG00000099392	ENSMUST00000185379	lincRNA	-29744	NA	NA	NA	Gm29414	0.0845894	-2.37192	-0.708256	2.39756	0.114162	0.0284693	0.169894	1.55949	2.67852	0.320295
1	25087225	25087892	668	*	Intron (ENSMUST00000041838/ENSMUSG00000033569, intron 27 of 29)	19	25067550	25829707	762158	2	ENSMUSG00000033569	ENSMUST00000151309	protein_coding	741815	ENSMUST00000151309;ENSMUST00000135518;ENSMUST00000041838;ENSMUST00000146592;ENSMUST00000153568;ENSMUST00000126096;ENSMUST00000126626	ENSMUSG00000033569;ENSMUSG00000033569;ENSMUSG00000033569;ENSMUSG00000033569;ENSMUSG00000033569;ENSMUSG00000033569;ENSMUSG00000033569	0;0;0;0;0;0;0	Adgrb3	-1.6693	-1.68848	0.211958	2.75267	0.0637583	0.0180062	0.107454	2.70033	0.590065	0.696161
1	25093743	25094168	426	*	Exon (ENSMUST00000041838/ENSMUSG00000033569, exon 27 of 30)	19	25067550	25829707	762158	2	ENSMUSG00000033569	ENSMUST00000151309	protein_coding	735539	ENSMUST00000151309;ENSMUST00000135518;ENSMUST00000041838;ENSMUST00000146592;ENSMUST00000153568;ENSMUST00000126096;ENSMUST00000126626	ENSMUSG00000033569;ENSMUSG00000033569;ENSMUSG00000033569;ENSMUSG00000033569;ENSMUSG00000033569;ENSMUSG00000033569;ENSMUSG00000033569	0;0;0;0;0;0;0	Adgrb3	-4.85407	-2.13629	-0.567574	2.48416	0.0994857	0.0253968	0.151558	1.76697	0	0.43661
1	25111169	25111846	678	*	Exon (ENSMUST00000041838/ENSMUSG00000033569, exon 24 of 30)	19	25067550	25829707	762158	2	ENSMUSG00000033569	ENSMUST00000151309	protein_coding	717861	ENSMUST00000151309;ENSMUST00000135518;ENSMUST00000041838;ENSMUST00000146592;ENSMUST00000153568;ENSMUST00000126096;ENSMUST00000126626	ENSMUSG00000033569;ENSMUSG00000033569;ENSMUSG00000033569;ENSMUSG00000033569;ENSMUSG00000033569;ENSMUSG00000033569;ENSMUSG00000033569	0;0;0;0;0;0;0	Adgrb3	-5.57094	-1.5405	-0.049662	2.68313	0.06835	0.0189393	0.113022	1.88536	0	0.649932
1	25126576	25127009	434	*	Exon (ENSMUST00000041838/ENSMUSG00000033569, exon 21 of 30)	19	25067550	25829707	762158	2	ENSMUSG00000033569	ENSMUST00000151309	protein_coding	702698	ENSMUST00000151309;ENSMUST00000135518;ENSMUST00000041838;ENSMUST00000146592;ENSMUST00000153568;ENSMUST00000126096;ENSMUST00000126626;ENSMUST00000154102	ENSMUSG00000033569;ENSMUSG00000033569;ENSMUSG00000033569;ENSMUSG00000033569;ENSMUSG00000033569;ENSMUSG00000033569;ENSMUSG00000033569;ENSMUSG00000033569	0;0;0;0;0;0;0;0	Adgrb3	-5.25659	-3.33474	-0.639236	5.4189	0.00695633	0.00296643	0.0177025	2.42187	0	0.0944132
1	25144409	25144640	232	*	Intron (ENSMUST00000041838/ENSMUSG00000033569, intron 18 of 29)	19	25067550	25829707	762158	2	ENSMUSG00000033569	ENSMUST00000151309	protein_coding	685067	ENSMUST00000151309;ENSMUST00000135518;ENSMUST00000041838;ENSMUST00000146592;ENSMUST00000153568;ENSMUST00000126096;ENSMUST00000126626;ENSMUST00000154102	ENSMUSG00000033569;ENSMUSG00000033569;ENSMUSG00000033569;ENSMUSG00000033569;ENSMUSG00000033569;ENSMUSG00000033569;ENSMUSG00000033569;ENSMUSG00000033569	0;0;0;0;0;0;0;0	Adgrb3	-4.29384	-2.37193	-0.797218	2.04504	0.162012	0.0375933	0.224342	2.26529	0	0.336452
1	25166344	25167460	1117	*	Intron (ENSMUST00000041838/ENSMUSG00000033569, intron 18 of 29)	19	25067550	25829707	762158	2	ENSMUSG00000033569	ENSMUST00000151309	protein_coding	662247	ENSMUST00000151309;ENSMUST00000135518;ENSMUST00000041838;ENSMUST00000146592;ENSMUST00000153568;ENSMUST00000126096;ENSMUST00000126626;ENSMUST00000154102	ENSMUSG00000033569;ENSMUSG00000033569;ENSMUSG00000033569;ENSMUSG00000033569;ENSMUSG00000033569;ENSMUSG00000033569;ENSMUSG00000033569;ENSMUSG00000033569	0;0;0;0;0;0;0;0	Adgrb3	-1.44423	0.529996	1.28654	1.47942	0.227771	0.0495035	0.295418	1.34777	0.808112	1.93437
1	25173329	25173729	401	*	Intron (ENSMUST00000041838/ENSMUSG00000033569, intron 18 of 29)	19	25067550	25829707	762158	2	ENSMUSG00000033569	ENSMUST00000151309	protein_coding	655978	ENSMUST00000151309;ENSMUST00000135518;ENSMUST00000041838;ENSMUST00000146592;ENSMUST00000153568;ENSMUST00000126096;ENSMUST00000126626;ENSMUST00000154102	ENSMUSG00000033569;ENSMUSG00000033569;ENSMUSG00000033569;ENSMUSG00000033569;ENSMUSG00000033569;ENSMUSG00000033569;ENSMUSG00000033569;ENSMUSG00000033569	0;0;0;0;0;0;0;0	Adgrb3	-1.19249	-2.14292	-0.178874	3.05992	0.047069	0.014013	0.083624	3.01021	2.25103	0.87657
1	25176291	25176723	433	*	Intron (ENSMUST00000041838/ENSMUSG00000033569, intron 18 of 29)	19	25067550	25829707	762158	2	ENSMUSG00000033569	ENSMUST00000151309	protein_coding	652984	ENSMUST00000151309;ENSMUST00000135518;ENSMUST00000041838;ENSMUST00000146592;ENSMUST00000153568;ENSMUST00000126096;ENSMUST00000126626;ENSMUST00000154102	ENSMUSG00000033569;ENSMUSG00000033569;ENSMUSG00000033569;ENSMUSG00000033569;ENSMUSG00000033569;ENSMUSG00000033569;ENSMUSG00000033569;ENSMUSG00000033569	0;0;0;0;0;0;0;0	Adgrb3	-0.878196	-1.35484	-0.0974058	1.16695	0.311315	0.0636267	0.379699	2.26308	0.910307	1.02275
1	25207391	25208142	752	*	Intron (ENSMUST00000041838/ENSMUSG00000033569, intron 18 of 29)	19	25067550	25829707	762158	2	ENSMUSG00000033569	ENSMUST00000151309	protein_coding	621565	ENSMUST00000151309;ENSMUST00000135518;ENSMUST00000041838;ENSMUST00000146592;ENSMUST00000153568;ENSMUST00000126096;ENSMUST00000126626;ENSMUST00000190202;ENSMUST00000154102	ENSMUSG00000033569;ENSMUSG00000033569;ENSMUSG00000033569;ENSMUSG00000033569;ENSMUSG00000033569;ENSMUSG00000033569;ENSMUSG00000033569;ENSMUSG00000033569;ENSMUSG00000033569	0;0;0;0;0;0;0;-1695;0	Adgrb3	-5.25659	-2.88264	-0.5742	4.53312	0.0149072	0.00553149	0.0330097	1.39773	0	0.0817327
1	25212188	25212620	433	*	Intron (ENSMUST00000041838/ENSMUSG00000033569, intron 18 of 29)	19	25067550	25829707	762158	2	ENSMUSG00000033569	ENSMUST00000151309	protein_coding	617087	ENSMUST00000151309;ENSMUST00000135518;ENSMUST00000041838;ENSMUST00000146592;ENSMUST00000153568;ENSMUST00000126096;ENSMUST00000126626	ENSMUSG00000033569;ENSMUSG00000033569;ENSMUSG00000033569;ENSMUSG00000033569;ENSMUSG00000033569;ENSMUSG00000033569;ENSMUSG00000033569	0;0;0;0;0;0;0	Adgrb3	0.0845894	-2.37193	-0.710226	2.39845	0.114162	0.0284693	0.169894	1.21373	2.08467	0.18027
1	25228012	25229236	1225	*	Promoter	19	25067691	25229100	161410	2	ENSMUSG00000033569	ENSMUST00000153568	retained_intron	0	ENSMUST00000151309;ENSMUST00000135518;ENSMUST00000041838;ENSMUST00000146592;ENSMUST00000153568;ENSMUST00000126096;ENSMUST00000134022;ENSMUST00000126626;ENSMUST00000119680	ENSMUSG00000033569;ENSMUSG00000033569;ENSMUSG00000033569;ENSMUSG00000033569;ENSMUSG00000033569;ENSMUSG00000033569;ENSMUSG00000033569;ENSMUSG00000033569;ENSMUSG00000080849	0;0;0;0;0;0;0;0;4282	Adgrb3	0.607358	0.647422	2.20019	0.743097	0.475639	0.0898507	0.536194	2.33054	2.98923	3.60263
1	25289736	25290132	397	*	Intron (ENSMUST00000041838/ENSMUSG00000033569, intron 15 of 29)	19	25067550	25829707	762158	2	ENSMUSG00000033569	ENSMUST00000151309	protein_coding	539575	ENSMUST00000151309;ENSMUST00000135518;ENSMUST00000041838;ENSMUST00000146592;ENSMUST00000192443	ENSMUSG00000033569;ENSMUSG00000033569;ENSMUSG00000033569;ENSMUSG00000033569;ENSMUSG00000102296	0;0;0;0;-4488	Adgrb3	-5.25659	-2.53877	-0.485901	3.85994	0.0262477	0.0087653	0.0523079	2.64759	0	0.486637
1	25621433	25622071	639	*	Exon (ENSMUST00000194535/ENSMUSG00000104221, exon 1 of 1)	19	25067550	25829707	762158	2	ENSMUSG00000033569	ENSMUST00000151309	protein_coding	207636	ENSMUST00000151309;ENSMUST00000135518;ENSMUST00000041838;ENSMUST00000189254;ENSMUST00000146592;ENSMUST00000194535	ENSMUSG00000033569;ENSMUSG00000033569;ENSMUSG00000033569;ENSMUSG00000033569;ENSMUSG00000033569;ENSMUSG00000104221	0;0;0;0;0;0	Adgrb3	0.649149	1.82367	1.81401	3.93435	0.0195592	0.00690683	0.0412173	1.6449	1.85053	5.70573
1	25752365	25752790	426	*	Intron (ENSMUST00000041838/ENSMUSG00000033569, intron 1 of 29)	19	25067550	25829707	762158	2	ENSMUSG00000033569	ENSMUST00000151309	protein_coding	76917	ENSMUST00000151309;ENSMUST00000135518;ENSMUST00000041838;ENSMUST00000189254;ENSMUST00000146592;ENSMUST00000195723	ENSMUSG00000033569;ENSMUSG00000033569;ENSMUSG00000033569;ENSMUSG00000033569;ENSMUSG00000033569;ENSMUSG00000102659	0;0;0;0;0;6243	Adgrb3	-4.85409	-0.148184	0.107045	1.21644	0.296285	0.0612971	0.365797	1.93406	0	1.12681
1	25778942	25779380	439	*	Exon (ENSMUST00000192448/ENSMUSG00000103924, exon 1 of 1)	19	25067550	25829707	762158	2	ENSMUSG00000033569	ENSMUST00000151309	protein_coding	50327	ENSMUST00000151309;ENSMUST00000135518;ENSMUST00000041838;ENSMUST00000189254;ENSMUST00000146592;ENSMUST00000192448	ENSMUSG00000033569;ENSMUSG00000033569;ENSMUSG00000033569;ENSMUSG00000033569;ENSMUSG00000033569;ENSMUSG00000103924	0;0;0;0;0;0	Adgrb3	-4.29384	-0.0361863	-0.14445	0.888116	0.411431	0.0800888	0.477939	1.19715	0	0.996239
1	25829704	25830324	621	*	Promoter	19	25067550	25829707	762158	2	ENSMUSG00000033569	ENSMUST00000151309	protein_coding	0	ENSMUST00000151309;ENSMUST00000135518;ENSMUST00000041838;ENSMUST00000189254;ENSMUST00000146592;ENSMUST00000195754;ENSMUST00000194343	ENSMUSG00000033569;ENSMUSG00000033569;ENSMUSG00000033569;ENSMUSG00000033569;ENSMUSG00000033569;ENSMUSG00000103004;ENSMUSG00000104516	0;0;0;0;0;-4985;0	Adgrb3	0.372261	1.04458	2.34526	2.18322	0.11268	0.0281946	0.168255	4.23146	7.08369	8.9116
1	25887526	25887942	417	*	Distal Intergenic	19	25830657	25831878	1222	1	ENSMUSG00000104516	ENSMUST00000194343	TEC	56869	NA	NA	NA	Gm9884	-0.87816	-2.88257	-0.487304	4.28914	0.0175304	0.0062936	0.0375577	2.52061	2.16465	0.307978
1	25888111	25889111	1001	*	Distal Intergenic	19	25830657	25831878	1222	1	ENSMUSG00000104516	ENSMUST00000194343	TEC	57454	NA	NA	NA	Gm9884	0.0874372	-3.90694	-0.25757	10.7637	2.50727e-05	2.47817e-05	0.000147888	1.57507	1.6893	0.144876
1	26170178	26170540	363	*	Distal Intergenic	19	25996604	25997159	556	2	ENSMUSG00000101618	ENSMUST00000185358	processed_pseudogene	-173019	NA	NA	NA	Gm18443	-4.29384	-3.03407	-0.883313	2.8386	0.0834047	0.0221445	0.13215	1.44779	0	0.0564398
1	26755485	26755869	385	*	Distal Intergenic	19	26681814	26687460	5647	2	ENSMUSG00000073722	ENSMUST00000097801	protein_coding	-68025	NA	NA	NA	4931408C20Rik	-5.25659	-3.99682	-0.707805	6.72336	0.00227428	0.00117658	0.0070214	2.73011	0	0.0532147
1	27276209	27276643	435	*	Distal Intergenic	19	27336352	27336768	417	2	ENSMUSG00000100310	ENSMUST00000188432	processed_pseudogene	60125	NA	NA	NA	Gm19641	-4.85409	-2.48007	-0.64091	2.97879	0.0652107	0.018257	0.10895	1.89405	0	0.295234
1	27512147	27512602	456	*	Distal Intergenic	19	27336352	27336768	417	2	ENSMUSG00000100310	ENSMUST00000188432	processed_pseudogene	-175379	NA	NA	NA	Gm19641	-1.45053	-3.4549	-0.350407	7.29293	0.000864474	0.000527843	0.00314996	3.30145	0.864393	0.216106
1	28178023	28178645	623	*	Distal Intergenic	19	27989910	27991782	1873	1	ENSMUSG00000101372	ENSMUST00000189614	processed_pseudogene	188113	NA	NA	NA	Gm19028	-0.878215	-3.99682	-0.6256	6.78339	0.00196004	0.00104347	0.00622705	1.68715	0.632686	0.0328855
1	28214037	28215281	1245	*	Distal Intergenic	19	27989910	27991782	1873	1	ENSMUSG00000101372	ENSMUST00000189614	processed_pseudogene	224127	NA	NA	NA	Gm19028	-0.767097	-0.400583	1.4171	0.363214	0.695438	0.12384	0.739026	2.29311	1.76665	1.77635
1	28460985	28461395	411	*	Distal Intergenic	19	28569918	28571431	1514	1	ENSMUSG00000103241	ENSMUST00000193585	TEC	-108523	NA	NA	NA	Gm38089	-5.25661	-2.88266	-0.573638	4.5327	0.0149072	0.00553149	0.0330097	2.7306	0	0.149545
1	28476877	28477370	494	*	Distal Intergenic	19	28569918	28571431	1514	1	ENSMUSG00000103241	ENSMUST00000193585	TEC	-92548	NA	NA	NA	Gm38089	-5.57094	-1.31337	0.00687898	2.37283	0.0932176	0.0242759	0.144869	2.5876	0	0.689276
1	28832137	28832595	459	*	Distal Intergenic	19	28800240	28802721	2482	2	ENSMUSG00000081557	ENSMUST00000122295	processed_pseudogene	-29416	NA	NA	NA	Gm5697	-0.878215	-3.33468	-0.55173	5.31214	0.00708799	0.00300915	0.0179574	2.28996	0.858743	0.170058
1	28933434	28933770	337	*	Distal Intergenic	19	28938036	28938339	304	1	ENSMUSG00000058590	ENSMUST00000081488	processed_pseudogene	-4266	ENSMUST00000081488	ENSMUSG00000058590	-4266	Gm6462	0.0845894	-2.37186	-0.699207	2.39344	0.114162	0.0284693	0.169894	1.55949	2.67852	0.430329
1	29216648	29217609	962	*	Distal Intergenic	19	29219700	29220249	550	1	ENSMUSG00000101235	ENSMUST00000186678	processed_pseudogene	-2091	ENSMUST00000186678	ENSMUSG00000101235	-2091	Gm18033	-0.711389	-3.43309	0.450271	15.5294	1.80269e-07	3.0595e-07	1.82579e-06	3.75015	1.63893	0.278531
1	30047264	30047531	268	*	Distal Intergenic	19	29985934	29986043	110	1	ENSMUSG00000096829	ENSMUST00000178702	miRNA	61330	NA	NA	NA	Gm23771	-5.57094	-3.64909	-0.561676	7.20074	0.00123516	0.000710228	0.00423836	4.76969	0	0.152893
1	30204775	30205134	360	*	Distal Intergenic	19	30333291	30333397	107	2	ENSMUSG00000098883	ENSMUST00000184585	miRNA	128263	NA	NA	NA	Gm27430	1.06229	-1.42612	-0.185393	3.11812	0.0445902	0.0133981	0.0799544	2.09092	4.69719	0.873397
1	30253966	30254427	462	*	Distal Intergenic	19	30333291	30333397	107	2	ENSMUSG00000098883	ENSMUST00000184585	miRNA	78970	NA	NA	NA	Gm27430	-0.87816	-2.02886	-0.30152	2.41213	0.0949438	0.0245847	0.146712	2.27509	1.95381	0.571543
1	30873112	30874296	1185	*	Promoter	19	30815315	30873921	58607	2	ENSMUSG00000048874	ENSMUST00000191245	retained_intron	0	ENSMUST00000191245;ENSMUST00000188780;ENSMUST00000191064;ENSMUST00000186105;ENSMUST00000186733;ENSMUST00000185604;ENSMUST00000187968;ENSMUST00000192050	ENSMUSG00000048874;ENSMUSG00000048874;ENSMUSG00000048874;ENSMUSG00000048874;ENSMUSG00000048874;ENSMUSG00000048874;ENSMUSG00000048874;ENSMUSG00000104315	0;0;0;0;0;0;0;-4574	Phf3	1.38876	2.51062	3.39822	14.2512	6.47126e-07	9.63131e-07	5.74759e-06	1.96571	5.80446	11.1027
1	30948783	30950645	1863	*	Promoter	19	30940302	30949309	9008	2	ENSMUSG00000026064	ENSMUST00000232841	protein_coding	0	ENSMUST00000232841;ENSMUST00000153681;ENSMUST00000130934;ENSMUST00000233506;ENSMUST00000076587;ENSMUST00000027232;ENSMUST00000238874	ENSMUSG00000026064;ENSMUSG00000026064;ENSMUSG00000026064;ENSMUSG00000117310;ENSMUSG00000117310;ENSMUSG00000117310;ENSMUSG00000117310	0;-2357;-4479;0;0;0;0	Ptp4a1	1.00926	1.89596	4.09758	13.4561	1.43315e-06	1.96392e-06	1.17199e-05	3.11039	6.01937	11.887
1	31102226	31103486	1261	*	Intron (ENSMUST00000187892/ENSMUSG00000086727, intron 3 of 5)	19	30997842	31222617	224776	2	ENSMUSG00000086727	ENSMUST00000233331	protein_coding	119131	ENSMUST00000233331;ENSMUST00000187892	ENSMUSG00000086727;ENSMUSG00000086727	0;0	4931428L18Rik	-0.610698	-0.732848	1.41964	0.892916	0.409461	0.0799015	0.476821	2.73723	1.65357	1.4321
1	31104042	31104508	467	*	Intron (ENSMUST00000187892/ENSMUSG00000086727, intron 3 of 5)	19	30997842	31222617	224776	2	ENSMUSG00000086727	ENSMUST00000233331	protein_coding	118109	ENSMUST00000233331;ENSMUST00000187892	ENSMUSG00000086727;ENSMUSG00000086727	0;0	4931428L18Rik	-5.25657	-1.82864	-0.316245	2.64277	0.0763595	0.0206826	0.123426	2.09831	0	0.609294
1	31135344	31135778	435	*	Intron (ENSMUST00000187892/ENSMUSG00000086727, intron 2 of 5)	19	30997842	31222617	224776	2	ENSMUSG00000086727	ENSMUST00000233331	protein_coding	86839	ENSMUST00000233331;ENSMUST00000187892;ENSMUST00000186448	ENSMUSG00000086727;ENSMUSG00000086727;ENSMUSG00000100910	0;0;-248	4931428L18Rik	-4.29384	-2.37199	-0.806236	2.04864	0.162012	0.0375933	0.224342	1.20815	0	0.0941961
1	31163905	31164953	1049	*	Promoter	19	31164549	31164773	225	1	ENSMUSG00000099796	ENSMUST00000189666	processed_pseudogene	0	ENSMUST00000127775;ENSMUST00000187659;ENSMUST00000233331;ENSMUST00000187892;ENSMUST00000189666	ENSMUSG00000086727;ENSMUSG00000086727;ENSMUSG00000086727;ENSMUSG00000086727;ENSMUSG00000099796	0;0;0;0;0	Gm7893	-1.0621	-1.41987	0.613428	2.46409	0.0850878	0.022533	0.134468	2.28842	1.23625	0.769442
1	31232486	31232909	424	*	Distal Intergenic	19	31222838	31224288	1451	1	ENSMUSG00000026063	ENSMUST00000027230	protein_coding	9648	NA	NA	NA	Pih1d3	-5.25659	-2.88251	-0.552462	4.51479	0.0149072	0.00553149	0.0330097	2.47899	0	0.460828
1	31350503	31350783	281	*	Distal Intergenic	19	31286945	31287640	696	1	ENSMUSG00000094215	ENSMUST00000178167	processed_pseudogene	63558	NA	NA	NA	Gm6489	-4.29384	-4.29384	-0.96531	4.87407	0.0150781	0.0055607	0.0331841	1.87027	0	0
1	31436987	31437386	400	*	Distal Intergenic	19	31559540	31561400	1861	1	ENSMUSG00000101093	ENSMUST00000189839	processed_pseudogene	-122154	NA	NA	NA	Eef1a1-ps2	-4.85407	-3.5943	-0.793593	4.76245	0.0143859	0.00540639	0.0322632	1.88182	0	0.0512191
1	32172215	32173222	1008	*	Promoter	19	32172714	32658568	485855	1	ENSMUSG00000026058	ENSMUST00000027226	protein_coding	0	ENSMUST00000027226;ENSMUST00000189878;ENSMUST00000188257;ENSMUST00000185666	ENSMUSG00000026058;ENSMUSG00000026058;ENSMUSG00000026058;ENSMUSG00000026058	0;0;0;0	Khdrbs2	-1.48694	0.588953	2.17283	2.89817	0.0551251	0.0159917	0.095432	3.19887	0.78207	4.50511
1	32971750	32973723	1974	*	Promoter	19	32967484	32972490	5007	2	ENSMUSG00000102926	ENSMUST00000194631	TEC	0	ENSMUST00000194631	ENSMUSG00000102926	0	Gm37151	-1.47295	-2.36207	0.522077	7.34562	0.000645497	0.000410621	0.00245042	1.63347	0.399355	0.283529
1	33372204	33372575	372	*	Exon (ENSMUST00000191215/ENSMUSG00000101612, exon 1 of 1)	19	33371331	33373585	2255	1	ENSMUSG00000101612	ENSMUST00000191215	processed_pseudogene	873	ENSMUST00000191215	ENSMUSG00000101612	0	Gm7933	-0.475656	-1.8589	-0.425411	1.79011	0.181364	0.0411967	0.245846	2.21481	2.42651	0.574416
1	33466868	33467356	489	*	Intron (ENSMUST00000027312/ENSMUSG00000026134, intron 12 of 13)	19	33453810	33669795	215986	2	ENSMUSG00000026134	ENSMUST00000027312	protein_coding	202439	ENSMUST00000027312	ENSMUSG00000026134	0	Prim2	-5.8289	-1.57127	0.0662163	3.21207	0.040274	0.0123523	0.0737135	3.07865	0	0.772155
1	33523801	33524471	671	*	Intron (ENSMUST00000027312/ENSMUSG00000026134, intron 8 of 13)	19	33453810	33669795	215986	2	ENSMUSG00000026134	ENSMUST00000027312	protein_coding	145324	ENSMUST00000027312;ENSMUST00000189552	ENSMUSG00000026134;ENSMUSG00000026134	0;0	Prim2	-0.321225	-1.45642	0.51742	2.70635	0.0667815	0.0185989	0.110991	3.02683	2.5201	1.00077
1	33535274	33535688	415	*	Intron (ENSMUST00000027312/ENSMUSG00000026134, intron 7 of 13)	19	33453810	33669795	215986	2	ENSMUSG00000026134	ENSMUST00000027312	protein_coding	134107	ENSMUST00000027312;ENSMUST00000189552	ENSMUSG00000026134;ENSMUSG00000026134	0;0	Prim2	-4.85407	-0.823613	-0.161544	1.20547	0.299553	0.0618044	0.368824	1.81381	0	1.13382
1	33573369	33574157	789	*	Intron (ENSMUST00000027312/ENSMUSG00000026134, intron 7 of 13)	19	33453810	33669795	215986	2	ENSMUSG00000026134	ENSMUST00000027312	protein_coding	95638	ENSMUST00000027312;ENSMUST00000189552	ENSMUSG00000026134;ENSMUSG00000026134	0;0	Prim2	-0.485614	-2.22534	-0.043544	4.20087	0.0149832	0.00555454	0.0331473	1.99828	1.64363	0.292605
1	33589445	33590166	722	*	Intron (ENSMUST00000027312/ENSMUSG00000026134, intron 7 of 13)	19	33453810	33669795	215986	2	ENSMUSG00000026134	ENSMUST00000027312	protein_coding	79629	ENSMUST00000027312;ENSMUST00000189552	ENSMUSG00000026134;ENSMUSG00000026134	0;0	Prim2	0.496399	-0.843378	0.580541	1.59899	0.202102	0.0451083	0.269188	2.2823	2.18373	1.20071
1	33596086	33596895	810	*	Intron (ENSMUST00000027312/ENSMUSG00000026134, intron 7 of 13)	19	33453810	33669795	215986	2	ENSMUSG00000026134	ENSMUST00000027312	protein_coding	72900	ENSMUST00000027312;ENSMUST00000189552	ENSMUSG00000026134;ENSMUSG00000026134	0;0	Prim2	-1.66928	-3.32989	-0.224663	7.75175	0.000463431	0.000309453	0.0018467	2.13906	0.486621	0.192733
1	33599718	33600075	358	*	Intron (ENSMUST00000027312/ENSMUSG00000026134, intron 7 of 13)	19	33453810	33669795	215986	2	ENSMUSG00000026134	ENSMUST00000027312	protein_coding	69720	ENSMUST00000027312;ENSMUST00000189552	ENSMUSG00000026134;ENSMUSG00000026134	0;0	Prim2	1.07276	-1.42238	0.246101	4.79737	0.00825188	0.00342466	0.020437	3.5706	6.92546	1.20463
1	33719749	33720502	754	*	Promoter	19	33719887	33723837	3951	1	ENSMUSG00000004768	ENSMUST00000195006	processed_transcript	0	ENSMUST00000195006;ENSMUST00000140354;ENSMUST00000088287;ENSMUST00000138024;ENSMUST00000135330;ENSMUST00000151482;ENSMUST00000115174	ENSMUSG00000004768;ENSMUSG00000004768;ENSMUSG00000004768;ENSMUSG00000004768;ENSMUSG00000004768;ENSMUSG00000004768;ENSMUSG00000004768	0;0;0;0;0;0;0	Rab23	0.358944	1.91825	2.14263	5.66961	0.00344949	0.00166904	0.00996016	1.69533	2.91709	6.63713
1	33732664	33733096	433	*	Intron (ENSMUST00000088287/ENSMUSG00000004768, intron 4 of 7)	19	33719895	33742564	22670	1	ENSMUSG00000004768	ENSMUST00000088287	protein_coding	12769	ENSMUST00000088287;ENSMUST00000138024;ENSMUST00000151482;ENSMUST00000115174;ENSMUST00000150593;ENSMUST00000122822	ENSMUSG00000004768;ENSMUSG00000004768;ENSMUSG00000004768;ENSMUSG00000004768;ENSMUSG00000004768;ENSMUSG00000004768	0;0;0;0;-1432;-3561	Rab23	-0.475692	-0.14795	0.186133	0.0448807	0.956112	0.161376	0.963027	1.73841	0.910307	1.64156
1	33813633	33814562	930	*	Promoter	19	33761545	33814527	52983	2	ENSMUSG00000042197	ENSMUST00000019861	protein_coding	0	ENSMUST00000125723;ENSMUST00000044455;ENSMUST00000019861;ENSMUST00000194656;ENSMUST00000139143;ENSMUST00000130376	ENSMUSG00000042197;ENSMUSG00000042197;ENSMUSG00000042197;ENSMUSG00000042197;ENSMUSG00000042197;ENSMUSG00000042197	0;0;0;0;0;0	Zfp451	0.8089	0.766152	1.53973	0.690228	0.501463	0.0939697	0.560774	1.69531	2.66593	2.65194
1	33889659	33890152	494	*	Exon (ENSMUST00000195730/ENSMUSG00000104416, exon 1 of 1)	19	33852052	33907816	55765	2	ENSMUSG00000042182	ENSMUST00000062289	protein_coding	17664	ENSMUST00000062289;ENSMUST00000129464;ENSMUST00000115161;ENSMUST00000195730	ENSMUSG00000042182;ENSMUSG00000042182;ENSMUSG00000042182;ENSMUSG00000104416	0;0;0;0	Bend6	-0.475692	-0.400051	0.0533144	0.099076	0.905674	0.154424	0.921544	1.52374	0.797901	0.98284
1	33920938	33921352	415	*	Intron (ENSMUST00000183034/ENSMUSG00000026131, intron 2 of 102)	19	33908225	34307592	399368	1	ENSMUSG00000026131	ENSMUST00000183034	protein_coding	12713	ENSMUST00000183034;ENSMUST00000193333	ENSMUSG00000026131;ENSMUSG00000103596	0;-1103	Dst	-4.29384	-1.91982	-0.722662	1.58049	0.2401	0.0515221	0.307464	1.26638	0	0.309462
1	33946906	33947819	914	*	Intron (ENSMUST00000183034/ENSMUSG00000026131, intron 2 of 102)	19	33908225	34307592	399368	1	ENSMUSG00000026131	ENSMUST00000183034	protein_coding	38681	ENSMUST00000183034	ENSMUSG00000026131	0	Dst	0.510596	0.456362	2.28623	0.429018	0.651149	0.117177	0.699266	3.93218	3.88126	4.9448
1	34005779	34006649	871	*	Promoter	19	34005880	34174795	168916	1	ENSMUSG00000026131	ENSMUST00000187486	protein_coding	0	ENSMUST00000183034;ENSMUST00000187486;ENSMUST00000182697;ENSMUST00000182314;ENSMUST00000183331	ENSMUSG00000026131;ENSMUSG00000026131;ENSMUSG00000026131;ENSMUSG00000026131;ENSMUSG00000026131	0;0;0;0;0	Dst	0.667145	1.15483	1.32397	1.28369	0.277015	0.0578633	0.345305	1.20677	2.52524	2.68974
1	34011051	34012142	1092	*	Promoter	19	34011813	34308652	296840	1	ENSMUSG00000026131	ENSMUST00000097786	protein_coding	0	ENSMUST00000183034;ENSMUST00000187486;ENSMUST00000182697;ENSMUST00000182314;ENSMUST00000183331;ENSMUST00000097786;ENSMUST00000097785;ENSMUST00000115104	ENSMUSG00000026131;ENSMUSG00000026131;ENSMUSG00000026131;ENSMUSG00000026131;ENSMUSG00000026131;ENSMUSG00000026131;ENSMUSG00000026131;ENSMUSG00000026131	0;0;0;0;0;0;0;0	Dst	1.85876	1.44597	2.31116	3.58703	0.0276813	0.00916677	0.0547037	1.58667	6.19409	4.43888
1	34038310	34038905	596	*	Intron (ENSMUST00000097785/ENSMUSG00000026131, intron 1 of 97)	19	33908225	34307592	399368	1	ENSMUSG00000026131	ENSMUST00000183034	protein_coding	130085	ENSMUST00000183034;ENSMUST00000187486;ENSMUST00000182697;ENSMUST00000182314;ENSMUST00000183331;ENSMUST00000097786;ENSMUST00000097785;ENSMUST00000115104;ENSMUST00000194178	ENSMUSG00000026131;ENSMUSG00000026131;ENSMUSG00000026131;ENSMUSG00000026131;ENSMUSG00000026131;ENSMUSG00000026131;ENSMUSG00000026131;ENSMUSG00000026131;ENSMUSG00000103364	0;0;0;0;0;0;0;0;6210	Dst	-0.475692	-0.494984	-0.0024257	0.143182	0.866596	0.148718	0.887492	1.26297	0.661348	0.655827
1	34123961	34125706	1746	*	Intron (ENSMUST00000097785/ENSMUSG00000026131, intron 5 of 97)	19	33908225	34307592	399368	1	ENSMUSG00000026131	ENSMUST00000183034	protein_coding	215736	ENSMUST00000183034;ENSMUST00000187486;ENSMUST00000182697;ENSMUST00000182314;ENSMUST00000183331;ENSMUST00000097786;ENSMUST00000097785;ENSMUST00000115104;ENSMUST00000239001;ENSMUST00000182410;ENSMUST00000183006	ENSMUSG00000026131;ENSMUSG00000026131;ENSMUSG00000026131;ENSMUSG00000026131;ENSMUSG00000026131;ENSMUSG00000026131;ENSMUSG00000026131;ENSMUSG00000026131;ENSMUSG00000026131;ENSMUSG00000026131;ENSMUSG00000026131	0;0;0;0;0;0;0;0;0;0;0	Dst	1.9928	2.45801	4.60041	22.0498	2.65722e-10	8.26724e-10	4.93357e-09	3.43331	12.3285	17.9691
1	34130894	34131433	540	*	Intron (ENSMUST00000097785/ENSMUSG00000026131, intron 5 of 97)	19	33908225	34307592	399368	1	ENSMUSG00000026131	ENSMUST00000183034	protein_coding	222669	ENSMUST00000183034;ENSMUST00000187486;ENSMUST00000182697;ENSMUST00000182314;ENSMUST00000183331;ENSMUST00000097786;ENSMUST00000097785;ENSMUST00000115104;ENSMUST00000239001;ENSMUST00000183006	ENSMUSG00000026131;ENSMUSG00000026131;ENSMUSG00000026131;ENSMUSG00000026131;ENSMUSG00000026131;ENSMUSG00000026131;ENSMUSG00000026131;ENSMUSG00000026131;ENSMUSG00000026131;ENSMUSG00000026131	0;0;0;0;0;0;0;0;0;0	Dst	-0.475692	0.310241	0.406556	0.220712	0.801947	0.139527	0.832644	1.39394	0.729932	1.47119
1	34143190	34143838	649	*	Intron (ENSMUST00000097785/ENSMUSG00000026131, intron 6 of 97)	19	33908225	34307592	399368	1	ENSMUSG00000026131	ENSMUST00000183034	protein_coding	234965	ENSMUST00000183034;ENSMUST00000187486;ENSMUST00000183331;ENSMUST00000097786;ENSMUST00000097785;ENSMUST00000115104;ENSMUST00000183006	ENSMUSG00000026131;ENSMUSG00000026131;ENSMUSG00000026131;ENSMUSG00000026131;ENSMUSG00000026131;ENSMUSG00000026131;ENSMUSG00000026131	0;0;0;0;0;0;0	Dst	0.667967	1.26598	1.41178	1.58679	0.204583	0.0455357	0.271739	1.61956	3.38904	3.95357
1	34152768	34153727	960	*	Intron (ENSMUST00000097785/ENSMUSG00000026131, intron 8 of 97)	19	33908225	34307592	399368	1	ENSMUSG00000026131	ENSMUST00000183034	protein_coding	244543	ENSMUST00000183034;ENSMUST00000187486;ENSMUST00000183331;ENSMUST00000097786;ENSMUST00000097785;ENSMUST00000115104;ENSMUST00000183006	ENSMUSG00000026131;ENSMUSG00000026131;ENSMUSG00000026131;ENSMUSG00000026131;ENSMUSG00000026131;ENSMUSG00000026131;ENSMUSG00000026131	0;0;0;0;0;0;0	Dst	-0.704368	-1.59331	0.345427	2.56107	0.0772234	0.0208753	0.124576	1.87898	1.35086	0.885652
1	34182309	34183789	1481	*	3' UTR	19	33908225	34307592	399368	1	ENSMUSG00000026131	ENSMUST00000183034	protein_coding	274084	ENSMUST00000183034;ENSMUST00000097786;ENSMUST00000097785;ENSMUST00000115104;ENSMUST00000183302;ENSMUST00000185897;ENSMUST00000185269;ENSMUST00000189952;ENSMUST00000187268;ENSMUST00000181692	ENSMUSG00000026131;ENSMUSG00000026131;ENSMUSG00000026131;ENSMUSG00000026131;ENSMUSG00000026131;ENSMUSG00000026131;ENSMUSG00000026131;ENSMUSG00000026131;ENSMUSG00000096992;ENSMUSG00000096992	0;0;0;0;0;0;0;0;-3863;-4038	Dst	-0.370303	-0.551975	2.39186	0.81712	0.441703	0.0847422	0.505708	4.21946	3.42536	2.88608
1	34202626	34203005	380	*	Intron (ENSMUST00000097785/ENSMUSG00000026131, intron 45 of 97)	19	33908225	34307592	399368	1	ENSMUSG00000026131	ENSMUST00000183034	protein_coding	294401	ENSMUST00000183034;ENSMUST00000097786;ENSMUST00000097785;ENSMUST00000115104;ENSMUST00000185269	ENSMUSG00000026131;ENSMUSG00000026131;ENSMUSG00000026131;ENSMUSG00000026131;ENSMUSG00000026131	0;0;0;0;0	Dst	0.0874181	-1.68034	0.203748	3.30242	0.0367949	0.011456	0.0683652	4.33637	4.44997	1.37081
1	34206450	34207603	1154	*	Intron (ENSMUST00000097785/ENSMUSG00000026131, intron 45 of 97)	19	33908225	34307592	399368	1	ENSMUSG00000026131	ENSMUST00000183034	protein_coding	298225	ENSMUST00000183034;ENSMUST00000097786;ENSMUST00000097785;ENSMUST00000115104;ENSMUST00000185269	ENSMUSG00000026131;ENSMUSG00000026131;ENSMUSG00000026131;ENSMUSG00000026131;ENSMUSG00000026131	0;0;0;0;0	Dst	0.712997	-0.950252	0.997906	3.19792	0.0408482	0.0124584	0.0743468	2.0802	2.83158	0.969032
1	34236261	34237823	1563	*	Promoter	19	34236596	34274283	37688	1	ENSMUSG00000026131	ENSMUST00000194192	protein_coding	0	ENSMUST00000183034;ENSMUST00000097786;ENSMUST00000097785;ENSMUST00000115104;ENSMUST00000185269;ENSMUST00000194192	ENSMUSG00000026131;ENSMUSG00000026131;ENSMUSG00000026131;ENSMUSG00000026131;ENSMUSG00000026131;ENSMUSG00000026131	0;0;0;0;0;0	Dst	-0.0911068	1.2102	2.30794	3.53874	0.0290509	0.00954395	0.0569546	1.44478	1.00873	3.36867
1	34297101	34297471	371	*	Intron (ENSMUST00000097785/ENSMUSG00000026131, intron 93 of 97)	19	33908225	34307592	399368	1	ENSMUSG00000026131	ENSMUST00000183034	protein_coding	388876	ENSMUST00000183034;ENSMUST00000097786;ENSMUST00000097785;ENSMUST00000115104;ENSMUST00000185269;ENSMUST00000182018;ENSMUST00000183100;ENSMUST00000182507	ENSMUSG00000026131;ENSMUSG00000026131;ENSMUSG00000026131;ENSMUSG00000026131;ENSMUSG00000026131;ENSMUSG00000026131;ENSMUSG00000026131;ENSMUSG00000026131	0;0;0;0;0;0;0;0	Dst	-4.85407	-1.42615	-0.384097	1.64072	0.206655	0.0458411	0.273562	2.02892	0	0.686409
1	34368588	34368962	375	*	Exon (ENSMUST00000187302/ENSMUSG00000101206, exon 2 of 2)	19	34367371	34369003	1633	1	ENSMUSG00000101206	ENSMUST00000187302	processed_pseudogene	1217	ENSMUST00000187302	ENSMUSG00000101206	0	Gm5266	-0.227636	-1.42244	0.0890381	1.82096	0.161872	0.0375933	0.224342	3.40874	3.4582	1.05114
1	34399312	34400050	739	*	Distal Intergenic	19	34415050	34415878	829	2	ENSMUSG00000101462	ENSMUST00000186409	transcribed_processed_pseudogene	15828	NA	NA	NA	Gm3052	-7.22485	-0.125892	1.97441	5.12855	0.00592551	0.00261577	0.0156099	5.49663	0	4.59373
1	34432757	34433555	799	*	Promoter	19	34433121	34433199	79	2	ENSMUSG00000092852	ENSMUST00000175111	miRNA	0	ENSMUST00000042493;ENSMUST00000188583;ENSMUST00000175111;ENSMUST00000192173	ENSMUSG00000042111;ENSMUSG00000042111;ENSMUSG00000092852;ENSMUSG00000102336	0;5141;0;0	Mir5103	-1.1948	1.11834	1.50321	2.91445	0.0542349	0.0157832	0.0941881	1.59985	0.493321	3.6215
1	34439056	34440215	1160	*	Promoter	19	34439851	34449356	9506	1	ENSMUSG00000026127	ENSMUST00000027303	protein_coding	0	ENSMUST00000027303;ENSMUST00000187077;ENSMUST00000137794;ENSMUST00000149962;ENSMUST00000134327;ENSMUST00000128086;ENSMUST00000136770;ENSMUST00000042493;ENSMUST00000188583;ENSMUST00000191315	ENSMUSG00000026127;ENSMUSG00000026127;ENSMUSG00000026127;ENSMUSG00000026127;ENSMUSG00000026127;ENSMUSG00000026127;ENSMUSG00000026127;ENSMUSG00000042111;ENSMUSG00000042111;ENSMUSG00000101711	0;0;0;0;0;0;0;0;-360;0	Imp4	0.949333	1.60918	3.04842	5.95817	0.00258486	0.00130968	0.00781564	2.90244	5.4912	8.46018
1	34459251	34460366	1116	*	Promoter	19	34459762	34461056	1295	1	ENSMUSG00000026126	ENSMUST00000185610	retained_intron	0	ENSMUST00000185610;ENSMUST00000027302;ENSMUST00000190122;ENSMUST00000188884;ENSMUST00000186252	ENSMUSG00000026126;ENSMUSG00000026126;ENSMUSG00000026126;ENSMUSG00000026126;ENSMUSG00000026126	0;0;0;0;-2905	Ptpn18	0.347213	2.40019	2.51609	10.0297	4.40838e-05	4.06623e-05	0.000242656	1.14541	1.51522	6.44298
1	34579687	34579981	295	*	Promoter	19	34579202	34579711	510	2	ENSMUSG00000045815	ENSMUST00000186712	antisense	0	ENSMUST00000052670;ENSMUST00000186712;ENSMUST00000062557	ENSMUSG00000045174;ENSMUSG00000045815;ENSMUSG00000045815	0;0;-74	1700101I19Rik	0.0845341	0.753894	0.329308	0.393289	0.674834	0.120797	0.72087	1.78151	1.33615	3.03253
1	34583841	34584333	493	*	Intron (ENSMUST00000052670/ENSMUSG00000045174, intron 1 of 1)	19	34579657	34590944	11288	1	ENSMUSG00000045174	ENSMUST00000052670	protein_coding	4184	ENSMUST00000052670;ENSMUST00000186712;ENSMUST00000062557	ENSMUSG00000045174;ENSMUSG00000045815;ENSMUSG00000045815	0;0;-4228	Amer3	-1.85879	-0.775356	0.765405	1.16264	0.31266	0.0638113	0.380801	3.9753	0.79952	2.14705
1	34598708	34598995	288	*	Distal Intergenic	19	34607297	34607719	423	2	ENSMUSG00000100524	ENSMUST00000186179	processed_pseudogene	8724	NA	NA	NA	Gm28418	-4.29384	-0.865899	-0.448648	0.864393	0.440108	0.0844835	0.504164	1.82482	0	1.09175
1	34662361	34662693	333	*	Distal Intergenic	19	34678188	34812739	134552	1	ENSMUSG00000037509	ENSMUST00000159747	protein_coding	-15495	NA	NA	NA	Arhgef4	0.489185	-0.399823	0.136535	0.355682	0.700695	0.124631	0.743747	2.26045	2.36735	1.90345
1	34665334	34666535	1202	*	Distal Intergenic	19	34678188	34812739	134552	1	ENSMUSG00000037509	ENSMUST00000159747	protein_coding	-11653	NA	NA	NA	Arhgef4	0.236263	0.156094	1.59022	0.0437027	0.957239	0.161535	0.963979	1.87869	2.06266	2.32573
1	34677535	34678940	1406	*	Promoter	19	34678188	34812739	134552	1	ENSMUSG00000037509	ENSMUST00000159747	protein_coding	0	ENSMUST00000159747	ENSMUSG00000037509	0	Arhgef4	-0.325981	-0.160313	1.19871	0.0541195	0.947319	0.160278	0.956475	1.44453	0.841031	1.27019
1	34705400	34707389	1990	*	Intron (ENSMUST00000159747/ENSMUSG00000037509, intron 1 of 13)	19	34678188	34812739	134552	1	ENSMUSG00000037509	ENSMUST00000159747	protein_coding	27212	ENSMUST00000159747	ENSMUSG00000037509	0	Arhgef4	1.62066	2.30836	3.51583	12.5871	3.41727e-06	4.24415e-06	2.53274e-05	1.43463	4.44678	7.02424
1	34784911	34785211	301	*	Intron (ENSMUST00000159021/ENSMUSG00000037509, intron 1 of 5)	19	34678188	34812739	134552	1	ENSMUSG00000037509	ENSMUST00000159747	protein_coding	106723	ENSMUST00000159747;ENSMUST00000162599;ENSMUST00000159021	ENSMUSG00000037509;ENSMUSG00000037509;ENSMUSG00000037509	0;0;0	Arhgef4	1.62252	0.333084	0.200606	0.935094	0.39255	0.0770934	0.460063	1.746	5.6179	2.29339
1	34801642	34802785	1144	*	Promoter	19	34801704	34813309	11606	1	ENSMUSG00000037509	ENSMUST00000047664	protein_coding	0	ENSMUST00000159747;ENSMUST00000162599;ENSMUST00000159021;ENSMUST00000047664;ENSMUST00000162760;ENSMUST00000159059;ENSMUST00000160855;ENSMUST00000211073	ENSMUSG00000037509;ENSMUSG00000037509;ENSMUSG00000037509;ENSMUSG00000037509;ENSMUSG00000037509;ENSMUSG00000037509;ENSMUSG00000037509;ENSMUSG00000118272	0;0;0;0;0;0;0;0	Arhgef4	1.30969	0.898653	2.44989	2.02374	0.132161	0.0321274	0.191724	2.49556	5.8126	4.47379
1	34805754	34806559	806	*	Exon (ENSMUST00000047664/ENSMUSG00000037509, exon 3 of 10)	19	34678188	34812739	134552	1	ENSMUSG00000037509	ENSMUST00000159747	protein_coding	127566	ENSMUST00000159747;ENSMUST00000162599;ENSMUST00000159021;ENSMUST00000047664;ENSMUST00000162760;ENSMUST00000159059;ENSMUST00000160855;ENSMUST00000193040;ENSMUST00000211073	ENSMUSG00000037509;ENSMUSG00000037509;ENSMUSG00000037509;ENSMUSG00000037509;ENSMUSG00000037509;ENSMUSG00000037509;ENSMUSG00000037509;ENSMUSG00000104002;ENSMUSG00000118272	0;0;0;0;0;0;0;0;0	Arhgef4	2.24929	0.159745	1.90453	8.75519	0.000157672	0.000123352	0.000736114	2.80172	14.8278	3.32766
1	34809853	34811510	1658	*	Exon (ENSMUST00000047664/ENSMUSG00000037509, exon 8 of 10)	19	34678188	34812739	134552	1	ENSMUSG00000037509	ENSMUST00000159747	protein_coding	131665	ENSMUST00000047534;ENSMUST00000167518;ENSMUST00000159747;ENSMUST00000162599;ENSMUST00000159021;ENSMUST00000047664;ENSMUST00000162760;ENSMUST00000159059;ENSMUST00000160855;ENSMUST00000193040	ENSMUSG00000037503;ENSMUSG00000037503;ENSMUSG00000037509;ENSMUSG00000037509;ENSMUSG00000037509;ENSMUSG00000037509;ENSMUSG00000037509;ENSMUSG00000037509;ENSMUSG00000037509;ENSMUSG00000104002	0;0;0;0;0;0;0;0;0;0	Arhgef4	0.986906	-0.217666	2.08801	2.34608	0.095745	0.0247443	0.147664	2.26999	4.55505	1.95861
1	34848938	34851799	2862	*	Promoter	19	34849976	34873956	23981	1	ENSMUSG00000026123	ENSMUST00000156687	protein_coding	0	ENSMUST00000156687;ENSMUST00000027297;ENSMUST00000152654	ENSMUSG00000026123;ENSMUSG00000026123;ENSMUSG00000026123	0;0;0	Plekhb2	2.41264	2.77371	4.80783	28.2566	5.35998e-13	2.88538e-12	1.72188e-11	1.86593	9.9644	12.8943
1	34859529	34860725	1197	*	Intron (ENSMUST00000027297/ENSMUSG00000026123, intron 1 of 7)	19	34849976	34873956	23981	1	ENSMUSG00000026123	ENSMUST00000156687	protein_coding	9553	ENSMUST00000156687;ENSMUST00000027297;ENSMUST00000152654	ENSMUSG00000026123;ENSMUSG00000026123;ENSMUSG00000026123	0;0;0	Plekhb2	1.75797	1.51191	3.05643	5.53012	0.00396583	0.00187587	0.0111944	2.57485	9.23023	7.08587
1	34866816	34867429	614	*	Intron (ENSMUST00000027297/ENSMUSG00000026123, intron 6 of 7)	19	34849976	34873956	23981	1	ENSMUSG00000026123	ENSMUST00000156687	protein_coding	16840	ENSMUST00000156687;ENSMUST00000027297;ENSMUST00000152654	ENSMUSG00000026123;ENSMUSG00000026123;ENSMUSG00000026123	0;0;0	Plekhb2	2.8713	3.75842	3.47031	21.3148	5.5408e-10	1.61459e-09	9.63522e-09	1.71188	13.1283	22.5742
1	34893978	34894367	390	*	Distal Intergenic	19	34877656	34879577	1922	1	ENSMUSG00000026123	ENSMUST00000191722	processed_transcript	16322	NA	NA	NA	Plekhb2	0.881042	-1.01694	0.866366	3.85786	0.0211139	0.0073631	0.0439401	5.20771	7.07472	2.54652
1	34981806	34982311	506	*	Distal Intergenic	19	34985656	34985890	235	1	ENSMUSG00000103997	ENSMUST00000192315	processed_pseudogene	-3345	ENSMUST00000192315	ENSMUSG00000103997	-3345	Gm38027	-0.878215	-2.26157	-0.383921	2.91681	0.0606269	0.0172507	0.102945	2.07726	0.778979	0.202447
1	35037836	35038726	891	*	Distal Intergenic	19	34985656	34985890	235	1	ENSMUSG00000103997	ENSMUST00000192315	processed_pseudogene	52180	NA	NA	NA	Gm38027	-5.82892	-2.22521	-0.140989	4.58972	0.0101562	0.0040684	0.0242786	1.76952	0	0.375882
1	35203757	35204292	536	*	Distal Intergenic	19	35178956	35179084	129	2	ENSMUSG00000077231	ENSMUST00000104043	snoRNA	-24673	NA	NA	NA	Gm25096	-1.45051	-1.68026	0.102969	2.36009	0.0944128	0.0245128	0.146283	2.67589	0.735379	0.87377
1	35215699	35216478	780	*	Distal Intergenic	19	35178956	35179084	129	2	ENSMUSG00000077231	ENSMUST00000104043	snoRNA	-36615	NA	NA	NA	Gm25096	-1.45055	-2.83384	-0.243154	5.48203	0.00447218	0.00206906	0.0123474	2.02133	0.505337	0.217182
1	35219540	35219939	400	*	Distal Intergenic	19	35178956	35179084	129	2	ENSMUSG00000077231	ENSMUST00000104043	snoRNA	-40456	NA	NA	NA	Gm25096	-4.29384	-0.392202	-0.291028	0.796229	0.459046	0.087295	0.520943	1.31387	0	0.790302
1	35257460	35258335	876	*	Distal Intergenic	19	35178956	35179084	129	2	ENSMUSG00000077231	ENSMUST00000104043	snoRNA	-78376	NA	NA	NA	Gm25096	-0.905927	0.153057	1.38355	0.544744	0.579991	0.106366	0.634753	2.56227	0.899916	2.44509
1	35261067	35261532	466	*	Distal Intergenic	19	35178956	35179084	129	2	ENSMUSG00000077231	ENSMUST00000104043	snoRNA	-81983	NA	NA	NA	Gm25096	-1.19257	-1.4223	0.0563584	1.51576	0.219643	0.0481313	0.287229	2.74308	0.845844	1.13327
1	35418264	35418829	566	*	Distal Intergenic	19	35625606	35651297	25692	2	ENSMUSG00000104417	ENSMUST00000195168	lincRNA	232468	NA	NA	NA	Gm37068	-4.85407	-1.42593	-0.350076	1.6301	0.206655	0.0458411	0.273562	1.32991	0	0.857654
1	35517103	35517654	552	*	Distal Intergenic	19	35625606	35651297	25692	2	ENSMUSG00000104417	ENSMUST00000195168	lincRNA	133643	NA	NA	NA	Gm37068	-0.475692	-2.48005	-0.562917	2.91613	0.0664449	0.0185189	0.110513	1.36364	0.714064	0.232657
1	35522717	35523024	308	*	Distal Intergenic	19	35625606	35651297	25692	2	ENSMUSG00000104417	ENSMUST00000195168	lincRNA	128273	NA	NA	NA	Gm37068	-0.878141	-2.02885	-0.304068	2.41328	0.0949438	0.0245847	0.146712	3.18153	2.93072	0.760293
1	35586338	35586808	471	*	Distal Intergenic	19	35625606	35651297	25692	2	ENSMUSG00000104417	ENSMUST00000195168	lincRNA	64489	NA	NA	NA	Gm37068	-0.475637	-0.705425	-0.0500861	0.28024	0.755602	0.132746	0.792177	1.59815	1.91648	1.12124
1	35724069	35724816	748	*	Distal Intergenic	19	35761602	35761706	105	1	ENSMUSG00000064601	ENSMUST00000082667	snRNA	-36786	NA	NA	NA	Gm25634	-0.87816	-1.82873	-0.260819	2.01554	0.137747	0.033022	0.197062	1.40521	1.20677	0.290878
1	35784558	35784861	304	*	Distal Intergenic	19	35806974	35810462	3489	1	ENSMUSG00000101714	ENSMUST00000187528	lincRNA	-22113	NA	NA	NA	Gm28415	-5.25657	-2.53875	-0.486472	3.86031	0.0262477	0.0087653	0.0523079	3.2234	0	0.63551
1	35811419	35811735	317	*	Distal Intergenic	19	35806974	35810462	3489	1	ENSMUSG00000101714	ENSMUST00000187528	lincRNA	4445	ENSMUST00000187528	ENSMUSG00000101714	0	Gm28415	-1.19257	-0.463784	0.463504	0.370358	0.690488	0.123074	0.734457	4.03242	1.24342	2.46422
1	35869721	35870419	699	*	Distal Intergenic	19	35879845	35881119	1275	1	ENSMUSG00000102531	ENSMUST00000194261	lincRNA	-9426	NA	NA	NA	1110002O04Rik	-5.57096	-0.718571	0.277789	1.85597	0.156303	0.0366707	0.218837	1.93055	0	0.841147
1	35879224	35880080	857	*	Promoter	19	35879845	35881119	1275	1	ENSMUSG00000102531	ENSMUST00000194261	lincRNA	0	ENSMUST00000194261	ENSMUSG00000102531	0	1110002O04Rik	1.89654	0.903912	1.54554	2.27712	0.10258	0.0260119	0.155229	1.57463	4.73275	3.1315
1	35883623	35884536	914	*	Distal Intergenic	19	35879845	35881119	1275	1	ENSMUSG00000102531	ENSMUST00000194261	lincRNA	3778	ENSMUST00000194261	ENSMUSG00000102531	0	1110002O04Rik	-0.0212481	-1.52884	1.26018	5.09925	0.00610169	0.00267439	0.0159597	4.35141	3.5751	1.59166
1	35887234	35887961	728	*	Distal Intergenic	19	35879845	35881119	1275	1	ENSMUSG00000102531	ENSMUST00000194261	lincRNA	7389	NA	NA	NA	1110002O04Rik	0.754377	-1.96726	0.0287055	5.38383	0.00459053	0.00211475	0.01262	1.85365	2.16573	0.418995
1	35888934	35889521	588	*	Distal Intergenic	19	35879845	35881119	1275	1	ENSMUSG00000102531	ENSMUST00000194261	lincRNA	9089	NA	NA	NA	1110002O04Rik	-1.85925	-2.20699	0.189579	4.70097	0.009087	0.00371033	0.0221418	3.69621	0.670345	1.04024
1	35889903	35890517	615	*	Distal Intergenic	19	35879845	35881119	1275	1	ENSMUSG00000102531	ENSMUST00000194261	lincRNA	10058	NA	NA	NA	1110002O04Rik	-0.643363	-1.3291	0.819704	2.39113	0.0915278	0.0239184	0.142736	4.38848	1.92275	1.79575
1	35941162	35942449	1288	*	Distal Intergenic	19	35958919	35959822	904	1	ENSMUSG00000103096	ENSMUST00000191763	processed_pseudogene	-16470	NA	NA	NA	Gm8022	-0.207398	0.796259	2.79798	2.53995	0.0788718	0.0212539	0.126835	3.27485	2.14219	5.97033
1	35995810	35996587	778	*	Distal Intergenic	19	35981960	35986373	4414	2	ENSMUSG00000102279	ENSMUST00000192572	lincRNA	-9437	NA	NA	NA	Gm37146	-5.57094	-1.66916	-0.0894419	2.88803	0.0556868	0.0161086	0.0961298	1.64303	0	0.616878
1	36001967	36002444	478	*	Distal Intergenic	19	36003068	36010990	7923	2	ENSMUSG00000103708	ENSMUST00000194823	lincRNA	8546	ENSMUST00000193725;ENSMUST00000194823	ENSMUSG00000103708;ENSMUSG00000103708	8600;8546	Gm33222	-5.25659	-2.88252	-0.554442	4.51645	0.0149072	0.00553149	0.0330097	2.19894	0	0.346252
1	36064639	36065071	433	*	Distal Intergenic	19	36068400	36106446	38047	1	ENSMUSG00000045216	ENSMUST00000088174	protein_coding	-3329	ENSMUST00000088174	ENSMUSG00000045216	0	Hs6st1	-0.903486	1.13251	2.08357	3.91412	0.0199589	0.00702327	0.0419121	4.85494	1.82061	10.0786
1	36066023	36066882	860	*	Distal Intergenic	19	36068400	36106446	38047	1	ENSMUSG00000045216	ENSMUST00000088174	protein_coding	-1518	ENSMUST00000088174	ENSMUSG00000045216	0	Hs6st1	0.098241	0.464937	1.91848	0.421788	0.655873	0.117885	0.70349	3.13827	4.06548	4.04446
1	36067838	36069095	1258	*	Promoter	19	36068400	36106446	38047	1	ENSMUSG00000045216	ENSMUST00000088174	protein_coding	0	ENSMUST00000088174	ENSMUSG00000045216	0	Hs6st1	1.5003	2.16431	4.1073	15.3879	2.07665e-07	3.47882e-07	2.07602e-06	3.94046	10.1675	17.6144
1	36069245	36069648	404	*	Intron (ENSMUST00000088174/ENSMUSG00000045216, intron 1 of 1)	19	36068400	36106446	38047	1	ENSMUSG00000045216	ENSMUST00000088174	protein_coding	845	ENSMUST00000088174	ENSMUSG00000045216	0	Hs6st1	1.08745	1.5851	2.14997	3.34241	0.0353528	0.0111733	0.066678	3.90258	9.62988	12.2978
1	36075960	36078747	2788	*	Intron (ENSMUST00000088174/ENSMUSG00000045216, intron 1 of 1)	19	36068400	36106446	38047	1	ENSMUSG00000045216	ENSMUST00000088174	protein_coding	7560	ENSMUST00000088174	ENSMUSG00000045216	0	Hs6st1	2.77579	2.11713	4.57219	22.7128	1.36939e-10	4.50989e-10	2.69133e-09	2.18055	14.1691	9.31069
1	36087682	36091098	3417	*	Intron (ENSMUST00000088174/ENSMUSG00000045216, intron 1 of 1)	19	36068400	36106446	38047	1	ENSMUSG00000045216	ENSMUST00000088174	protein_coding	19282	ENSMUST00000088174	ENSMUSG00000045216	0	Hs6st1	0.558521	-0.11968	3.76147	1.63431	0.195089	0.0438011	0.261388	3.80343	5.04561	3.42396
1	36099277	36100455	1179	*	Intron (ENSMUST00000088174/ENSMUSG00000045216, intron 1 of 1)	19	36068400	36106446	38047	1	ENSMUSG00000045216	ENSMUST00000088174	protein_coding	30877	ENSMUST00000088174;ENSMUST00000194670;ENSMUST00000192656	ENSMUSG00000045216;ENSMUSG00000045216;ENSMUSG00000104523	0;-1235;5991	Hs6st1	0.0746808	0.0182907	1.34802	0.00294437	0.99706	0.167175	0.997635	1.8434	1.33728	1.80161
1	36271479	36272119	641	*	Intron (ENSMUST00000056946/ENSMUSG00000047180, intron 1 of 3)	19	36268861	36274679	5819	2	ENSMUSG00000047180	ENSMUST00000188666	protein_coding	2560	ENSMUST00000188666;ENSMUST00000056946	ENSMUSG00000047180;ENSMUSG00000047180	0;0	Neurl3	-5.82811	0.0119397	0.928589	2.33077	0.0972225	0.0250274	0.149354	2.34861	0	2.6461
1	36307607	36308178	572	*	Promoter	19	36307733	36319203	11471	1	ENSMUSG00000037447	ENSMUST00000126413	protein_coding	0	ENSMUST00000126413;ENSMUST00000142319;ENSMUST00000150747;ENSMUST00000145179;ENSMUST00000124280;ENSMUST00000097778;ENSMUST00000116629;ENSMUST00000115031;ENSMUST00000115032;ENSMUST00000137906;ENSMUST00000192874;ENSMUST00000115029;ENSMUST00000140218	ENSMUSG00000037447;ENSMUSG00000037447;ENSMUSG00000037447;ENSMUSG00000037447;ENSMUSG00000037447;ENSMUSG00000037447;ENSMUSG00000037447;ENSMUSG00000037447;ENSMUSG00000037447;ENSMUSG00000037447;ENSMUSG00000037447;ENSMUSG00000037447;ENSMUSG00000037447	0;0;0;0;0;0;0;0;0;0;0;0;0	Arid5a	0.0899012	1.83202	1.80254	4.59428	0.0101101	0.00405814	0.0242174	1.83758	2.26718	6.63139
1	36316315	36316881	567	*	Exon (ENSMUST00000097778/ENSMUSG00000037447, exon 3 of 8)	19	36307733	36319203	11471	1	ENSMUSG00000037447	ENSMUST00000126413	protein_coding	8582	ENSMUST00000126413;ENSMUST00000142319;ENSMUST00000150747;ENSMUST00000145179;ENSMUST00000124280;ENSMUST00000097778;ENSMUST00000116629;ENSMUST00000115031;ENSMUST00000115032;ENSMUST00000137906;ENSMUST00000192874;ENSMUST00000115029;ENSMUST00000140218;ENSMUST00000147123;ENSMUST00000141121	ENSMUSG00000037447;ENSMUSG00000037447;ENSMUSG00000037447;ENSMUSG00000037447;ENSMUSG00000037447;ENSMUSG00000037447;ENSMUSG00000037447;ENSMUSG00000037447;ENSMUSG00000037447;ENSMUSG00000037447;ENSMUSG00000037447;ENSMUSG00000037447;ENSMUSG00000037447;ENSMUSG00000037447;ENSMUSG00000037447	0;0;0;0;0;0;0;0;0;0;0;0;0;0;-146	Arid5a	-0.476322	0.978499	0.856136	1.23947	0.289538	0.0600682	0.358464	1.32757	0.695173	2.91335
1	36344760	36345115	356	*	3' UTR	19	36335730	36369181	33452	2	ENSMUSG00000010453	ENSMUST00000010597	protein_coding	24066	ENSMUST00000010597;ENSMUST00000188961;ENSMUST00000185912;ENSMUST00000186470;ENSMUST00000184898	ENSMUSG00000010453;ENSMUSG00000010453;ENSMUSG00000010453;ENSMUSG00000010453;ENSMUSG00000098680	0;0;0;0;3643	Kansl3	-4.29384	-1.29876	-0.588853	1.08295	0.36713	0.0728239	0.434584	1.47626	0	0.475849
1	36353734	36354167	434	*	3' UTR	19	36335730	36369181	33452	2	ENSMUSG00000010453	ENSMUST00000010597	protein_coding	15014	ENSMUST00000010597;ENSMUST00000188961;ENSMUST00000185912;ENSMUST00000185621;ENSMUST00000188528;ENSMUST00000186470;ENSMUST00000184898	ENSMUSG00000010453;ENSMUSG00000010453;ENSMUSG00000010453;ENSMUSG00000010453;ENSMUSG00000010453;ENSMUSG00000010453;ENSMUSG00000098680	0;0;0;0;13874;0;-4976	Kansl3	-4.85409	-0.494822	-0.0292509	1.13063	0.322831	0.0653812	0.390169	1.89841	0	1.22581
1	36471801	36472601	801	*	Promoter	19	36471996	36473367	1372	1	ENSMUSG00000037408	ENSMUST00000192530	retained_intron	0	ENSMUST00000153128;ENSMUST00000192530;ENSMUST00000193157	ENSMUSG00000037408;ENSMUSG00000037408;ENSMUSG00000104316	0;0;0	Cnnm4	0.347249	2.5751	2.66505	12.1092	5.51069e-06	6.47733e-06	3.86542e-05	1.59585	2.1111	9.66745
1	36473273	36475128	1856	*	Promoter	19	36473952	36476110	2159	1	ENSMUSG00000104316	ENSMUST00000193157	TEC	0	ENSMUST00000153128;ENSMUST00000192530;ENSMUST00000193157	ENSMUSG00000037408;ENSMUSG00000037408;ENSMUSG00000104316	0;0;0	Gm37909	-0.474352	2.66283	3.45054	22.7541	1.31394e-10	4.346e-10	2.59352e-09	1.25505	1.18507	7.92119
1	36477869	36478810	942	*	Intron (ENSMUST00000153128/ENSMUSG00000037408, intron 1 of 6)	19	36471620	36508764	37145	1	ENSMUSG00000037408	ENSMUST00000153128	protein_coding	6249	ENSMUST00000153128;ENSMUST00000192530;ENSMUST00000193157	ENSMUSG00000037408;ENSMUSG00000037408;ENSMUSG00000104316	0;0;0	Cnnm4	-0.243079	0.856601	2.18295	2.0243	0.132088	0.0321129	0.191637	2.94066	2.21354	5.1033
1	36491572	36493135	1564	*	Intron (ENSMUST00000153128/ENSMUSG00000037408, intron 1 of 6)	19	36471620	36508764	37145	1	ENSMUSG00000037408	ENSMUST00000153128	protein_coding	19952	ENSMUST00000153128	ENSMUSG00000037408	0	Cnnm4	2.88219	3.2798	5.04824	38.2185	2.53218e-17	3.29702e-16	1.96753e-15	2.93322	21.7297	28.8461
1	36511489	36513425	1937	*	Promoter	19	36511867	36528237	16371	1	ENSMUSG00000001138	ENSMUST00000001166	protein_coding	0	ENSMUST00000001166;ENSMUST00000097776;ENSMUST00000154225;ENSMUST00000153128;ENSMUST00000200651	ENSMUSG00000001138;ENSMUSG00000001138;ENSMUSG00000001138;ENSMUSG00000037408;ENSMUSG00000106081	0;0;0;0;4927	Cnnm3	1.44056	2.10738	3.5621	11.4028	1.11676e-05	1.21244e-05	7.23537e-05	1.74521	4.24691	7.4676
1	36518985	36519442	458	*	Exon (ENSMUST00000001166/ENSMUSG00000001138, exon 2 of 8)	19	36511867	36528237	16371	1	ENSMUSG00000001138	ENSMUST00000001166	protein_coding	7118	ENSMUST00000001166;ENSMUST00000097776;ENSMUST00000154225;ENSMUST00000195264;ENSMUST00000135100	ENSMUSG00000001138;ENSMUSG00000001138;ENSMUSG00000001138;ENSMUSG00000001138;ENSMUSG00000001138	0;0;0;0;0	Cnnm3	-5.57094	-1.96737	-0.221832	3.44936	0.0328002	0.0105249	0.0628088	2.791	0	0.438827
1	36522139	36524355	2217	*	3' UTR	19	36511867	36528237	16371	1	ENSMUSG00000001138	ENSMUST00000001166	protein_coding	10272	ENSMUST00000001166;ENSMUST00000097776;ENSMUST00000154225;ENSMUST00000195264;ENSMUST00000135100;ENSMUST00000192037	ENSMUSG00000001138;ENSMUSG00000001138;ENSMUSG00000001138;ENSMUSG00000001138;ENSMUSG00000001138;ENSMUSG00000102845	0;0;0;0;0;3882	Cnnm3	3.05582	1.72319	3.87135	21.2508	5.90699e-10	1.71151e-09	1.02136e-08	1.8001	15.3294	6.08949
1	36531153	36532528	1376	*	3' UTR	19	36530188	36536521	6334	2	ENSMUSG00000067653	ENSMUST00000193083	protein_coding	3993	ENSMUST00000001166;ENSMUST00000097776;ENSMUST00000193991;ENSMUST00000193083;ENSMUST00000054665;ENSMUST00000194853;ENSMUST00000207843;ENSMUST00000192037;ENSMUST00000207088;ENSMUST00000191849	ENSMUSG00000001138;ENSMUSG00000001138;ENSMUSG00000067653;ENSMUSG00000067653;ENSMUSG00000067653;ENSMUSG00000067653;ENSMUSG00000079610;ENSMUSG00000102845;ENSMUSG00000109510;ENSMUSG00000109510	0;0;0;0;0;0;0;-2916;0;0	Ankrd23	2.03376	1.27888	2.39717	4.22589	0.014613	0.00547483	0.0326716	1.47602	4.95284	3.53361
1	36533353	36534163	811	*	5' UTR	19	36533987	36536883	2897	2	ENSMUSG00000067653	ENSMUST00000193991	processed_transcript	2720	ENSMUST00000193991;ENSMUST00000193083;ENSMUST00000054665;ENSMUST00000194853;ENSMUST00000001172;ENSMUST00000207843;ENSMUST00000207088;ENSMUST00000191849	ENSMUSG00000067653;ENSMUSG00000067653;ENSMUSG00000067653;ENSMUSG00000067653;ENSMUSG00000079610;ENSMUSG00000079610;ENSMUSG00000109510;ENSMUSG00000109510	0;0;0;0;0;0;0;0	Ankrd23	2.28607	1.51709	2.00095	3.94636	0.0193256	0.00683984	0.0408175	1.66394	5.83225	4.6785
1	36556633	36558372	1740	*	Promoter	19	36548639	36558349	9711	2	ENSMUSG00000026121	ENSMUST00000191677	protein_coding	0	ENSMUST00000191677;ENSMUST00000114991;ENSMUST00000195339;ENSMUST00000195620;ENSMUST00000193382;ENSMUST00000191642;ENSMUST00000195160;ENSMUST00000191785;ENSMUST00000170295;ENSMUST00000194025;ENSMUST00000193763;ENSMUST00000193548;ENSMUST00000194426;ENSMUST00000149224	ENSMUSG00000026121;ENSMUSG00000026121;ENSMUSG00000026121;ENSMUSG00000026121;ENSMUSG00000026121;ENSMUSG00000026121;ENSMUSG00000026121;ENSMUSG00000026121;ENSMUSG00000046337;ENSMUSG00000046337;ENSMUSG00000046337;ENSMUSG00000046337;ENSMUSG00000087589;ENSMUSG00000087589	0;0;0;0;0;0;-2403;-3739;0;0;0;0;0;0	Sema4c	2.61761	2.5013	4.8936	26.4877	3.14263e-12	1.46081e-11	8.71756e-11	3.67321	21.6656	20.9819
1	36572366	36572880	515	*	Intron (ENSMUST00000170295/ENSMUSG00000046337, intron 12 of 14)	19	36562692	36683183	120492	2	ENSMUSG00000046337	ENSMUST00000170295	protein_coding	110303	ENSMUST00000170295;ENSMUST00000194839;ENSMUST00000195729;ENSMUST00000194025;ENSMUST00000193763;ENSMUST00000193548;ENSMUST00000193155	ENSMUSG00000046337;ENSMUSG00000046337;ENSMUSG00000046337;ENSMUSG00000046337;ENSMUSG00000046337;ENSMUSG00000046337;ENSMUSG00000046337	0;0;0;0;0;0;0	Fam178b	2.19048	1.02951	1.65958	3.34942	0.0351057	0.0111119	0.0663114	2.48209	10.3938	5.24346
1	36575376	36575762	387	*	Intron (ENSMUST00000170295/ENSMUSG00000046337, intron 12 of 14)	19	36562692	36683183	120492	2	ENSMUSG00000046337	ENSMUST00000170295	protein_coding	107421	ENSMUST00000170295;ENSMUST00000194839;ENSMUST00000195729;ENSMUST00000194025;ENSMUST00000193763;ENSMUST00000193548;ENSMUST00000193155	ENSMUSG00000046337;ENSMUSG00000046337;ENSMUSG00000046337;ENSMUSG00000046337;ENSMUSG00000046337;ENSMUSG00000046337;ENSMUSG00000046337	0;0;0;0;0;0;0	Fam178b	1.65554	1.02152	1.31335	1.42691	0.240051	0.0515221	0.307464	2.716	10.0529	5.52298
1	36578046	36579174	1129	*	3' UTR	19	36562692	36683183	120492	2	ENSMUSG00000046337	ENSMUST00000170295	protein_coding	104009	ENSMUST00000170295;ENSMUST00000194839;ENSMUST00000195729;ENSMUST00000194025;ENSMUST00000193763;ENSMUST00000193548;ENSMUST00000193155	ENSMUSG00000046337;ENSMUSG00000046337;ENSMUSG00000046337;ENSMUSG00000046337;ENSMUSG00000046337;ENSMUSG00000046337;ENSMUSG00000046337	0;0;0;0;0;0;0	Fam178b	2.69241	1.73064	3.26037	11.5162	9.97034e-06	1.09704e-05	6.54668e-05	2.46566	14.4714	8.20049
1	36579832	36581595	1764	*	Intron (ENSMUST00000170295/ENSMUSG00000046337, intron 11 of 14)	19	36562692	36683183	120492	2	ENSMUSG00000046337	ENSMUST00000170295	protein_coding	101588	ENSMUST00000170295;ENSMUST00000194839;ENSMUST00000195729;ENSMUST00000194025;ENSMUST00000193763;ENSMUST00000193548;ENSMUST00000193155	ENSMUSG00000046337;ENSMUSG00000046337;ENSMUSG00000046337;ENSMUSG00000046337;ENSMUSG00000046337;ENSMUSG00000046337;ENSMUSG00000046337	0;0;0;0;0;0;0	Fam178b	1.13093	1.24038	4.14086	6.2954	0.00184495	0.000995005	0.0059378	4.81495	8.90894	11.1718
1	36586816	36587338	523	*	Intron (ENSMUST00000170295/ENSMUSG00000046337, intron 10 of 14)	19	36562692	36683183	120492	2	ENSMUSG00000046337	ENSMUST00000170295	protein_coding	95845	ENSMUST00000170295;ENSMUST00000194839;ENSMUST00000195729;ENSMUST00000194025;ENSMUST00000193763;ENSMUST00000193548;ENSMUST00000193155	ENSMUSG00000046337;ENSMUSG00000046337;ENSMUSG00000046337;ENSMUSG00000046337;ENSMUSG00000046337;ENSMUSG00000046337;ENSMUSG00000046337	0;0;0;0;0;0;0	Fam178b	-2.0334	-0.555661	1.03633	1.16661	0.311421	0.063637	0.37976	4.86217	0.753658	2.98492
1	36588371	36588898	528	*	Intron (ENSMUST00000170295/ENSMUSG00000046337, intron 10 of 14)	19	36562692	36683183	120492	2	ENSMUSG00000046337	ENSMUST00000170295	protein_coding	94285	ENSMUST00000170295;ENSMUST00000194839;ENSMUST00000195729;ENSMUST00000194025;ENSMUST00000193763;ENSMUST00000193548;ENSMUST00000193155	ENSMUSG00000046337;ENSMUSG00000046337;ENSMUSG00000046337;ENSMUSG00000046337;ENSMUSG00000046337;ENSMUSG00000046337;ENSMUSG00000046337	0;0;0;0;0;0;0	Fam178b	-0.324863	-0.417451	1.04262	0.216196	0.805578	0.140065	0.835851	3.8466	2.23956	2.80466
1	36589262	36590742	1481	*	Promoter	19	36562696	36589317	26622	2	ENSMUSG00000046337	ENSMUST00000193548	processed_transcript	0	ENSMUST00000170295;ENSMUST00000194839;ENSMUST00000195729;ENSMUST00000194025;ENSMUST00000193763;ENSMUST00000193548;ENSMUST00000193155	ENSMUSG00000046337;ENSMUSG00000046337;ENSMUSG00000046337;ENSMUSG00000046337;ENSMUSG00000046337;ENSMUSG00000046337;ENSMUSG00000046337	0;0;0;0;0;0;0	Fam178b	1.56607	1.35353	2.21539	2.79715	0.0609849	0.0173344	0.103445	1.21798	3.00481	3.1152
1	36611538	36612147	610	*	Intron (ENSMUST00000114981/ENSMUSG00000046337, intron 6 of 9)	19	36562692	36683183	120492	2	ENSMUSG00000046337	ENSMUST00000170295	protein_coding	71036	ENSMUST00000170295;ENSMUST00000114981	ENSMUSG00000046337;ENSMUSG00000046337	0;0	Fam178b	0.499475	0.909326	1.62938	1.02494	0.358819	0.0715871	0.427204	2.70135	4.25188	5.02848
1	36632873	36633664	792	*	Intron (ENSMUST00000114981/ENSMUSG00000046337, intron 5 of 9)	19	36562692	36683183	120492	2	ENSMUSG00000046337	ENSMUST00000170295	protein_coding	49519	ENSMUST00000170295;ENSMUST00000114981	ENSMUSG00000046337;ENSMUSG00000046337	0;0	Fam178b	-0.49232	0.808372	1.51292	1.44969	0.234645	0.0507666	0.302955	1.99071	0.995361	3.61363
1	36669491	36671523	2033	*	Intron (ENSMUST00000114981/ENSMUSG00000046337, intron 1 of 9)	19	36562692	36683183	120492	2	ENSMUSG00000046337	ENSMUST00000170295	protein_coding	11660	ENSMUST00000170295;ENSMUST00000114981	ENSMUSG00000046337;ENSMUSG00000046337	0;0	Fam178b	1.05238	1.92222	3.05266	8.09434	0.000305312	0.000216759	0.00129354	1.29254	2.18895	4.77783
1	36680700	36682023	1324	*	Intron (ENSMUST00000114981/ENSMUSG00000046337, intron 1 of 9)	19	36562692	36683183	120492	2	ENSMUSG00000046337	ENSMUST00000170295	protein_coding	1160	ENSMUST00000170295;ENSMUST00000114981	ENSMUSG00000046337;ENSMUSG00000046337	0;0	Fam178b	3.52164	3.89705	4.69557	39.3584	8.10115e-18	1.1944e-16	7.12773e-16	1.81311	19.8781	26.3166
1	36698323	36699086	764	*	3' UTR	19	36698114	36710008	11895	2	ENSMUSG00000037351	ENSMUST00000043951	protein_coding	10922	ENSMUST00000160084;ENSMUST00000043951;ENSMUST00000162684;ENSMUST00000159448;ENSMUST00000160043;ENSMUST00000159675;ENSMUST00000081180;ENSMUST00000193210;ENSMUST00000195151;ENSMUST00000193235	ENSMUSG00000037351;ENSMUSG00000037351;ENSMUSG00000037351;ENSMUSG00000037351;ENSMUSG00000037351;ENSMUSG00000037351;ENSMUSG00000061518;ENSMUSG00000061518;ENSMUSG00000061518;ENSMUSG00000061518	0;0;0;0;8081;2565;0;0;0;0	Actr1b	-5.25689	0.603057	0.862482	2.59368	0.0747455	0.0203546	0.121468	1.37578	0	2.09188
1	36709313	36710207	895	*	Promoter	19	36698114	36710008	11895	2	ENSMUSG00000037351	ENSMUST00000043951	protein_coding	0	ENSMUST00000160084;ENSMUST00000043951;ENSMUST00000162684;ENSMUST00000162662;ENSMUST00000159448;ENSMUST00000160043;ENSMUST00000192873;ENSMUST00000208994;ENSMUST00000195374	ENSMUSG00000037351;ENSMUSG00000037351;ENSMUSG00000037351;ENSMUSG00000037351;ENSMUSG00000037351;ENSMUSG00000037351;ENSMUSG00000102416;ENSMUSG00000102416;ENSMUSG00000102416	0;0;0;0;0;-2146;0;0;-4339	Actr1b	0.850871	1.48178	2.25728	3.36304	0.0346309	0.0110019	0.0656548	2.17451	3.77874	5.62375
1	36762785	36763230	446	*	Intron (ENSMUST00000027291/ENSMUSG00000026117, intron 1 of 12)	19	36761798	36782818	21021	1	ENSMUSG00000026117	ENSMUST00000027291	protein_coding	987	ENSMUST00000027291;ENSMUST00000185871;ENSMUST00000180475;ENSMUST00000181035;ENSMUST00000208994;ENSMUST00000193459	ENSMUSG00000026117;ENSMUSG00000026117;ENSMUSG00000097291;ENSMUSG00000097291;ENSMUSG00000102416;ENSMUSG00000102416	0;-3704;2644;1942;0;18430	Zap70	-0.878234	-0.629956	0.159609	0.318852	0.726983	0.1285	0.766837	2.51631	0.883774	0.947204
1	36830635	36831679	1045	*	Intron (ENSMUST00000027290/ENSMUSG00000026116, intron 11 of 40)	19	36792194	36939822	147629	2	ENSMUSG00000026116	ENSMUST00000194563	protein_coding	108143	ENSMUST00000194563;ENSMUST00000027290	ENSMUSG00000026116;ENSMUSG00000026116	0;0	Tmem131	2.06578	2.65388	2.80831	9.91304	4.9537e-05	4.49609e-05	0.000268309	1.22323	5.2317	7.82602
1	36939220	36940216	997	*	Promoter	19	36792194	36939822	147629	2	ENSMUSG00000026116	ENSMUST00000194563	protein_coding	0	ENSMUST00000185964;ENSMUST00000194563;ENSMUST00000027290	ENSMUSG00000026116;ENSMUSG00000026116;ENSMUSG00000026116	0;0;0	Tmem131	0.489842	1.00105	2.82716	2.5186	0.0805738	0.0216276	0.129065	3.63218	4.46352	7.80123
1	36944499	36944927	429	*	Promoter	19	36841672	36943666	101995	2	ENSMUSG00000026116	ENSMUST00000185964	protein_coding	-833	ENSMUST00000185964;ENSMUST00000194563;ENSMUST00000027290	ENSMUSG00000026116;ENSMUSG00000026116;ENSMUSG00000026116	0;0;0	Tmem131	-0.475692	-0.596344	-0.023269	0.202574	0.816626	0.141689	0.845545	1.75461	0.918795	1.17555
1	37029109	37029881	773	*	Promoter	19	37029304	37063649	34346	1	ENSMUSG00000050122	ENSMUST00000124404	non_stop_decay	0	ENSMUST00000117172;ENSMUST00000124404;ENSMUST00000067178;ENSMUST00000238425;ENSMUST00000238500;ENSMUST00000162449	ENSMUSG00000050122;ENSMUSG00000050122;ENSMUSG00000050122;ENSMUSG00000050122;ENSMUSG00000050122;ENSMUSG00000050122	0;0;0;0;0;0	Vwa3b	0.0836938	0.691278	0.970037	0.538131	0.583839	0.106944	0.638199	1.35976	1.01983	1.98309
1	37061030	37061738	709	*	Intron (ENSMUST00000027289/ENSMUSG00000050122, intron 5 of 24)	19	37026596	37076996	50401	1	ENSMUSG00000050122	ENSMUST00000117172	protein_coding	34434	ENSMUST00000117172;ENSMUST00000124404;ENSMUST00000067178;ENSMUST00000238425;ENSMUST00000238500;ENSMUST00000162449;ENSMUST00000027289	ENSMUSG00000050122;ENSMUSG00000050122;ENSMUSG00000050122;ENSMUSG00000050122;ENSMUSG00000050122;ENSMUSG00000050122;ENSMUSG00000050122	0;0;0;0;0;0;0	Vwa3b	-5.82782	0.296187	1.1056	2.79032	0.0614028	0.0174381	0.104064	2.12336	0	2.75698
1	37081288	37082590	1303	*	Intron (ENSMUST00000027289/ENSMUSG00000050122, intron 6 of 24)	19	37029333	37187605	158273	1	ENSMUSG00000050122	ENSMUST00000238425	nonsense_mediated_decay	51955	ENSMUST00000117172;ENSMUST00000067178;ENSMUST00000238425;ENSMUST00000238500;ENSMUST00000162449;ENSMUST00000027289	ENSMUSG00000050122;ENSMUSG00000050122;ENSMUSG00000050122;ENSMUSG00000050122;ENSMUSG00000050122;ENSMUSG00000050122	0;0;0;0;0;0	Vwa3b	-0.210533	-0.376352	1.8449	0.27699	0.758062	0.13305	0.793991	2.83382	2.98578	2.31842
1	37097396	37097822	427	*	Intron (ENSMUST00000027289/ENSMUSG00000050122, intron 7 of 24)	19	37029333	37187605	158273	1	ENSMUSG00000050122	ENSMUST00000238425	nonsense_mediated_decay	68063	ENSMUST00000238425;ENSMUST00000238500;ENSMUST00000027289;ENSMUST00000194890;ENSMUST00000194048	ENSMUSG00000050122;ENSMUSG00000050122;ENSMUSG00000050122;ENSMUSG00000050122;ENSMUSG00000050122	0;0;0;0;0	Vwa3b	-0.893799	-0.860526	0.775522	0.895194	0.408529	0.0797558	0.475951	4.42305	1.8462	2.64348
1	37102838	37103563	726	*	Intron (ENSMUST00000027289/ENSMUSG00000050122, intron 8 of 24)	19	37029333	37187605	158273	1	ENSMUSG00000050122	ENSMUST00000238425	nonsense_mediated_decay	73505	ENSMUST00000238425;ENSMUST00000238500;ENSMUST00000027289;ENSMUST00000194890;ENSMUST00000194048	ENSMUSG00000050122;ENSMUSG00000050122;ENSMUSG00000050122;ENSMUSG00000050122;ENSMUSG00000050122	0;0;0;0;0	Vwa3b	-5.82892	-1.92719	-0.0415017	3.90414	0.0201591	0.0070784	0.0422411	2.17168	0	0.609986
1	37104320	37104815	496	*	Intron (ENSMUST00000027289/ENSMUSG00000050122, intron 8 of 24)	19	37029333	37187605	158273	1	ENSMUSG00000050122	ENSMUST00000238425	nonsense_mediated_decay	74987	ENSMUST00000238425;ENSMUST00000238500;ENSMUST00000027289;ENSMUST00000194890;ENSMUST00000194048	ENSMUSG00000050122;ENSMUSG00000050122;ENSMUSG00000050122;ENSMUSG00000050122;ENSMUSG00000050122	0;0;0;0;0	Vwa3b	-0.475692	-1.09358	-0.193678	0.664652	0.515771	0.0961731	0.573923	1.5176	0.794684	0.926298
1	37124701	37125444	744	*	Intron (ENSMUST00000027289/ENSMUSG00000050122, intron 12 of 24)	19	37029333	37187605	158273	1	ENSMUSG00000050122	ENSMUST00000238425	nonsense_mediated_decay	95368	ENSMUST00000238425;ENSMUST00000238500;ENSMUST00000027289;ENSMUST00000194048	ENSMUSG00000050122;ENSMUSG00000050122;ENSMUSG00000050122;ENSMUSG00000050122	0;0;0;0	Vwa3b	-1.0635	-1.08397	0.772316	1.49862	0.22344	0.0487671	0.291023	3.13087	1.05958	1.46059
1	37128475	37128792	318	*	Intron (ENSMUST00000027289/ENSMUSG00000050122, intron 12 of 24)	19	37029333	37187605	158273	1	ENSMUSG00000050122	ENSMUST00000238425	nonsense_mediated_decay	99142	ENSMUST00000238425;ENSMUST00000238500;ENSMUST00000027289;ENSMUST00000194048;ENSMUST00000195303	ENSMUSG00000050122;ENSMUSG00000050122;ENSMUSG00000050122;ENSMUSG00000050122;ENSMUSG00000103603	0;0;0;0;4472	Vwa3b	-5.25661	-3.33476	-0.638674	5.41838	0.00695633	0.00296643	0.0177025	3.52917	0	0.128853
1	37141818	37142047	230	*	Intron (ENSMUST00000027289/ENSMUSG00000050122, intron 15 of 24)	19	37029333	37187605	158273	1	ENSMUSG00000050122	ENSMUST00000238425	nonsense_mediated_decay	112485	ENSMUST00000238425;ENSMUST00000238500;ENSMUST00000027289;ENSMUST00000195450	ENSMUSG00000050122;ENSMUSG00000050122;ENSMUSG00000050122;ENSMUSG00000050122	0;0;0;6310	Vwa3b	-4.85409	-1.85893	-0.503299	2.12199	0.136058	0.0327448	0.195408	3.58222	0	1.02768
1	37212677	37213567	891	*	Promoter	19	37214434	37241940	27507	1	ENSMUSG00000026114	ENSMUST00000191981	protein_coding	-867	ENSMUST00000191981;ENSMUST00000195272;ENSMUST00000194195	ENSMUSG00000026114;ENSMUSG00000026114;ENSMUSG00000026114	0;0;0	Cnga3	0.566375	-1.84623	0.736726	7.56183	0.000519996	0.000341931	0.00204051	2.78942	3.09668	0.847449
1	37213959	37214728	770	*	Promoter	19	37214434	37241940	27507	1	ENSMUSG00000026114	ENSMUST00000191981	protein_coding	0	ENSMUST00000191981;ENSMUST00000195272;ENSMUST00000194195;ENSMUST00000027288	ENSMUSG00000026114;ENSMUSG00000026114;ENSMUSG00000026114;ENSMUSG00000026114	0;0;0;0	Cnga3	1.26234	0.679933	1.88916	1.22849	0.292737	0.0606413	0.361883	2.915	7.90904	4.03629
1	37218358	37220458	2101	*	Promoter	19	37218379	37262184	43806	1	ENSMUSG00000026114	ENSMUST00000195272	protein_coding	0	ENSMUST00000191981;ENSMUST00000195272;ENSMUST00000194195;ENSMUST00000027288	ENSMUSG00000026114;ENSMUSG00000026114;ENSMUSG00000026114;ENSMUSG00000026114	0;0;0;0	Cnga3	0.680461	0.716553	2.82068	1.28097	0.27777	0.058008	0.346169	2.0415	2.92295	3.27867
1	37239037	37239786	750	*	Intron (ENSMUST00000027288/ENSMUSG00000026114, intron 2 of 5)	19	37214434	37241940	27507	1	ENSMUSG00000026114	ENSMUST00000191981	protein_coding	24603	ENSMUST00000191981;ENSMUST00000195272;ENSMUST00000194195;ENSMUST00000027288	ENSMUSG00000026114;ENSMUSG00000026114;ENSMUSG00000026114;ENSMUSG00000026114	0;0;0;0	Cnga3	0.346471	0.818557	1.32862	0.765375	0.46516	0.0881449	0.526014	1.70437	2.25465	2.83667
1	37255005	37255265	261	*	Intron (ENSMUST00000027288/ENSMUSG00000026114, intron 4 of 5)	19	37218379	37262184	43806	1	ENSMUSG00000026114	ENSMUST00000195272	protein_coding	36626	ENSMUST00000195272;ENSMUST00000194195;ENSMUST00000027288	ENSMUSG00000026114;ENSMUSG00000026114;ENSMUSG00000026114	0;0;0	Cnga3	-4.85407	-0.494781	-0.0259762	1.13015	0.322986	0.0654071	0.390324	2.88402	0	2.2673
1	37299674	37300800	1127	*	Promoter	19	37299865	37348512	48648	1	ENSMUSG00000026113	ENSMUST00000146676	processed_transcript	0	ENSMUST00000146676;ENSMUST00000027287;ENSMUST00000193024;ENSMUST00000140264;ENSMUST00000132401;ENSMUST00000136846;ENSMUST00000192404	ENSMUSG00000026113;ENSMUSG00000026113;ENSMUSG00000026113;ENSMUSG00000026113;ENSMUSG00000026113;ENSMUSG00000026113;ENSMUSG00000102231	0;0;0;0;0;0;0	Inpp4a	1.82674	2.07906	2.77512	6.9202	0.000987752	0.000591817	0.00353173	1.66371	5.09934	7.02214
1	37306302	37306729	428	*	Intron (ENSMUST00000027287/ENSMUSG00000026113, intron 1 of 25)	19	37299865	37348512	48648	1	ENSMUSG00000026113	ENSMUST00000146676	processed_transcript	6437	ENSMUST00000146676;ENSMUST00000027287;ENSMUST00000193024;ENSMUST00000140264;ENSMUST00000132401;ENSMUST00000136846	ENSMUSG00000026113;ENSMUSG00000026113;ENSMUSG00000026113;ENSMUSG00000026113;ENSMUSG00000026113;ENSMUSG00000026113	0;0;0;0;0;0	Inpp4a	-0.477086	1.58449	1.2749	3.13126	0.0436638	0.0131776	0.0786389	1.75871	0.920942	5.76731
1	37341401	37343067	1667	*	Intron (ENSMUST00000027287/ENSMUSG00000026113, intron 1 of 25)	19	37299865	37348512	48648	1	ENSMUSG00000026113	ENSMUST00000146676	processed_transcript	41536	ENSMUST00000146676;ENSMUST00000027287;ENSMUST00000140264;ENSMUST00000132401;ENSMUST00000136846	ENSMUSG00000026113;ENSMUSG00000026113;ENSMUSG00000026113;ENSMUSG00000026113;ENSMUSG00000026113	0;0;0;0;0	Inpp4a	0.474325	2.44058	3.29276	15.8713	1.2807e-07	2.24493e-07	1.33968e-06	1.39734	1.4187	7.55999
1	37347347	37347711	365	*	Intron (ENSMUST00000027287/ENSMUSG00000026113, intron 1 of 25)	19	37299865	37348512	48648	1	ENSMUSG00000026113	ENSMUST00000146676	processed_transcript	47482	ENSMUST00000146676;ENSMUST00000027287;ENSMUST00000140264;ENSMUST00000132401;ENSMUST00000136846	ENSMUSG00000026113;ENSMUSG00000026113;ENSMUSG00000026113;ENSMUSG00000026113;ENSMUSG00000026113	0;0;0;0;0	Inpp4a	0.0845341	0.558867	0.233037	0.202677	0.816542	0.141689	0.845545	1.43985	1.0799	2.36443
1	37356462	37356920	459	*	Intron (ENSMUST00000027287/ENSMUSG00000026113, intron 1 of 25)	19	37299891	37410736	110846	1	ENSMUSG00000026113	ENSMUST00000027287	protein_coding	56571	ENSMUST00000027287;ENSMUST00000140264;ENSMUST00000132401;ENSMUST00000136846;ENSMUST00000132615;ENSMUST00000193774;ENSMUST00000137266	ENSMUSG00000026113;ENSMUSG00000026113;ENSMUSG00000026113;ENSMUSG00000026113;ENSMUSG00000026113;ENSMUSG00000026113;ENSMUSG00000026113	0;0;0;0;0;0;0	Inpp4a	-5.57092	-0.463619	0.442918	1.7919	0.166645	0.03847	0.229574	2.62984	0	2.05875
1	37379076	37379656	581	*	Intron (ENSMUST00000027287/ENSMUSG00000026113, intron 16 of 25)	19	37299891	37410736	110846	1	ENSMUSG00000026113	ENSMUST00000027287	protein_coding	79185	ENSMUST00000027287;ENSMUST00000140264;ENSMUST00000132401;ENSMUST00000136846;ENSMUST00000132615;ENSMUST00000193774;ENSMUST00000137266;ENSMUST00000058307;ENSMUST00000114933;ENSMUST00000168546;ENSMUST00000123124	ENSMUSG00000026113;ENSMUSG00000026113;ENSMUSG00000026113;ENSMUSG00000026113;ENSMUSG00000026113;ENSMUSG00000026113;ENSMUSG00000026113;ENSMUSG00000026113;ENSMUSG00000026113;ENSMUSG00000026113;ENSMUSG00000026113	0;0;0;0;0;0;0;0;0;0;0	Inpp4a	-0.475692	-0.823785	-0.128027	0.382774	0.681968	0.121875	0.7273	1.29558	0.678422	0.618403
1	37398707	37400293	1587	*	3' UTR	19	37299891	37410736	110846	1	ENSMUSG00000026113	ENSMUST00000027287	protein_coding	98816	ENSMUST00000027287;ENSMUST00000140264;ENSMUST00000132401;ENSMUST00000136846;ENSMUST00000132615;ENSMUST00000193774;ENSMUST00000137266;ENSMUST00000058307;ENSMUST00000114933;ENSMUST00000168546	ENSMUSG00000026113;ENSMUSG00000026113;ENSMUSG00000026113;ENSMUSG00000026113;ENSMUSG00000026113;ENSMUSG00000026113;ENSMUSG00000026113;ENSMUSG00000026113;ENSMUSG00000026113;ENSMUSG00000026113	0;0;0;0;0;0;0;0;0;0	Inpp4a	1.07113	0.986182	2.22395	1.6319	0.195558	0.043897	0.26196	1.46778	2.87616	2.79451
1	37511670	37513752	2083	*	Intron (ENSMUST00000042161/ENSMUSG00000026110, intron 1 of 14)	19	37439340	37541016	101677	2	ENSMUSG00000026110	ENSMUST00000151952	protein_coding	27264	ENSMUST00000151952;ENSMUST00000154819;ENSMUST00000042161	ENSMUSG00000026110;ENSMUSG00000026110;ENSMUSG00000026110	0;0;0	Mgat4a	0.0600034	0.615139	2.25283	0.928455	0.395165	0.0775258	0.462643	1.54799	1.13537	2.23192
1	37540702	37541926	1225	*	Promoter	19	37439340	37541016	101677	2	ENSMUSG00000026110	ENSMUST00000151952	protein_coding	0	ENSMUST00000151952;ENSMUST00000154819;ENSMUST00000195598;ENSMUST00000042161	ENSMUSG00000026110;ENSMUSG00000026110;ENSMUSG00000026110;ENSMUSG00000026110	0;0;0;0	Mgat4a	-0.054737	0.420721	1.9933	0.450967	0.637012	0.115082	0.686767	2.33054	2.02393	3.08699
1	37613241	37613913	673	*	Exon (ENSMUST00000160023/ENSMUSG00000026090, exon 3 of 4)	19	37611677	37720085	108409	2	ENSMUSG00000026090	ENSMUST00000162875	protein_coding	106172	ENSMUST00000162875;ENSMUST00000160023;ENSMUST00000160659	ENSMUSG00000026090;ENSMUSG00000026090;ENSMUSG00000089767	0;0;-346	2010300C02Rik	-1.19257	-0.650145	0.410185	0.478198	0.6199	0.112467	0.671158	1.89937	0.585681	1.37858
1	37615531	37617532	2002	*	Intron (ENSMUST00000160023/ENSMUSG00000026090, intron 1 of 3)	19	37611677	37720085	108409	2	ENSMUSG00000026090	ENSMUST00000162875	protein_coding	102553	ENSMUST00000162875;ENSMUST00000160023;ENSMUST00000160659	ENSMUSG00000026090;ENSMUSG00000026090;ENSMUSG00000089767	0;0;1272	2010300C02Rik	1.79487	1.74484	2.84708	5.73479	0.00323181	0.00158044	0.00943145	1.16352	3.71526	3.94284
1	37696707	37697195	489	*	Intron (ENSMUST00000160589/ENSMUSG00000026090, intron 1 of 3)	19	37611677	37720085	108409	2	ENSMUSG00000026090	ENSMUST00000162875	protein_coding	22890	ENSMUST00000162875;ENSMUST00000160589;ENSMUST00000192480	ENSMUSG00000026090;ENSMUSG00000026090;ENSMUSG00000102650	0;0;0	2010300C02Rik	-0.227691	-0.650373	0.421675	0.407077	0.665593	0.119442	0.71278	2.61406	1.61212	1.59398
1	37719441	37720328	888	*	Promoter	19	37611677	37720085	108409	2	ENSMUSG00000026090	ENSMUST00000162875	protein_coding	0	ENSMUST00000162875;ENSMUST00000160589	ENSMUSG00000026090;ENSMUSG00000026090	0;0	2010300C02Rik	0.709984	-0.495159	1.23414	1.54531	0.213247	0.0469874	0.280402	2.70332	3.67977	1.73685
1	37864411	37865676	1266	*	Promoter	19	37754776	37865079	110304	2	ENSMUSG00000060771	ENSMUST00000041815	protein_coding	0	ENSMUST00000088072;ENSMUST00000041815;ENSMUST00000155852;ENSMUST00000193669;ENSMUST00000239367;ENSMUST00000123082;ENSMUST00000181885	ENSMUSG00000060771;ENSMUSG00000060771;ENSMUSG00000060771;ENSMUSG00000060771;ENSMUSG00000060771;ENSMUSG00000060771;ENSMUSG00000097268	0;0;0;0;0;0;0	Tsga10	1.02431	1.49992	4.08415	8.53319	0.000196862	0.000149438	0.000891789	5.81173	11.6196	16.4058
1	37909917	37910316	400	*	Exon (ENSMUST00000078307/ENSMUSG00000061584, exon 4 of 6)	19	37905923	37916493	10571	2	ENSMUSG00000061584	ENSMUST00000078307	protein_coding	6177	ENSMUST00000078307	ENSMUSG00000061584	0	Lyg2	-4.29384	-1.29877	-0.59079	1.08334	0.36713	0.0728239	0.434584	1.31387	0	0.348799
1	38128870	38130480	1611	*	Promoter	19	38107683	38129801	22119	2	ENSMUSG00000026082	ENSMUST00000195383	protein_coding	0	ENSMUST00000195383;ENSMUST00000027251;ENSMUST00000193697;ENSMUST00000192594;ENSMUST00000194892	ENSMUSG00000026082;ENSMUSG00000026082;ENSMUSG00000026082;ENSMUSG00000026082;ENSMUSG00000102716	0;0;0;0;-1603	Rev1	0.177204	1.70643	3.34648	10.0378	4.3725e-05	4.03667e-05	0.000240893	2.3804	2.58864	7.92472
1	38192678	38193042	365	*	Intron (ENSMUST00000039827/ENSMUSG00000037138, intron 17 of 22)	19	38177327	38664955	487629	2	ENSMUSG00000037138	ENSMUST00000039827	protein_coding	471913	ENSMUST00000039827;ENSMUST00000238906;ENSMUST00000095027;ENSMUST00000136641	ENSMUSG00000037138;ENSMUSG00000037138;ENSMUSG00000037138;ENSMUSG00000037138	0;0;0;0	Aff3	-4.29384	-1.57596	-0.629179	1.27565	0.309822	0.0634176	0.378451	1.43985	0	0.630894
1	38199624	38200516	893	*	Intron (ENSMUST00000039827/ENSMUSG00000037138, intron 16 of 22)	19	38177327	38664955	487629	2	ENSMUSG00000037138	ENSMUST00000039827	protein_coding	464439	ENSMUST00000039827;ENSMUST00000238906;ENSMUST00000095027;ENSMUST00000136641	ENSMUSG00000037138;ENSMUSG00000037138;ENSMUSG00000037138;ENSMUSG00000037138	0;0;0;0	Aff3	-0.482946	1.14476	1.75532	2.70515	0.0668617	0.0186188	0.11111	1.76555	1.45221	4.10252
1	38245185	38246058	874	*	Exon (ENSMUST00000127620/ENSMUSG00000085391, exon 4 of 4)	19	38177327	38664955	487629	2	ENSMUSG00000037138	ENSMUST00000039827	protein_coding	418897	ENSMUST00000039827;ENSMUST00000238906;ENSMUST00000095027;ENSMUST00000127620;ENSMUST00000133299	ENSMUSG00000037138;ENSMUSG00000037138;ENSMUSG00000037138;ENSMUSG00000085391;ENSMUSG00000085391	0;0;0;0;0	Aff3	-2.02706	-1.6243	0.472704	3.29955	0.0369007	0.011482	0.0685202	2.82807	0.450988	0.794282
1	38246921	38247620	700	*	Intron (ENSMUST00000039827/ENSMUSG00000037138, intron 11 of 22)	19	38177327	38664955	487629	2	ENSMUSG00000037138	ENSMUST00000039827	protein_coding	417335	ENSMUST00000039827;ENSMUST00000238906;ENSMUST00000095027;ENSMUST00000127620;ENSMUST00000133299	ENSMUSG00000037138;ENSMUSG00000037138;ENSMUSG00000037138;ENSMUSG00000085391;ENSMUSG00000085391	0;0;0;0;0	Aff3	0.277626	-2.44407	0.125372	7.25002	0.000710255	0.000446513	0.00266462	2.78027	2.25236	0.382781
1	38258072	38258891	820	*	Intron (ENSMUST00000039827/ENSMUSG00000037138, intron 10 of 22)	19	38177327	38664955	487629	2	ENSMUSG00000037138	ENSMUST00000039827	protein_coding	406064	ENSMUST00000039827;ENSMUST00000238906;ENSMUST00000095027	ENSMUSG00000037138;ENSMUSG00000037138;ENSMUSG00000037138	0;0;0	Aff3	-0.89435	-1.25203	0.580297	1.79496	0.166135	0.0383776	0.229022	2.56364	0.961373	1.09365
1	38265977	38266735	759	*	Intron (ENSMUST00000039827/ENSMUSG00000037138, intron 10 of 22)	19	38177327	38664955	487629	2	ENSMUSG00000037138	ENSMUST00000039827	protein_coding	398220	ENSMUST00000039827;ENSMUST00000238906;ENSMUST00000095027	ENSMUSG00000037138;ENSMUSG00000037138;ENSMUSG00000037138	0;0;0	Aff3	1.06891	-0.897383	0.21901	2.49688	0.0823424	0.0220108	0.131352	1.38484	4.08715	0.652066
1	38293668	38294273	606	*	Intron (ENSMUST00000039827/ENSMUSG00000037138, intron 9 of 22)	19	38177327	38664955	487629	2	ENSMUSG00000037138	ENSMUST00000039827	protein_coding	370682	ENSMUST00000039827;ENSMUST00000238906;ENSMUST00000095027	ENSMUSG00000037138;ENSMUSG00000037138;ENSMUSG00000037138	0;0;0	Aff3	-0.878215	-2.53887	-0.429368	3.51822	0.034988	0.0110803	0.0661228	1.73448	0.650434	0.245734
1	38327779	38328229	451	*	Intron (ENSMUST00000039827/ENSMUSG00000037138, intron 8 of 22)	19	38177327	38664955	487629	2	ENSMUSG00000037138	ENSMUST00000039827	protein_coding	336726	ENSMUST00000039827;ENSMUST00000238906;ENSMUST00000095027	ENSMUSG00000037138;ENSMUSG00000037138;ENSMUSG00000037138	0;0;0	Aff3	-4.85409	-1.85901	-0.515977	2.12703	0.136058	0.0327448	0.195408	1.82685	0	0.309356
1	38333975	38334901	927	*	Intron (ENSMUST00000039827/ENSMUSG00000037138, intron 7 of 22)	19	38177327	38664955	487629	2	ENSMUSG00000037138	ENSMUST00000039827	protein_coding	330054	ENSMUST00000027250;ENSMUST00000039827;ENSMUST00000238906;ENSMUST00000095027	ENSMUSG00000037138;ENSMUSG00000037138;ENSMUSG00000037138;ENSMUSG00000037138	0;0;0;0	Aff3	-1.1015	-1.67019	1.60898	6.04603	0.00236747	0.00121763	0.00726636	6.17419	2.67456	1.96772
1	38355432	38355697	266	*	Intron (ENSMUST00000027250/ENSMUSG00000037138, intron 6 of 7)	19	38335431	38664955	329525	2	ENSMUSG00000037138	ENSMUST00000027250	processed_transcript	309258	ENSMUST00000027250;ENSMUST00000039827;ENSMUST00000238906;ENSMUST00000095027	ENSMUSG00000037138;ENSMUSG00000037138;ENSMUSG00000037138;ENSMUSG00000037138	0;0;0;0	Aff3	-4.29384	-0.866035	-0.469818	0.867832	0.440108	0.0844835	0.504164	1.97574	0	0.678553
1	38381569	38382142	574	*	Intron (ENSMUST00000027250/ENSMUSG00000037138, intron 6 of 7)	19	38335431	38664955	329525	2	ENSMUSG00000037138	ENSMUST00000027250	processed_transcript	282813	ENSMUST00000027250;ENSMUST00000039827;ENSMUST00000238906;ENSMUST00000095027;ENSMUST00000143261	ENSMUSG00000037138;ENSMUSG00000037138;ENSMUSG00000037138;ENSMUSG00000037138;ENSMUSG00000087131	0;0;0;0;0	Aff3	-0.87816	-2.26146	-0.365732	2.90662	0.0606269	0.0172507	0.102945	1.83117	1.57258	0.307668
1	38398546	38399764	1219	*	Intron (ENSMUST00000027250/ENSMUSG00000037138, intron 6 of 7)	19	38335431	38664955	329525	2	ENSMUSG00000037138	ENSMUST00000027250	processed_transcript	265191	ENSMUST00000027250;ENSMUST00000039827;ENSMUST00000238906;ENSMUST00000095027;ENSMUST00000143261	ENSMUSG00000037138;ENSMUSG00000037138;ENSMUSG00000037138;ENSMUSG00000037138;ENSMUSG00000087131	0;0;0;0;0	Aff3	-2.4087	-1.36043	1.69218	5.22267	0.00539327	0.00242295	0.0144592	4.81201	0.646699	1.69535
1	38436015	38436949	935	*	Intron (ENSMUST00000027250/ENSMUSG00000037138, intron 5 of 7)	19	38335431	38664955	329525	2	ENSMUSG00000037138	ENSMUST00000027250	processed_transcript	228006	ENSMUST00000027250;ENSMUST00000039827;ENSMUST00000238906;ENSMUST00000095027	ENSMUSG00000037138;ENSMUSG00000037138;ENSMUSG00000037138;ENSMUSG00000037138	0;0;0;0	Aff3	-1.22319	-0.772223	1.52853	1.32569	0.26562	0.055852	0.333303	4.02529	1.26469	2.11676
1	38449824	38451410	1587	*	Intron (ENSMUST00000027250/ENSMUSG00000037138, intron 5 of 7)	19	38335431	38664955	329525	2	ENSMUSG00000037138	ENSMUST00000027250	processed_transcript	213545	ENSMUST00000027250;ENSMUST00000039827;ENSMUST00000238906;ENSMUST00000095027	ENSMUSG00000037138;ENSMUSG00000037138;ENSMUSG00000037138;ENSMUSG00000037138	0;0;0;0	Aff3	-0.0658011	-0.532036	1.38172	0.53634	0.584885	0.107091	0.63908	1.88865	1.24185	1.15883
1	38456501	38457246	746	*	Intron (ENSMUST00000027250/ENSMUSG00000037138, intron 5 of 7)	19	38335431	38664955	329525	2	ENSMUSG00000037138	ENSMUST00000027250	processed_transcript	207709	ENSMUST00000027250;ENSMUST00000039827;ENSMUST00000238906;ENSMUST00000095027	ENSMUSG00000037138;ENSMUSG00000037138;ENSMUSG00000037138;ENSMUSG00000037138	0;0;0;0	Aff3	1.38529	0.300707	0.846267	1.03187	0.35634	0.0711525	0.42461	1.40897	3.32348	1.75277
1	38476068	38476484	417	*	Intron (ENSMUST00000027250/ENSMUSG00000037138, intron 5 of 7)	19	38335431	38664955	329525	2	ENSMUSG00000037138	ENSMUST00000027250	processed_transcript	188471	ENSMUST00000027250;ENSMUST00000039827;ENSMUST00000238906;ENSMUST00000095027	ENSMUSG00000037138;ENSMUSG00000037138;ENSMUSG00000037138;ENSMUSG00000037138	0;0;0;0	Aff3	-5.25659	-2.53881	-0.492789	3.86492	0.0262477	0.0087653	0.0523079	2.52061	0	0.446034
1	38480191	38480735	545	*	Intron (ENSMUST00000027250/ENSMUSG00000037138, intron 5 of 7)	19	38335431	38664955	329525	2	ENSMUSG00000037138	ENSMUST00000027250	processed_transcript	184220	ENSMUST00000027250;ENSMUST00000039827;ENSMUST00000238906;ENSMUST00000095027	ENSMUSG00000037138;ENSMUSG00000037138;ENSMUSG00000037138;ENSMUSG00000037138	0;0;0;0	Aff3	-0.878215	-2.02874	-0.284893	2.40434	0.0949438	0.0245847	0.146712	1.92861	0.723235	0.620579
1	38560757	38561078	322	*	Intron (ENSMUST00000027250/ENSMUSG00000037138, intron 2 of 7)	19	38335431	38664955	329525	2	ENSMUSG00000037138	ENSMUST00000027250	processed_transcript	103877	ENSMUST00000027250;ENSMUST00000134963;ENSMUST00000039827;ENSMUST00000238906;ENSMUST00000095027	ENSMUSG00000037138;ENSMUSG00000037138;ENSMUSG00000037138;ENSMUSG00000037138;ENSMUSG00000037138	0;0;0;0;0	Aff3	0.277739	-1.19514	0.545517	2.45782	0.0856225	0.0226465	0.135145	5.38087	6.47562	2.14909
1	38561228	38564061	2834	*	Intron (ENSMUST00000027250/ENSMUSG00000037138, intron 2 of 7)	19	38335431	38664955	329525	2	ENSMUSG00000037138	ENSMUST00000027250	processed_transcript	100894	ENSMUST00000027250;ENSMUST00000134963;ENSMUST00000039827;ENSMUST00000238906;ENSMUST00000095027	ENSMUSG00000037138;ENSMUSG00000037138;ENSMUSG00000037138;ENSMUSG00000037138;ENSMUSG00000037138	0;0;0;0;0	Aff3	0.875127	0.486351	3.15888	1.34018	0.261801	0.0552735	0.329851	2.2002	3.8179	3.01781
1	38583921	38584812	892	*	Intron (ENSMUST00000027250/ENSMUSG00000037138, intron 2 of 7)	19	38335431	38664955	329525	2	ENSMUSG00000037138	ENSMUST00000027250	processed_transcript	80143	ENSMUST00000027250;ENSMUST00000134963;ENSMUST00000039827;ENSMUST00000238906;ENSMUST00000095027	ENSMUSG00000037138;ENSMUSG00000037138;ENSMUSG00000037138;ENSMUSG00000037138;ENSMUSG00000037138	0;0;0;0;0	Aff3	1.64302	0.649743	1.08518	1.3579	0.257202	0.0544499	0.324936	1.17836	3.22139	1.88045
1	38626322	38628648	2327	*	Promoter	19	38177326	38627201	449876	2	ENSMUSG00000037138	ENSMUST00000238906	protein_coding	0	ENSMUST00000027250;ENSMUST00000134963;ENSMUST00000039827;ENSMUST00000238906;ENSMUST00000095027	ENSMUSG00000037138;ENSMUSG00000037138;ENSMUSG00000037138;ENSMUSG00000037138;ENSMUSG00000037138	0;0;0;0;0	Aff3	0.536228	-0.513037	2.29575	2.12503	0.119431	0.0295121	0.176116	2.29492	3.90106	1.60391
1	38632861	38633711	851	*	Intron (ENSMUST00000027250/ENSMUSG00000037138, intron 1 of 7)	19	38335431	38664955	329525	2	ENSMUSG00000037138	ENSMUST00000027250	processed_transcript	31244	ENSMUST00000027250;ENSMUST00000134963;ENSMUST00000039827	ENSMUSG00000037138;ENSMUSG00000037138;ENSMUSG00000037138	0;0;0	Aff3	0.0848323	0.391395	0.814936	0.155844	0.855692	0.147136	0.878048	1.23513	0.926353	1.72383
1	38648630	38648964	335	*	Intron (ENSMUST00000027250/ENSMUSG00000037138, intron 1 of 7)	19	38335431	38664955	329525	2	ENSMUSG00000037138	ENSMUST00000027250	processed_transcript	15991	ENSMUST00000027250;ENSMUST00000134963;ENSMUST00000039827	ENSMUSG00000037138;ENSMUSG00000037138;ENSMUSG00000037138	0;0;0	Aff3	-4.29384	-1.91984	-0.724614	1.58108	0.2401	0.0515221	0.307464	1.5688	0	0.294162
1	38730527	38730995	469	*	Distal Intergenic	19	38722620	38723121	502	1	ENSMUSG00000102541	ENSMUST00000195068	processed_pseudogene	7907	NA	NA	NA	Gm38135	-0.475692	-1.42608	-0.306578	1.10514	0.340353	0.0683759	0.40804	1.60497	0.840433	0.685761
1	38766737	38767526	790	*	Promoter	19	38767184	38767686	503	1	ENSMUSG00000103531	ENSMUST00000192930	TEC	0	ENSMUST00000192930	ENSMUSG00000103531	0	2610300A13Rik	-1.35004	-1.17026	0.964352	2.02427	0.132092	0.0321129	0.191637	3.79403	1.64155	1.72309
1	38781771	38782041	271	*	Distal Intergenic	19	38767184	38767686	503	1	ENSMUSG00000103531	ENSMUST00000192930	TEC	14587	NA	NA	NA	2610300A13Rik	-4.85407	-2.13629	-0.567574	2.48416	0.0994857	0.0253968	0.151558	2.7776	0	0.686332
1	38784626	38785430	805	*	Distal Intergenic	19	38767184	38767686	503	1	ENSMUSG00000103531	ENSMUST00000192930	TEC	17442	NA	NA	NA	2610300A13Rik	-1.66814	-0.769675	0.681981	0.948697	0.387246	0.0762431	0.454989	2.15235	1.12132	1.59191
1	38835659	38836883	1225	*	Promoter	19	38793645	38836711	43067	2	ENSMUSG00000048814	ENSMUST00000147695	protein_coding	0	ENSMUST00000147695;ENSMUST00000191724	ENSMUSG00000048814;ENSMUSG00000048814	0;0	Lonrf2	-0.488839	0.68083	2.26044	1.82979	0.160448	0.0374714	0.223615	2.45789	1.70216	4.07664
1	38843152	38843807	656	*	Distal Intergenic	19	38793645	38836711	43067	2	ENSMUSG00000048814	ENSMUST00000147695	protein_coding	-6441	NA	NA	NA	Lonrf2	-1.19259	-2.57571	-0.280591	4.13397	0.0174	0.00626213	0.0373699	2.0571	0.600858	0.427815
1	38847899	38848369	471	*	Distal Intergenic	19	38793645	38836711	43067	2	ENSMUSG00000048814	ENSMUST00000147695	protein_coding	-11188	NA	NA	NA	Lonrf2	-0.476471	1.08061	0.921239	1.48657	0.226149	0.0492293	0.293781	1.59815	0.836864	3.65293
1	38876341	38877513	1173	*	Intron (ENSMUST00000027249/ENSMUSG00000026080, intron 3 of 6)	19	38863877	38898161	34285	2	ENSMUSG00000026080	ENSMUST00000194361	protein_coding	20648	ENSMUST00000194361;ENSMUST00000194657;ENSMUST00000193435;ENSMUST00000193441;ENSMUST00000027249;ENSMUST00000192948	ENSMUSG00000026080;ENSMUSG00000026080;ENSMUSG00000026080;ENSMUSG00000026080;ENSMUSG00000026080;ENSMUSG00000026080	0;0;0;0;0;-4581	Chst10	0.247994	0.214774	2.34659	0.108103	0.897535	0.15331	0.914896	3.34156	3.45777	4.00115
1	38986914	38988374	1461	*	Promoter	19	38987841	38994917	7077	1	ENSMUSG00000026078	ENSMUST00000193489	nonsense_mediated_decay	0	ENSMUST00000027247;ENSMUST00000193489;ENSMUST00000194552;ENSMUST00000194994	ENSMUSG00000026078;ENSMUSG00000026078;ENSMUSG00000026078;ENSMUSG00000103046	0;0;0;-4304	Pdcl3	0.840941	1.81743	3.2924	8.82057	0.000147693	0.000116558	0.000695574	2.26508	4.01183	7.98905
1	39010603	39011311	709	*	Distal Intergenic	19	38995160	38996646	1487	1	ENSMUSG00000026078	ENSMUST00000193073	retained_intron	15443	NA	NA	NA	Pdcl3	-0.706054	0.118743	1.20201	0.319936	0.726196	0.128387	0.766165	2.44378	1.11188	2.62588
1	39013670	39014481	812	*	Distal Intergenic	19	38995160	38996646	1487	1	ENSMUSG00000026078	ENSMUST00000193073	retained_intron	18510	NA	NA	NA	Pdcl3	1.38867	0.0149553	0.682922	1.41738	0.24235	0.051928	0.309886	1.29445	4.3058	1.27625
1	39015373	39016205	833	*	Distal Intergenic	19	38995160	38996646	1487	1	ENSMUSG00000026078	ENSMUST00000193073	retained_intron	20213	NA	NA	NA	Pdcl3	0.815518	-0.601003	0.761421	1.64301	0.193398	0.0434689	0.259406	1.89273	3.58681	1.37031
1	39017092	39017412	321	*	Distal Intergenic	19	38995160	38996646	1487	1	ENSMUSG00000026078	ENSMUST00000193073	retained_intron	21932	NA	NA	NA	Pdcl3	-0.22771	-1.96732	-0.0917968	3.18703	0.0412956	0.0125764	0.0750509	4.20392	2.45585	0.834725
1	39023826	39024247	422	*	Distal Intergenic	19	38995160	38996646	1487	1	ENSMUSG00000026078	ENSMUST00000193073	retained_intron	28666	NA	NA	NA	Pdcl3	1.97171	1.00863	2.492	4.50244	0.0110825	0.00436332	0.0260386	5.72083	20.1566	12.1908
1	39024510	39026479	1970	*	Distal Intergenic	19	38995160	38996646	1487	1	ENSMUSG00000026078	ENSMUST00000193073	retained_intron	29350	NA	NA	NA	Pdcl3	1.93549	0.744938	5.58721	20.9332	8.1151e-10	2.28441e-09	1.36324e-08	12.6245	46.6238	21.0777
1	39122229	39123417	1189	*	Distal Intergenic	19	39081252	39083338	2087	2	ENSMUSG00000103182	ENSMUST00000195455	TEC	-38891	NA	NA	NA	Gm37091	-2.17725	-2.7952	0.187074	8.13015	0.000294571	0.000210056	0.00125353	2.15017	0.759177	0.361279
1	39123589	39124027	439	*	Distal Intergenic	19	39081252	39083338	2087	2	ENSMUSG00000103182	ENSMUST00000195455	TEC	-40251	NA	NA	NA	Gm37091	-4.85409	-1.85896	-0.507212	2.12354	0.136058	0.0327448	0.195408	1.87679	0	0.402281
1	39192492	39193621	1130	*	Promoter	19	39193731	39287615	93885	1	ENSMUSG00000026077	ENSMUST00000173050	protein_coding	-110	ENSMUST00000173050;ENSMUST00000056815	ENSMUSG00000026077;ENSMUSG00000026077	0;0	Npas2	0.437887	0.122886	1.82072	0.146019	0.864141	0.148353	0.885315	2.40049	3.34171	2.52503
1	39193688	39194819	1132	*	Promoter	19	39193731	39287615	93885	1	ENSMUSG00000026077	ENSMUST00000173050	protein_coding	0	ENSMUST00000173050;ENSMUST00000056815	ENSMUSG00000026077;ENSMUSG00000026077	0;0	Npas2	-0.31554	0.578752	1.69225	0.87864	0.415348	0.080718	0.481693	1.73129	1.49381	2.74201
1	39253894	39254446	553	*	Intron (ENSMUST00000056815/ENSMUSG00000026077, intron 1 of 20)	19	39193731	39287615	93885	1	ENSMUSG00000026077	ENSMUST00000173050	protein_coding	60163	ENSMUST00000173050;ENSMUST00000056815	ENSMUSG00000026077;ENSMUSG00000026077	0;0	Npas2	-1.60261	0.147899	1.95619	1.65446	0.191197	0.0430548	0.256934	6.37039	1.42554	6.56305
1	39287546	39287989	444	*	3' UTR	19	39193731	39287615	93885	1	ENSMUSG00000026077	ENSMUST00000173050	protein_coding	93815	ENSMUST00000173050;ENSMUST00000056815	ENSMUSG00000026077;ENSMUSG00000026077	0;0	Npas2	1.06223	0.750476	1.06759	0.594458	0.551862	0.101957	0.608439	2.36733	3.55102	3.67943
1	39367137	39369036	1900	*	Promoter	19	39367842	39371911	4070	1	ENSMUSG00000073702	ENSMUST00000086535	protein_coding	0	ENSMUST00000054462;ENSMUST00000193823;ENSMUST00000192531;ENSMUST00000192099;ENSMUST00000056815;ENSMUST00000086535;ENSMUST00000194746;ENSMUST00000178079;ENSMUST00000179954;ENSMUST00000195123;ENSMUST00000191855	ENSMUSG00000003134;ENSMUSG00000003134;ENSMUSG00000003134;ENSMUSG00000003134;ENSMUSG00000026077;ENSMUSG00000073702;ENSMUSG00000073702;ENSMUSG00000073702;ENSMUSG00000073702;ENSMUSG00000073702;ENSMUSG00000073702	0;0;0;3397;0;0;0;0;0;0;-814	Rpl31	-1.84862	0.774437	3.12981	7.44151	0.000586481	0.000377996	0.00225573	3.16221	0.622363	5.37445
1	39414974	39415315	342	*	Intron (ENSMUST00000054462/ENSMUSG00000003134, intron 2 of 19)	19	39371492	39478755	107264	2	ENSMUSG00000003134	ENSMUST00000054462	protein_coding	63440	ENSMUST00000054462;ENSMUST00000193823;ENSMUST00000192531;ENSMUST00000191698	ENSMUSG00000003134;ENSMUSG00000003134;ENSMUSG00000003134;ENSMUSG00000102607	0;0;0;4617	Tbc1d8	1.78964	0.0665705	0.475222	2.17482	0.11363	0.028399	0.169474	2.20096	7.24946	2.47492
1	39438281	39440243	1963	*	Intron (ENSMUST00000054462/ENSMUSG00000003134, intron 1 of 19)	19	39371492	39478755	107264	2	ENSMUSG00000003134	ENSMUST00000054462	protein_coding	38512	ENSMUST00000054462;ENSMUST00000193823;ENSMUST00000192531	ENSMUSG00000003134;ENSMUSG00000003134;ENSMUSG00000003134	0;0;0	Tbc1d8	3.34427	3.75614	4.82691	40.2987	3.16414e-18	5.05976e-17	3.01947e-16	1.49063	14.4696	19.72
1	39444010	39445615	1606	*	Intron (ENSMUST00000054462/ENSMUSG00000003134, intron 1 of 19)	19	39371492	39478755	107264	2	ENSMUSG00000003134	ENSMUST00000054462	protein_coding	33140	ENSMUST00000054462;ENSMUST00000193823;ENSMUST00000192531	ENSMUSG00000003134;ENSMUSG00000003134;ENSMUSG00000003134	0;0;0	Tbc1d8	1.7282	2.53784	4.26769	20.9481	7.99552e-10	2.25301e-09	1.34451e-08	2.75938	7.50533	15.8835
1	39445929	39446781	853	*	Intron (ENSMUST00000054462/ENSMUSG00000003134, intron 1 of 19)	19	39371492	39478755	107264	2	ENSMUSG00000003134	ENSMUST00000054462	protein_coding	31974	ENSMUST00000054462;ENSMUST00000193823;ENSMUST00000192531	ENSMUSG00000003134;ENSMUSG00000003134;ENSMUSG00000003134	0;0;0	Tbc1d8	2.56985	3.49274	4.25023	30.4371	6.05828e-14	3.93648e-13	2.34913e-12	2.5639	14.3989	30.5897
1	39449358	39451138	1781	*	Intron (ENSMUST00000054462/ENSMUSG00000003134, intron 1 of 19)	19	39371492	39478755	107264	2	ENSMUSG00000003134	ENSMUST00000054462	protein_coding	27617	ENSMUST00000054462;ENSMUST00000193823;ENSMUST00000192531	ENSMUSG00000003134;ENSMUSG00000003134;ENSMUSG00000003134	0;0;0	Tbc1d8	3.16125	3.54923	5.15573	43.2504	1.65433e-19	3.5956e-18	2.14571e-17	2.48058	19.6464	27.651
1	39455947	39456876	930	*	Intron (ENSMUST00000054462/ENSMUSG00000003134, intron 1 of 19)	19	39371492	39478755	107264	2	ENSMUSG00000003134	ENSMUST00000054462	protein_coding	21879	ENSMUST00000054462;ENSMUST00000193823;ENSMUST00000192531	ENSMUSG00000003134;ENSMUSG00000003134;ENSMUSG00000003134	0;0;0	Tbc1d8	1.47997	3.0384	3.30715	18.0421	1.46134e-08	3.14525e-08	1.87696e-07	1.69531	4.48419	13.7975
1	39477099	39479078	1980	*	Promoter	19	39371492	39478755	107264	2	ENSMUSG00000003134	ENSMUST00000054462	protein_coding	0	ENSMUST00000054462;ENSMUST00000193823;ENSMUST00000192531	ENSMUSG00000003134;ENSMUSG00000003134;ENSMUSG00000003134	0;0;0	Tbc1d8	0.994921	2.2545	4.53558	22.359	1.95046e-10	6.23429e-10	3.72038e-09	3.34271	7.08909	16.062
1	39499129	39500332	1204	*	Distal Intergenic	19	39519533	39519747	215	1	ENSMUSG00000065629	ENSMUST00000083695	snoRNA	-19201	NA	NA	NA	Gm24826	3.45198	3.36541	6.11354	58.2297	5.18606e-26	5.59246e-24	3.33736e-23	7.24315	78.873	75.4257
1	39509618	39510136	519	*	Distal Intergenic	19	39519533	39519747	215	1	ENSMUSG00000065629	ENSMUST00000083695	snoRNA	-9397	NA	NA	NA	Gm24826	0.805552	0.413015	1.30218	0.351253	0.703806	0.125094	0.746511	2.90069	3.79733	3.6619
1	39515694	39516281	588	*	Distal Intergenic	19	39519533	39519747	215	1	ENSMUSG00000065629	ENSMUST00000083695	snoRNA	-3252	ENSMUST00000083695;ENSMUST00000197298	ENSMUSG00000065629;ENSMUSG00000104827	-3252;-3252	Gm24826	0.756159	1.17416	1.60015	1.52084	0.218528	0.0479482	0.286136	2.05288	3.54617	4.74137
1	39526276	39527939	1664	*	Distal Intergenic	19	39519533	39519748	216	1	ENSMUSG00000104827	ENSMUST00000197298	snoRNA	6743	NA	NA	NA	Gm24826	0.401511	1.78691	2.62413	6.75633	0.00116363	0.000676613	0.00403776	1.22056	1.48997	4.27469
1	39535221	39536396	1176	*	Promoter	19	39535802	39546873	11072	1	ENSMUSG00000003135	ENSMUST00000003219	protein_coding	0	ENSMUST00000161515;ENSMUST00000003219;ENSMUST00000160145;ENSMUST00000195567	ENSMUSG00000003135;ENSMUSG00000003135;ENSMUSG00000003135;ENSMUSG00000003135	0;0;-1849;-3638	Cnot11	0.094823	0.774031	2.13025	1.29324	0.274382	0.0573788	0.342414	2.17394	2.54066	3.7546
1	39576387	39577701	1315	*	Promoter	19	39551296	39577405	26110	2	ENSMUSG00000048234	ENSMUST00000062525	protein_coding	0	ENSMUST00000062525;ENSMUST00000195136;ENSMUST00000195705;ENSMUST00000083002	ENSMUSG00000048234;ENSMUSG00000048234;ENSMUSG00000048234;ENSMUSG00000064936	0;0;0;-2512	Rnf149	-1.10525	1.64061	3.17227	12.3044	4.53343e-06	5.46379e-06	3.26058e-05	2.74346	1.67261	8.55389
1	39613226	39613872	647	*	Distal Intergenic	19	39597417	39598005	589	2	ENSMUSG00000102471	ENSMUST00000195631	processed_pseudogene	-15221	ENSMUST00000053355	ENSMUSG00000050967	0	Gm5100	0.814746	-0.781484	0.606157	2.19953	0.110857	0.0277876	0.165826	2.32683	3.04608	0.957561
1	39649946	39651242	1297	*	Promoter	19	39650176	39657390	7215	1	ENSMUSG00000097083	ENSMUST00000181841	antisense	0	ENSMUST00000053355;ENSMUST00000181841	ENSMUSG00000050967;ENSMUSG00000097083	0;0	D930019O06Rik	-1.05882	0.197121	1.54261	0.796745	0.450795	0.0861212	0.513937	1.79597	0.999864	1.93014
1	39681600	39683078	1479	*	Exon (ENSMUST00000126760/ENSMUSG00000057173, exon 6 of 7)	19	39665301	39720997	55697	2	ENSMUSG00000057173	ENSMUST00000151913	protein_coding	37919	ENSMUST00000151913;ENSMUST00000126760	ENSMUSG00000057173;ENSMUSG00000057173	0;0	Rfx8	-7.13303	-1.48409	1.07727	6.32427	0.00179245	0.000972346	0.00580258	2.54472	0	0.98214
1	39686487	39686976	490	*	Intron (ENSMUST00000126760/ENSMUSG00000057173, intron 3 of 6)	19	39665301	39720997	55697	2	ENSMUSG00000057173	ENSMUST00000151913	protein_coding	34021	ENSMUST00000151913;ENSMUST00000126760	ENSMUSG00000057173;ENSMUSG00000057173	0;0	Rfx8	-5.82892	-2.8339	-0.318397	6.16691	0.00247913	0.00126314	0.00753795	3.21763	0	0.209058
1	39698242	39699077	836	*	Intron (ENSMUST00000151913/ENSMUSG00000057173, intron 4 of 14)	19	39665301	39720997	55697	2	ENSMUSG00000057173	ENSMUST00000151913	protein_coding	21920	ENSMUST00000151913	ENSMUSG00000057173	0	Rfx8	-1.47638	-0.854331	1.21285	1.4332	0.238545	0.0514137	0.306817	3.68672	0.942974	2.0382
1	39701138	39701717	580	*	Intron (ENSMUST00000151913/ENSMUSG00000057173, intron 4 of 14)	19	39665301	39720997	55697	2	ENSMUSG00000057173	ENSMUST00000151913	protein_coding	19280	ENSMUST00000151913	ENSMUSG00000057173	0	Rfx8	-0.645302	-1.1882	0.865969	1.92809	0.145427	0.0345846	0.206387	4.77603	2.03877	1.8698
1	39706061	39706780	720	*	Intron (ENSMUST00000151913/ENSMUSG00000057173, intron 4 of 14)	19	39665301	39720997	55697	2	ENSMUSG00000057173	ENSMUST00000151913	protein_coding	14217	ENSMUST00000151913	ENSMUSG00000057173	0	Rfx8	-0.227636	-1.54044	0.0682728	2.09129	0.123529	0.0303278	0.180984	1.77538	1.80114	0.663521
1	39755248	39757185	1938	*	Distal Intergenic	19	39665301	39720997	55697	2	ENSMUSG00000057173	ENSMUST00000151913	protein_coding	-34251	NA	NA	NA	Rfx8	0.00237703	-1.11794	3.29561	7.00783	0.000904877	0.000549263	0.00327779	7.52662	7.32812	3.24568
1	39772293	39772845	553	*	Distal Intergenic	19	39804148	39805332	1185	2	ENSMUSG00000091937	ENSMUST00000171319	protein_coding	32487	NA	NA	NA	Gm3646	-0.895378	-0.968028	0.703996	1.11237	0.32878	0.0664244	0.396395	3.80142	1.42554	1.75289
1	39838532	39839500	969	*	Exon (ENSMUST00000187091/ENSMUSG00000101634, exon 4 of 4)	19	39839175	39845699	6525	2	ENSMUSG00000101634	ENSMUST00000187091	lincRNA	6199	ENSMUST00000186683;ENSMUST00000191299;ENSMUST00000187091	ENSMUSG00000101634;ENSMUSG00000101634;ENSMUSG00000101634	0;0;0	1700066B17Rik	-2.31339	-1.98567	0.536111	5.35811	0.00471012	0.00215931	0.0128859	3.01971	0.931539	0.710127
1	39900175	39902866	2692	*	Promoter	19	39900913	40026310	125398	1	ENSMUSG00000026074	ENSMUST00000168431	protein_coding	0	ENSMUST00000168431;ENSMUST00000163854;ENSMUST00000193661;ENSMUST00000191761;ENSMUST00000193682;ENSMUST00000195860;ENSMUST00000195259;ENSMUST00000195636;ENSMUST00000192509	ENSMUSG00000026074;ENSMUSG00000026074;ENSMUSG00000026074;ENSMUSG00000026074;ENSMUSG00000026074;ENSMUSG00000026074;ENSMUSG00000026074;ENSMUSG00000026074;ENSMUSG00000026074	0;0;0;0;0;0;0;0;0	Map4k4	0.521147	1.31012	3.94384	7.21507	0.000735513	0.000460037	0.00274532	2.81755	3.68397	6.91553
1	39917902	39918812	911	*	Intron (ENSMUST00000163854/ENSMUSG00000026074, intron 2 of 30)	19	39900913	40026310	125398	1	ENSMUSG00000026074	ENSMUST00000168431	protein_coding	16989	ENSMUST00000168431;ENSMUST00000163854;ENSMUST00000191761;ENSMUST00000193682;ENSMUST00000195860;ENSMUST00000195259;ENSMUST00000195636;ENSMUST00000192509	ENSMUSG00000026074;ENSMUSG00000026074;ENSMUSG00000026074;ENSMUSG00000026074;ENSMUSG00000026074;ENSMUSG00000026074;ENSMUSG00000026074;ENSMUSG00000026074	0;0;0;0;0;0;0;0	Map4k4	1.54499	0.909658	1.48148	1.413	0.243412	0.0521179	0.311019	1.40316	3.58687	2.46479
1	39923074	39923875	802	*	Intron (ENSMUST00000163854/ENSMUSG00000026074, intron 2 of 30)	19	39900913	40026310	125398	1	ENSMUSG00000026074	ENSMUST00000168431	protein_coding	22161	ENSMUST00000168431;ENSMUST00000163854;ENSMUST00000191761;ENSMUST00000193682;ENSMUST00000195860;ENSMUST00000195259;ENSMUST00000195636;ENSMUST00000192509	ENSMUSG00000026074;ENSMUSG00000026074;ENSMUSG00000026074;ENSMUSG00000026074;ENSMUSG00000026074;ENSMUSG00000026074;ENSMUSG00000026074;ENSMUSG00000026074	0;0;0;0;0;0;0;0	Map4k4	0.832454	1.15121	1.81387	1.6247	0.196972	0.0441693	0.263585	1.87713	4.35949	4.33896
1	39936364	39936827	464	*	Intron (ENSMUST00000163854/ENSMUSG00000026074, intron 2 of 30)	19	39900913	40026310	125398	1	ENSMUSG00000026074	ENSMUST00000168431	protein_coding	35451	ENSMUST00000168431;ENSMUST00000163854;ENSMUST00000191761;ENSMUST00000193682;ENSMUST00000195860;ENSMUST00000195259;ENSMUST00000195636;ENSMUST00000192509	ENSMUSG00000026074;ENSMUSG00000026074;ENSMUSG00000026074;ENSMUSG00000026074;ENSMUSG00000026074;ENSMUSG00000026074;ENSMUSG00000026074;ENSMUSG00000026074	0;0;0;0;0;0;0;0	Map4k4	0.819278	2.52577	2.86798	12.1119	5.49591e-06	6.46221e-06	3.8564e-05	3.39793	6.43925	19.3828
1	39941780	39942418	639	*	Intron (ENSMUST00000163854/ENSMUSG00000026074, intron 2 of 30)	19	39900913	40026310	125398	1	ENSMUSG00000026074	ENSMUST00000168431	protein_coding	40867	ENSMUST00000168431;ENSMUST00000163854;ENSMUST00000191761;ENSMUST00000193682;ENSMUST00000195860;ENSMUST00000195259;ENSMUST00000195636;ENSMUST00000192509	ENSMUSG00000026074;ENSMUSG00000026074;ENSMUSG00000026074;ENSMUSG00000026074;ENSMUSG00000026074;ENSMUSG00000026074;ENSMUSG00000026074;ENSMUSG00000026074	0;0;0;0;0;0;0;0	Map4k4	2.07633	2.47788	2.89828	9.45059	7.86609e-05	6.73558e-05	0.000401953	2.35596	10.5852	13.8551
1	39942630	39943227	598	*	Intron (ENSMUST00000163854/ENSMUSG00000026074, intron 2 of 30)	19	39900913	40026310	125398	1	ENSMUSG00000026074	ENSMUST00000168431	protein_coding	41717	ENSMUST00000168431;ENSMUST00000163854;ENSMUST00000191761;ENSMUST00000193682;ENSMUST00000195860;ENSMUST00000195259;ENSMUST00000195636;ENSMUST00000192509	ENSMUSG00000026074;ENSMUSG00000026074;ENSMUSG00000026074;ENSMUSG00000026074;ENSMUSG00000026074;ENSMUSG00000026074;ENSMUSG00000026074;ENSMUSG00000026074	0;0;0;0;0;0;0;0	Map4k4	1.33198	2.56736	2.70017	10.0662	4.25018e-05	3.9391e-05	0.00023507	2.25662	5.65548	12.7836
1	39947378	39947997	620	*	Intron (ENSMUST00000163854/ENSMUSG00000026074, intron 2 of 30)	19	39900913	40026310	125398	1	ENSMUSG00000026074	ENSMUST00000168431	protein_coding	46465	ENSMUST00000168431;ENSMUST00000163854;ENSMUST00000191761;ENSMUST00000193682;ENSMUST00000195860;ENSMUST00000195259;ENSMUST00000195636;ENSMUST00000192509	ENSMUSG00000026074;ENSMUSG00000026074;ENSMUSG00000026074;ENSMUSG00000026074;ENSMUSG00000026074;ENSMUSG00000026074;ENSMUSG00000026074;ENSMUSG00000026074	0;0;0;0;0;0;0;0	Map4k4	1.06811	1.79089	2.30228	4.61501	0.00990257	0.00398751	0.0237959	2.42816	4.63464	8.4022
1	39952016	39952448	433	*	Intron (ENSMUST00000163854/ENSMUSG00000026074, intron 2 of 30)	19	39900913	40026310	125398	1	ENSMUSG00000026074	ENSMUST00000168431	protein_coding	51103	ENSMUST00000168431;ENSMUST00000163854;ENSMUST00000191761;ENSMUST00000193682;ENSMUST00000195860;ENSMUST00000195259;ENSMUST00000195636;ENSMUST00000192509	ENSMUSG00000026074;ENSMUSG00000026074;ENSMUSG00000026074;ENSMUSG00000026074;ENSMUSG00000026074;ENSMUSG00000026074;ENSMUSG00000026074;ENSMUSG00000026074	0;0;0;0;0;0;0;0	Map4k4	1.64489	1.88195	1.91714	3.5546	0.0285938	0.00941882	0.0562078	2.59186	7.81057	8.67088
1	39953321	39954531	1211	*	Intron (ENSMUST00000163854/ENSMUSG00000026074, intron 2 of 30)	19	39900913	40026310	125398	1	ENSMUSG00000026074	ENSMUST00000168431	protein_coding	52408	ENSMUST00000168431;ENSMUST00000163854;ENSMUST00000191761;ENSMUST00000193682;ENSMUST00000195860;ENSMUST00000195259;ENSMUST00000195636;ENSMUST00000192509	ENSMUSG00000026074;ENSMUSG00000026074;ENSMUSG00000026074;ENSMUSG00000026074;ENSMUSG00000026074;ENSMUSG00000026074;ENSMUSG00000026074;ENSMUSG00000026074	0;0;0;0;0;0;0;0	Map4k4	1.93404	2.0333	3.75134	11.4663	1.04807e-05	1.14637e-05	6.8411e-05	3.16666	10.7932	12.9772
1	39959042	39959358	317	*	Intron (ENSMUST00000163854/ENSMUSG00000026074, intron 2 of 30)	19	39900913	40026310	125398	1	ENSMUSG00000026074	ENSMUST00000168431	protein_coding	58129	ENSMUST00000168431;ENSMUST00000163854;ENSMUST00000191761;ENSMUST00000193682;ENSMUST00000195860;ENSMUST00000195259;ENSMUST00000195636;ENSMUST00000192509;ENSMUST00000193514	ENSMUSG00000026074;ENSMUSG00000026074;ENSMUSG00000026074;ENSMUSG00000026074;ENSMUSG00000026074;ENSMUSG00000026074;ENSMUSG00000026074;ENSMUSG00000026074;ENSMUSG00000026074	0;0;0;0;0;0;0;0;0	Map4k4	0.669694	1.16148	1.32549	1.30038	0.272428	0.0570227	0.340289	3.09121	6.93844	6.89296
1	40026946	40027811	866	*	Distal Intergenic	19	40023210	40024425	1216	1	ENSMUSG00000026074	ENSMUST00000191657	retained_intron	3736	ENSMUST00000168431;ENSMUST00000163854;ENSMUST00000193682;ENSMUST00000195860;ENSMUST00000195259;ENSMUST00000195636;ENSMUST00000192509;ENSMUST00000191657	ENSMUSG00000026074;ENSMUSG00000026074;ENSMUSG00000026074;ENSMUSG00000026074;ENSMUSG00000026074;ENSMUSG00000026074;ENSMUSG00000026074;ENSMUSG00000026074	0;0;0;0;0;0;0;3736	Map4k4	-5.57094	-1.42222	0.0149874	2.50358	0.0817932	0.0218848	0.1306	1.47607	0	0.721654
1	40085278	40086158	881	*	Promoter	19	40085985	40102436	16452	1	ENSMUSG00000026073	ENSMUST00000194913	protein_coding	0	ENSMUST00000191671;ENSMUST00000027243;ENSMUST00000195770;ENSMUST00000194913;ENSMUST00000181756;ENSMUST00000193969	ENSMUSG00000026073;ENSMUSG00000026073;ENSMUSG00000026073;ENSMUSG00000026073;ENSMUSG00000097899;ENSMUSG00000102975	0;0;0;0;0;-2353	Il1r2	-1.19509	0.336107	0.970153	0.774646	0.460867	0.0875573	0.522508	1.53173	0.447404	1.9121
1	40236505	40237310	806	*	Intron (ENSMUST00000027241/ENSMUSG00000026072, intron 1 of 10)	19	40225080	40317257	92178	1	ENSMUSG00000026072	ENSMUST00000027241	protein_coding	11425	ENSMUST00000027241;ENSMUST00000191850	ENSMUSG00000026072;ENSMUSG00000103560	0;-710	Il1r1	0.494069	0.409549	1.27768	0.198889	0.819641	0.142066	0.847797	1.95613	2.58704	2.42319
1	40266016	40267197	1182	*	Promoter	19	40266586	40316201	49616	1	ENSMUSG00000026072	ENSMUST00000114795	protein_coding	0	ENSMUST00000027241;ENSMUST00000114795;ENSMUST00000195402	ENSMUSG00000026072;ENSMUSG00000026072;ENSMUSG00000026072	0;0;0	Il1r1	-1.21998	-0.0520878	2.00535	0.957227	0.383957	0.0756637	0.451532	3.30458	1.43062	3.15854
1	40284276	40285625	1350	*	Intron (ENSMUST00000027241/ENSMUSG00000026072, intron 2 of 10)	19	40225080	40317257	92178	1	ENSMUSG00000026072	ENSMUST00000027241	protein_coding	59196	ENSMUST00000027241;ENSMUST00000114795	ENSMUSG00000026072;ENSMUSG00000026072	0;0	Il1r1	-0.425681	-0.399549	2.19754	0.385891	0.679845	0.121565	0.72545	3.84021	2.79714	3.05244
1	40358422	40358874	453	*	Intron (ENSMUST00000095020/ENSMUSG00000070942, intron 9 of 10)	19	40324627	40365471	40845	1	ENSMUSG00000070942	ENSMUST00000095020	protein_coding	33795	ENSMUST00000095020;ENSMUST00000194296;ENSMUST00000192199	ENSMUSG00000070942;ENSMUSG00000070942;ENSMUSG00000103230	0;0;4570	Il1rl2	-0.485595	-2.4011	-0.0898431	4.75113	0.0086424	0.00355964	0.0212426	3.32331	2.86275	0.398444
1	40381004	40381374	371	*	Distal Intergenic	19	40353852	40354536	685	1	ENSMUSG00000103230	ENSMUST00000192199	processed_pseudogene	27152	NA	NA	NA	Gm17970	-4.85409	-1.25039	-0.327911	1.48171	0.237177	0.0511742	0.305388	2.22078	0	0.822178
1	40431091	40431464	374	*	Intron (ENSMUST00000174335/ENSMUSG00000026069, intron 1 of 7)	19	40429570	40446723	17154	1	ENSMUSG00000026069	ENSMUST00000174335	protein_coding	1521	ENSMUST00000174335	ENSMUSG00000026069	0	Il1rl1	-4.85409	-3.59432	-0.793035	4.76198	0.0143859	0.00540639	0.0322632	2.20297	0	0.0547798
1	40465681	40466168	488	*	Promoter	19	40465970	40491578	25609	1	ENSMUSG00000026070	ENSMUST00000193793	protein_coding	0	ENSMUST00000097772;ENSMUST00000053043;ENSMUST00000167723;ENSMUST00000193391;ENSMUST00000193793;ENSMUST00000195684;ENSMUST00000087983;ENSMUST00000108044	ENSMUSG00000026069;ENSMUSG00000026069;ENSMUSG00000026070;ENSMUSG00000026070;ENSMUSG00000026070;ENSMUSG00000026070;ENSMUSG00000026070;ENSMUSG00000026070	26054;25053;0;0;0;0;0;0	Il18r1	-5.82892	-2.6012	-0.241212	5.53102	0.00425243	0.0019847	0.0118439	3.23082	0	0.479857
1	40492063	40492338	276	*	Intron (ENSMUST00000087983/ENSMUSG00000026070, intron 9 of 11)	19	40466006	40500853	34848	1	ENSMUSG00000026070	ENSMUST00000195684	protein_coding	26057	ENSMUST00000167723;ENSMUST00000193391;ENSMUST00000193793;ENSMUST00000195684;ENSMUST00000087983;ENSMUST00000108044	ENSMUSG00000026070;ENSMUSG00000026070;ENSMUSG00000026070;ENSMUSG00000026070;ENSMUSG00000026070;ENSMUSG00000026070	0;0;0;0;0;0	Il18r1	-4.29384	-3.03401	-0.872235	2.83236	0.0834047	0.0221445	0.13215	1.90416	0	0.316854
1	40789990	40790934	945	*	Promoter	19	40772041	40790687	18647	2	ENSMUSG00000041945	ENSMUST00000131390	nonsense_mediated_decay	0	ENSMUST00000131390;ENSMUST00000039672;ENSMUST00000144385;ENSMUST00000195134	ENSMUSG00000041945;ENSMUSG00000041945;ENSMUSG00000041945;ENSMUSG00000103270	0;0;0;0	Mfsd9	-0.225753	0.316413	0.965972	0.209616	0.810896	0.140855	0.84057	1.35267	1.3723	1.64203
1	40863872	40864631	760	*	Promoter	19	40863737	40864232	496	2	ENSMUSG00000094136	ENSMUST00000178542	processed_pseudogene	0	ENSMUST00000178542	ENSMUSG00000094136	0	Gm5973	-5.8289	-4.56907	-0.538082	10.6115	4.9586e-05	4.49609e-05	0.000268309	1.98087	0	0.115068
1	40866987	40867431	445	*	Distal Intergenic	19	40863737	40864232	496	2	ENSMUSG00000094136	ENSMUST00000178542	processed_pseudogene	-2755	ENSMUST00000178542	ENSMUSG00000094136	0	Gm5973	-5.25661	-2.53896	-0.511802	3.87873	0.0262477	0.0087653	0.0523079	2.52197	0	0.184159
1	40968432	40968768	337	*	Distal Intergenic	19	40863737	40864232	496	2	ENSMUSG00000094136	ENSMUST00000178542	processed_pseudogene	-104200	NA	NA	NA	Gm5973	0.0845341	-1.57613	-0.577384	1.24344	0.315686	0.0642287	0.383292	1.55949	1.16962	0.353211
1	41001774	41002999	1226	*	Distal Intergenic	19	40863737	40864232	496	2	ENSMUSG00000094136	ENSMUST00000178542	processed_pseudogene	-137542	NA	NA	NA	Gm5973	-0.89435	-1.6944	0.398627	3.115	0.0443797	0.0133503	0.0796695	1.71467	0.643007	0.509343
1	41081586	41081905	320	*	Distal Intergenic	19	41167587	41181252	13666	2	ENSMUSG00000104072	ENSMUST00000194002	lincRNA	99347	NA	NA	NA	4930448I06Rik	-4.85407	-1.85886	-0.495045	2.11868	0.136058	0.0327448	0.195408	2.35228	0	0.854524
1	41091763	41092150	388	*	Distal Intergenic	19	41167587	41181252	13666	2	ENSMUSG00000104072	ENSMUST00000194002	lincRNA	89102	NA	NA	NA	4930448I06Rik	-4.29384	-1.91989	-0.733542	1.58382	0.2401	0.0515221	0.307464	1.3545	0	0.15841
1	41115775	41116664	890	*	Distal Intergenic	19	41167587	41181252	13666	2	ENSMUSG00000104072	ENSMUST00000194002	lincRNA	64588	NA	NA	NA	4930448I06Rik	-5.8289	-2.60108	-0.225173	5.51403	0.00425243	0.0019847	0.0118439	1.69153	0	0.439081
1	41139388	41139974	587	*	Distal Intergenic	19	41167587	41181252	13666	2	ENSMUSG00000104072	ENSMUST00000194002	lincRNA	41278	NA	NA	NA	4930448I06Rik	-0.0485897	-2.14872	0.631198	7.51196	0.000546586	0.000356365	0.00212665	4.86357	3.35744	1.03928
1	41149082	41150018	937	*	Distal Intergenic	19	41167587	41181252	13666	2	ENSMUSG00000104072	ENSMUST00000194002	lincRNA	31234	NA	NA	NA	4930448I06Rik	-1.34855	-2.79008	0.311596	8.90524	0.000135703	0.000108264	0.000646079	3.04687	0.84133	0.472625
1	41153009	41153292	284	*	Distal Intergenic	19	41167587	41181252	13666	2	ENSMUSG00000104072	ENSMUST00000194002	lincRNA	27960	NA	NA	NA	4930448I06Rik	-1.45055	-3.45497	-0.358612	7.30445	0.000864474	0.000527843	0.00314996	5.55155	1.3879	0.216419
1	41166142	41167090	949	*	Distal Intergenic	19	41167587	41181252	13666	2	ENSMUSG00000104072	ENSMUST00000194002	lincRNA	14162	ENSMUST00000194002	ENSMUSG00000104072	14162	4930448I06Rik	0.353905	-0.929334	1.11991	2.19512	0.111347	0.0279001	0.166497	2.76895	4.09955	1.65777
1	41245809	41246321	513	*	Distal Intergenic	19	41167587	41181252	13666	2	ENSMUSG00000104072	ENSMUST00000194002	lincRNA	-64557	NA	NA	NA	4930448I06Rik	-5.25657	-2.88255	-0.563927	4.5244	0.0149072	0.00553149	0.0330097	1.91016	0	0.250345
1	41259796	41260454	659	*	Distal Intergenic	19	41167587	41181252	13666	2	ENSMUSG00000104072	ENSMUST00000194002	lincRNA	-78544	NA	NA	NA	4930448I06Rik	-5.82894	-3.45487	-0.407895	7.78864	0.000580191	0.000374645	0.00223573	2.50049	0	0.251151
1	41361656	41362210	555	*	Distal Intergenic	19	41526931	41529543	2613	2	ENSMUSG00000100185	ENSMUST00000191087	lincRNA	167333	NA	NA	NA	Gm28634	-5.57129	-0.0570749	0.69046	1.95435	0.141657	0.0338239	0.201848	2.43146	0	2.33203
1	41731459	41731919	461	*	Distal Intergenic	19	41781808	41939560	157753	1	ENSMUSG00000100832	ENSMUST00000186391	lincRNA	-49889	NA	NA	NA	Gm29260	-1.19259	-2.85324	-0.360317	4.87004	0.00908447	0.00370948	0.0221367	2.92724	0.855018	0.323025
1	41814053	41814646	594	*	Intron (ENSMUST00000186391/ENSMUSG00000100832, intron 1 of 5)	19	41781808	41939560	157753	1	ENSMUSG00000100832	ENSMUST00000186391	lincRNA	32245	ENSMUST00000186391	ENSMUSG00000100832	0	Gm29260	-6.04768	-2.61966	-0.118231	6.31022	0.00181781	0.000983976	0.00587198	3.03674	0	0.642066
1	41945391	41945819	429	*	Distal Intergenic	19	41918352	41920085	1734	1	ENSMUSG00000100832	ENSMUST00000187227	lincRNA	27039	NA	NA	NA	Gm29260	-4.29384	-3.03401	-0.872235	2.83236	0.0834047	0.0221445	0.13215	1.22505	0	0.20385
1	41999851	42001168	1318	*	Distal Intergenic	19	41918352	41920085	1734	1	ENSMUSG00000100832	ENSMUST00000187227	lincRNA	81499	NA	NA	NA	Gm29260	-2.17735	-2.79537	0.168847	8.1442	0.000290463	0.000207593	0.00123883	2.04774	0.299062	0.246977
1	42033910	42034198	289	*	Distal Intergenic	19	42103289	42104333	1045	1	ENSMUSG00000100178	ENSMUST00000191574	processed_pseudogene	-69091	NA	NA	NA	Gm5267	-4.29384	-4.29384	-0.96531	4.87407	0.0150781	0.0055607	0.0331841	1.8185	0	0
1	42045204	42045625	422	*	Distal Intergenic	19	42103289	42104333	1045	1	ENSMUSG00000100178	ENSMUST00000191574	processed_pseudogene	-57664	NA	NA	NA	Gm5267	-4.29384	-1.91989	-0.733542	1.58382	0.2401	0.0515221	0.307464	1.24537	0	0.145647
1	42167904	42168332	429	*	Distal Intergenic	19	42179290	42180388	1099	2	ENSMUSG00000101877	ENSMUST00000191297	processed_pseudogene	12056	NA	NA	NA	Gm8176	-4.29384	-2.37199	-0.806236	2.04864	0.162012	0.0375933	0.224342	1.22505	0	0.0955136
1	42257688	42258446	759	*	Distal Intergenic	19	42261855	42262253	399	1	ENSMUSG00000101299	ENSMUST00000189138	lincRNA	-3409	ENSMUST00000189138;ENSMUST00000209336	ENSMUSG00000101299;ENSMUSG00000101299	-3409;0	Gm28175	-1.06165	-1.35667	0.652742	2.25463	0.104914	0.0265065	0.158181	2.97522	1.7086	1.18814
1	42296471	42296999	529	*	Intron (ENSMUST00000209336/ENSMUSG00000101299, intron 4 of 6)	19	42261857	42304412	42556	1	ENSMUSG00000101299	ENSMUST00000209336	lincRNA	34614	ENSMUST00000209336	ENSMUSG00000101299	0	Gm28175	-0.475692	-1.25036	-0.261932	0.863327	0.42785	0.0827118	0.493592	1.42293	0.74511	0.633101
1	42309347	42309782	436	*	Distal Intergenic	19	42324590	42355937	31348	2	ENSMUSG00000100180	ENSMUST00000190148	lincRNA	46155	ENSMUST00000209336	ENSMUSG00000101299	0	Gm28140	-1.19259	-1.31303	0.110654	1.32235	0.266509	0.0559838	0.334089	3.09509	0.904044	1.3598
1	42398608	42399233	626	*	Distal Intergenic	19	42324590	42355937	31348	2	ENSMUSG00000100180	ENSMUST00000190148	lincRNA	-42671	NA	NA	NA	Gm28140	-2.31341	-1.83919	0.592206	4.77899	0.00840499	0.00347573	0.0207418	4.44686	0.629654	1.26015
1	42412552	42412933	382	*	Distal Intergenic	19	42324590	42355937	31348	2	ENSMUSG00000100180	ENSMUST00000190148	lincRNA	-56615	NA	NA	NA	Gm28140	-4.85409	-2.48002	-0.63393	2.97489	0.0652107	0.018257	0.10895	2.15684	0	0.355041
1	42442796	42443165	370	*	Distal Intergenic	19	42491813	42495663	3851	1	ENSMUSG00000103106	ENSMUST00000191992	TEC	-48648	NA	NA	NA	Gm37047	-5.25657	-2.26156	-0.453998	3.37541	0.0406896	0.0124157	0.0740919	2.64841	0	0.27686
1	42491632	42492092	461	*	Promoter	19	42491813	42495663	3851	1	ENSMUSG00000103106	ENSMUST00000191992	TEC	0	ENSMUST00000191992	ENSMUSG00000103106	0	Gm37047	-1.45055	-0.843619	0.423971	0.852826	0.42621	0.0825142	0.492412	3.42004	0.855018	1.36429
1	42508639	42509157	519	*	Distal Intergenic	19	42491813	42495663	3851	1	ENSMUSG00000103106	ENSMUST00000191992	TEC	16826	NA	NA	NA	Gm37047	-6.04771	-2.14605	0.00351818	5.01555	0.0066344	0.00286864	0.0171189	3.74988	0	0.72425
1	42509368	42509868	501	*	Distal Intergenic	19	42491813	42495663	3851	1	ENSMUSG00000103106	ENSMUST00000191992	TEC	17555	NA	NA	NA	Gm37047	-5.57094	-0.406328	0.487099	1.79119	0.166762	0.038491	0.229699	2.55145	0	2.07508
1	42660283	42660537	255	*	Intron (ENSMUST00000078844/ENSMUSG00000060424, intron 2 of 2)	19	42648200	42694825	46626	2	ENSMUSG00000060424	ENSMUST00000180689	lincRNA	34288	ENSMUST00000180689;ENSMUST00000188153;ENSMUST00000181660;ENSMUST00000181593;ENSMUST00000181725;ENSMUST00000186656;ENSMUST00000176052;ENSMUST00000176154;ENSMUST00000078844	ENSMUSG00000060424;ENSMUSG00000060424;ENSMUSG00000060424;ENSMUSG00000060424;ENSMUSG00000060424;ENSMUSG00000060424;ENSMUSG00000060424;ENSMUSG00000060424;ENSMUSG00000060424	0;0;0;0;0;0;0;0;0	Pantr1	-4.29384	-3.03401	-0.872235	2.83236	0.0834047	0.0221445	0.13215	2.06097	0	0.342948
1	42697315	42698106	792	*	Exon (ENSMUST00000054883/ENSMUSG00000045515, exon 1 of 1)	19	42694925	42703176	8252	1	ENSMUSG00000045515	ENSMUST00000239323	protein_coding	2390	ENSMUST00000239323;ENSMUST00000054883;ENSMUST00000185599;ENSMUST00000180689;ENSMUST00000188153;ENSMUST00000177136;ENSMUST00000181660;ENSMUST00000181593;ENSMUST00000181725;ENSMUST00000186656;ENSMUST00000199521;ENSMUST00000176807	ENSMUSG00000045515;ENSMUSG00000045515;ENSMUSG00000060424;ENSMUSG00000060424;ENSMUSG00000060424;ENSMUSG00000060424;ENSMUSG00000060424;ENSMUSG00000060424;ENSMUSG00000060424;ENSMUSG00000060424;ENSMUSG00000093436;ENSMUSG00000093436	0;0;-2473;0;0;-2490;0;0;0;0;0;0	Pou3f3	1.0688	-1.35468	0.0968692	3.73767	0.0238104	0.00815004	0.0486362	1.32714	2.63277	0.737344
1	42713247	42713646	400	*	Promoter	19	42707061	42713454	6394	2	ENSMUSG00000097063	ENSMUST00000180589	lincRNA	0	ENSMUST00000199521;ENSMUST00000176807;ENSMUST00000180589	ENSMUSG00000093436;ENSMUSG00000093436;ENSMUSG00000097063	0;0;0	Pantr2	-5.25659	-0.998811	-0.0154979	1.6603	0.190083	0.0428463	0.25569	2.62773	0	1.35349
1	42742106	42742513	408	*	Intron (ENSMUST00000176807/ENSMUSG00000093436, intron 1 of 1)	19	42694925	42744791	49867	1	ENSMUSG00000093436	ENSMUST00000176807	sense_overlapping	47181	ENSMUST00000199521;ENSMUST00000176807	ENSMUSG00000093436;ENSMUSG00000093436	0;0	Gm20646	-0.475656	-2.48007	-0.561557	2.91546	0.0664449	0.0185189	0.110513	2.01939	2.2124	0.314772
1	42772106	42772542	437	*	Distal Intergenic	19	42750712	42752881	2170	1	ENSMUSG00000099784	ENSMUST00000188773	lincRNA	21394	NA	NA	NA	Dalir	2.0499	0.364431	0.644015	2.59066	0.0749719	0.0204096	0.121797	1.72249	6.57546	2.03454
1	42786869	42787432	564	*	Distal Intergenic	19	42750712	42752881	2170	1	ENSMUSG00000099784	ENSMUST00000188773	lincRNA	36157	NA	NA	NA	Dalir	-5.25659	-1.22615	-0.105413	1.85873	0.155872	0.0365875	0.21834	1.86364	0	0.781301
1	42808933	42809790	858	*	Distal Intergenic	19	42851233	42905682	54450	1	ENSMUSG00000060679	ENSMUST00000057208	protein_coding	-41443	NA	NA	NA	Mrps9	0.342296	0.116452	0.895236	0.0454155	0.9556	0.161333	0.962774	1.48983	1.37819	1.72526
1	42815619	42815852	234	*	Distal Intergenic	19	42851233	42905682	54450	1	ENSMUSG00000060679	ENSMUST00000057208	protein_coding	-35381	NA	NA	NA	Mrps9	-4.85407	-2.13623	-0.558677	2.48003	0.0994857	0.0253968	0.151558	3.21679	0	0.953322
1	42850294	42851801	1508	*	Promoter	19	42851233	42905682	54450	1	ENSMUSG00000060679	ENSMUST00000057208	protein_coding	0	ENSMUST00000057208;ENSMUST00000185376;ENSMUST00000185523;ENSMUST00000188174	ENSMUSG00000060679;ENSMUSG00000060679;ENSMUSG00000060679;ENSMUSG00000060679	0;0;0;0	Mrps9	-0.806156	0.529665	2.43238	1.98245	0.137733	0.033022	0.197062	2.6374	1.71993	3.69561
1	42911026	42911253	228	*	Distal Intergenic	19	42903057	42905683	2627	1	ENSMUSG00000060679	ENSMUST00000202358	retained_intron	7969	NA	NA	NA	Mrps9	-5.25659	-1.82884	-0.343339	2.65654	0.0763595	0.0206826	0.123426	4.61006	0	0.629007
1	42919252	42919638	387	*	Distal Intergenic	19	42903057	42905683	2627	1	ENSMUSG00000060679	ENSMUST00000202358	retained_intron	16195	NA	NA	NA	Mrps9	0.489166	-2.13631	-0.419539	3.39833	0.0389875	0.0120316	0.0717999	2.12897	2.03702	0.48061
1	42952503	42953686	1184	*	Promoter	19	42952872	42955155	2284	1	ENSMUSG00000041907	ENSMUST00000188621	processed_transcript	0	ENSMUST00000188621;ENSMUST00000179766;ENSMUST00000179655;ENSMUST00000187998	ENSMUSG00000041907;ENSMUSG00000041907;ENSMUSG00000041907;ENSMUSG00000041907	0;0;0;0	Gpr45	0.0840579	-0.176341	1.72272	0.101563	0.903424	0.154083	0.919508	2.72336	2.8564	2.30132
1	43005980	43007054	1075	*	Intron (ENSMUST00000179655/ENSMUSG00000041907, intron 1 of 1)	19	42952963	43035456	82494	1	ENSMUSG00000041907	ENSMUST00000179766	protein_coding	53017	ENSMUST00000179766;ENSMUST00000179655	ENSMUSG00000041907;ENSMUSG00000041907	0;0	Gpr45	-2.02238	-0.160568	1.28112	1.17584	0.308561	0.0633788	0.37822	2.16686	0.839685	1.85133
1	43065998	43066547	550	*	Intron (ENSMUST00000095014/ENSMUSG00000070939, intron 5 of 12)	19	43047200	43098622	51423	2	ENSMUSG00000070939	ENSMUST00000095014	protein_coding	32075	ENSMUST00000095014;ENSMUST00000190427;ENSMUST00000186694;ENSMUST00000188728	ENSMUSG00000070939;ENSMUSG00000070939;ENSMUSG00000070939;ENSMUSG00000070939	0;0;0;0	Tgfbrap1	-0.22771	-1.21156	0.195772	1.35933	0.256833	0.0544162	0.324735	2.45356	1.43332	1.21078
1	43091657	43093215	1559	*	Promoter	19	43092588	43093835	1248	1	ENSMUSG00000041878	ENSMUST00000039080	antisense	0	ENSMUST00000039080;ENSMUST00000187872;ENSMUST00000095014;ENSMUST00000190427;ENSMUST00000189010;ENSMUST00000186694;ENSMUST00000187525;ENSMUST00000188728	ENSMUSG00000041878;ENSMUSG00000070939;ENSMUSG00000070939;ENSMUSG00000070939;ENSMUSG00000070939;ENSMUSG00000070939;ENSMUSG00000070939;ENSMUSG00000070939	0;0;0;0;0;0;0;0	8430432A02Rik	0.254592	0.725863	2.85939	1.5173	0.219305	0.0480741	0.286887	2.94263	3.83298	5.07912
1	43097876	43099262	1387	*	Promoter	19	43098710	43115947	17238	1	ENSMUSG00000010290	ENSMUST00000010434	protein_coding	0	ENSMUST00000010434;ENSMUST00000039080;ENSMUST00000187872;ENSMUST00000095014;ENSMUST00000190427;ENSMUST00000189010	ENSMUSG00000010290;ENSMUSG00000041878;ENSMUSG00000070939;ENSMUSG00000070939;ENSMUSG00000070939;ENSMUSG00000070939	0;0;0;0;0;0	AI597479	0.215937	0.576931	2.90353	1.00384	0.366469	0.0728239	0.434584	3.78909	4.22587	5.42901
1	43136133	43136569	437	*	Intron (ENSMUST00000008280/ENSMUSG00000008136, intron 3 of 5)	19	43123290	43196984	73695	2	ENSMUSG00000008136	ENSMUST00000185893	protein_coding	60415	ENSMUST00000185893;ENSMUST00000187357;ENSMUST00000008280	ENSMUSG00000008136;ENSMUSG00000008136;ENSMUSG00000008136	0;0;0	Fhl2	-4.85409	-0.494811	-0.0273288	1.13035	0.32292	0.0653976	0.390267	1.88538	0	1.28577
1	43163304	43164360	1057	*	Promoter	19	43123074	43163961	40888	2	ENSMUSG00000008136	ENSMUST00000008280	protein_coding	0	ENSMUST00000185893;ENSMUST00000187357;ENSMUST00000008280	ENSMUSG00000008136;ENSMUSG00000008136;ENSMUSG00000008136	0;0;0	Fhl2	-1.80119	-0.621098	2.7895	3.34642	0.0352111	0.0111383	0.0664693	8.89527	1.86454	5.79827
1	43168789	43169218	430	*	Intron (ENSMUST00000185893/ENSMUSG00000008136, intron 1 of 5)	19	43123290	43196984	73695	2	ENSMUSG00000008136	ENSMUST00000185893	protein_coding	27766	ENSMUST00000185893;ENSMUST00000187357;ENSMUST00000008280	ENSMUSG00000008136;ENSMUSG00000008136;ENSMUSG00000008136	0;0;0	Fhl2	1.87653	1.7513	1.83463	3.12272	0.0440382	0.0132725	0.0792052	2.4444	9.96427	7.52781
1	43171274	43172902	1629	*	Intron (ENSMUST00000185893/ENSMUSG00000008136, intron 1 of 5)	19	43123290	43196984	73695	2	ENSMUSG00000008136	ENSMUST00000185893	protein_coding	24082	ENSMUST00000185893;ENSMUST00000187357	ENSMUSG00000008136;ENSMUSG00000008136	0;0	Fhl2	3.10481	3.43896	4.96769	38.8699	1.32026e-17	1.8493e-16	1.10359e-15	2.44149	20.3085	25.985
1	43196502	43197766	1265	*	Promoter	19	43123290	43196984	73695	2	ENSMUSG00000008136	ENSMUST00000185893	protein_coding	0	ENSMUST00000185893;ENSMUST00000187357	ENSMUSG00000008136;ENSMUSG00000008136	0;0	Fhl2	-1.8648	1.10745	2.0467	4.90676	0.00739683	0.00312324	0.0186383	1.66181	0.311591	3.60113
1	43202644	43203029	386	*	Distal Intergenic	19	43123290	43196984	73695	2	ENSMUSG00000008136	ENSMUST00000185893	protein_coding	-5660	NA	NA	NA	Fhl2	0.0880082	0.3048	0.75854	0.090177	0.913769	0.155543	0.928221	2.53863	3.35965	3.5796
1	43259926	43260630	705	*	Exon (ENSMUST00000189899/ENSMUSG00000099576, exon 4 of 6)	19	43250156	43302925	52770	2	ENSMUSG00000099576	ENSMUST00000189899	lincRNA	42295	ENSMUST00000189899	ENSMUSG00000099576	0	Gm29040	0.0867166	-0.149172	0.501286	0.0366542	0.964009	0.162517	0.969839	1.49091	1.83947	1.44557
1	43289562	43290230	669	*	Intron (ENSMUST00000189899/ENSMUSG00000099576, intron 2 of 5)	19	43250156	43302925	52770	2	ENSMUSG00000099576	ENSMUST00000189899	lincRNA	12695	ENSMUST00000189899	ENSMUSG00000099576	0	Gm29040	-1.85919	-1.87824	0.275555	3.68089	0.0252014	0.00851718	0.0508272	2.92948	0.589183	0.850644
1	43299633	43300121	489	*	Intron (ENSMUST00000189899/ENSMUSG00000099576, intron 2 of 5)	19	43250156	43302925	52770	2	ENSMUSG00000099576	ENSMUST00000189899	lincRNA	2804	ENSMUST00000189899	ENSMUSG00000099576	0	Gm29040	-0.878196	-0.550316	0.250339	0.266128	0.766341	0.134225	0.801001	2.00391	0.80606	1.49774
1	43310482	43310800	319	*	Distal Intergenic	19	43250156	43302925	52770	2	ENSMUSG00000099576	ENSMUST00000189899	lincRNA	-7557	NA	NA	NA	Gm29040	0.0845894	-0.865842	-0.369692	0.437837	0.655754	0.117867	0.703384	1.64748	2.82966	1.10189
1	43350040	43350399	360	*	Distal Intergenic	19	43250156	43302925	52770	2	ENSMUSG00000099576	ENSMUST00000189899	lincRNA	-47115	NA	NA	NA	Gm29040	0.596009	-2.0173	0.301227	6.67108	0.00126717	0.000726249	0.00433397	5.20835	6.88698	1.20404
1	43358170	43358863	694	*	Distal Intergenic	19	43409584	43409963	380	1	ENSMUSG00000101923	ENSMUST00000189199	processed_pseudogene	-50721	NA	NA	NA	Gm29041	-4.3291	-2.17999	2.13907	18.4316	9.89933e-09	2.21069e-08	1.31925e-07	16.3719	0.567958	3.28098
1	43359811	43360210	400	*	Distal Intergenic	19	43409584	43409963	380	1	ENSMUSG00000101923	ENSMUST00000189199	processed_pseudogene	-49374	NA	NA	NA	Gm29041	0.0874372	-0.976416	0.464484	1.32145	0.266749	0.0560237	0.334328	3.9416	4.22747	1.65531
1	43378429	43380092	1664	*	Distal Intergenic	19	43409584	43409963	380	1	ENSMUSG00000101923	ENSMUST00000189199	processed_pseudogene	-29492	NA	NA	NA	Gm29041	0.183499	-1.11567	1.29187	3.06273	0.0467608	0.0139469	0.0832295	2.07431	1.96373	0.85835
1	43445425	43446543	1119	*	Promoter	19	43445751	43462194	16444	1	ENSMUSG00000066877	ENSMUST00000136648	processed_transcript	0	ENSMUST00000187435;ENSMUST00000136648;ENSMUST00000086421	ENSMUSG00000066877;ENSMUSG00000066877;ENSMUSG00000066877	0;0;0	Nck2	-0.842305	-0.159421	2.50417	0.656869	0.518473	0.0966245	0.576617	5.30564	3.02232	4.77004
1	43455779	43456761	983	*	Intron (ENSMUST00000086421/ENSMUSG00000066877, intron 1 of 4)	19	43444579	43533632	89054	1	ENSMUSG00000066877	ENSMUST00000187435	protein_coding	11200	ENSMUST00000187435;ENSMUST00000136648;ENSMUST00000086421;ENSMUST00000124817	ENSMUSG00000066877;ENSMUSG00000066877;ENSMUSG00000066877;ENSMUSG00000066877	0;0;0;-512	Nck2	0.499812	0.109401	1.07623	0.126053	0.881568	0.150939	0.900742	1.60391	2.6385	1.46092
1	43475106	43475669	564	*	Intron (ENSMUST00000086421/ENSMUSG00000066877, intron 1 of 4)	19	43444579	43533632	89054	1	ENSMUSG00000066877	ENSMUST00000187435	protein_coding	30527	ENSMUST00000187435;ENSMUST00000086421	ENSMUSG00000066877;ENSMUSG00000066877	0;0	Nck2	-5.8289	-0.908004	0.42467	2.28808	0.101462	0.0257852	0.153876	2.66925	0	1.92269
1	43496837	43497477	641	*	Intron (ENSMUST00000086421/ENSMUSG00000066877, intron 1 of 4)	19	43444579	43533632	89054	1	ENSMUSG00000066877	ENSMUST00000187435	protein_coding	52258	ENSMUST00000187435;ENSMUST00000086421	ENSMUSG00000066877;ENSMUSG00000066877	0;0	Nck2	-5.57094	-0.943915	0.211247	1.9843	0.137478	0.0330105	0.196994	1.99419	0	1.14601
1	43508917	43509186	270	*	Intron (ENSMUST00000086421/ENSMUSG00000066877, intron 1 of 4)	19	43444579	43533632	89054	1	ENSMUSG00000066877	ENSMUST00000187435	protein_coding	64338	ENSMUST00000187435;ENSMUST00000086421	ENSMUSG00000066877;ENSMUSG00000066877	0;0	Nck2	-4.85409	-0.596317	-0.0715834	1.13902	0.320133	0.0649622	0.387669	3.05152	0	1.89449
1	43559085	43559463	379	*	Intron (ENSMUST00000086421/ENSMUSG00000066877, intron 4 of 4)	19	43445751	43570515	124765	1	ENSMUSG00000066877	ENSMUST00000086421	protein_coding	113334	ENSMUST00000086421;ENSMUST00000114744;ENSMUST00000193169	ENSMUSG00000066877;ENSMUSG00000066877;ENSMUSG00000103945	0;0;-810	Nck2	-0.227636	-2.14313	-0.145462	3.67458	0.0253609	0.00856247	0.0510975	3.37276	3.4217	0.555086
1	43564854	43565286	433	*	Intron (ENSMUST00000086421/ENSMUSG00000066877, intron 4 of 4)	19	43445751	43570515	124765	1	ENSMUSG00000066877	ENSMUST00000086421	protein_coding	119103	ENSMUST00000086421;ENSMUST00000114744;ENSMUST00000193169	ENSMUSG00000066877;ENSMUSG00000066877;ENSMUSG00000103945	0;0;4581	Nck2	0.489166	-1.62635	-0.301302	2.30115	0.105797	0.0266848	0.159245	1.9028	1.82061	0.609822
1	43600168	43600563	396	*	Distal Intergenic	19	43560273	43561565	1293	1	ENSMUSG00000103945	ENSMUST00000193169	TEC	39895	NA	NA	NA	Gm38228	-4.29384	-1.57607	-0.647055	1.27995	0.309822	0.0634176	0.378451	1.32714	0	0.394226
1	43615847	43617378	1532	*	Distal Intergenic	19	43560273	43561565	1293	1	ENSMUSG00000103945	ENSMUST00000193169	TEC	55574	NA	NA	NA	Gm38228	-1.78893	-1.36744	1.16888	3.48934	0.0305221	0.00993859	0.0593096	2.50315	0.846491	0.807309
1	43694650	43695495	846	*	Distal Intergenic	19	43730602	43742578	11977	1	ENSMUSG00000026051	ENSMUST00000027217	protein_coding	-35107	NA	NA	NA	Ecrg4	0.0806142	1.39344	1.4696	2.47305	0.0843283	0.022358	0.133424	1.24243	0.931828	2.99772
1	43718269	43718705	437	*	Distal Intergenic	19	43730602	43742578	11977	1	ENSMUSG00000026051	ENSMUST00000027217	protein_coding	-11897	NA	NA	NA	Ecrg4	-4.85409	-1.09372	-0.274541	1.36147	0.263029	0.055423	0.330743	1.88538	0	0.813268
1	43730574	43731097	524	*	Promoter	19	43730602	43742578	11977	1	ENSMUSG00000026051	ENSMUST00000027217	protein_coding	0	ENSMUST00000027217	ENSMUSG00000026051	0	Ecrg4	-0.475865	0.701471	0.668702	0.700821	0.496179	0.0931154	0.555676	1.43651	0.75222	2.32427
1	43739597	43740037	441	*	Intron (ENSMUST00000027217/ENSMUSG00000026051, intron 3 of 3)	19	43730602	43742578	11977	1	ENSMUSG00000026051	ENSMUST00000027217	protein_coding	8995	ENSMUST00000027217;ENSMUST00000188753;ENSMUST00000186289;ENSMUST00000185910	ENSMUSG00000026051;ENSMUSG00000100635;ENSMUSG00000100764;ENSMUSG00000100764	0;-2878;3858;3815	Ecrg4	-0.475656	-0.952425	-0.163926	0.508883	0.601167	0.109614	0.654135	1.86828	2.04685	0.852349
1	43754195	43755389	1195	*	Intron (ENSMUST00000076997/ENSMUSG00000057363, intron 13 of 14)	19	43746966	43827800	80835	2	ENSMUSG00000057363	ENSMUST00000126008	protein_coding	72411	ENSMUST00000126008;ENSMUST00000076997	ENSMUSG00000057363;ENSMUSG00000057363	0;0	Uxs1	1.74773	1.03943	3.26832	5.43979	0.00434071	0.0020188	0.0120474	3.77939	12.1186	7.95359
1	43826984	43828125	1142	*	Promoter	19	43746966	43827800	80835	2	ENSMUSG00000057363	ENSMUST00000126008	protein_coding	0	ENSMUST00000126008;ENSMUST00000139451;ENSMUST00000128261;ENSMUST00000134860;ENSMUST00000136704;ENSMUST00000153317;ENSMUST00000076997;ENSMUST00000136179	ENSMUSG00000057363;ENSMUSG00000057363;ENSMUSG00000057363;ENSMUSG00000057363;ENSMUSG00000057363;ENSMUSG00000057363;ENSMUSG00000057363;ENSMUSG00000057363	0;0;0;0;0;0;0;0	Uxs1	0.183329	0.910392	3.26283	3.06565	0.0466247	0.0139113	0.0830169	5.12452	5.03236	9.48119
1	43933591	43934563	973	*	Promoter	19	43933647	43949405	15759	1	ENSMUSG00000041763	ENSMUST00000185579	processed_transcript	0	ENSMUST00000185579;ENSMUST00000087933;ENSMUST00000190401;ENSMUST00000186028;ENSMUST00000188313;ENSMUST00000188302;ENSMUST00000189388	ENSMUSG00000041763;ENSMUSG00000041763;ENSMUSG00000041763;ENSMUSG00000041763;ENSMUSG00000041763;ENSMUSG00000041763;ENSMUSG00000041763	0;0;0;0;0;0;0	Tpp2	-1.72395	0.125116	2.551	2.6734	0.0690187	0.0190723	0.113816	5.7811	1.2153	6.16282
1	44022790	44023193	404	*	Distal Intergenic	19	44010510	44020034	9525	2	ENSMUSG00000047343	ENSMUST00000159881	retained_intron	-2756	ENSMUST00000159881;ENSMUST00000061421;ENSMUST00000161575	ENSMUSG00000047343;ENSMUSG00000047343;ENSMUSG00000090106	-2756;-2784;-4141	Mettl21c	-4.29384	-0.392248	-0.297536	0.797199	0.459046	0.087295	0.520943	1.30086	0	0.764658
1	44118448	44119544	1097	*	Promoter	19	44106546	44118808	12263	2	ENSMUSG00000026047	ENSMUST00000065767	protein_coding	0	ENSMUST00000065767;ENSMUST00000027213;ENSMUST00000149665;ENSMUST00000141125;ENSMUST00000152643;ENSMUST00000155917;ENSMUST00000138521;ENSMUST00000035991;ENSMUST00000186280;ENSMUST00000114709;ENSMUST00000129068	ENSMUSG00000026047;ENSMUSG00000026047;ENSMUSG00000026047;ENSMUSG00000026047;ENSMUSG00000026047;ENSMUSG00000041684;ENSMUSG00000041684;ENSMUSG00000041684;ENSMUSG00000041684;ENSMUSG00000041684;ENSMUSG00000041684	0;0;0;0;0;0;0;0;0;0;0	Poglut2	0.255281	0.996357	2.16895	1.91047	0.148013	0.0350884	0.209394	2.1234	3.18716	4.42961
1	44119869	44120644	776	*	Promoter	19	44119968	44144770	24803	1	ENSMUSG00000041684	ENSMUST00000114709	protein_coding	0	ENSMUST00000065767;ENSMUST00000027213;ENSMUST00000149665;ENSMUST00000141125;ENSMUST00000152643;ENSMUST00000155917;ENSMUST00000138521;ENSMUST00000035991;ENSMUST00000186280;ENSMUST00000114709;ENSMUST00000129068	ENSMUSG00000026047;ENSMUSG00000026047;ENSMUSG00000026047;ENSMUSG00000026047;ENSMUSG00000026047;ENSMUSG00000041684;ENSMUSG00000041684;ENSMUSG00000041684;ENSMUSG00000041684;ENSMUSG00000041684;ENSMUSG00000041684	0;0;0;0;0;0;0;0;0;0;0	Bivm	0.279231	1.52315	2.24428	4.27252	0.0139472	0.0052993	0.0316242	2.23279	2.68705	6.90476
1	44147624	44148385	762	*	Promoter	19	44147744	44149522	1779	1	ENSMUSG00000026048	ENSMUST00000188376	retained_intron	0	ENSMUST00000188376;ENSMUST00000027214;ENSMUST00000131177;ENSMUST00000139510;ENSMUST00000145406;ENSMUST00000035991;ENSMUST00000114709	ENSMUSG00000026048;ENSMUSG00000026048;ENSMUSG00000026048;ENSMUSG00000026048;ENSMUSG00000026048;ENSMUSG00000041684;ENSMUSG00000041684	0;0;0;0;0;0;0	Ercc5	1.05584	1.90185	2.15802	4.67666	0.00931059	0.00378564	0.0225912	1.67753	2.58637	6.67487
1	44231834	44232383	550	*	Distal Intergenic	19	44204070	44218961	14892	2	ENSMUSG00000046828	ENSMUST00000054801	protein_coding	-12873	NA	NA	NA	Mettl21e	-5.25659	-2.02879	-0.358546	2.95483	0.0576478	0.0165425	0.098719	1.91108	0	0.601849
1	44319517	44319872	356	*	Distal Intergenic	19	44330048	44331036	989	2	ENSMUSG00000100966	ENSMUST00000191483	processed_pseudogene	11164	NA	NA	NA	Gm5700	-4.29384	-1.57613	-0.655934	1.2821	0.309822	0.0634176	0.378451	1.47626	0	0.33436
1	44516778	44517489	712	*	Distal Intergenic	19	44551511	44796838	245328	1	ENSMUSG00000056870	ENSMUST00000074525	protein_coding	-34022	NA	NA	NA	Gulp1	0.814727	-1.46954	0.377625	4.58706	0.0101833	0.0040782	0.0243371	2.21438	2.768	0.851352
1	44551503	44552924	1422	*	Promoter	19	44551511	44796838	245328	1	ENSMUSG00000056870	ENSMUST00000074525	protein_coding	0	ENSMUST00000074525;ENSMUST00000160854;ENSMUST00000159555;ENSMUST00000161793;ENSMUST00000161066	ENSMUSG00000056870;ENSMUSG00000056870;ENSMUSG00000056870;ENSMUSG00000056870;ENSMUSG00000056870	0;0;0;0;0	Gulp1	1.29236	2.49382	4.45598	24.2179	3.04046e-11	1.14914e-10	6.8576e-10	3.70542	8.00251	21.4073
1	44583880	44585441	1562	*	Intron (ENSMUST00000074525/ENSMUSG00000056870, intron 1 of 10)	19	44551511	44796838	245328	1	ENSMUSG00000056870	ENSMUST00000074525	protein_coding	32369	ENSMUST00000074525;ENSMUST00000160854;ENSMUST00000159555;ENSMUST00000161793;ENSMUST00000161066	ENSMUSG00000056870;ENSMUSG00000056870;ENSMUSG00000056870;ENSMUSG00000056870;ENSMUSG00000056870	0;0;0;0;0	Gulp1	2.16175	2.52381	4.13678	18.6521	7.9409e-09	1.80668e-08	1.07815e-07	2.40951	10.6794	14.1276
1	44590329	44592210	1882	*	Intron (ENSMUST00000074525/ENSMUSG00000056870, intron 1 of 10)	19	44551511	44796838	245328	1	ENSMUSG00000056870	ENSMUST00000074525	protein_coding	38818	ENSMUST00000074525;ENSMUST00000160854;ENSMUST00000159555;ENSMUST00000161793;ENSMUST00000161066	ENSMUSG00000056870;ENSMUSG00000056870;ENSMUSG00000056870;ENSMUSG00000056870;ENSMUSG00000056870	0;0;0;0;0	Gulp1	1.12771	1.83172	4.22555	12.988	2.2885e-06	2.97928e-06	1.77792e-05	3.44113	7.27598	12.4785
1	44593760	44594208	449	*	Intron (ENSMUST00000074525/ENSMUSG00000056870, intron 1 of 10)	19	44551511	44796838	245328	1	ENSMUSG00000056870	ENSMUST00000074525	protein_coding	42249	ENSMUST00000074525;ENSMUST00000160854;ENSMUST00000159555;ENSMUST00000161793;ENSMUST00000161066	ENSMUSG00000056870;ENSMUSG00000056870;ENSMUSG00000056870;ENSMUSG00000056870;ENSMUSG00000056870	0;0;0;0;0	Gulp1	2.3673	3.46173	2.3472	10.4339	2.94267e-05	2.8491e-05	0.000170023	1.17048	7.78688	12.7796
1	44613749	44614010	262	*	Intron (ENSMUST00000074525/ENSMUSG00000056870, intron 1 of 10)	19	44551511	44796838	245328	1	ENSMUSG00000056870	ENSMUST00000074525	protein_coding	62238	ENSMUST00000074525;ENSMUST00000160854;ENSMUST00000159555;ENSMUST00000161793;ENSMUST00000161066	ENSMUSG00000056870;ENSMUSG00000056870;ENSMUSG00000056870;ENSMUSG00000056870;ENSMUSG00000056870	0;0;0;0;0	Gulp1	0.0879481	0.302214	0.749527	0.0887521	0.915072	0.155737	0.929375	3.74012	4.94971	5.01818
1	44625983	44626525	543	*	Intron (ENSMUST00000074525/ENSMUSG00000056870, intron 1 of 10)	19	44551511	44796838	245328	1	ENSMUSG00000056870	ENSMUST00000074525	protein_coding	74472	ENSMUST00000074525;ENSMUST00000160854;ENSMUST00000159555;ENSMUST00000161793;ENSMUST00000161066	ENSMUSG00000056870;ENSMUSG00000056870;ENSMUSG00000056870;ENSMUSG00000056870;ENSMUSG00000056870	0;0;0;0;0	Gulp1	2.04412	1.64791	2.05518	3.58445	0.0277529	0.00918518	0.0548135	2.3541	8.19545	7.5453
1	44628455	44628915	461	*	Intron (ENSMUST00000074525/ENSMUSG00000056870, intron 1 of 10)	19	44551511	44796838	245328	1	ENSMUSG00000056870	ENSMUST00000074525	protein_coding	76944	ENSMUST00000074525;ENSMUST00000160854;ENSMUST00000159555;ENSMUST00000161793;ENSMUST00000161066	ENSMUSG00000056870;ENSMUSG00000056870;ENSMUSG00000056870;ENSMUSG00000056870;ENSMUSG00000056870	0;0;0;0;0	Gulp1	-1.22037	0.109902	1.61123	0.880454	0.414596	0.0805885	0.48092	5.70007	1.71004	5.97061
1	44683810	44684194	385	*	Intron (ENSMUST00000074525/ENSMUSG00000056870, intron 1 of 10)	19	44551511	44796838	245328	1	ENSMUSG00000056870	ENSMUST00000074525	protein_coding	132299	ENSMUST00000074525;ENSMUST00000160854;ENSMUST00000159555;ENSMUST00000161793;ENSMUST00000161066;ENSMUST00000162600	ENSMUSG00000056870;ENSMUSG00000056870;ENSMUSG00000056870;ENSMUSG00000056870;ENSMUSG00000056870;ENSMUSG00000056870	0;0;0;0;0;0	Gulp1	0.0845341	1.17318	0.57482	1.05261	0.349028	0.0698791	0.417011	1.36506	1.0238	3.09721
1	44706681	44707254	574	*	Intron (ENSMUST00000074525/ENSMUSG00000056870, intron 2 of 10)	19	44551511	44796838	245328	1	ENSMUSG00000056870	ENSMUST00000074525	protein_coding	155170	ENSMUST00000074525;ENSMUST00000160854;ENSMUST00000159555;ENSMUST00000161793;ENSMUST00000161066;ENSMUST00000162600	ENSMUSG00000056870;ENSMUSG00000056870;ENSMUSG00000056870;ENSMUSG00000056870;ENSMUSG00000056870;ENSMUSG00000056870	0;0;0;0;0;0	Gulp1	-0.878215	-0.998593	0.0692462	0.668524	0.512465	0.0957095	0.571157	1.83117	0.686695	1.14954
1	44728444	44728715	272	*	Intron (ENSMUST00000074525/ENSMUSG00000056870, intron 3 of 10)	19	44551511	44796838	245328	1	ENSMUSG00000056870	ENSMUST00000074525	protein_coding	176933	ENSMUST00000074525;ENSMUST00000160854;ENSMUST00000159555;ENSMUST00000161793;ENSMUST00000162600	ENSMUSG00000056870;ENSMUSG00000056870;ENSMUSG00000056870;ENSMUSG00000056870;ENSMUSG00000056870	0;0;0;0;0	Gulp1	-4.85407	-0.952417	-0.227677	1.27318	0.283671	0.0590271	0.352251	2.76739	0	1.27207
1	45255201	45255621	421	*	Distal Intergenic	19	45311538	45325018	13481	1	ENSMUSG00000026043	ENSMUST00000129611	retained_intron	-55917	NA	NA	NA	Col3a1	-4.85407	-2.47994	-0.623537	2.96909	0.0652107	0.018257	0.10895	1.78796	0	0.481211
1	45794908	45795905	998	*	Promoter	19	45795166	45823619	28454	1	ENSMUSG00000025995	ENSMUST00000027139	protein_coding	0	ENSMUST00000027139;ENSMUST00000154436;ENSMUST00000142145;ENSMUST00000147308	ENSMUSG00000025995;ENSMUSG00000025995;ENSMUSG00000025995;ENSMUSG00000025995	0;0;0;0	Wdr75	1.05892	2.2068	2.82237	9.00679	0.0001226	9.897e-05	0.000590614	1.87876	3.27419	8.3516
1	45873465	45874250	786	*	Distal Intergenic	19	45857332	45857754	423	2	ENSMUSG00000084817	ENSMUST00000153604	processed_pseudogene	-15711	NA	NA	NA	Gm5526	-5.8289	-2.40097	-0.19072	5.02232	0.00670636	0.00289105	0.0172527	1.91534	0	0.362011
1	45904903	45906026	1124	*	Promoter	19	45905623	45906798	1176	1	ENSMUSG00000099381	ENSMUST00000190055	processed_pseudogene	0	ENSMUST00000027137;ENSMUST00000190055	ENSMUSG00000025993;ENSMUSG00000099381	0;0	Gm18303	0.308139	0.199522	1.97884	0.0927216	0.911447	0.155201	0.926181	2.74208	3.35955	3.07727
1	46066166	46067750	1585	*	Promoter	19	46066315	46067380	1066	1	ENSMUSG00000041144	ENSMUST00000188209	retained_intron	0	ENSMUST00000188209;ENSMUST00000069293;ENSMUST00000238212	ENSMUSG00000041144;ENSMUSG00000041144;ENSMUSG00000041144	0;0;0	Dnah7b	0.349441	0.935525	3.15967	2.76634	0.0628932	0.0177974	0.106208	3.31575	4.26748	6.50418
1	46077890	46078278	389	*	Intron (ENSMUST00000069293/ENSMUSG00000041144, intron 2 of 65)	19	46066738	46373550	306813	1	ENSMUSG00000041144	ENSMUST00000069293	protein_coding	11152	ENSMUST00000069293;ENSMUST00000238212	ENSMUSG00000041144;ENSMUSG00000041144	0;0	Dnah7b	-4.85407	-2.93221	-0.720999	3.68209	0.0359771	0.0112497	0.0671339	1.93504	0	0.105335
1	46266086	46266466	381	*	Intron (ENSMUST00000069293/ENSMUSG00000041144, intron 48 of 65)	19	46066738	46373550	306813	1	ENSMUSG00000041144	ENSMUST00000069293	protein_coding	199348	ENSMUST00000069293;ENSMUST00000238212;ENSMUST00000187548	ENSMUSG00000041144;ENSMUSG00000041144;ENSMUSG00000041144	0;0;0	Dnah7b	-0.475692	-4.85407	-0.779854	7.72105	0.00101335	0.000602884	0.00359777	1.97567	1.03455	0
1	46398128	46398465	338	*	Distal Intergenic	19	46414502	46416932	2431	1	ENSMUSG00000101262	ENSMUST00000188705	processed_pseudogene	-16037	NA	NA	NA	Gm8326	-5.25657	-2.02883	-0.367857	2.96005	0.0576478	0.0165425	0.098719	2.89915	0	0.869631
1	46417951	46418276	326	*	Distal Intergenic	19	46414502	46416932	2431	1	ENSMUSG00000101262	ENSMUST00000188705	processed_pseudogene	3449	ENSMUST00000188705	ENSMUSG00000101262	3449	Gm8326	-4.85409	-1.85901	-0.515977	2.12703	0.136058	0.0327448	0.195408	2.52733	0	0.427975
1	46461436	46461816	381	*	Intron (ENSMUST00000189749/ENSMUSG00000101337, intron 5 of 64)	19	46425592	46807476	381885	1	ENSMUSG00000101337	ENSMUST00000189749	protein_coding	35844	ENSMUST00000189749	ENSMUSG00000101337	0	Dnah7c	-5.25661	-3.99684	-0.707243	6.72271	0.00227428	0.00117658	0.0070214	2.9456	0	0.0537734
1	46847596	46848196	601	*	Intron (ENSMUST00000027131/ENSMUSG00000025986, intron 1 of 9)	19	46835640	46892852	57213	2	ENSMUSG00000025986	ENSMUST00000186852	protein_coding	44656	ENSMUST00000186852;ENSMUST00000185520;ENSMUST00000027131;ENSMUST00000189404	ENSMUSG00000025986;ENSMUSG00000025986;ENSMUSG00000025986;ENSMUSG00000100213	0;0;0;2283	Slc39a10	-5.57094	-1.96724	-0.202926	3.43718	0.0328002	0.0105249	0.0628088	2.12692	0	0.507534
1	46852624	46854285	1662	*	Promoter	19	46807544	46854046	46503	2	ENSMUSG00000025986	ENSMUST00000027131	protein_coding	0	ENSMUST00000186852;ENSMUST00000185520;ENSMUST00000027131;ENSMUST00000189404	ENSMUSG00000025986;ENSMUSG00000025986;ENSMUSG00000025986;ENSMUSG00000100213	0;0;0;-2145	Slc39a10	0.675002	1.05208	4.55738	5.62533	0.00360566	0.00173388	0.0103471	7.96458	11.9341	16.5152
1	46872625	46872991	367	*	Intron (ENSMUST00000185520/ENSMUSG00000025986, intron 1 of 1)	19	46835640	46892852	57213	2	ENSMUSG00000025986	ENSMUST00000186852	protein_coding	19861	ENSMUST00000186852;ENSMUST00000185520;ENSMUST00000195118	ENSMUSG00000025986;ENSMUSG00000025986;ENSMUSG00000103129	0;0;8081	Slc39a10	1.04941	-4.29384	-0.778849	7.97887	0.000803888	0.000496563	0.00296329	1.43201	2.14803	0
1	47019417	47019769	353	*	Distal Intergenic	19	47067788	47068025	238	1	ENSMUSG00000101921	ENSMUST00000186233	processed_pseudogene	-48019	NA	NA	NA	Gm28825	-5.25659	-2.26157	-0.453437	3.3751	0.0406896	0.0124157	0.0740919	2.9776	0	0.290193
1	47051270	47051641	372	*	Distal Intergenic	19	47067788	47068025	238	1	ENSMUSG00000101921	ENSMUST00000186233	processed_pseudogene	-16147	NA	NA	NA	Gm28825	-4.85407	-3.59423	-0.782538	4.75233	0.0143859	0.00540639	0.0322632	2.02347	0	0.235085
1	47163612	47164593	982	*	Intron (ENSMUST00000190006/ENSMUSG00000101447, intron 1 of 2)	19	47153461	47189071	35611	1	ENSMUSG00000101447	ENSMUST00000190006	lincRNA	10151	ENSMUST00000190006	ENSMUSG00000101447	0	Gm28826	-6.93157	-0.721856	1.32752	4.0332	0.0177183	0.00635102	0.0379004	3.44243	0	1.9607
1	47201422	47202321	900	*	Distal Intergenic	19	47153461	47189071	35611	1	ENSMUSG00000101447	ENSMUST00000190006	lincRNA	47961	NA	NA	NA	Gm28826	-6.2376	-1.61074	0.324068	4.23182	0.0145265	0.0054495	0.0325205	2.33576	0	0.692605
1	47217150	47217707	558	*	Distal Intergenic	19	47153461	47189071	35611	1	ENSMUSG00000101447	ENSMUST00000190006	lincRNA	63689	NA	NA	NA	Gm28826	-1.45051	-2.40108	-0.149849	4.23745	0.014445	0.00542474	0.0323727	2.57039	0.706386	0.323468
1	47604809	47605088	280	*	Promoter	19	47605996	47606901	906	1	ENSMUSG00000104067	ENSMUST00000194762	TEC	-908	ENSMUST00000194762	ENSMUSG00000104067	-908	Gm37196	-4.29384	-4.29384	-0.96531	4.87407	0.0150781	0.0055607	0.0331841	1.87695	0	0
1	48948207	48948655	449	*	Distal Intergenic	19	48881713	48882723	1011	1	ENSMUSG00000097883	ENSMUST00000181115	processed_pseudogene	66494	NA	NA	NA	Gm8357	-5.25659	-3.99682	-0.707805	6.72336	0.00227428	0.00117658	0.0070214	2.34097	0	0.0456295
1	49578937	49579158	222	*	Promoter	19	49579150	49579586	437	2	ENSMUSG00000099882	ENSMUST00000186262	processed_pseudogene	428	ENSMUST00000186262	ENSMUSG00000099882	0	Gm28388	-4.29384	-1.91976	-0.711719	1.57721	0.2401	0.0515221	0.307464	2.36733	0	0.880139
1	49728580	49729004	425	*	Distal Intergenic	19	49579150	49579586	437	2	ENSMUSG00000099882	ENSMUST00000186262	processed_pseudogene	-148994	NA	NA	NA	Gm28388	-4.85409	-3.59432	-0.793035	4.76198	0.0143859	0.00540639	0.0322632	1.93861	0	0.0482063
1	49802021	49802356	336	*	Distal Intergenic	19	49579150	49579586	437	2	ENSMUSG00000099882	ENSMUST00000186262	processed_pseudogene	-222435	NA	NA	NA	Gm28388	-4.29384	-3.03407	-0.883313	2.8386	0.0834047	0.0221445	0.13215	1.56413	0	0.0609752
1	50254656	50255184	529	*	Distal Intergenic	19	50222389	50222520	132	2	ENSMUSG00000098249	ENSMUST00000184689	misc_RNA	-32136	NA	NA	NA	Gm27330	-5.82894	-4.56917	-0.547924	10.6311	4.9586e-05	4.49609e-05	0.000268309	3.11498	0	0.038729
1	50671188	50671771	584	*	Distal Intergenic	19	50559762	50560075	314	1	ENSMUSG00000084531	ENSMUST00000122582	misc_RNA	111426	NA	NA	NA	Gm25843	0.345341	-3.64905	-0.335194	9.42776	0.000106848	8.78774e-05	0.000524418	2.31072	2.02481	0.133659
1	50770225	50770624	400	*	Distal Intergenic	19	50815375	50817701	2327	1	ENSMUSG00000100816	ENSMUST00000187677	lincRNA	-44751	NA	NA	NA	Gm28321	-1.06207	-2.97757	0.0734236	8.43311	0.000217583	0.00016248	0.000969618	5.64547	3.24206	0.451238
1	50770859	50771379	521	*	Distal Intergenic	19	50815375	50817701	2327	1	ENSMUSG00000100816	ENSMUST00000187677	lincRNA	-43996	NA	NA	NA	Gm28321	-0.878215	-2.53894	-0.440095	3.52539	0.034988	0.0110803	0.0661228	2.01745	0.756551	0.157295
1	50847257	50847659	403	*	Distal Intergenic	19	50815375	50817701	2327	1	ENSMUSG00000100816	ENSMUST00000187677	lincRNA	31882	NA	NA	NA	Gm28321	-4.85409	-3.59432	-0.793035	4.76198	0.0143859	0.00540639	0.0322632	2.04444	0	0.0508379
1	50926398	50928239	1842	*	Promoter	19	50927519	51187270	259752	1	ENSMUSG00000026109	ENSMUST00000081851	protein_coding	0	ENSMUST00000114565;ENSMUST00000081851	ENSMUSG00000026109;ENSMUSG00000026109	0;0	Tmeff2	0.345327	0.116081	3.61039	0.266757	0.765859	0.134173	0.800689	5.837	6.39182	6.4371
1	51267121	51267622	502	*	Intron (ENSMUST00000189867/ENSMUSG00000101799, intron 2 of 4)	19	51218386	51333779	115394	2	ENSMUSG00000101799	ENSMUST00000189867	antisense	66157	ENSMUST00000189867	ENSMUSG00000101799	0	9330175M20Rik	-0.131242	-1.50448	0.398245	2.789	0.0614838	0.0174585	0.104185	3.45148	4.38144	1.34865
1	51288946	51290691	1746	*	Promoter	19	51289126	51302960	13835	1	ENSMUSG00000045954	ENSMUST00000051572	protein_coding	0	ENSMUST00000051572;ENSMUST00000189867	ENSMUSG00000045954;ENSMUSG00000101799	0;0	Cavin2	-1.40285	-1.85705	1.12217	6.08343	0.00228054	0.00117906	0.0070362	2.61966	0.968492	0.648718
1	51316867	51317570	704	*	Exon (ENSMUST00000187104/ENSMUSG00000099741, exon 1 of 1)	19	51317528	51318552	1025	2	ENSMUSG00000099741	ENSMUST00000187104	processed_pseudogene	982	ENSMUST00000187104;ENSMUST00000189867	ENSMUSG00000099741;ENSMUSG00000101799	0;0	Gm5253	-6.04768	-2.28717	-0.0189906	5.37409	0.00463549	0.00213085	0.0127161	2.56225	0	0.695066
1	51382338	51382575	238	*	Distal Intergenic	19	51218386	51333779	115394	2	ENSMUSG00000101799	ENSMUST00000189867	antisense	-48559	NA	NA	NA	9330175M20Rik	-4.29384	-0.533497	-0.342558	0.795839	0.462678	0.0877752	0.523808	2.20818	0	1.24216
1	51411161	51411736	576	*	Distal Intergenic	19	51457932	51458931	1000	2	ENSMUSG00000101702	ENSMUST00000189460	lincRNA	47195	NA	NA	NA	1700072G22Rik	-5.25659	-2.53882	-0.494759	3.86634	0.0262477	0.0087653	0.0523079	1.82482	0	0.27103
1	51477697	51478866	1170	*	Promoter	19	51471129	51478425	7297	2	ENSMUSG00000026107	ENSMUST00000188051	protein_coding	0	ENSMUST00000188051;ENSMUST00000189542;ENSMUST00000190103;ENSMUST00000027279;ENSMUST00000186684;ENSMUST00000188204;ENSMUST00000185534;ENSMUST00000188303;ENSMUST00000186003;ENSMUST00000185961	ENSMUSG00000026107;ENSMUSG00000026107;ENSMUSG00000026107;ENSMUSG00000026107;ENSMUSG00000026107;ENSMUSG00000026107;ENSMUSG00000026107;ENSMUSG00000026107;ENSMUSG00000026107;ENSMUSG00000026107	0;0;0;0;0;0;0;0;0;-4301	Nabp1	1.07458	1.86328	3.25357	8.42983	0.000218297	0.000162909	0.000972176	2.81679	5.78115	9.68879
1	51579722	51580552	831	*	Intron (ENSMUST00000189410/ENSMUSG00000099413, intron 3 of 3)	19	51509505	51596718	87214	2	ENSMUSG00000099413	ENSMUST00000189410	lincRNA	16166	ENSMUST00000189410	ENSMUSG00000099413	0	Gm17767	1.58202	-0.108085	1.27433	3.41983	0.0327191	0.0105212	0.0627864	2.17067	5.96706	1.80872
1	51580809	51581198	390	*	Intron (ENSMUST00000189410/ENSMUSG00000099413, intron 3 of 3)	19	51509505	51596718	87214	2	ENSMUSG00000099413	ENSMUST00000189410	lincRNA	15520	ENSMUST00000189410	ENSMUSG00000099413	0	Gm17767	0.489185	-0.400005	0.110335	0.356684	0.699994	0.124536	0.743184	1.93008	2.02135	1.26339
1	51591746	51592193	448	*	Intron (ENSMUST00000189410/ENSMUSG00000099413, intron 1 of 3)	19	51509505	51596718	87214	2	ENSMUSG00000099413	ENSMUST00000189410	lincRNA	4525	ENSMUST00000189410	ENSMUSG00000099413	0	Gm17767	-6.04771	-3.05257	-0.234374	7.61369	0.000538952	0.000352454	0.0021033	4.34417	0	0.460901
1	51607512	51608347	836	*	Distal Intergenic	19	51509505	51596718	87214	2	ENSMUSG00000099413	ENSMUST00000189410	lincRNA	-10794	NA	NA	NA	Gm17767	-6.04769	-0.828191	0.574811	2.54122	0.0787711	0.0212312	0.1267	2.24283	0	1.14361
1	51617102	51618389	1288	*	Distal Intergenic	19	51509505	51596718	87214	2	ENSMUSG00000099413	ENSMUST00000189410	lincRNA	-20384	NA	NA	NA	Gm17767	-0.494512	0.139087	1.52417	0.260734	0.770486	0.134759	0.804187	1.91905	1.31288	1.76057
1	51670834	51671614	781	*	Distal Intergenic	19	51696324	51697900	1577	2	ENSMUSG00000101741	ENSMUST00000189576	lincRNA	26286	NA	NA	NA	Gm28055	-2.02698	-1.48492	0.52074	2.89538	0.0552793	0.016023	0.095619	2.80026	0.50469	0.826544
1	51746351	51747952	1602	*	Promoter	19	51697125	51746943	49819	2	ENSMUSG00000101741	ENSMUST00000186769	lincRNA	0	ENSMUST00000046390;ENSMUST00000114537;ENSMUST00000018561;ENSMUST00000114541;ENSMUST00000186769	ENSMUSG00000018417;ENSMUSG00000018417;ENSMUSG00000018417;ENSMUSG00000018417;ENSMUSG00000101741	0;0;0;0;0	Gm28055	0.714217	0.640578	1.95385	0.652223	0.520887	0.0970293	0.579033	1.49847	2.35714	2.29278
1	51830646	51830916	271	*	Intron (ENSMUST00000018561/ENSMUSG00000018417, intron 4 of 30)	19	51749765	51916071	166307	2	ENSMUSG00000018417	ENSMUST00000046390	protein_coding	85155	ENSMUST00000046390;ENSMUST00000114537;ENSMUST00000018561;ENSMUST00000151525;ENSMUST00000114541;ENSMUST00000144694;ENSMUST00000123299	ENSMUSG00000018417;ENSMUSG00000018417;ENSMUSG00000018417;ENSMUSG00000018417;ENSMUSG00000018417;ENSMUSG00000018417;ENSMUSG00000018417	0;0;0;0;0;0;0	Myo1b	0.0845341	-1.29869	-0.502855	0.893431	0.431736	0.0832421	0.496756	1.93929	1.45448	0.8722
1	51839485	51840004	520	*	Intron (ENSMUST00000018561/ENSMUSG00000018417, intron 3 of 30)	19	51749765	51916071	166307	2	ENSMUSG00000018417	ENSMUST00000046390	protein_coding	76067	ENSMUST00000046390;ENSMUST00000114537;ENSMUST00000018561;ENSMUST00000151525;ENSMUST00000114541;ENSMUST00000144694;ENSMUST00000123299	ENSMUSG00000018417;ENSMUSG00000018417;ENSMUSG00000018417;ENSMUSG00000018417;ENSMUSG00000018417;ENSMUSG00000018417;ENSMUSG00000018417	0;0;0;0;0;0;0	Myo1b	-5.57094	-1.42225	0.0090913	2.50549	0.0816368	0.0218482	0.130381	2.45822	0	1.02943
1	51870970	51872064	1095	*	Intron (ENSMUST00000018561/ENSMUSG00000018417, intron 2 of 30)	19	51749765	51916071	166307	2	ENSMUSG00000018417	ENSMUST00000046390	protein_coding	44007	ENSMUST00000046390;ENSMUST00000114537;ENSMUST00000018561;ENSMUST00000126657;ENSMUST00000151525;ENSMUST00000114541;ENSMUST00000144694	ENSMUSG00000018417;ENSMUSG00000018417;ENSMUSG00000018417;ENSMUSG00000018417;ENSMUSG00000018417;ENSMUSG00000018417;ENSMUSG00000018417	0;0;0;0;0;0;0	Myo1b	0.883121	-0.183533	1.29271	1.10192	0.332232	0.0670028	0.399846	1.78979	2.98415	1.66682
1	51879253	51880090	838	*	Promoter	19	51877110	51879608	2499	2	ENSMUSG00000100313	ENSMUST00000186817	sense_intronic	0	ENSMUST00000046390;ENSMUST00000114537;ENSMUST00000018561;ENSMUST00000126657;ENSMUST00000151525;ENSMUST00000114541;ENSMUST00000144694;ENSMUST00000186817	ENSMUSG00000018417;ENSMUSG00000018417;ENSMUSG00000018417;ENSMUSG00000018417;ENSMUSG00000018417;ENSMUSG00000018417;ENSMUSG00000018417;ENSMUSG00000100313	0;0;0;0;0;0;0;0	Gm28323	-2.17821	-0.747688	1.02041	1.53967	0.214454	0.0471866	0.281591	3.05078	0.470362	1.536
1	51887828	51888431	604	*	Intron (ENSMUST00000018561/ENSMUSG00000018417, intron 1 of 30)	19	51749765	51916071	166307	2	ENSMUSG00000018417	ENSMUST00000046390	protein_coding	27640	ENSMUST00000046390;ENSMUST00000114537;ENSMUST00000018561;ENSMUST00000126657;ENSMUST00000151525;ENSMUST00000114541;ENSMUST00000144694	ENSMUSG00000018417;ENSMUSG00000018417;ENSMUSG00000018417;ENSMUSG00000018417;ENSMUSG00000018417;ENSMUSG00000018417;ENSMUSG00000018417	0;0;0;0;0;0;0	Myo1b	0.408153	-0.993058	0.857103	2.20841	0.109877	0.0275704	0.164529	3.36259	4.94671	2.22245
1	51895880	51896690	811	*	Promoter	19	51797403	51896301	98899	2	ENSMUSG00000018417	ENSMUST00000144694	protein_coding	0	ENSMUST00000046390;ENSMUST00000114537;ENSMUST00000018561;ENSMUST00000126657;ENSMUST00000151525;ENSMUST00000114541;ENSMUST00000144694	ENSMUSG00000018417;ENSMUSG00000018417;ENSMUSG00000018417;ENSMUSG00000018417;ENSMUSG00000018417;ENSMUSG00000018417;ENSMUSG00000018417	0;0;0;0;0;0;0	Myo1b	-2.03423	-0.114429	1.30455	1.23258	0.29154	0.0604298	0.360621	3.04776	0.486021	2.35575
1	51910042	51910766	725	*	Intron (ENSMUST00000018561/ENSMUSG00000018417, intron 1 of 30)	19	51749765	51916071	166307	2	ENSMUSG00000018417	ENSMUST00000046390	protein_coding	5305	ENSMUST00000046390;ENSMUST00000114537;ENSMUST00000018561;ENSMUST00000126657;ENSMUST00000151525;ENSMUST00000114541	ENSMUSG00000018417;ENSMUSG00000018417;ENSMUSG00000018417;ENSMUSG00000018417;ENSMUSG00000018417;ENSMUSG00000018417	0;0;0;0;0;0	Myo1b	0.0877735	-2.08917	0.322034	5.93934	0.00263401	0.00133141	0.00794532	2.99775	2.87607	0.492546
1	51915013	51916495	1483	*	Promoter	19	51749765	51916071	166307	2	ENSMUSG00000018417	ENSMUST00000046390	protein_coding	0	ENSMUST00000046390;ENSMUST00000114537;ENSMUST00000018561;ENSMUST00000126657;ENSMUST00000151525	ENSMUSG00000018417;ENSMUSG00000018417;ENSMUSG00000018417;ENSMUSG00000018417;ENSMUSG00000018417	0;0;0;0;0	Myo1b	0.00601185	-0.159381	2.30155	0.0827799	0.920554	0.156549	0.934224	3.10263	2.73497	2.90457
1	51925184	51926538	1355	*	Distal Intergenic	19	51749765	51916071	166307	2	ENSMUSG00000018417	ENSMUST00000046390	protein_coding	-9113	NA	NA	NA	Myo1b	1.42581	1.16411	2.06889	2.07667	0.125349	0.0307033	0.183225	1.38377	3.36861	2.83625
1	51971379	51972213	835	*	Distal Intergenic	19	51987148	52107189	120042	1	ENSMUSG00000062939	ENSMUST00000168302	protein_coding	-14935	NA	NA	NA	Stat4	-1.19257	-1.21172	0.119285	1.15931	0.313703	0.0639763	0.381785	1.53087	0.472052	0.628504
1	51996728	51997548	821	*	Intron (ENSMUST00000168302/ENSMUSG00000062939, intron 2 of 24)	19	51987148	52107189	120042	1	ENSMUSG00000062939	ENSMUST00000168302	protein_coding	9580	ENSMUST00000168302	ENSMUSG00000062939	0	Stat4	-1.06362	-0.577677	1.05112	0.597992	0.549915	0.101636	0.606526	2.75053	0.960203	1.82126
1	52113103	52114006	904	*	Promoter	19	52108121	52113751	5631	2	ENSMUSG00000109599	ENSMUST00000210323	lincRNA	0	ENSMUST00000185516;ENSMUST00000210323	ENSMUSG00000101628;ENSMUSG00000109599	0;0	Gm31812	1.52934	1.75596	2.67857	5.16214	0.00572982	0.00254744	0.0152021	2.32543	6.48373	7.71169
1	52118792	52120438	1647	*	Promoter	19	52119440	52155412	35973	1	ENSMUSG00000026104	ENSMUST00000186574	protein_coding	0	ENSMUST00000186574;ENSMUST00000070968;ENSMUST00000191435;ENSMUST00000186857;ENSMUST00000188681;ENSMUST00000189347;ENSMUST00000186186;ENSMUST00000185743;ENSMUST00000186057;ENSMUST00000185516	ENSMUSG00000026104;ENSMUSG00000026104;ENSMUSG00000026104;ENSMUSG00000026104;ENSMUSG00000026104;ENSMUSG00000026104;ENSMUSG00000026104;ENSMUSG00000026104;ENSMUSG00000026104;ENSMUSG00000101628	0;0;0;0;0;0;0;0;0;0	Stat1	1.26761	1.37315	3.18547	4.71951	0.00892005	0.0036569	0.021823	2.28515	5.61218	5.88962
1	52143108	52143876	769	*	Intron (ENSMUST00000070968/ENSMUSG00000026104, intron 12 of 24)	19	52119440	52155412	35973	1	ENSMUSG00000026104	ENSMUST00000186574	protein_coding	23668	ENSMUST00000186574;ENSMUST00000070968;ENSMUST00000191435;ENSMUST00000186857;ENSMUST00000189347;ENSMUST00000186057;ENSMUST00000185516	ENSMUSG00000026104;ENSMUSG00000026104;ENSMUSG00000026104;ENSMUSG00000026104;ENSMUSG00000026104;ENSMUSG00000026104;ENSMUSG00000101628	0;0;0;0;0;0;0	Stat1	0.334811	1.05464	1.50152	1.37727	0.252267	0.053643	0.32012	1.75482	1.5377	3.51662
1	52144105	52144726	622	*	Exon (ENSMUST00000070968/ENSMUSG00000026104, exon 13 of 25)	19	52119440	52155412	35973	1	ENSMUSG00000026104	ENSMUST00000186574	protein_coding	24665	ENSMUST00000186574;ENSMUST00000070968;ENSMUST00000191435;ENSMUST00000186857;ENSMUST00000189347;ENSMUST00000186057;ENSMUST00000185516	ENSMUSG00000026104;ENSMUSG00000026104;ENSMUSG00000026104;ENSMUSG00000026104;ENSMUSG00000026104;ENSMUSG00000026104;ENSMUSG00000101628	0;0;0;0;0;0;0	Stat1	-5.25662	0.211565	0.633926	1.9031	0.149107	0.0352986	0.210648	1.68986	0	2.01142
1	52145103	52145718	616	*	Exon (ENSMUST00000070968/ENSMUSG00000026104, exon 15 of 25)	19	52119440	52155412	35973	1	ENSMUSG00000026104	ENSMUST00000186574	protein_coding	25663	ENSMUST00000186574;ENSMUST00000070968;ENSMUST00000191435;ENSMUST00000186857;ENSMUST00000189347;ENSMUST00000186057;ENSMUST00000189075;ENSMUST00000189244;ENSMUST00000185516	ENSMUSG00000026104;ENSMUSG00000026104;ENSMUSG00000026104;ENSMUSG00000026104;ENSMUSG00000026104;ENSMUSG00000026104;ENSMUSG00000026104;ENSMUSG00000026104;ENSMUSG00000101628	0;0;0;0;0;0;0;0;0	Stat1	-5.25659	-0.897394	0.0133185	1.59549	0.202811	0.0452419	0.269986	1.70632	0	0.754928
1	52170030	52172161	2132	*	Intron (ENSMUST00000114512/ENSMUSG00000026103, intron 14 of 17)	19	52163448	52233223	69776	2	ENSMUSG00000026103	ENSMUST00000114513	protein_coding	61062	ENSMUST00000114513;ENSMUST00000114512;ENSMUST00000138906;ENSMUST00000156887;ENSMUST00000126221;ENSMUST00000136654	ENSMUSG00000026103;ENSMUSG00000026103;ENSMUSG00000026103;ENSMUSG00000026103;ENSMUSG00000026103;ENSMUSG00000026103	0;0;0;0;-885;-1055	Gls	1.05928	1.81841	3.66124	10.0101	4.49528e-05	4.13731e-05	0.000246899	2.0452	3.85847	7.12511
1	52231758	52233712	1955	*	Promoter	19	52184104	52233232	49129	2	ENSMUSG00000026103	ENSMUST00000114510	protein_coding	0	ENSMUST00000114510;ENSMUST00000114513;ENSMUST00000142976;ENSMUST00000114512	ENSMUSG00000026103;ENSMUSG00000026103;ENSMUSG00000026103;ENSMUSG00000026103	0;0;0;0	Gls	1.65494	2.36903	4.78585	23.3653	7.13163e-11	2.49915e-10	1.4914e-09	3.65428	11.9078	19.0531
1	52297334	52297858	525	*	Distal Intergenic	19	52287697	52289095	1399	2	ENSMUSG00000099648	ENSMUST00000185256	processed_pseudogene	-8239	NA	NA	NA	Gm5975	1.79111	0.420613	0.668874	1.61738	0.198419	0.0444479	0.265248	1.43377	6.65964	2.18582
1	52299884	52300165	282	*	Distal Intergenic	19	52287697	52289095	1399	2	ENSMUSG00000099648	ENSMUST00000185256	processed_pseudogene	-10789	NA	NA	NA	Gm5975	-0.475711	-0.399888	0.0801062	0.098777	0.905945	0.154435	0.921607	2.92167	1.39774	2.22216
1	52330140	52330842	703	*	Distal Intergenic	19	52287697	52289095	1399	2	ENSMUSG00000099648	ENSMUST00000185256	processed_pseudogene	-41045	NA	NA	NA	Gm5975	2.60909	2.54436	4.14085	19.15	4.82701e-09	1.1466e-08	6.84247e-08	5.33429	29.3355	30.4258
1	52332516	52332995	480	*	Distal Intergenic	19	52287697	52289095	1399	2	ENSMUSG00000099648	ENSMUST00000185256	processed_pseudogene	-43421	NA	NA	NA	Gm5975	-1.18532	0.756953	1.23751	1.67219	0.187837	0.0424522	0.253338	2.51478	1.88054	4.53827
1	52354263	52354694	432	*	Distal Intergenic	19	52287697	52289095	1399	2	ENSMUSG00000099648	ENSMUST00000185256	processed_pseudogene	-65168	NA	NA	NA	Gm5975	1.32941	-0.0545691	0.894193	1.61358	0.199174	0.0445927	0.266112	3.12374	6.65157	3.11769
1	52361392	52362792	1401	*	Distal Intergenic	19	52287697	52289095	1399	2	ENSMUSG00000099648	ENSMUST00000185256	processed_pseudogene	-72297	NA	NA	NA	Gm5975	-0.329332	-0.429635	1.88374	0.366257	0.693325	0.123504	0.737022	2.89937	2.05102	2.04331
1	52366202	52366975	774	*	Distal Intergenic	19	52287697	52289095	1399	2	ENSMUSG00000099648	ENSMUST00000185256	processed_pseudogene	-77107	NA	NA	NA	Gm5975	0.580881	2.32596	2.88247	11.4375	1.07872e-05	1.17653e-05	7.02106e-05	2.23855	2.54627	11.6776
1	52389193	52389448	256	*	Distal Intergenic	19	52444436	52444544	109	2	ENSMUSG00000065192	ENSMUST00000083258	snRNA	55096	NA	NA	NA	Gm23460	-0.227691	-1.11694	0.198858	1.17316	0.309387	0.0634176	0.378451	4.99327	3.0794	1.77985
1	52389848	52390420	573	*	Distal Intergenic	19	52444436	52444544	109	2	ENSMUSG00000065192	ENSMUST00000083258	snRNA	54124	NA	NA	NA	Gm23460	-1.66924	-1.19516	0.423767	1.62535	0.196844	0.0441468	0.263451	3.14803	1.57532	1.20769
1	52396654	52397060	407	*	Distal Intergenic	19	52444436	52444544	109	2	ENSMUSG00000065192	ENSMUST00000083258	snRNA	47484	NA	NA	NA	Gm23460	-0.642285	-1.28785	0.808561	2.26942	0.103374	0.0261842	0.156257	6.45635	2.90538	2.25254
1	52397383	52398680	1298	*	Distal Intergenic	19	52444436	52444544	109	2	ENSMUSG00000065192	ENSMUST00000083258	snRNA	45864	NA	NA	NA	Gm23460	-0.0144955	-0.920501	1.71903	2.17812	0.113255	0.0283206	0.169006	3.41414	2.82111	1.82409
1	52429607	52430005	399	*	Distal Intergenic	19	52444436	52444544	109	2	ENSMUSG00000065192	ENSMUST00000083258	snRNA	14539	NA	NA	NA	Gm23460	0.345379	-0.864522	0.406226	1.19674	0.302179	0.0622638	0.371566	3.0253	2.96363	2.24612
1	52431234	52431762	529	*	Distal Intergenic	19	52444436	52444544	109	2	ENSMUSG00000065192	ENSMUST00000083258	snRNA	12782	NA	NA	NA	Gm23460	0.854885	-1.06146	0.693802	3.60638	0.0271509	0.00901536	0.0538002	3.27531	4.47066	1.69526
1	52432035	52432595	561	*	Distal Intergenic	19	52444436	52444544	109	2	ENSMUSG00000065192	ENSMUST00000083258	snRNA	11949	NA	NA	NA	Gm23460	0.754433	-0.523284	0.567687	1.16007	0.313464	0.0639409	0.381574	2.40545	3.71685	1.52855
1	52435250	52436486	1237	*	Distal Intergenic	19	52444436	52444544	109	2	ENSMUSG00000065192	ENSMUST00000083258	snRNA	8058	NA	NA	NA	Gm23460	1.27729	0.897555	2.7498	2.3648	0.0939697	0.0244308	0.145793	2.74382	6.7426	5.37523
1	52454643	52455052	410	*	Distal Intergenic	19	52444436	52444544	109	2	ENSMUSG00000065192	ENSMUST00000083258	snRNA	-10099	ENSMUST00000069792;ENSMUST00000186764;ENSMUST00000170269;ENSMUST00000167732	ENSMUSG00000002881;ENSMUSG00000002881;ENSMUSG00000002881;ENSMUSG00000002881	0;0;35684;12005	Gm23460	0.0866614	-1.10799	0.0511016	1.16718	0.311246	0.0636215	0.379668	2.56364	1.92275	1.2705
1	52499590	52501005	1416	*	Promoter	19	52457294	52500679	43386	2	ENSMUSG00000002881	ENSMUST00000069792	protein_coding	0	ENSMUST00000069792;ENSMUST00000168082;ENSMUST00000186764;ENSMUST00000180794	ENSMUSG00000002881;ENSMUSG00000002881;ENSMUSG00000002881;ENSMUSG00000097833	0;0;0;3224	Nab1	1.0114	1.37291	3.39954	5.29734	0.00500523	0.00227299	0.0135643	3.29007	6.88684	8.54187
1	52514835	52515167	333	*	Distal Intergenic	19	52522239	52522701	463	1	ENSMUSG00000101501	ENSMUST00000191424	processed_pseudogene	-7072	NA	NA	NA	Rps27a-ps1	-0.878215	-1.35488	-0.100737	1.16766	0.311094	0.0635999	0.379539	3.15644	1.18367	1.1504
1	52519137	52519392	256	*	Distal Intergenic	19	52522239	52522701	463	1	ENSMUSG00000101501	ENSMUST00000191424	processed_pseudogene	-2847	ENSMUST00000189527;ENSMUST00000191424	ENSMUSG00000100120;ENSMUSG00000101501	0;-2847	Rps27a-ps1	-4.29384	-1.06622	-0.526918	0.951344	0.410522	0.0799434	0.477071	2.05292	0	0.741757
1	52577074	52577526	453	*	Intron (ENSMUST00000188544/ENSMUSG00000099878, intron 2 of 5)	19	52570014	52580291	10278	2	ENSMUSG00000099878	ENSMUST00000188544	lincRNA	2765	ENSMUST00000188544;ENSMUST00000189527	ENSMUSG00000099878;ENSMUSG00000100120	0;0	Gm28178	-5.57094	-2.85315	-0.419608	5.34184	0.00609702	0.00267269	0.0159496	2.8218	0	0.476553
1	52683075	52683630	556	*	Intron (ENSMUST00000087701/ENSMUSG00000041439, intron 2 of 5)	19	52656286	52727462	71177	2	ENSMUSG00000041439	ENSMUST00000156876	protein_coding	43832	ENSMUST00000156876;ENSMUST00000087701;ENSMUST00000147421;ENSMUST00000147758	ENSMUSG00000041439;ENSMUSG00000041439;ENSMUSG00000041439;ENSMUSG00000041439	0;0;0;0	Mfsd6	-0.878141	-0.998859	0.0282717	0.6713	0.511044	0.0955343	0.570111	1.76243	1.62349	0.853292
1	52694425	52694839	415	*	Intron (ENSMUST00000087701/ENSMUSG00000041439, intron 2 of 5)	19	52656286	52727462	71177	2	ENSMUSG00000041439	ENSMUST00000156876	protein_coding	32623	ENSMUST00000156876;ENSMUST00000087701;ENSMUST00000147421;ENSMUST00000147758	ENSMUSG00000041439;ENSMUSG00000041439;ENSMUSG00000041439;ENSMUSG00000041439	0;0;0;0	Mfsd6	1.04947	1.12683	0.565553	0.710781	0.491261	0.0923873	0.551331	1.26638	3.12488	2.35722
1	52734934	52735687	754	*	Distal Intergenic	19	52659986	52727462	67477	2	ENSMUSG00000041439	ENSMUST00000087701	protein_coding	-7472	NA	NA	NA	Mfsd6	-0.227636	-2.14294	-0.117874	3.65683	0.0258152	0.00868365	0.0518206	1.69533	1.71993	0.466186
1	52816705	52818306	1602	*	Promoter	19	52785427	52817688	32262	2	ENSMUSG00000026102	ENSMUST00000027271	protein_coding	0	ENSMUST00000027271;ENSMUST00000162576;ENSMUST00000162351	ENSMUSG00000026102;ENSMUSG00000026102;ENSMUSG00000026102	0;0;0	Inpp1	0.843826	1.86559	4.42662	15.6286	1.63252e-07	2.79408e-07	1.6674e-06	4.92085	9.32525	17.7562
1	52844423	52845729	1307	*	Promoter	19	52844929	52848693	3765	1	ENSMUSG00000041426	ENSMUST00000186922	retained_intron	0	ENSMUST00000186922;ENSMUST00000159352;ENSMUST00000161125;ENSMUST00000044478	ENSMUSG00000041426;ENSMUSG00000041426;ENSMUSG00000041426;ENSMUSG00000041426	0;0;0;0	Hibch	0.572385	1.20212	3.54755	4.98482	0.0068414	0.00294	0.0175448	4.43355	6.77054	10.5282
1	52986720	52986947	228	*	Intron (ENSMUST00000190726/ENSMUSG00000043629, intron 3 of 3)	19	52925183	53020179	94997	2	ENSMUSG00000043629	ENSMUST00000191441	protein_coding	33232	ENSMUST00000191441;ENSMUST00000190726;ENSMUST00000190831	ENSMUSG00000043629;ENSMUSG00000043629;ENSMUSG00000043629	0;0;0	1700019D03Rik	-4.29384	0.870898	0.382396	1.90999	0.148084	0.0351023	0.209477	2.30503	0	5.01606
1	53175789	53176893	1105	*	Intron (ENSMUST00000072235/ENSMUSG00000060715, intron 5 of 8)	19	53158577	53187636	29060	2	ENSMUSG00000060715	ENSMUST00000072235	protein_coding	10743	ENSMUST00000072235;ENSMUST00000190748	ENSMUSG00000060715;ENSMUSG00000060715	0;0	1700019A02Rik	-6.04769	-2.14604	0.000978004	5.01713	0.00662392	0.00286462	0.0170949	1.69684	0	0.313125
1	53223882	53226510	2629	*	Intron (ENSMUST00000027267/ENSMUSG00000026098, intron 5 of 12)	19	53189187	53297018	107832	2	ENSMUSG00000026098	ENSMUST00000027267	protein_coding	70508	ENSMUST00000027267;ENSMUST00000135246	ENSMUSG00000026098;ENSMUSG00000026098	0;0	Pms1	2.87711	3.36645	5.19203	41.6799	7.95265e-19	1.5015e-17	8.96034e-17	1.88555	13.5268	19.2608
1	53296696	53297554	859	*	Promoter	19	53297095	53301953	4859	1	ENSMUSG00000026097	ENSMUST00000135746	retained_intron	0	ENSMUST00000135746;ENSMUST00000027266;ENSMUST00000027267;ENSMUST00000135246;ENSMUST00000126590;ENSMUST00000126412;ENSMUST00000188890;ENSMUST00000128337;ENSMUST00000142922;ENSMUST00000190734	ENSMUSG00000026097;ENSMUSG00000026097;ENSMUSG00000026098;ENSMUSG00000026098;ENSMUSG00000026098;ENSMUSG00000026098;ENSMUSG00000026098;ENSMUSG00000026098;ENSMUSG00000026098;ENSMUSG00000100679	0;0;0;0;0;0;0;0;0;0	Ormdl1	1.07737	2.10519	3.19567	10.1861	3.76986e-05	3.54273e-05	0.000211416	3.05906	6.36452	12.9111
1	53391747	53392108	362	*	Intron (ENSMUST00000190697/ENSMUSG00000100069, intron 1 of 1)	19	53390415	53392585	2171	1	ENSMUSG00000100069	ENSMUST00000190697	unprocessed_pseudogene	1332	ENSMUST00000094964;ENSMUST00000190697	ENSMUSG00000096141;ENSMUSG00000100069	0;0	Gm6801	-1.45053	-2.4011	-0.149273	4.23706	0.0144507	0.00542602	0.0323804	4.15873	1.08885	0.498605
1	53652269	53652553	285	*	Intron (ENSMUST00000094964/ENSMUSG00000096141, intron 8 of 65)	19	53397006	53706761	309756	2	ENSMUSG00000096141	ENSMUST00000094964	protein_coding	54208	ENSMUST00000094964	ENSMUSG00000096141	0	Dnah7a	-4.85409	-2.13638	-0.577824	2.48896	0.0994857	0.0253968	0.151558	2.89092	0	0.417656
1	53784297	53785403	1107	*	Promoter	19	53755506	53785224	29719	2	ENSMUSG00000026094	ENSMUST00000027263	protein_coding	0	ENSMUST00000027263;ENSMUST00000185920	ENSMUSG00000026094;ENSMUSG00000026094	0;0	Stk17b	0.20374	1.93339	3.33124	12.1172	5.46667e-06	6.43277e-06	3.83883e-05	2.86081	3.41115	11.6517
1	53902047	53902442	396	*	Intron (ENSMUST00000087659/ENSMUSG00000042807, intron 14 of 28)	19	53806882	54195034	388153	2	ENSMUSG00000042807	ENSMUST00000087659	protein_coding	292592	ENSMUST00000087659;ENSMUST00000120904	ENSMUSG00000042807;ENSMUSG00000042807	0;0	Hecw2	0.0866975	-2.26141	-0.287491	3.77079	0.0249626	0.00844883	0.0504193	2.83403	3.27481	0.615063
1	53940234	53941128	895	*	Intron (ENSMUST00000087659/ENSMUSG00000042807, intron 4 of 28)	19	53930813	54195034	264222	2	ENSMUSG00000042807	ENSMUST00000097741	protein_coding	253906	ENSMUST00000146850;ENSMUST00000097741;ENSMUST00000087659;ENSMUST00000120904	ENSMUSG00000042807;ENSMUSG00000042807;ENSMUSG00000042807;ENSMUSG00000042807	0;0;0;0	Hecw2	-0.130415	0.63993	1.57668	0.812922	0.443561	0.0850493	0.507541	2.01544	1.88937	2.78479
1	54092086	54092740	655	*	Intron (ENSMUST00000087659/ENSMUSG00000042807, intron 1 of 28)	19	53941496	54195168	253673	2	ENSMUSG00000042807	ENSMUST00000146850	retained_intron	102428	ENSMUST00000146850;ENSMUST00000097741;ENSMUST00000087659;ENSMUST00000120904	ENSMUSG00000042807;ENSMUSG00000042807;ENSMUSG00000042807;ENSMUSG00000042807	0;0;0;0	Hecw2	-5.25659	-2.26145	-0.434041	3.36276	0.0406896	0.0124157	0.0740919	1.60472	0	0.315242
1	54250327	54251118	792	*	Promoter	19	54250683	54278961	28279	1	ENSMUSG00000025983	ENSMUST00000161988	retained_intron	0	ENSMUST00000161988;ENSMUST00000027128;ENSMUST00000160472;ENSMUST00000178275	ENSMUSG00000025983;ENSMUSG00000025983;ENSMUSG00000025983;ENSMUSG00000094013	0;0;0;-1119	Ccdc150	-5.25747	1.63106	1.60442	6.52874	0.001461	0.000816616	0.00487324	1.32714	0	3.74106
1	54438363	54439258	896	*	Promoter	19	54396004	54438971	42968	2	ENSMUSG00000041303	ENSMUST00000041638	protein_coding	0	ENSMUST00000041638;ENSMUST00000210156	ENSMUSG00000041303;ENSMUSG00000109809	0;17505	Gtf3c3	2.23298	1.09844	2.46939	5.69496	0.00336314	0.00163469	0.0097552	2.67919	12.7709	5.22962
1	54556939	54557978	1040	*	Promoter	19	54524284	54557684	33401	2	ENSMUSG00000073678	ENSMUST00000185817	retained_intron	0	ENSMUST00000185817;ENSMUST00000097739;ENSMUST00000189506	ENSMUSG00000073678;ENSMUSG00000073678;ENSMUSG00000073678	0;0;0	Pgap1	0.386909	1.68864	3.14925	8.28987	0.00025109	0.000183069	0.00109248	3.11356	4.0099	10.7095
1	54626913	54627588	676	*	Distal Intergenic	19	54645340	54648613	3274	2	ENSMUSG00000052331	ENSMUST00000189563	retained_intron	21025	NA	NA	NA	Ankrd44	-5.25659	-0.897258	0.033485	1.59176	0.203568	0.0453597	0.270689	1.55487	0	0.886041
1	54731603	54732276	674	*	Intron (ENSMUST00000044359/ENSMUSG00000052331, intron 13 of 27)	19	54645340	54926387	281048	2	ENSMUSG00000052331	ENSMUST00000179030	protein_coding	194111	ENSMUST00000179030;ENSMUST00000044359;ENSMUST00000178935;ENSMUST00000178226;ENSMUST00000178685;ENSMUST00000190007;ENSMUST00000188243;ENSMUST00000191996	ENSMUSG00000052331;ENSMUSG00000052331;ENSMUSG00000052331;ENSMUSG00000052331;ENSMUSG00000052331;ENSMUSG00000101674;ENSMUSG00000101674;ENSMUSG00000102503	0;0;0;0;0;0;0;6299	Ankrd44	-5.25659	-1.65289	-0.264334	2.38439	0.0959897	0.024759	0.147752	1.55949	0	0.452564
1	54740812	54741161	350	*	Intron (ENSMUST00000044359/ENSMUSG00000052331, intron 10 of 27)	19	54645340	54926387	281048	2	ENSMUSG00000052331	ENSMUST00000179030	protein_coding	185226	ENSMUST00000179030;ENSMUST00000044359;ENSMUST00000178935;ENSMUST00000177919;ENSMUST00000178226;ENSMUST00000190007;ENSMUST00000188243;ENSMUST00000191996	ENSMUSG00000052331;ENSMUSG00000052331;ENSMUSG00000052331;ENSMUSG00000052331;ENSMUSG00000052331;ENSMUSG00000101674;ENSMUSG00000101674;ENSMUSG00000102503	0;0;0;0;0;0;0;-2237	Ankrd44	1.62246	1.02983	0.563555	0.839088	0.432105	0.0832989	0.497095	1.50156	3.37854	3.04
1	54815244	54815925	682	*	Intron (ENSMUST00000044359/ENSMUSG00000052331, intron 2 of 27)	19	54645340	54926387	281048	2	ENSMUSG00000052331	ENSMUST00000179030	protein_coding	110462	ENSMUST00000179030;ENSMUST00000180327;ENSMUST00000044359;ENSMUST00000178935;ENSMUST00000177679;ENSMUST00000178905	ENSMUSG00000052331;ENSMUSG00000052331;ENSMUSG00000052331;ENSMUSG00000052331;ENSMUSG00000052331;ENSMUSG00000052331	0;0;0;0;0;-1801	Ankrd44	1.63732	0.709871	1.11512	1.3281	0.264982	0.0557765	0.332852	1.54119	3.46771	2.43192
1	54841646	54842118	473	*	Intron (ENSMUST00000044359/ENSMUSG00000052331, intron 1 of 27)	19	54645340	54926387	281048	2	ENSMUSG00000052331	ENSMUST00000179030	protein_coding	84269	ENSMUST00000179030;ENSMUST00000180327;ENSMUST00000044359;ENSMUST00000178935;ENSMUST00000177679	ENSMUSG00000052331;ENSMUSG00000052331;ENSMUSG00000052331;ENSMUSG00000052331;ENSMUSG00000052331	0;0;0;0;0	Ankrd44	1.05471	2.34635	2.50613	8.27758	0.000254196	0.000185036	0.00110422	2.70249	4.16663	13.8328
1	54859662	54861267	1606	*	Intron (ENSMUST00000044359/ENSMUSG00000052331, intron 1 of 27)	19	54645340	54926387	281048	2	ENSMUSG00000052331	ENSMUST00000179030	protein_coding	65120	ENSMUST00000179030;ENSMUST00000180327;ENSMUST00000044359;ENSMUST00000178935;ENSMUST00000177679	ENSMUSG00000052331;ENSMUSG00000052331;ENSMUSG00000052331;ENSMUSG00000052331;ENSMUSG00000052331	0;0;0;0;0	Ankrd44	2.18011	3.71941	4.54132	40.7475	2.02018e-18	3.4432e-17	2.05477e-16	1.6362	6.66599	21.3291
1	54862377	54863108	732	*	Intron (ENSMUST00000044359/ENSMUSG00000052331, intron 1 of 27)	19	54645340	54926387	281048	2	ENSMUSG00000052331	ENSMUST00000179030	protein_coding	63279	ENSMUST00000179030;ENSMUST00000180327;ENSMUST00000044359;ENSMUST00000178935;ENSMUST00000177679	ENSMUSG00000052331;ENSMUSG00000052331;ENSMUSG00000052331;ENSMUSG00000052331;ENSMUSG00000052331	0;0;0;0;0	Ankrd44	2.34506	3.06593	3.14819	14.387	5.64986e-07	8.52648e-07	5.08827e-06	1.74628	9.93504	15.1282
1	54864659	54866733	2075	*	Intron (ENSMUST00000044359/ENSMUSG00000052331, intron 1 of 27)	19	54645340	54926387	281048	2	ENSMUSG00000052331	ENSMUST00000179030	protein_coding	59654	ENSMUST00000179030;ENSMUST00000180327;ENSMUST00000044359;ENSMUST00000178935;ENSMUST00000177679	ENSMUSG00000052331;ENSMUSG00000052331;ENSMUSG00000052331;ENSMUSG00000052331;ENSMUSG00000052331	0;0;0;0;0	Ankrd44	0.351098	2.30741	3.83897	19.9203	2.23437e-09	5.70201e-09	3.40274e-08	1.88241	2.4448	9.10786
1	54925517	54927045	1529	*	Promoter	19	54645340	54926387	281048	2	ENSMUSG00000052331	ENSMUST00000179030	protein_coding	0	ENSMUST00000179030;ENSMUST00000180327;ENSMUST00000044359;ENSMUST00000178935	ENSMUSG00000052331;ENSMUSG00000052331;ENSMUSG00000052331;ENSMUSG00000052331	0;0;0;0	Ankrd44	0.00329089	1.48621	3.72451	10.2685	3.47195e-05	3.29374e-05	0.000196557	3.92949	3.50084	11.1092
1	55026918	55027870	953	*	Promoter	19	54985169	55027481	42313	2	ENSMUSG00000025982	ENSMUST00000027127	protein_coding	0	ENSMUST00000027127;ENSMUST00000187500;ENSMUST00000191303;ENSMUST00000189051	ENSMUSG00000025982;ENSMUSG00000025982;ENSMUSG00000025982;ENSMUSG00000025982	0;0;0;0	Sf3b1	-0.306279	0.508403	2.25243	1.01644	0.361884	0.0721088	0.430317	3.54718	2.06801	5.01365
1	55052145	55053279	1135	*	Promoter	19	55052770	55071953	19184	1	ENSMUSG00000025981	ENSMUST00000087617	protein_coding	0	ENSMUST00000087617;ENSMUST00000027125;ENSMUST00000185474;ENSMUST00000193614	ENSMUSG00000025981;ENSMUSG00000025981;ENSMUSG00000025981;ENSMUSG00000103030	0;0;0;0	Coq10b	0.333798	1.94262	3.54911	13.1312	1.98329e-06	2.62293e-06	1.56526e-05	3.50413	4.02155	13.1613
1	55087092	55088687	1596	*	Promoter	19	55083067	55088243	5177	2	ENSMUSG00000025980	ENSMUST00000127861	protein_coding	0	ENSMUST00000127861;ENSMUST00000144077;ENSMUST00000027123;ENSMUST00000075242;ENSMUST00000134628	ENSMUSG00000025980;ENSMUSG00000025980;ENSMUSG00000025980;ENSMUSG00000073676;ENSMUSG00000073676	0;0;0;0;0	Hspd1	0.764116	1.11146	3.32358	3.60364	0.0272253	0.00903669	0.0539274	3.2483	5.54455	7.11086
1	55130736	55131914	1179	*	Promoter	19	55131231	55153938	22708	1	ENSMUSG00000025979	ENSMUST00000159311	protein_coding	0	ENSMUST00000159311;ENSMUST00000162364;ENSMUST00000162930;ENSMUST00000027122;ENSMUST00000161122;ENSMUST00000162553;ENSMUST00000159743;ENSMUST00000160730	ENSMUSG00000025979;ENSMUSG00000025979;ENSMUSG00000025979;ENSMUSG00000025979;ENSMUSG00000025979;ENSMUSG00000025979;ENSMUSG00000025979;ENSMUSG00000089670	0;0;0;0;0;0;0;3439	Mob4	0.403134	1.23499	3.07945	4.49071	0.0112133	0.00440829	0.0263069	3.38493	4.20579	8.38724
1	55194288	55194685	398	*	3' UTR	19	55170159	55226782	56624	2	ENSMUSG00000025978	ENSMUST00000027121	protein_coding	32097	ENSMUST00000027121;ENSMUST00000132055	ENSMUSG00000025978;ENSMUSG00000025978	0;0	Rftn2	-1.19257	-0.523072	0.472935	0.395778	0.673157	0.120545	0.719366	3.21175	0.99036	2.58423
1	55219361	55219725	365	*	Intron (ENSMUST00000027121/ENSMUSG00000025978, intron 1 of 8)	19	55170159	55226782	56624	2	ENSMUSG00000025978	ENSMUST00000027121	protein_coding	7057	ENSMUST00000027121;ENSMUST00000132055;ENSMUST00000114428;ENSMUST00000141107	ENSMUSG00000025978;ENSMUSG00000025978;ENSMUSG00000025978;ENSMUSG00000025978	0;0;0;7057	Rftn2	-5.25659	-1.35486	-0.155392	1.99827	0.135571	0.0327448	0.195408	2.87971	0	1.21329
1	55258154	55258678	525	*	Intron (ENSMUST00000161810/ENSMUSG00000025977, intron 2 of 2)	19	55248658	55300178	51521	2	ENSMUSG00000025977	ENSMUST00000161810	nonsense_mediated_decay	41500	ENSMUST00000161810	ENSMUSG00000025977	0	Boll	-4.85407	-2.93221	-0.720999	3.68209	0.0359771	0.0112497	0.0671339	1.43377	0	0.0780482
1	55405317	55407547	2231	*	Promoter	19	55405921	55754285	348365	1	ENSMUSG00000038349	ENSMUST00000042986	protein_coding	0	ENSMUST00000042986	ENSMUSG00000038349	0	Plcl1	0.00858196	1.00738	3.38406	4.39965	0.0122823	0.00476079	0.0284105	2.75686	2.6272	5.35996
1	55441134	55442150	1017	*	Exon (ENSMUST00000193928/ENSMUSG00000102145, exon 1 of 1)	19	55405921	55754285	348365	1	ENSMUSG00000038349	ENSMUST00000042986	protein_coding	35213	ENSMUST00000042986;ENSMUST00000186507;ENSMUST00000193928	ENSMUSG00000038349;ENSMUSG00000100309;ENSMUSG00000102145	0;0;0	Plcl1	1.43096	-0.462586	1.0574	3.90123	0.0202178	0.00709473	0.0423386	1.70368	3.98817	1.1377
1	55500715	55501497	783	*	Intron (ENSMUST00000042986/ENSMUSG00000038349, intron 1 of 5)	19	55405921	55754285	348365	1	ENSMUSG00000038349	ENSMUST00000042986	protein_coding	94794	ENSMUST00000042986	ENSMUSG00000038349	0	Plcl1	0.657954	0.348339	2.11694	0.397991	0.671668	0.120324	0.718045	4.02718	5.82946	5.20845
1	55618334	55620965	2632	*	Intron (ENSMUST00000042986/ENSMUSG00000038349, intron 1 of 5)	19	55405921	55754285	348365	1	ENSMUSG00000038349	ENSMUST00000042986	protein_coding	212413	ENSMUST00000042986	ENSMUSG00000038349	0	Plcl1	0.643684	0.715889	2.65805	1.15929	0.313709	0.0639765	0.381787	1.48405	2.42013	2.29288
1	55622949	55623244	296	*	Intron (ENSMUST00000042986/ENSMUSG00000038349, intron 1 of 5)	19	55405921	55754285	348365	1	ENSMUSG00000038349	ENSMUST00000042986	protein_coding	217028	ENSMUST00000042986	ENSMUSG00000038349	0	Plcl1	-0.485688	-0.843524	0.480427	0.710633	0.491334	0.0923989	0.551401	5.56697	2.66326	2.37534
1	55688522	55689616	1095	*	Intron (ENSMUST00000042986/ENSMUSG00000038349, intron 1 of 5)	19	55405921	55754285	348365	1	ENSMUSG00000038349	ENSMUST00000042986	protein_coding	282601	ENSMUST00000042986	ENSMUSG00000038349	0	Plcl1	-1.67172	0.449171	1.40658	1.64283	0.193433	0.0434758	0.259446	1.64733	0.359966	2.25581
1	55703183	55703645	463	*	Intron (ENSMUST00000042986/ENSMUSG00000038349, intron 3 of 5)	19	55405921	55754285	348365	1	ENSMUSG00000038349	ENSMUST00000042986	protein_coding	297262	ENSMUST00000042986;ENSMUST00000187059	ENSMUSG00000038349;ENSMUSG00000038349	0;0	Plcl1	-4.85407	-0.494803	-0.0298212	1.1307	0.322809	0.065379	0.390156	1.62577	0	1.14903
1	55838123	55838381	259	*	Distal Intergenic	19	55931241	55972098	40858	1	ENSMUSG00000099950	ENSMUST00000189293	lincRNA	-92860	NA	NA	NA	9130227L01Rik	-4.85407	-1.25044	-0.338966	1.48482	0.237177	0.0511742	0.305388	2.90629	0	0.919167
1	55871917	55872461	545	*	Distal Intergenic	19	55931241	55972098	40858	1	ENSMUSG00000099950	ENSMUST00000189293	lincRNA	-58780	NA	NA	NA	9130227L01Rik	-1.4511	0.285459	1.1187	0.98499	0.373444	0.0739003	0.441008	2.76231	0.723235	3.3957
1	55888360	55889811	1452	*	Distal Intergenic	19	55931241	55972098	40858	1	ENSMUSG00000099950	ENSMUST00000189293	lincRNA	-41430	NA	NA	NA	9130227L01Rik	2.16079	2.1633	5.084	22.6023	1.52926e-10	4.98565e-10	2.97524e-09	6.56407	27.7492	28.812
1	55908015	55909828	1814	*	Distal Intergenic	19	55931241	55972098	40858	1	ENSMUSG00000099950	ENSMUST00000189293	lincRNA	-21413	NA	NA	NA	9130227L01Rik	1.05417	0.730264	2.30304	1.25595	0.284806	0.0592348	0.35349	1.57382	2.6705	2.58576
1	55951311	55951669	359	*	Intron (ENSMUST00000189293/ENSMUSG00000099950, intron 2 of 5)	19	55931241	55972098	40858	1	ENSMUSG00000099950	ENSMUST00000189293	lincRNA	20070	ENSMUST00000189293	ENSMUSG00000099950	0	9130227L01Rik	0.0866804	-1.35485	-0.0425437	1.64407	0.193194	0.0434324	0.259188	2.72956	2.19589	1.15033
1	55953217	55953992	776	*	Intron (ENSMUST00000189293/ENSMUSG00000099950, intron 2 of 5)	19	55931241	55972098	40858	1	ENSMUSG00000099950	ENSMUST00000189293	lincRNA	21976	ENSMUST00000189293	ENSMUSG00000099950	0	9130227L01Rik	2.64425	0.461997	1.42064	7.99895	0.000335869	0.000235443	0.00140503	1.64726	10.2403	2.34417
1	55962301	55962526	226	*	Intron (ENSMUST00000188040/ENSMUSG00000099950, intron 1 of 2)	19	55931241	55972098	40858	1	ENSMUSG00000099950	ENSMUST00000189293	lincRNA	31060	ENSMUST00000189293;ENSMUST00000188040;ENSMUST00000195320	ENSMUSG00000099950;ENSMUSG00000099950;ENSMUSG00000102491	0;0;-1545	9130227L01Rik	-0.878141	-0.71377	0.115356	0.383339	0.681582	0.121832	0.727045	4.33589	3.99408	1.61453
1	55964341	55965077	737	*	Intron (ENSMUST00000188040/ENSMUSG00000099950, intron 1 of 2)	19	55931241	55972098	40858	1	ENSMUSG00000099950	ENSMUST00000189293	lincRNA	33100	ENSMUST00000189293;ENSMUST00000188040;ENSMUST00000195320	ENSMUSG00000099950;ENSMUSG00000099950;ENSMUSG00000102491	0;0;-3585	9130227L01Rik	0.406082	-1.45658	0.580797	4.11362	0.0163492	0.0059579	0.0355544	2.94894	3.36406	0.769978
1	55989529	55989922	394	*	Distal Intergenic	19	55960914	55972328	11415	1	ENSMUSG00000099950	ENSMUST00000188040	lincRNA	28615	NA	NA	NA	9130227L01Rik	-0.878215	-2.88258	-0.490081	4.29133	0.0175304	0.0062936	0.0375577	2.66775	1.00041	0.250113
1	56080189	56080499	311	*	Distal Intergenic	19	56019023	56020137	1115	1	ENSMUSG00000100372	ENSMUST00000190280	lincRNA	61166	NA	NA	NA	1700003I22Rik	-4.29384	-1.91989	-0.733542	1.58382	0.2401	0.0515221	0.307464	1.68986	0	0.19763
1	56545532	56546023	492	*	Distal Intergenic	19	56531824	56533876	2053	1	ENSMUSG00000101332	ENSMUST00000187560	lincRNA	13708	NA	NA	NA	Gm28240	-0.475637	-2.93221	-0.638008	3.78791	0.0310061	0.0100553	0.0600062	1.52994	1.83468	0.0832832
1	56567623	56567995	373	*	Distal Intergenic	19	56531824	56533876	2053	1	ENSMUSG00000101332	ENSMUST00000187560	lincRNA	35799	NA	NA	NA	Gm28240	-4.85407	-4.85407	-0.870566	7.17171	0.00185149	0.000995005	0.0059378	2.01804	0	0
1	56610367	56610914	548	*	Distal Intergenic	19	56636044	56637435	1392	2	ENSMUSG00000045336	ENSMUST00000062085	protein_coding	26521	NA	NA	NA	Hsfy2	-1.19259	-2.34329	-0.246836	3.56099	0.029846	0.00974919	0.0581793	2.46251	0.719276	0.414181
1	56835654	56836051	398	*	Intron (ENSMUST00000042857/ENSMUSG00000038331, intron 8 of 9)	19	56793981	56972502	178522	2	ENSMUSG00000038331	ENSMUST00000042857	protein_coding	136451	ENSMUST00000042857;ENSMUST00000114415;ENSMUST00000177424	ENSMUSG00000038331;ENSMUSG00000038331;ENSMUSG00000038331	0;0;0	Satb2	-0.878215	-2.88258	-0.490081	4.29133	0.0175304	0.0062936	0.0375577	2.64094	0.99036	0.247599
1	56910082	56910933	852	*	Intron (ENSMUST00000042857/ENSMUSG00000038331, intron 2 of 9)	19	56793981	56972502	178522	2	ENSMUSG00000038331	ENSMUST00000042857	protein_coding	61569	ENSMUST00000042857;ENSMUST00000114415;ENSMUST00000177424	ENSMUSG00000038331;ENSMUSG00000038331;ENSMUSG00000038331	0;0;0	Satb2	-5.57094	-2.34332	-0.320653	4.21765	0.016545	0.00600491	0.0358349	1.50032	0	0.222875
1	56972161	56973536	1376	*	Promoter	19	56793981	56972502	178522	2	ENSMUSG00000038331	ENSMUST00000042857	protein_coding	0	ENSMUST00000177282;ENSMUST00000042857;ENSMUST00000114415;ENSMUST00000177424;ENSMUST00000176759;ENSMUST00000135238;ENSMUST00000187927;ENSMUST00000185204;ENSMUST00000195462;ENSMUST00000195287	ENSMUSG00000038331;ENSMUSG00000038331;ENSMUSG00000038331;ENSMUSG00000038331;ENSMUSG00000038331;ENSMUSG00000087022;ENSMUSG00000087022;ENSMUSG00000087022;ENSMUSG00000087022;ENSMUSG00000104310	0;0;0;0;-2321;0;0;0;0;0	Satb2	0.318964	-0.273561	1.96587	0.514333	0.5979	0.109144	0.651328	2.83867	2.5781	2.24938
1	56977732	56978324	593	*	Promoter	19	56969740	56978650	8911	2	ENSMUSG00000038331	ENSMUST00000177282	protein_coding	326	ENSMUST00000177282;ENSMUST00000135238;ENSMUST00000187927;ENSMUST00000185204;ENSMUST00000195462;ENSMUST00000195287	ENSMUSG00000038331;ENSMUSG00000087022;ENSMUSG00000087022;ENSMUSG00000087022;ENSMUSG00000087022;ENSMUSG00000104310	0;0;0;0;0;0	Satb2	-1.66932	-1.26659	0.385779	1.76975	0.170377	0.0391998	0.233929	3.1619	0.664693	1.06988
1	57096659	57097612	954	*	Distal Intergenic	19	57127340	57129400	2061	1	ENSMUSG00000099945	ENSMUST00000185283	lincRNA	-29728	NA	NA	NA	1700126A01Rik	-1.06214	-2.50374	0.205315	6.51271	0.00148461	0.000827833	0.00494018	2.44169	0.826338	0.362687
1	57189744	57189987	244	*	Distal Intergenic	19	57200645	57214993	14349	2	ENSMUSG00000101429	ENSMUST00000190488	lincRNA	25006	NA	NA	NA	BC055402	-5.25661	-2.53883	-0.49222	3.86456	0.0262477	0.0087653	0.0523079	4.59949	0	0.762279
1	57194471	57194857	387	*	Distal Intergenic	19	57200645	57214993	14349	2	ENSMUSG00000101429	ENSMUST00000190488	lincRNA	20136	NA	NA	NA	BC055402	-0.485688	-2.60128	-0.126363	5.37911	0.00461224	0.00212254	0.0126665	4.25794	2.03702	0.509273
1	57205416	57205800	385	*	Intron (ENSMUST00000190488/ENSMUSG00000101429, intron 5 of 6)	19	57200645	57214993	14349	2	ENSMUSG00000101429	ENSMUST00000190488	lincRNA	9193	ENSMUST00000190488	ENSMUSG00000101429	0	BC055402	-5.25661	-0.802537	0.0615007	1.54468	0.213382	0.047009	0.280531	2.915	0	1.35741
1	57208189	57209791	1603	*	Exon (ENSMUST00000190488/ENSMUSG00000101429, exon 4 of 7)	19	57200645	57214993	14349	2	ENSMUSG00000101429	ENSMUST00000190488	lincRNA	5202	ENSMUST00000190488	ENSMUSG00000101429	0	BC055402	0.255871	-2.01012	2.01458	14.5594	4.75515e-07	7.30134e-07	4.35715e-06	4.69575	5.13179	1.1545
1	57214437	57215250	814	*	Promoter	19	57200645	57214993	14349	2	ENSMUSG00000101429	ENSMUST00000190488	lincRNA	0	ENSMUST00000190488	ENSMUSG00000101429	0	BC055402	0.756572	0.212883	0.967517	0.263939	0.76802	0.134424	0.802189	1.65781	3.1863	1.75736
1	57218164	57219834	1671	*	Distal Intergenic	19	57200645	57214993	14349	2	ENSMUSG00000101429	ENSMUST00000190488	lincRNA	-3171	ENSMUST00000190488	ENSMUSG00000101429	0	BC055402	-0.112459	-0.624338	2.13208	1.08726	0.33714	0.0678958	0.405176	3.02547	3.03588	1.98679
1	57269645	57270372	728	*	Distal Intergenic	19	57291425	57292401	977	2	ENSMUSG00000101129	ENSMUST00000188353	processed_pseudogene	22029	NA	NA	NA	Gm5254	-5.57094	-0.864869	0.22426	1.93203	0.144855	0.0344811	0.20577	1.75587	0	0.812179
1	57377353	57378427	1075	*	Promoter	19	57377620	57385423	7804	1	ENSMUSG00000038323	ENSMUST00000042734	protein_coding	0	ENSMUST00000042734;ENSMUST00000185952;ENSMUST00000187255;ENSMUST00000181949	ENSMUSG00000038323;ENSMUSG00000038323;ENSMUSG00000038323;ENSMUSG00000097519	0;0;0;0	1700066M21Rik	-0.328375	0.408456	1.58426	0.50628	0.602734	0.109807	0.655284	1.88931	1.09999	2.77455
1	57406243	57407253	1011	*	Promoter	19	57406328	57417953	11626	1	ENSMUSG00000025971	ENSMUST00000027114	protein_coding	0	ENSMUST00000027114;ENSMUST00000185709;ENSMUST00000162686;ENSMUST00000079998;ENSMUST00000161780;ENSMUST00000097732;ENSMUST00000160118;ENSMUST00000160837;ENSMUST00000163039	ENSMUSG00000025971;ENSMUSG00000025971;ENSMUSG00000048495;ENSMUSG00000048495;ENSMUSG00000048495;ENSMUSG00000048495;ENSMUSG00000048495;ENSMUSG00000048495;ENSMUSG00000048495	0;0;0;0;0;0;0;0;-4721	Maip1	1.05542	1.09289	1.79281	1.43724	0.237584	0.0512477	0.305826	1.55949	2.33925	3.41292
1	57420875	57421519	645	*	Distal Intergenic	19	57422244	57422373	130	2	ENSMUSG00000077776	ENSMUST00000104588	snoRNA	854	ENSMUST00000027114;ENSMUST00000104588	ENSMUSG00000025971;ENSMUSG00000077776	0;854	Gm22371	-5.82892	-1.12262	0.303279	2.52349	0.0801809	0.0215394	0.128539	2.4444	0	1.32081
1	57497620	57498216	597	*	Distal Intergenic	19	57518523	57519412	890	2	ENSMUSG00000101826	ENSMUST00000188636	processed_pseudogene	21196	NA	NA	NA	Gm8581	-1.45055	-1.46954	0.190777	1.89758	0.149932	0.0354645	0.211638	2.64094	0.66024	1.01535
1	57510492	57511254	763	*	Distal Intergenic	19	57518523	57519412	890	2	ENSMUSG00000101826	ENSMUST00000188636	processed_pseudogene	8158	NA	NA	NA	Gm8581	0.332641	1.51318	1.83568	3.23085	0.0395248	0.0121642	0.072591	1.76862	1.54979	4.65518
1	57546859	57547234	376	*	Distal Intergenic	19	57561298	57564051	2754	2	ENSMUSG00000101151	ENSMUST00000186851	processed_pseudogene	16817	NA	NA	NA	Gm17929	-5.57092	-3.19691	-0.489693	6.14498	0.00305486	0.00150581	0.00898611	3.21036	0	0.341561
1	57564270	57564826	557	*	Promoter	19	57561298	57564051	2754	2	ENSMUSG00000101151	ENSMUST00000186851	processed_pseudogene	-219	ENSMUST00000186851	ENSMUSG00000101151	-219	Gm17929	0.486969	1.12443	0.990813	1.04939	0.350151	0.0700738	0.418173	1.3514	1.41531	3.32543
1	57581256	57582450	1195	*	Distal Intergenic	19	57561298	57564051	2754	2	ENSMUSG00000101151	ENSMUST00000186851	processed_pseudogene	-17205	NA	NA	NA	Gm17929	-2.55027	-1.60543	0.881921	4.46027	0.0115598	0.00452527	0.027005	2.82884	0.755365	0.921406
1	57595923	57596510	588	*	Distal Intergenic	19	57561298	57564051	2754	2	ENSMUSG00000101151	ENSMUST00000186851	processed_pseudogene	-31872	NA	NA	NA	Gm17929	-4.85407	-2.48005	-0.641472	2.97907	0.0652107	0.018257	0.10895	1.28015	0	0.218413
1	57608482	57608917	436	*	Distal Intergenic	19	57561298	57564051	2754	2	ENSMUSG00000101151	ENSMUST00000186851	processed_pseudogene	-44431	NA	NA	NA	Gm17929	0.657556	0.489896	0.871455	0.230349	0.794257	0.138445	0.826185	2.2475	2.71213	2.94329
1	57611168	57611571	404	*	Distal Intergenic	19	57561298	57564051	2754	2	ENSMUSG00000101151	ENSMUST00000186851	processed_pseudogene	-47117	NA	NA	NA	Gm17929	-4.29384	-3.03402	-0.874202	2.83346	0.0834047	0.0221445	0.13215	1.30086	0	0.142498
1	57727652	57728478	827	*	Distal Intergenic	19	57774162	57885768	111607	1	ENSMUSG00000038305	ENSMUST00000172287	protein_coding	-45684	NA	NA	NA	Spats2l	-5.25659	-2.53887	-0.50162	3.8713	0.0262477	0.0087653	0.0523079	1.27097	0	0.180066
1	57756510	57756800	291	*	Distal Intergenic	19	57774162	57885768	111607	1	ENSMUSG00000038305	ENSMUST00000172287	protein_coding	-17362	NA	NA	NA	Spats2l	-4.85407	-2.93221	-0.720999	3.68209	0.0359771	0.0112497	0.0671339	2.5867	0	0.140809
1	57786110	57786619	510	*	Intron (ENSMUST00000163239/ENSMUSG00000038305, intron 1 of 11)	19	57774162	57885768	111607	1	ENSMUSG00000038305	ENSMUST00000172287	protein_coding	11948	ENSMUST00000172287;ENSMUST00000168905;ENSMUST00000172068;ENSMUST00000163239;ENSMUST00000163922;ENSMUST00000167971;ENSMUST00000170139;ENSMUST00000171699;ENSMUST00000164302;ENSMUST00000167085;ENSMUST00000168016;ENSMUST00000165235;ENSMUST00000168895	ENSMUSG00000038305;ENSMUSG00000038305;ENSMUSG00000038305;ENSMUSG00000038305;ENSMUSG00000038305;ENSMUSG00000038305;ENSMUSG00000038305;ENSMUSG00000038305;ENSMUSG00000038305;ENSMUSG00000038305;ENSMUSG00000038305;ENSMUSG00000038305;ENSMUSG00000038305	0;0;0;0;0;0;0;0;0;0;0;0;0	Spats2l	-4.85407	-1.85892	-0.503864	2.12219	0.136058	0.0327448	0.195408	1.47594	0	0.463463
1	57906546	57907058	513	*	Intron (ENSMUST00000163239/ENSMUSG00000038305, intron 7 of 11)	19	57774365	57946964	172600	1	ENSMUSG00000038305	ENSMUST00000163239	protein_coding	132181	ENSMUST00000172068;ENSMUST00000163239;ENSMUST00000170139;ENSMUST00000171699;ENSMUST00000164302;ENSMUST00000167085;ENSMUST00000169772;ENSMUST00000164353;ENSMUST00000172128	ENSMUSG00000038305;ENSMUSG00000038305;ENSMUSG00000038305;ENSMUSG00000038305;ENSMUSG00000038305;ENSMUSG00000038305;ENSMUSG00000038305;ENSMUSG00000038305;ENSMUSG00000091283	0;0;0;0;0;0;0;0;10053	Spats2l	-1.66924	-1.79004	0.167126	3.01962	0.0488209	0.0144563	0.0862692	3.51622	1.75957	0.736031
1	57952600	57954229	1630	*	Distal Intergenic	19	57956720	57962102	5383	2	ENSMUSG00000054770	ENSMUST00000163006	retained_intron	7873	ENSMUST00000167085;ENSMUST00000163061;ENSMUST00000114410;ENSMUST00000164963;ENSMUST00000159826;ENSMUST00000161608;ENSMUST00000160614;ENSMUST00000163006	ENSMUSG00000038305;ENSMUSG00000054770;ENSMUSG00000054770;ENSMUSG00000054770;ENSMUSG00000054770;ENSMUSG00000054770;ENSMUSG00000054770;ENSMUSG00000054770	0;0;0;0;0;0;9218;7873	Kctd18	0.813032	0.510569	2.61076	0.876318	0.416314	0.080884	0.482684	2.49203	5.0154	3.71915
1	57969314	57970325	1012	*	Promoter	19	57955248	57970128	14881	2	ENSMUSG00000054770	ENSMUST00000114410	protein_coding	0	ENSMUST00000163061;ENSMUST00000114410;ENSMUST00000164963;ENSMUST00000162410;ENSMUST00000160130;ENSMUST00000068000;ENSMUST00000159826;ENSMUST00000161608	ENSMUSG00000054770;ENSMUSG00000054770;ENSMUSG00000054770;ENSMUSG00000054770;ENSMUSG00000054770;ENSMUSG00000054770;ENSMUSG00000054770;ENSMUSG00000054770	0;0;0;0;0;0;0;0	Kctd18	-0.308893	0.555011	1.67368	0.816596	0.441934	0.0847808	0.505939	2.00692	2.1734	2.79209
1	58020336	58020786	451	*	Intron (ENSMUST00000027202/ENSMUSG00000026039, intron 8 of 8)	19	57995971	58025899	29929	1	ENSMUSG00000026039	ENSMUST00000027202	protein_coding	24365	ENSMUST00000027202;ENSMUST00000190746;ENSMUST00000163061	ENSMUSG00000026039;ENSMUSG00000026039;ENSMUSG00000054770	0;-1930;0	Sgo2a	0.489295	0.469719	0.578972	0.153369	0.857813	0.147426	0.879783	1.66902	4.00293	2.52364
1	58096129	58096454	326	*	Intron (ENSMUST00000001027/ENSMUSG00000063558, intron 29 of 34)	19	58029931	58106413	76483	1	ENSMUSG00000063558	ENSMUST00000001027	protein_coding	66198	ENSMUST00000001027	ENSMUSG00000063558	0	Aox1	-4.29384	-2.37193	-0.797218	2.04504	0.162012	0.0375933	0.224342	1.61211	0	0.239438
1	58108191	58108709	519	*	Distal Intergenic	19	58113130	58115009	1880	1	ENSMUSG00000064294	ENSMUST00000161549	retained_intron	-4421	ENSMUST00000001027;ENSMUST00000161549;ENSMUST00000040999;ENSMUST00000159014;ENSMUST00000162011	ENSMUSG00000063558;ENSMUSG00000064294;ENSMUSG00000064294;ENSMUSG00000064294;ENSMUSG00000064294	0;-4421;0;-4429;-4477	Aox3	-5.25657	-1.22625	-0.124593	1.86476	0.154935	0.036419	0.217334	1.88808	0	0.648571
1	58153930	58154608	679	*	Intron (ENSMUST00000040999/ENSMUSG00000064294, intron 16 of 34)	19	58113136	58200698	87563	1	ENSMUSG00000064294	ENSMUST00000040999	protein_coding	40794	ENSMUST00000040999;ENSMUST00000158650	ENSMUSG00000064294;ENSMUSG00000089275	0;480	Aox3	-6.04771	-1.5935	0.228376	3.72069	0.024218	0.00824729	0.0492166	2.86625	0	0.966911
1	58156939	58157327	389	*	Intron (ENSMUST00000040999/ENSMUSG00000064294, intron 16 of 34)	19	58113136	58200698	87563	1	ENSMUSG00000064294	ENSMUST00000040999	protein_coding	43803	ENSMUST00000040999;ENSMUST00000158650	ENSMUSG00000064294;ENSMUSG00000089275	0;-1851	Aox3	-4.85407	-1.25024	-0.309299	1.47643	0.237177	0.0511742	0.305388	1.93504	0	1.0516
1	58206459	58207063	605	*	Distal Intergenic	19	58210397	58268597	58201	1	ENSMUSG00000038242	ENSMUST00000040442	protein_coding	-3334	ENSMUST00000040442;ENSMUST00000161833;ENSMUST00000159240;ENSMUST00000189059	ENSMUSG00000038242;ENSMUSG00000038242;ENSMUSG00000038242;ENSMUSG00000038242	0;0;-3388;-4155	Aox4	-5.57094	-2.57587	-0.376262	4.72793	0.0105649	0.00419042	0.0250068	2.11285	0	0.230611
1	58253457	58253843	387	*	Exon (ENSMUST00000040442/ENSMUSG00000038242, exon 23 of 35)	19	58210397	58268597	58201	1	ENSMUSG00000038242	ENSMUST00000040442	protein_coding	43060	ENSMUST00000040442;ENSMUST00000161833;ENSMUST00000161126	ENSMUSG00000038242;ENSMUSG00000038242;ENSMUSG00000089822	0;0;0	Aox4	-4.85409	-1.62628	-0.424983	1.84286	0.172452	0.0395096	0.235778	2.12897	0	0.932556
1	58271808	58272132	325	*	Intron (ENSMUST00000161126/ENSMUSG00000089822, intron 4 of 5)	19	58254117	58315656	61540	2	ENSMUSG00000089822	ENSMUST00000161126	antisense	43524	ENSMUST00000040442;ENSMUST00000161126	ENSMUSG00000038242;ENSMUSG00000089822	0;0	Gm15759	-4.85407	-2.13628	-0.565609	2.48325	0.0994857	0.0253968	0.151558	2.31609	0	0.664242
1	58283304	58283722	419	*	Exon (ENSMUST00000114366/ENSMUSG00000079554, exon 4 of 36)	19	58278326	58380259	101934	1	ENSMUSG00000079554	ENSMUST00000114366	protein_coding	4978	ENSMUST00000114366;ENSMUST00000161126	ENSMUSG00000079554;ENSMUSG00000089822	0;0	Aox2	-0.878215	-1.35499	-0.11553	1.1707	0.31015	0.0634637	0.378727	2.50858	0.940723	0.808603
1	58341649	58342109	461	*	Intron (ENSMUST00000114366/ENSMUSG00000079554, intron 26 of 35)	19	58278326	58380259	101934	1	ENSMUSG00000079554	ENSMUST00000114366	protein_coding	63323	ENSMUST00000114366	ENSMUSG00000079554	0	Aox2	0.0866804	-0.0371149	0.532165	0.00707454	0.99295	0.166671	0.994625	2.12562	1.71004	2.05827
1	58392290	58393422	1133	*	Promoter	19	58392898	58407353	14456	1	ENSMUSG00000051223	ENSMUST00000050552	protein_coding	0	ENSMUST00000050552;ENSMUST00000188898;ENSMUST00000188630;ENSMUST00000186949	ENSMUSG00000051223;ENSMUSG00000051223;ENSMUSG00000051223;ENSMUSG00000051223	0;0;0;-48	Bzw1	1.66468	1.54956	3.52647	7.08971	0.000833744	0.000512035	0.00305562	3.84852	11.2893	11.6085
1	58422932	58424475	1544	*	Promoter	19	58410189	58424066	13878	2	ENSMUSG00000026034	ENSMUST00000156931	retained_intron	0	ENSMUST00000156931;ENSMUST00000034868;ENSMUST00000148330;ENSMUST00000151338;ENSMUST00000129577;ENSMUST00000147258;ENSMUST00000135380;ENSMUST00000186552	ENSMUSG00000026034;ENSMUSG00000026034;ENSMUSG00000026034;ENSMUSG00000026034;ENSMUSG00000026034;ENSMUSG00000026034;ENSMUSG00000026034;ENSMUSG00000026034	0;0;0;0;0;0;-1674;-2534	Clk1	1.88394	1.95654	3.01936	7.35281	0.000640877	0.000408068	0.00243519	1.50866	5.07261	5.70596
1	58711179	58712746	1568	*	Promoter	19	58711508	58713886	2379	1	ENSMUSG00000026031	ENSMUST00000149874	processed_transcript	0	ENSMUST00000149874;ENSMUST00000140940;ENSMUST00000164900;ENSMUST00000156870;ENSMUST00000124567;ENSMUST00000097723;ENSMUST00000097722;ENSMUST00000114313;ENSMUST00000114309;ENSMUST00000123553;ENSMUST00000069333;ENSMUST00000189858	ENSMUSG00000026031;ENSMUSG00000026031;ENSMUSG00000026031;ENSMUSG00000026031;ENSMUSG00000026031;ENSMUSG00000026031;ENSMUSG00000026031;ENSMUSG00000026031;ENSMUSG00000026031;ENSMUSG00000026031;ENSMUSG00000026031;ENSMUSG00000026031	0;0;0;0;0;0;0;0;0;0;0;-1140	Cflar	2.3564	3.62765	4.19265	32.2807	9.58978e-15	7.32958e-14	4.374e-13	1.34068	6.00048	16.5083
1	58773866	58774472	607	*	Distal Intergenic	19	58785209	58785659	451	1	ENSMUSG00000100236	ENSMUST00000191399	processed_pseudogene	-10737	NA	NA	NA	Gm3841	-5.25659	-0.629505	0.171986	1.4829	0.226981	0.0493688	0.294614	1.73162	0	1.27129
1	58779006	58779834	829	*	Distal Intergenic	19	58785209	58785659	451	1	ENSMUSG00000100236	ENSMUST00000191399	processed_pseudogene	-5375	NA	NA	NA	Gm3841	0.292829	0.180787	1.29973	0.0526996	0.948665	0.160455	0.957535	2.34763	4.35542	2.31123
1	58972928	58974431	1504	*	Promoter	19	58973522	58981475	7954	1	ENSMUSG00000026027	ENSMUST00000123965	retained_intron	0	ENSMUST00000123965;ENSMUST00000147637;ENSMUST00000114296;ENSMUST00000123301;ENSMUST00000153990;ENSMUST00000027185;ENSMUST00000027186;ENSMUST00000173719;ENSMUST00000173590	ENSMUSG00000026027;ENSMUSG00000026027;ENSMUSG00000026027;ENSMUSG00000026027;ENSMUSG00000026027;ENSMUSG00000026027;ENSMUSG00000026028;ENSMUSG00000026028;ENSMUSG00000026028	0;0;0;0;0;0;0;0;0	Stradb	1.21297	1.4556	3.613	6.42284	0.0016242	0.000893348	0.00533115	3.30501	7.45617	9.29363
1	59070748	59071895	1148	*	Promoter	19	59070988	59071118	131	1	ENSMUSG00000077616	ENSMUST00000104428	snoRNA	0	ENSMUST00000097080;ENSMUST00000238601;ENSMUST00000238949;ENSMUST00000149784;ENSMUST00000104428	ENSMUSG00000072295;ENSMUSG00000072295;ENSMUSG00000072295;ENSMUSG00000072295;ENSMUSG00000077616	0;0;0;0;0	Gm25502	0.346752	1.17297	1.58426	1.75334	0.173196	0.0396529	0.236633	1.11348	1.47299	2.59914
1	59119699	59120535	837	*	Promoter	19	59109090	59120408	11319	2	ENSMUSG00000038079	ENSMUST00000186395	protein_coding	0	ENSMUST00000186395;ENSMUST00000186794;ENSMUST00000190014;ENSMUST00000094917;ENSMUST00000087475;ENSMUST00000186820;ENSMUST00000114275;ENSMUST00000078874;ENSMUST00000066374;ENSMUST00000188494;ENSMUST00000191200;ENSMUST00000186477;ENSMUST00000187825;ENSMUST00000189096;ENSMUST00000180570	ENSMUSG00000038079;ENSMUSG00000038079;ENSMUSG00000038079;ENSMUSG00000038079;ENSMUSG00000038079;ENSMUSG00000038079;ENSMUSG00000079550;ENSMUSG00000079550;ENSMUSG00000079550;ENSMUSG00000079550;ENSMUSG00000079550;ENSMUSG00000079550;ENSMUSG00000079550;ENSMUSG00000097573;ENSMUSG00000097573	0;0;0;0;0;-3741;0;0;0;0;0;0;0;0;0	Tmem237	1.48826	1.71692	2.80447	5.35859	0.00470788	0.0021584	0.0128805	2.95309	8.08118	9.11146
1	59161334	59162110	777	*	Promoter	19	59120935	59161636	40702	2	ENSMUSG00000079550	ENSMUST00000078874	protein_coding	0	ENSMUST00000027178;ENSMUST00000163058;ENSMUST00000114275;ENSMUST00000078874;ENSMUST00000066374;ENSMUST00000186790;ENSMUST00000188494;ENSMUST00000191200;ENSMUST00000186477;ENSMUST00000188408;ENSMUST00000190598	ENSMUSG00000026024;ENSMUSG00000026024;ENSMUSG00000079550;ENSMUSG00000079550;ENSMUSG00000079550;ENSMUSG00000079550;ENSMUSG00000079550;ENSMUSG00000079550;ENSMUSG00000079550;ENSMUSG00000099563;ENSMUSG00000101586	0;0;0;0;0;0;0;0;0;5727;0	Mpp4	2.0809	3.22611	4.37475	30.7802	4.29894e-14	2.87436e-13	1.7153e-12	3.87506	16.756	37.024
1	59162806	59164770	1965	*	Promoter	19	59120935	59163389	42455	2	ENSMUSG00000079550	ENSMUST00000114275	protein_coding	0	ENSMUST00000027178;ENSMUST00000163058;ENSMUST00000114275;ENSMUST00000078874;ENSMUST00000066374;ENSMUST00000186790;ENSMUST00000188494;ENSMUST00000191200;ENSMUST00000186477;ENSMUST00000190598	ENSMUSG00000026024;ENSMUSG00000026024;ENSMUSG00000079550;ENSMUSG00000079550;ENSMUSG00000079550;ENSMUSG00000079550;ENSMUSG00000079550;ENSMUSG00000079550;ENSMUSG00000079550;ENSMUSG00000101586	0;0;0;0;0;0;0;0;0;0	Mpp4	2.87799	2.83642	5.3865	37.0253	8.34833e-17	9.70484e-16	5.79147e-15	3.78752	28.3983	27.1083
1	59172250	59173969	1720	*	Exon (ENSMUST00000027178/ENSMUSG00000026024, exon 27 of 34)	19	59162926	59237231	74306	2	ENSMUSG00000026024	ENSMUST00000027178	protein_coding	63262	ENSMUST00000027178;ENSMUST00000163058;ENSMUST00000190598	ENSMUSG00000026024;ENSMUSG00000026024;ENSMUSG00000101586	0;0;0	Als2	2.2908	2.63524	3.41704	13.5693	1.27972e-06	1.77196e-06	1.05744e-05	1.18082	5.24104	7.39821
1	59236790	59238214	1425	*	Promoter	19	59162926	59237231	74306	2	ENSMUSG00000026024	ENSMUST00000027178	protein_coding	0	ENSMUST00000027178;ENSMUST00000159166;ENSMUST00000160945;ENSMUST00000163058	ENSMUSG00000026024;ENSMUSG00000026024;ENSMUSG00000026024;ENSMUSG00000026024	0;0;0;0	Als2	1.53342	2.78439	3.46617	17.0286	4.02618e-08	7.86648e-08	4.69441e-07	1.42527	4.11318	10.0217
1	59325390	59326488	1099	*	Intron (ENSMUST00000114248/ENSMUSG00000026023, intron 10 of 13)	19	59256906	59352993	96088	1	ENSMUSG00000026023	ENSMUST00000160662	protein_coding	68484	ENSMUST00000160662;ENSMUST00000114248;ENSMUST00000162906	ENSMUSG00000026023;ENSMUSG00000026023;ENSMUSG00000026023	0;0;0	Cdk15	-0.894259	-1.18993	0.606997	1.63454	0.195043	0.0437919	0.261333	1.97759	1.6427	0.807459
1	59332458	59333014	557	*	Intron (ENSMUST00000114248/ENSMUSG00000026023, intron 12 of 13)	19	59256906	59352993	96088	1	ENSMUSG00000026023	ENSMUST00000160662	protein_coding	75552	ENSMUST00000160662;ENSMUST00000114248;ENSMUST00000162906	ENSMUSG00000026023;ENSMUSG00000026023;ENSMUSG00000026023	0;0;0	Cdk15	-1.85366	0.996204	1.95294	4.23984	0.0144105	0.00541359	0.0323062	3.39074	0.707654	6.96824
1	59340758	59341619	862	*	Intron (ENSMUST00000114248/ENSMUSG00000026023, intron 12 of 13)	19	59256906	59352993	96088	1	ENSMUSG00000026023	ENSMUST00000160662	protein_coding	83852	ENSMUST00000160662;ENSMUST00000114248;ENSMUST00000162906	ENSMUSG00000026023;ENSMUSG00000026023;ENSMUSG00000026023	0;0;0	Cdk15	-0.651722	0.49627	1.89989	1.1586	0.313925	0.0640054	0.381959	3.04842	1.3718	4.26942
1	59394660	59396186	1527	*	Distal Intergenic	19	59378930	59392299	13370	1	ENSMUSG00000099922	ENSMUST00000187523	lincRNA	15730	ENSMUST00000187523	ENSMUSG00000099922	0	Gm29016	0.774022	0.0997782	1.74134	0.557035	0.572906	0.105261	0.628156	1.72085	3.39705	1.97682
1	59400070	59400446	377	*	Distal Intergenic	19	59378930	59392299	13370	1	ENSMUSG00000099922	ENSMUST00000187523	lincRNA	21140	NA	NA	NA	Gm29016	-0.70529	-0.678829	0.716134	0.520451	0.594253	0.108556	0.647819	4.78468	2.09105	2.6799
1	59422376	59423474	1099	*	Distal Intergenic	19	59447865	59449502	1638	2	ENSMUSG00000104502	ENSMUST00000195013	TEC	26028	NA	NA	NA	Gm37737	0.470934	0.0400517	2.3417	0.300534	0.740423	0.130551	0.779078	3.90282	5.79598	4.2362
1	59424263	59425800	1538	*	Distal Intergenic	19	59447865	59449502	1638	2	ENSMUSG00000104502	ENSMUST00000195013	TEC	23702	NA	NA	NA	Gm37737	1.9841	1.93171	3.14473	7.86675	0.000383337	0.000262868	0.00156869	1.66226	6.19187	6.42206
1	59426960	59427602	643	*	Distal Intergenic	19	59447865	59449502	1638	2	ENSMUSG00000104502	ENSMUST00000195013	TEC	21900	NA	NA	NA	Gm37737	0.751346	0.568395	1.19276	0.363401	0.695308	0.123818	0.738895	2.09869	3.24285	2.82827
1	59435959	59436397	439	*	Distal Intergenic	19	59447865	59449502	1638	2	ENSMUSG00000104502	ENSMUST00000195013	TEC	13105	NA	NA	NA	Gm37737	1.06875	-0.71354	0.292592	2.0444	0.129459	0.0315644	0.188364	2.39429	3.59146	1.30518
1	59450204	59451307	1104	*	Promoter	19	59447865	59449502	1638	2	ENSMUSG00000104502	ENSMUST00000195013	TEC	-702	ENSMUST00000195013	ENSMUSG00000104502	-702	Gm37737	-0.707278	-0.169021	1.04373	0.175912	0.838692	0.144728	0.863681	1.6339	0.714064	1.63613
1	59474066	59474462	397	*	Distal Intergenic	19	59482424	59486955	4532	1	ENSMUSG00000041075	ENSMUST00000114246	protein_coding	-7962	NA	NA	NA	Fzd7	-4.85407	-1.85888	-0.498976	2.12024	0.136058	0.0327448	0.195408	1.89604	0	0.538243
1	59482112	59484179	2068	*	Promoter	19	59482424	59486955	4532	1	ENSMUSG00000041075	ENSMUST00000114246	protein_coding	0	ENSMUST00000114246;ENSMUST00000180778	ENSMUSG00000041075;ENSMUSG00000097819	0;8426	Fzd7	-0.0139025	0.242313	2.27116	0.174264	0.840075	0.144935	0.864914	1.88879	1.82599	2.2106
1	59519257	59519620	364	*	Intron (ENSMUST00000114243/ENSMUSG00000047361, intron 1 of 19)	19	59516264	59634509	118246	1	ENSMUSG00000047361	ENSMUST00000114243	protein_coding	2993	ENSMUST00000114243;ENSMUST00000186434	ENSMUSG00000047361;ENSMUSG00000047361	0;0	Gm973	0.0845894	0.69145	0.254236	0.326266	0.721613	0.12777	0.762483	1.44381	2.47984	1.64575
1	59591653	59593251	1599	*	Intron (ENSMUST00000114243/ENSMUSG00000047361, intron 12 of 19)	19	59586558	59670792	84235	2	ENSMUSG00000026021	ENSMUST00000191158	processed_transcript	77541	ENSMUST00000191158;ENSMUST00000114243;ENSMUST00000212835	ENSMUSG00000026021;ENSMUSG00000047361;ENSMUSG00000047361	0;0;0	Sumo1	0.699919	0.297921	2.6154	0.613316	0.541553	0.100368	0.598954	2.86902	4.0871	3.51646
1	59601471	59601870	400	*	Intron (ENSMUST00000114243/ENSMUSG00000047361, intron 12 of 19)	19	59586558	59670792	84235	2	ENSMUSG00000026021	ENSMUST00000191158	processed_transcript	68922	ENSMUST00000191158;ENSMUST00000114243;ENSMUST00000212835;ENSMUST00000187454;ENSMUST00000185753	ENSMUSG00000026021;ENSMUSG00000047361;ENSMUSG00000047361;ENSMUSG00000047361;ENSMUSG00000047361	0;0;0;-4912;-4946	Sumo1	-5.25659	-1.10804	-0.0641008	1.7483	0.174071	0.0398176	0.237616	2.62773	0	1.28427
1	59762288	59764191	1904	*	Promoter	19	59763400	59879014	115615	1	ENSMUSG00000067336	ENSMUST00000087435	protein_coding	0	ENSMUST00000087435	ENSMUSG00000067336	0	Bmpr2	0.999266	2.07723	3.90587	14.6165	4.49121e-07	6.93723e-07	4.13986e-06	2.33466	4.58759	10.3787
1	59912461	59913937	1477	*	Promoter	19	59913006	59985346	72341	1	ENSMUSG00000041040	ENSMUST00000036540	protein_coding	0	ENSMUST00000036540	ENSMUSG00000041040	0	Fam117b	-0.0114162	1.21161	3.25756	5.8405	0.00290763	0.00144852	0.00864418	3.16342	2.40181	7.646
1	59928443	59928793	351	*	Intron (ENSMUST00000036540/ENSMUSG00000041040, intron 1 of 7)	19	59913006	59985346	72341	1	ENSMUSG00000041040	ENSMUST00000036540	protein_coding	15437	ENSMUST00000036540;ENSMUST00000191628	ENSMUSG00000041040;ENSMUSG00000103696	0;-895	Fam117b	0.0845341	-3.03407	-0.792597	3.46526	0.0456489	0.0136559	0.0814929	1.49728	1.12297	0.0583694
1	60097658	60098802	1145	*	Promoter	19	60098247	60151032	52786	1	ENSMUSG00000026017	ENSMUST00000130075	nonsense_mediated_decay	0	ENSMUST00000130075;ENSMUST00000150008;ENSMUST00000124986;ENSMUST00000191232;ENSMUST00000117438;ENSMUST00000122038;ENSMUST00000141417;ENSMUST00000143342;ENSMUST00000027173;ENSMUST00000133767	ENSMUSG00000026017;ENSMUSG00000026017;ENSMUSG00000026017;ENSMUSG00000026017;ENSMUSG00000026019;ENSMUSG00000026019;ENSMUSG00000026019;ENSMUSG00000026019;ENSMUSG00000026019;ENSMUSG00000026019	0;0;0;-2444;0;0;0;0;0;0	Carf	1.06608	1.80262	2.82595	6.32682	0.00178789	0.000970189	0.0057897	2.09655	3.98643	7.22414
1	60180022	60181185	1164	*	Promoter	19	60180599	60338328	157730	1	ENSMUSG00000073664	ENSMUST00000160834	protein_coding	0	ENSMUST00000160834;ENSMUST00000187195	ENSMUSG00000073664;ENSMUSG00000073664	0;0	Nbeal1	0.870621	2.38441	3.82168	18.3773	1.04517e-08	2.32233e-08	1.38587e-07	3.0382	5.81095	16.2561
1	60409010	60410678	1669	*	Promoter	19	60409619	60481158	71540	1	ENSMUSG00000026782	ENSMUST00000052332	protein_coding	0	ENSMUST00000052332;ENSMUST00000188594;ENSMUST00000188618;ENSMUST00000189980;ENSMUST00000191493;ENSMUST00000189082;ENSMUST00000187709;ENSMUST00000189649	ENSMUSG00000026782;ENSMUSG00000026782;ENSMUSG00000026782;ENSMUSG00000026782;ENSMUSG00000026782;ENSMUSG00000026782;ENSMUSG00000026782;ENSMUSG00000026782	0;0;0;0;0;0;0;0	Abi2	1.72288	2.04174	3.73923	11.3766	1.14639e-05	1.24086e-05	7.40494e-05	2.42563	7.19138	9.63621
1	60565328	60567155	1828	*	Promoter	19	60525688	60567104	41417	2	ENSMUSG00000026014	ENSMUST00000142258	protein_coding	0	ENSMUST00000142258;ENSMUST00000140485;ENSMUST00000090293;ENSMUST00000027168	ENSMUSG00000026014;ENSMUSG00000026014;ENSMUSG00000026014;ENSMUSG00000026014	0;0;0;0	Raph1	1.46545	2.34391	4.51198	21.1181	6.74549e-10	1.93052e-09	1.15206e-08	3.48146	8.63159	16.754
1	60569422	60570267	846	*	Distal Intergenic	19	60525688	60567104	41417	2	ENSMUSG00000026014	ENSMUST00000142258	protein_coding	-2318	ENSMUST00000142258;ENSMUST00000140485;ENSMUST00000090293;ENSMUST00000027168	ENSMUSG00000026014;ENSMUSG00000026014;ENSMUSG00000026014;ENSMUSG00000026014	0;0;0;0	Raph1	1.50181	3.22808	3.46639	21.3805	5.18891e-10	1.51862e-09	9.06254e-09	1.94778	6.13156	17.3674
1	60841021	60841356	336	*	Distal Intergenic	19	60809116	60809942	827	1	ENSMUSG00000083355	ENSMUST00000122024	processed_pseudogene	31905	NA	NA	NA	Gm11581	-4.29384	-1.06615	-0.516259	0.949455	0.410522	0.0799434	0.477071	1.56413	0	0.764446
1	60936062	60936805	744	*	Distal Intergenic	19	60948230	60948465	236	2	ENSMUSG00000080800	ENSMUST00000121041	processed_pseudogene	11660	NA	NA	NA	Gm11582	0.0808183	0.865422	1.57012	1.14849	0.317117	0.0644529	0.38463	2.02347	1.58937	3.85873
1	61001791	61002430	640	*	Distal Intergenic	19	60989479	60991963	2485	1	ENSMUSG00000102561	ENSMUST00000193733	TEC	12312	ENSMUST00000102827	ENSMUSG00000026009	23864	Gm37039	-1.56274	-1.35939	1.47938	3.88853	0.0204761	0.0071707	0.0427919	7.52303	1.84764	2.60977
1	61182807	61183052	246	*	Distal Intergenic	19	61196541	61197242	702	2	ENSMUSG00000080785	ENSMUST00000120063	processed_pseudogene	14190	NA	NA	NA	Gm11591	1.62252	-1.91989	-0.496672	4.98378	0.00918312	0.00374305	0.022337	2.13637	6.87393	0.249849
1	61220995	61221846	852	*	Distal Intergenic	19	61196541	61197242	702	2	ENSMUSG00000080785	ENSMUST00000120063	processed_pseudogene	-23753	NA	NA	NA	Gm11591	1.4632	0.838522	1.65815	1.42275	0.241053	0.0517055	0.308558	1.85052	3.70106	3.32735
1	61228925	61230130	1206	*	Distal Intergenic	19	61196541	61197242	702	2	ENSMUSG00000080785	ENSMUST00000120063	processed_pseudogene	-31683	NA	NA	NA	Gm11591	2.47365	1.42275	3.97496	15.1244	2.70266e-07	4.40984e-07	2.63162e-06	4.6755	25.1862	12.4866
1	61233596	61234755	1160	*	Distal Intergenic	19	61196541	61197242	702	2	ENSMUSG00000080785	ENSMUST00000120063	processed_pseudogene	-36354	NA	NA	NA	Gm11591	2.16308	0.73395	2.62333	7.33166	0.000654572	0.000415671	0.00248056	2.84107	11.4649	4.40201
1	61262537	61263286	750	*	Distal Intergenic	19	61265291	61271514	6224	2	ENSMUSG00000100893	ENSMUST00000186533	lincRNA	8228	ENSMUST00000186533	ENSMUSG00000100893	0	Gm28083	-0.485669	-1.37478	0.265511	1.81721	0.16248	0.0376806	0.224863	2.10219	1.0511	0.786091
1	61268601	61268952	352	*	Intron (ENSMUST00000186533/ENSMUSG00000100893, intron 1 of 1)	19	61265291	61271514	6224	2	ENSMUSG00000100893	ENSMUST00000186533	lincRNA	2562	ENSMUST00000186533	ENSMUSG00000100893	0	Gm28083	2.46346	0.412426	0.7328	4.53801	0.0106952	0.00423203	0.0252551	2.13844	13.292	2.3938
1	61279555	61279949	395	*	Distal Intergenic	19	61265291	61271514	6224	2	ENSMUSG00000100893	ENSMUST00000186533	lincRNA	-8041	NA	NA	NA	Gm28083	1.06229	-1.85887	-0.287614	4.19497	0.0164836	0.00599947	0.0358025	1.90564	4.28098	0.616621
1	61293360	61293856	497	*	Distal Intergenic	19	61301909	61307746	5838	1	ENSMUSG00000085248	ENSMUST00000128274	lincRNA	-8053	NA	NA	NA	Gm11587	0.0871523	-1.25298	0.639558	2.54897	0.0781635	0.0210908	0.125862	4.22975	3.17234	1.42917
1	61300532	61302202	1671	*	Promoter	19	61301909	61307746	5838	1	ENSMUSG00000085248	ENSMUST00000128274	lincRNA	0	ENSMUST00000128274	ENSMUSG00000085248	0	Gm11587	1.2381	0.192823	2.629	2.76449	0.0630097	0.017825	0.106372	2.7454	6.54354	2.95457
1	61320380	61320919	540	*	Distal Intergenic	19	61301909	61307746	5838	1	ENSMUSG00000085248	ENSMUST00000128274	lincRNA	18471	NA	NA	NA	Gm11587	-0.878196	-1.82858	-0.243044	2.00852	0.137747	0.033022	0.197062	1.81465	0.729932	0.595596
1	61373432	61374539	1108	*	Distal Intergenic	19	61378432	61395904	17473	1	ENSMUSG00000085447	ENSMUST00000141000	lincRNA	-3893	ENSMUST00000141000	ENSMUSG00000085447	0	9530026F06Rik	-0.779288	-0.856747	1.14609	1.08219	0.338852	0.0681923	0.406945	2.5124	1.06723	1.43692
1	61375036	61375541	506	*	Distal Intergenic	19	61378432	61395904	17473	1	ENSMUSG00000085447	ENSMUST00000141000	lincRNA	-2891	ENSMUST00000141000	ENSMUSG00000085447	0	9530026F06Rik	-0.48565	-1.5712	0.176766	2.31831	0.0984407	0.0252873	0.150905	2.97522	1.55796	0.878553
1	61381539	61381916	378	*	Intron (ENSMUST00000141000/ENSMUSG00000085447, intron 3 of 4)	19	61378432	61395904	17473	1	ENSMUSG00000085447	ENSMUST00000141000	lincRNA	3107	ENSMUST00000141000	ENSMUSG00000085447	0	9530026F06Rik	-0.475637	-2.93221	-0.638008	3.78791	0.0310061	0.0100553	0.0600062	1.99135	2.38799	0.1084
1	61386495	61386750	256	*	Intron (ENSMUST00000141000/ENSMUSG00000085447, intron 3 of 4)	19	61378432	61395904	17473	1	ENSMUSG00000085447	ENSMUST00000141000	lincRNA	8063	ENSMUST00000141000	ENSMUSG00000085447	0	9530026F06Rik	0.0845341	-1.91989	-0.651334	1.72228	0.206925	0.045843	0.273573	2.05292	1.5397	0.24009
1	61397403	61398124	722	*	Distal Intergenic	19	61378432	61395904	17473	1	ENSMUSG00000085447	ENSMUST00000141000	lincRNA	18971	ENSMUST00000141000	ENSMUSG00000085447	0	9530026F06Rik	-1.85917	-3.51989	-0.169947	9.25988	9.51866e-05	7.95665e-05	0.000474821	2.91162	1.25022	0.164864
1	61407295	61407849	555	*	Distal Intergenic	19	61378432	61395904	17473	1	ENSMUSG00000085447	ENSMUST00000141000	lincRNA	28863	NA	NA	NA	9530026F06Rik	-5.57096	-2.57588	-0.373734	4.72572	0.0105649	0.00419042	0.0250068	2.43146	0	0.305229
1	61464778	61465510	733	*	Intron (ENSMUST00000141758/ENSMUSG00000086408, intron 2 of 2)	19	61440101	61469475	29375	1	ENSMUSG00000086408	ENSMUST00000141758	lincRNA	24677	ENSMUST00000141758;ENSMUST00000158921	ENSMUSG00000086408;ENSMUSG00000089546	0;-4931	Gm11588	-5.57094	-1.54054	-0.054096	2.68469	0.0682434	0.0189146	0.112875	1.7439	0	0.632111
1	61531489	61531810	322	*	Distal Intergenic	19	61545882	61546163	282	1	ENSMUSG00000102168	ENSMUST00000194422	TEC	-14072	NA	NA	NA	Gm36943	0.0874563	-0.843418	0.529555	1.01887	0.361004	0.0719608	0.429434	4.67534	5.25151	2.3915
1	61539109	61540587	1479	*	Distal Intergenic	19	61545882	61546163	282	1	ENSMUSG00000102168	ENSMUST00000194422	TEC	-5295	NA	NA	NA	Gm36943	-0.775148	-1.8395	0.66558	4.68954	0.00919139	0.00374538	0.022351	1.88217	1.14333	0.49296
1	61559426	61560009	584	*	Distal Intergenic	19	61548122	61548511	390	1	ENSMUSG00000100381	ENSMUST00000185262	processed_pseudogene	11304	NA	NA	NA	Gm28094	-4.85407	-2.93216	-0.712011	3.67586	0.0359771	0.0112497	0.0671339	1.28892	0	0.133659
1	61575032	61575440	409	*	Distal Intergenic	19	61548122	61548511	390	1	ENSMUSG00000100381	ENSMUST00000185262	processed_pseudogene	26910	NA	NA	NA	Gm28094	-4.85407	-3.5943	-0.793593	4.76245	0.0143859	0.00540639	0.0322632	1.84041	0	0.0500921
1	61615476	61615991	516	*	Distal Intergenic	19	61616943	61621149	4207	2	ENSMUSG00000086009	ENSMUST00000128588	lincRNA	5158	ENSMUST00000128588	ENSMUSG00000086009	5158	4930587A21Rik	-5.57092	-2.57579	-0.36813	4.72054	0.0105649	0.00419042	0.0250068	2.33933	0	0.34225
1	61683539	61684502	964	*	Intron (ENSMUST00000046673/ENSMUSG00000052062, intron 1 of 21)	19	61638824	62078259	439436	1	ENSMUSG00000052062	ENSMUST00000138768	processed_transcript	44715	ENSMUST00000138768;ENSMUST00000075374;ENSMUST00000129030;ENSMUST00000188325;ENSMUST00000046673;ENSMUST00000094906;ENSMUST00000193022	ENSMUSG00000052062;ENSMUSG00000052062;ENSMUSG00000052062;ENSMUSG00000052062;ENSMUSG00000052062;ENSMUSG00000052062;ENSMUSG00000104402	0;0;0;0;0;0;6290	Pard3b	-6.04502	0.422329	1.35849	3.48647	0.0306098	0.00996329	0.059457	1.79735	0	2.35511
1	61901754	61902147	394	*	Intron (ENSMUST00000046673/ENSMUSG00000052062, intron 2 of 21)	19	61638824	62078259	439436	1	ENSMUSG00000052062	ENSMUST00000138768	processed_transcript	262930	ENSMUST00000138768;ENSMUST00000075374;ENSMUST00000188325;ENSMUST00000046673;ENSMUST00000094906	ENSMUSG00000052062;ENSMUSG00000052062;ENSMUSG00000052062;ENSMUSG00000052062;ENSMUSG00000052062	0;0;0;0;0	Pard3b	-5.8289	-1.46977	0.104414	3.03851	0.0479074	0.0142289	0.0849122	3.82096	0	1.01033
1	61925692	61925993	302	*	Intron (ENSMUST00000046673/ENSMUSG00000052062, intron 2 of 21)	19	61638824	62078259	439436	1	ENSMUSG00000052062	ENSMUST00000138768	processed_transcript	286868	ENSMUST00000138768;ENSMUST00000075374;ENSMUST00000188325;ENSMUST00000046673;ENSMUST00000094906	ENSMUSG00000052062;ENSMUSG00000052062;ENSMUSG00000052062;ENSMUSG00000052062;ENSMUSG00000052062	0;0;0;0;0	Pard3b	-0.22758	-1.81059	-0.0385929	2.76775	0.0628044	0.0177773	0.106088	4.2327	5.97789	1.07787
1	61997429	61998833	1405	*	Intron (ENSMUST00000046673/ENSMUSG00000052062, intron 2 of 21)	19	61638824	62078259	439436	1	ENSMUSG00000052062	ENSMUST00000138768	processed_transcript	358605	ENSMUST00000138768;ENSMUST00000075374;ENSMUST00000188325;ENSMUST00000046673;ENSMUST00000094906	ENSMUSG00000052062;ENSMUSG00000052062;ENSMUSG00000052062;ENSMUSG00000052062;ENSMUSG00000052062	0;0;0;0;0	Pard3b	-1.21243	-2.95199	0.180755	8.99605	0.000123924	9.99234e-05	0.000596304	1.81961	0.561086	0.217102
1	62128533	62129032	500	*	Intron (ENSMUST00000046673/ENSMUSG00000052062, intron 4 of 21)	19	61638824	62642284	1003461	1	ENSMUSG00000052062	ENSMUST00000075374	protein_coding	489709	ENSMUST00000075374;ENSMUST00000188325;ENSMUST00000046673;ENSMUST00000094906;ENSMUST00000127498	ENSMUSG00000052062;ENSMUSG00000052062;ENSMUSG00000052062;ENSMUSG00000052062;ENSMUSG00000085019	0;0;0;0;7077	Pard3b	-0.878196	-1.49627	-0.163619	1.40427	0.245547	0.0524934	0.31326	1.95982	0.788326	0.576869
1	62215081	62215374	294	*	Intron (ENSMUST00000046673/ENSMUSG00000052062, intron 11 of 21)	19	61638824	62642284	1003461	1	ENSMUSG00000052062	ENSMUST00000075374	protein_coding	576257	ENSMUST00000075374;ENSMUST00000046673;ENSMUST00000094906	ENSMUSG00000052062;ENSMUSG00000052062;ENSMUSG00000052062	0;0;0	Pard3b	-4.29384	-0.263331	-0.212469	0.809425	0.447883	0.0856126	0.510902	1.78757	0	1.72659
1	62373446	62373783	338	*	Intron (ENSMUST00000046673/ENSMUSG00000052062, intron 17 of 21)	19	61638824	62642284	1003461	1	ENSMUSG00000052062	ENSMUST00000075374	protein_coding	734622	ENSMUST00000075374;ENSMUST00000046673;ENSMUST00000094906	ENSMUSG00000052062;ENSMUSG00000052062;ENSMUSG00000052062	0;0;0	Pard3b	-4.85407	-2.48005	-0.641472	2.97907	0.0652107	0.018257	0.10895	2.22701	0	0.379961
1	62429813	62430098	286	*	Intron (ENSMUST00000046673/ENSMUSG00000052062, intron 17 of 21)	19	61638824	62642284	1003461	1	ENSMUSG00000052062	ENSMUST00000075374	protein_coding	790989	ENSMUST00000075374;ENSMUST00000046673;ENSMUST00000094906	ENSMUSG00000052062;ENSMUSG00000052062;ENSMUSG00000052062	0;0;0	Pard3b	-4.85409	-1.62635	-0.437687	1.84728	0.172452	0.0395096	0.235778	2.88081	0	0.923261
1	62490664	62491064	401	*	Intron (ENSMUST00000046673/ENSMUSG00000052062, intron 19 of 21)	19	61638824	62642284	1003461	1	ENSMUSG00000052062	ENSMUST00000075374	protein_coding	851840	ENSMUST00000075374;ENSMUST00000046673;ENSMUST00000094906;ENSMUST00000147177	ENSMUSG00000052062;ENSMUSG00000052062;ENSMUSG00000052062;ENSMUSG00000085400	0;0;0;0	Pard3b	0.0845341	-1.57607	-0.568529	1.24134	0.315686	0.0642287	0.383292	1.31059	0.98295	0.38931
1	62580822	62581358	537	*	Intron (ENSMUST00000046673/ENSMUSG00000052062, intron 20 of 21)	19	61638824	62642284	1003461	1	ENSMUSG00000052062	ENSMUST00000075374	protein_coding	941998	ENSMUST00000075374;ENSMUST00000046673;ENSMUST00000094906	ENSMUSG00000052062;ENSMUSG00000052062;ENSMUSG00000052062	0;0;0	Pard3b	-1.85919	-2.80963	-0.0170377	6.74967	0.0011714	0.000680617	0.00406165	3.64958	0.73401	0.52987
1	62621501	62621877	377	*	Intron (ENSMUST00000046673/ENSMUSG00000052062, intron 21 of 21)	19	61638824	62642284	1003461	1	ENSMUSG00000052062	ENSMUST00000075374	protein_coding	982677	ENSMUST00000075374;ENSMUST00000046673;ENSMUST00000094906	ENSMUSG00000052062;ENSMUSG00000052062;ENSMUSG00000052062	0;0;0	Pard3b	-4.85409	-3.59432	-0.793035	4.76198	0.0143859	0.00540639	0.0322632	2.18544	0	0.0543439
1	62647855	62649220	1366	*	Distal Intergenic	19	62656695	62657788	1094	2	ENSMUSG00000081950	ENSMUST00000119592	processed_pseudogene	8568	NA	NA	NA	Gm11600	-0.311371	0.797799	1.85466	1.55432	0.211333	0.0466396	0.278327	1.53894	1.61016	2.63542
1	62678475	62679634	1160	*	Distal Intergenic	19	62660839	62661716	878	1	ENSMUSG00000084333	ENSMUST00000118720	processed_pseudogene	17636	NA	NA	NA	Gm11599	-1.85923	-1.25191	0.556238	1.99503	0.136011	0.0327448	0.195408	1.81223	0.339796	0.837031
1	62705724	62707148	1425	*	Intron (ENSMUST00000027112/ENSMUSG00000025969, intron 1 of 15)	19	62703285	62739932	36648	1	ENSMUSG00000025969	ENSMUST00000126344	retained_intron	2439	ENSMUST00000126344;ENSMUST00000102822;ENSMUST00000075144;ENSMUST00000027112;ENSMUST00000114155;ENSMUST00000063594;ENSMUST00000114157	ENSMUSG00000025969;ENSMUSG00000025969;ENSMUSG00000025969;ENSMUSG00000025969;ENSMUSG00000025969;ENSMUSG00000025969;ENSMUSG00000025969	0;0;0;0;0;0;0	Nrp2	1.59941	0.476763	2.4339	3.43285	0.0322958	0.0104072	0.0621058	2.37226	8.54731	3.325
1	62716548	62718375	1828	*	Promoter	19	62714723	62718073	3351	2	ENSMUSG00000100811	ENSMUST00000189205	antisense	0	ENSMUST00000126344;ENSMUST00000102822;ENSMUST00000075144;ENSMUST00000027112;ENSMUST00000114155;ENSMUST00000063594;ENSMUST00000114157;ENSMUST00000189205	ENSMUSG00000025969;ENSMUSG00000025969;ENSMUSG00000025969;ENSMUSG00000025969;ENSMUSG00000025969;ENSMUSG00000025969;ENSMUSG00000025969;ENSMUSG00000100811	0;0;0;0;0;0;0;0	Gm29083	0.213625	0.394249	1.99228	0.277198	0.757905	0.133032	0.793882	1.56177	1.8501	1.95879
1	62728105	62729208	1104	*	Intron (ENSMUST00000027112/ENSMUSG00000025969, intron 2 of 15)	19	62703285	62739932	36648	1	ENSMUSG00000025969	ENSMUST00000126344	retained_intron	24820	ENSMUST00000126344;ENSMUST00000102822;ENSMUST00000075144;ENSMUST00000027112;ENSMUST00000114155;ENSMUST00000063594;ENSMUST00000114157	ENSMUSG00000025969;ENSMUSG00000025969;ENSMUSG00000025969;ENSMUSG00000025969;ENSMUSG00000025969;ENSMUSG00000025969;ENSMUSG00000025969	0;0;0;0;0;0;0	Nrp2	-0.891217	-0.674625	0.881685	0.597723	0.550063	0.101658	0.606656	1.7752	1.17466	1.21798
1	62743136	62743981	846	*	Intron (ENSMUST00000027112/ENSMUSG00000025969, intron 3 of 15)	19	62703285	62818695	115411	1	ENSMUSG00000025969	ENSMUST00000102822	protein_coding	39851	ENSMUST00000126344;ENSMUST00000102822;ENSMUST00000075144;ENSMUST00000027112;ENSMUST00000114155;ENSMUST00000063594;ENSMUST00000114157	ENSMUSG00000025969;ENSMUSG00000025969;ENSMUSG00000025969;ENSMUSG00000025969;ENSMUSG00000025969;ENSMUSG00000025969;ENSMUSG00000025969	0;0;0;0;0;0;0	Nrp2	-1.19628	0.691736	1.20178	1.507	0.221575	0.048438	0.289059	1.5951	0.465914	2.45714
1	62750457	62751646	1190	*	Intron (ENSMUST00000027112/ENSMUSG00000025969, intron 7 of 15)	19	62703285	62818695	115411	1	ENSMUSG00000025969	ENSMUST00000102822	protein_coding	47172	ENSMUST00000102822;ENSMUST00000075144;ENSMUST00000027112;ENSMUST00000114155;ENSMUST00000063594;ENSMUST00000114157	ENSMUSG00000025969;ENSMUSG00000025969;ENSMUSG00000025969;ENSMUSG00000025969;ENSMUSG00000025969;ENSMUSG00000025969	0;0;0;0;0;0	Nrp2	1.07595	1.59292	2.34806	3.83987	0.0214973	0.00747448	0.0446048	1.51582	3.17323	4.43902
1	62753944	62755004	1061	*	Intron (ENSMUST00000027112/ENSMUSG00000025969, intron 7 of 15)	19	62703285	62818695	115411	1	ENSMUSG00000025969	ENSMUST00000102822	protein_coding	50659	ENSMUST00000102822;ENSMUST00000075144;ENSMUST00000027112;ENSMUST00000114155;ENSMUST00000063594;ENSMUST00000114157	ENSMUSG00000025969;ENSMUSG00000025969;ENSMUSG00000025969;ENSMUSG00000025969;ENSMUSG00000025969;ENSMUSG00000025969	0;0;0;0;0;0	Nrp2	1.5141	-0.0109635	2.70692	6.26266	0.00190635	0.00101976	0.00608554	4.68496	13.3854	4.50555
1	62759998	62760601	604	*	Intron (ENSMUST00000027112/ENSMUSG00000025969, intron 7 of 15)	19	62703285	62818695	115411	1	ENSMUSG00000025969	ENSMUST00000102822	protein_coding	56713	ENSMUST00000102822;ENSMUST00000075144;ENSMUST00000027112;ENSMUST00000114155;ENSMUST00000063594;ENSMUST00000114157	ENSMUSG00000025969;ENSMUSG00000025969;ENSMUSG00000025969;ENSMUSG00000025969;ENSMUSG00000025969;ENSMUSG00000025969	0;0;0;0;0;0	Nrp2	-1.45055	-1.28582	0.250865	1.53626	0.215187	0.0473119	0.282339	2.61033	0.652588	0.960552
1	62787283	62788477	1195	*	Intron (ENSMUST00000027112/ENSMUSG00000025969, intron 15 of 15)	19	62703285	62818695	115411	1	ENSMUSG00000025969	ENSMUST00000102822	protein_coding	83998	ENSMUST00000102822;ENSMUST00000075144;ENSMUST00000027112;ENSMUST00000114155;ENSMUST00000063594;ENSMUST00000114157	ENSMUSG00000025969;ENSMUSG00000025969;ENSMUSG00000025969;ENSMUSG00000025969;ENSMUSG00000025969;ENSMUSG00000025969	0;0;0;0;0;0	Nrp2	-1.85949	-1.12893	0.632432	1.7271	0.1778	0.0405131	0.241766	1.81872	0.329844	0.939895
1	62822811	62823437	627	*	Intron (ENSMUST00000189802/ENSMUSG00000100426, intron 1 of 1)	19	62821355	62832370	11016	2	ENSMUSG00000100426	ENSMUST00000189802	lincRNA	8933	ENSMUST00000102822;ENSMUST00000075144;ENSMUST00000063594;ENSMUST00000114157;ENSMUST00000189802	ENSMUSG00000025969;ENSMUSG00000025969;ENSMUSG00000025969;ENSMUSG00000025969;ENSMUSG00000100426	0;0;0;0;0	Gm4208	-0.230607	-1.32925	0.846335	2.72686	0.0654254	0.0183076	0.109253	4.07744	3.3256	1.70224
1	62827707	62828431	725	*	Intron (ENSMUST00000189802/ENSMUSG00000100426, intron 1 of 1)	19	62821355	62832370	11016	2	ENSMUSG00000100426	ENSMUST00000189802	lincRNA	3939	ENSMUST00000189802	ENSMUSG00000100426	0	Gm4208	-1.86147	-0.371764	1.02425	0.901682	0.405887	0.0793109	0.473296	2.89957	0.543673	2.26548
1	62889984	62890473	490	*	Distal Intergenic	19	62821355	62832370	11016	2	ENSMUSG00000100426	ENSMUST00000189802	lincRNA	-57614	NA	NA	NA	Gm4208	-5.57092	-2.8531	-0.415314	5.33744	0.00609702	0.00267269	0.0159496	2.46346	0	0.394275
1	62911233	62911758	526	*	Distal Intergenic	19	62821355	62832370	11016	2	ENSMUSG00000100426	ENSMUST00000189802	lincRNA	-78863	NA	NA	NA	Gm4208	-5.57092	-2.85321	-0.432922	5.35519	0.00609702	0.00267269	0.0159496	2.29486	0	0.226297
1	62951119	62951720	602	*	Distal Intergenic	19	63025742	63025846	105	1	ENSMUSG00000104991	ENSMUST00000199516	miRNA	-74022	NA	NA	NA	Gm44468	-1.66992	-0.575536	0.770274	0.779193	0.458777	0.087295	0.520943	2.99638	0.654756	2.11593
1	62957045	62957386	342	*	Distal Intergenic	19	63025742	63025846	105	1	ENSMUSG00000104991	ENSMUST00000199516	miRNA	-68356	ENSMUST00000133236	ENSMUSG00000040865	0	Gm44468	0.0845894	-1.29871	-0.505979	0.893991	0.431736	0.0832421	0.496756	1.53669	2.63936	0.516378
1	62968215	62968441	227	*	Intron (ENSMUST00000133236/ENSMUSG00000040865, intron 11 of 12)	19	62958418	63091929	133512	2	ENSMUSG00000040865	ENSMUST00000133236	nonsense_mediated_decay	123488	ENSMUST00000133236	ENSMUSG00000040865	0	Ino80d	-4.29384	-0.86591	-0.450592	0.864708	0.440108	0.0844835	0.504164	2.31518	0	1.25348
1	63030861	63031841	981	*	Intron (ENSMUST00000133236/ENSMUSG00000040865, intron 9 of 12)	19	62958418	63091929	133512	2	ENSMUSG00000040865	ENSMUST00000133236	nonsense_mediated_decay	60088	ENSMUST00000133236;ENSMUST00000158328	ENSMUSG00000040865;ENSMUSG00000088953	0;-865	Ino80d	-1.66932	-1.59353	0.268949	2.50883	0.081365	0.0217897	0.130032	1.91132	0.401797	0.66191
1	63113966	63115090	1125	*	Promoter	19	63047801	63114667	66867	2	ENSMUSG00000040865	ENSMUST00000097718	protein_coding	0	ENSMUST00000097718;ENSMUST00000137511;ENSMUST00000165066;ENSMUST00000172416;ENSMUST00000153992;ENSMUST00000186436;ENSMUST00000186786;ENSMUST00000138611;ENSMUST00000188602;ENSMUST00000185480	ENSMUSG00000040865;ENSMUSG00000040865;ENSMUSG00000040865;ENSMUSG00000040865;ENSMUSG00000040865;ENSMUSG00000084799;ENSMUSG00000084799;ENSMUSG00000084799;ENSMUSG00000084799;ENSMUSG00000101599	0;0;0;0;0;0;0;0;0;-2028	Ino80d	0.979743	1.49471	3.33344	6.0169	0.00243744	0.00124715	0.00744251	3.73722	7.0635	10.4438
1	63204386	63204959	574	*	Intron (ENSMUST00000050536/ENSMUSG00000046856, intron 2 of 2)	19	63182691	63214543	31853	2	ENSMUSG00000046856	ENSMUST00000050536	protein_coding	9584	ENSMUST00000050536;ENSMUST00000187533;ENSMUST00000141027;ENSMUST00000189722	ENSMUSG00000046856;ENSMUSG00000046856;ENSMUSG00000086730;ENSMUSG00000086730	0;9264;0;0	Gpr1	0.596009	-1.42065	0.522864	4.12128	0.0162245	0.00591833	0.0353183	3.26656	4.31936	1.33183
1	63307748	63308086	339	*	Exon (ENSMUST00000029025/ENSMUSG00000027520, exon 3 of 3)	19	63273265	63314576	41312	1	ENSMUSG00000027520	ENSMUST00000239483	protein_coding	34483	ENSMUST00000239483;ENSMUST00000114132;ENSMUST00000029025	ENSMUSG00000027520;ENSMUSG00000027520;ENSMUSG00000027520	0;0;0	Zdbf2	-4.29384	-3.03407	-0.883313	2.8386	0.0834047	0.0221445	0.13215	1.55029	0	0.0604356
1	63439432	63439838	407	*	Distal Intergenic	19	63445891	63573217	127327	1	ENSMUSG00000025964	ENSMUST00000182642	retained_intron	-6053	NA	NA	NA	Adam23	-4.85407	-1.85894	-0.507775	2.12374	0.136058	0.0327448	0.195408	1.84946	0	0.433909
1	63459901	63460265	365	*	Intron (ENSMUST00000087374/ENSMUSG00000025964, intron 2 of 25)	19	63445891	63573217	127327	1	ENSMUSG00000025964	ENSMUST00000182642	retained_intron	14010	ENSMUST00000182642;ENSMUST00000087374;ENSMUST00000114101;ENSMUST00000146403;ENSMUST00000114103;ENSMUST00000114107	ENSMUSG00000025964;ENSMUSG00000025964;ENSMUSG00000025964;ENSMUSG00000025964;ENSMUSG00000025964;ENSMUSG00000025964	0;0;0;0;0;0	Adam23	-4.29384	-1.29869	-0.578101	1.08078	0.36713	0.0728239	0.434584	1.43985	0	0.647579
1	63463476	63463877	402	*	Intron (ENSMUST00000087374/ENSMUSG00000025964, intron 2 of 25)	19	63445891	63573217	127327	1	ENSMUSG00000025964	ENSMUST00000182642	retained_intron	17585	ENSMUST00000182642;ENSMUST00000087374;ENSMUST00000114101;ENSMUST00000146403;ENSMUST00000114103;ENSMUST00000114107	ENSMUSG00000025964;ENSMUSG00000025964;ENSMUSG00000025964;ENSMUSG00000025964;ENSMUSG00000025964;ENSMUSG00000025964	0;0;0;0;0;0	Adam23	-4.29384	-3.03407	-0.883313	2.8386	0.0834047	0.0221445	0.13215	1.30733	0	0.0509643
1	63658081	63658556	476	*	Intron (ENSMUST00000090313/ENSMUSG00000069085, intron 10 of 14)	19	63622851	63686927	64077	2	ENSMUSG00000069085	ENSMUST00000090313	protein_coding	28371	ENSMUST00000090313	ENSMUSG00000069085	0	Dytn	-4.85407	-1.85888	-0.498976	2.12024	0.136058	0.0327448	0.195408	1.58136	0	0.448913
1	63668065	63668418	354	*	Intron (ENSMUST00000090313/ENSMUSG00000069085, intron 6 of 14)	19	63622851	63686927	64077	2	ENSMUSG00000069085	ENSMUST00000090313	protein_coding	18509	ENSMUST00000090313;ENSMUST00000126954;ENSMUST00000120763	ENSMUSG00000069085;ENSMUSG00000069085;ENSMUSG00000083066	0;0;-3050	Dytn	-1.19259	-0.198133	0.597322	0.336928	0.71396	0.1266	0.755502	3.81203	1.11346	2.49603
1	63670286	63671047	762	*	Intron (ENSMUST00000090313/ENSMUSG00000069085, intron 6 of 14)	19	63622851	63686927	64077	2	ENSMUSG00000069085	ENSMUST00000090313	protein_coding	15880	ENSMUST00000090313;ENSMUST00000126954;ENSMUST00000120763	ENSMUSG00000069085;ENSMUSG00000069085;ENSMUSG00000083066	0;0;-421	Dytn	-1.19251	-1.21151	0.1507	1.15571	0.314834	0.06415	0.382822	1.67753	1.18459	0.844152
1	63724340	63724851	512	*	Intron (ENSMUST00000114094/ENSMUSG00000025963, intron 2 of 10)	19	63698819	63730318	31500	2	ENSMUSG00000025963	ENSMUST00000114094	protein_coding	5467	ENSMUST00000114094	ENSMUSG00000025963	0	Mdh1b	-4.85407	-0.823671	-0.169937	1.20735	0.298991	0.0617112	0.368268	1.47017	0	0.846592
1	63899861	63900444	584	*	Distal Intergenic	19	63917848	63935932	18085	1	ENSMUSG00000082373	ENSMUST00000120486	unitary_pseudogene	-17404	NA	NA	NA	Gm13754	-1.66928	-2.28729	0.0148297	4.42693	0.0119517	0.0046548	0.0277781	2.96685	0.674937	0.608559
1	63920103	63920490	388	*	Intron (ENSMUST00000120486/ENSMUSG00000082373, intron 1 of 8)	19	63917848	63935932	18085	1	ENSMUSG00000082373	ENSMUST00000120486	unitary_pseudogene	2255	ENSMUST00000120486	ENSMUSG00000082373	0	Gm13754	-4.85407	-1.09389	-0.304289	1.3692	0.263029	0.055423	0.330743	1.94002	0	0.475229
1	63932566	63933273	708	*	Intron (ENSMUST00000120486/ENSMUSG00000082373, intron 7 of 8)	19	63917848	63935932	18085	1	ENSMUSG00000082373	ENSMUST00000120486	unitary_pseudogene	14718	ENSMUST00000120486	ENSMUSG00000082373	0	Gm13754	0.0873629	-0.664757	0.585229	0.6687	0.512375	0.0956999	0.5711	2.32743	1.67018	0.975141
1	64078279	64079585	1307	*	Promoter	19	64078654	64090782	12129	1	ENSMUSG00000086836	ENSMUST00000149820	antisense	0	ENSMUST00000135075;ENSMUST00000114086;ENSMUST00000055001;ENSMUST00000149820	ENSMUSG00000025959;ENSMUSG00000025959;ENSMUSG00000025959;ENSMUSG00000086836	0;0;0;0	Gm13748	1.18762	0.277366	3.40443	3.48717	0.0305884	0.00995728	0.0594212	6.14045	13.0646	7.17929
1	64120024	64120471	448	*	Intron (ENSMUST00000055001/ENSMUSG00000025959, intron 2 of 3)	19	64079103	64122282	43180	2	ENSMUSG00000025959	ENSMUST00000135075	protein_coding	1811	ENSMUST00000135075;ENSMUST00000114086;ENSMUST00000055001	ENSMUSG00000025959;ENSMUSG00000025959;ENSMUSG00000025959	0;0;0	Klf7	-2.02711	0.0155195	1.40251	1.36399	0.255641	0.0542446	0.323711	5.0406	0.879828	5.46411
1	64121027	64122586	1560	*	Promoter	19	64079103	64122282	43180	2	ENSMUSG00000025959	ENSMUST00000135075	protein_coding	0	ENSMUST00000135075;ENSMUST00000114086;ENSMUST00000055001	ENSMUSG00000025959;ENSMUSG00000025959;ENSMUSG00000025959	0;0;0	Klf7	0.490014	0.716156	4.34474	2.53661	0.0791354	0.0213113	0.127178	8.81349	12.429	14.3217
1	64226005	64226937	933	*	Intron (ENSMUST00000190863/ENSMUSG00000101895, intron 1 of 1)	19	64185991	64303043	117053	2	ENSMUSG00000101895	ENSMUST00000190863	lincRNA	76106	ENSMUST00000190863	ENSMUSG00000101895	0	Gm28981	-0.407341	-0.50085	1.67953	0.447734	0.639075	0.115371	0.688488	4.0956	2.65736	2.70684
1	64234022	64234463	442	*	Intron (ENSMUST00000190863/ENSMUSG00000101895, intron 1 of 1)	19	64185991	64303043	117053	2	ENSMUSG00000101895	ENSMUST00000190863	lincRNA	68580	ENSMUST00000190863	ENSMUSG00000101895	0	Gm28981	0.48924	-2.13624	-0.412449	3.39378	0.0389875	0.0120316	0.0717999	1.70301	2.93399	0.437093
1	64255632	64256257	626	*	Intron (ENSMUST00000190863/ENSMUSG00000101895, intron 1 of 1)	19	64185991	64303043	117053	2	ENSMUSG00000101895	ENSMUST00000190863	lincRNA	46786	ENSMUST00000190863	ENSMUSG00000101895	0	Gm28981	1.2932	-0.842496	0.699102	4.26189	0.0140963	0.00534787	0.031914	2.51859	4.40757	1.39634
1	64320089	64320496	408	*	Distal Intergenic	19	64185991	64303043	117053	2	ENSMUSG00000101895	ENSMUST00000190863	lincRNA	-17046	NA	NA	NA	Gm28981	-0.475637	-1.4262	-0.324989	1.10916	0.340353	0.0683759	0.40804	1.84493	2.2124	0.533276
1	64341476	64342003	528	*	Distal Intergenic	19	64185991	64303043	117053	2	ENSMUSG00000101895	ENSMUST00000190863	lincRNA	-38433	NA	NA	NA	Gm28981	-4.85407	-1.62633	-0.438253	1.84745	0.172452	0.0395096	0.235778	1.42562	0	0.5001
1	64381096	64381931	836	*	Distal Intergenic	19	64396334	64396403	70	1	ENSMUSG00000093228	ENSMUST00000175487	miRNA	-14403	NA	NA	NA	Gm25748	0.82241	-1.3564	1.18883	6.78039	0.00113596	0.000662831	0.00395552	3.85701	7.14787	1.3906
1	64402488	64402865	378	*	Distal Intergenic	19	64396334	64396403	70	1	ENSMUSG00000093228	ENSMUST00000175487	miRNA	6154	NA	NA	NA	Gm25748	-4.85407	-3.5943	-0.793593	4.76245	0.0143859	0.00540639	0.0322632	1.99135	0	0.0542002
1	64422286	64422644	359	*	Distal Intergenic	19	64396334	64396403	70	1	ENSMUSG00000093228	ENSMUST00000175487	miRNA	25952	NA	NA	NA	Gm25748	-4.85409	-3.59426	-0.783951	4.75367	0.0143859	0.00540639	0.0322632	2.29502	0	0.16036
1	64444698	64446471	1774	*	Distal Intergenic	19	64454359	64454577	219	2	ENSMUSG00000099658	ENSMUST00000187877	processed_pseudogene	8106	NA	NA	NA	Gm28980	-0.26362	-0.367642	2.08171	0.293053	0.745983	0.131401	0.784148	2.50575	2.1286	2.08637
1	64532000	64533708	1709	*	Promoter	19	64532645	64597695	65051	1	ENSMUSG00000025958	ENSMUST00000185594	protein_coding	0	ENSMUST00000185594;ENSMUST00000171164;ENSMUST00000188855;ENSMUST00000187811;ENSMUST00000049932;ENSMUST00000087366;ENSMUST00000186335;ENSMUST00000190876;ENSMUST00000190348	ENSMUSG00000025958;ENSMUSG00000025958;ENSMUSG00000025958;ENSMUSG00000025958;ENSMUSG00000025958;ENSMUSG00000025958;ENSMUSG00000025958;ENSMUSG00000025958;ENSMUSG00000025958	0;0;0;0;0;0;0;0;0	Creb1	0.780946	1.85544	4.24978	14.8355	3.60781e-07	5.71007e-07	3.40754e-06	3.8391	6.26424	14.443
1	64616660	64618080	1421	*	Promoter	19	64606473	64617242	10770	2	ENSMUSG00000025956	ENSMUST00000114079	protein_coding	0	ENSMUST00000114079;ENSMUST00000161264;ENSMUST00000053469;ENSMUST00000162806;ENSMUST00000186895	ENSMUSG00000025956;ENSMUSG00000025956;ENSMUSG00000025956;ENSMUSG00000025956;ENSMUSG00000101832	0;0;0;-1029;0	Mettl21a	0.468288	1.56739	3.42096	8.09984	0.000303639	0.000215689	0.00128715	3.06853	4.48261	9.18927
1	64656711	64657019	309	*	Distal Intergenic	19	64649935	64652756	2822	1	ENSMUSG00000100437	ENSMUST00000189284	lincRNA	6776	ENSMUST00000189284	ENSMUSG00000100437	6776	Gm29152	0.0845894	0.160196	0.00670652	0.0127987	0.987283	0.165845	0.989696	1.7008	2.92123	1.76469
1	64690414	64692107	1694	*	Promoter	19	64690455	64725644	35190	1	ENSMUSG00000070871	ENSMUST00000114077	protein_coding	0	ENSMUST00000114077;ENSMUST00000187170;ENSMUST00000187638;ENSMUST00000094898;ENSMUST00000150749;ENSMUST00000186325;ENSMUST00000122813	ENSMUSG00000070871;ENSMUSG00000070871;ENSMUSG00000070871;ENSMUSG00000070871;ENSMUSG00000087213;ENSMUSG00000087213;ENSMUSG00000087213	0;0;0;0;0;0;0	Ccnyl1	1.20992	2.11957	3.33433	10.7471	2.15142e-05	2.16629e-05	0.000129276	1.68531	3.99289	7.31755
1	64720719	64721305	587	*	Intron (ENSMUST00000094898/ENSMUSG00000070871, intron 8 of 9)	19	64690455	64725644	35190	1	ENSMUSG00000070871	ENSMUST00000114077	protein_coding	30264	ENSMUST00000114077;ENSMUST00000187170;ENSMUST00000094898	ENSMUSG00000070871;ENSMUSG00000070871;ENSMUSG00000070871	0;0;0	Ccnyl1	1.06252	0.655065	0.697155	0.426986	0.652473	0.117385	0.700509	1.28233	2.88073	1.90131
1	64732172	64732444	273	*	3' UTR	19	64730558	64737751	7194	2	ENSMUSG00000045005	ENSMUST00000063982	protein_coding	5307	ENSMUST00000063982;ENSMUST00000116133;ENSMUST00000194323	ENSMUSG00000045005;ENSMUSG00000045005;ENSMUSG00000102140	0;0;0	Fzd5	-4.85409	0.657712	0.599542	2.18734	0.112216	0.0280932	0.167649	3.01799	0	4.1409
1	64735016	64736567	1552	*	Promoter	19	64736240	64740607	4368	1	ENSMUSG00000102140	ENSMUST00000194323	TEC	0	ENSMUST00000063982;ENSMUST00000116133;ENSMUST00000194323	ENSMUSG00000045005;ENSMUSG00000045005;ENSMUSG00000102140	0;0;0	Gm38058	0.523706	1.7559	3.71882	11.3152	1.21907e-05	1.31151e-05	7.82655e-05	3.19401	4.28455	10.6448
1	64737152	64739173	2022	*	Promoter	19	64730558	64737751	7194	2	ENSMUSG00000045005	ENSMUST00000063982	protein_coding	0	ENSMUST00000063982;ENSMUST00000116133;ENSMUST00000194323	ENSMUSG00000045005;ENSMUSG00000045005;ENSMUSG00000102140	0;0;0	Fzd5	1.91514	2.5714	5.05907	28.7017	3.43463e-13	1.90942e-12	1.13947e-11	3.7579	13.4879	22.6711
1	64747465	64747971	507	*	Distal Intergenic	19	64730558	64737751	7194	2	ENSMUSG00000045005	ENSMUST00000063982	protein_coding	-9714	NA	NA	NA	Fzd5	-0.475692	0.25292	0.360155	0.177293	0.837534	0.144576	0.862776	1.48467	0.777442	1.32133
1	64791306	64791681	376	*	3' UTR	19	64785983	64956824	170842	2	ENSMUSG00000051344	ENSMUST00000139649	nonsense_mediated_decay	165143	ENSMUST00000139649;ENSMUST00000097713;ENSMUST00000187188	ENSMUSG00000051344;ENSMUSG00000051344;ENSMUSG00000051344	0;0;0	Plekhm3	-0.130686	-0.775765	0.711674	0.799198	0.44969	0.0859287	0.512789	4.60809	4.49731	2.4574
1	64795018	64796417	1400	*	3' UTR	19	64785983	64956824	170842	2	ENSMUSG00000051344	ENSMUST00000139649	nonsense_mediated_decay	160407	ENSMUST00000139649;ENSMUST00000097713;ENSMUST00000187188	ENSMUSG00000051344;ENSMUSG00000051344;ENSMUSG00000051344	0;0;0	Plekhm3	-0.152453	0.0389743	2.03295	0.0376531	0.963047	0.162403	0.969158	2.57689	1.68927	2.63587
1	64808929	64809473	545	*	Intron (ENSMUST00000097713/ENSMUSG00000051344, intron 7 of 7)	19	64785983	64956824	170842	2	ENSMUSG00000051344	ENSMUST00000139649	nonsense_mediated_decay	147351	ENSMUST00000139649;ENSMUST00000097713;ENSMUST00000187188	ENSMUSG00000051344;ENSMUSG00000051344;ENSMUSG00000051344	0;0;0	Plekhm3	-4.85407	0.418833	0.503942	1.75726	0.172518	0.0395209	0.235845	1.38115	0	2.52905
1	64852196	64854284	2089	*	Intron (ENSMUST00000097713/ENSMUSG00000051344, intron 6 of 7)	19	64785983	64956824	170842	2	ENSMUSG00000051344	ENSMUST00000139649	nonsense_mediated_decay	102540	ENSMUST00000139649;ENSMUST00000097713	ENSMUSG00000051344;ENSMUSG00000051344	0;0	Plekhm3	0.540414	1.97749	3.88466	15.0497	2.9124e-07	4.71412e-07	2.8132e-06	2.33888	3.42657	9.21914
1	64948784	64949633	850	*	Intron (ENSMUST00000097713/ENSMUSG00000051344, intron 1 of 7)	19	64785983	64956824	170842	2	ENSMUSG00000051344	ENSMUST00000139649	nonsense_mediated_decay	7191	ENSMUST00000139649;ENSMUST00000097713;ENSMUST00000123225;ENSMUST00000134097	ENSMUSG00000051344;ENSMUSG00000051344;ENSMUSG00000051344;ENSMUSG00000051344	0;0;0;0	Plekhm3	0.802104	2.33862	2.7189	9.886	5.08943e-05	4.60306e-05	0.000274692	1.93861	2.91684	9.37709
1	64956353	64957599	1247	*	Promoter	19	64785983	64956824	170842	2	ENSMUSG00000051344	ENSMUST00000139649	nonsense_mediated_decay	0	ENSMUST00000139649;ENSMUST00000097713;ENSMUST00000123225;ENSMUST00000134097	ENSMUSG00000051344;ENSMUSG00000051344;ENSMUSG00000051344;ENSMUSG00000051344	0;0;0;0	Plekhm3	2.45411	2.57209	3.39599	12.9295	2.42642e-06	3.13746e-06	1.87231e-05	1.74288	9.08453	9.90427
1	64975026	64976559	1534	*	Distal Intergenic	19	64993951	64994604	654	2	ENSMUSG00000084416	ENSMUST00000120360	processed_pseudogene	18045	NA	NA	NA	Rpl10a-ps1	0.781384	2.06417	3.8887	15.2202	2.45582e-07	4.05029e-07	2.41706e-06	2.99059	4.18575	12.767
1	64977598	64978009	412	*	Distal Intergenic	19	64993951	64994604	654	2	ENSMUSG00000084416	ENSMUST00000120360	processed_pseudogene	16595	NA	NA	NA	Rpl10a-ps1	-0.127712	0.429506	1.4325	0.377982	0.685243	0.12227	0.72966	4.20544	4.10434	5.58033
1	64985625	64985864	240	*	Distal Intergenic	19	64993951	64994604	654	2	ENSMUSG00000084416	ENSMUST00000120360	processed_pseudogene	8740	NA	NA	NA	Rpl10a-ps1	-0.475692	-0.073018	0.201453	0.0479488	0.953183	0.161012	0.960854	3.13637	1.64235	2.48898
1	65092642	65093074	433	*	Distal Intergenic	19	65095227	65095436	210	1	ENSMUSG00000100774	ENSMUST00000185915	processed_pseudogene	-2153	ENSMUST00000185915	ENSMUSG00000100774	-2153	Gm7329	0.0845341	0.558674	0.205699	0.203081	0.816213	0.141682	0.845505	1.21373	0.910307	1.59817
1	65178030	65179491	1462	*	Promoter	19	65158616	65179181	20566	2	ENSMUSG00000025950	ENSMUST00000097709	protein_coding	0	ENSMUST00000188876;ENSMUST00000191459;ENSMUST00000169032;ENSMUST00000186222;ENSMUST00000188109;ENSMUST00000097709;ENSMUST00000149310	ENSMUSG00000025950;ENSMUSG00000025950;ENSMUSG00000025950;ENSMUSG00000025950;ENSMUSG00000025950;ENSMUSG00000025950;ENSMUSG00000025950	0;0;0;0;0;0;0	Idh1	1.61478	2.34315	4.65824	21.9974	2.80012e-10	8.67334e-10	5.17591e-09	4.47837	13.3753	23.1988
1	65185847	65187137	1291	*	Promoter	19	65186683	65205706	19024	1	ENSMUSG00000025949	ENSMUST00000185317	retained_intron	0	ENSMUST00000185317;ENSMUST00000190058;ENSMUST00000188799;ENSMUST00000187579;ENSMUST00000189925;ENSMUST00000081154;ENSMUST00000213081;ENSMUST00000186404;ENSMUST00000185263;ENSMUST00000097707;ENSMUST00000188876;ENSMUST00000191459;ENSMUST00000169032;ENSMUST00000186222;ENSMUST00000188109	ENSMUSG00000025949;ENSMUSG00000025949;ENSMUSG00000025949;ENSMUSG00000025949;ENSMUSG00000025949;ENSMUSG00000025949;ENSMUSG00000025949;ENSMUSG00000025949;ENSMUSG00000025949;ENSMUSG00000025949;ENSMUSG00000025950;ENSMUSG00000025950;ENSMUSG00000025950;ENSMUSG00000025950;ENSMUSG00000025950	0;0;0;0;0;0;0;0;0;0;0;0;0;0;0	Pikfyve	0.069432	2.18529	3.21495	14.068	7.77259e-07	1.13492e-06	6.77277e-06	2.1457	1.92046	9.28657
1	65229050	65229394	345	*	Intron (ENSMUST00000081154/ENSMUSG00000025949, intron 12 of 41)	19	65186689	65246898	60210	1	ENSMUSG00000025949	ENSMUST00000190058	nonsense_mediated_decay	42361	ENSMUST00000190058;ENSMUST00000188799;ENSMUST00000081154;ENSMUST00000186404;ENSMUST00000097707	ENSMUSG00000025949;ENSMUSG00000025949;ENSMUSG00000025949;ENSMUSG00000025949;ENSMUSG00000025949	0;0;0;0;0	Pikfyve	-4.29384	-1.29876	-0.588853	1.08295	0.36713	0.0728239	0.434584	1.52332	0	0.491021
1	65311104	65311678	575	*	Promoter	19	65311257	65389244	77988	1	ENSMUSG00000025946	ENSMUST00000027083	protein_coding	0	ENSMUST00000140190;ENSMUST00000027083	ENSMUSG00000025946;ENSMUSG00000025946	0;0	Pth2r	-5.57096	-1.66937	-0.117917	2.9021	0.054909	0.0159433	0.0951432	2.34688	0	0.537256
1	65385510	65385881	372	*	Intron (ENSMUST00000027083/ENSMUSG00000025946, intron 11 of 12)	19	65311257	65389244	77988	1	ENSMUSG00000025946	ENSMUST00000027083	protein_coding	74253	ENSMUST00000027083	ENSMUSG00000025946	0	Pth2r	-5.82888	-2.8337	-0.29353	6.13755	0.00247913	0.00126314	0.00753795	3.85558	0	0.574416
1	65550491	65550917	427	*	Promoter	19	65550464	65551237	774	2	ENSMUSG00000082565	ENSMUST00000120125	processed_pseudogene	320	ENSMUST00000120125;ENSMUST00000117848	ENSMUSG00000082565;ENSMUSG00000082774	0;-1765	Gm5255	-1.19261	-1.96734	-0.14982	2.65645	0.0701984	0.0193323	0.115367	3.32702	0.923099	0.62751
1	65595389	65595819	431	*	Distal Intergenic	19	65552682	65552994	313	1	ENSMUSG00000082774	ENSMUST00000117848	processed_pseudogene	42707	NA	NA	NA	Gm8805	-5.25661	-2.88259	-0.562796	4.52355	0.0149072	0.00553149	0.0330097	2.60389	0	0.297974
1	65757845	65758716	872	*	Distal Intergenic	19	65926520	65928307	1788	1	ENSMUSG00000025945	ENSMUST00000027082	protein_coding	-167804	NA	NA	NA	Crygf	-1.45055	-3.45485	-0.339008	7.27716	0.000864474	0.000527843	0.00314996	1.80807	0.452022	0.189803
1	65796505	65796959	455	*	Distal Intergenic	19	65926520	65928307	1788	1	ENSMUSG00000025945	ENSMUST00000027082	protein_coding	-129561	NA	NA	NA	Crygf	-5.57094	-3.64902	-0.550765	7.18614	0.00123516	0.000710228	0.00423836	2.8094	0	0.237229
1	65876452	65876953	502	*	Distal Intergenic	19	65926520	65928307	1788	1	ENSMUSG00000025945	ENSMUST00000027082	protein_coding	-49567	NA	NA	NA	Crygf	-4.85407	-3.59424	-0.784512	4.75414	0.0143859	0.00540639	0.0322632	1.49946	0	0.114679
1	66174567	66176198	1632	*	Promoter	19	66175273	66380617	205345	1	ENSMUSG00000015222	ENSMUST00000156636	protein_coding	0	ENSMUST00000156636;ENSMUST00000114017;ENSMUST00000114015;ENSMUST00000124873;ENSMUST00000125844	ENSMUSG00000015222;ENSMUSG00000015222;ENSMUSG00000015222;ENSMUSG00000015222;ENSMUSG00000015222	0;0;0;0;0	Map2	0.754888	2.20253	4.5302	22.854	1.18907e-10	3.97125e-10	2.36989e-09	4.32555	6.55979	19.794
1	66207517	66207955	439	*	Intron (ENSMUST00000114015/ENSMUSG00000015222, intron 2 of 13)	19	66175273	66380617	205345	1	ENSMUSG00000015222	ENSMUST00000156636	protein_coding	32244	ENSMUST00000156636;ENSMUST00000114017;ENSMUST00000114015;ENSMUST00000124873	ENSMUSG00000015222;ENSMUSG00000015222;ENSMUSG00000015222;ENSMUSG00000015222	0;0;0;0	Map2	-4.85407	-0.59632	-0.0760033	1.13985	0.319869	0.0649219	0.387428	1.71465	0	1.02904
1	66228133	66228480	348	*	Intron (ENSMUST00000114015/ENSMUSG00000015222, intron 2 of 13)	19	66175273	66380617	205345	1	ENSMUSG00000015222	ENSMUST00000156636	protein_coding	52860	ENSMUST00000156636;ENSMUST00000114017;ENSMUST00000114015;ENSMUST00000124873	ENSMUSG00000015222;ENSMUSG00000015222;ENSMUSG00000015222;ENSMUSG00000015222	0;0;0;0	Map2	1.04941	0.160004	0.0302748	0.323946	0.72329	0.128019	0.763965	1.51019	2.26531	1.07551
1	66251701	66252263	563	*	5' UTR	19	66175273	66380617	205345	1	ENSMUSG00000015222	ENSMUST00000156636	protein_coding	76428	ENSMUST00000156636;ENSMUST00000114017;ENSMUST00000114015;ENSMUST00000124873;ENSMUST00000114018;ENSMUST00000024639	ENSMUSG00000015222;ENSMUSG00000015222;ENSMUSG00000015222;ENSMUSG00000015222;ENSMUSG00000015222;ENSMUSG00000015222	0;0;0;0;0;0	Map2	1.06597	0.518613	1.18665	0.562805	0.56961	0.104752	0.625116	2.14404	3.50056	3.30382
1	66335858	66336733	876	*	Intron (ENSMUST00000024639/ENSMUSG00000015222, intron 2 of 11)	19	66175273	66380617	205345	1	ENSMUSG00000015222	ENSMUST00000156636	protein_coding	160585	ENSMUST00000156636;ENSMUST00000114017;ENSMUST00000114015;ENSMUST00000114018;ENSMUST00000024639;ENSMUST00000114013;ENSMUST00000128673;ENSMUST00000137807;ENSMUST00000123647	ENSMUSG00000015222;ENSMUSG00000015222;ENSMUSG00000015222;ENSMUSG00000015222;ENSMUSG00000015222;ENSMUSG00000015222;ENSMUSG00000015222;ENSMUSG00000015222;ENSMUSG00000015222	0;0;0;0;0;0;0;0;0	Map2	1.73631	2.70709	2.83224	10.9228	1.80466e-05	1.85534e-05	0.000110719	1.54048	4.76062	9.63669
1	66338752	66339253	502	*	Intron (ENSMUST00000024639/ENSMUSG00000015222, intron 2 of 11)	19	66175273	66380617	205345	1	ENSMUSG00000015222	ENSMUST00000156636	protein_coding	163479	ENSMUST00000156636;ENSMUST00000114017;ENSMUST00000114015;ENSMUST00000114018;ENSMUST00000024639;ENSMUST00000114013;ENSMUST00000128673;ENSMUST00000137807;ENSMUST00000123647	ENSMUSG00000015222;ENSMUSG00000015222;ENSMUSG00000015222;ENSMUSG00000015222;ENSMUSG00000015222;ENSMUSG00000015222;ENSMUSG00000015222;ENSMUSG00000015222;ENSMUSG00000015222	0;0;0;0;0;0;0;0;0	Map2	2.06533	2.37952	2.32113	6.272	0.00188864	0.00101174	0.00603766	2.09381	9.32032	10.6705
1	66344634	66344934	301	*	Intron (ENSMUST00000024639/ENSMUSG00000015222, intron 2 of 11)	19	66175273	66380617	205345	1	ENSMUSG00000015222	ENSMUST00000156636	protein_coding	169361	ENSMUST00000156636;ENSMUST00000114017;ENSMUST00000114015;ENSMUST00000114018;ENSMUST00000024639;ENSMUST00000114013;ENSMUST00000128673;ENSMUST00000137807;ENSMUST00000123647	ENSMUSG00000015222;ENSMUSG00000015222;ENSMUSG00000015222;ENSMUSG00000015222;ENSMUSG00000015222;ENSMUSG00000015222;ENSMUSG00000015222;ENSMUSG00000015222;ENSMUSG00000015222	0;0;0;0;0;0;0;0;0	Map2	1.783	1.75195	1.49345	2.45949	0.0854801	0.0226145	0.134954	2.73725	8.23692	9.01921
1	66364252	66364927	676	*	Promoter	19	66364655	66442583	77929	1	ENSMUSG00000015222	ENSMUST00000077355	protein_coding	0	ENSMUST00000156636;ENSMUST00000114017;ENSMUST00000114015;ENSMUST00000114018;ENSMUST00000024639;ENSMUST00000114013;ENSMUST00000128673;ENSMUST00000137807;ENSMUST00000123647;ENSMUST00000239213;ENSMUST00000077355;ENSMUST00000114012	ENSMUSG00000015222;ENSMUSG00000015222;ENSMUSG00000015222;ENSMUSG00000015222;ENSMUSG00000015222;ENSMUSG00000015222;ENSMUSG00000015222;ENSMUSG00000015222;ENSMUSG00000015222;ENSMUSG00000015222;ENSMUSG00000015222;ENSMUSG00000015222	0;0;0;0;0;0;0;0;0;0;0;0	Map2	2.83362	2.76863	4.24279	22.314	2.04022e-10	6.49171e-10	3.874e-09	5.21128	36.1866	34.2364
1	66365328	66366502	1175	*	Intron (ENSMUST00000024639/ENSMUSG00000015222, intron 3 of 11)	19	66175273	66380617	205345	1	ENSMUSG00000015222	ENSMUST00000156636	protein_coding	190055	ENSMUST00000156636;ENSMUST00000114017;ENSMUST00000114015;ENSMUST00000114018;ENSMUST00000024639;ENSMUST00000114013;ENSMUST00000128673;ENSMUST00000137807;ENSMUST00000123647;ENSMUST00000239213;ENSMUST00000077355;ENSMUST00000114012	ENSMUSG00000015222;ENSMUSG00000015222;ENSMUSG00000015222;ENSMUSG00000015222;ENSMUSG00000015222;ENSMUSG00000015222;ENSMUSG00000015222;ENSMUSG00000015222;ENSMUSG00000015222;ENSMUSG00000015222;ENSMUSG00000015222;ENSMUSG00000015222	0;0;0;0;0;0;0;0;0;0;0;0	Map2	2.55447	2.69872	3.12424	11.7793	7.66397e-06	8.69718e-06	5.19014e-05	1.34182	7.43384	8.58089
1	66375911	66376224	314	*	Intron (ENSMUST00000024639/ENSMUSG00000015222, intron 3 of 11)	19	66175273	66380617	205345	1	ENSMUSG00000015222	ENSMUST00000156636	protein_coding	200638	ENSMUST00000156636;ENSMUST00000114017;ENSMUST00000114015;ENSMUST00000114018;ENSMUST00000024639;ENSMUST00000114013;ENSMUST00000128673;ENSMUST00000137807;ENSMUST00000123647;ENSMUST00000239213;ENSMUST00000077355;ENSMUST00000114012;ENSMUST00000173855;ENSMUST00000141148	ENSMUSG00000015222;ENSMUSG00000015222;ENSMUSG00000015222;ENSMUSG00000015222;ENSMUSG00000015222;ENSMUSG00000015222;ENSMUSG00000015222;ENSMUSG00000015222;ENSMUSG00000015222;ENSMUSG00000015222;ENSMUSG00000015222;ENSMUSG00000015222;ENSMUSG00000015222;ENSMUSG00000015222	0;0;0;0;0;0;0;0;0;0;0;0;0;0	Map2	-4.29384	-0.263409	-0.224788	0.811246	0.447883	0.0856126	0.510902	1.67372	0	1.30819
1	66467625	66468934	1310	*	Promoter	19	66468367	66699148	230782	1	ENSMUSG00000055567	ENSMUST00000061620	protein_coding	0	ENSMUST00000061620;ENSMUST00000114008;ENSMUST00000136727;ENSMUST00000212557	ENSMUSG00000055567;ENSMUSG00000055567;ENSMUSG00000055567;ENSMUSG00000055567	0;0;0;0	Unc80	1.86844	2.28846	4.31311	17.7191	2.01852e-08	4.21715e-08	2.51663e-07	3.95747	12.7728	19.2556
1	66700035	66701391	1357	*	Promoter	19	66700831	66715194	14364	1	ENSMUSG00000026005	ENSMUST00000151016	nonsense_mediated_decay	0	ENSMUST00000151016;ENSMUST00000027157;ENSMUST00000113995;ENSMUST00000142920;ENSMUST00000190404;ENSMUST00000061620;ENSMUST00000212557;ENSMUST00000152844	ENSMUSG00000026005;ENSMUSG00000026005;ENSMUSG00000026005;ENSMUSG00000026005;ENSMUSG00000026005;ENSMUSG00000055567;ENSMUSG00000055567;ENSMUSG00000055567	0;0;0;0;0;0;0;0	Rpe	0.0869969	1.69495	2.5327	6.45189	0.00157771	0.000872168	0.00520475	1.49669	1.53659	5.14289
1	66816249	66818250	2002	*	Promoter	19	66735542	66817562	82021	2	ENSMUSG00000026004	ENSMUST00000113987	protein_coding	0	ENSMUST00000113987;ENSMUST00000068168;ENSMUST00000189846;ENSMUST00000195880;ENSMUST00000193555	ENSMUSG00000026004;ENSMUSG00000026004;ENSMUSG00000026004;ENSMUSG00000103382;ENSMUSG00000103553	0;0;0;3934;0	Kansl1l	0.976492	2.14066	4.10481	17.0036	4.12805e-08	8.04776e-08	4.80259e-07	2.58955	4.50279	11.4602
1	66834575	66834895	321	*	Intron (ENSMUST00000027153/ENSMUSG00000026003, intron 10 of 10)	19	66830839	66863277	32439	2	ENSMUSG00000026003	ENSMUST00000027153	protein_coding	28382	ENSMUST00000027153	ENSMUSG00000026003	0	Acadl	0.0829772	1.79646	0.997159	2.69792	0.0673468	0.0187316	0.111783	1.63722	1.22792	5.56013
1	66835736	66836442	707	*	Intron (ENSMUST00000027153/ENSMUSG00000026003, intron 10 of 10)	19	66830839	66863277	32439	2	ENSMUSG00000026003	ENSMUST00000027153	protein_coding	26835	ENSMUST00000027153	ENSMUSG00000026003	0	Acadl	0.811452	1.21193	1.85361	1.84995	0.157247	0.0368439	0.21987	2.12936	3.50681	4.87277
1	66862760	66863450	691	*	Promoter	19	66830839	66863277	32439	2	ENSMUSG00000026003	ENSMUST00000027153	protein_coding	0	ENSMUST00000027153;ENSMUST00000139208;ENSMUST00000104140	ENSMUSG00000026003;ENSMUSG00000026003;ENSMUSG00000077328	0;0;-3347	Acadl	-1.19495	1.24285	1.59149	3.46709	0.0312088	0.0101103	0.0603345	1.84989	0.570424	4.4143
1	67025938	67027147	1210	*	Intron (ENSMUST00000027149/ENSMUSG00000026000, intron 3 of 9)	19	67000517	67038872	38356	2	ENSMUSG00000026000	ENSMUST00000113979	protein_coding	11725	ENSMUST00000113979;ENSMUST00000027149;ENSMUST00000119559;ENSMUST00000149996;ENSMUST00000189210;ENSMUST00000133508	ENSMUSG00000026000;ENSMUSG00000026000;ENSMUSG00000026000;ENSMUSG00000026000;ENSMUSG00000026000;ENSMUSG00000026000	0;0;0;0;-3720;-4873	Lancl1	0.0947714	1.05247	2.05723	2.16553	0.114691	0.0285809	0.17056	1.73734	2.14351	3.54388
1	67084564	67085555	992	*	Distal Intergenic	19	67123026	67231259	108234	1	ENSMUSG00000025991	ENSMUST00000027144	protein_coding	-37471	NA	NA	NA	Cps1	-5.8289	-2.60116	-0.237833	5.52739	0.00425243	0.0019847	0.0118439	1.5176	0	0.296306
1	67103533	67103900	368	*	Distal Intergenic	19	67123026	67231259	108234	1	ENSMUSG00000025991	ENSMUST00000027144	protein_coding	-19126	NA	NA	NA	Cps1	-4.85407	-2.13624	-0.560649	2.48095	0.0994857	0.0253968	0.151558	2.04546	0	0.524986
1	67176762	67177087	326	*	Exon (ENSMUST00000027144/ENSMUSG00000025991, exon 20 of 38)	19	67123026	67231259	108234	1	ENSMUSG00000025991	ENSMUST00000027144	protein_coding	53736	ENSMUST00000027144	ENSMUSG00000025991	0	Cps1	-4.29384	-1.29877	-0.59079	1.08334	0.36713	0.0728239	0.434584	1.61211	0	0.427975
1	67238605	67239102	498	*	Distal Intergenic	19	67249200	67323609	74410	1	ENSMUSG00000086204	ENSMUST00000140506	lincRNA	-10098	NA	NA	NA	Gm15668	-5.25657	-3.33466	-0.630841	5.41037	0.00695633	0.00296643	0.0177025	1.96769	0	0.15674
1	67288219	67288616	398	*	Intron (ENSMUST00000140506/ENSMUSG00000086204, intron 3 of 4)	19	67249200	67323609	74410	1	ENSMUSG00000086204	ENSMUST00000140506	lincRNA	39019	ENSMUST00000140506	ENSMUSG00000086204	0	Gm15668	-5.57098	-5.57098	-0.693944	11.5545	2.79169e-05	2.72061e-05	0.000162356	3.56945	0	0
1	67304273	67304796	524	*	Intron (ENSMUST00000140506/ENSMUSG00000086204, intron 3 of 4)	19	67249200	67323609	74410	1	ENSMUSG00000086204	ENSMUST00000140506	lincRNA	55073	ENSMUST00000140506	ENSMUSG00000086204	0	Gm15668	-0.485669	-2.40104	-0.0776702	4.74124	0.00872829	0.00358931	0.0214196	3.00886	1.50444	0.529278
1	67642042	67643024	983	*	Distal Intergenic	19	67616975	67617052	78	1	ENSMUSG00000095282	ENSMUST00000174899	miRNA	25067	NA	NA	NA	Gm22548	-1.19257	-1.66915	-0.0306743	1.99415	0.136131	0.0327586	0.19549	1.30038	0.40098	0.518631
1	67998702	67999013	312	*	Distal Intergenic	19	67973676	67973777	102	1	ENSMUSG00000096031	ENSMUST00000178954	miRNA	25026	NA	NA	NA	Gm23189	0.0845341	-2.37199	-0.720004	2.40287	0.114162	0.0284693	0.169894	1.68444	1.26334	0.131331
1	68046973	68047485	513	*	Intron (ENSMUST00000119142/ENSMUSG00000062209, intron 25 of 27)	19	68032186	69108059	1075874	2	ENSMUSG00000062209	ENSMUST00000121473	protein_coding	1060574	ENSMUST00000121473;ENSMUST00000119142	ENSMUSG00000062209;ENSMUSG00000062209	0;0	Erbb4	-5.8289	-1.68043	0.0306232	3.40957	0.0330563	0.0105906	0.0632004	2.93462	0	0.812595
1	68400561	68401352	792	*	Intron (ENSMUST00000119142/ENSMUSG00000062209, intron 3 of 27)	19	68032186	69108059	1075874	2	ENSMUSG00000062209	ENSMUST00000121473	protein_coding	706707	ENSMUST00000121473;ENSMUST00000119142;ENSMUST00000153432	ENSMUSG00000062209;ENSMUSG00000062209;ENSMUSG00000062209	0;0;0	Erbb4	-6.23756	-3.00984	-0.121068	8.33645	0.000239663	0.000175966	0.00105009	2.47453	0	0.29567
1	68466425	68467139	715	*	Intron (ENSMUST00000119142/ENSMUSG00000062209, intron 3 of 27)	19	68032186	69108059	1075874	2	ENSMUSG00000062209	ENSMUST00000121473	protein_coding	640920	ENSMUST00000121473;ENSMUST00000119142;ENSMUST00000153432	ENSMUSG00000062209;ENSMUSG00000062209;ENSMUSG00000062209	0;0;0	Erbb4	-2.31339	-3.97406	0.00131521	13.8968	9.22391e-07	1.32261e-06	7.89284e-06	3.79378	0.551277	0.166478
1	68573417	68573782	366	*	Intron (ENSMUST00000119142/ENSMUSG00000062209, intron 2 of 27)	19	68032186	69108059	1075874	2	ENSMUSG00000062209	ENSMUST00000121473	protein_coding	534277	ENSMUST00000121473;ENSMUST00000119142;ENSMUST00000153432	ENSMUSG00000062209;ENSMUSG00000062209;ENSMUSG00000062209	0;0;0	Erbb4	-4.85409	-3.59432	-0.793035	4.76198	0.0143859	0.00540639	0.0322632	2.25112	0	0.0559772
1	68668081	68668383	303	*	Intron (ENSMUST00000119142/ENSMUSG00000062209, intron 2 of 27)	19	68032186	69108059	1075874	2	ENSMUSG00000062209	ENSMUST00000121473	protein_coding	439676	ENSMUST00000121473;ENSMUST00000119142;ENSMUST00000153432	ENSMUSG00000062209;ENSMUSG00000062209;ENSMUSG00000062209	0;0;0	Erbb4	0.0845341	-3.03402	-0.783511	3.45918	0.0456489	0.0136559	0.0814929	1.73448	1.30087	0.189997
1	69106255	69107446	1192	*	Promoter	19	69091913	69106740	14828	2	ENSMUSG00000087514	ENSMUST00000140116	sense_intronic	0	ENSMUST00000121473;ENSMUST00000119142;ENSMUST00000153432;ENSMUST00000140116	ENSMUSG00000062209;ENSMUSG00000062209;ENSMUSG00000062209;ENSMUSG00000087514	0;0;0;0	Gm16076	-0.714122	-1.52536	1.08354	3.87102	0.020838	0.00727894	0.0434379	2.90712	1.3227	1.01754
1	69296845	69297404	560	*	Distal Intergenic	19	69377321	69378071	751	1	ENSMUSG00000101387	ENSMUST00000187740	processed_pseudogene	-79917	NA	NA	NA	Pced1c-ps	1.06057	1.3288	1.46827	1.63563	0.19483	0.0437494	0.261079	1.74984	2.81545	4.48909
1	69491925	69492735	811	*	Exon (ENSMUST00000185991/ENSMUSG00000100354, exon 1 of 1)	19	69490357	69493788	3432	2	ENSMUSG00000100354	ENSMUST00000185991	lincRNA	1053	ENSMUST00000185991	ENSMUSG00000100354	0	Gm29113	-0.485595	-2.8337	-0.163139	6.11287	0.0022144	0.00115502	0.00689273	1.8563	1.59904	0.300327
1	69517660	69518083	424	*	Intron (ENSMUST00000187100/ENSMUSG00000101156, intron 1 of 3)	19	69513932	69547707	33776	1	ENSMUSG00000101156	ENSMUST00000187100	antisense	3728	ENSMUST00000187100	ENSMUSG00000101156	0	Gm29114	1.04947	-2.37185	-0.615036	4.02319	0.024597	0.00835081	0.0498343	1.2395	3.05855	0.412508
1	69589116	69589431	316	*	Intron (ENSMUST00000027146/ENSMUSG00000025997, intron 3 of 7)	19	69538582	69687245	148664	2	ENSMUSG00000025997	ENSMUST00000187184	protein_coding	97814	ENSMUST00000187184;ENSMUST00000190771;ENSMUST00000027146;ENSMUST00000190016;ENSMUST00000190855;ENSMUST00000188110;ENSMUST00000191262	ENSMUSG00000025997;ENSMUSG00000025997;ENSMUSG00000025997;ENSMUSG00000025997;ENSMUSG00000025997;ENSMUSG00000025997;ENSMUSG00000025997	0;0;0;0;0;0;0	Ikzf2	-4.29384	-0.392123	-0.278715	0.794396	0.459046	0.087295	0.520943	1.66312	0	1.30686
1	69664191	69664631	441	*	Intron (ENSMUST00000027146/ENSMUSG00000025997, intron 3 of 7)	19	69538582	69687245	148664	2	ENSMUSG00000025997	ENSMUST00000187184	protein_coding	22614	ENSMUST00000187184;ENSMUST00000190771;ENSMUST00000027146;ENSMUST00000190016;ENSMUST00000190855;ENSMUST00000188110;ENSMUST00000191262;ENSMUST00000190898	ENSMUSG00000025997;ENSMUSG00000025997;ENSMUSG00000025997;ENSMUSG00000025997;ENSMUSG00000025997;ENSMUSG00000025997;ENSMUSG00000025997;ENSMUSG00000099954	0;0;0;0;0;0;0;-2130	Ikzf2	-4.85407	-1.85879	-0.484211	2.11439	0.136058	0.0327448	0.195408	1.70687	0	0.771908
1	69684035	69684491	457	*	Promoter	19	69538768	69684157	145390	2	ENSMUSG00000025997	ENSMUST00000190855	protein_coding	0	ENSMUST00000187184;ENSMUST00000188919;ENSMUST00000190771;ENSMUST00000027146;ENSMUST00000190016;ENSMUST00000187870;ENSMUST00000190855;ENSMUST00000188110;ENSMUST00000191262	ENSMUSG00000025997;ENSMUSG00000025997;ENSMUSG00000025997;ENSMUSG00000025997;ENSMUSG00000025997;ENSMUSG00000025997;ENSMUSG00000025997;ENSMUSG00000025997;ENSMUSG00000025997	0;0;0;0;0;0;0;0;0	Ikzf2	-0.878215	-1.82866	-0.251084	2.01171	0.137747	0.033022	0.197062	2.29999	0.862501	0.622627
1	69686326	69687953	1628	*	Promoter	19	69538582	69687245	148664	2	ENSMUSG00000025997	ENSMUST00000187184	protein_coding	0	ENSMUST00000187184;ENSMUST00000188919;ENSMUST00000190771;ENSMUST00000027146;ENSMUST00000190016;ENSMUST00000187870;ENSMUST00000190855;ENSMUST00000188110;ENSMUST00000191262	ENSMUSG00000025997;ENSMUSG00000025997;ENSMUSG00000025997;ENSMUSG00000025997;ENSMUSG00000025997;ENSMUSG00000025997;ENSMUSG00000025997;ENSMUSG00000025997;ENSMUSG00000025997	0;0;0;0;0;0;0;0;0	Ikzf2	1.0898	1.5609	2.7821	4.74811	0.00866858	0.00356877	0.021297	1.61409	3.67053	4.63345
1	69689769	69690320	552	*	Distal Intergenic	19	69538582	69687245	148664	2	ENSMUSG00000025997	ENSMUST00000187184	protein_coding	-2524	ENSMUST00000187184;ENSMUST00000188919;ENSMUST00000190771;ENSMUST00000027146;ENSMUST00000190016	ENSMUSG00000025997;ENSMUSG00000025997;ENSMUSG00000025997;ENSMUSG00000025997;ENSMUSG00000025997	0;0;0;0;0	Ikzf2	-0.878196	-1.65299	-0.219446	1.68504	0.188225	0.0424906	0.253567	1.7752	0.714064	0.418234
1	69761482	69761875	394	*	Distal Intergenic	19	69770868	69772753	1886	1	ENSMUSG00000103402	ENSMUST00000194308	TEC	-8993	NA	NA	NA	Gm37930	-5.25661	-3.33476	-0.638674	5.41838	0.00695633	0.00296643	0.0177025	2.84841	0	0.103998
1	69826757	69827256	500	*	Promoter	19	69826970	70267277	440308	1	ENSMUSG00000053153	ENSMUST00000187159	processed_transcript	0	ENSMUST00000187159;ENSMUST00000190833;ENSMUST00000065425;ENSMUST00000113940;ENSMUST00000161131	ENSMUSG00000053153;ENSMUSG00000053153;ENSMUSG00000053153;ENSMUSG00000053153;ENSMUSG00000053153	0;0;0;0;0	Spag16	-1.19257	-2.14307	-0.198238	3.07117	0.047069	0.014013	0.083624	2.55655	0.788326	0.494918
1	69847667	69848368	702	*	Intron (ENSMUST00000065425/ENSMUSG00000053153, intron 3 of 16)	19	69826970	70267277	440308	1	ENSMUSG00000053153	ENSMUST00000187159	processed_transcript	20697	ENSMUST00000187159;ENSMUST00000190833;ENSMUST00000065425;ENSMUST00000113940;ENSMUST00000161131	ENSMUSG00000053153;ENSMUSG00000053153;ENSMUSG00000053153;ENSMUSG00000053153;ENSMUSG00000053153	0;0;0;0;0	Spag16	-6.04769	-2.28746	-0.0598168	5.40349	0.00450118	0.00208013	0.0124134	2.67095	0	0.315485
1	70030438	70030759	322	*	Intron (ENSMUST00000065425/ENSMUSG00000053153, intron 11 of 16)	19	69826970	70267277	440308	1	ENSMUSG00000053153	ENSMUST00000187159	processed_transcript	203468	ENSMUST00000187159;ENSMUST00000190833;ENSMUST00000065425;ENSMUST00000161310;ENSMUST00000191569	ENSMUSG00000053153;ENSMUSG00000053153;ENSMUSG00000053153;ENSMUSG00000053153;ENSMUSG00000053153	0;0;0;0;0	Spag16	-4.85409	-2.13625	-0.55811	2.47981	0.0994857	0.0253968	0.151558	2.55873	0	0.692787
1	70123085	70123529	445	*	Intron (ENSMUST00000065425/ENSMUSG00000053153, intron 11 of 16)	19	69826970	70267277	440308	1	ENSMUSG00000053153	ENSMUST00000187159	processed_transcript	296115	ENSMUST00000187159;ENSMUST00000190833;ENSMUST00000065425;ENSMUST00000161310;ENSMUST00000191569	ENSMUSG00000053153;ENSMUSG00000053153;ENSMUSG00000053153;ENSMUSG00000053153;ENSMUSG00000053153	0;0;0;0;0	Spag16	-0.475692	-4.85407	-0.779854	7.72105	0.00101335	0.000602884	0.00359777	1.69153	0.88576	0
1	70165345	70166186	842	*	Intron (ENSMUST00000065425/ENSMUSG00000053153, intron 11 of 16)	19	69826970	70267277	440308	1	ENSMUSG00000053153	ENSMUST00000187159	processed_transcript	338375	ENSMUST00000187159;ENSMUST00000190833;ENSMUST00000065425;ENSMUST00000161310;ENSMUST00000191569	ENSMUSG00000053153;ENSMUSG00000053153;ENSMUSG00000053153;ENSMUSG00000053153;ENSMUSG00000053153	0;0;0;0;0	Spag16	-5.57094	-1.31323	0.0269966	2.36668	0.0937931	0.0243967	0.14559	1.51814	0	0.563456
1	70178103	70178452	350	*	Intron (ENSMUST00000065425/ENSMUSG00000053153, intron 11 of 16)	19	69826970	70267277	440308	1	ENSMUSG00000053153	ENSMUST00000187159	processed_transcript	351133	ENSMUST00000187159;ENSMUST00000190833;ENSMUST00000065425;ENSMUST00000161310;ENSMUST00000191569	ENSMUSG00000053153;ENSMUSG00000053153;ENSMUSG00000053153;ENSMUSG00000053153;ENSMUSG00000053153	0;0;0;0;0	Spag16	-0.475711	-1.42615	-0.314654	1.10692	0.340353	0.0683759	0.40804	2.35403	1.12618	0.812973
1	70353168	70354372	1205	*	Intron (ENSMUST00000065425/ENSMUSG00000053153, intron 13 of 16)	19	69826988	70725132	898145	1	ENSMUSG00000053153	ENSMUST00000065425	protein_coding	526180	ENSMUST00000065425;ENSMUST00000161310	ENSMUSG00000053153;ENSMUSG00000053153	0;0	Spag16	-1.85915	-2.63388	0.0263649	6.14036	0.00215434	0.00112919	0.00673857	1.68548	0.749096	0.253135
1	70406299	70406916	618	*	Intron (ENSMUST00000065425/ENSMUSG00000053153, intron 14 of 16)	19	69826988	70725132	898145	1	ENSMUSG00000053153	ENSMUST00000065425	protein_coding	579311	ENSMUST00000065425;ENSMUST00000161310	ENSMUSG00000053153;ENSMUSG00000053153	0;0	Spag16	-1.19259	-0.789674	0.325086	0.603475	0.546908	0.101201	0.603926	2.18359	0.637804	1.25496
1	70592708	70593361	654	*	Intron (ENSMUST00000065425/ENSMUSG00000053153, intron 16 of 16)	19	69826988	70725132	898145	1	ENSMUSG00000053153	ENSMUST00000065425	protein_coding	765720	ENSMUST00000065425;ENSMUST00000161310;ENSMUST00000102000	ENSMUSG00000053153;ENSMUSG00000053153;ENSMUSG00000075952	0;0;-3454	Spag16	-0.878215	-1.8286	-0.242466	2.00834	0.137747	0.033022	0.197062	1.60718	0.602696	0.491777
1	70657775	70658108	334	*	Intron (ENSMUST00000065425/ENSMUSG00000053153, intron 16 of 16)	19	69826988	70725132	898145	1	ENSMUSG00000053153	ENSMUST00000065425	protein_coding	830787	ENSMUST00000065425;ENSMUST00000161310	ENSMUSG00000053153;ENSMUSG00000053153	0;0	Spag16	-4.29384	-2.37192	-0.795259	2.04427	0.162012	0.0375933	0.224342	1.57349	0	0.323171
1	70697311	70698606	1296	*	Intron (ENSMUST00000065425/ENSMUSG00000053153, intron 16 of 16)	19	69826988	70725132	898145	1	ENSMUSG00000053153	ENSMUST00000065425	protein_coding	870323	ENSMUST00000065425;ENSMUST00000161310	ENSMUSG00000053153;ENSMUSG00000053153	0;0	Spag16	-0.48909	-2.5038	0.245597	7.14641	0.000787785	0.000488212	0.00291346	1.79735	0.912415	0.238366
1	70851370	70852650	1281	*	Intron (ENSMUST00000053922/ENSMUSG00000045648, intron 3 of 3)	19	70725715	70885397	159683	1	ENSMUSG00000045648	ENSMUST00000053922	protein_coding	125655	ENSMUST00000053922;ENSMUST00000161937;ENSMUST00000162182	ENSMUSG00000045648;ENSMUSG00000045648;ENSMUSG00000045648	0;0;0	Vwc2l	0.483394	1.16432	2.67054	3.10315	0.0449088	0.0134794	0.0804395	2.40601	2.85855	5.43387
1	70889608	70890012	405	*	Distal Intergenic	19	71039652	71040030	379	2	ENSMUSG00000089965	ENSMUST00000159588	processed_pseudogene	150018	ENSMUST00000053922;ENSMUST00000161937	ENSMUSG00000045648;ENSMUSG00000045648	0;0	Gm16236	-0.878215	-1.49617	-0.144204	1.39909	0.246822	0.052701	0.314499	2.59529	0.973242	0.969086
1	70915096	70915507	412	*	Distal Intergenic	19	71039652	71040030	379	2	ENSMUSG00000089965	ENSMUST00000159588	processed_pseudogene	124523	NA	NA	NA	Gm16236	0.0840431	1.41756	0.712323	1.60419	0.201055	0.0449091	0.268	1.2756	0.956707	3.1026
1	70917979	70918624	646	*	Distal Intergenic	19	71039652	71040030	379	2	ENSMUSG00000089965	ENSMUST00000159588	processed_pseudogene	121406	NA	NA	NA	Gm16236	-0.23163	0.810388	1.30283	1.08973	0.336309	0.0677471	0.404288	1.97876	1.22032	3.42269
1	70962317	70963059	743	*	Distal Intergenic	19	71039652	71040030	379	2	ENSMUSG00000089965	ENSMUST00000159588	processed_pseudogene	76971	NA	NA	NA	Gm16236	-1.19257	-1.96713	-0.125459	2.64475	0.0710247	0.0195167	0.116468	1.72043	0.530502	0.510351
1	70995826	70996299	474	*	Distal Intergenic	19	71039652	71040030	379	2	ENSMUSG00000089965	ENSMUST00000159588	processed_pseudogene	43731	NA	NA	NA	Gm16236	-5.57092	-4.31109	-0.616173	8.66901	0.000341558	0.000238094	0.00142085	2.54661	0	0.184497
1	71074751	71075313	563	*	Exon (ENSMUST00000027393/ENSMUSG00000026196, exon 4 of 11)	19	71027498	71103146	75649	2	ENSMUSG00000026196	ENSMUST00000027393	protein_coding	27833	ENSMUST00000027393	ENSMUSG00000026196	0	Bard1	-5.82892	-3.45497	-0.428123	7.81825	0.000580191	0.000374645	0.00223573	2.80043	0	0.10917
1	71102216	71103215	1000	*	Promoter	19	71027498	71103146	75649	2	ENSMUSG00000026196	ENSMUST00000027393	protein_coding	0	ENSMUST00000027393	ENSMUSG00000026196	0	Bard1	-0.234944	-0.67679	1.17458	0.707068	0.493088	0.0926813	0.553086	2.48537	1.57665	1.65687
1	71223056	71223865	810	*	Distal Intergenic	19	71155246	71156020	775	2	ENSMUSG00000101551	ENSMUST00000188170	processed_pseudogene	-67036	NA	NA	NA	Gm8870	-1.45047	-2.60117	-0.176568	4.79096	0.00833854	0.00345154	0.0205975	1.85859	1.1144	0.325991
1	71270780	71271085	306	*	Intron (ENSMUST00000087268/ENSMUSG00000050296, intron 39 of 52)	19	71242276	71414910	172635	2	ENSMUSG00000050296	ENSMUST00000087268	protein_coding	143825	ENSMUST00000087268	ENSMUSG00000050296	0	Abca12	-4.29384	-1.91984	-0.724614	1.58108	0.2401	0.0515221	0.307464	1.71747	0	0.322041
1	71326218	71326611	394	*	Intron (ENSMUST00000087268/ENSMUSG00000050296, intron 11 of 52)	19	71242276	71414910	172635	2	ENSMUSG00000050296	ENSMUST00000087268	protein_coding	88299	ENSMUST00000087268;ENSMUST00000187097	ENSMUSG00000050296;ENSMUSG00000050296	0;0	Abca12	-5.57096	-2.85308	-0.4053	5.3275	0.00609702	0.00267269	0.0159496	3.42502	0	0.584458
1	71352714	71353444	731	*	Intron (ENSMUST00000087268/ENSMUSG00000050296, intron 4 of 52)	19	71242276	71414910	172635	2	ENSMUSG00000050296	ENSMUST00000087268	protein_coding	61466	ENSMUST00000087268;ENSMUST00000187097	ENSMUSG00000050296;ENSMUSG00000050296	0;0	Abca12	-5.57094	-2.85316	-0.421587	5.34382	0.00609702	0.00267269	0.0159496	1.74867	0	0.254441
1	71506359	71506817	459	*	Distal Intergenic	19	71493737	71493814	78	2	ENSMUSG00000101617	ENSMUST00000186254	processed_pseudogene	-12545	NA	NA	NA	Gm6947	-4.85407	-2.48006	-0.643431	2.98017	0.0652107	0.018257	0.10895	1.63993	0	0.214694
1	71556716	71557562	847	*	Promoter	19	71557150	71579631	22482	1	ENSMUSG00000026192	ENSMUST00000027384	protein_coding	0	ENSMUST00000027384;ENSMUST00000187982;ENSMUST00000148077;ENSMUST00000155769;ENSMUST00000136443	ENSMUSG00000026192;ENSMUSG00000026192;ENSMUSG00000026192;ENSMUSG00000026192;ENSMUSG00000026192	0;0;0;0;0	Atic	0.503951	1.51573	2.06643	3.49911	0.0302252	0.00985507	0.0588112	1.86144	3.06216	5.28816
1	71565827	71566289	463	*	Intron (ENSMUST00000027384/ENSMUSG00000026192, intron 7 of 15)	19	71557150	71579631	22482	1	ENSMUSG00000026192	ENSMUST00000027384	protein_coding	8677	ENSMUST00000027384;ENSMUST00000148077;ENSMUST00000155769;ENSMUST00000136443;ENSMUST00000154855	ENSMUSG00000026192;ENSMUSG00000026192;ENSMUSG00000026192;ENSMUSG00000026192;ENSMUSG00000026192	0;0;0;0;-2577	Atic	-4.85407	-0.494564	0.00508244	1.12572	0.324421	0.0656478	0.391761	1.62577	0	1.53393
1	71652437	71653346	910	*	Promoter	19	71585524	71653200	67677	2	ENSMUSG00000026193	ENSMUST00000186129	protein_coding	0	ENSMUST00000186129;ENSMUST00000055226;ENSMUST00000188894;ENSMUST00000188674;ENSMUST00000189821;ENSMUST00000187938;ENSMUST00000190780;ENSMUST00000186879;ENSMUST00000186736;ENSMUST00000186940;ENSMUST00000097699;ENSMUST00000127218;ENSMUST00000126516;ENSMUST00000125934	ENSMUSG00000026193;ENSMUSG00000026193;ENSMUSG00000026193;ENSMUSG00000026193;ENSMUSG00000026193;ENSMUSG00000026193;ENSMUSG00000026193;ENSMUSG00000026193;ENSMUSG00000026193;ENSMUSG00000026193;ENSMUSG00000073652;ENSMUSG00000073652;ENSMUSG00000073652;ENSMUSG00000073652	0;0;0;0;0;0;0;0;0;0;0;0;0;0	Fn1	-6.69283	-1.52752	0.703341	5.18044	0.0056259	0.00251003	0.0149789	3.29371	0	1.06885
1	71703767	71704369	603	*	Distal Intergenic	19	71709705	71710055	351	2	ENSMUSG00000101834	ENSMUST00000191383	processed_pseudogene	5686	NA	NA	NA	Gm5829	-1.19257	-2.3432	-0.236795	3.55404	0.029846	0.00974919	0.0581793	2.11986	0.65367	0.487455
1	71723195	71723689	495	*	Distal Intergenic	19	71714048	71714924	877	2	ENSMUSG00000100319	ENSMUST00000191412	processed_pseudogene	-8271	NA	NA	NA	Gm5256	-4.85407	-2.93215	-0.710044	3.6745	0.0359771	0.0112497	0.0671339	1.52067	0	0.218059
1	71945230	71946005	776	*	Distal Intergenic	19	71894068	71917125	23058	2	ENSMUSG00000101211	ENSMUST00000187553	lincRNA	-28105	NA	NA	NA	Gm28818	2.03497	1.59345	1.74249	2.85973	0.0572857	0.0164961	0.0984424	1.3545	4.06354	4.13761
1	72002163	72003132	970	*	Intron (ENSMUST00000185689/ENSMUSG00000101764, intron 1 of 1)	19	71983681	72038731	55051	2	ENSMUSG00000101764	ENSMUST00000185689	lincRNA	35599	ENSMUST00000076314;ENSMUST00000185689;ENSMUST00000188213	ENSMUSG00000059483;ENSMUSG00000101764;ENSMUSG00000101848	-1156;0;0	4930556G22Rik	-6.55918	-0.447455	1.1964	3.15647	0.0425767	0.0129105	0.0770445	2.78239	0	1.87709
1	72041732	72042242	511	*	Distal Intergenic	19	71983681	72038731	55051	2	ENSMUSG00000101764	ENSMUST00000185689	lincRNA	-3001	ENSMUST00000185689	ENSMUSG00000101764	0	4930556G22Rik	-1.45051	-3.45499	-0.357227	7.30263	0.000864475	0.000527843	0.00314996	3.2247	1.76646	0.12028
1	72058337	72059037	701	*	Distal Intergenic	19	71983681	72038731	55051	2	ENSMUSG00000101764	ENSMUST00000185689	lincRNA	-19606	NA	NA	NA	4930556G22Rik	-6.04771	-1.68833	0.1909	3.92082	0.0198256	0.0069841	0.0416784	2.7763	0	0.864711
1	72122036	72122485	450	*	Promoter	19	72107155	72122001	14847	2	ENSMUSG00000102123	ENSMUST00000191139	lincRNA	-35	ENSMUST00000191139	ENSMUSG00000102123	-35	Gm4319	1.06222	-0.952333	-0.0364636	2.04865	0.12891	0.0314521	0.187694	1.83091	2.62775	0.867297
1	72166961	72167550	590	*	Intron (ENSMUST00000048860/ENSMUSG00000039395, intron 2 of 4)	19	72159442	72212307	52866	2	ENSMUSG00000039395	ENSMUST00000048860	protein_coding	44757	ENSMUST00000048860	ENSMUSG00000039395	0	Mreg	0.0926608	1.51798	1.55905	2.98393	0.0505949	0.0149031	0.0889359	1.66087	2.19801	4.655
1	72170055	72170503	449	*	Intron (ENSMUST00000048860/ENSMUSG00000039395, intron 2 of 4)	19	72159442	72212307	52866	2	ENSMUSG00000039395	ENSMUST00000048860	protein_coding	41804	ENSMUST00000048860	ENSMUSG00000039395	0	Mreg	3.01871	2.16405	1.41691	4.11976	0.0162491	0.00592617	0.035365	1.17048	9.28798	4.55352
1	72170947	72172435	1489	*	Intron (ENSMUST00000048860/ENSMUSG00000039395, intron 2 of 4)	19	72159442	72212307	52866	2	ENSMUSG00000039395	ENSMUST00000048860	protein_coding	39872	ENSMUST00000048860	ENSMUSG00000039395	0	Mreg	1.88731	1.94163	3.6851	10.3836	3.09425e-05	2.97684e-05	0.000177646	2.67105	8.85487	9.98062
1	72182340	72183440	1101	*	Intron (ENSMUST00000048860/ENSMUSG00000039395, intron 2 of 4)	19	72159442	72212307	52866	2	ENSMUSG00000039395	ENSMUST00000048860	protein_coding	28867	ENSMUST00000048860	ENSMUSG00000039395	0	Mreg	1.69033	2.8353	3.67067	18.9679	5.79089e-09	1.35811e-08	8.10466e-08	2.05103	5.93577	14.8069
1	72202608	72202892	285	*	Intron (ENSMUST00000048860/ENSMUSG00000039395, intron 1 of 4)	19	72159442	72212307	52866	2	ENSMUSG00000039395	ENSMUST00000048860	protein_coding	9415	ENSMUST00000048860	ENSMUSG00000039395	0	Mreg	0.0845341	0.925786	0.436795	0.619699	0.538107	0.0998169	0.595668	1.84402	1.38303	3.71967
1	72243537	72244523	987	*	Promoter	19	72244213	72244403	191	1	ENSMUSG00000093956	ENSMUST00000177868	snRNA	0	ENSMUST00000177868	ENSMUSG00000093956	0	Gm24497	2.06083	2.51343	3.4534	13.1036	2.03877e-06	2.68861e-06	1.60446e-05	2.50429	9.76436	13.914
1	72254553	72255729	1177	*	Promoter	19	72255008	72255198	191	1	ENSMUSG00000093843	ENSMUST00000179876	snRNA	0	ENSMUST00000027381;ENSMUST00000129458;ENSMUST00000134840;ENSMUST00000179876	ENSMUSG00000026189;ENSMUSG00000026189;ENSMUSG00000026189;ENSMUSG00000093843	0;0;0;0	Gm25939	0.709119	1.89798	2.87645	7.91854	0.000363991	0.000251261	0.00149943	1.9186	2.77624	7.14319
1	72278350	72278912	563	*	Intron (ENSMUST00000027381/ENSMUSG00000026189, intron 1 of 7)	19	72259172	72284314	25143	2	ENSMUSG00000026189	ENSMUST00000027381	protein_coding	5402	ENSMUST00000027381;ENSMUST00000129458;ENSMUST00000134840;ENSMUST00000097698	ENSMUSG00000026189;ENSMUSG00000026189;ENSMUSG00000026189;ENSMUSG00000026189	0;0;0;0	Pecr	-4.85407	-1.62645	-0.455663	1.85354	0.172452	0.0395096	0.235778	1.337	0	0.337282
1	72298897	72299311	415	*	Intron (ENSMUST00000027380/ENSMUSG00000026188, intron 2 of 2)	19	72284369	72303104	18736	1	ENSMUSG00000026188	ENSMUST00000027380	protein_coding	14528	ENSMUST00000027380;ENSMUST00000141783	ENSMUSG00000026188;ENSMUSG00000026188	0;0	Tmem169	1.62252	0.160378	0.13614	1.08098	0.339263	0.0682612	0.407356	1.26638	4.07467	1.65401
1	72307017	72307922	906	*	Promoter	19	72307427	72394952	87526	1	ENSMUSG00000026187	ENSMUST00000027379	protein_coding	0	ENSMUST00000027379;ENSMUST00000027380	ENSMUSG00000026187;ENSMUSG00000026188	0;0	Xrcc5	0.937695	1.38497	2.49252	3.3606	0.0347152	0.0110238	0.0657857	2.41391	5.72549	6.77377
1	72388906	72389352	447	*	Intron (ENSMUST00000027379/ENSMUSG00000026187, intron 19 of 20)	19	72307427	72394952	87526	1	ENSMUSG00000026187	ENSMUST00000027379	protein_coding	81479	ENSMUST00000027379	ENSMUSG00000026187	0	Xrcc5	-5.57096	-2.57589	-0.375694	4.72748	0.0105649	0.00419042	0.0250068	3.01892	0	0.312125
1	72410332	72410597	266	*	Distal Intergenic	19	72459499	72460027	529	1	ENSMUSG00000085812	ENSMUST00000146593	processed_pseudogene	-48902	NA	NA	NA	Gm15843	-4.29384	-0.391999	-0.259727	0.791578	0.459046	0.087295	0.520943	1.97574	0	1.94366
1	72443746	72444137	392	*	Intron (ENSMUST00000047786/ENSMUSG00000039372, intron 3 of 3)	19	72427112	72536930	109819	2	ENSMUSG00000039372	ENSMUST00000047786	protein_coding	92793	ENSMUST00000047786	ENSMUSG00000039372	0	Marchf4	0.0845341	-0.690267	-0.346482	0.293751	0.752603	0.132348	0.789803	1.34068	1.00552	0.512711
1	72454597	72455281	685	*	Intron (ENSMUST00000047786/ENSMUSG00000039372, intron 1 of 3)	19	72427112	72536930	109819	2	ENSMUSG00000039372	ENSMUST00000047786	protein_coding	81649	ENSMUST00000047786;ENSMUST00000146593	ENSMUSG00000039372;ENSMUSG00000085812	0;-4218	Marchf4	1.44966	0.542333	1.65479	1.5308	0.216364	0.0475371	0.283683	2.63332	8.14812	3.88965
1	72455851	72456610	760	*	Intron (ENSMUST00000047786/ENSMUSG00000039372, intron 1 of 3)	19	72427112	72536930	109819	2	ENSMUSG00000039372	ENSMUST00000047786	protein_coding	80320	ENSMUST00000047786;ENSMUST00000146593	ENSMUSG00000039372;ENSMUSG00000085812	0;-2889	Marchf4	0.800839	1.22766	1.86604	1.90379	0.149004	0.0352776	0.210523	1.98087	2.59318	4.77325
1	72467453	72469238	1786	*	Intron (ENSMUST00000047786/ENSMUSG00000039372, intron 1 of 3)	19	72427112	72536930	109819	2	ENSMUSG00000039372	ENSMUST00000047786	protein_coding	67692	ENSMUST00000047786	ENSMUSG00000039372	0	Marchf4	1.77224	0.647706	2.09452	3.27408	0.0378526	0.0117395	0.0700568	1.34409	3.59515	1.9912
1	72476274	72476799	526	*	Intron (ENSMUST00000047786/ENSMUSG00000039372, intron 1 of 3)	19	72427112	72536930	109819	2	ENSMUSG00000039372	ENSMUST00000047786	protein_coding	60131	ENSMUST00000047786	ENSMUSG00000039372	0	Marchf4	1.47108	0.312544	0.62483	0.973201	0.377872	0.0746238	0.445325	1.43104	2.99744	2.74031
1	72489851	72490601	751	*	Intron (ENSMUST00000047786/ENSMUSG00000039372, intron 1 of 3)	19	72427112	72536930	109819	2	ENSMUSG00000039372	ENSMUST00000047786	protein_coding	46329	ENSMUST00000047786	ENSMUSG00000039372	0	Marchf4	1.52942	1.61851	2.57817	4.31521	0.0133644	0.00510696	0.0304763	2.79918	7.80464	8.2671
1	72516462	72516890	429	*	Intron (ENSMUST00000047786/ENSMUSG00000039372, intron 1 of 3)	19	72427112	72536930	109819	2	ENSMUSG00000039372	ENSMUST00000047786	protein_coding	20040	ENSMUST00000047786	ENSMUSG00000039372	0	Marchf4	-0.475692	-1.42607	-0.304608	1.10472	0.340353	0.0683759	0.40804	1.75461	0.918795	0.819358
1	72579531	72580161	631	*	Distal Intergenic	19	72583251	72585991	2741	1	ENSMUSG00000039354	ENSMUST00000145868	protein_coding	-3090	ENSMUST00000145868;ENSMUST00000133123;ENSMUST00000152814;ENSMUST00000156797;ENSMUST00000136498;ENSMUST00000047615;ENSMUST00000152225	ENSMUSG00000039354;ENSMUSG00000039354;ENSMUSG00000039354;ENSMUSG00000039354;ENSMUSG00000039354;ENSMUSG00000039354;ENSMUSG00000039354	0;0;0;0;0;0;0	Smarcal1	-0.485688	-1.46973	0.215544	2.0558	0.127992	0.0312699	0.186606	2.61145	1.24933	0.784339
1	72582909	72583760	852	*	Promoter	19	72583251	72585991	2741	1	ENSMUSG00000039354	ENSMUST00000145868	protein_coding	0	ENSMUST00000145868;ENSMUST00000133123;ENSMUST00000152814;ENSMUST00000156797;ENSMUST00000136498;ENSMUST00000047615;ENSMUST00000152225;ENSMUST00000150725	ENSMUSG00000039354;ENSMUSG00000039354;ENSMUSG00000039354;ENSMUSG00000039354;ENSMUSG00000039354;ENSMUSG00000039354;ENSMUSG00000039354;ENSMUSG00000039354	0;0;0;0;0;0;0;0	Smarcal1	-0.145648	1.32315	2.08561	3.62154	0.0267424	0.00889868	0.0531039	2.20071	1.3879	5.26757
1	72587628	72588151	524	*	Intron (ENSMUST00000047615/ENSMUSG00000039354, intron 3 of 16)	19	72583251	72595831	12581	1	ENSMUSG00000039354	ENSMUST00000133123	protein_coding	4377	ENSMUST00000145868;ENSMUST00000133123;ENSMUST00000152814;ENSMUST00000156797;ENSMUST00000136498;ENSMUST00000047615;ENSMUST00000152225;ENSMUST00000150725	ENSMUSG00000039354;ENSMUSG00000039354;ENSMUSG00000039354;ENSMUSG00000039354;ENSMUSG00000039354;ENSMUSG00000039354;ENSMUSG00000039354;ENSMUSG00000039354	0;0;0;0;0;0;0;0	Smarcal1	-5.25659	-1.22619	-0.111831	1.86076	0.155556	0.0365317	0.218007	2.0059	0	0.827204
1	72596905	72597963	1059	*	Exon (ENSMUST00000047615/ENSMUSG00000039354, exon 7 of 17)	19	72583251	72599399	16149	1	ENSMUSG00000039354	ENSMUST00000156797	retained_intron	13654	ENSMUST00000133123;ENSMUST00000152814;ENSMUST00000156797;ENSMUST00000136498;ENSMUST00000047615;ENSMUST00000152225;ENSMUST00000150725	ENSMUSG00000039354;ENSMUSG00000039354;ENSMUSG00000039354;ENSMUSG00000039354;ENSMUSG00000039354;ENSMUSG00000039354;ENSMUSG00000039354	0;0;0;0;0;0;0	Smarcal1	0.595281	-0.381602	1.0205	0.804897	0.447135	0.0855434	0.51049	1.63611	2.34118	1.4835
1	72764426	72764968	543	*	Distal Intergenic	19	72711781	72712570	790	1	ENSMUSG00000046330	ENSMUST00000211963	retained_intron	52645	NA	NA	NA	Rpl37a	0.0872133	0.422586	1.61142	0.294056	0.745235	0.131289	0.783484	3.74034	3.84006	5.21164
1	72785143	72785792	650	*	Distal Intergenic	19	72824503	72852474	27972	1	ENSMUSG00000039323	ENSMUST00000047328	protein_coding	-38711	NA	NA	NA	Igfbp2	-1.19442	0.885622	1.32584	2.0766	0.125357	0.0307049	0.183235	1.96658	0.606405	3.50555
1	72792774	72793212	439	*	Distal Intergenic	19	72824503	72852474	27972	1	ENSMUSG00000039323	ENSMUST00000047328	protein_coding	-31291	NA	NA	NA	Igfbp2	-5.25657	-0.897328	0.0189577	1.5943	0.203052	0.0452704	0.270156	2.23215	0	1.0757
1	72805570	72806763	1194	*	Distal Intergenic	19	72824503	72852474	27972	1	ENSMUSG00000039323	ENSMUST00000047328	protein_coding	-17740	NA	NA	NA	Igfbp2	-0.296981	-0.236386	1.74288	0.107733	0.897868	0.153361	0.915198	2.71198	1.6506	2.30247
1	72823417	72825651	2235	*	Promoter	19	72824503	72852474	27972	1	ENSMUSG00000039323	ENSMUST00000047328	protein_coding	0	ENSMUST00000047328;ENSMUST00000120564	ENSMUSG00000039323;ENSMUSG00000039323	0;0	Igfbp2	1.43816	1.96555	3.34678	9.07419	0.000114609	9.32935e-05	0.000556739	1.37902	2.82175	5.43506
1	72858860	72859586	727	*	3' UTR	19	72857932	72874884	16953	2	ENSMUSG00000026185	ENSMUST00000027377	protein_coding	15298	ENSMUST00000027377;ENSMUST00000137339	ENSMUSG00000026185;ENSMUSG00000026185	0;0	Igfbp5	-1.35029	-1.58766	0.732284	3.46911	0.0311458	0.0100934	0.0602336	4.02489	1.08436	1.1255
1	72864011	72864404	394	*	Exon (ENSMUST00000027377/ENSMUSG00000026185, exon 2 of 4)	19	72857932	72874884	16953	2	ENSMUSG00000026185	ENSMUST00000027377	protein_coding	10480	ENSMUST00000027377;ENSMUST00000137339	ENSMUSG00000026185;ENSMUSG00000026185	0;0	Igfbp5	-1.8601	-0.863789	0.741026	1.27363	0.279815	0.0583852	0.34842	5.3355	1.00041	2.99831
1	72865820	72866630	811	*	Intron (ENSMUST00000027377/ENSMUSG00000026185, intron 1 of 3)	19	72857932	72874884	16953	2	ENSMUSG00000026185	ENSMUST00000027377	protein_coding	8254	ENSMUST00000027377;ENSMUST00000137339	ENSMUSG00000026185;ENSMUSG00000026185	0;0	Igfbp5	0.935617	0.354134	2.15743	0.841694	0.430981	0.0831861	0.496422	3.97591	6.60023	5.17601
1	72876864	72877614	751	*	Distal Intergenic	19	72857932	72874884	16953	2	ENSMUSG00000026185	ENSMUST00000027377	protein_coding	-1980	ENSMUST00000027377;ENSMUST00000137339	ENSMUSG00000026185;ENSMUSG00000026185	0;0	Igfbp5	-0.704404	-1.50466	0.326724	2.32426	0.0978569	0.0251581	0.150134	2.30711	1.0497	0.713573
1	72877769	72878465	697	*	Distal Intergenic	19	72857932	72874884	16953	2	ENSMUSG00000026185	ENSMUST00000027377	protein_coding	-2885	ENSMUST00000027377;ENSMUST00000137339	ENSMUSG00000026185;ENSMUSG00000026185	0;0	Igfbp5	-2.02958	-0.0606063	1.33723	1.27897	0.278326	0.0581125	0.346793	3.34199	0.565514	2.85304
1	72930089	72930461	373	*	Distal Intergenic	19	72984844	73024724	39881	1	ENSMUSG00000101968	ENSMUST00000188793	antisense	-54383	NA	NA	NA	1700027A15Rik	2.0315	-0.533611	-0.113282	3.44506	0.0319037	0.0102972	0.0614496	1.40897	4.22695	0.593754
1	72935249	72935668	420	*	Distal Intergenic	19	72984844	73024724	39881	1	ENSMUSG00000101968	ENSMUST00000188793	antisense	-49176	NA	NA	NA	1700027A15Rik	-5.25659	-2.53882	-0.494759	3.86634	0.0262477	0.0087653	0.0523079	2.5026	0	0.371699
1	72950579	72952299	1721	*	Distal Intergenic	19	72984844	73024724	39881	1	ENSMUSG00000101968	ENSMUST00000188793	antisense	-32545	NA	NA	NA	1700027A15Rik	0.696007	-0.849786	1.49613	3.50138	0.0301567	0.00983654	0.0587006	1.96424	2.88125	0.971788
1	72952588	72953337	750	*	Distal Intergenic	19	72984844	73024724	39881	1	ENSMUSG00000101968	ENSMUST00000188793	antisense	-31507	NA	NA	NA	1700027A15Rik	-6.55569	-2.52533	0.195238	8.24702	0.000262082	0.000189825	0.0011328	3.40874	0	0.568341
1	72959819	72960638	820	*	Distal Intergenic	19	72984844	73024724	39881	1	ENSMUSG00000101968	ENSMUST00000188793	antisense	-24206	NA	NA	NA	1700027A15Rik	0.341649	0.289923	0.986089	0.0851052	0.918416	0.156263	0.932516	1.55887	1.44206	1.88491
1	72963434	72963959	526	*	Distal Intergenic	19	72984844	73024724	39881	1	ENSMUSG00000101968	ENSMUST00000188793	antisense	-20885	NA	NA	NA	1700027A15Rik	0.711453	-0.414092	1.29523	1.31532	0.268389	0.0562957	0.335951	4.83444	7.17897	3.24894
1	72966754	72967595	842	*	Distal Intergenic	19	72984844	73024724	39881	1	ENSMUSG00000101968	ENSMUST00000188793	antisense	-17249	NA	NA	NA	1700027A15Rik	0.720312	-1.13546	0.916009	4.03242	0.0177322	0.00635517	0.0379252	2.68193	4.48472	1.19528
1	72968371	72970496	2126	*	Distal Intergenic	19	72984844	73024724	39881	1	ENSMUSG00000101968	ENSMUST00000188793	antisense	-14348	NA	NA	NA	1700027A15Rik	0.409629	-0.612118	2.92829	3.0882	0.0455849	0.0136523	0.0814717	4.14185	5.27473	2.74996
1	72971546	72972108	563	*	Distal Intergenic	19	72984844	73024724	39881	1	ENSMUSG00000101968	ENSMUST00000188793	antisense	-12736	NA	NA	NA	1700027A15Rik	0.345341	-0.789549	0.43006	1.04395	0.352062	0.0704111	0.420186	2.39691	2.10034	1.56236
1	72974297	72975057	761	*	Distal Intergenic	19	72984844	73024724	39881	1	ENSMUSG00000101968	ENSMUST00000188793	antisense	-9787	NA	NA	NA	1700027A15Rik	-1.19257	-2.14307	-0.198238	3.07117	0.047069	0.014013	0.083624	1.67973	0.517954	0.325176
1	72979687	72979956	270	*	Distal Intergenic	19	72984844	73024724	39881	1	ENSMUSG00000101968	ENSMUST00000188793	antisense	-4888	ENSMUST00000188793	ENSMUSG00000101968	0	1700027A15Rik	-0.475711	-2.48007	-0.562351	2.91586	0.0664449	0.0185189	0.110513	3.05152	1.45986	0.475655
1	73001664	73002253	590	*	Intron (ENSMUST00000188793/ENSMUSG00000101968, intron 1 of 2)	19	72984844	73024724	39881	1	ENSMUSG00000101968	ENSMUST00000188793	antisense	16820	ENSMUST00000188793	ENSMUSG00000101968	0	1700027A15Rik	-1.45055	-2.22522	-0.0843904	3.73676	0.023832	0.00815627	0.0486734	2.67227	0.668073	0.516997
1	73005482	73006147	666	*	Intron (ENSMUST00000188793/ENSMUSG00000101968, intron 1 of 2)	19	72984844	73024724	39881	1	ENSMUSG00000101968	ENSMUST00000188793	antisense	20638	ENSMUST00000188793	ENSMUSG00000101968	0	1700027A15Rik	1.38711	-0.713664	0.320967	3.12677	0.0438604	0.0132272	0.0789349	1.57822	3.72269	0.704098
1	73037912	73039101	1190	*	Distal Intergenic	19	73024569	73025507	939	1	ENSMUSG00000101968	ENSMUST00000190525	antisense	13343	NA	NA	NA	1700027A15Rik	1.16599	-0.751668	1.91799	6.55152	0.00142809	0.000801688	0.00478416	3.35364	7.34014	2.02734
1	73045853	73046334	482	*	Distal Intergenic	19	73024569	73025507	939	1	ENSMUSG00000101968	ENSMUST00000190525	antisense	21284	NA	NA	NA	1700027A15Rik	1.86054	0.891326	1.24171	1.82237	0.161644	0.0375933	0.224342	2.18069	6.77934	3.69375
1	73051727	73052271	545	*	Distal Intergenic	19	73024569	73025507	939	1	ENSMUSG00000101968	ENSMUST00000190525	antisense	27158	NA	NA	NA	1700027A15Rik	1.98223	0.290307	2.189	6.61969	0.00133398	0.000757244	0.00451894	5.36899	18.92	6.40941
[truncated: 99,303 more rows]
