# Supplementary material for: Aerobic glycolysis and lactate regulate histone H3K18Lactylation occupancy to fine-tune gene expression in developing and mature retina
Source: bioRxiv. 2025 Apr 20:2025.04.17.649437. Preprint. [Version 1] doi: 10.1101/2025.04.17.649437 (PMC12190749; doi:10.1101/2025.04.17.649437)
Supplement: Supplement 2 — Table S1. KLa peptide mass spectrometry results, related to Figure 2B Table S2-S4. FGE results from H3K18La binding in promoter, enhancer, and gene body, related to Figure S1B Table S5. FGE results from dynamic active histone mark (H3K4me3 and H3K27Ac) co-occupancy with H3K18La, related to Figure 4H Table S6. FGE results from H3K18La peaks unique to retina, related to Figure 4J Table S7. Differential binding analysis results, related to Figure 2B Table S8. FGE results from H3K18La peak quantitation correlated with RNA-seq expression, related to Figure S2F Table S9. FGE results from dynamic active histone mark (H3K4me3 and H3K27Ac) co-occupancy with H3K18La with positive correlation to RNA-seq, related to Figure 2E Table S10. RNA-seq differential expression analysis results related to Figure 3F Table S11-S19. TF motif analysis, related to Figure S4 [file media-2.zip › Table S8.xlsx]

## Sheet: Sheet1
Cluster	ID	Description	GeneRatio	BgRatio	pvalue	p.adjust	qvalue	geneID	Count	Ratio
Posi-cor	GO:0045494	photoreceptor cell maintenance	21/1671	45/15898	7.86179e-10	1.43976e-06	1.28078e-06	Abca4/Bbs2/Bbs4/Bsg/Cln8/Cngb1/Crb1/Crb2/Crocc/Mak/Map1a/Mkks/Nxnl1/Nxnl2/Pde6a/Prom1/Rho/Rp1/Rp1l1/Tub/Tulp1	21	0.0125673
Posi-cor	GO:0048488	synaptic vesicle endocytosis	20/1671	66/15898	8.42386e-06	0.000961274	0.000855133	Ap3d1/Btbd8/Dnm1/Dnm3/Fcho2/Grn/Itsn1/Itsn2/Napb/Pacsin1/Pip5k1c/Ppp3cc/Scamp5/Sh3gl2/Slc17a7/Sncb/Synj1/Syt1/Tbc1d24/Vamp2	20	0.0119689
Posi-cor	GO:0007602	phototransduction	12/1671	29/15898	1.64012e-05	0.00146817	0.00130606	Cabp4/Cngb1/Gnat1/Gngt1/Grk1/Guca1a/Guca1b/Pde6c/Rcvrn/Rdh11/Rho/Rs1	12	0.00718133
Posi-cor	GO:0008089	anterograde axonal transport	15/1671	43/15898	1.72606e-05	0.00148171	0.00131811	Agtpbp1/Ap3d1/Borcs5/Caly/Dtnbp1/Kif1a/Kif1c/Madd/Map1a/Map2/Mecp2/Mgarp/Rab21/Sybu/Terf2	15	0.00897666
Posi-cor	GO:0030100	regulation of endocytosis	42/1671	209/15898	2.69071e-05	0.00214243	0.00190587	Aak1/Abca7/Actn4/Add1/Ahi1/Ap2a1/Apela/Appl2/Caly/Cbll1/Clu/Dnm1/Drd4/Dtnbp1/Ehd4/Hfe/Hip1r/Insr/Iqsec1/Itsn1/Lrp2/Napb/Neu3/Nr1h3/Nsf/Pacsin1/Pacsin2/Pacsin3/Pip5k1c/Ppp3cc/Ppt1/Rab21/Rab4a/Rabgef1/Rit2/Scamp5/Sh3gl2/Slc17a7/Smpd1/Snph/Synj1/Unc119	42	0.0251346
Posi-cor	GO:0006094	gluconeogenesis	18/1671	60/15898	2.74157e-05	0.00215174	0.00191415	Aldoc/Atf3/Crtc2/Cry1/Dgat2/Eno2/Fam3c/Gnmt/Gpi1/Hif1a/Pck2/Pcx/Per2/Pgam1/Sesn2/Slc39a14/Tpi1/Zfp692	18	0.010772
Posi-cor	GO:0070507	regulation of microtubule cytoskeleton organization	33/1671	152/15898	3.87782e-05	0.0027956	0.00248691	Apc2/Arl2/Bicd2/Camsap1/Ccsap/Cdk2ap2/Cep97/Clip1/Cyld/Dixdc1/Dync1h1/Eml2/Eml3/Gas2l1/Gpsm2/Hspa1a/Hspa1b/Map1a/Map1b/Map2/Mapk15/Mapre2/Mapre3/Mecp2/Mid1ip1/Parp3/Pkd1/Rangrf/Rassf1/Rp1/Sgk1/Traf3ip1/Wdr47	33	0.0197487
Posi-cor	GO:0044262	cellular carbohydrate metabolic process	47/1671	249/15898	4.90684e-05	0.00336977	0.00299769	Adipor1/Adora2b/B4galt1/Bpnt1/Braf/Cry1/Dgat2/Epm2a/Ext1/Fam3c/Foxk1/Gabarapl1/Gk/Gnmt/Got1/Gsk3a/Hdac4/Hif1a/Hk2/Ier3/Il6st/Inpp1/Inpp4b/Insr/Ip6k1/Mecp2/Ncoa2/Nfe2l1/Nhlrc1/Nupr1/Pck2/Per2/Pfkm/Phka2/Ppargc1a/Ppip5k1/Ppp1r3c/Prkce/Pygl/Pygm/Rora/Sesn2/Stat3/Stk40/Synj1/Tpi1/Zfp692	47	0.0281269
Posi-cor	GO:0009065	glutamine family amino acid catabolic process	10/1671	24/15898	7.84897e-05	0.00490026	0.00435919	Aldh4a1/Arg2/Asrgl1/Fah/Gls/Gls2/Got1/Got2/Oat/Prodh	10	0.00598444
Posi-cor	GO:0061621	canonical glycolysis	8/1671	16/15898	8.67878e-05	0.00516639	0.00459593	Aldoa/Eno2/Foxk1/Gpi1/Pfkm/Pfkp/Pkm/Tpi1	8	0.00478755
Posi-cor	GO:0050908	detection of light stimulus involved in visual perception	9/1671	20/15898	8.74544e-05	0.00516639	0.00459593	Cacna2d4/Cngb1/Crb1/Gnat1/Gucy2f/Pcare/Prph2/Reep6/Tulp1	9	0.005386
Posi-cor	GO:0032868	response to insulin	41/1671	214/15898	0.00010298	0.0059555	0.00529791	Ache/Adipor1/Akt3/Appl2/Atp2b1/Bcar1/C2cd5/Ccnd3/Cry1/Cry2/Esrra/Fer/Gsk3a/Hdac9/Insr/Kank1/Klf15/Lpin1/Lpin2/Meak7/Mzb1/Ncoa2/Pck2/Pkm/Prkcz/Rela/Scap/Scly/Sesn2/Sgk1/Sik2/Slc25a33/Slc27a4/Slc39a14/Socs7/Stxbp3/Tns2/Trib3/Vamp2/Vps13c/Wdtc1	41	0.0245362
Posi-cor	GO:0046548	retinal rod cell development	7/1671	13/15898	0.000135424	0.00751537	0.00668555	Ahi1/Bbs4/Nrl/Ntrk2/Rorb/Rp1/Rpgrip1	7	0.00418911
Posi-cor	GO:0008090	retrograde axonal transport	9/1671	22/15898	0.000213081	0.0107401	0.00955418	Agtpbp1/Caly/Dync1h1/Kif1a/Kif1c/Map1a/Mecp2/Mgarp/Tmem108	9	0.005386
Posi-cor	GO:0048871	multicellular organismal homeostasis	72/1671	453/15898	0.000223955	0.0111855	0.00995047	Abca4/Ache/Acvr2b/Adcy6/Add1/Adipor1/Akap11/Akt3/Alpl/Ampd3/Appl2/Aqp1/Bbs2/Bbs4/Bcl2/Bscl2/Bsg/Car2/Cln8/Cngb1/Col11a2/Crb1/Crb2/Crocc/Crtc3/Ddit3/Def8/Dync1h1/Edn2/Elovl6/Ext1/Flcn/Gcnt2/Hfe/Homer1/Ip6k1/Kmt2a/Lpin1/Mak/Map1a/Mkks/Napepld/Nr1d2/Nr1h3/Nr4a3/Nxnl1/Nxnl2/Pde6a/Per2/Plekhm1/Ppargc1a/Ppargc1b/Ppp1r13l/Prkab1/Prom1/Pwwp2b/Rho/Rp1/Rp1l1/Scd1/Scnn1a/Sh3gl2/Slc11a2/Srf/Stat3/Stk39/Tjp2/…	72	0.043088
Posi-cor	GO:0035845	photoreceptor cell outer segment organization	7/1671	14/15898	0.000246273	0.0121894	0.0108435	Ahi1/Bbs4/Cngb1/Crb1/Pcare/Prph2/Rp1	7	0.00418911
Posi-cor	GO:0031503	protein-containing complex localization	36/1671	191/15898	0.000367298	0.0172473	0.0153429	Akap6/Ap2a1/Ap2a2/Ap3d1/Arl3/Caly/Clstn1/Dlg1/Dnm3/Drd4/Fuz/Grip2/Gripap1/Ift172/Iqsec1/Kif17/Kif3b/Klc3/Klhl21/Mak/Myo5b/Nptn/Pacsin1/Pip5k1c/Prkcz/Pura/Ralgapb/Rps15/Snap25/Ssx2ip/Stx3/Synj1/Terf2/Traf3ip1/Tub/Vamp2	36	0.021544
Posi-cor	GO:0032436	positive regulation of proteasomal ubiquitin-dependent protein catabolic process	20/1671	85/15898	0.000413722	0.0182011	0.0161914	Axin2/Bbs7/Clu/Ddrgk1/Dnajb2/Dvl1/Fzr1/Gsk3a/Herpud1/Hspa1a/Hspa1b/Hspbp1/Mapk9/Nub1/Prickle1/Psen2/Rnf14/Socs5/Stub1/Trib3	20	0.0119689
Posi-cor	GO:1902018	negative regulation of cilium assembly	7/1671	15/15898	0.000419937	0.0182748	0.0162569	Cep97/Limk2/Mak/Map4/Mphosph9/Tbc1d30/Tesk1	7	0.00418911
Posi-cor	GO:0015800	acidic amino acid transport	16/1671	61/15898	0.000422653	0.0182748	0.0162569	Apba1/Cln8/Dtnbp1/Epm2a/Hrh3/Lrrc8d/Lrrc8e/Ntrk2/Per2/Rab3gap1/Slc17a7/Slc1a2/Slc1a7/Slc25a12/Slc9a3r1/Stxbp1	16	0.0095751
Posi-cor	GO:0055088	lipid homeostasis	29/1671	144/15898	0.000431022	0.0183568	0.0163299	Abcg1/Abcg4/Abhd4/Abhd8/Apob/Atp13a2/Cln8/Dgat2/Ephx2/Fitm2/Got1/Gramd1b/Hdac9/Lima1/Med13/Mylip/Nfe2l1/Nr1d2/Nr1h3/Pnpla2/Pnpla3/Raly/Rora/Rtn4/Scarb1/Scd1/Sesn2/Soat1/Zbtb20	29	0.0173549
Posi-cor	GO:0060249	anatomical structure homeostasis	48/1671	280/15898	0.00044484	0.0187857	0.0167114	Abca4/Add1/Akt3/Aldoa/Atp2a2/Bbs2/Bbs4/Bcl2/Bsg/Car2/Car7/Cln8/Cngb1/Col11a2/Crb1/Crb2/Crocc/Cx3cl1/Def8/Ext1/Gcnt2/Hif1a/Homer1/Immt/Kmt2a/Mak/Map1a/Mink1/Mkks/Nxnl1/Nxnl2/Pde6a/Pfkm/Plekhm1/Ppargc1b/Prom1/Psen2/Rho/Rp1/Rp1l1/Sh3gl2/Slc17a7/Srf/Stk39/Tjp2/Trp53inp2/Tub/Tulp1	48	0.0287253
Posi-cor	GO:1902904	negative regulation of supramolecular fiber organization	31/1671	158/15898	0.000447929	0.0187857	0.0167114	Add1/Add3/Apc2/Arap1/Arfgef1/Bbs4/Camsap1/Carmil1/Clu/Dmtn/Eml2/Flii/Gas2l1/Hip1r/Kank1/Lima1/Map1a/Map1b/Map2/Mid1ip1/Mkks/Mphosph8/Rhpn1/Rhpn2/Rp1/Sgk1/Sptb/Sptbn1/Ssh1/Vbp1/Wdr47	31	0.0185518
Posi-cor	GO:0016358	dendrite development	49/1671	288/15898	0.000465893	0.0193267	0.0171927	Ache/Ankrd27/Bbs4/Btbd3/Camk1d/Caprin2/Cdkl3/Cdkl5/Clip1/Cpeb3/Cux2/D16Ertd472e/Dnm3/Dtnbp1/Dvl1/Fbxo31/Gorasp1/Grn/Gsk3a/Hprt/Igsf9/Iqsec1/Itsn1/Kif1a/Map1a/Map1b/Map2/Mapk8ip2/Mecp2/Mef2a/Mef2c/Mgarp/Mink1/Myo5b/Neurl1a/Ntrk2/Pacsin1/Pak4/Pdlim5/Rab21/Rapgef2/Rock2/Sarm1/Sgk1/Slc11a2/Slc12a5/Strn/Tbc1d24/Tulp1	49	0.0293238
Posi-cor	GO:0010256	endomembrane system organization	69/1671	441/15898	0.000471841	0.0193455	0.0172094	Abca7/Abcg1/Ank3/Ap1b1/Ap3d1/Aqp1/Arfgef1/Atp2a2/AU040320/Cacna1s/Cdan1/Clu/Coro7/Cplx3/Crb1/Degs1/Dnajc28/Dnm1/Dtnbp1/Ehd3/Eif2ak3/Emc7/Emc9/Epb41l3/Esyt2/Golga2/Gorasp1/Gorasp2/Gramd2/Hook2/Laptm4b/Lemd2/Mafb/Mapk15/Myh9/Osbpl2/Pacsin1/Pacsin2/Pacsin3/Pi4k2a/Plekhf2/Plekhm2/Prkd1/Psap/Ptprn/Rab30/Rab3a/Rab3gap1/Rab3gap2/Reep2/Rtn4/Sec16a/Sh3gl2/Slc9a3r1/Smpd1/Snap25/Sptb/Sptbn1/Stx3/Stxbp1/Syne…	69	0.0412926
Posi-cor	GO:2000300	regulation of synaptic vesicle exocytosis	19/1671	80/15898	0.000504252	0.0202939	0.0180531	Adcy1/Adora2b/Adra2a/Apba1/Atp2a2/Bace1/Braf/Drd4/Dtnbp1/Dvl1/Git2/Nr3c2/Prepl/Prkce/Rab3a/Rab3gap1/Slc4a8/Stxbp5l/Syt1	19	0.0113704
Posi-cor	GO:0010827	regulation of glucose transmembrane transport	18/1671	74/15898	0.000516146	0.0204368	0.0181803	Ahi1/Ak1/Appl2/Braf/C2cd5/Crebl2/Gsk3a/Hk2/Insr/Klf15/Mef2a/Myc/Nfe2l2/Nr4a3/Repin1/Slc1a2/Stxbp3/Trib3	18	0.010772
Posi-cor	GO:0047496	vesicle transport along microtubule	12/1671	40/15898	0.000589191	0.0226365	0.020137	Ap3d1/Borcs5/Dtnbp1/Dync1h1/Fyco1/Kif1a/Kif1c/Madd/Map2/Mecp2/Prkcz/Sybu	12	0.00718133
Posi-cor	GO:1901880	negative regulation of protein depolymerization	18/1671	75/15898	0.000613493	0.0230858	0.0205368	Add1/Add3/Apc2/Camsap1/Carmil1/Dmtn/Flii/Gas2l1/Lima1/Map1a/Map1b/Map2/Mid1ip1/Mphosph8/Rp1/Sptb/Sptbn1/Wdr47	18	0.010772
Posi-cor	GO:0070076	histone lysine demethylation	9/1671	25/15898	0.000653678	0.0239421	0.0212984	Hr/Kdm2a/Kdm3b/Kdm4b/Kdm4c/Kdm5b/Kdm5c/Kdm8/Riox2	9	0.005386
Posi-cor	GO:0030003	cellular cation homeostasis	64/1671	408/15898	0.000695012	0.0249568	0.0222012	Akap6/Ankrd9/Anxa7/Ap3d1/Aplp2/Atp13a2/Atp13a3/Atp1a3/Atp2a2/Atp2b1/Atp6v1b2/Atp7b/Bcl2/Car2/Car7/Chga/Cln5/Clstn1/Cul5/Cx3cl1/Ddit3/Edn2/Gdf2/Grina/Grn/Hcrtr1/Herpud1/Hfe/Hif1a/Immt/Inpp4b/Kctd7/Letm1/Mcoln1/Mt2/Myc/Nptn/Nr3c2/Pdzd8/Pik3cb/Ppt1/Prkce/Prkd1/Psen2/Pygm/Rap1gds1/Scnn1a/Sgk1/Slc11a2/Slc12a5/Slc24a1/Slc39a14/Slc4a2/Slc4a7/Slc4a8/Slc9a5/Steap2/Stim1/Stim2/Sv2a/Tmbim6/Trpc3/Trpm7/Wfs1	64	0.0383004
Posi-cor	GO:0009642	response to light intensity	6/1671	12/15898	0.000704879	0.0249845	0.0222258	Ext1/Gnat1/Gnb5/Rdh11/Rgs9/Rs1	6	0.00359066
Posi-cor	GO:2000322	regulation of glucocorticoid receptor signaling pathway	6/1671	12/15898	0.000704879	0.0249845	0.0222258	Clock/Cry1/Cry2/Ncoa2/Ntrk2/Per1	6	0.00359066
Posi-cor	GO:0017158	regulation of calcium ion-dependent exocytosis	12/1671	41/15898	0.000754287	0.0262282	0.0233321	Adra2a/Atp2a2/Cbarp/Cdk5r2/Kcnb1/Rab3gap1/Scamp5/Stxbp1/Stxbp3/Syt1/Syt3/Vamp2	12	0.00718133
Posi-cor	GO:0051896	regulation of protein kinase B signaling	27/1671	136/15898	0.000840878	0.0283422	0.0252128	Arfgef1/Chil1/Cx3cl1/Ddit3/Dlg1/Flcn/Gas6/Gcnt2/Inpp4b/Insr/Itsn1/Lemd2/Lrp2/Mc1r/Mul1/Ntrk2/Otud3/P2rx4/Pdgfa/Pik3cb/Ramp3/Rras/Rtn4/Sh2b3/Slc9a3r1/Spry2/Vegfb	27	0.016158
Posi-cor	GO:0006631	fatty acid metabolic process	54/1671	334/15898	0.000868462	0.0290935	0.0258811	Abcd4/Abhd3/Acad12/Acbd5/Acot8/Adipor1/Aig1/Alox8/Appl2/Auh/Cpt1a/Cygb/Daglb/Dbil5/Degs1/Dgat2/Edn2/Eif2ak3/Elovl4/Elovl6/Ephx2/Faah/Fasn/Gk/Gpat2/Gpx4/Hacd3/Ivd/Lpgat1/Lpin1/Lpin2/Mapk9/Mid1ip1/Mif/Nfe2l1/Nr1h3/Nr4a3/Pck2/Per2/Phyh/Pnpla3/Ppard/Ppargc1a/Prkab1/Prxl2b/Ptgds/Ptgr2/Scap/Scd1/Scd3/Sesn2/Slc27a4/Trib3/Wdtc1	54	0.032316
Posi-cor	GO:0051262	protein tetramerization	17/1671	71/15898	0.000884927	0.0292879	0.026054	Aldh9a1/Appl2/Crtc2/Crtc3/Gls/Gnmt/Golga2/Gria2/Homer1/Hprt/Kcnc1/Kcnc3/Mcoln1/Me1/Osbpl2/Pkd1/Trpm7	17	0.0101735
Posi-cor	GO:0010631	epithelial cell migration	46/1671	274/15898	0.000914469	0.0299053	0.0266033	Adipor1/Adora2b/Akt3/Apoh/Aqp1/Arsb/Bcar1/Bmpr2/Bsg/Dicer1/Dnaja4/Edn2/Egr3/Gdf2/Glul/Gpi1/Grn/Hdac5/Hdac9/Hif1a/Iqsec1/Kank1/Lgals8/Map3k3/Mapre2/Marveld3/Mecp2/Mef2c/Mmp9/Myh9/Nfe2l2/P2rx4/Pdpk1/Pik3cb/Ppard/Prkce/Prkd1/Ptp4a3/Ptpn23/Pxn/Rock2/Rras/Rtn4/Scarb1/Srf/Tesk1	46	0.0275284
Posi-cor	GO:0034976	response to endoplasmic reticulum stress	38/1671	215/15898	0.000933622	0.030351	0.0269997	Abca7/Atf3/Aup1/Bcl2/Calr3/Clu/Ddit3/Ddrgk1/Dnajb14/Dnajb2/Dnajc18/Ecpas/Eif2ak3/Fbxo27/Foxred2/Gorasp2/Grina/Herpud1/Nfe2l1/Nfe2l2/Nhlrc1/Nr1h3/Nupr1/Rasgrf2/Scamp5/Sec16a/Sesn2/Spop/Stub1/Tbl2/Tmbim6/Tmem259/Trib3/Trim25/Ube2j1/Ube4a/Usp19/Wfs1	38	0.0227409
Posi-cor	GO:0046854	phosphatidylinositol phosphate biosynthetic process	13/1671	48/15898	0.00103493	0.0334465	0.0297534	Bpnt1/Cish/Inpp1/Ip6k1/Ip6k3/Pi4k2a/Pik3cb/Pip5k1c/Sla2/Socs5/Socs7/Tmem150a/Ttc7b	13	0.00777977
Posi-cor	GO:0043648	dicarboxylic acid metabolic process	17/1671	72/15898	0.00104696	0.0334809	0.0297841	Acot8/Aldh4a1/Gls/Gls2/Glul/Got1/Got2/Gpt2/Grhpr/Me1/Me2/Oat/Ogdhl/Pcx/Phyh/Prodh/Sdha	17	0.0101735
Posi-cor	GO:0042593	glucose homeostasis	40/1671	231/15898	0.00104818	0.0334809	0.0297841	Abcg1/Adipor1/Adra2a/Ano1/Appl2/Ccdc186/Crtc2/Cry1/Cry2/Foxk1/Gas6/Gk/Gpi1/Hif1a/Hk2/Insr/Kcnb1/Klf15/Lrrc8d/Pck2/Pde1c/Pde8b/Pfkm/Ppard/Prkce/Ptch1/Ptprn/Pygl/Rab11b/Rab11fip5/Sesn2/Slc16a1/Slc39a14/Spop/Stat3/Stxbp3/Stxbp5l/Sybu/Wfs1/Zbtb20	40	0.0239378
Posi-cor	GO:0044242	cellular lipid catabolic process	35/1671	196/15898	0.00120775	0.0371585	0.0330555	Abcd4/Abhd12/Abhd3/Acad12/Acer2/Acot8/Aig1/Amacr/Apob/Apoh/Auh/Bco2/Bscl2/Cpt1a/Daglb/Faah/Hexa/Ivd/Lpin1/Lpin2/Napepld/Neu1/Neu3/Pck2/Phyh/Pla2g7/Plpp6/Pnpla2/Pnpla3/Ppard/Psap/Scarb1/Sesn2/Slc27a4/Smpd1	35	0.0209455
Posi-cor	GO:1900542	regulation of purine nucleotide metabolic process	17/1671	73/15898	0.00123352	0.0376499	0.0334927	Adora2b/Ak4/Arl2/Flcn/Guca1a/Guca1b/Hdac4/Hif1a/Ier3/Insr/Myc/Nupr1/Ppargc1a/Prxl2c/Rd3/Stat3/Zbtb20	17	0.0101735
Posi-cor	GO:0010638	positive regulation of organelle organization	68/1671	449/15898	0.00125306	0.0380349	0.0338352	Abcg1/Add3/Arl2/Atf7ip/Bbs4/Braf/Btc/C2cd5/Carmil1/Ccl27a/Clip1/Cnot6l/Crocc/Cx3cl1/Ddhd1/Dlg1/Dync1h1/Eif4g3/Endog/Fbxo4/Fer/Fhod1/Fmn1/Fuz/Fyco1/Gpsm2/Grn/Gsk3a/Hif1a/Hip1r/Ino80d/Insr/Map1b/Map2k7/Map3k4/Mapk15/Mapk9/Mecp2/Mgarp/Mmp9/Mphosph8/Mul1/Pink1/Pnkp/Ppargc1a/Ppm1e/Ppp1r35/Prkce/Pxn/Rab3gap1/Rab3gap2/Ralbp1/Rock2/Rp1/Sdc4/Sh2b1/Slc25a4/Slc25a5/Slx4/Smad3/Synj1/Synpo/Syt1/Syt3/Terf1/Ter…	68	0.0406942
Posi-cor	GO:0032922	circadian regulation of gene expression	16/1671	67/15898	0.001278	0.0380865	0.0338811	Ciart/Clock/Cry1/Cry2/Kdm2a/Kdm8/Kmt2a/Nampt/Ncoa2/Per1/Per2/Per3/Ppargc1a/Rai1/Rora/Usp2	16	0.0095751
Posi-cor	GO:0006898	receptor-mediated endocytosis	39/1671	226/15898	0.00128401	0.0380865	0.0338811	Aak1/Ache/Ahi1/Ap2a1/Ap2a2/Apela/Arr3/AU040320/Btbd8/Caly/Clu/Dnm1/Dnm3/Drd4/Dtnbp1/Fcho2/Gria2/Hfe/Hip1r/Insr/Iqsec1/Itsn1/Itsn2/Lrp2/Napb/Neu3/Nsf/Pacsin1/Pip5k1c/Pla2r1/Ppt1/Rab21/Rabgef1/Ramp3/Sh3gl2/Snap25/Synj1/Tmem108/Unc119	39	0.0233393
Posi-cor	GO:0061951	establishment of protein localization to plasma membrane	15/1671	61/15898	0.00130464	0.038126	0.0339162	Ank3/Bbs2/Gorasp1/Gorasp2/Grip2/Gripap1/Krt18/Myo5b/Nsf/Prepl/Rilpl1/Sec16a/Sptbn1/Vamp2/Zdhhc2	15	0.00897666
Posi-cor	GO:0042594	response to starvation	30/1671	161/15898	0.00131503	0.0382264	0.0340055	Atf3/Bcl2/Comt/Cpeb4/Ddit3/Eif2ak3/Flcn/Fnip1/Foxk1/Gabarapl1/Gas2l1/Gas6/Glul/Hfe/Itfg2/Jmy/Larp1/Lrp11/Nfe2l2/Nim1k/Nprl3/Pck2/Prkd1/Ripor1/Rragd/Sesn2/Sik2/Tbl2/Tfeb/Usp33	30	0.0179533
Posi-cor	GO:0072521	purine-containing compound metabolic process	59/1671	379/15898	0.00132613	0.0383462	0.0341121	Acot8/Adcy1/Adcy6/Adcy9/Adora2b/Ak1/Ak4/Aldoa/Aldoc/Ampd3/Arl2/Atp5d/Atp6v1b2/Carmil1/Dgat2/Eno2/Far1/Fasn/Fitm2/Flcn/Foxk1/Galt/Gnmt/Gpi1/Guca1a/Guca1b/Gucy2e/Gucy2f/Hdac4/Hif1a/Hk2/Hprt/Icmt/Ier3/Impdh1/Insr/Ldhc/Macrod1/Mvd/Myc/Ndufa10/Nt5c1a/Nt5e/Nupr1/Pank4/Pfkm/Pfkp/Pgam1/Pkm/Ppargc1a/Ppcdc/Prxl2c/Rd3/Rora/Sdha/Stat3/Tpi1/Uqcc3/Zbtb20	59	0.0353082
Posi-cor	GO:0042752	regulation of circadian rhythm	23/1671	113/15898	0.00139331	0.0400777	0.0356524	Adcy1/Btrc/Cipc/Clock/Cry1/Cry2/Drd4/Fbxl3/Kdm2a/Kdm5b/Kdm5c/Mapk9/Nr1d2/Pde6b/Per1/Per2/Per3/Ppargc1a/Ptgds/Rock2/Rora/Rorb/Usp2	23	0.0137642
Posi-cor	GO:0046323	glucose import	17/1671	74/15898	0.00144748	0.0410053	0.0364776	Ahi1/Appl2/C2cd5/Crebl2/Gsk3a/Hk2/Insr/Klf15/Mef2a/Myc/Nfe2l2/Repin1/Sesn2/Slc1a2/Slc27a4/Slc2a3/Stxbp3	17	0.0101735
Posi-cor	GO:0051494	negative regulation of cytoskeleton organization	29/1671	155/15898	0.00146926	0.0413955	0.0368248	Add1/Add3/Apc2/Arap1/Arfgef1/Bbs4/Camsap1/Carmil1/Dmtn/Eml2/Flii/Gas2l1/Hip1r/Kank1/Lima1/Map1a/Map1b/Map2/Mid1ip1/Mkks/Mphosph8/Rhpn1/Rhpn2/Rp1/Sgk1/Sptb/Sptbn1/Ssh1/Wdr47	29	0.0173549
Posi-cor	GO:1901862	negative regulation of muscle tissue development	7/1671	18/15898	0.00156369	0.0436088	0.0387936	Flcn/Hdac5/Hdac9/Sox15/Usp19/Usp2/Ybx3	7	0.00418911
Posi-cor	GO:0051402	neuron apoptotic process	45/1671	274/15898	0.00163066	0.0450193	0.0400484	Adarb1/Bace1/Bcl2/Braf/Casp7/Cdc34/Cln8/Cpeb4/Cx3cl1/Ddit3/Dnajc5/Epha7/Fadd/Faim2/Gpi1/Grk1/Grn/Gsk3a/Hdac4/Hif1a/Il6st/Itsn1/Kcnb1/Map2k7/Map3k12/Mecp2/Mef2c/Nr4a3/Ntrk2/Nupr1/Pdpk1/Pink1/Ppargc1a/Ppt1/Ralbp1/Sarm1/Sigmar1/Sncb/Stxbp1/Tmbim6/Tnfrsf21/Unc5b/Vegfb/Vstm2l/Wfs1	45	0.02693
Posi-cor	GO:0071108	protein K48-linked deubiquitination	8/1671	23/15898	0.00168697	0.0457902	0.0407342	Mindy2/Otub2/Otud3/Otud4/Tnfaip3/Usp19/Usp33/Usp34	8	0.00478755
Posi-cor	GO:1904385	cellular response to angiotensin	8/1671	23/15898	0.00168697	0.0457902	0.0407342	Agtrap/Ahcyl1/Car2/Nfe2l2/Nr3c2/Rap1gds1/Rela/Rock2	8	0.00478755
Posi-cor	GO:0032272	negative regulation of protein polymerization	17/1671	75/15898	0.00169192	0.0457902	0.0407342	Add1/Add3/Arfgef1/Bbs4/Carmil1/Dmtn/Eml2/Flii/Hip1r/Kank1/Map2/Mkks/Mphosph8/Sgk1/Sptb/Sptbn1/Ssh1	17	0.0101735
Posi-cor	GO:1903320	regulation of protein modification by small protein conjugation or removal	38/1671	222/15898	0.00170965	0.0460432	0.0409592	Btrc/Cry1/Dcun1d3/Dnajb2/Epm2a/Fbxo4/Fzr1/Gsk3a/Hdac4/Herpud1/Hif1a/Hspbp1/Kdm2a/Mapk15/Mapk9/Mul1/N4bp1/Nhlrc1/Otub2/Otud4/Pabpn1l/Peli3/Per2/Pink1/Prickle1/Prkce/Psen2/Rassf1/Rela/Rnf111/Rnf40/Spry2/Stub1/Tnfaip3/Tnip1/Tollip/Trib3/Wfs1	38	0.0227409
Posi-cor	GO:0061512	protein localization to cilium	15/1671	63/15898	0.00184821	0.0488887	0.0434906	Arl13b/Arl3/Bbs2/Bbs4/Cc2d2a/Cdk20/Crocc/Gas8/Mapk15/Pcare/Rabep1/Tbc1d32/Tctn1/Tub/Tulp1	15	0.00897666
Posi-cor	GO:0016311	dephosphorylation	47/1671	291/15898	0.0018509	0.0488887	0.0434906	Acp6/Akap1/Alpl/Bcl2/Bod1l/Bpnt1/Btrc/Cry2/Dusp11/Dusp22/Dusp3/Dusp7/Dusp8/Ephx2/Epm2a/Eya1/Inpp1/Inpp4b/Lpin1/Mef2c/Pdp2/Pink1/Plpp2/Plpp6/Plppr4/Ppargc1b/Ppm1b/Ppm1e/Ppm1n/Ppp1r35/Ppp1r42/Ppp2r3a/Ppp2r5a/Ppp2r5b/Ppp2r5c/Ppp3cc/Ppp6r2/Ptp4a3/Ptpn23/Ptpn4/Ptprn/Rock2/Smad3/Smpd1/Ssh1/Synj1/Tns2	47	0.0281269
Anti-cor	GO:0002181	cytoplasmic translation	25/1219	121/15898	4.17279e-06	0.000915137	0.000777048	Cnbp/Dph3/Eif2b3/Eif2s2/Eif5/Fmr1/Mcts2/Rpl10a/Rpl19/Rpl21/Rpl26/Rpl27a/Rpl29/Rpl3/Rpl38/Rpl39/Rpl41/Rplp0/Rps10/Rps11/Rps17/Rps21/Rps24/Rps27a/Uba52	25	0.0205086
Anti-cor	GO:0032984	protein-containing complex disassembly	35/1219	207/15898	7.3793e-06	0.00132395	0.00112417	Akap5/Apc/Arid2/Arpc2/Atg14/Capg/Cfl1/Chmp2b/Chmp4b/Chmp6/Dnajc17/Dstn/Eif5a/Eml4/Evl/Frat1/Gsn/Hspa8/Mical3/Mtrf1l/Oga/Rdx/Setx/Shroom2/Smarcb1/Smarcc2/Snapin/Specc1l/Spef1/Stmn1/Swap70/Taok1/Tpm1/Vcp/Zfand1	35	0.0287121
Anti-cor	GO:0000281	mitotic cytokinesis	17/1219	67/15898	8.32216e-06	0.00140136	0.0011899	Apc/Arf1/Cenpa/Cfl1/Chmp2b/Chmp4b/Chmp6/Exoc6/Jtb/Kif23/Rhoa/Rhob/Snx18/Snx33/Snx9/Spast/Stmn1	17	0.0139459
Anti-cor	GO:0032516	positive regulation of phosphoprotein phosphatase activity	8/1219	17/15898	1.51586e-05	0.00213163	0.00180998	Calm2/Calm3/Hsp90ab1/Jak2/Magi2/Ppp1r12a/Ppp1r15b/Ppp2ca	8	0.00656276
Anti-cor	GO:0090316	positive regulation of intracellular protein transport	23/1219	119/15898	3.11033e-05	0.00304817	0.00258822	Akap5/Anp32b/Arpc2/Cd81/Cdc42/Cdk5r1/Emd/Fis1/Flna/Fyn/Hsp90ab1/Jak2/Kif3a/Mapk1/Pcnt/Pdcd5/Plk3/Ppm1a/Prkcd/Sar1a/Ubr5/Ywhae/Zfand1	23	0.0188679
Anti-cor	GO:0006325	chromatin organization	61/1219	476/15898	4.89952e-05	0.0038331	0.00325471	Anp32b/Arid2/Asxl1/Atad2/Atxn7l3/Axin1/Bcl7c/Carm1/Cbx2/Chd1/Chd4/Dpf1/Ehmt1/H1f0/H3f3a/Hdac1/Hmg20a/Hp1bp3/Jak2/Kansl1/Kansl2/Kat7/Kdm1a/Kdm2b/Kdm3a/Kdm4a/Kdm6a/Kmt5a/Lmnb1/Lrwd1/Mcrs1/Morf4l2/Mybbp1a/Npm1/Nsd3/Nucks1/Pcgf3/Phf13/Phf21a/Pih1d1/Pkn1/Ppm1d/Prkaa2/Ptma/Pwwp3a/Rbbp4/Rbbp7/Rcbtb1/Rrp8/Rsbn1/Set/Setd2/Sfmbt1/Smarcb1/Smarcc2/Spin1/Suds3/Suv39h1/Top1/Usp22/Usp3	61	0.050041
Anti-cor	GO:0070936	protein K48-linked ubiquitination	15/1219	62/15898	5.12138e-05	0.0038331	0.00325471	Cul1/Gabarap/Peli1/Rnf115/Rnf146/Trim44/Ube2b/Ube2e3/Ube2g1/Ube2k/Ube2r2/Ube2t/Ube3c/Ubr5/Znrf2	15	0.0123052
Anti-cor	GO:0070301	cellular response to hydrogen peroxide	18/1219	84/15898	5.42489e-05	0.00397545	0.00337558	Abl1/Cat/Cfl1/Fbxo7/Foxo3/Fxn/Fyn/Glrx/Mapk8/Net1/Park7/Plekha1/Prkcd/Rhob/Rnf146/Setx/Smpd3/Txn1	18	0.0147662
Anti-cor	GO:0032212	positive regulation of telomere maintenance via telomerase	9/1219	26/15898	8.39159e-05	0.00545768	0.00463414	Cct3/Cct4/Cct5/Cct7/Ctnnb1/Mapk1/Mapk3/Nek2/Nek7	9	0.0073831
Anti-cor	GO:0090307	mitotic spindle assembly	14/1219	58/15898	9.29642e-05	0.00582762	0.00494826	Chek2/Chmp2b/Chmp4b/Chmp6/Flna/Kif23/Kifc1/Kpnb1/Lsm14a/Nek2/Prc1/Rab11a/Rhoa/Stag1	14	0.0114848
Anti-cor	GO:0006605	protein targeting	36/1219	243/15898	0.000101362	0.00613238	0.00520703	Ap3b1/Arl6ip1/Arpc2/Atg14/Atpif1/Bnip3l/Cdk5r1/Chmp4b/Fbxo7/Fis1/Fyn/Gipc1/Grpel1/Hspa5/Hspa8/Mipep/Ncoa4/Nedd4/Oga/Pam16/Pdcd5/Pex2/Rab8b/Scarb2/Sec61a2/Sort1/Srebf1/Stxbp4/Syngr2/Timm17a/Tomm5/Ubl4a/Vps37b/Ywhae/Zdhhc20/Zfand6	36	0.0295324
Anti-cor	GO:0009267	cellular response to starvation	25/1219	145/15898	0.000103582	0.00619465	0.00525991	Atg14/Cdkn1a/Dap/Foxo3/Gabarap/Gabarapl2/Higd1a/Hspa5/Jun/Klf10/Mapk1/Mapk3/Mapk8/Mios/Mybbp1a/Nprl2/Pik3c2b/Prkaa2/Ralb/Rrp8/Sik1/Slc2a1/Srebf1/Suv39h1/Xpr1	25	0.0205086
Anti-cor	GO:0042274	ribosomal small subunit biogenesis	13/1219	52/15898	0.000111848	0.00653237	0.00554667	Lsm6/Ngdn/Nop14/Npm1/Rcl1/Riok3/Rpl38/Rpp40/Rps17/Rps21/Rps24/Rps27l/Utp6	13	0.0106645
Anti-cor	GO:0045862	positive regulation of proteolysis	42/1219	305/15898	0.000151387	0.0077987	0.00662191	Akt1/Anp32b/Aph1b/Atpif1/Axin1/Bad/Bax/Bcl10/Cfl1/Csnk1d/Csnk1e/Cycs/Dap/Ddx3x/Fbxw11/Fis1/Fmr1/Fyn/Gabarap/Gsn/Hspa8/Jak2/Mapk8/Mbp/Mtch2/Oga/Pdcd5/Plgrkt/Plk3/Ppp2ca/Rhoa/Rnf185/Rnf19a/Rps27l/Snx33/Snx9/Sumo2/Sumo3/Timm17a/Trib2/Trim67/Vcp	42	0.0344545
Anti-cor	GO:0061077	chaperone-mediated protein folding	12/1219	47/15898	0.000164276	0.00829831	0.00704614	Cct3/Cct4/Cct5/Cct7/Dnajb1/Hspa5/Hspa8/Hspa9/Pdcd5/Pdia4/Ptges3/Tor2a	12	0.00984413
Anti-cor	GO:0048678	response to axon injury	14/1219	61/15898	0.000166148	0.00831221	0.00705794	Bax/Cers2/Dpysl3/Flna/Jak2/Jun/Klf4/Kremen1/Morn4/Ndel1/Neo1/Ptprs/Sod1/Sod2	14	0.0114848
Anti-cor	GO:0051276	chromosome organization	52/1219	408/15898	0.0001981	0.00981632	0.00833509	Abl1/Ago4/Anapc2/Apc/Arid2/Bcl7c/Cct3/Cct4/Cct5/Cct7/Cenpa/Chmp2b/Chmp4b/Chmp6/Ctnnb1/Dclre1a/Dpf1/Dsn1/Eml4/Gins2/H1f0/H3f3a/Hnrnpa2b1/Hsp90ab1/Kif23/Kpnb1/Lcmt1/Ldb1/Mad2l2/Mapk1/Mapk3/Mcrs1/Msh2/Msh3/Nek2/Nek7/Nhp2/Pds5b/Phf13/Prc1/Psrc1/Ptges3/Rab11a/Smarcb1/Smarcc2/Stag1/Stn1/Suv39h1/Top1/Top2b/Ube2b/Xpa	52	0.0426579
Anti-cor	GO:0060716	labyrinthine layer blood vessel development	8/1219	23/15898	0.000201626	0.00982437	0.00834192	Akt1/Fzd5/Ggnbp2/Hey1/Mapk1/Nfe2/Rbpj/Vash1	8	0.00656276
Anti-cor	GO:0010638	positive regulation of organelle organization	56/1219	449/15898	0.000202367	0.00982437	0.00834192	Abl1/Adck1/Apc/Arpc2/Atpif1/Bad/Bax/Bik/Cct3/Cct4/Cct5/Cct7/Cdc42/Cdc42ep2/Cfl1/Cnot6/Ctnnb1/Cttn/Dstn/Dynll1/Evl/Fbxo7/Fchsd2/Fis1/Flna/Fscn1/Grb2/Gsn/Hnrnpa2b1/Mapk1/Mapk3/Mapk8/Mcrs1/Mfn1/Nek2/Nek7/Nf2/Osbp/Pdcd5/Pebp1/Pip4k2b/Psrc1/Rac1/Ralb/Rhoa/Slain2/Smpd3/Snx18/Snx30/Snx9/Stx18/Surf4/Swap70/Tgfbr1/Tpm1/Ube2b	56	0.0459393
Anti-cor	GO:0043161	proteasome-mediated ubiquitin-dependent protein catabolic process	49/1219	379/15898	0.000213077	0.00998772	0.00848063	Akt1/Apc/Arntl/Axin1/Calr/Canx/Csnk1a1/Csnk1d/Csnk1e/Ctnnb1/Cul1/Dcaf12/Faf1/Fbxw11/Gabarap/Gipc1/Hsp90ab1/Hsp90b1/Hspa5/Mapk8/Nedd4/Park7/Peli1/Plk3/Psmb3/Psmc4/Psmd8/Rad23b/Rmnd5a/Rnf122/Rnf185/Rnf19a/Selenos/Siah1a/Siah2/Spsb1/Stt3b/Sumo2/Tbl1x/Trib2/Trpc4ap/Ube2b/Ube2cbp/Ube2g1/Ube2k/Ube2s/Vcp/Wdr26/Znrf2	49	0.0401969
Anti-cor	GO:0009147	pyrimidine nucleoside triphosphate metabolic process	7/1219	18/15898	0.000229314	0.0103888	0.00882116	Ak3/Ctps/Ctps2/Dctpp1/Dut/Nme1/Uck2	7	0.00574241
Anti-cor	GO:0007034	vacuolar transport	23/1219	135/15898	0.000231198	0.0103888	0.00882116	Ap3b1/Arf1/Atg14/Atp6v0d1/Chmp2b/Chmp4b/Chmp6/Hook1/Hspa8/Leprot/Ncoa4/Ndfip1/Nedd4/Rab34/Rhob/Scarb2/Snapin/Sort1/Tmem50a/Vcp/Vipas39/Vps29/Vps37b	23	0.0188679
Anti-cor	GO:0042176	regulation of protein catabolic process	42/1219	313/15898	0.000267005	0.0115321	0.00979197	Akt1/Anxa2/Apc/Arntl/Axin1/Cd81/Chek2/Chmp6/Csnk1d/Csnk1e/Egln1/Ezr/Faf1/Flna/Fmr1/Fyn/Gabarap/Gabarapl2/Gipc1/Hsp90ab1/Mad2l2/Mapk8/Ndfip1/Nedd4/Odc1/Park7/Plk3/Ppp2ca/Rad23b/Rdx/Rnf185/Rnf19a/Snx33/Snx9/Sumo2/Tmf1/Trib2/Ube2k/Vcp/Vgll4/Vhl/Wdr91	42	0.0344545
Anti-cor	GO:0051973	positive regulation of telomerase activity	9/1219	30/15898	0.000290454	0.0123871	0.010518	Cct4/Ctnnb1/Hsp90ab1/Klf4/Mapk1/Mapk3/Nek2/Nek7/Ptges3	9	0.0073831
Anti-cor	GO:0007623	circadian rhythm	29/1219	192/15898	0.000332029	0.0138204	0.0117349	Ahcy/Arntl/Creb1/Csnk1d/Csnk1e/Dyrk1a/Fbxw11/Hdac1/Kcnd2/Klf10/Lgr4/Maged1/Mapk8/Mybbp1a/Nfil3/Nrip1/Opn4/Ppp1ca/Ppp1cb/Ppp1cc/Prkaa2/Setx/Siah2/Sik1/Six3/Srebf1/Suv39h1/Thrap3/Top1	29	0.02379
Anti-cor	GO:0031468	nuclear membrane reassembly	6/1219	14/15898	0.000352149	0.014427	0.01225	Chmp2b/Chmp4b/Chmp6/Reep3/Reep4/Spast	6	0.00492207
Anti-cor	GO:0022618	ribonucleoprotein complex assembly	23/1219	139/15898	0.000358057	0.0144416	0.0122625	Ago4/Celf2/Clp1/Eif2s2/Eif5/Eif6/Hsp90ab1/Khdc4/Luc7l2/Mcts2/Mrto4/Pih1d1/Prpf6/Ptges3/Rpl38/Rplp0/Rps27l/Scaf11/Setx/Snrpd3/Snrpf/Srsf1/Srsf10	23	0.0188679
Anti-cor	GO:0071353	cellular response to interleukin-4	8/1219	25/15898	0.000387358	0.0151536	0.012867	Cdk4/Hsp90ab1/Hspa5/Nfil3/Rpl3/Rplp0/Tcf7/Tuba1b	8	0.00656276
Anti-cor	GO:0031400	negative regulation of protein modification process	55/1219	451/15898	0.00040393	0.0156839	0.0133173	Abl1/Akt1/Apc/Atg14/Bax/Bod1/Cadm4/Casp3/Cdkn1a/Chmp6/Cops9/Coro1c/Crkl/Ctdsp2/Ctnnb1/Dbi/Dnajc3/Ephb2/Fbxo7/Fyn/Ggnbp2/Gnaq/Hint2/Hmg20a/Ivns1abp/Jun/Kdm1a/Kdm3a/Kdm4a/Mad2l2/Mapk8ip1/Nf2/Npm1/Nxn/Oga/Otub1/Park7/Pebp1/Pih1d1/Pkn1/Ppp1r11/Ppp1r15b/Ppp1r8/Ppp2ca/Ppp2r5d/Prkaa2/Prkcd/Smarcb1/Stk38/Swap70/Trim44/Ubash3b/Ube2b/Ubr5/Ywhae	55	0.0451189
Anti-cor	GO:0048025	negative regulation of mRNA splicing, via spliceosome	7/1219	20/15898	0.000487443	0.0185122	0.0157188	Dyrk1a/Hnrnpa2b1/Hnrnpk/Npm1/Ptbp1/Srsf10/Srsf9	7	0.00574241
Anti-cor	GO:0032506	cytokinetic process	9/1219	32/15898	0.000495265	0.0186729	0.0158553	Arf1/Chmp2b/Chmp4b/Chmp6/Rhoa/Snx18/Snx33/Snx9/Spast	9	0.0073831
Anti-cor	GO:0006446	regulation of translational initiation	12/1219	53/15898	0.000546631	0.0195131	0.0165687	Bzw1/Bzw2/Ddx3x/Dnajc3/Eif2ak1/Eif4g2/Eif5/Eif5b/Fmr1/Klhl25/Npm1/Ppp1r15b	12	0.00984413
Anti-cor	GO:0046755	viral budding	6/1219	15/15898	0.000548968	0.0195131	0.0165687	Chmp2b/Chmp4b/Chmp6/Mvb12b/Nedd4/Vps37b	6	0.00492207
Anti-cor	GO:0033120	positive regulation of RNA splicing	10/1219	39/15898	0.00055003	0.0195131	0.0165687	Dazap1/Dyrk1a/Hnrnpk/Hnrnpll/Hspa8/Setx/Slc38a2/Srsf1/Thrap3/Tra2b	10	0.00820345
Anti-cor	GO:0032870	cellular response to hormone stimulus	53/1219	436/15898	0.000551302	0.0195131	0.0165687	Abhd2/Adipor2/Agtr1b/Akt1/Ankrd26/Apc/Arntl/Atp1a1/Calr/Carm1/Cdk4/Cfl1/Ctnnb1/Echdc3/Gkap1/Grb2/Hdac1/Hnrnpk/Jak2/Kdm3a/Lancl2/Leprot/Lmo2/Ncoa5/Ndel1/Nedd4/Nsmf/Nucks1/Park7/Pias2/Pip4k2b/Prkaa2/Prkcd/Prmt2/Ptges3/Ptpn11/Ptpra/Rab10/Rac1/Rarb/Rdx/Rhoa/Rhoq/Sfr1/Slc2a4/Sp1/Srebf1/Srsf3/Stxbp4/Tmf1/Ubr5/Uso1/Ywhah	53	0.0434783
Anti-cor	GO:0048538	thymus development	11/1219	46/15898	0.000562797	0.0196526	0.0166871	Abl1/Apc/Asxl1/Crkl/Ctnnb1/Ephb3/Mapk1/Mapk3/Prdx2/Raf1/Tgfbr1	11	0.00902379
Anti-cor	GO:1900182	positive regulation of protein localization to nucleus	15/1219	76/15898	0.000567308	0.019678	0.0167087	Akap5/Akt1/Flna/Fyn/Hsp90ab1/Jak2/Kat7/Mapk1/Mcrs1/Npm1/Park7/Parp9/Prkcd/Trim8/Ubr5	15	0.0123052
Anti-cor	GO:0030178	negative regulation of Wnt signaling pathway	23/1219	144/15898	0.000599551	0.0206587	0.0175414	Amer2/Apc/Axin1/Ccdc88c/Csnk1a1/Csnk1e/Ctnnb1/Ctnnbip1/Dact3/Emd/Foxo3/Hdac1/Kremen1/Limd1/Mad2l2/Nxn/Shisa2/Siah2/Six3/Stk3/Ubac2/Vgll4/Znrf3	23	0.0188679
Anti-cor	GO:0031396	regulation of protein ubiquitination	28/1219	190/15898	0.000623538	0.0211728	0.017978	Abl1/Akt1/Arrdc3/Axin1/Bcl10/Dcun1d4/Ddx3x/Fyn/Gabarap/Hsp90ab1/Hspa5/Ivns1abp/Kdm1a/Mad2l2/Mapk8/Ndfip1/Npm1/Nxn/Otub1/Park7/Peli1/Siah2/Tbc1d7/Tgfbr1/Trib2/Trim44/Ube2s/Ubr5	28	0.0229696
Anti-cor	GO:0034644	cellular response to UV	15/1219	77/15898	0.000655507	0.0213772	0.0181515	Bax/Cdkn1a/Cops9/Ddias/Fmr1/Kdm1a/Nedd4/Npm1/Opn3/Prkcd/Rpl26/Trp53inp1/Usp47/Xpa/Xpc	15	0.0123052
Anti-cor	GO:0050821	protein stabilization	25/1219	164/15898	0.00072261	0.0227863	0.019348	Apbb2/Atp1b3/Calr/Cct3/Cct4/Cct5/Cct7/Chek2/Creb1/Flna/Flot2/Gnaq/Hsp90ab1/Npm1/Park7/Ptges3/Sav1/Stk3/Stx12/Stxbp4/Taf9b/Tbl1x/Trim44/Tspan1/Ube2b	25	0.0205086
Anti-cor	GO:0007059	chromosome segregation	38/1219	289/15898	0.000758192	0.0237643	0.0201784	Ago4/Anapc2/Apc/Arid2/Arl8a/Bcl7c/Cdc42/Cenpf/Chmp2b/Chmp4b/Chmp6/Ctnnb1/Ddx3x/Dpf1/Dsn1/Eml4/Kif23/Knl1/Kpnb1/Lcmt1/Ndel1/Nek2/Ntmt1/Pds5b/Phf13/Prc1/Psrc1/Rab11a/Rcc1/Rcc2/Smarcb1/Smarcc2/Stag1/Top1/Top2b/Ttl/Ube2b/Ube2i	38	0.0311731
Anti-cor	GO:0043923	positive regulation by host of viral transcription	6/1219	16/15898	0.000821651	0.025414	0.0215792	Chd1/Jun/Nucks1/Smarcb1/Sp1/Zfp639	6	0.00492207
Anti-cor	GO:0030901	midbrain development	10/1219	41/15898	0.000842847	0.0255056	0.0216569	Csnk1d/Ctnnb1/Dlg5/Fzd3/Kdm2b/Otx2/Rac1/Ryk/Smad1/Tal2	10	0.00820345
Anti-cor	GO:0090407	organophosphate biosynthetic process	53/1219	444/15898	0.000843159	0.0255056	0.0216569	Acat1/Acly/Acsl3/Ak3/Akr1a1/Atg14/Atp5g2/Atp5g3/Bcl2l1/Coasy/Ctps/Ctps2/Dck/Dhdds/Dut/Fabp3/Fabp5/Fdps/Gpat4/Hmgcs1/Idh1/Idh2/Impa2/Mapk1/Mboat2/Mthfd1/Nadk/Ndufb4/Ndufs2/Ndufv2/Nme1/Osbp/Pank3/Pcyt1b/Pdha1/Pdk1/Pigp/Pigu/Pigx/Pik3c2b/Pip4k2b/Pisd/Plscr3/Prpsap2/Ptdss1/Ptdss2/Scp2/Sdhb/Sdhc/Ttc7/Tyms/Uck2/Vcp	53	0.0434783
Anti-cor	GO:0007033	vacuole organization	25/1219	166/15898	0.000865155	0.0257839	0.0218932	Ap3b1/Arf1/Atg14/Chmp2b/Chmp4b/Chmp6/Gabarap/Gabarapl2/Hook1/Hspa8/Ift20/Lamtor1/Pacs2/Pik3c2b/Pip4k2b/Rab1a/Rab34/Ralb/Snapin/Snx18/Snx30/Stx12/Tmem165/Trp53inp1/Ulk2	25	0.0205086
Anti-cor	GO:0072655	establishment of protein localization to mitochondrion	15/1219	79/15898	0.000867244	0.0257839	0.0218932	Akt1/Ap3b1/Atpif1/Bax/Bnip3l/Fbxo7/Fis1/Grpel1/Mipep/Mtch2/Pam16/Pdcd5/Srebf1/Timm17a/Tomm5	15	0.0123052
Anti-cor	GO:0120031	plasma membrane bounded cell projection assembly	57/1219	487/15898	0.000883509	0.0259712	0.0220523	Abl1/Apc/Arpc2/Atp7a/Atxn10/B9d2/Cdc42/Cdc42ep2/Cep41/Cep83/Cfap20/Cfl1/Coro1c/Csnk1d/Cttn/Dpysl3/Dynll1/Ehd1/Ephb2/Evl/Ezr/Fgd3/Flna/Fmr1/Fscn1/Gmnc/Gsn/Ift20/Ift27/Ift81/Kif27/Kif3a/Lrrc49/Ndel1/Nudcd3/Nup85/Pcnt/Poc1a/Poc1b/Prkcd/Rabl2/Rac1/Rcc2/Rdx/Rhoq/Rpgr/Spata13/Spef1/Tbc1d7/Tgfbr1/Ttll1/Txndc15/Ube2b/Unc119b/Vdac3/Wdpcp/Wdr19	57	0.0467596
Anti-cor	GO:0090263	positive regulation of canonical Wnt signaling pathway	17/1219	96/15898	0.000928041	0.0266773	0.0226519	Arntl/Bambi/Csnk1d/Csnk1e/Ddx3x/Frat1/Lgr4/Nrarp/Ppm1a/Prdm15/Rbpj/Reck/Rnf146/Ube2b/Ubr5/Usp47/Vcp	17	0.0139459
Anti-cor	GO:1902905	positive regulation of supramolecular fiber organization	24/1219	158/15898	0.000961688	0.0272397	0.0231294	Abl1/Apc/Arpc2/Cdc42/Cdc42ep2/Cfl1/Colgalt1/Cttn/Dstn/Evl/Fchsd2/Flna/Grb2/Gsn/Mapk8/Nf2/Psrc1/Rac1/Rhoa/Slain2/Snx9/Swap70/Tgfbr1/Tpm1	24	0.0196883
Anti-cor	GO:0007346	regulation of mitotic cell cycle	51/1219	426/15898	0.000980939	0.0274399	0.0232994	Abl1/Akt1/Anp32b/Apc/Arid2/Bcl7c/Btg1/Cdc42/Cdk4/Cdkn1a/Cenpf/Chek2/Cks1b/Ctdsp2/Ctnnb1/Ddx3x/Dpf1/Fbxo7/Fzd3/Gpr132/Klf4/Lcmt1/Lmnb1/Lsm10/Mblac1/Meis2/Msh2/Nae1/Pebp1/Pim3/Plk3/Ppp2ca/Prmt2/Ptpn11/Rab11a/Rcc1/Rcc2/Rdx/Rpl26/Rps27l/Sik1/Smarcb1/Smarcc2/Smpd3/Taok1/Ttl/Usp22/Usp47/Xpc/Ywhae/Ywhah	51	0.0418376
Anti-cor	GO:0051881	regulation of mitochondrial membrane potential	14/1219	72/15898	0.000999306	0.0276563	0.0234831	Akt1/Atpif1/Bad/Bax/Bcl2l1/Bnip3l/Mfn1/Mtch2/Oga/Park7/Rnf122/Sod1/Sod2/Vcp	14	0.0114848
Anti-cor	GO:2001234	negative regulation of apoptotic signaling pathway	29/1219	206/15898	0.00106145	0.0287779	0.0244355	Akt1/Bax/Bcl2l1/Ctnna1/Ctnnb1/Cttn/Ddias/Ddx3x/Fxn/Fyn/Hdac1/Higd1a/Ivns1abp/Kdm1a/Map2k5/Mapk8ip1/Pam16/Park7/Pih1d1/Prdx2/Raf1/Selenos/Siah2/Sod2/Tgfbr1/Tpt1/Txndc12/Usp47/Vdac2	29	0.02379
Anti-cor	GO:0018205	peptidyl-lysine modification	43/1219	345/15898	0.00107529	0.0289883	0.0246141	Atp7a/Atxn7l3/Ctnnb1/Eef1akmt1/Ehmt1/Gcsh/Hdac10/Hint1/Hint2/Hmg20a/Kansl1/Kansl2/Kat7/Kdm1a/Kdm3a/Kdm4a/Kmt5a/Ldb1/Lipt2/Mapk3/Mcrs1/Morf4l2/Mybbp1a/Nfe2/Nfyb/Nsd3/P3h4/Park7/Pias2/Pih1d1/Prkaa2/Setd2/Smarcb1/Sumo2/Sumo3/Supt20/Suv39h1/Tada1/Uba2/Ube2i/Usp22/Vipas39/Wdr61	43	0.0352748
Anti-cor	GO:0031122	cytoplasmic microtubule organization	12/1219	57/15898	0.00109035	0.0292427	0.0248301	Apc/Axin1/Ccdc88c/Ezr/Hook1/Katna1/Kpnb1/Plk3/Rab11a/Rhoa/Slain2/Tubgcp3	12	0.00984413
Anti-cor	GO:0007283	spermatogenesis	48/1219	398/15898	0.00116582	0.0306679	0.0260403	Abhd2/Ap3b1/Arntl/Bax/Bcl2l1/Bik/Ccnyl1/Crkl/Dazap1/Ddias/Gamt/Ggnbp2/H3f3a/Hmga1/Hook1/Ift20/Ift27/Ift81/Kdm2b/Kdm3a/Lgr4/Nectin2/Nr2c2/Nr6a1/Pafah1b2/Pafah1b3/Pcyt1b/Pebp1/Plekha1/Poc1a/Rad23b/Rnf114/Setx/Sfmbt1/Siah1a/Sod1/Spata5/Tdrkh/Tesmin/Tmf1/Tsnax/Tsnaxip1/Ttll1/Txnrd3/Ube2b/Vipas39/Zfx/Zscan2	48	0.0393765
Anti-cor	GO:0046825	regulation of protein export from nucleus	8/1219	29/15898	0.00116707	0.0306679	0.0260403	Anp32b/Emd/Frat1/Park7/Ppm1a/Ptpn11/Txn1/Ywhae	8	0.00656276
Anti-cor	GO:0042273	ribosomal large subunit biogenesis	11/1219	50/15898	0.00118773	0.0307517	0.0261115	Eif6/Gtf3a/Mrto4/Nhp2/Npm1/Pes1/Rpl10a/Rpl26/Rpl38/Rplp0/Rsl1d1	11	0.00902379
Anti-cor	GO:0000466	maturation of 5.8S rRNA from tricistronic rRNA transcript (SSU-rRNA, 5.8S rRNA, LSU-rRNA)	6/1219	17/15898	0.00118799	0.0307517	0.0261115	Exosc2/Npm1/Pes1/Rcl1/Rpp40/Rps21	6	0.00492207
Anti-cor	GO:0010770	positive regulation of cell morphogenesis involved in differentiation	16/1219	90/15898	0.0012415	0.0319544	0.0271326	Abl1/Akap5/Anapc2/Arpc2/Bhlhb9/Calr/Caprin1/Cdc42/Crkl/Ephb2/Flna/Mfn1/Parp6/Pias2/Prex1/Rac1	16	0.0131255
Anti-cor	GO:0030835	negative regulation of actin filament depolymerization	10/1219	43/15898	0.00125287	0.0319544	0.0271326	Arpc2/Capg/Cfl1/Evl/Gsn/Rdx/Shroom2/Specc1l/Swap70/Tpm1	10	0.00820345
Anti-cor	GO:0090199	regulation of release of cytochrome c from mitochondria	10/1219	43/15898	0.00125287	0.0319544	0.0271326	Akt1/Bad/Bax/Bcl2l1/Bik/Fxn/Higd1a/Pam16/Pdcd5/Plscr3	10	0.00820345
Anti-cor	GO:0031060	regulation of histone methylation	15/1219	82/15898	0.00129169	0.0326089	0.0276884	Ctnnb1/Ehmt1/Kansl1/Kansl2/Kdm1a/Kdm3a/Kdm4a/Mcrs1/Nsd3/Paxbp1/Pih1d1/Rrp8/Smarcb1/Suv39h1/Wdr61	15	0.0123052
Anti-cor	GO:0006983	ER overload response	5/1219	12/15898	0.00131822	0.0326089	0.0276884	Atg10/Hspa5/Ppp1r15b/Selenos/Tmco1	5	0.00410172
Anti-cor	GO:0046073	dTMP metabolic process	5/1219	12/15898	0.00131822	0.0326089	0.0276884	Dut/Nme1/Nt5c/Nt5c3/Tyms	5	0.00410172
Anti-cor	GO:0051573	negative regulation of histone H3-K9 methylation	5/1219	12/15898	0.00131822	0.0326089	0.0276884	Kdm1a/Kdm3a/Kdm4a/Pih1d1/Smarcb1	5	0.00410172
Anti-cor	GO:0043281	regulation of cysteine-type endopeptidase activity involved in apoptotic process	25/1219	172/15898	0.00144868	0.0355542	0.0301893	Akt1/Anp32b/Arl6ip1/Bad/Bax/Bcl10/Cycs/Dap/Ddx3x/Fis1/Gsn/Jak2/Klf4/Map2k5/Mtch2/Park7/Pdcd5/Pih1d1/Ppp2ca/Rhoa/Rps27l/Rps6ka3/Siah2/Usp47/Vcp	25	0.0205086
Anti-cor	GO:0008053	mitochondrial fusion	8/1219	30/15898	0.00148584	0.0359572	0.0305315	Adck1/Bax/Chchd3/Fis1/Mfn1/Mtch2/Thg1l/Vat1	8	0.00656276
Anti-cor	GO:0046824	positive regulation of nucleocytoplasmic transport	12/1219	59/15898	0.00149737	0.0360686	0.0306261	Akap5/Anp32b/Emd/Flna/Hsp90ab1/Jak2/Mapk1/Nedd4/Ppm1a/Prkcd/Ubr5/Ywhae	12	0.00984413
Anti-cor	GO:0032272	negative regulation of protein polymerization	14/1219	75/15898	0.00151205	0.0360881	0.0306426	Arpc2/Capg/Cfl1/Dyrk1a/Evl/Gsn/Prkcd/Rdx/Ssh2/Stmn1/Tbcd/Tmsb4x/Tpm1/Vdac2	14	0.0114848
Anti-cor	GO:1990748	cellular detoxification	9/1219	37/15898	0.00155153	0.0368612	0.031299	Akr1a1/Atp7a/Cat/Esd/Park7/Prdx1/Prdx2/Sod1/Sod2	9	0.0073831
Anti-cor	GO:0006622	protein targeting to lysosome	7/1219	24/15898	0.00165905	0.0385911	0.0327679	Ap3b1/Atg14/Hspa8/Ncoa4/Nedd4/Scarb2/Sort1	7	0.00574241
Anti-cor	GO:0032509	endosome transport via multivesicular body sorting pathway	7/1219	24/15898	0.00165905	0.0385911	0.0327679	Chmp2b/Chmp4b/Chmp6/Leprot/Sort1/Tmem50a/Vcp	7	0.00574241
Anti-cor	GO:0000469	cleavage involved in rRNA processing	6/1219	18/15898	0.00166733	0.0385911	0.0327679	Exosc2/Nhp2/Npm1/Rcl1/Rpp40/Rps21	6	0.00492207
Anti-cor	GO:0070199	establishment of protein localization to chromosome	6/1219	18/15898	0.00166733	0.0385911	0.0327679	Cct3/Cct4/Cct5/Cct7/Lrwd1/Pih1d1	6	0.00492207
Anti-cor	GO:0030010	establishment of cell polarity	21/1219	137/15898	0.00172961	0.0396438	0.0336618	Amotl2/Cdc42/Cenpa/Cfl1/Crkl/Dock7/Fbxw11/Flot2/Fscn1/Gsn/Hes5/Hey1/Hsp90ab1/Ift20/Myo9a/Ndel1/Rab10/Rap1b/Rhoa/Ust/Wdpcp	21	0.0172272
Anti-cor	GO:0010970	transport along microtubule	23/1219	156/15898	0.001819	0.0413287	0.0350924	Ap3b1/Ap3m1/Arl8a/Armcx3/Cdc42/Dynll1/Fbxw11/Flot2/Fmr1/Hspa8/Ift20/Ift27/Ift81/Kif3a/Kifc1/Ndel1/Rab1a/Rpgr/Snapin/Sod1/Spast/Wdpcp/Wdr19	23	0.0188679
Anti-cor	GO:0030307	positive regulation of cell growth	25/1219	175/15898	0.00185005	0.0417071	0.0354137	Adam10/Akt1/Anapc2/Cd81/Cdc42/Cdh4/Cdkn2aip/Cfl1/Ddx3x/Eif4g2/Exosc2/Fdps/Fxn/H3f3a/Hnrnpk/Kdm2b/Map2k5/Mapkap1/Ndel1/Rhoa/Rnd2/Taf9b/Tgfbr1/Usp47/Zfp639	25	0.0205086
Anti-cor	GO:0009150	purine ribonucleotide metabolic process	41/1219	334/15898	0.00185169	0.0417071	0.0354137	Acat1/Acly/Acot2/Acsl3/Ak3/Atp5g2/Atp5g3/Atp7a/Atpif1/Bad/Bcl2l1/Bpgm/Coasy/Eif6/Fis1/Gpat4/Hint1/Hmgcs1/Hspa8/Mccc2/Mfn1/Mtch2/Mthfd1/Ndufb4/Ndufs2/Ndufv2/Nme1/Nt5c/Nudt19/Nudt4/Oxsm/Pank3/Pdha1/Pdk1/Pipox/Prkaa2/Rhoa/Rhoq/Sdhb/Sdhc/Vcp	41	0.0336341
Anti-cor	GO:0009060	aerobic respiration	21/1219	138/15898	0.0018963	0.0421768	0.0358125	Aco1/Akt1/Atp7a/Cat/Cox7a2l/Cycs/Fxn/Idh1/Idh2/Msh2/Mtch2/Ndufb4/Ndufs2/Ndufv2/Park7/Pdha1/Rhoa/Sdhb/Sdhc/Uqcrfs1/Vcp	21	0.0172272
Anti-cor	GO:0070534	protein K63-linked ubiquitination	11/1219	53/15898	0.00196167	0.0430656	0.0365672	Ddx3x/Nedd4/Otub1/Peli1/Rnf115/Ube2b/Ube2e3/Ube2g1/Ube2s/Ube2t/Ubr5	11	0.00902379
Anti-cor	GO:0006978	DNA damage response, signal transduction by p53 class mediator resulting in transcription of p21 class mediator	5/1219	13/15898	0.00200763	0.0435878	0.0370106	Cdkn1a/Chek2/Cops3/Rpl26/Rps27l	5	0.00410172
Anti-cor	GO:0097212	lysosomal membrane organization	5/1219	13/15898	0.00200763	0.0435878	0.0370106	Arf1/Chmp2b/Chmp4b/Chmp6/Hspa8	5	0.00410172
Anti-cor	GO:0072332	intrinsic apoptotic signaling pathway by p53 class mediator	13/1219	69/15898	0.00201614	0.0435878	0.0370106	Bax/Cdkn1a/Chek2/E2f2/Hint1/Hnrnpk/Kdm1a/Msh2/Mybbp1a/Rpl26/Rps27l/Rrp8/Trp53bp2	13	0.0106645
Anti-cor	GO:0071479	cellular response to ionizing radiation	12/1219	61/15898	0.00202208	0.0435878	0.0370106	Bcl2l1/Cdkn1a/Chek2/Ddias/Eef1d/Grb2/Ints7/Kdm1a/Net1/Nucks1/Rhob/Rpl26	12	0.00984413
Anti-cor	GO:0030833	regulation of actin filament polymerization	19/1219	121/15898	0.00211397	0.0449764	0.0381897	Arhgap40/Arpc2/Arpc5/Capg/Cdc42ep2/Cfl1/Cttn/Evl/Fchsd2/Grb2/Gsn/Prkcd/Rac1/Rdx/Rhoa/Snx9/Ssh2/Tmsb4x/Tpm1	19	0.0155865
Anti-cor	GO:2000146	negative regulation of cell motility	34/1219	265/15898	0.00211786	0.0449764	0.0381897	Abhd2/Adipor2/Akt1/Arid2/Calr/Cd63/Cers2/Cfl1/Coro1b/Coro1c/Ctnna1/Dlg5/Dpysl3/Evl/Foxo3/Gna13/Gpr173/Hdac1/Idh2/Klf4/Magi2/Map2k5/Park7/Rac1/Rbbp4/Rbbp7/Reck/Rhoa/Rhob/Srgap3/Suds3/Tpm1/Trp53inp1/Vash1	34	0.0278917
Anti-cor	GO:0000082	G1/S transition of mitotic cell cycle	27/1219	196/15898	0.00213302	0.0451142	0.0383067	Akt1/Anp32b/Apc/Arid2/Bcl7c/Cdk4/Cdkn1a/Ctdsp2/Ddx3x/Dpf1/E2f5/Fbxo7/Gpr132/Iqgap3/Klf11/Klf4/Lsm10/Mblac1/Plk3/Ppp2ca/Prmt2/Rcc1/Rdx/Rpl26/Rps27l/Smarcb1/Smarcc2	27	0.0221493
Anti-cor	GO:0016574	histone ubiquitination	10/1219	46/15898	0.00215941	0.0451221	0.0383134	Atxn7l3/Kdm1a/Kdm2b/Otub1/Park7/Pcgf3/Rnf2/Ube2b/Ubr5/Usp22	10	0.00820345
Anti-cor	GO:0031529	ruffle organization	10/1219	46/15898	0.00215941	0.0451221	0.0383134	Coro1b/Coro1c/Evl/Ndel1/Plekha1/Rac1/Rcc2/Rdx/Tpm1/Wdpcp	10	0.00820345
Anti-cor	GO:0048872	homeostasis of number of cells	37/1219	296/15898	0.00219934	0.0457728	0.0388659	Abl1/Akt1/Ap3b1/Asxl1/Atpif1/Axin1/Bax/Bcl10/Bpgm/Casp3/Exoc6/Foxo3/Hspa9/Jak2/Kat7/Kdm1a/Kif3a/Ldb1/Lgr4/Lmo2/Mtch2/Mthfd1/Pkn1/Pknox1/Prdx1/Prdx2/Ptpn11/Rac1/Rps17/Rps24/Smad5/Sod1/Sp1/Sp3/Vhl/Zfp251/Zfx	37	0.0303527
Anti-cor	GO:1902532	negative regulation of intracellular signal transduction	52/1219	453/15898	0.00221452	0.045905	0.0389781	Abl1/Akt1/Ankrd26/Apc/Arntl/Bcl2l1/Cdc42se1/Chek2/Ddias/Ddx3x/Dlg5/Dusp5/Dyrk1a/Egln1/Ephb2/Ezr/Fbxw11/Hdac1/Ivns1abp/Kdm1a/Klf4/Limd1/Litaf/Magi2/Map2k3/Mapk8ip1/Mapkap1/Nf2/Nprl2/Park7/Pebp1/Plekha1/Ppm1a/Ppp2ca/Prdm15/Prkaa2/Prkcd/Rasa3/Rhoa/Riok3/Selenos/Sod2/Stk38/Stmn1/Tbc1d7/Tpt1/Trim67/Txndc12/Ube2b/Usp47/Vdac2/Vgll4	52	0.0426579
Anti-cor	GO:1902229	regulation of intrinsic apoptotic signaling pathway in response to DNA damage	8/1219	32/15898	0.0023281	0.0472153	0.0400908	Bcl2l1/Ddias/Hnrnpk/Kdm1a/Mtch2/Rpl26/Tpt1/Usp47	8	0.00656276
Anti-cor	GO:0044770	cell cycle phase transition	53/1219	465/15898	0.0023521	0.0474341	0.0402765	Akt1/Anapc2/Anp32b/Apbb2/Apc/Arid2/Bcl7c/Calm2/Calm3/Cdk4/Cdkn1a/Cenpf/Chek2/Chmp4b/Cks1b/Ctdsp2/Ddx3x/Dpf1/E2f5/Fbxo7/Gpr132/Ints7/Iqgap3/Klf11/Klf4/Lcmt1/Lmnb1/Lsm10/Mblac1/Msh2/Nae1/Npm1/Plk3/Ppm1d/Ppp2ca/Prmt2/Ptpn11/Rab11a/Rcc1/Rcc2/Rdx/Rpl26/Rps27l/Six3/Smarcb1/Smarcc2/Spast/Stxbp4/Taok1/Trp53bp1/Ube2s/Usp47/Xpc	53	0.0434783
