# Supplementary material for: Aerobic glycolysis and lactate regulate histone H3K18Lactylation occupancy to fine-tune gene expression in developing and mature retina
Source: bioRxiv. 2025 Apr 20:2025.04.17.649437. Preprint. [Version 1] doi: 10.1101/2025.04.17.649437 (PMC12190749; doi:10.1101/2025.04.17.649437)
Supplement: Supplement 2 — Table S1. KLa peptide mass spectrometry results, related to Figure 2B Table S2-S4. FGE results from H3K18La binding in promoter, enhancer, and gene body, related to Figure S1B Table S5. FGE results from dynamic active histone mark (H3K4me3 and H3K27Ac) co-occupancy with H3K18La, related to Figure 4H Table S6. FGE results from H3K18La peaks unique to retina, related to Figure 4J Table S7. Differential binding analysis results, related to Figure 2B Table S8. FGE results from H3K18La peak quantitation correlated with RNA-seq expression, related to Figure S2F Table S9. FGE results from dynamic active histone mark (H3K4me3 and H3K27Ac) co-occupancy with H3K18La with positive correlation to RNA-seq, related to Figure 2E Table S10. RNA-seq differential expression analysis results related to Figure 3F Table S11-S19. TF motif analysis, related to Figure S4 [file media-2.zip › Table S9.xlsx]

## Sheet: Sheet1
Cluster	ID	Description	GeneRatio	BgRatio	pvalue	p.adjust	qvalue	geneID	Count
P4_all3	GO:0043434	response to peptide hormone	28/534	369/28943	3.54115e-10	6.96742e-07	5.08251e-07	Ahcyl1/Akt3/Anxa5/Appl2/Atp2b1/C2cd5/Car2/Cry1/Cry2/Fer/Hdac9/Insr/Kank1/Klf15/Lpin1/Lpin2/Meak7/Ncoa2/Nfe2l2/Nr3c2/Nr4a3/Pkm/Prkcz/Rap1gds1/Rock2/Sgk1/Slc25a33/Stat3	28
P4_all3	GO:0016575	histone deacetylation	15/534	100/28943	4.82945e-10	6.96742e-07	5.08251e-07	Gatad2a/Hdac11/Hdac4/Hdac9/Jdp2/Lpin1/Mbd2/Nipbl/Per1/Per2/Pink1/Prkd1/Rcor3/Tada3/Tbl1xr1	15
P4_all3	GO:0071375	cellular response to peptide hormone stimulus	24/534	278/28943	4.97391e-10	6.96742e-07	5.08251e-07	Ahcyl1/Akt3/Anxa5/Appl2/Atp2b1/C2cd5/Car2/Fer/Hdac9/Insr/Kank1/Lpin1/Lpin2/Ncoa2/Nfe2l2/Nr3c2/Nr4a3/Pkm/Prkcz/Rap1gds1/Rock2/Sgk1/Slc25a33/Stat3	24
P4_all3	GO:1901652	response to peptide	30/534	430/28943	6.21814e-10	6.96742e-07	5.08251e-07	Ahcyl1/Akt3/Anxa5/Appl2/Atp1a3/Atp2b1/C2cd5/Car2/Cry1/Cry2/Fer/Hdac9/Insr/Kank1/Klf15/Lpin1/Lpin2/Meak7/Ncoa2/Nfe2l2/Nr3c2/Nr4a3/Pkm/Prkcz/Rap1gds1/Rock2/Sgk1/Slc25a33/Stat3/Tnfaip3	30
P4_all3	GO:0060041	retina development in camera-type eye	19/534	183/28943	1.52558e-09	1.10269e-06	8.04374e-07	Acvr2b/Ahi1/Bmpr2/Bsg/Cln8/Crb1/Crb2/Hif1a/Lama1/Nectin1/Nrl/Ntrk2/Prom1/Rd3/Rorb/Stat3/Tbc1d32/Ttc8/Tub	19
P4_all3	GO:0001654	eye development	29/534	424/28943	1.89657e-09	1.10269e-06	8.04374e-07	Acvr2b/Ahi1/Bbs7/Bcl2/Bmpr2/Bsg/Cdk20/Cln8/Crb1/Crb2/Hif1a/Lama1/Nectin1/Nipbl/Nrl/Ntrk2/Pbx3/Pou2f1/Ppp2r3a/Prom1/Rd3/Rorb/Smad3/Spry2/Srf/Stat3/Tbc1d32/Ttc8/Tub	29
P4_all3	GO:0098732	macromolecule deacylation	16/534	135/28943	4.41987e-09	1.65082e-06	1.20422e-06	Fry/Gatad2a/Hdac11/Hdac4/Hdac9/Jdp2/Lpin1/Mbd2/Nipbl/Per1/Per2/Pink1/Prkd1/Rcor3/Tada3/Tbl1xr1	16
P4_all3	GO:0045494	photoreceptor cell maintenance	10/534	45/28943	7.51257e-09	2.5901e-06	1.8894e-06	Bbs2/Bsg/Cln8/Crb1/Crb2/Mak/Mkks/Nxnl2/Prom1/Tub	10
P4_all3	GO:0007601	visual perception	17/534	161/28943	8.59806e-09	2.75261e-06	2.00794e-06	Bbs2/Cacna2d4/Cln5/Cln8/Cnnm4/Cplx3/Crb1/Gjd2/Nxnl2/Pcare/Pde6g/Ppef2/Prcd/Rd3/Rorb/Unc119/Wfs1	17
P4_all3	GO:2000322	regulation of glucocorticoid receptor signaling pathway	6/534	12/28943	3.2255e-08	9.03544e-06	6.59106e-06	Clock/Cry1/Cry2/Ncoa2/Ntrk2/Per1	6
P4_all3	GO:0043087	regulation of GTPase activity	24/534	351/28943	4.78934e-08	1.26269e-05	9.21095e-06	Agap1/Arfgef1/Arhgap24/Flcn/Gnao1/Gnb5/Gpsm1/Iqsec1/Mapre2/Mkks/Ntrk2/Rab3gap2/Rabgap1l/Ralbp1/Rap1gds1/Rapgef2/Rapgef5/Rasgrf2/Ric1/Sipa1l2/Spry2/Tbc1d30/Ttc8/Usp6nl	24
P4_all3	GO:0006914	autophagy	28/534	469/28943	6.64409e-08	1.56731e-05	1.1433e-05	Acbd5/Acer2/Arsb/Atg4c/Aup1/Bcl2/Ddit3/Epm2a/Flcn/Fyco1/Gabarapl1/Gpsm1/Hif1a/Hk2/Lrba/Mtcl1/Nampt/Pink1/Prkd1/Rab3gap2/Rmc1/Rragd/Stat3/Tfeb/Tnfaip3/Trp53inp2/Usp36/Wdfy3	28
P4_all3	GO:0061919	process utilizing autophagic mechanism	28/534	469/28943	6.64409e-08	1.56731e-05	1.1433e-05	Acbd5/Acer2/Arsb/Atg4c/Aup1/Bcl2/Ddit3/Epm2a/Flcn/Fyco1/Gabarapl1/Gpsm1/Hif1a/Hk2/Lrba/Mtcl1/Nampt/Pink1/Prkd1/Rab3gap2/Rmc1/Rragd/Stat3/Tfeb/Tnfaip3/Trp53inp2/Usp36/Wdfy3	28
P4_all3	GO:0018105	peptidyl-serine phosphorylation	23/534	332/28943	7.19123e-08	1.61156e-05	1.17558e-05	Akt3/Bcl2/Camk1d/Cnksr3/Csnk1g2/Dyrk1b/Epm2a/Hipk3/Map3k12/Map3k13/Mapk9/Mast3/Ntrk2/Pink1/Prkce/Prkcz/Prkd1/Rock2/Rps6ka2/Sgk1/Spry2/Stk38l/Stk39	23
P4_all3	GO:0031667	response to nutrient levels	25/534	387/28943	7.5809e-08	1.61798e-05	1.18026e-05	Alpl/Appl2/Arsb/Bbs2/Bcl2/Cpeb4/Ddit3/Flcn/Gabarapl1/Glul/Hfe/Insr/Itfg2/Jmy/Lrp11/Meak7/Mkks/Nfe2l2/Nim1k/Prkd1/Rragd/Srf/Stk39/Tbl1xr1/Tfeb	25
P4_all3	GO:0032922	circadian regulation of gene expression	11/534	72/28943	8.33056e-08	1.62524e-05	1.18556e-05	Clock/Cry1/Cry2/Kdm2a/Nampt/Ncoa2/Per1/Per2/Rai1/Rora/Usp2	11
P4_all3	GO:0045444	fat cell differentiation	20/534	265/28943	1.29481e-07	2.32133e-05	1.69333e-05	Axin2/Bbs2/Bbs7/Cds1/Ddit3/Flcn/Hmga2/Jdp2/Lpin1/Mkks/Napepld/Nipbl/Nr4a3/Per2/Rora/Smad3/Tbl1xr1/Ttc8/Wdfy2/Zfp385a	20
P4_all3	GO:0060249	anatomical structure homeostasis	23/534	346/28943	1.51258e-07	2.60745e-05	1.90205e-05	Add1/Akt3/Bbs2/Bcl2/Bsg/Car2/Cln8/Crb1/Crb2/Ext1/Hif1a/Immt/Mak/Mkks/Nxnl2/Ppargc1b/Prom1/Psen2/Sh3gl2/Srf/Stk39/Trp53inp2/Tub	23
P4_all3	GO:0007623	circadian rhythm	18/534	222/28943	1.89717e-07	2.95226e-05	2.15358e-05	Btrc/Clock/Cry1/Cry2/Kdm2a/Mapk9/Mat2a/Nampt/Ncoa2/Nr1d2/Ntrk2/Per1/Per2/Rai1/Rock2/Rora/Rorb/Usp2	18
P4_all3	GO:0030900	forebrain development	25/534	407/28943	1.97608e-07	2.95226e-05	2.15358e-05	Aplp2/Arl13b/Bbs2/Cdk5r2/Cul5/D16Ertd472e/Dicer1/Ext1/Hif1a/Hmga2/Kif1a/Kif21b/Mkks/Mrtfb/Ncam1/Nr4a3/Ntrk2/Psen2/Rapgef2/Rtn4/Slc1a2/Srf/Ttc8/Wdr89/Zfp335	25
P4_all3	GO:0035264	multicellular organism growth	18/534	224/28943	2.16924e-07	3.12352e-05	2.27851e-05	Adarb1/Add1/Apba1/Bbs2/Bcl2/Dicer1/Ext1/Hmga2/Icmt/Kdm2a/Mkks/Nipbl/Ptch1/Rai1/Slc1a2/Stat3/Tbl1xr1/Ttc8	18
P4_all3	GO:0046486	glycerolipid metabolic process	24/534	382/28943	2.29978e-07	3.12352e-05	2.27851e-05	Abhd3/Agpat5/Cds1/Dgat2/Etnk1/Far1/Gk/Il6st/Inpp1/Lclat1/Lpcat2/Lpin1/Lpin2/Napepld/Pgap3/Pi4k2a/Pigz/Pla2g7/Plch2/Pyurf/Socs5/Tbl1xr1/Tmem150a/Ttc7b	24
P4_all3	GO:0003007	heart morphogenesis	20/534	283/28943	3.72307e-07	4.50995e-05	3.28986e-05	Ahi1/Arl13b/Axin2/Bmpr2/Cpe/Dicer1/Ext1/Flrt2/Hif1a/Insr/Kdm2a/Lemd2/Megf8/Mrtfb/Nipbl/Ptch1/Rbm15/Rtn4/Smad3/Srf	20
P4_all3	GO:0006090	pyruvate metabolic process	13/534	121/28943	3.96883e-07	4.58952e-05	3.3479e-05	Gpi1/Hdac4/Hif1a/Hk2/Insr/Me2/Myc/Nr4a3/Pcx/Pfkp/Pkm/Stat3/Zbtb20	13
P4_all3	GO:0010506	regulation of autophagy	20/534	285/28943	4.16342e-07	4.66511e-05	3.40305e-05	Acer2/Bcl2/Ddit3/Epm2a/Flcn/Fyco1/Gpsm1/Hif1a/Mtcl1/Nampt/Pink1/Prkd1/Rab3gap2/Rmc1/Rragd/Stat3/Tfeb/Tnfaip3/Trp53inp2/Usp36	20
P4_all3	GO:0060562	epithelial tube morphogenesis	24/534	397/28943	4.61724e-07	4.92726e-05	3.59427e-05	Ahi1/Arl13b/Bcl2/Bsg/Btrc/Cdk20/Dicer1/Ext1/Gatad2a/Hif1a/Hmga2/Hs3st3b1/Ipmk/Kdm2a/Lama1/Megf8/Myc/Prickle1/Ptch1/Rbm15/Rock2/Smad3/Spry2/Srf	24
P4_all3	GO:0046530	photoreceptor cell differentiation	11/534	85/28943	4.73923e-07	4.93982e-05	3.60344e-05	Ahi1/Crb1/Crb2/Nrl/Ntrk2/Pcare/Ppp2r3a/Prom1/Rorb/Stat3/Ttc8	11
P4_all3	GO:0046324	regulation of glucose import	10/534	69/28943	5.38764e-07	5.48805e-05	4.00335e-05	Ahi1/Appl2/C2cd5/Hk2/Insr/Klf15/Mef2a/Myc/Nfe2l2/Slc1a2	10
P4_all3	GO:0009314	response to radiation	25/534	432/28943	5.98464e-07	5.83112e-05	4.25361e-05	Atp1a3/Bcl2/Brat1/Cacna2d4/Clock/Crb1/Cry1/Cry2/Ext1/Gnb5/Hif1a/Hmga2/Map3k4/Mapk9/Myc/Nabp1/Nipbl/Pcare/Per1/Per2/Poli/Rev1/Sgk1/Slc1a2/Usp2	25
P4_all3	GO:1990778	protein localization to cell periphery	23/534	377/28943	6.83263e-07	6.51571e-05	4.753e-05	Ankrd39/Arl13b/Bbs2/Bsg/C2cd5/Camk2g/Epm2a/Fcho2/Gorasp2/Prepl/Prkcz/Ptch1/Rapgef2/Rock2/Snap25/Sptbn1/Stx3/Tmem150a/Ttc7b/Ttc8/Tub/Zdhhc2/Zfyve27	23
P4_all3	GO:0043161	proteasome-mediated ubiquitin-dependent protein catabolic process	25/534	438/28943	7.7025e-07	7.04543e-05	5.13941e-05	Ankrd9/Aup1/Axin2/Bbs7/Btrc/Clock/Cul5/Dcaf11/Ddit3/Dnajb14/Epm2a/Fbxl5/Fbxl7/Fbxo27/Herpud1/Hfe/Mapk9/Nfe2l2/Ppp2r5c/Prickle1/Psen2/Socs5/Tbl1xr1/Ube2j1/Wfs1	25
P4_all3	GO:0045927	positive regulation of growth	21/534	324/28943	7.89874e-07	7.08043e-05	5.16494e-05	Adnp2/Ahi1/Bbs2/Bcl2/Bmpr2/Brat1/Hmga2/Insr/Map1b/Map3k13/Megf8/Mkks/Ncam1/Nipbl/Sgk1/Slc25a33/Srf/Syt1/Wfs1/Ybx3/Zfyve27	21
P4_all3	GO:0042752	regulation of circadian rhythm	13/534	129/28943	8.32874e-07	7.31949e-05	5.33933e-05	Btrc/Clock/Cry1/Cry2/Kdm2a/Mapk9/Nr1d2/Per1/Per2/Rock2/Rora/Rorb/Usp2	13
P4_all3	GO:0044262	cellular carbohydrate metabolic process	20/534	302/28943	1.03345e-06	8.73948e-05	6.37517e-05	B4galt1/Cry1/Dgat2/Epm2a/Ext1/Fam3c/Gabarapl1/Gk/Hdac4/Hif1a/Hk2/Il6st/Inpp1/Insr/Ncoa2/Per2/Phka2/Prkce/Rora/Stat3	20
P4_all3	GO:0010634	positive regulation of epithelial cell migration	14/534	160/28943	1.75789e-06	0.000138226	0.000100831	Akt3/Bmpr2/Bsg/Dicer1/Gpi1/Hdac9/Hif1a/Iqsec1/Mapre2/Nfe2l2/Prkce/Prkd1/Rock2/Rtn4	14
P4_all3	GO:0007409	axonogenesis	26/534	493/28943	2.0214e-06	0.000156206	0.000113947	Adarb1/Aplp2/Bcl2/Bmpr2/Bsg/Cdk5r2/Dscaml1/Ext1/Flrt2/Lama1/Map1b/Map2/Map3k13/Megf8/Ncam1/Nectin1/Nr4a3/Ntrk2/Plppr4/Ptch1/Raph1/Rtn4/Srf/Ttc8/Unc5c/Zfyve27	26
P4_all3	GO:0046031	ADP metabolic process	11/534	101/28943	2.70814e-06	0.000202298	0.00014757	Gpi1/Hdac4/Hif1a/Hk2/Insr/Myc/Nt5e/Pfkp/Pkm/Stat3/Zbtb20	11
P4_all3	GO:0010639	negative regulation of organelle organization	22/534	380/28943	2.80517e-06	0.000206111	0.000150351	Add1/Add3/Arfgef1/Camsap1/Carmil1/Flcn/Kank1/Mak/Map1b/Map2/Mkks/Mphosph9/Pink1/Rhpn1/Rhpn2/Rps6ka2/Setmar/Sgk1/Sptb/Sptbn1/Tbc1d30/Xrcc3	22
P4_all3	GO:0032272	negative regulation of protein polymerization	10/534	84/28943	3.41714e-06	0.000239307	0.000174566	Add1/Add3/Arfgef1/Carmil1/Kank1/Map2/Mkks/Sgk1/Sptb/Sptbn1	10
P4_all3	GO:0046323	glucose import	10/534	85/28943	3.80957e-06	0.000262685	0.00019162	Ahi1/Appl2/C2cd5/Hk2/Insr/Klf15/Mef2a/Myc/Nfe2l2/Slc1a2	10
P4_all3	GO:0006875	cellular metal ion homeostasis	23/534	425/28943	5.13838e-06	0.000324369	0.000236617	Ankrd9/Aplp2/Atp1a3/Atp2b1/Bcl2/Cul5/Ddit3/Grina/Herpud1/Hfe/Hif1a/Immt/Myc/Nr3c2/Pdzd8/Prkce/Prkd1/Psen2/Rap1gds1/Sgk1/Stim2/Trpc3/Wfs1	23
P4_all3	GO:0001503	ossification	23/534	426/28943	5.33996e-06	0.000332412	0.000242484	Acvr2b/Alpl/Ank/Atp2b1/Axin2/Bcl2/Bmpr2/Ext1/Hdac4/Hif1a/Icmt/Il6st/Mef2d/Nipbl/Ppargc1b/Prkd1/Ptch1/Rorb/Smad3/Suco/Tob1/Trp53inp2/Wwox	23
P4_all3	GO:0019318	hexose metabolic process	17/534	253/28943	5.45257e-06	0.000334773	0.000244206	B4galt1/Brat1/Cry1/Dgat2/Fam3c/Gpi1/Hif1a/Hk2/Insr/Man2a2/Myc/Ncoa2/Pcx/Per2/Pfkp/Pkm/Rora	17
P4_all3	GO:2001242	regulation of intrinsic apoptotic signaling pathway	14/534	177/28943	5.7572e-06	0.00034405	0.000250973	Bcl2/Cyld/Ddit3/Flcn/Grina/Herpud1/Hif1a/Myc/Nfe2l2/Pink1/Ralbp1/Wfs1/Ybx3/Zfp385a	14
P4_all3	GO:1902904	negative regulation of supramolecular fiber organization	14/534	179/28943	6.55544e-06	0.000381577	0.000278348	Add1/Add3/Arfgef1/Camsap1/Carmil1/Kank1/Map1b/Map2/Mkks/Rhpn1/Rhpn2/Sgk1/Sptb/Sptbn1	14
P4_all3	GO:0070646	protein modification by small protein removal	13/534	156/28943	7.0124e-06	0.000402944	0.000293934	Cyld/Mindy2/Otub2/Otud4/Tada3/Tnfaip3/Usp12/Usp2/Usp24/Usp34/Usp35/Usp36/Uspl1	13
P4_all3	GO:0043547	positive regulation of GTPase activity	17/534	261/28943	8.22727e-06	0.000444272	0.000324082	Agap1/Arhgap24/Flcn/Gnao1/Gnb5/Iqsec1/Mapre2/Rabgap1l/Ralbp1/Rap1gds1/Rapgef2/Rapgef5/Rasgrf2/Ric1/Sipa1l2/Tbc1d30/Usp6nl	17
P4_all3	GO:0022411	cellular component disassembly	23/534	439/28943	8.70197e-06	0.00045885	0.000334716	Add1/Add3/Camsap1/Carmil1/Dicer1/Fyco1/Gabarapl1/Hif1a/Hk2/Insr/Iqsec1/Lrba/Map1b/Map2/Mapre2/Myc/Napb/Per2/Pink1/Sgk1/Sh3gl2/Sptb/Sptbn1	23
P4_all3	GO:0001667	ameboidal-type cell migration	24/534	471/28943	8.8593e-06	0.000461714	0.000336805	Akt3/Appl2/Arsb/Bmpr2/Bsg/Crb2/Dicer1/Fer/Glul/Gpi1/Hdac9/Hif1a/Iqsec1/Kank1/Mapre2/Megf8/Nfe2l2/Prkce/Prkd1/Ptp4a3/Radil/Rock2/Rtn4/Srf	24
P4_all3	GO:0016311	dephosphorylation	20/534	351/28943	9.9721e-06	0.000500812	0.000365326	Akap1/Alpl/Bcl2/Btrc/Cry2/Dusp22/Dusp8/Epm2a/Inpp1/Lpin1/Pink1/Plppr4/Ppargc1b/Ppm1b/Ppp1r42/Ppp2r3a/Ppp2r5c/Ptp4a3/Rock2/Smad3	20
P4_all3	GO:0042593	glucose homeostasis	18/534	294/28943	1.05034e-05	0.000500812	0.000365326	Abcg1/Appl2/Cry1/Cry2/Gk/Gpi1/Hif1a/Hk2/Insr/Klf15/Lrrc8d/Pde1c/Prkce/Ptch1/Rab11fip5/Stat3/Wfs1/Zbtb20	18
P4_all3	GO:0042176	regulation of protein catabolic process	20/534	355/28943	1.17625e-05	0.000516857	0.000377031	Axin2/Banp/Bbs7/Btrc/Epm2a/Fbxl5/Herpud1/Hfe/Laptm4b/Mapk9/Mylip/Ppp2r3a/Prickle1/Psen2/Rhbdf1/Ric1/Smad3/Socs5/Tnfaip3/Zdhhc2	20
P4_all3	GO:0006836	neurotransmitter transport	16/534	243/28943	1.31939e-05	0.000557876	0.000406953	Apba1/Cln8/Cplx3/Napb/Nr3c2/Ntrk2/Per2/Prepl/Prkce/Slc1a2/Slc1a7/Slc29a2/Snap25/Stx3/Sv2b/Syt1	16
P4_all3	GO:0016055	Wnt signaling pathway	23/534	451/28943	1.34032e-05	0.000561431	0.000409546	Axin2/Btrc/Cpe/Csnk1g2/Cyld/Ddit3/Epm2a/Ext1/Hmga2/Kank1/Klf15/Mbd2/Myc/Ppm1b/Ppp2r3a/Prickle1/Smad3/Strn/Tbl1xr1/Tmem170b/Tnfaip3/Usp34/Wwox	23
P4_all3	GO:0090132	epithelium migration	19/534	330/28943	1.43127e-05	0.000577329	0.000421143	Akt3/Arsb/Bmpr2/Bsg/Dicer1/Glul/Gpi1/Hdac9/Hif1a/Iqsec1/Kank1/Mapre2/Nfe2l2/Prkce/Prkd1/Ptp4a3/Rock2/Rtn4/Srf	19
P4_all3	GO:0198738	cell-cell signaling by wnt	23/534	453/28943	1.43794e-05	0.000577329	0.000421143	Axin2/Btrc/Cpe/Csnk1g2/Cyld/Ddit3/Epm2a/Ext1/Hmga2/Kank1/Klf15/Mbd2/Myc/Ppm1b/Ppp2r3a/Prickle1/Smad3/Strn/Tbl1xr1/Tmem170b/Tnfaip3/Usp34/Wwox	23
P4_all3	GO:0048639	positive regulation of developmental growth	15/534	218/28943	1.45556e-05	0.000577329	0.000421143	Bbs2/Bcl2/Bmpr2/Hmga2/Insr/Map1b/Map3k13/Megf8/Mkks/Ncam1/Nipbl/Srf/Syt1/Ybx3/Zfyve27	15
P4_all3	GO:0032535	regulation of cellular component size	21/534	398/28943	1.91419e-05	0.000733283	0.000534906	Add1/Add3/Akt3/Arfgef1/Bmpr2/Carmil1/Cln8/Cyfip2/Fer/Kank1/Map1b/Map2/Map3k13/Megf8/Mkks/Prkce/Rtn4/Sptb/Sptbn1/Srf/Zfyve27	21
P4_all3	GO:0062012	regulation of small molecule metabolic process	20/534	368/28943	1.97553e-05	0.000750365	0.000547367	Abcg1/Appl2/Cry1/Dgat2/Fam3c/Flcn/Gk/Hdac4/Hif1a/Insr/Mapk9/Me2/Myc/Ncoa2/Nr4a3/Prkce/Rd3/Rora/Stat3/Zbtb20	20
P4_all3	GO:0097193	intrinsic apoptotic signaling pathway	18/534	310/28943	2.13932e-05	0.000805751	0.000587769	Bcl2/Cdip1/Cyld/Ddit3/Flcn/Grina/Herpud1/Hif1a/Jmy/Myc/Nfe2l2/Pink1/Ppp2r5c/Ralbp1/Wfs1/Wwox/Ybx3/Zfp385a	18
P4_all3	GO:0034260	negative regulation of GTPase activity	6/534	32/28943	2.31147e-05	0.000856198	0.000624569	Arfgef1/Gpsm1/Mkks/Rap1gds1/Spry2/Ttc8	6
P4_all3	GO:0051090	regulation of DNA-binding transcription factor activity	22/534	436/28943	2.41588e-05	0.000887538	0.00064743	Camk1d/Clock/Crtc3/Cyld/Ddit3/Fer/Glis2/Hdac4/Hmga2/Jmy/Map3k13/Pink1/Ppargc1b/Prkcz/Prkd1/Ptch1/Pura/Srf/Stat3/Tnfaip3/Traf5/Wfs1	22
P4_all3	GO:0099003	vesicle-mediated transport in synapse	16/534	260/28943	3.02445e-05	0.00106737	0.00077861	Ap2a1/Ap2a2/Apba1/Cplx3/Dnm3/Fcho2/Iqsec1/Itsn1/Napb/Nr3c2/Prepl/Prkce/Sh3gl2/Snap25/Stx3/Syt1	16
P4_all3	GO:0030010	establishment of cell polarity	12/534	155/28943	3.27955e-05	0.00113945	0.000831194	Arfgef1/Crb1/Crb2/Frmd4b/Gpsm1/Kank1/Lama1/Map1b/Map2/Prkcz/Spry2/Ttc8	12
P4_all3	GO:0008643	carbohydrate transport	12/534	156/28943	3.49441e-05	0.0011974	0.000873468	Ahi1/Appl2/C2cd5/Hk2/Insr/Klf15/Mef2a/Mfsd4b1/Myc/Nfe2l2/Nr4a3/Slc1a2	12
P4_all3	GO:0030837	negative regulation of actin filament polymerization	8/534	68/28943	3.56558e-05	0.00120842	0.000881504	Add1/Add3/Arfgef1/Carmil1/Kank1/Mkks/Sptb/Sptbn1	8
P4_all3	GO:0010720	positive regulation of cell development	20/534	384/28943	3.60812e-05	0.00120842	0.000881504	Add1/Akap11/Bcl2/Bmpr2/Carmil1/Dicer1/Hif1a/Il6st/Map1b/Map3k13/Mapk9/Megf8/Myc/Neurl1a/Ntrk2/Rtn4/Sgk1/Srf/Zfp335/Zfyve27	20
P4_all3	GO:0042886	amide transport	19/534	353/28943	3.61286e-05	0.00120842	0.000881504	Abcg1/Acvr2b/Anxa5/Car2/Clock/Cpe/Cplx3/Glul/Hfe/Hif1a/Hmga2/Itsn1/Madd/Pde1c/Per2/Prkce/Psap/Rab11fip5/Slc19a1	19
P4_all3	GO:0009895	negative regulation of catabolic process	18/534	324/28943	3.82385e-05	0.00123299	0.000899423	Axin2/Banp/Bcl2/Crtc3/Dicer1/Hdac4/Hfe/Laptm4b/Nampt/Pink1/Psen2/Ric1/Smad3/Stat3/Tnfaip3/Tob1/Traf5/Usp36	18
P4_all3	GO:0055074	calcium ion homeostasis	18/534	324/28943	3.82385e-05	0.00123299	0.000899423	Alpl/Ank/Atp2b1/Bcl2/Cul5/Ddit3/Grina/Herpud1/Immt/Nt5e/Pdzd8/Prkce/Prkd1/Psen2/Rap1gds1/Stim2/Trpc3/Wfs1	18
P4_all3	GO:0006835	dicarboxylic acid transport	9/534	90/28943	4.3482e-05	0.00134632	0.000982096	Apba1/Cln8/Epm2a/Lrrc8d/Ntrk2/Per2/Slc19a1/Slc1a2/Slc1a7	9
P4_all3	GO:0015800	acidic amino acid transport	8/534	70/28943	4.40931e-05	0.0013536	0.000987407	Apba1/Cln8/Epm2a/Lrrc8d/Ntrk2/Per2/Slc1a2/Slc1a7	8
P4_all3	GO:0046939	nucleotide phosphorylation	10/534	113/28943	4.77337e-05	0.00143585	0.00104741	Gpi1/Hdac4/Hif1a/Hk2/Insr/Myc/Pfkp/Pkm/Stat3/Zbtb20	10
P4_all3	GO:0010959	regulation of metal ion transport	22/534	458/28943	5.04163e-05	0.00149646	0.00109162	Ahcyl1/Akt3/Atp2b1/Bcl2/Cnksr3/Gnao1/Gnb5/Hfe/Kcnab2/Kcne1l/Nr3c2/Per1/Prkce/Prkd1/Psen2/Sgk1/Stim2/Stk39/Stom/Trpc3/Usp2/Wfs1	22
P4_all3	GO:0110148	biomineralization	13/534	188/28943	5.08742e-05	0.00150012	0.00109429	Acvr2b/Alpl/Ank/Atp2b1/Axin2/Bmpr2/Cnnm4/Dicer1/Hif1a/Icmt/Nectin1/Nt5e/Smad3	13
P4_all3	GO:0006790	sulfur compound metabolic process	18/534	335/28943	5.88632e-05	0.0017021	0.00124162	Ahcyl1/Amd1/Arsb/Chpf/Chst12/Dgat2/Enoph1/Ext1/Far1/Fasn/Gns/Hs3st3b1/Icmt/Mat2a/Mms19/Nfe2l2/Slc1a2/Tpst2	18
P4_all3	GO:0009855	determination of bilateral symmetry	11/534	141/28943	6.4706e-05	0.00184721	0.00134748	Acvr2b/Ahi1/Arl13b/Ddit3/Hif1a/Kdm2a/Map3k4/Megf8/Smad3/Srf/Tbc1d32	11
P4_all3	GO:0006140	regulation of nucleotide metabolic process	9/534	95/28943	6.66956e-05	0.00188006	0.00137144	Flcn/Hdac4/Hif1a/Insr/Me2/Myc/Rd3/Stat3/Zbtb20	9
P4_all3	GO:0060560	developmental growth involved in morphogenesis	16/534	278/28943	6.72826e-05	0.00188457	0.00137473	Bmpr2/Cyfip2/Ext1/Map1b/Map2/Map3k13/Megf8/Ppp2r3a/Prkcz/Raph1/Rtn4/Sh3gl2/Spry2/Srf/Syt1/Zfyve27	16
P4_all3	GO:0001763	morphogenesis of a branching structure	15/534	249/28943	6.76966e-05	0.00188457	0.00137473	Bcl2/Btrc/Cpe/Dicer1/Ext1/Hmga2/Hs3st3b1/Lama1/Map3k13/Myc/Ptch1/Rbm15/Rtn4/Spry2/Srf	15
P4_all3	GO:0110053	regulation of actin filament organization	16/534	279/28943	7.0187e-05	0.00192993	0.00140782	Add1/Add3/Arfgef1/Carmil1/Cyfip2/Fer/Kank1/Mkks/Prkce/Rhpn1/Rhpn2/Rock2/Smad3/Sptb/Sptbn1/Ttc8	16
P4_all3	GO:0062197	cellular response to chemical stress	18/534	340/28943	7.11284e-05	0.00194252	0.00141701	Adnp2/Bcl2/Ddit3/Fer/Hif1a/Lrrc8d/Mapk9/Meak7/Nfe2l2/Nr4a3/Pink1/Ppargc1b/Prkd1/Psap/Ralbp1/Stk39/Tnfaip3/Ybx3	18
P4_all3	GO:1901184	regulation of ERBB signaling pathway	8/534	75/28943	7.27095e-05	0.0019514	0.00142348	Btc/Fer/Neurl1a/Pde6g/Psen2/Rhbdf1/Rtn4/Socs5	8
P4_all3	GO:1901861	regulation of muscle tissue development	7/534	56/28943	7.42336e-05	0.00198045	0.00144467	Bcl2/Flcn/Hdac9/Mrtfb/Smad3/Usp2/Ybx3	7
P4_all3	GO:1905515	non-motile cilium assembly	8/534	76/28943	7.99676e-05	0.0021208	0.00154705	Ahi1/Arl13b/Bbs2/Bbs7/Mak/Mkks/Tbc1d32/Ttc8	8
P4_all3	GO:0046879	hormone secretion	19/534	375/28943	8.09054e-05	0.00213305	0.00155599	Abcg1/Acvr2b/Anxa5/Clock/Cpe/Cplx3/Cry1/Cry2/Glul/Hfe/Hif1a/Hmga2/Itsn1/Madd/Pde1c/Per2/Prkce/Rab11fip5/Snap25	19
P4_all3	GO:0015813	L-glutamate transmembrane transport	5/534	25/28943	8.21341e-05	0.00215015	0.00156846	Cln8/Epm2a/Per2/Slc1a2/Slc1a7	5
P4_all3	GO:0007265	Ras protein signal transduction	18/534	344/28943	8.25136e-05	0.00215015	0.00156846	Arfgef1/Arhgap24/Dennd4b/Flcn/Icmt/Iqsec1/Kank1/Madd/Mapre2/Prkd1/Rab30/Ralbp1/Rapgef2/Rapgef5/Rasgrf2/Rock2/Rtn4/Spry2	18
P4_all3	GO:0001649	osteoblast differentiation	14/534	225/28943	8.32507e-05	0.00215682	0.00157333	Acvr2b/Axin2/Bmpr2/Hdac4/Il6st/Mef2d/Prkd1/Ptch1/Rorb/Smad3/Suco/Tob1/Trp53inp2/Wwox	14
P4_all3	GO:0009267	cellular response to starvation	12/534	171/28943	8.5272e-05	0.00219649	0.00160227	Bcl2/Cpeb4/Flcn/Gabarapl1/Glul/Itfg2/Jmy/Nfe2l2/Nim1k/Prkd1/Rragd/Tfeb	12
P4_all3	GO:0001505	regulation of neurotransmitter levels	15/534	255/28943	8.84141e-05	0.00225009	0.00164137	Apba1/Cln8/Cplx3/Napb/Nr3c2/Ntrk2/Per2/Prepl/Prkce/Slc1a2/Slc1a7/Slc29a2/Snap25/Stx3/Syt1	15
P4_all3	GO:0016358	dendrite development	17/534	315/28943	8.88591e-05	0.00225009	0.00164137	Camk1d/D16Ertd472e/Dnm3/Igsf9/Iqsec1/Itsn1/Kif1a/Map1b/Map2/Mef2a/Neurl1a/Ntrk2/Pdlim5/Rapgef2/Rock2/Sgk1/Strn	17
P4_all3	GO:0006109	regulation of carbohydrate metabolic process	13/534	199/28943	9.08809e-05	0.00228836	0.00166929	Ap2a1/Cry1/Dgat2/Fam3c/Hdac4/Hif1a/Insr/Myc/Ncoa2/Prkce/Rora/Stat3/Zbtb20	13
P4_all3	GO:0007498	mesoderm development	10/534	122/28943	9.14405e-05	0.00228959	0.00167018	Acvr2b/Bmpr2/Crb2/Ext1/Gpi1/Hmga2/Megf8/Nr4a3/Smad3/Srf	10
P4_all3	GO:0009914	hormone transport	19/534	383/28943	0.000106596	0.00256372	0.00187015	Abcg1/Acvr2b/Anxa5/Clock/Cpe/Cplx3/Cry1/Cry2/Glul/Hfe/Hif1a/Hmga2/Itsn1/Madd/Pde1c/Per2/Prkce/Rab11fip5/Snap25	19
P4_all3	GO:0015833	peptide transport	17/534	320/28943	0.000107515	0.00256372	0.00187015	Abcg1/Acvr2b/Anxa5/Car2/Clock/Cpe/Cplx3/Glul/Hfe/Hif1a/Hmga2/Itsn1/Madd/Pde1c/Per2/Prkce/Rab11fip5	17
P4_all3	GO:0046578	regulation of Ras protein signal transduction	13/534	203/28943	0.000111033	0.00263308	0.00192074	Arfgef1/Arhgap24/Dennd4b/Flcn/Icmt/Iqsec1/Kank1/Madd/Mapre2/Ralbp1/Rasgrf2/Rtn4/Spry2	13
P4_all3	GO:0045598	regulation of fat cell differentiation	11/534	150/28943	0.000112941	0.00266422	0.00194346	Axin2/Cds1/Ddit3/Flcn/Jdp2/Lpin1/Napepld/Rora/Smad3/Wdfy2/Zfp385a	11
P4_all3	GO:0048545	response to steroid hormone	14/534	232/28943	0.0001152	0.00268921	0.00196169	Alpl/Bcl2/Clock/Cry1/Cry2/Hmga2/Klf9/Ncoa2/Nr3c2/Ntrk2/Per1/Ppargc1b/Sgk1/Stk39	14
P4_all3	GO:2000628	regulation of miRNA metabolic process	9/534	102/28943	0.000116046	0.0026949	0.00196584	Dicer1/Hdac4/Hif1a/Khsrp/Mrtfb/Myc/Smad3/Srf/Stat3	9
P4_all3	GO:0010563	negative regulation of phosphorus metabolic process	21/534	453/28943	0.000121966	0.00275961	0.00201304	Adarb1/Akap1/Cnksr3/Cry2/Dusp22/Epm2a/Flcn/Hdac4/Hipk3/Insr/Lpin1/Ppef2/Prkcz/Psen2/Rd3/Rock2/Sh3gl2/Socs5/Spry2/Stat3/Tnfaip3	21
P4_all3	GO:0045936	negative regulation of phosphate metabolic process	21/534	453/28943	0.000121966	0.00275961	0.00201304	Adarb1/Akap1/Cnksr3/Cry2/Dusp22/Epm2a/Flcn/Hdac4/Hipk3/Insr/Lpin1/Ppef2/Prkcz/Psen2/Rd3/Rock2/Sh3gl2/Socs5/Spry2/Stat3/Tnfaip3	21
P4_all3	GO:0016051	carbohydrate biosynthetic process	13/534	205/28943	0.000122481	0.00275961	0.00201304	Ap2a1/B4galt1/Chst12/Cry1/Dgat2/Epm2a/Ext1/Fam3c/Gpi1/Hif1a/Insr/Pcx/Per2	13
P4_all3	GO:0009100	glycoprotein metabolic process	18/534	355/28943	0.000122526	0.00275961	0.00201304	Acer2/Arfgef1/Arsb/B4galt1/Bcl2/Chpf/Chst12/Ext1/Fbxo27/Hif1a/Hs3st3b1/Hs3st4/Insr/Man2a2/Mgat1/St3gal1/St8sia1/Ube2j1	18
P4_all3	GO:0120032	regulation of plasma membrane bounded cell projection assembly	13/534	206/28943	0.000128577	0.00286707	0.00209143	Arhgap24/Cyld/Dnm3/Fer/Hdac4/Kank1/Mak/Mphosph9/Neurl1a/Podxl/Srf/Syne1/Tbc1d30	13
P4_all3	GO:0031214	biomineral tissue development	12/534	179/28943	0.000131654	0.00292115	0.00213088	Acvr2b/Alpl/Ank/Atp2b1/Axin2/Bmpr2/Cnnm4/Dicer1/Hif1a/Icmt/Nectin1/Smad3	12
P4_all3	GO:0016052	carbohydrate catabolic process	11/534	154/28943	0.000142669	0.0030891	0.0022534	Gabarapl1/Gpi1/Hdac4/Hif1a/Hk2/Insr/Myc/Pfkp/Pkm/Stat3/Zbtb20	11
P4_all3	GO:0007176	regulation of epidermal growth factor-activated receptor activity	5/534	28/28943	0.000145154	0.003098	0.00225989	Aplp2/Btc/Neurl1a/Psen2/Socs5	5
P4_all3	GO:0051402	neuron apoptotic process	17/534	329/28943	0.000149877	0.00315376	0.00230057	Adarb1/Bcl2/Cln8/Cpeb4/Ddit3/Gpi1/Hdac4/Hif1a/Il6st/Itsn1/Map3k12/Nr4a3/Ntrk2/Pink1/Ralbp1/Tnfrsf21/Wfs1	17
P4_all3	GO:0072594	establishment of protein localization to organelle	20/534	428/28943	0.000158108	0.003296	0.00240432	Akap1/Appl2/Cry2/Ddit3/Epm2a/Fam53c/Herpud1/Hk2/Immp2l/Ipo8/Nipbl/Pink1/Prickle1/Prkd1/Rab3gap2/Sec62/Stat3/Tnfaip3/Tomm34/Vps37c	20
P4_all3	GO:0050767	regulation of neurogenesis	21/534	463/28943	0.000164555	0.00341452	0.00249078	Appl2/Bmpr2/Dicer1/Hif1a/Hltf/Hmga2/Il6st/Map1b/Map2/Map3k13/Megf8/Myc/Neurl1a/Ntrk2/Per2/Rapgef2/Rtn4/Sgk1/Srf/Zfp335/Zfyve27	21
P4_all3	GO:0003300	cardiac muscle hypertrophy	9/534	107/28943	0.000167513	0.00345988	0.00252387	Akap1/Klf15/Mef2a/Nr4a3/Pdlim5/Rap1gds1/Rock2/Smad3/Trpc3	9
P4_all3	GO:0072583	clathrin-dependent endocytosis	6/534	45/28943	0.000169619	0.00347138	0.00253226	Ap2a1/Ap2a2/Fcho2/Itsn1/Sh3gl2/Unc119	6
P4_all3	GO:0006091	generation of precursor metabolites and energy	21/534	465/28943	0.000174498	0.00353892	0.00258153	Epm2a/Flcn/Gabarapl1/Gpi1/Hdac4/Hif1a/Hk2/Il6st/Immp2l/Insr/Mtfr1/Myc/Nr4a3/Per2/Pfkp/Phka2/Pink1/Pkm/Slc25a33/Stat3/Zbtb20	21
P4_all3	GO:0048588	developmental cell growth	15/534	273/28943	0.0001872	0.00372902	0.0027202	Bmpr2/Cyfip2/Ext1/Map1b/Map2/Map3k13/Megf8/Pdlim5/Prkcz/Raph1/Rtn4/Sh3gl2/Srf/Syt1/Zfyve27	15
P4_all3	GO:0051258	protein polymerization	15/534	274/28943	0.000194758	0.00381182	0.0027806	Add1/Add3/Arfgef1/Camsap1/Carmil1/Cyfip2/Fer/Kank1/Map1b/Map2/Mkks/Prkce/Sgk1/Sptb/Sptbn1	15
P4_all3	GO:0071456	cellular response to hypoxia	9/534	110/28943	0.000206645	0.00399217	0.00291216	Bcl2/Hif1a/Myc/Nfe2l2/Pink1/Prkce/Rock2/Rora/Rtn4	9
P4_all3	GO:0034205	amyloid-beta formation	6/534	47/28943	0.000216755	0.00409915	0.00299019	Abcg1/Aph1c/Ntrk2/Psen2/Rock2/Rtn4	6
P4_all3	GO:0001707	mesoderm formation	7/534	67/28943	0.00023383	0.00431287	0.0031461	Bmpr2/Crb2/Gpi1/Hmga2/Nr4a3/Smad3/Srf	7
P4_all3	GO:0061371	determination of heart left/right asymmetry	7/534	68/28943	0.000256572	0.00461829	0.0033689	Ahi1/Arl13b/Hif1a/Kdm2a/Megf8/Smad3/Srf	7
P4_all3	GO:0098810	neurotransmitter reuptake	5/534	32/28943	0.00027989	0.00497804	0.00363132	Cln8/Per2/Slc1a2/Slc1a7/Slc29a2	5
P4_all3	GO:0003143	embryonic heart tube morphogenesis	7/534	69/28943	0.000281059	0.00497907	0.00363207	Ahi1/Arl13b/Hif1a/Kdm2a/Megf8/Smad3/Srf	7
P4_all3	GO:0043524	negative regulation of neuron apoptotic process	12/534	195/28943	0.000291404	0.00512185	0.00373622	Bcl2/Cln8/Cpeb4/Gpi1/Hif1a/Il6st/Itsn1/Map3k12/Nr4a3/Ntrk2/Pink1/Wfs1	12
P4_all3	GO:0030041	actin filament polymerization	11/534	169/28943	0.000320411	0.00554472	0.0040447	Add1/Add3/Arfgef1/Carmil1/Cyfip2/Fer/Kank1/Mkks/Prkce/Sptb/Sptbn1	11
P4_all3	GO:0010586	miRNA metabolic process	9/534	117/28943	0.000328179	0.0056573	0.00412681	Dicer1/Hdac4/Hif1a/Khsrp/Mrtfb/Myc/Smad3/Srf/Stat3	9
P4_all3	GO:0048332	mesoderm morphogenesis	7/534	71/28943	0.000335661	0.0057641	0.00420473	Bmpr2/Crb2/Gpi1/Hmga2/Nr4a3/Smad3/Srf	7
P4_all3	GO:0046485	ether lipid metabolic process	4/534	19/28943	0.000356311	0.00598735	0.00436758	Far1/Fasn/Lpcat2/Pla2g7	4
P4_all3	GO:1901550	regulation of endothelial cell development	4/534	19/28943	0.000356311	0.00598735	0.00436758	Add1/Akap11/Dicer1/Rock2	4
P4_all3	GO:1903140	regulation of establishment of endothelial barrier	4/534	19/28943	0.000356311	0.00598735	0.00436758	Add1/Akap11/Dicer1/Rock2	4
P4_all3	GO:0090150	establishment of protein localization to membrane	14/534	259/28943	0.000358012	0.00598735	0.00436758	Bbs2/C2cd5/Frmpd1/Gorasp2/Mtcl1/Prepl/Rab3gap2/Sec62/Snap25/Sptbn1/Stom/Stx3/Vps37c/Zdhhc2	14
P4_all3	GO:0045773	positive regulation of axon extension	6/534	52/28943	0.000380241	0.00625315	0.00456147	Bmpr2/Map1b/Map3k13/Megf8/Srf/Zfyve27	6
P4_all3	GO:0061028	establishment of endothelial barrier	6/534	52/28943	0.000380241	0.00625315	0.00456147	Add1/Akap11/Dicer1/Fasn/Rapgef2/Rock2	6
P4_all3	GO:0050679	positive regulation of epithelial cell proliferation	13/534	232/28943	0.000409303	0.00659891	0.00481369	Akt3/B4galt1/Bmpr2/Dicer1/Glul/Hmga2/Myc/Nr4a3/Prkd1/Rtn4/St8sia1/Stat3/Tnfaip3	13
P4_all3	GO:1903202	negative regulation of oxidative stress-induced cell death	6/534	53/28943	0.000422177	0.00678207	0.0049473	Hif1a/Meak7/Nfe2l2/Nr4a3/Pink1/Psap	6
P4_all3	GO:0010970	transport along microtubule	11/534	175/28943	0.000431193	0.00687761	0.00501699	Fyco1/Hif1a/Kif1a/Klc3/Madd/Mak/Map1b/Map2/Prkcz/Pura/Tub	11
P4_all3	GO:0044321	response to leptin	4/534	20/28943	0.000438922	0.00697606	0.00508881	Bbs2/Mkks/Nr4a3/Stat3	4
P4_all3	GO:0007626	locomotory behavior	14/534	266/28943	0.000467344	0.00732389	0.00534254	Apba1/Aph1c/Aplp2/Atp1a3/Cln8/Gnao1/Ncoa2/Pbx3/Prkce/Psap/Snap25/Strn/Usp2/Zfp385a	14
P4_all3	GO:1903578	regulation of ATP metabolic process	7/534	75/28943	0.00047029	0.00734439	0.00535749	Flcn/Hdac4/Hif1a/Insr/Myc/Stat3/Zbtb20	7
P4_all3	GO:0055088	lipid homeostasis	11/534	177/28943	0.000474595	0.00738588	0.00538776	Abcg1/Cln8/Dgat2/Gramd1b/Hdac9/Mylip/Nr1d2/Raly/Rora/Rtn4/Zbtb20	11
P4_all3	GO:1901215	negative regulation of neuron death	14/534	267/28943	0.000485072	0.00752281	0.00548765	Bcl2/Cln8/Cpeb4/Gpi1/Hif1a/Il6st/Itsn1/Map3k12/Meak7/Nr4a3/Ntrk2/Pink1/Stat3/Wfs1	14
P4_all3	GO:0032886	regulation of microtubule-based process	14/534	268/28943	0.00050337	0.00772638	0.00563614	Anxa5/Bbs2/Camsap1/Cyld/Eml3/Map1b/Map2/Mapre2/Memo1/Mkks/Parp3/Rock2/Sgk1/Xrcc3	14
P4_all3	GO:0051962	positive regulation of nervous system development	17/534	366/28943	0.000514612	0.00786466	0.00573701	Adgrl2/Bmpr2/Dicer1/Flrt2/Hif1a/Il6st/Map1b/Map3k13/Megf8/Myc/Neurl1a/Ntrk2/Rtn4/Sgk1/Srf/Zfp335/Zfyve27	17
P4_all3	GO:0006662	glycerol ether metabolic process	4/534	21/28943	0.000534331	0.00809078	0.00590196	Far1/Fasn/Lpcat2/Pla2g7	4
P4_all3	GO:0061448	connective tissue development	15/534	302/28943	0.000544834	0.00822204	0.00599771	Axin2/Bbs2/Bmpr2/Dgat2/Dicer1/Dyrk1b/Ext1/Hif1a/Hmga2/Mef2d/Mkks/Ncoa2/Smad3/Srf/Tbl1xr1	15
P4_all3	GO:0030307	positive regulation of cell growth	12/534	211/28943	0.000592193	0.00878877	0.00641112	Adnp2/Bcl2/Bmpr2/Brat1/Map1b/Map3k13/Megf8/Sgk1/Slc25a33/Srf/Syt1/Zfyve27	12
P4_all3	GO:0031346	positive regulation of cell projection organization	19/534	441/28943	0.000620594	0.00903086	0.00658772	Ahi1/Ap2a1/Arsb/Bmpr2/Camk1d/Carmil1/Dnm3/Hdac4/Map1b/Map3k13/Megf8/Neurl1a/Nfe2l2/Ntrk2/Prkd1/Rapgef2/Sgk1/Srf/Zfyve27	19
P4_all3	GO:0099590	neurotransmitter receptor internalization	5/534	38/28943	0.000637012	0.00918034	0.00669676	Ap2a1/Ap2a2/Dnm3/Iqsec1/Snap25	5
P4_all3	GO:0033603	positive regulation of dopamine secretion	3/534	10/28943	0.000680402	0.00962007	0.00701753	Pink1/Rtn4/Syt1	3
P4_all3	GO:0048732	gland development	20/534	483/28943	0.000738449	0.0103429	0.00754481	Bcl2/Btrc/Ext1/Fasn/Hif1a/Hmga2/Icmt/Insr/Lama1/Mafb/Mrtfb/Neurl1a/Pkm/Psap/Psen2/Ptch1/Rtn4/Smad3/Srf/Tnfaip3	20
P4_all3	GO:0140056	organelle localization by membrane tethering	7/534	81/28943	0.000749499	0.0104325	0.00761015	Ahcyl1/Esyt2/Ncam1/Pdzd8/Psen2/Stx3/Syt1	7
P4_all3	GO:0070997	neuron death	19/534	450/28943	0.000789202	0.0108396	0.00790714	Adarb1/Bcl2/Cln8/Cpeb4/Ddit3/Gpi1/Hdac4/Hif1a/Il6st/Itsn1/Map3k12/Meak7/Nr4a3/Ntrk2/Pink1/Ralbp1/Stat3/Tnfrsf21/Wfs1	19
P4_all3	GO:0002931	response to ischemia	5/534	40/28943	0.000810192	0.0110039	0.00802697	Bcl2/Cpeb4/Hk2/Per2/Rock2	5
P4_all3	GO:0001659	temperature homeostasis	11/534	189/28943	0.000818918	0.0110888	0.00808892	Acvr2b/Alpl/Appl2/Ddit3/Flcn/Lpin1/Napepld/Per2/Ppargc1b/Pwwp2b/Stat3	11
P4_all3	GO:0048863	stem cell differentiation	14/534	282/28943	0.000828044	0.011145	0.00812993	Ap2a2/Bcl2/Cdk13/Dicer1/Ext1/Gatad2a/Hif1a/Kdm4c/Nfe2l2/Prickle1/Radil/Shc4/Srf/Stat3	14
P4_all3	GO:0006470	protein dephosphorylation	13/534	252/28943	0.000885454	0.0118113	0.00861598	Akap1/Bcl2/Btrc/Cry2/Dusp22/Dusp8/Epm2a/Pink1/Ppm1b/Ppp2r3a/Ppp2r5c/Ptp4a3/Rock2	13
P4_all3	GO:0009065	glutamine family amino acid catabolic process	4/534	24/28943	0.000908025	0.0119111	0.00868874	Aldh4a1/Fah/Gls/Prodh	4
P4_all3	GO:0031629	synaptic vesicle fusion to presynaptic active zone membrane	4/534	24/28943	0.000908025	0.0119111	0.00868874	Cplx3/Snap25/Stx3/Syt1	4
P4_all3	GO:0008611	ether lipid biosynthetic process	3/534	11/28943	0.000922761	0.0119532	0.00871949	Far1/Fasn/Lpcat2	3
P4_all3	GO:0046504	glycerol ether biosynthetic process	3/534	11/28943	0.000922761	0.0119532	0.00871949	Far1/Fasn/Lpcat2	3
P4_all3	GO:0006887	exocytosis	18/534	422/28943	0.00095705	0.0123261	0.00899153	Apba1/Cdk5r2/Cplx3/Fer/Itsn1/Napb/Ncam1/Nr3c2/Nr4a3/Pi4k2a/Prepl/Prkce/Rab11fip5/Scamp1/Snap25/Stx3/Syt1/Tcp11	18
P4_all3	GO:0060537	muscle tissue development	20/534	494/28943	0.000971196	0.0124497	0.00908164	Bcl2/Dicer1/Flcn/Flnb/Hdac4/Hdac9/Hlf/Lemd2/Mef2a/Mef2d/Mrtfb/Myc/Ncam1/Nr1d2/Pdlim5/Smad3/Speg/Srf/Usp2/Ybx3	20
P4_all3	GO:0034504	protein localization to nucleus	15/534	320/28943	0.000981558	0.0124497	0.00908164	Akap1/Appl2/Banp/Cry2/Epm2a/Fam53c/Flcn/Glis2/Glul/Ipo8/Prickle1/Prkd1/Rap1gds1/Stat3/Syne1	15
P4_all3	GO:0046034	ATP metabolic process	12/534	224/28943	0.000998374	0.0126048	0.00919481	Flcn/Gpi1/Hdac4/Hif1a/Hk2/Insr/Myc/Nt5e/Pfkp/Pkm/Stat3/Zbtb20	12
P4_all3	GO:0060218	hematopoietic stem cell differentiation	5/534	42/28943	0.00101623	0.0126873	0.00925497	Ap2a2/Bcl2/Ext1/Nfe2l2/Srf	5
P4_all3	GO:2000008	regulation of protein localization to cell surface	5/534	42/28943	0.00101623	0.0126873	0.00925497	Astn2/Hfe/Kcnab2/Rab11fip5/Stx3	5
P4_all3	GO:0099500	vesicle fusion to plasma membrane	4/534	25/28943	0.00106534	0.0128285	0.00935797	Cplx3/Snap25/Stx3/Syt1	4
P4_all3	GO:1901032	negative regulation of response to reactive oxygen species	4/534	25/28943	0.00106534	0.0128285	0.00935797	Nfe2l2/Nr4a3/Pink1/Psap	4
P4_all3	GO:0022406	membrane docking	7/534	86/28943	0.00107047	0.0128285	0.00935797	Ahcyl1/Esyt2/Ncam1/Pdzd8/Psen2/Stx3/Syt1	7
P4_all3	GO:0003158	endothelium development	9/534	138/28943	0.001085	0.0129335	0.00943454	Acvr2b/Add1/Akap11/Bmpr2/Bsg/Dicer1/Fasn/Rapgef2/Rock2	9
P4_all3	GO:0007616	long-term memory	5/534	43/28943	0.00113271	0.01336	0.0097457	Ntrk2/Prkcz/Sgk1/Snap25/Srf	5
P4_all3	GO:0007033	vacuole organization	11/534	197/28943	0.0011476	0.0134648	0.00982213	Cln5/Cln8/Epm2a/Ext1/Gabarapl1/Laptm4b/Lrba/Pink1/Rab3gap2/Tfeb/Trp53inp2	11
P4_all3	GO:0005976	polysaccharide metabolic process	8/534	113/28943	0.00120029	0.0139038	0.0101424	Ap2a1/Epm2a/Ext1/Gabarapl1/Il6st/Insr/Per2/Phka2	8
P4_all3	GO:0031623	receptor internalization	9/534	140/28943	0.00120053	0.0139038	0.0101424	Ahi1/Ap2a1/Ap2a2/Dnm3/Insr/Iqsec1/Napb/Sh3gl2/Snap25	9
P4_all3	GO:0021915	neural tube development	11/534	200/28943	0.00129595	0.0146678	0.0106997	Arl13b/Cdk20/Gatad2a/Hif1a/Ipmk/Kdm2a/Prickle1/Psen2/Ptch1/Rock2/Tbc1d32	11
P4_all3	GO:0007018	microtubule-based movement	18/534	434/28943	0.00130969	0.014786	0.0107859	Anxa5/Bbs2/Fyco1/Hif1a/Kif1a/Kif21a/Kif21b/Klc3/Madd/Mak/Map1b/Map2/Mkks/Neurl1a/Prkcz/Pura/Ttll3/Tub	18
P4_all3	GO:0019915	lipid storage	7/534	90/28943	0.00139773	0.0154382	0.0112617	Abcg1/Aup1/Cds1/Cry1/Cry2/Dgat2/Hilpda	7
P4_all3	GO:0045995	regulation of embryonic development	7/534	90/28943	0.00139773	0.0154382	0.0112617	Crb2/Ino80d/Insr/Lama1/Nfe2l2/Nipbl/Tada3	7
P4_all3	GO:0061614	miRNA transcription	7/534	90/28943	0.00139773	0.0154382	0.0112617	Hdac4/Hif1a/Mrtfb/Myc/Smad3/Srf/Stat3	7
P4_all3	GO:0009306	protein secretion	17/534	404/28943	0.00151365	0.0163081	0.0118963	Abcg1/Acvr2b/Ahi1/Anxa5/Bsg/Clock/Cplx3/Glul/Hif1a/Madd/Pde1c/Per2/Prkce/Psap/Rab11fip5/Rap1gds1/Rhbdf1	17
P4_all3	GO:0035592	establishment of protein localization to extracellular region	17/534	405/28943	0.00155377	0.0165002	0.0120364	Abcg1/Acvr2b/Ahi1/Anxa5/Bsg/Clock/Cplx3/Glul/Hif1a/Madd/Pde1c/Per2/Prkce/Psap/Rab11fip5/Rap1gds1/Rhbdf1	17
P4_all3	GO:0033689	negative regulation of osteoblast proliferation	3/534	13/28943	0.00155607	0.0165002	0.0120364	Axin2/Bcl2/Smad3	3
P4_all3	GO:0048742	regulation of skeletal muscle fiber development	3/534	13/28943	0.00155607	0.0165002	0.0120364	Bcl2/Hdac4/Hdac9	3
P4_all3	GO:0097048	dendritic cell apoptotic process	3/534	13/28943	0.00155607	0.0165002	0.0120364	Bcl2/Nr4a3/Rapgef2	3
P4_all3	GO:2000668	regulation of dendritic cell apoptotic process	3/534	13/28943	0.00155607	0.0165002	0.0120364	Bcl2/Nr4a3/Rapgef2	3
P4_all3	GO:0030100	regulation of endocytosis	12/534	236/28943	0.00155725	0.0165002	0.0120364	Add1/Ahi1/Ap2a1/Appl2/Hfe/Insr/Iqsec1/Itsn1/Napb/Pacsin2/Sh3gl2/Unc119	12
P4_all3	GO:0035050	embryonic heart tube development	7/534	92/28943	0.0015882	0.016749	0.0122178	Ahi1/Arl13b/Hif1a/Kdm2a/Megf8/Smad3/Srf	7
P4_all3	GO:0006536	glutamate metabolic process	4/534	28/28943	0.00165064	0.0172854	0.0126091	Aldh4a1/Gls/Glul/Prodh	4
P4_all3	GO:0048499	synaptic vesicle membrane organization	4/534	28/28943	0.00165064	0.0172854	0.0126091	Cplx3/Snap25/Stx3/Syt1	4
P4_all3	GO:0030509	BMP signaling pathway	10/534	176/28943	0.00166772	0.0174236	0.0127099	Acvr2b/Bmpr2/Crb2/Ext1/Hfe/Lemd2/Megf8/Rgmb/Smad3/Tob1	10
P4_all3	GO:0000266	mitochondrial fission	5/534	47/28943	0.00169935	0.0175978	0.012837	Ddhd1/Lpin1/Mtfr1/Pink1/Ralbp1	5
P4_all3	GO:0007519	skeletal muscle tissue development	11/534	207/28943	0.00170402	0.0175978	0.012837	Bcl2/Flnb/Hdac4/Hdac9/Hlf/Lemd2/Mef2d/Myc/Nr1d2/Usp2/Ybx3	11
P4_all3	GO:0071692	protein localization to extracellular region	17/534	411/28943	0.0018138	0.0183763	0.0134049	Abcg1/Acvr2b/Ahi1/Anxa5/Bsg/Clock/Cplx3/Glul/Hif1a/Madd/Pde1c/Per2/Prkce/Psap/Rab11fip5/Rap1gds1/Rhbdf1	17
P4_all3	GO:0034764	positive regulation of transmembrane transport	13/534	273/28943	0.00181631	0.0183763	0.0134049	C2cd5/Car2/Cnksr3/Insr/Kcne1l/Klf15/Mef2a/Nfe2l2/Nr4a3/Slc1a2/Stim2/Stk39/Trpc3	13
P4_all3	GO:0043467	regulation of generation of precursor metabolites and energy	9/534	149/28943	0.00184949	0.0186279	0.0135884	Flcn/Hdac4/Hif1a/Insr/Myc/Pink1/Slc25a33/Stat3/Zbtb20	9
P4_all3	GO:0045197	establishment or maintenance of epithelial cell apical/basal polarity	5/534	48/28943	0.00186859	0.0187781	0.013698	Crb1/Crb2/Lama1/Mtcl1/Ttc8	5
P4_all3	GO:0045765	regulation of angiogenesis	14/534	308/28943	0.0019024	0.0189479	0.0138219	Add1/Akt3/Flcn/Glul/Hif1a/Hk2/Hmga2/Nfe2l2/Pkm/Prkd1/Rock2/Rtn4/Spry2/Stat3	14
P4_all3	GO:0071496	cellular response to external stimulus	14/534	308/28943	0.0019024	0.0189479	0.0138219	Bcl2/Cpeb4/Flcn/Gabarapl1/Glul/Itfg2/Jmy/Nfe2l2/Nim1k/Prkd1/Rragd/Slc1a2/Srf/Tfeb	14
P4_all3	GO:0099072	regulation of postsynaptic membrane neurotransmitter receptor levels	7/534	96/28943	0.00202932	0.0199024	0.0145182	Ap2a1/Ap2a2/Dnm3/Iqsec1/Prkcz/Snap25/Stx3	7
P4_all3	GO:0031345	negative regulation of cell projection organization	11/534	213/28943	0.00213225	0.0205968	0.0150247	Arhgap24/Dnm3/Kank1/Mak/Map2/Mphosph9/Mylip/Rapgef2/Rtn4/Spry2/Tbc1d30	11
P4_all3	GO:0036293	response to decreased oxygen levels	12/534	246/28943	0.00220031	0.0209825	0.0153061	Bcl2/Camk2g/Cpeb4/Hif1a/Myc/Nfe2l2/Pink1/Prkce/Rock2/Rora/Rtn4/Smad3	12
P4_all3	GO:0019693	ribose phosphate metabolic process	18/534	456/28943	0.00224498	0.0212736	0.0155184	Adcy9/Dgat2/Far1/Fasn/Flcn/Gpi1/Hdac4/Hif1a/Hk2/Impdh1/Insr/Myc/Nt5e/Pfkp/Pkm/Rora/Stat3/Zbtb20	18
P4_all3	GO:0070233	negative regulation of T cell apoptotic process	4/534	31/28943	0.00242841	0.0220824	0.0161084	Bcl2/Hif1a/St3gal1/Tsc22d3	4
P4_all3	GO:0031503	protein-containing complex localization	11/534	217/28943	0.00246345	0.0220824	0.0161084	Ap2a1/Ap2a2/Dnm3/Iqsec1/Klc3/Mak/Prkcz/Pura/Snap25/Stx3/Tub	11
P4_all3	GO:0099643	signal release from synapse	10/534	186/28943	0.00250024	0.0223228	0.0162838	Apba1/Cplx3/Napb/Nr3c2/Ntrk2/Prepl/Prkce/Snap25/Stx3/Syt1	10
P4_all3	GO:0019216	regulation of lipid metabolic process	16/534	388/28943	0.00251387	0.0223555	0.0163076	Abcg1/Appl2/Asxl3/Crtc3/Dgat2/Gk/Lpin1/Mapk9/Nr1d2/Nr4a3/Pcx/Prkce/Psap/Rora/Tbl1xr1/Zbtb20	16
P4_all3	GO:0044782	cilium organization	16/534	388/28943	0.00251387	0.0223555	0.0163076	Ahi1/Arl13b/Bbs2/Bbs7/Cyld/Klc3/Mak/Mkks/Mphosph9/Neurl1a/Syne1/Tbc1d30/Tbc1d32/Ttc8/Ttll3/Tub	16
P4_all3	GO:0002028	regulation of sodium ion transport	7/534	100/28943	0.00255972	0.0227181	0.0165721	Ahcyl1/Akt3/Cnksr3/Per1/Sgk1/Stk39/Stom	7
P4_all3	GO:0071772	response to BMP	10/534	187/28943	0.0025991	0.0229767	0.0167607	Acvr2b/Bmpr2/Crb2/Ext1/Hfe/Lemd2/Megf8/Rgmb/Smad3/Tob1	10
P4_all3	GO:0010611	regulation of cardiac muscle hypertrophy	6/534	75/28943	0.00263528	0.0231002	0.0168509	Akap1/Mef2a/Nr4a3/Rock2/Smad3/Trpc3	6
P4_all3	GO:0003014	renal system process	8/534	129/28943	0.00277203	0.0238928	0.017429	Akap11/Bcl2/Btc/Nr3c2/Psap/Rhpn1/Rhpn2/Wfs1	8
P4_all3	GO:0045862	positive regulation of proteolysis	15/534	357/28943	0.00283699	0.024359	0.0177691	Acer2/Aph1c/Axin2/Bbs7/Btrc/Cyfip2/Herpud1/Mapk9/Myc/Prickle1/Psen2/Rock2/Smad3/Socs5/Stat3	15
P4_all3	GO:0003015	heart process	12/534	254/28943	0.00285842	0.0244326	0.0178228	Ankrd39/Atp1a3/Ext1/Gnao1/Hdac4/Kcne1l/Mef2a/Psen2/Rap1gds1/Rps6ka2/Smtn/Sp4	12
P4_all3	GO:0150115	cell-substrate junction organization	7/534	102/28943	0.00286191	0.0244326	0.0178228	Bcl2/Dusp22/Iqsec1/Mapre2/Rhpn1/Slk/Smad3	7
P4_all3	GO:0006024	glycosaminoglycan biosynthetic process	5/534	53/28943	0.00290473	0.0246344	0.01797	Ap2a1/Chpf/Chst12/Ext1/Hs3st3b1	5
P4_all3	GO:0007631	feeding behavior	8/534	130/28943	0.0029073	0.0246344	0.01797	Aplp2/Gls/Insr/Mmp17/Napepld/Nr4a3/Ntrk2/Stat3	8
P4_all3	GO:0000302	response to reactive oxygen species	10/534	190/28943	0.00291462	0.0246344	0.01797	Bcl2/Fer/Hif1a/Mapk9/Nfe2l2/Nr4a3/Pink1/Ppargc1b/Psap/Tnfaip3	10
P4_all3	GO:2000377	regulation of reactive oxygen species metabolic process	9/534	161/28943	0.00312102	0.0258384	0.0188483	Bcl2/Hdac4/Hif1a/Hk2/Insr/Nfe2l2/Pink1/Slc25a33/Stat3	9
P4_all3	GO:0048659	smooth muscle cell proliferation	10/534	192/28943	0.00314143	0.0258384	0.0188483	Bmpr2/Ddit3/Hdac4/Hif1a/Mef2d/Myc/Nampt/Nr4a3/Ralbp1/Tnfaip3	10
P4_all3	GO:0034976	response to endoplasmic reticulum stress	12/534	257/28943	0.00314303	0.0258384	0.0188483	Aup1/Bcl2/Ddit3/Dnajb14/Fbxo27/Gorasp2/Grina/Herpud1/Nfe2l2/Rasgrf2/Ube2j1/Wfs1	12
P4_all3	GO:0010810	regulation of cell-substrate adhesion	11/534	225/28943	0.00325065	0.0264055	0.0192619	Acer2/Bcl2/Carmil1/Dicer1/Dusp22/Edil3/Kank1/Prkce/Prkcz/Slk/Smad3	11
P4_all3	GO:0006735	NADH regeneration	3/534	17/28943	0.00350233	0.0278323	0.0203028	Gpi1/Pfkp/Pkm	3
P4_all3	GO:0061718	glucose catabolic process to pyruvate	3/534	17/28943	0.00350233	0.0278323	0.0203028	Gpi1/Pfkp/Pkm	3
P4_all3	GO:0030203	glycosaminoglycan metabolic process	7/534	106/28943	0.00354759	0.027975	0.0204069	Ap2a1/Arsb/Chpf/Chst12/Ext1/Gns/Hs3st3b1	7
P4_all3	GO:0019058	viral life cycle	12/534	261/28943	0.00355773	0.027975	0.0204069	Adarb1/Bcl2/Bsg/Dicer1/Hmga2/Insr/Nectin1/Pcx/Rock2/Stom/Usp6nl/Znfx1	12
P4_all3	GO:0045926	negative regulation of growth	12/534	261/28943	0.00355773	0.027975	0.0204069	Bbs2/Bcl2/Bmpr2/Flcn/Hif1a/Map2/Ptch1/Rai1/Rtn4/Smad3/Smarca2/Wwc2	12
P4_all3	GO:0048705	skeletal system morphogenesis	12/534	261/28943	0.00355773	0.027975	0.0204069	Acvr2b/Alpl/Axin2/Dscaml1/Ext1/Mef2d/Megf8/Myc/Nipbl/Ppargc1b/Smad3/Wwox	12
P4_all3	GO:0010038	response to metal ion	13/534	296/28943	0.00364219	0.0284892	0.0207819	Add1/Ahcyl1/Anxa5/Bcl2/Hfe/Mapk9/Mef2a/Ncam1/Nfe2l2/Pde1c/Stk39/Syt1/Trpc3	13
P4_all3	GO:1990845	adaptive thermogenesis	9/534	165/28943	0.0036714	0.0286178	0.0208757	Acvr2b/Alpl/Appl2/Ddit3/Flcn/Lpin1/Per2/Ppargc1b/Pwwp2b	9
P4_all3	GO:0048562	embryonic organ morphogenesis	14/534	333/28943	0.00383946	0.0296698	0.0216431	Ahi1/Arl13b/Crb2/Dscaml1/Hif1a/Kdm2a/Mafb/Megf8/Myc/Nipbl/Nr4a3/Smad3/Spry2/Srf	14
P4_all3	GO:0007006	mitochondrial membrane organization	7/534	108/28943	0.00393405	0.0302443	0.0220622	Bcl2/Cln8/Hk2/Immt/Myc/Pink1/Stat3	7
P4_all3	GO:2001222	regulation of neuron migration	5/534	57/28943	0.0039913	0.0305716	0.022301	Flrt2/Nipbl/Rapgef2/Stat3/Unc5c	5
P4_all3	GO:0006979	response to oxidative stress	16/534	407/28943	0.00399709	0.0305716	0.022301	Adnp2/Bcl2/Camk2g/Cst3/Fer/Hif1a/Mapk9/Meak7/Nfe2l2/Nr4a3/Pink1/Ppargc1b/Prkd1/Psap/Ralbp1/Tnfaip3	16
P4_all3	GO:0031589	cell-substrate adhesion	15/534	371/28943	0.00405157	0.0309355	0.0225665	Acer2/Bcl2/Carmil1/Dicer1/Dusp22/Edil3/Fer/Kank1/Prkce/Prkcz/Radil/Rhpn1/Slk/Smad3/Srf	15
P4_all3	GO:0051098	regulation of binding	16/534	408/28943	0.00409168	0.031124	0.022704	Add1/Aplp2/Cln5/Cyld/Ddit3/Gpsm1/Hdac4/Hfe/Hipk3/Hmga2/Map2/Myc/Per2/Psen2/Rapgef2/Smad3	16
P4_all3	GO:0042310	vasoconstriction	7/534	109/28943	0.00413885	0.031124	0.022704	Add3/Atp2b1/Bbs2/Bmpr2/Hif1a/Mkks/Per2	7
P4_all3	GO:0110149	regulation of biomineralization	7/534	109/28943	0.00413885	0.031124	0.022704	Acvr2b/Ank/Atp2b1/Bmpr2/Dicer1/Hif1a/Smad3	7
P4_all3	GO:0051588	regulation of neurotransmitter transport	8/534	139/28943	0.00436932	0.0323491	0.0235976	Apba1/Cplx3/Nr3c2/Ntrk2/Per2/Prepl/Prkce/Syt1	8
P4_all3	GO:0016042	lipid catabolic process	14/534	338/28943	0.00437384	0.0323491	0.0235976	Abhd3/Acer2/Aig1/Crtc3/Ddhd1/Lpin1/Lpin2/Napepld/Pla2g7/Plch2/Plcxd2/Prkce/Psap/Tbl1xr1	14
P4_all3	GO:1903522	regulation of blood circulation	12/534	268/28943	0.00438892	0.0324072	0.02364	Add3/Ankrd39/Atp2b1/Bmpr2/Gnao1/Hdac4/Hif1a/Kcne1l/Mef2a/Per2/Smtn/Sp4	12
P4_all3	GO:0048872	homeostasis of number of cells	15/534	375/28943	0.00446753	0.0329333	0.0240238	Add1/Akt3/Bcl2/Cyld/Ext1/Glis2/Gpi1/Hif1a/Mafb/Napepld/Smarca2/Srf/Stat3/Tnfaip3/Tsc22d3	15
P4_all3	GO:0003018	vascular process in circulatory system	11/534	235/28943	0.00450579	0.0331065	0.0241501	Add3/Atp2b1/Bbs2/Bmpr2/Ext1/Hif1a/Mkks/Per2/Ptp4a3/Rock2/Sh3gl2	11
P4_all3	GO:0030278	regulation of ossification	8/534	140/28943	0.00456137	0.0333239	0.0243087	Acvr2b/Ank/Atp2b1/Bcl2/Bmpr2/Hif1a/Nipbl/Smad3	8
P4_all3	GO:0014909	smooth muscle cell migration	7/534	111/28943	0.00457256	0.0333239	0.0243087	Bcl2/Ddit3/Hdac4/Il6st/Myc/Nfe2l2/Nr4a3	7
P4_all3	GO:0000002	mitochondrial genome maintenance	4/534	37/28943	0.00467287	0.0334565	0.0244055	Akt3/Flcn/Mef2a/Slc25a33	4
P4_all3	GO:1902003	regulation of amyloid-beta formation	4/534	37/28943	0.00467287	0.0334565	0.0244055	Abcg1/Ntrk2/Rock2/Rtn4	4
P4_all3	GO:0038093	Fc receptor signaling pathway	3/534	19/28943	0.00485622	0.0343305	0.025043	Appl2/Fer/Nr4a3	3
P4_all3	GO:0071786	endoplasmic reticulum tubular network organization	3/534	19/28943	0.00485622	0.0343305	0.025043	Rab3gap2/Rtn4/Zfyve27	3
P4_all3	GO:0006809	nitric oxide biosynthetic process	6/534	85/28943	0.00490856	0.0345915	0.0252333	Insr/Khsrp/Mapk9/Rock2/Rora/Smad3	6
P4_all3	GO:0032970	regulation of actin filament-based process	16/534	416/28943	0.00491644	0.0345926	0.0252342	Add1/Add3/Arfgef1/Carmil1/Cyfip2/Fer/Kank1/Mkks/Prkce/Rhpn1/Rhpn2/Rock2/Smad3/Sptb/Sptbn1/Ttc8	16
P4_all3	GO:0043270	positive regulation of ion transport	14/534	343/28943	0.004967	0.0347346	0.0253377	Ahcyl1/Akt3/Atp2b1/Cnksr3/Kcne1l/Mapk9/Pink1/Rtn4/Sgk1/Stim2/Stk39/Syt1/Trpc3/Wfs1	14
P4_all3	GO:0001678	cellular glucose homeostasis	9/534	173/28943	0.00499862	0.0347346	0.0253377	Abcg1/Hif1a/Hk2/Klf15/Lrrc8d/Pde1c/Prkce/Rab11fip5/Zbtb20	9
P4_all3	GO:0035296	regulation of tube diameter	9/534	173/28943	0.00499862	0.0347346	0.0253377	Add3/Atp2b1/Bbs2/Bmpr2/Ext1/Hif1a/Mkks/Per2/Rock2	9
P4_all3	GO:0043648	dicarboxylic acid metabolic process	6/534	87/28943	0.00549645	0.0375028	0.0273571	Aldh4a1/Gls/Glul/Me2/Pcx/Prodh	6
P4_all3	GO:0090141	positive regulation of mitochondrial fission	3/534	20/28943	0.00563574	0.0378701	0.027625	Ddhd1/Pink1/Ralbp1	3
P4_all3	GO:1905564	positive regulation of vascular endothelial cell proliferation	3/534	20/28943	0.00563574	0.0378701	0.027625	Akt3/Dicer1/Stat3	3
P4_all3	GO:2000773	negative regulation of cellular senescence	3/534	20/28943	0.00563574	0.0378701	0.027625	Akt3/Hmga2/Nampt	3
P4_all3	GO:0045879	negative regulation of smoothened signaling pathway	4/534	39/28943	0.00565373	0.0378774	0.0276304	Cdk20/Glis2/Megf8/Ptch1	4
P4_all3	GO:0006606	protein import into nucleus	9/534	177/28943	0.00578837	0.0386064	0.0281621	Akap1/Appl2/Cry2/Epm2a/Fam53c/Ipo8/Prickle1/Prkd1/Stat3	9
P4_all3	GO:0060840	artery development	7/534	116/28943	0.00580645	0.0386287	0.0281784	Acvr2b/Akt3/Bmpr2/Ddit3/Prickle1/Rtn4/Srf	7
P4_all3	GO:0035249	synaptic transmission, glutamatergic	7/534	117/28943	0.00608045	0.0401363	0.0292782	Aph1c/Ext1/Glul/Napb/Ntrk2/Plppr4/Syt1	7
P4_all3	GO:0014911	positive regulation of smooth muscle cell migration	5/534	64/28943	0.0065451	0.0424532	0.0309682	Bcl2/Hdac4/Il6st/Myc/Nr4a3	5
P4_all3	GO:0034763	negative regulation of transmembrane transport	8/534	149/28943	0.00659518	0.0427162	0.0311601	Ahi1/Appl2/Bcl2/Gnb5/Kcne1l/Myc/Prkce/Stk39	8
P4_all3	GO:0051170	import into nucleus	9/534	181/28943	0.00667111	0.0429596	0.0313377	Akap1/Appl2/Cry2/Epm2a/Fam53c/Ipo8/Prickle1/Prkd1/Stat3	9
P4_all3	GO:0043368	positive T cell selection	4/534	41/28943	0.00676304	0.043241	0.0315429	Bcl2/Cyld/Srf/Stat3	4
P4_all3	GO:0060259	regulation of feeding behavior	4/534	41/28943	0.00676304	0.043241	0.0315429	Insr/Napepld/Nr4a3/Stat3	4
P4_all3	GO:0046209	nitric oxide metabolic process	6/534	91/28943	0.00682421	0.0433845	0.0316476	Insr/Khsrp/Mapk9/Rock2/Rora/Smad3	6
P4_all3	GO:1901264	carbohydrate derivative transport	5/534	65/28943	0.00698541	0.0440967	0.0321671	Abcg1/Psap/Ralbp1/Slc25a42/Slc29a2	5
P4_all3	GO:0050921	positive regulation of chemotaxis	8/534	151/28943	0.00712796	0.0448701	0.0327313	Bmpr2/Camk1d/Megf8/Pla2g7/Prkd1/Smad3/Stk39/Stx3	8
P4_all3	GO:1900744	regulation of p38MAPK cascade	4/534	42/28943	0.00736796	0.0461218	0.0336444	Cyld/Map3k4/Per1/Stk39	4
P4_all3	GO:0016050	vesicle organization	13/534	323/28943	0.0074415	0.046223	0.0337182	Abcg1/Bcl2/C2cd5/Cplx3/Dnm3/Laptm4b/Pi4k2a/Plekhf2/Snap25/Stx3/Syt1/Zdhhc2/Zfp385a	13
P4_all3	GO:0002534	cytokine production involved in inflammatory response	5/534	66/28943	0.00744601	0.046223	0.0337182	Appl2/Hif1a/Per1/Rap1gds1/Stat3	5
P4_all3	GO:2001057	reactive nitrogen species metabolic process	6/534	93/28943	0.00756874	0.0468551	0.0341793	Insr/Khsrp/Mapk9/Rock2/Rora/Smad3	6
P4_all3	GO:0048660	regulation of smooth muscle cell proliferation	9/534	185/28943	0.00765365	0.0471852	0.0344201	Bmpr2/Hdac4/Hif1a/Mef2d/Myc/Nampt/Nr4a3/Ralbp1/Tnfaip3	9
P4_all3	GO:0043583	ear development	11/534	254/28943	0.00792931	0.0487506	0.035562	Ahi1/Bcl2/Dicer1/Mafb/Myc/Nipbl/Nr4a3/Plppr4/Psap/Spry2/Ttc8	11
P4_all3	GO:0043409	negative regulation of MAPK cascade	9/534	187/28943	0.0081845	0.0499088	0.0364068	Cnksr3/Cyld/Dusp8/Flcn/Hipk3/Lemd2/Per1/Ppef2/Spry2	9
P10_acquired_H3K18la	GO:0007601	visual perception	28/798	161/28943	7.07418e-15	3.15611e-11	2.52563e-11	Abca4/Cabp2/Cabp4/Cngb1/Cplx4/Gnat1/Grk1/Guca1b/Gucy2e/Gucy2f/Impg1/Lrit3/Opa3/Pdc/Pde6a/Pde6b/Prph2/Rcvrn/Rdh8/Reep6/Rgs9/Rho/Rp1/Rp1l1/Rpgrip1/Slc4a7/Tulp1/Vax2	28
P10_acquired_H3K18la	GO:0050953	sensory perception of light stimulus	28/798	165/28943	1.35136e-14	3.15611e-11	2.52563e-11	Abca4/Cabp2/Cabp4/Cngb1/Cplx4/Gnat1/Grk1/Guca1b/Gucy2e/Gucy2f/Impg1/Lrit3/Opa3/Pdc/Pde6a/Pde6b/Prph2/Rcvrn/Rdh8/Reep6/Rgs9/Rho/Rp1/Rp1l1/Rpgrip1/Slc4a7/Tulp1/Vax2	28
P10_acquired_H3K18la	GO:0001505	regulation of neurotransmitter levels	30/798	255/28943	2.73298e-11	4.15877e-08	3.32799e-08	Ache/Adcy1/Adora2b/Adra2a/Agtpbp1/Aldh9a1/Asic1/Atp2a2/Bace1/Braf/Comt/Cplx4/Daglb/Drd4/Git2/Hrh3/Kcnc3/Nrxn2/Pnkd/Rab3a/Slc17a7/Slc4a8/Slc6a9/Stxbp1/Stxbp3/Stxbp5l/Sv2a/Syngr3/Synj1/Vamp2	30
P10_acquired_H3K18la	GO:0051656	establishment of organelle localization	41/798	455/28943	3.90709e-11	4.15877e-08	3.32799e-08	Actn4/Adora2b/Agtpbp1/Ap3d1/Atp13a2/Bicd2/Borcs5/Ccdc186/Chga/Crocc/Dlg1/Dnm1/Dync1h1/Gpsm2/Limk2/Llgl2/Map4/Mapk15/Mecp2/Mgarp/Mreg/Myh9/Myo5b/Nefh/Rab11b/Rab3a/Rabgef1/Rhot1/Rps15/Sdc4/Sec16a/Slc9a3r1/Spire2/Stxbp1/Sybu/Syne3/Synj1/Tacc1/Terf1/Tesk1/Tmem201	41
P10_acquired_H3K18la	GO:0099003	vesicle-mediated transport in synapse	30/798	260/28943	4.45169e-11	4.15877e-08	3.32799e-08	Adcy1/Adora2b/Adra2a/Ap3d1/Atp2a2/Bace1/Braf/Clstn1/Cplx4/Dnajc5/Dnm1/Drd4/Git2/Gripap1/Itsn2/Myo5b/Pacsin1/Pip5k1c/Ppp3cc/Rab3a/Scamp5/Slc17a7/Slc4a8/Sncb/Stxbp1/Stxbp5l/Sv2a/Synj1/Tbc1d24/Vamp2	30
P10_acquired_H3K18la	GO:0030705	cytoskeleton-dependent intracellular transport	26/798	207/28943	1.34906e-10	9.0021e-08	7.20379e-08	Actn4/Agtpbp1/Ap3d1/Arl3/Bicd2/Borcs5/Ccdc186/Dync1h1/Fuz/Hook2/Ift172/Kif17/Kif3b/Map1a/Mecp2/Mgarp/Mreg/Myo5b/Nefh/Rab21/Rhot1/Ssx2ip/Sybu/Tmem108/Tmem201/Traf3ip1	26
P10_acquired_H3K18la	GO:0009416	response to light stimulus	31/798	322/28943	1.96612e-09	1.14797e-06	9.18646e-07	B4galt2/Braf/Cabp4/Cngb1/Dcun1d3/Ddb2/Fbxl3/Gnat1/Gngt1/Grk1/Guca1b/Gucy2f/Hmgn1/Kmt2a/Map2k7/Mecp2/N4bp1/Ndrg4/Nptn/Pde6b/Pde8b/Prph2/Rcvrn/Reep6/Rela/Rgs9/Rho/Rp1/Smpd1/Synpo/Tulp1	31
P10_acquired_H3K18la	GO:0009583	detection of light stimulus	13/798	55/28943	2.40845e-09	1.24999e-06	1.00028e-06	Cabp4/Cngb1/Gnat1/Gngt1/Grk1/Guca1b/Gucy2f/Pde6b/Prph2/Rcvrn/Reep6/Rho/Tulp1	13
P10_acquired_H3K18la	GO:0070507	regulation of microtubule cytoskeleton organization	21/798	161/28943	4.01688e-09	1.70571e-06	1.36497e-06	Arl2/Bicd2/Ccsap/Cdk2ap2/Clip1/Dixdc1/Dync1h1/Gas2l1/Gpsm2/Hspa1b/Map1a/Mapk15/Mapre3/Mecp2/Mid1ip1/Pkd1/Rangrf/Rassf1/Rp1/Traf3ip1/Wdr47	21
P10_acquired_H3K18la	GO:0032886	regulation of microtubule-based process	27/798	268/28943	8.21087e-09	2.95023e-06	2.36087e-06	Arl2/Bbs4/Bicd2/Borcs5/Ccsap/Cdk2ap2/Clip1/Dixdc1/Dnaaf1/Dync1h1/Gas2l1/Gpsm2/Hspa1b/Map10/Map1a/Mapk15/Mapre3/Mecp2/Mid1ip1/Nefh/Pkd1/Rangrf/Rassf1/Rp1/Tacc1/Traf3ip1/Wdr47	27
P10_acquired_H3K18la	GO:0006887	exocytosis	35/798	422/28943	9.15948e-09	3.05599e-06	2.44551e-06	Adcy1/Adora2b/Adra2a/Atp13a2/Atp2a2/Bace1/Bcr/Braf/Cbarp/Chga/Cplx4/Dmtn/Drd4/Git2/Kcnb1/Llgl2/Myh9/Myo5b/Nsf/Pip5k1c/Rab11b/Rab21/Rab3a/Rabgef1/Scamp5/Sdc4/Slc4a8/Steap2/Stxbp1/Stxbp3/Stxbp5l/Sv2a/Syngr3/Synj1/Vamp2	35
P10_acquired_H3K18la	GO:0007269	neurotransmitter secretion	22/798	186/28943	1.08522e-08	3.16817e-06	2.53528e-06	Adcy1/Adora2b/Adra2a/Asic1/Atp2a2/Bace1/Braf/Cplx4/Drd4/Git2/Kcnc3/Nrxn2/Pnkd/Rab3a/Slc4a8/Slc6a9/Stxbp1/Stxbp3/Stxbp5l/Sv2a/Synj1/Vamp2	22
P10_acquired_H3K18la	GO:0099643	signal release from synapse	22/798	186/28943	1.08522e-08	3.16817e-06	2.53528e-06	Adcy1/Adora2b/Adra2a/Asic1/Atp2a2/Bace1/Braf/Cplx4/Drd4/Git2/Kcnc3/Nrxn2/Pnkd/Rab3a/Slc4a8/Slc6a9/Stxbp1/Stxbp3/Stxbp5l/Sv2a/Synj1/Vamp2	22
P10_acquired_H3K18la	GO:0044782	cilium organization	33/798	388/28943	1.3206e-08	3.24658e-06	2.59802e-06	Arl3/Bbs4/Cc2d2a/Ccdc57/Ccdc63/Cdkl5/Cep350/Crocc/Dnaaf1/Ehd3/Fam161a/Foxj1/Fuz/Gas8/Ift172/Kif17/Kif3b/Limk2/Lrguk/Map4/Mapk15/Meig1/Ptpn23/Rilpl1/Rp1/Rp1l1/Rpgrip1/Slc9a3r1/Ssx2ip/Tctn1/Tesk1/Traf3ip1/Yif1b	33
P10_acquired_H3K18la	GO:0022604	regulation of cell morphogenesis	30/798	338/28943	2.31693e-08	5.41119e-06	4.33022e-06	Ache/Actn4/Aldoa/Ankrd27/Anxa7/Arap1/Bcar1/Braf/Caprin2/Cdkl3/Cdkl5/Cux2/Dlg1/Dmtn/Epb41l3/Fbxo31/Fitm2/Itsn2/Larp4/Mecp2/Mul1/Myh9/Myo5b/Pxn/Rab21/Slc9a3r1/Syne3/Tbc1d24/Tesk1/Wasf3	30
P10_acquired_H3K18la	GO:0060271	cilium assembly	31/798	360/28943	2.73097e-08	5.98954e-06	4.79304e-06	Arl3/Bbs4/Cc2d2a/Ccdc57/Ccdc63/Cdkl5/Cep350/Crocc/Dnaaf1/Ehd3/Fam161a/Foxj1/Fuz/Gas8/Ift172/Kif3b/Limk2/Lrguk/Map4/Mapk15/Meig1/Ptpn23/Rilpl1/Rp1/Rp1l1/Rpgrip1/Ssx2ip/Tctn1/Tesk1/Traf3ip1/Yif1b	31
P10_acquired_H3K18la	GO:0045494	photoreceptor cell maintenance	11/798	45/28943	2.82102e-08	5.98954e-06	4.79304e-06	Abca4/Bbs4/Cngb1/Crocc/Map1a/Nxnl1/Pde6a/Rho/Rp1/Rp1l1/Tulp1	11
P10_acquired_H3K18la	GO:0090150	establishment of protein localization to membrane	25/798	259/28943	6.77597e-08	1.31877e-05	1.05533e-05	Braf/Clip1/Clstn1/Dmtn/Emc7/Emc9/Gorasp1/Gripap1/Hspa4/Kcnb1/Krt18/Myo5b/Nacad/Nsf/Rab11b/Rabgef1/Reep2/Rilpl1/Sec16a/Srpr/Syne3/Tomm40/Vamp2/Yif1b/Zdhhc12	25
P10_acquired_H3K18la	GO:0006836	neurotransmitter transport	24/798	243/28943	8.01804e-08	1.46137e-05	1.16944e-05	Adcy1/Adora2b/Adra2a/Asic1/Atp2a2/Bace1/Braf/Cplx4/Drd4/Git2/Kcnc3/Nrxn2/Pnkd/Rab3a/Slc17a7/Slc4a8/Slc6a9/Stxbp1/Stxbp3/Stxbp5l/Sv2a/Syngr3/Synj1/Vamp2	24
P10_acquired_H3K18la	GO:0046530	photoreceptor cell differentiation	14/798	85/28943	8.13436e-08	1.46137e-05	1.16944e-05	Agtpbp1/Arl3/Bbs4/Cabp4/Cngb1/Gnat1/Gngt1/Grk1/Prph2/Rp1/Rp1l1/Rpgrip1/Slc4a7/Tulp1	14
P10_acquired_H3K18la	GO:0019216	regulation of lipid metabolic process	31/798	388/28943	1.48304e-07	2.56566e-05	2.05313e-05	Abcg4/Adipor1/Adora2b/Adra2a/Apoh/Bbs4/Bscl2/Cpt1a/Crebl2/Daglb/Eef1a2/Eif2ak3/Ephx2/Fitm2/Lpgat1/Mid1ip1/Nfe2l1/Nr1h3/Opa3/Pde8b/Pdgfa/Pnpla2/Ppard/Ppargc1a/Ppp2r5a/Scap/Scarb1/Stub1/Trib3/Wdtc1/Zfp69	31
P10_acquired_H3K18la	GO:0017157	regulation of exocytosis	24/798	254/28943	1.83899e-07	3.01658e-05	2.41397e-05	Adcy1/Adora2b/Adra2a/Atp13a2/Atp2a2/Bace1/Bcr/Braf/Cbarp/Drd4/Git2/Kcnb1/Myo5b/Nsf/Rab21/Rab3a/Rabgef1/Scamp5/Sdc4/Slc4a8/Stxbp1/Stxbp3/Stxbp5l/Vamp2	24
P10_acquired_H3K18la	GO:0007018	microtubule-based movement	33/798	434/28943	1.87285e-07	3.01658e-05	2.41397e-05	Agtpbp1/Ap3d1/Arl3/Ash1l/AU040320/Bbs4/Bicd2/Borcs5/Ccdc63/Dnaaf1/Dync1h1/Fuz/Gas8/Ift172/Kif17/Kif3b/Map1a/Map4/Mecp2/Meig1/Mgarp/Mreg/Nefh/Pltp/Rab21/Rhot1/Slc9a3r1/Ssx2ip/Sybu/Tmem108/Tmem201/Traf3ip1/Yif1b	33
P10_acquired_H3K18la	GO:0009582	detection of abiotic stimulus	17/798	136/28943	2.24407e-07	3.3813e-05	2.70583e-05	Ano1/Bace1/Cabp4/Cngb1/Gnat1/Gngt1/Grk1/Guca1b/Gucy2f/Pde6b/Pkd1/Prph2/Rcvrn/Reep6/Rho/Tulp1/Wdr47	17
P10_acquired_H3K18la	GO:0009581	detection of external stimulus	17/798	137/28943	2.49713e-07	3.64503e-05	2.91688e-05	Ano1/Bace1/Cabp4/Cngb1/Gnat1/Gngt1/Grk1/Guca1b/Gucy2f/Pde6b/Pkd1/Prph2/Rcvrn/Reep6/Rho/Tulp1/Wdr47	17
P10_acquired_H3K18la	GO:0006631	fatty acid metabolic process	33/798	453/28943	4.95599e-07	6.61412e-05	5.29284e-05	Abcd4/Acot8/Adipor1/Auh/Cpt1a/Cygb/Daglb/Dbil5/Degs1/Eif2ak3/Elovl6/Ephx2/Faah/Gpx4/Hacd3/Lpgat1/Mid1ip1/Mif/Nfe2l1/Nr1h3/Pck2/Phyh/Pnpla3/Ppard/Ppargc1a/Prkab1/Ptgr2/Scap/Scd3/Sesn2/Slc27a4/Trib3/Wdtc1	33
P10_acquired_H3K18la	GO:0016358	dendrite development	26/798	315/28943	8.01933e-07	9.74329e-05	7.79692e-05	Ache/Ankrd27/Bbs4/Btbd3/Caprin2/Cdkl3/Cdkl5/Clip1/Cpeb3/Cux2/Fbxo31/Gorasp1/Hprt/Map1a/Mapk8ip2/Mecp2/Mgarp/Mink1/Myo5b/Pacsin1/Pak4/Rab21/Sarm1/Slc12a5/Tbc1d24/Tulp1	26
P10_acquired_H3K18la	GO:1990778	protein localization to cell periphery	29/798	377/28943	8.10952e-07	9.74329e-05	7.79692e-05	Adcy6/Arl3/Clip1/Clstn1/Dlg1/Ehd3/Epb41l3/Gas6/Gorasp1/Gpsm2/Gripap1/Kcnb1/Krt18/Myo5b/Nhlrc1/Nsf/Pacsin1/Ppp2r5a/Rab3a/Ramp3/Rangrf/Rilpl1/Sec16a/Sesn2/Slc9a3r1/Slmap/Stxbp1/Tspan5/Vamp2	29
P10_acquired_H3K18la	GO:1903050	regulation of proteolysis involved in protein catabolic process	21/798	219/28943	8.34364e-07	9.74329e-05	7.79692e-05	Agtpbp1/Clu/Ddrgk1/Dnajb2/Fzr1/Glmn/Hspa1b/Hspbp1/Map1a/N4bp1/Nfe2l1/Nub1/Pithd1/Pkd1/Rnf14/Rnf40/Stub1/Sufu/Tmem259/Trib3/Usp19	21
P10_acquired_H3K18la	GO:0007602	phototransduction	8/798	31/28943	1.44943e-06	0.00014718	0.000117779	Cabp4/Cngb1/Gnat1/Gngt1/Grk1/Guca1b/Rcvrn/Rho	8
P10_acquired_H3K18la	GO:0051588	regulation of neurotransmitter transport	16/798	139/28943	1.55058e-06	0.000154101	0.000123317	Adcy1/Adora2b/Adra2a/Asic1/Atp2a2/Bace1/Braf/Cplx4/Drd4/Git2/Kcnc3/Pnkd/Rab3a/Slc4a8/Stxbp1/Stxbp5l	16
P10_acquired_H3K18la	GO:0044242	cellular lipid catabolic process	21/798	228/28943	1.60472e-06	0.00015616	0.000124964	Abcd4/Acot8/Amacr/Apoh/Auh/Bscl2/Cpt1a/Daglb/Faah/Neu1/Neu3/Pck2/Phyh/Plpp6/Pnpla2/Pnpla3/Ppard/Scarb1/Sesn2/Slc27a4/Smpd1	21
P10_acquired_H3K18la	GO:0005996	monosaccharide metabolic process	23/798	268/28943	1.76709e-06	0.000161845	0.000129514	Adipor1/Adora2b/Aldoa/Aldoc/Atf3/Cpt1a/Crtc2/Eno2/Foxk1/Galt/Gnmt/Man1c1/Nfe2l1/Pck2/Pfkfb4/Pgm2l1/Pmm1/Pofut1/Rbks/Sesn2/Slc39a14/Tpi1/Wdtc1	23
P10_acquired_H3K18la	GO:0042176	regulation of protein catabolic process	27/798	355/28943	2.38848e-06	0.000206333	0.000165114	Adra2a/Atp13a2/Clu/Ddrgk1/Dnajb2/Fbxo43/Fzr1/Glmn/Hspa1b/Hspbp1/Ier3/Map1a/Mapk15/N4bp1/Nfe2l1/Nsf/Nub1/Pithd1/Pkd1/Psmd3/Rela/Rnf14/Rnf40/Stub1/Tmem259/Trib3/Usp19	27
P10_acquired_H3K18la	GO:0031503	protein-containing complex localization	20/798	217/28943	2.79615e-06	0.000233228	0.000186637	Ap3d1/Arl3/Clstn1/Dlg1/Drd4/Fuz/Gripap1/Ift172/Kif17/Kif3b/Klhl21/Myo5b/Nptn/Pacsin1/Pip5k1c/Rps15/Ssx2ip/Synj1/Traf3ip1/Vamp2	20
P10_acquired_H3K18la	GO:0030308	negative regulation of cell growth	19/798	200/28943	3.15783e-06	0.000258776	0.000207081	Adam15/Adipor1/Caprin2/Ccdc85b/Cdkl3/Crlf3/Dcun1d3/Dnajb2/Epha7/Foxk1/Gas2l1/Mecp2/Mul1/Osgin1/Ppard/Prdm11/Sema4b/Sertad1/Sesn2	19
P10_acquired_H3K18la	GO:0050775	positive regulation of dendrite morphogenesis	10/798	59/28943	4.4444e-06	0.000351861	0.000281571	Ache/Ankrd27/Caprin2/Cdkl3/Cdkl5/Cux2/Fbxo31/Myo5b/Rab21/Tbc1d24	10
P10_acquired_H3K18la	GO:0051648	vesicle localization	19/798	211/28943	6.90495e-06	0.000511953	0.000409682	Actn4/Ap3d1/Atp13a2/Borcs5/Ccdc186/Dnm1/Dync1h1/Limk2/Mapk15/Mecp2/Mreg/Myo5b/Rab11b/Rab3a/Sdc4/Sec16a/Sybu/Synj1/Tesk1	19
P10_acquired_H3K18la	GO:1902414	protein localization to cell junction	14/798	123/28943	7.87358e-06	0.000574648	0.000459853	Actn4/Clstn1/Clstn3/Dlg1/Gripap1/Homer1/Jak1/Map1a/Marveld3/Mpp4/Nrxn2/Tjp2/Vamp2/Zdhhc12	14
P10_acquired_H3K18la	GO:2001257	regulation of cation channel activity	18/798	196/28943	9.12501e-06	0.000644049	0.00051539	Cabp2/Cabp4/Cbarp/Dlg1/Drd4/Ehd3/Epo/Homer1/Kcnc1/Mapk8ip2/Mink1/Ppargc1a/Ppp3cc/Rgs9/Slc6a9/Slmap/Stim1/Vamp2	18
P10_acquired_H3K18la	GO:0032409	regulation of transporter activity	24/798	317/28943	9.23812e-06	0.000644049	0.00051539	Cabp2/Cabp4/Cbarp/Dlg1/Drd4/Ehd3/Epo/Homer1/Kcnc1/Kctd7/Kmt2a/Mapk8ip2/Mink1/Ppargc1a/Ppp3cc/Rangrf/Rgs9/Slc25a4/Slc6a9/Slc9a3r1/Slmap/Stim1/Syngr3/Vamp2	24
P10_acquired_H3K18la	GO:0030100	regulation of endocytosis	20/798	236/28943	9.90726e-06	0.000670679	0.0005367	Aak1/Actn4/Clu/Dnm1/Drd4/Lrp2/Neu3/Nr1h3/Nsf/Pacsin1/Pip5k1c/Ppp3cc/Rab21/Rab4a/Rabgef1/Scamp5/Slc17a7/Smpd1/Snph/Synj1	20
P10_acquired_H3K18la	GO:0034976	response to endoplasmic reticulum stress	21/798	257/28943	1.04921e-05	0.00070012	0.00056026	Atf3/Clu/Ddrgk1/Dnajb2/Dnajc18/Ecpas/Eif2ak3/Foxred2/Nfe2l1/Nhlrc1/Nr1h3/Scamp5/Sec16a/Sesn2/Stub1/Tbl2/Tmbim6/Tmem259/Trib3/Trim25/Usp19	21
P10_acquired_H3K18la	GO:0007611	learning or memory	24/798	321/28943	1.1386e-05	0.000738665	0.000591105	Adcy1/Aff2/Asic1/B4galt2/Bace1/Braf/Comt/Cpeb3/Cux2/Drd4/Hrh3/Kmt2a/Map1a/Mapk8ip2/Mecp2/Ndrg4/Nptn/Nrxn2/Pde8b/Slc12a5/Slc17a7/Synj1/Synpo/Trpm7	24
P10_acquired_H3K18la	GO:1902903	regulation of supramolecular fiber organization	27/798	389/28943	1.2806e-05	0.000819408	0.000655719	Arap1/Arl2/Bbs4/Braf/Clip1/Clu/Dlg1/Dmtn/Esam/Flii/Fmn1/Gas2l1/Lima1/Map1a/Mapre3/Mecp2/Mid1ip1/Ppm1e/Pxn/Rangrf/Rp1/Sdc4/Ssh1/Synpo/Tesk1/Wasf3/Wdr47	27
P10_acquired_H3K18la	GO:0046777	protein autophosphorylation	20/798	241/28943	1.3488e-05	0.000851386	0.000681308	Aak1/Atp13a2/Bcr/Cdk12/Cdkl5/Clk4/Eif2ak3/Epha7/Grk1/Grk5/Map3k3/Mapk15/Mink1/Pdgfa/Ppp2r5b/Sik2/Taok3/Tesk1/Trpm7/Uhmk1	20
P10_acquired_H3K18la	GO:0044282	small molecule catabolic process	25/798	350/28943	1.64191e-05	0.00100913	0.000807537	Abcd4/Acot8/Aldoa/Asrgl1/Auh/Bpnt1/Cpt1a/Eno2/Faah/Foxk1/Galt/Gls2/Got1/Got2/Hibadh/Oat/Pck2/Phyh/Pnkd/Ppard/Scarb1/Sesn2/Slc27a4/Synj1/Tpi1	25
P10_acquired_H3K18la	GO:0043010	camera-type eye development	26/798	376/28943	1.96544e-05	0.0011621	0.00092995	Ache/Agtpbp1/Bbs4/Cabp4/Cc2d2a/Dlg1/Fzr1/Gnat1/Grk1/Hmgn1/Ift172/Limk2/Pde6a/Pde6b/Ppp1r13l/Prph2/Rarg/Rho/Rp1/Rp1l1/Rpgrip1/Slc4a7/Tdrd7/Traf3ip1/Tulp1/Vax2	26
P10_acquired_H3K18la	GO:0051262	protein tetramerization	11/798	85/28943	2.17916e-05	0.00125913	0.0010076	Aldh9a1/Crtc2/Gnmt/Gria2/Homer1/Hprt/Kcnc1/Kcnc3/Me1/Pkd1/Trpm7	11
P10_acquired_H3K18la	GO:0015711	organic anion transport	25/798	356/28943	2.18346e-05	0.00125913	0.0010076	Drd4/Hrh3/Lrp2/Lrrc8e/Mif/Nfe2l1/Pla2r1/Sfxn5/Slc16a1/Slc16a6/Slc17a7/Slc25a12/Slc25a4/Slc25a5/Slc27a4/Slc2a3/Slc3a2/Slc43a2/Slc4a2/Slc4a7/Slc4a8/Slc6a9/Slc9a3r1/Stxbp1/Sv2a	25
P10_acquired_H3K18la	GO:0006066	alcohol metabolic process	25/798	359/28943	2.51075e-05	0.00143021	0.0011445	Abcg4/Bpnt1/Dhrs3/Dhrs7/Ephx2/Fdxr/Gde1/Got1/Ip6k1/Lima1/Lrp2/Mecp2/Mvd/Nfe2l1/Pck2/Plpp2/Rdh8/Retsat/Sc5d/Scap/Scarb1/Smpd1/Soat1/Synj1/Tpi1	25
P10_acquired_H3K18la	GO:0043648	dicarboxylic acid metabolic process	11/798	87/28943	2.72136e-05	0.0015315	0.00122556	Acot8/Gls2/Got1/Got2/Gpt2/Grhpr/Me1/Oat/Ogdhl/Phyh/Sdha	11
P10_acquired_H3K18la	GO:0045017	glycerolipid biosynthetic process	18/798	214/28943	3.00165e-05	0.00166913	0.00133569	Abhd8/Bpnt1/Bscl2/Cish/Fitm2/Ip6k1/Lpgat1/Nr1h3/Pck2/Pdgfa/Pgs1/Pigs/Pik3cb/Pip5k1c/Pnpla2/Pnpla3/Scarb1/Socs7	18
P10_acquired_H3K18la	GO:0070997	neuron death	28/798	450/28943	6.28817e-05	0.00292216	0.00233842	Ache/Bace1/Braf/Cdc34/Chga/Clu/Dnajc5/Eno2/Epha7/Epo/Fadd/Grk1/Kcnb1/Map2k7/Mecp2/Ppargc1a/Rilpl1/Sarm1/Sigmar1/Sncb/Ssh1/Stxbp1/Tbc1d24/Tmbim6/Tmem259/Unc5b/Vegfb/Vstm2l	28
P10_acquired_H3K18la	GO:0010639	negative regulation of organelle organization	25/798	380/28943	6.34679e-05	0.00292216	0.00233842	Ankrd27/Arap1/Bbs4/Dmtn/Fbxo43/Flii/Gas2l1/Ier3/Lima1/Limk2/Map1a/Map4/Mid1ip1/Mul1/Ppargc1a/Rp1/Slc25a4/Slc25a5/Slx4/Ssh1/Tent4b/Terf1/Tesk1/Tom1l2/Wdr47	25
P10_acquired_H3K18la	GO:0090083	regulation of inclusion body assembly	5/798	17/28943	7.38904e-05	0.00319576	0.00255736	Cdc34/Clu/Dnaja4/Dnajb2/Sacs	5
P10_acquired_H3K18la	GO:0032386	regulation of intracellular transport	23/798	339/28943	7.76123e-05	0.0032957	0.00263733	Atp13a2/B3gat3/Borcs5/Dmtn/Dnajc27/Dync1h1/Gas6/Gripap1/Ier3/Kcnb1/Mapk15/Mecp2/Ndrg4/Nefh/Ptpn23/Rab11b/Rab21/Reep2/Reep6/Supt6/Thoc5/Uhmk1/Vamp2	23
P10_acquired_H3K18la	GO:0009185	ribonucleoside diphosphate metabolic process	12/798	117/28943	9.66631e-05	0.00400237	0.00320283	Ak1/Aldoa/Aldoc/Ampd3/Arl2/Cant1/Eno2/Foxk1/Galt/Ier3/Ppargc1a/Tpi1	12
P10_acquired_H3K18la	GO:0006644	phospholipid metabolic process	24/798	367/28943	9.68246e-05	0.00400237	0.00320283	Abhd8/Bpnt1/Bscl2/Cish/Fitm2/Gde1/Ip6k1/Lpgat1/Mecp2/Mvd/Nr1h3/Pdgfa/Pgs1/Pigs/Pik3cb/Pip5k1c/Plpp2/Plpp6/Pnpla3/Ppard/Scarb1/Smpd1/Socs7/Synj1	24
P10_acquired_H3K18la	GO:0001881	receptor recycling	7/798	40/28943	9.94822e-05	0.00404071	0.00323351	Ache/Arap1/Ehd3/Gria2/Nsf/Rab11b/Ramp3	7
P10_acquired_H3K18la	GO:0062012	regulation of small molecule metabolic process	24/798	368/28943	0.000100946	0.0040514	0.00324207	Abcg4/Adipor1/Adora2b/Arl2/Comt/Cpt1a/Eif2ak3/Ephx2/Foxk1/Gnmt/Guca1b/Ier3/Lpgat1/Me1/Mid1ip1/Nfe2l1/Nr1h3/Ppard/Ppargc1a/Scap/Sesn2/Slc27a4/Trib3/Wdtc1	24
P10_acquired_H3K18la	GO:0043434	response to peptide hormone	24/798	369/28943	0.000105222	0.0041652	0.00333314	Ache/Adcy6/Adipor1/Adora2b/Agtrap/Atp2a2/Bcar1/Esrra/Jak1/Mgarp/Pck2/Pxn/Rela/Scap/Sesn2/Sik2/Slc27a4/Slc39a14/Socs7/Stxbp3/Tns2/Trib3/Vamp2/Wdtc1	24
P10_acquired_H3K18la	GO:0016577	histone demethylation	6/798	29/28943	0.000119033	0.00452175	0.00361846	Hr/Kdm3b/Kdm5b/Kdm5c/Kdm8/Riox2	6
P10_acquired_H3K18la	GO:0070076	histone lysine demethylation	6/798	29/28943	0.000119033	0.00452175	0.00361846	Hr/Kdm3b/Kdm5b/Kdm5c/Kdm8/Riox2	6
P10_acquired_H3K18la	GO:0055088	lipid homeostasis	15/798	177/28943	0.000124077	0.00463651	0.0037103	Abcg4/Abhd8/Atp13a2/Ephx2/Fitm2/Got1/Lima1/Med13/Nfe2l1/Nr1h3/Pnpla2/Pnpla3/Scarb1/Sesn2/Soat1	15
P10_acquired_H3K18la	GO:0045926	negative regulation of growth	19/798	261/28943	0.000128573	0.00476201	0.00381073	Adam15/Adipor1/Caprin2/Ccdc85b/Cdkl3/Crlf3/Dcun1d3/Dnajb2/Epha7/Foxk1/Gas2l1/Mecp2/Mul1/Osgin1/Ppard/Prdm11/Sema4b/Sertad1/Sesn2	19
P10_acquired_H3K18la	GO:1901214	regulation of neuron death	25/798	399/28943	0.000136935	0.00499707	0.00399883	Bace1/Braf/Cdc34/Chga/Clu/Dnajc5/Eno2/Epha7/Epo/Grk1/Kcnb1/Map2k7/Mecp2/Ppargc1a/Rilpl1/Sarm1/Sigmar1/Sncb/Ssh1/Stxbp1/Tbc1d24/Tmem259/Unc5b/Vegfb/Vstm2l	25
P10_acquired_H3K18la	GO:0019217	regulation of fatty acid metabolic process	11/798	105/28943	0.000154733	0.00543427	0.00434869	Cpt1a/Eif2ak3/Lpgat1/Mid1ip1/Nfe2l1/Nr1h3/Ppard/Ppargc1a/Scap/Trib3/Wdtc1	11
P10_acquired_H3K18la	GO:1902017	regulation of cilium assembly	9/798	72/28943	0.00015862	0.00549297	0.00439567	Bbs4/Cdkl5/Crocc/Fuz/Limk2/Map4/Mapk15/Rp1/Tesk1	9
P10_acquired_H3K18la	GO:0051495	positive regulation of cytoskeleton organization	16/798	202/28943	0.000164636	0.00565451	0.00452493	Arl2/Braf/Ccl27a/Clip1/Dlg1/Dync1h1/Fmn1/Gpsm2/Mapk15/Mecp2/Ppm1e/Pxn/Sdc4/Synpo/Tesk1/Wasf3	16
P10_acquired_H3K18la	GO:0030336	negative regulation of cell migration	21/798	312/28943	0.000174519	0.00582269	0.00465951	Adam15/Adipor1/Apoh/Bcr/Braf/Cygb/Dnaja4/Drd4/Dusp3/Fuz/Hdac5/Mapk15/Marveld3/Mecp2/Mif/Ndrg4/Ppard/Ppargc1a/Ptpn23/Rabgef1/Slc9a3r1	21
P10_acquired_H3K18la	GO:0001578	microtubule bundle formation	12/798	125/28943	0.000181945	0.00590183	0.00472285	Cc2d2a/Ccdc63/Clip1/Dnaaf1/Foxj1/Gas2l1/Gas8/Lrguk/Meig1/Nav1/Rp1/Rp1l1	12
P10_acquired_H3K18la	GO:0031109	microtubule polymerization or depolymerization	12/798	125/28943	0.000181945	0.00590183	0.00472285	Arl2/Ccdc57/Ccsap/Clip1/Gas2l1/Map1a/Mapre3/Mecp2/Mid1ip1/Rangrf/Rp1/Wdr47	12
P10_acquired_H3K18la	GO:0007051	spindle organization	15/798	185/28943	0.000202129	0.00651134	0.0052106	Ccsap/Dlg1/Dync1h1/Gpsm2/Hspa1b/Kif3b/Limk2/Map10/Map4/Mapk15/Mapre3/Mecp2/Myh9/Pkd1/Tacc1	15
P10_acquired_H3K18la	GO:0060079	excitatory postsynaptic potential	10/798	91/28943	0.000206044	0.00654716	0.00523927	Cux2/Drd4/Mapk8ip2/Mecp2/P2rx4/Slc17a7/Ssh1/Tbc1d24/Tmem108/Tmem25	10
P10_acquired_H3K18la	GO:0033555	multicellular organismal response to stress	11/798	109/28943	0.00021579	0.00681051	0.00545	Adra2a/Asic1/Cckbr/Comt/Drd4/Git2/Hdac5/Mapk8ip2/Mecp2/P2rx4/Pde8b	11
P10_acquired_H3K18la	GO:0033500	carbohydrate homeostasis	20/798	295/28943	0.000224344	0.00697704	0.00558327	Adipor1/Adra2a/Ano1/Ccdc186/Crtc2/Foxk1/Gas6/Kcnb1/Pck2/Pde8b/Ppard/Ptprn/Rab11b/Sesn2/Slc16a1/Slc39a14/Stxbp3/Stxbp5l/Sybu/Tent4b	20
P10_acquired_H3K18la	GO:0006898	receptor-mediated endocytosis	19/798	274/28943	0.000240015	0.00730389	0.00584483	Aak1/Ache/AU040320/Clu/Dnm1/Drd4/Gria2/Itsn2/Lrp2/Neu3/Nsf/Pacsin1/Pip5k1c/Pla2r1/Rab21/Rabgef1/Ramp3/Synj1/Tmem108	19
P10_acquired_H3K18la	GO:0006457	protein folding	14/798	169/28943	0.000261255	0.00772355	0.00618065	Aip/Arl2/Clu/Dnaja4/Dnajb2/Dnajb4/Dnajc18/Dnajc5/Hspa1b/Hspa4/Nktr/Pdia5/Stub1/Tbcc	14
P10_acquired_H3K18la	GO:0031346	positive regulation of cell projection organization	26/798	441/28943	0.000264725	0.00777692	0.00622336	Ache/Ankrd27/Arap1/Bbs4/Braf/Caprin2/Cdkl3/Cdkl5/Clip1/Crocc/Cux2/Def8/Dixdc1/Epo/Fbxo31/Fuz/Myo5b/Ndrg4/Neu1/Nptn/Pacsin1/Plekhm1/Ppp2r5b/Rab21/Rp1/Tbc1d24	26
P10_acquired_H3K18la	GO:0060249	anatomical structure homeostasis	22/798	346/28943	0.000275406	0.00804012	0.00643398	Abca4/Aldoa/Atp2a2/Bbs4/Car7/Cngb1/Col11a2/Crocc/Def8/Homer1/Kmt2a/Map1a/Mink1/Nxnl1/Pde6a/Plekhm1/Rho/Rp1/Rp1l1/Slc17a7/Tjp2/Tulp1	22
P10_acquired_H3K18la	GO:0071900	regulation of protein serine/threonine kinase activity	22/798	347/28943	0.000286603	0.00826373	0.00661292	Adra2a/Ccng1/Cdk12/Drd4/Dusp7/Hexim1/Hexim2/Magi3/Map2k7/Map3k10/Mapre3/Mif/Pdgfa/Pik3cb/Pkd1/Prkar2a/Sesn2/Sh2b3/Smpd1/Taok3/Tesk1/Trib3	22
P10_acquired_H3K18la	GO:0046939	nucleotide phosphorylation	11/798	113/28943	0.000296092	0.00843321	0.00674854	Ak1/Aldoa/Aldoc/Arl2/Eno2/Foxk1/Galt/Ier3/Pnkp/Ppargc1a/Tpi1	11
P10_acquired_H3K18la	GO:0010876	lipid localization	27/798	470/28943	0.000306605	0.00862742	0.00690396	Abca4/Abcd4/Abcg4/Apoh/Atp11a/Bscl2/Drd4/Fabp12/Fitm2/Got2/Kdm5b/Lima1/Mif/Nr1h3/Pitpna/Pla2r1/Plekha8/Pltp/Pnpla2/Ppard/Repin1/Scarb1/Sigmar1/Slc27a4/Soat1/Tex2/Zdhhc8	27
P10_acquired_H3K18la	GO:0009743	response to carbohydrate	16/798	214/28943	0.000316761	0.00881281	0.00705231	Adra2a/Ano1/Ccdc186/Gas6/Kcnb1/Keap1/Pck2/Pde8b/Ppard/Ptprn/Rab11b/Sarm1/Sesn2/Slc39a14/Sybu/Vamp2	16
P10_acquired_H3K18la	GO:0001667	ameboidal-type cell migration	27/798	471/28943	0.000316967	0.00881281	0.00705231	Adipor1/Adora2b/Apoh/Bcar1/Braf/Cygb/Dmtn/Dnaja4/Egr3/Hdac5/Map3k3/Marveld3/Mecp2/Mta2/Myh9/P2rx4/Pik3cb/Ppard/Ptpn23/Pxn/Rffl/Scarb1/Sdc4/Sema4b/Slc9a3r1/Tesk1/Tmem201	27
P10_acquired_H3K18la	GO:0001678	cellular glucose homeostasis	14/798	173/28943	0.000332141	0.00918007	0.0073462	Adra2a/Ano1/Ccdc186/Foxk1/Gas6/Kcnb1/Pck2/Pde8b/Ppard/Ptprn/Rab11b/Slc39a14/Stxbp3/Sybu	14
P10_acquired_H3K18la	GO:0051606	detection of stimulus	19/798	283/28943	0.000359953	0.00966287	0.00773256	Ano1/Bace1/Cabp4/Cngb1/Gnat1/Gngt1/Grk1/Guca1b/Gucy2f/Pde6b/Pkd1/Prph2/Rcvrn/Reep6/Rho/Scarb1/Stim1/Tulp1/Wdr47	19
P10_acquired_H3K18la	GO:0042180	cellular ketone metabolic process	17/798	241/28943	0.000411136	0.0107286	0.00858538	Aldoa/Comt/Coq10a/Cpt1a/Eif2ak3/Fdxr/Kdsr/Lpgat1/Mid1ip1/Nfe2l1/Nr1h3/Pnkd/Ppard/Ppargc1a/Scap/Trib3/Wdtc1	17
P10_acquired_H3K18la	GO:0002115	store-operated calcium entry	5/798	24/28943	0.000432458	0.0111603	0.00893084	Gramd2/Homer1/Orai1/Orai3/Stim1	5
P10_acquired_H3K18la	GO:0009065	glutamine family amino acid catabolic process	5/798	24/28943	0.000432458	0.0111603	0.00893084	Asrgl1/Gls2/Got1/Got2/Oat	5
P10_acquired_H3K18la	GO:0031331	positive regulation of cellular catabolic process	25/798	431/28943	0.000438004	0.0112413	0.00899567	Adra2a/Agtpbp1/Apoh/Clu/Cnot6l/Cpeb3/Cpt1a/Daglb/Ddrgk1/Dnajb2/Endog/Fzr1/Hspa1b/Hspbp1/Nprl3/Nub1/Pnpla2/Rnf14/Sesn2/Slc25a4/Slc25a5/Stub1/Tent4b/Tnrc6c/Trib3	25
P10_acquired_H3K18la	GO:0043393	regulation of protein binding	16/798	221/28943	0.000452454	0.0115487	0.00924166	Adam15/Atp2a2/Caprin2/Ckmt1/Dnajb2/Eif2ak3/Gas8/Hdac5/Hspa4/Mapre3/Mecp2/Pkd1/Stub1/Tmbim6/Trib3/Usp33	16
P10_acquired_H3K18la	GO:0031647	regulation of protein stability	20/798	312/28943	0.00046222	0.0117339	0.00938984	Aak1/Atf7ip/Clu/Crebl2/Ddrgk1/Fbxl3/Fbxo4/Isoc2b/Kdm8/Mul1/Rab21/Rassf1/Sec16a/Stub1/Stxbp1/Tmem25/Tnip2/Usp19/Usp33/Zswim7	20
P10_acquired_H3K18la	GO:0040013	negative regulation of locomotion	22/798	360/28943	0.000473001	0.0118149	0.0094547	Adam15/Adipor1/Apoh/Bcr/Braf/Cygb/Dnaja4/Drd4/Dusp3/Fuz/Hdac5/Mapk15/Marveld3/Mecp2/Mif/Ndrg4/Ppard/Ppargc1a/Ptpn23/Rabgef1/Sema4b/Slc9a3r1	22
P10_acquired_H3K18la	GO:0070841	inclusion body assembly	5/798	25/28943	0.000528384	0.0126568	0.0101284	Cdc34/Clu/Dnaja4/Dnajb2/Sacs	5
P10_acquired_H3K18la	GO:0006090	pyruvate metabolic process	11/798	121/28943	0.00053343	0.0127125	0.010173	Aldoa/Aldoc/Arl2/Eno2/Foxk1/Galt/Ier3/Me1/Pck2/Ppargc1a/Tpi1	11
P10_acquired_H3K18la	GO:0042073	intraciliary transport	7/798	52/28943	0.000536265	0.0127152	0.0101751	Arl3/Fuz/Ift172/Kif17/Kif3b/Ssx2ip/Traf3ip1	7
P10_acquired_H3K18la	GO:1902117	positive regulation of organelle assembly	9/798	85/28943	0.000558774	0.0130502	0.0104432	Bbs4/Cnot6l/Crocc/Dync1h1/Fuz/Gpsm2/Mapk15/Rp1/Sdc4	9
P10_acquired_H3K18la	GO:0009062	fatty acid catabolic process	10/798	103/28943	0.000563044	0.0130845	0.0104707	Abcd4/Acot8/Auh/Cpt1a/Faah/Pck2/Phyh/Ppard/Sesn2/Slc27a4	10
P10_acquired_H3K18la	GO:0006094	gluconeogenesis	9/798	86/28943	0.000609077	0.0137439	0.0109984	Aldoc/Atf3/Crtc2/Eno2/Gnmt/Pck2/Sesn2/Slc39a14/Tpi1	9
P10_acquired_H3K18la	GO:1903829	positive regulation of protein localization	27/798	493/28943	0.000638251	0.0140626	0.0112534	Abhd17a/Ano1/Atp13a2/B3gat3/Clstn3/Crocc/Ddrgk1/Dlg1/Eif2ak3/Gas6/Gas8/Gpsm2/Kcnb1/Limk2/Lrp2/Map1a/Myo5b/Nptn/Ppard/Ptpn23/Ramp3/Rangrf/Sesn2/Ssh1/Sybu/Tesk1/Vamp2	27
P10_acquired_H3K18la	GO:0071322	cellular response to carbohydrate stimulus	13/798	164/28943	0.000650818	0.0142722	0.0114211	Adra2a/Ano1/Ccdc186/Gas6/Kcnb1/Keap1/Pck2/Pde8b/Ppard/Ptprn/Rab11b/Slc39a14/Sybu	13
P10_acquired_H3K18la	GO:0042391	regulation of membrane potential	26/798	469/28943	0.000667624	0.0145723	0.0116613	Ano1/Asic1/Atp2a2/Cngb1/Cux2/Dlg1/Drd4/Ehd3/Gna11/Got1/Kcnb1/Kctd7/Mapk8ip2/Mecp2/Mul1/P2rx4/Rangrf/Scn8a/Slc17a7/Slc4a8/Slmap/Snta1/Ssh1/Tbc1d24/Tmem108/Tmem25	26
P10_acquired_H3K18la	GO:0006869	lipid transport	24/798	419/28943	0.000673878	0.0146404	0.0117157	Abca4/Abcd4/Abcg4/Apoh/Atp11a/Drd4/Fabp12/Got2/Kdm5b/Lima1/Mif/Nr1h3/Pitpna/Pla2r1/Plekha8/Pltp/Ppard/Repin1/Scarb1/Sigmar1/Slc27a4/Soat1/Tex2/Zdhhc8	24
P10_acquired_H3K18la	GO:0050808	synapse organization	27/798	496/28943	0.000699045	0.0150371	0.0120332	Abhd17a/Ache/Arhgap39/Caprin2/Cdkl5/Clstn1/Clstn3/Cux2/Elfn1/Epha7/Gripap1/Homer1/Lrfn2/Lrrc24/Mecp2/Myo5b/Nptn/Nrxn2/Rab3a/Sncb/Snta1/Ssh1/Sybu/Synpo/Tmem108/Wasf3/Zdhhc12	27
P10_acquired_H3K18la	GO:0051261	protein depolymerization	11/798	126/28943	0.000750164	0.0157839	0.0126308	Ccsap/Dmtn/Flii/Gas2l1/Lima1/Map1a/Mical2/Mid1ip1/Rp1/Synj1/Wdr47	11
P10_acquired_H3K18la	GO:0071375	cellular response to peptide hormone stimulus	18/798	278/28943	0.000775778	0.0162496	0.0130035	Adcy6/Adipor1/Agtrap/Bcar1/Esrra/Jak1/Mgarp/Pck2/Pxn/Rela/Sik2/Slc27a4/Slc39a14/Socs7/Tns2/Trib3/Vamp2/Wdtc1	18
P10_acquired_H3K18la	GO:0044262	cellular carbohydrate metabolic process	19/798	302/28943	0.000793441	0.0165454	0.0132402	Adipor1/Adora2b/Bpnt1/Braf/Foxk1/Gnmt/Got1/Ier3/Ip6k1/Mecp2/Nfe2l1/Nhlrc1/Pck2/Ppargc1a/Ppp1r3c/Sesn2/Stk40/Synj1/Tpi1	19
P10_acquired_H3K18la	GO:0007006	mitochondrial membrane organization	10/798	108/28943	0.000817483	0.0169589	0.0135711	Cstad/Hspa4/Ier3/Letm1/Mul1/Rhot1/Slc25a4/Slc25a5/Tomm40/Uqcc3	10
P10_acquired_H3K18la	GO:0042886	amide transport	21/798	353/28943	0.000886639	0.0179971	0.0144019	Abcb9/Adra2a/Ano1/Ccdc186/Cckbr/Chga/Cpt1a/Kcnb1/Lrp2/Pde8b/Plekha8/Pltp/Ppard/Ptprn/Rab11b/Slc16a1/Slc9a3r1/Stxbp3/Stxbp5l/Sybu/Uqcc2	21
P10_acquired_H3K18la	GO:0061512	protein localization to cilium	8/798	73/28943	0.000892625	0.0179971	0.0144019	Arl3/Bbs4/Cc2d2a/Crocc/Gas8/Mapk15/Tctn1/Tulp1	8
P10_acquired_H3K18la	GO:0009306	protein secretion	23/798	404/28943	0.000936673	0.0187777	0.0150265	Adra2a/Ano1/Ap1b1/Atp13a2/Ccdc186/Chga/Cpt1a/Dmtn/Drd4/Kcnb1/Llgl2/Nr1h3/Pde8b/Ppard/Ptpn23/Ptprn/Rab11b/Rab3a/Slc16a1/Stxbp3/Stxbp5l/Sybu/Uqcc2	23
P10_acquired_H3K18la	GO:0035592	establishment of protein localization to extracellular region	23/798	405/28943	0.000967956	0.0193219	0.015462	Adra2a/Ano1/Ap1b1/Atp13a2/Ccdc186/Chga/Cpt1a/Dmtn/Drd4/Kcnb1/Llgl2/Nr1h3/Pde8b/Ppard/Ptpn23/Ptprn/Rab11b/Rab3a/Slc16a1/Stxbp3/Stxbp5l/Sybu/Uqcc2	23
P10_acquired_H3K18la	GO:0006735	NADH regeneration	4/798	17/28943	0.00102478	0.0196986	0.0157635	Aldoa/Eno2/Foxk1/Tpi1	4
P10_acquired_H3K18la	GO:0010713	negative regulation of collagen metabolic process	4/798	17/28943	0.00102478	0.0196986	0.0157635	Adora2b/Cygb/Got1/Ppard	4
P10_acquired_H3K18la	GO:0032966	negative regulation of collagen biosynthetic process	4/798	17/28943	0.00102478	0.0196986	0.0157635	Adora2b/Cygb/Got1/Ppard	4
P10_acquired_H3K18la	GO:0061718	glucose catabolic process to pyruvate	4/798	17/28943	0.00102478	0.0196986	0.0157635	Aldoa/Eno2/Foxk1/Tpi1	4
P10_acquired_H3K18la	GO:1904356	regulation of telomere maintenance via telomere lengthening	7/798	58/28943	0.0010452	0.0200087	0.0160117	Fbxo4/Map2k7/Mapk15/Pnkp/Slx4/Tent4b/Terf1	7
P10_acquired_H3K18la	GO:1905897	regulation of response to endoplasmic reticulum stress	8/798	75/28943	0.00106774	0.0200756	0.0160652	Clu/Ddrgk1/Eif2ak3/Nfe2l1/Nr1h3/Tmbim6/Tmem259/Usp19	8
P10_acquired_H3K18la	GO:0001919	regulation of receptor recycling	5/798	29/28943	0.00107825	0.0200756	0.0160652	Ache/Arap1/Gria2/Nsf/Ramp3	5
P10_acquired_H3K18la	GO:0042133	neurotransmitter metabolic process	5/798	29/28943	0.00107825	0.0200756	0.0160652	Ache/Agtpbp1/Aldh9a1/Comt/Daglb	5
P10_acquired_H3K18la	GO:0099637	neurotransmitter receptor transport	5/798	29/28943	0.00107825	0.0200756	0.0160652	Ap3d1/Clstn1/Gripap1/Myo5b/Vamp2	5
P10_acquired_H3K18la	GO:0006164	purine nucleotide biosynthetic process	15/798	217/28943	0.00107878	0.0200756	0.0160652	Adcy1/Adcy6/Adora2b/Ak1/Aldoa/Ampd3/Guca1b/Gucy2e/Gucy2f/Hprt/Ndufa10/Pank4/Ppargc1a/Sdha/Uqcc3	15
P10_acquired_H3K18la	GO:0071333	cellular response to glucose stimulus	12/798	153/28943	0.0011356	0.0208835	0.0167117	Adra2a/Ano1/Ccdc186/Gas6/Kcnb1/Pck2/Pde8b/Ppard/Ptprn/Rab11b/Slc39a14/Sybu	12
P10_acquired_H3K18la	GO:0071692	protein localization to extracellular region	23/798	411/28943	0.00117527	0.0213607	0.0170936	Adra2a/Ano1/Ap1b1/Atp13a2/Ccdc186/Chga/Cpt1a/Dmtn/Drd4/Kcnb1/Llgl2/Nr1h3/Pde8b/Ppard/Ptpn23/Ptprn/Rab11b/Rab3a/Slc16a1/Stxbp3/Stxbp5l/Sybu/Uqcc2	23
P10_acquired_H3K18la	GO:0016052	carbohydrate catabolic process	12/798	154/28943	0.0012014	0.0217509	0.0174058	Aldoa/Aldoc/Arl2/Eno2/Foxk1/Galt/Ier3/Neu1/Neu3/Ppargc1a/Ppp1r3c/Tpi1	12
P10_acquired_H3K18la	GO:0031667	response to nutrient levels	22/798	387/28943	0.00121907	0.0219855	0.0175936	Atf3/Bbs4/Comt/Eif2ak3/Fnip1/Foxk1/Gas2l1/Gas6/Hlcs/Kcnb1/Nprl3/Pck2/Pnpla3/Ppargc1a/Prkab1/Sesn2/Sik2/Slc16a1/Slc27a4/Suox/Tbl2/Usp33	22
P10_acquired_H3K18la	GO:0098739	import across plasma membrane	14/798	198/28943	0.00125884	0.022529	0.0180284	Dlg1/Kcnj14/Lrp2/Lrrc8e/Ppp3cc/Ramp3/Slc12a5/Slc39a14/Slc3a2/Slc43a2/Slc6a9/Slc9a3r1/Slc9a5/Steap2	14
P10_acquired_H3K18la	GO:0010565	regulation of cellular ketone metabolic process	12/798	156/28943	0.00134248	0.0236632	0.0189361	Comt/Cpt1a/Eif2ak3/Lpgat1/Mid1ip1/Nfe2l1/Nr1h3/Ppard/Ppargc1a/Scap/Trib3/Wdtc1	12
P10_acquired_H3K18la	GO:0051962	positive regulation of nervous system development	21/798	366/28943	0.00139009	0.0244101	0.0195338	Ache/Ankrd27/Braf/Caprin2/Cdkl3/Cdkl5/Clstn1/Clstn3/Cux2/Dixdc1/Faim/Fbxo31/Lrp2/Lrrc24/Mecp2/Myo5b/Nptn/Rab21/Rela/Synj1/Tbc1d24	21
P10_acquired_H3K18la	GO:0006914	autophagy	25/798	469/28943	0.00144636	0.0251604	0.0201342	Anxa7/Atp13a2/Atp2a2/Clu/Ddrgk1/Endog/Foxk1/Keap1/Mapk15/Mul1/Nhlrc1/Nprl3/Pik3cb/Plekhm1/Sec16a/Sesn2/Slc25a4/Slc25a5/Stub1/Tmbim6/Tollip/Trib3/Trim17/Usp33/Wdr47	25
P10_acquired_H3K18la	GO:0061919	process utilizing autophagic mechanism	25/798	469/28943	0.00144636	0.0251604	0.0201342	Anxa7/Atp13a2/Atp2a2/Clu/Ddrgk1/Endog/Foxk1/Keap1/Mapk15/Mul1/Nhlrc1/Nprl3/Pik3cb/Plekhm1/Sec16a/Sesn2/Slc25a4/Slc25a5/Stub1/Tmbim6/Tollip/Trib3/Trim17/Usp33/Wdr47	25
P10_acquired_H3K18la	GO:0090208	positive regulation of triglyceride metabolic process	5/798	31/28943	0.00147421	0.0255038	0.020409	Apoh/Daglb/Nr1h3/Pnpla2/Scarb1	5
P10_acquired_H3K18la	GO:0046034	ATP metabolic process	15/798	224/28943	0.00147995	0.0255087	0.020413	Ak1/Aldoa/Aldoc/Ampd3/Arl2/Atp6v1b2/Eno2/Foxk1/Galt/Ier3/Ndufa10/Ppargc1a/Sdha/Tpi1/Uqcc3	15
P10_acquired_H3K18la	GO:0030003	cellular cation homeostasis	26/798	498/28943	0.0015717	0.0265033	0.0212089	Anxa7/Ap3d1/Atp13a2/Atp2a2/Atp6v1b2/Atp7b/Car7/Chga/Clstn1/Hcrtr1/Kctd7/Letm1/Nptn/Pik3cb/Slc12a5/Slc24a1/Slc39a14/Slc4a2/Slc4a7/Slc4a8/Slc9a5/Steap2/Stim1/Sv2a/Tmbim6/Trpm7	26
P10_acquired_H3K18la	GO:0098657	import into cell	16/798	250/28943	0.00167156	0.027929	0.0223498	Dlg1/Kcnj14/Lrp2/Lrrc8e/Mapk15/Ppp3cc/Ramp3/Slc12a5/Slc27a4/Slc39a14/Slc3a2/Slc43a2/Slc6a9/Slc9a5/Steap2/Syngr3	16
P10_acquired_H3K18la	GO:0051258	protein polymerization	17/798	274/28943	0.00169642	0.0280992	0.022486	Arl2/Bbs4/Ccdc57/Clip1/Dlg1/Dmtn/Esam/Flii/Fmn1/Gpx4/Mapre3/Mecp2/Mid1ip1/Rangrf/Rp1/Spire2/Ssh1	17
P10_acquired_H3K18la	GO:0050951	sensory perception of temperature stimulus	5/798	32/28943	0.00170802	0.0281913	0.0225597	Adra2a/Ano1/Cpeb3/Rho/Wdr47	5
P10_acquired_H3K18la	GO:0140056	organelle localization by membrane tethering	8/798	81/28943	0.0017626	0.0287871	0.0230364	Atp2a2/Gramd2/Kcnb1/Ndrg4/Rab3a/Stxbp1/Stxbp3/Vamp2	8
P10_acquired_H3K18la	GO:0070588	calcium ion transmembrane transport	19/798	325/28943	0.00185983	0.0302692	0.0242224	Asic1/Atp2a2/Cabp2/Cabp4/Cbarp/Drd4/Ehd3/Epo/Gas6/Letm1/Orai1/P2rx4/Pkd1/Ppp3cc/Ramp3/Rgs9/Slc24a1/Stim1/Tmbim6	19
P10_acquired_H3K18la	GO:0070371	ERK1 and ERK2 cascade	20/798	350/28943	0.00187279	0.0302803	0.0242313	Atf3/Braf/Cckbr/Dlg1/Dnajc27/Dusp3/Epha7/Epo/Gas6/Hcrtr1/Map2k7/Mif/Ndrg4/Nptn/Pde8a/Pdgfa/Ramp3/Slc9a3r1/Tnip1/Vegfb	20
P10_acquired_H3K18la	GO:0009064	glutamine family amino acid metabolic process	7/798	64/28943	0.00187348	0.0302803	0.0242313	Asrgl1/Gls2/Got1/Got2/Mecp2/Oat/Pycr2	7
P10_acquired_H3K18la	GO:1901880	negative regulation of protein depolymerization	8/798	82/28943	0.0019069	0.0306087	0.0244941	Dmtn/Flii/Gas2l1/Lima1/Map1a/Mid1ip1/Rp1/Wdr47	8
P10_acquired_H3K18la	GO:0006885	regulation of pH	9/798	101/28943	0.00192168	0.0306955	0.0245636	Atp6v1b2/Car14/Car7/Cckbr/Slc12a5/Slc4a2/Slc4a7/Slc4a8/Slc9a5	9
P10_acquired_H3K18la	GO:0070372	regulation of ERK1 and ERK2 cascade	19/798	326/28943	0.00192545	0.0306955	0.0245636	Atf3/Braf/Dlg1/Dnajc27/Dusp3/Epha7/Epo/Gas6/Hcrtr1/Map2k7/Mif/Ndrg4/Nptn/Pde8a/Pdgfa/Ramp3/Slc9a3r1/Tnip1/Vegfb	19
P10_acquired_H3K18la	GO:0016311	dephosphorylation	20/798	351/28943	0.00193609	0.0307601	0.0246153	Bpnt1/Dusp11/Dusp3/Dusp7/Ephx2/Plpp2/Plpp6/Ppm1e/Ppm1n/Ppp2r5a/Ppp2r5b/Ppp3cc/Ppp6r2/Ptpn23/Ptpn4/Ptprn/Smpd1/Ssh1/Synj1/Tns2	20
P10_acquired_H3K18la	GO:0019693	ribose phosphate metabolic process	24/798	456/28943	0.00210264	0.0328475	0.0262857	Acot8/Adcy1/Adcy6/Ak1/Aldoa/Aldoc/Ampd3/Arl2/Atp6v1b2/Eno2/Fitm2/Foxk1/Galt/Gucy2e/Gucy2f/Hprt/Ier3/Mvd/Ndufa10/Pank4/Ppargc1a/Sdha/Tpi1/Uqcc3	24
P10_acquired_H3K18la	GO:0051402	neuron apoptotic process	19/798	329/28943	0.00213416	0.0332289	0.0265909	Bace1/Braf/Cdc34/Dnajc5/Epha7/Fadd/Grk1/Kcnb1/Map2k7/Mecp2/Ppargc1a/Sarm1/Sigmar1/Sncb/Stxbp1/Tmbim6/Unc5b/Vegfb/Vstm2l	19
P10_acquired_H3K18la	GO:0032594	protein transport within lipid bilayer	3/798	10/28943	0.00216744	0.0333687	0.0267028	Clip1/Reep2/Rilpl1	3
P10_acquired_H3K18la	GO:0050769	positive regulation of neurogenesis	18/798	305/28943	0.0021837	0.0333687	0.0267028	Ache/Ankrd27/Braf/Caprin2/Cdkl3/Cdkl5/Cux2/Dixdc1/Faim/Fbxo31/Lrp2/Mecp2/Myo5b/Nptn/Rab21/Rela/Synj1/Tbc1d24	18
P10_acquired_H3K18la	GO:0032418	lysosome localization	9/798	103/28943	0.00220029	0.0333687	0.0267028	Adora2b/Borcs5/Chga/Def8/Myh9/Plekhm1/Rab3a/Rabgef1/Stxbp1	9
P10_acquired_H3K18la	GO:1990849	vacuolar localization	9/798	103/28943	0.00220029	0.0333687	0.0267028	Adora2b/Borcs5/Chga/Def8/Myh9/Plekhm1/Rab3a/Rabgef1/Stxbp1	9
P10_acquired_H3K18la	GO:0006081	cellular aldehyde metabolic process	7/798	66/28943	0.00224026	0.033865	0.0270999	Abca4/Aldh9a1/Aldoa/Grhpr/Pdxk/Pnkd/Tpi1	7
P10_acquired_H3K18la	GO:0007097	nuclear migration	5/798	34/28943	0.00225551	0.0339854	0.0271963	Dync1h1/Slc9a3r1/Syne3/Tacc1/Tmem201	5
P10_acquired_H3K18la	GO:0008203	cholesterol metabolic process	11/798	145/28943	0.00233895	0.0350168	0.0280216	Abcg4/Ephx2/Fdxr/Lima1/Mvd/Nfe2l1/Sc5d/Scap/Scarb1/Smpd1/Soat1	11
P10_acquired_H3K18la	GO:0007015	actin filament organization	24/798	460/28943	0.00235346	0.0350862	0.0280771	Actn4/Arap1/Bbs4/Bcar1/Braf/Coro7/Dlg1/Dmtn/Esam/Flii/Fmn1/Gas2l1/Lima1/Mical2/Myo5b/Pacsin1/Ppm1e/Pxn/Sdc4/Spire2/Ssh1/Synpo/Tesk1/Wasf3	24
P10_acquired_H3K18la	GO:0097345	mitochondrial outer membrane permeabilization	5/798	35/28943	0.00257253	0.0376143	0.0301003	Ier3/Mul1/Rhot1/Slc25a4/Slc25a5	5
P10_acquired_H3K18la	GO:0022406	membrane docking	8/798	86/28943	0.00257958	0.0376143	0.0301003	Atp2a2/Gramd2/Kcnb1/Ndrg4/Rab3a/Stxbp1/Stxbp3/Vamp2	8
P10_acquired_H3K18la	GO:0034250	positive regulation of cellular amide metabolic process	12/798	170/28943	0.00276193	0.0396953	0.0317655	Clu/Cpeb3/Eif2ak3/Eif4g3/Eif5a2/Larp4/Rela/Rpusd3/Tent4b/Uhmk1/Upf3b/Uqcc2	12
P10_acquired_H3K18la	GO:0098877	neurotransmitter receptor transport to plasma membrane	4/798	22/28943	0.00282333	0.0404082	0.032336	Clstn1/Gripap1/Myo5b/Vamp2	4
P10_acquired_H3K18la	GO:1901029	negative regulation of mitochondrial outer membrane permeabilization involved in apoptotic signaling pathway	3/798	11/28943	0.00291943	0.0407232	0.0325881	Ier3/Slc25a4/Slc25a5	3
P10_acquired_H3K18la	GO:0007026	negative regulation of microtubule depolymerization	5/798	36/28943	0.00292063	0.0407232	0.0325881	Gas2l1/Map1a/Mid1ip1/Rp1/Wdr47	5
P10_acquired_H3K18la	GO:0043523	regulation of neuron apoptotic process	17/798	290/28943	0.00305932	0.0422783	0.0338326	Bace1/Braf/Cdc34/Dnajc5/Epha7/Grk1/Kcnb1/Map2k7/Mecp2/Ppargc1a/Sarm1/Sigmar1/Sncb/Stxbp1/Unc5b/Vegfb/Vstm2l	17
P10_acquired_H3K18la	GO:0034329	cell junction assembly	23/798	445/28943	0.00321948	0.0443605	0.0354988	Ache/Actn4/Bcr/Cldn23/Cldn7/Clstn1/Clstn3/Cux2/Dlg1/Dmtn/Dusp3/Epb41l3/Epha7/Esam/Fmn1/Lrrc24/Marveld3/Mecp2/Nptn/Nrxn2/Pxn/Sdc4/Zdhhc12	23
P10_acquired_H3K18la	GO:0035967	cellular response to topologically incorrect protein	9/798	109/28943	0.00323309	0.044417	0.035544	Atf3/Ddrgk1/Dnajc18/Eif2ak3/Hspa1b/Rnf126/Stub1/Tbl2/Tmbim6	9
P10_acquired_H3K18la	GO:0009266	response to temperature stimulus	12/798	174/28943	0.00333867	0.0452746	0.0362303	Ano1/Dnaja4/Eif2ak3/Hsbp1l1/Hspa1b/Hspa4/Map2k7/Nfe2l1/Rho/Slc12a5/Stub1/Wdr47	12
P10_acquired_H3K18la	GO:0042053	regulation of dopamine metabolic process	4/798	23/28943	0.00334398	0.0452746	0.0362303	Comt/Drd4/Hprt/Pnkd	4
P10_acquired_H3K18la	GO:0070498	interleukin-1-mediated signaling pathway	4/798	23/28943	0.00334398	0.0452746	0.0362303	Myd88/Rela/Tnip2/Tollip	4
P10_acquired_H3K18la	GO:0099149	regulation of postsynaptic neurotransmitter receptor internalization	4/798	23/28943	0.00334398	0.0452746	0.0362303	Drd4/Pacsin1/Pip5k1c/Synj1	4
P10_acquired_H3K18la	GO:0050805	negative regulation of synaptic transmission	8/798	90/28943	0.00342486	0.0462356	0.0369993	Asic1/Braf/Drd4/Kcnb1/Pnkd/Slc24a1/Stxbp1/Tmem25	8
P10_acquired_H3K18la	GO:0035725	sodium ion transmembrane transport	11/798	153/28943	0.00354255	0.0474134	0.0379418	Asic1/Drd4/Rangrf/Scn8a/Slc24a1/Slc4a8/Slc6a9/Slc9a3r1/Slc9a5/Slmap/Snta1	11
P10_acquired_H3K18la	GO:0051293	establishment of spindle localization	6/798	54/28943	0.00361385	0.048092	0.0384849	Dync1h1/Gpsm2/Llgl2/Map4/Myh9/Spire2	6
P10_acquired_H3K18la	GO:0015833	peptide transport	18/798	320/28943	0.00363463	0.0482311	0.0385962	Abcb9/Adra2a/Ano1/Ccdc186/Cckbr/Chga/Cpt1a/Kcnb1/Pde8b/Ppard/Ptprn/Rab11b/Slc16a1/Slc9a3r1/Stxbp3/Stxbp5l/Sybu/Uqcc2	18
P10_acquired_H3K18la	GO:0007212	dopamine receptor signaling pathway	5/798	38/28943	0.00371684	0.0483013	0.0386523	Adcy6/Drd4/Gna11/Rgs9/Slc9a3r1	5
P10_acquired_H3K18la	GO:0006839	mitochondrial transport	11/798	154/28943	0.00372264	0.0483013	0.0386523	Aip/Flvcr1/Hspa4/Ier3/Mgarp/Mul1/Rhot1/Slc25a4/Slc25a5/Tomm40/Tomm40l	11
P10_acquired_H3K18la	GO:0046434	organophosphate catabolic process	11/798	154/28943	0.00372264	0.0483013	0.0386523	Ampd3/Bpnt1/Cant1/Fitm2/Hprt/Nt5m/Plpp6/Sarm1/Scarb1/Smpd1/Synj1	11
P10_acquired_H3K18la	GO:0032535	regulation of cellular component size	21/798	398/28943	0.00375343	0.0483896	0.038723	Anxa7/Atp13a2/Bbs4/Borcs5/Cdkl3/Cdkl5/Dlg1/Dmtn/Epha7/Esam/Flii/Fmn1/Lima1/Lrrc8e/Myo5b/Rab21/Sema4b/Slc12a5/Slc9a3r1/Ssh1/Wdtc1	21
P10_acquired_H3K18la	GO:0010898	positive regulation of triglyceride catabolic process	3/798	12/28943	0.00381327	0.0483896	0.038723	Apoh/Daglb/Pnpla2	3
P10_acquired_H3K18la	GO:0016188	synaptic vesicle maturation	3/798	12/28943	0.00381327	0.0483896	0.038723	Rab3a/Slc17a7/Stxbp1	3
P10_acquired_H3K18la	GO:0042994	cytoplasmic sequestering of transcription factor	3/798	12/28943	0.00381327	0.0483896	0.038723	Keap1/Pkd1/Sufu	3
P10_acquired_H3K18la	GO:0001843	neural tube closure	9/798	112/28943	0.00387566	0.0483896	0.038723	Bbs4/Cc2d2a/Fuz/Glmn/Ift172/Lrp2/Rarg/Sdc4/Sufu	9
P10_acquired_H3K18la	GO:0010878	cholesterol storage	4/798	24/28943	0.00392628	0.0483896	0.038723	Nr1h3/Ppard/Scarb1/Soat1	4
P10_acquired_H3K18la	GO:0033033	negative regulation of myeloid cell apoptotic process	4/798	24/28943	0.00392628	0.0483896	0.038723	Apoh/Epo/Gas6/Mif	4
P10_acquired_H3K18la	GO:0051788	response to misfolded protein	4/798	24/28943	0.00392628	0.0483896	0.038723	Clu/Dnajc18/Rnf126/Stub1	4
P10_acquired_H3K18la	GO:0007019	microtubule depolymerization	6/798	55/28943	0.00396361	0.0484641	0.0387826	Ccsap/Gas2l1/Map1a/Mid1ip1/Rp1/Wdr47	6
P10_acquired_H3K18la	GO:0043620	regulation of DNA-templated transcription in response to stress	6/798	55/28943	0.00396361	0.0484641	0.0387826	Atf3/Eif2ak3/Nfe2l1/Rela/Sesn2/Tmbim6	6
P10_acquired_H3K18la	GO:0046879	hormone secretion	20/798	375/28943	0.00409598	0.0495655	0.0396641	Adra2a/Ano1/Ccdc186/Cckbr/Chga/Cpt1a/Kcnb1/Kdm5b/Lrp2/Pde8b/Ppard/Ptprn/Rab11b/Scg5/Slc16a1/Stxbp3/Stxbp5l/Sybu/Uqcc2/Vamp2	20
P10_acquired_H3K18la	GO:0060606	tube closure	9/798	113/28943	0.0041107	0.0496152	0.0397038	Bbs4/Cc2d2a/Fuz/Glmn/Ift172/Lrp2/Rarg/Sdc4/Sufu	9
P10_acquired_H3K18la	GO:0006469	negative regulation of protein kinase activity	13/798	202/28943	0.00416993	0.0498152	0.0398639	Cep85/Dbndd2/Dusp3/Dusp7/Hexim1/Hexim2/Pik3cb/Ppm1e/Prkar2a/Sh2b3/Smpd1/Tesk1/Trib3	13
