# Supplementary material for: Aerobic glycolysis and lactate regulate histone H3K18Lactylation occupancy to fine-tune gene expression in developing and mature retina
Source: bioRxiv. 2025 Apr 20:2025.04.17.649437. Preprint. [Version 1] doi: 10.1101/2025.04.17.649437 (PMC12190749; doi:10.1101/2025.04.17.649437)
Supplement: Supplement 2 — Table S1. KLa peptide mass spectrometry results, related to Figure 2B Table S2-S4. FGE results from H3K18La binding in promoter, enhancer, and gene body, related to Figure S1B Table S5. FGE results from dynamic active histone mark (H3K4me3 and H3K27Ac) co-occupancy with H3K18La, related to Figure 4H Table S6. FGE results from H3K18La peaks unique to retina, related to Figure 4J Table S7. Differential binding analysis results, related to Figure 2B Table S8. FGE results from H3K18La peak quantitation correlated with RNA-seq expression, related to Figure S2F Table S9. FGE results from dynamic active histone mark (H3K4me3 and H3K27Ac) co-occupancy with H3K18La with positive correlation to RNA-seq, related to Figure 2E Table S10. RNA-seq differential expression analysis results related to Figure 3F Table S11-S19. TF motif analysis, related to Figure S4 [file media-2.zip › Table S10.xlsx]

## Sheet: Sheet1
ensembl_ID	chromosome_name	strand	start_position	end_position	external_gene_name	description	transcript_count	gene_biotype	source	logFC	logCPM	F	PValue	FDR	5mM_CPM_mean	25mM_CPM_mean
ENSMUSG00000070960	1	1	31654230	31655742	Gm19680	predicted gene, 19680 [Source:MGI Symbol;Acc:MGI:5011865]	1	processed_pseudogene	havana	-6.09082	-0.954418	50.6648	5.11e-05	0.0228354	0.919806	0.010054
ENSMUSG00000109083	7	-1	39518555	39627743	Gm44992	predicted gene 44992 [Source:MGI Symbol;Acc:MGI:5753568]	16	lncRNA	havana	5.43356	-2.15669	46.1725	7.35e-05	0.0251825	0.00519806	0.369416
ENSMUSG00000023084	3	-1	87644230	87655932	Lrrc71	leucine rich repeat containing 71 [Source:MGI Symbol;Acc:MGI:1921735]	5	protein_coding	ensembl_havana	-3.6968	-1.14014	30.6903	0.000340488	0.0414071	0.751766	0.0549483
ENSMUSG00000102948	1	-1	4326457	4330742	Gm6101	predicted gene 6101 [Source:MGI Symbol;Acc:MGI:3644986]	1	processed_pseudogene	havana	3.69628	-1.0449	27.1357	0.000528265	0.0452409	0.0621569	0.831812
ENSMUSG00000049404	3	-1	67386305	67422856	Rarres1	retinoic acid receptor responder (tazarotene induced) 1 [Source:MGI Symbol;Acc:MGI:1924461]	1	protein_coding	ensembl_havana	-3.6561	-0.47357	40.4649	0.000121994	0.0307401	1.24031	0.0976138
ENSMUSG00000048126	1	-1	90693645	90771693	Col6a3	collagen, type VI, alpha 3 [Source:MGI Symbol;Acc:MGI:88461]	8	protein_coding	ensembl_havana	-3.51016	1.85115	97.2815	3.55e-06	0.0182022	6.53078	0.571325
ENSMUSG00000091305	1	-1	4997251	4997522	Gm17100	predicted gene 17100 [Source:MGI Symbol;Acc:MGI:4937927]	1	processed_pseudogene	havana	3.4477	-0.909627	32.1966	0.000286098	0.0382296	0.0810952	0.92328
ENSMUSG00000118170	18	-1	65996404	66027826	Gm30094	predicted gene, 30094 [Source:MGI Symbol;Acc:MGI:5589253]	1	lncRNA	havana	3.43755	-1.65846	37.8598	0.000156919	0.0326367	0.0453952	0.512404
ENSMUSG00000025900	1	-1	4069780	4479464	Rp1	retinitis pigmentosa 1 (human) [Source:MGI Symbol;Acc:MGI:1341105]	3	protein_coding	ensembl_havana	3.41515	10.5216	34.2351	0.000228359	0.0348686	251.954	2687.98
ENSMUSG00000117296	17	1	66500347	66506815	Gm20742	predicted gene, 20742 [Source:MGI Symbol;Acc:MGI:5434098]	1	lncRNA	havana	3.40039	1.59002	86.576	5.79e-06	0.0182022	0.514588	5.44731
ENSMUSG00000117721	18	1	65523405	65526102	Gm50221	predicted gene, 50221 [Source:MGI Symbol;Acc:MGI:6303016]	1	lncRNA	havana	3.38678	-1.28164	45.796	7.58e-05	0.0251825	0.0634511	0.689968
ENSMUSG00000035270	16	1	56024676	56094119	Impg2	interphotoreceptor matrix proteoglycan 2 [Source:MGI Symbol;Acc:MGI:3044955]	4	protein_coding	ensembl_havana	3.2645	9.27986	28.1299	0.000465176	0.0427733	117.145	1126.01
ENSMUSG00000086580	X	-1	30998119	30998758	Gm15280	predicted gene 15280 [Source:MGI Symbol;Acc:MGI:3826554]	1	unprocessed_pseudogene	havana	3.26035	0.337862	34.3561	0.0002254	0.0348686	0.228407	2.24773
ENSMUSG00000031722	8	-1	110301760	110305804	Hp	haptoglobin [Source:MGI Symbol;Acc:MGI:96211]	3	protein_coding	ensembl_havana	-3.24187	-1.58277	26.4585	0.00057727	0.0461218	0.517601	0.0508728
ENSMUSG00000024910	19	-1	5515071	5518535	Ctsw	cathepsin W [Source:MGI Symbol;Acc:MGI:1338045]	6	protein_coding	ensembl_havana	-3.22891	0.857995	26.5721	0.000568672	0.0459303	3.18992	0.332933
ENSMUSG00000042282	X	-1	140864156	140979927	Gucy2f	guanylate cyclase 2f [Source:MGI Symbol;Acc:MGI:105119]	1	protein_coding	ensembl_havana	3.1125	5.97905	32.5063	0.000276264	0.0382296	13.0493	113.047
ENSMUSG00000079436	1	-1	87314085	87322451	Kcnj13	potassium inwardly-rectifying channel, subfamily J, member 13 [Source:MGI Symbol;Acc:MGI:3781032]	2	protein_coding	ensembl_havana	-3.10831	-0.926181	24.1491	0.000792025	0.0497741	0.836293	0.0948174
ENSMUSG00000110099	7	1	100987334	100987674	Gm45344	predicted gene 45344 [Source:MGI Symbol;Acc:MGI:5791180]	1	processed_pseudogene	havana	3.06304	-2.49652	26.4595	0.000577197	0.0461218	0.0268317	0.247943
ENSMUSG00000099373	9	1	105347719	105357393	Gm19667	predicted gene, 19667 [Source:MGI Symbol;Acc:MGI:5011852]	1	lncRNA	havana	3.05184	1.74144	43.5792	9.19e-05	0.0270457	0.708199	5.92063
ENSMUSG00000118515	4	1	113979236	113980565	Gm53026	predicted gene, 53026 [Source:MGI Symbol;Acc:MGI:6388918]	1	processed_pseudogene	havana	3.04697	4.08006	107.475	2.33e-06	0.0182022	3.63751	30.1282
ENSMUSG00000097584	3	1	27208175	27211168	1700125G22Rik	RIKEN cDNA 1700125G22 gene [Source:MGI Symbol;Acc:MGI:1923907]	2	lncRNA	havana	3.03463	-1.32181	41.3028	0.000112828	0.0295893	0.0778855	0.64756
ENSMUSG00000048852	11	-1	48795483	48883053	Gm12185	predicted gene 12185 [Source:MGI Symbol;Acc:MGI:3652173]	3	protein_coding	ensembl_havana	2.99553	2.37322	71.7445	1.26e-05	0.018821	1.14395	9.16087
ENSMUSG00000105124	5	-1	72784201	72785371	Gm5297	predicted gene 5297 [Source:MGI Symbol;Acc:MGI:3646414]	1	transcribed_processed_pseudogene	havana	2.98586	0.441968	92.3327	4.42e-06	0.0182022	0.294786	2.3584
ENSMUSG00000026141	1	-1	24300971	24626553	Col19a1	collagen, type XIX, alpha 1 [Source:MGI Symbol;Acc:MGI:1095415]	3	protein_coding	ensembl_havana	2.973	1.2995	25.9574	0.000617135	0.0470135	0.541756	4.3216
ENSMUSG00000031375	X	1	72527208	72539539	Bgn	biglycan [Source:MGI Symbol;Acc:MGI:88158]	8	protein_coding	ensembl_havana	-2.96266	5.15196	30.3307	0.000355292	0.0417003	62.9364	8.06669
ENSMUSG00000020826	11	1	78811613	78851080	Nos2	nitric oxide synthase 2, inducible [Source:MGI Symbol;Acc:MGI:97361]	3	protein_coding	ensembl_havana	-2.95943	2.90427	24.2669	0.000778919	0.0497741	13.1787	1.68961
ENSMUSG00000026832	2	-1	58019149	58085544	Cytip	cytohesin 1 interacting protein [Source:MGI Symbol;Acc:MGI:2183535]	8	protein_coding	ensembl_havana	-2.95639	0.941954	50.6463	5.12e-05	0.0228354	3.30877	0.420919
ENSMUSG00000113271	13	1	3323235	3332998	Gm40653	predicted gene, 40653 [Source:MGI Symbol;Acc:MGI:5623538]	4	lncRNA	havana	2.95594	-1.13045	35.6506	0.000196508	0.0329638	0.0955262	0.74868
ENSMUSG00000109728	8	1	58111296	58111722	Gm45359	predicted gene 45359 [Source:MGI Symbol;Acc:MGI:5791195]	1	lncRNA	havana	2.95077	-0.873663	29.9882	0.000370125	0.0417003	0.114039	0.917004
ENSMUSG00000117877	19	1	8249876	8252069	Gm8184	predicted gene 8184 [Source:MGI Symbol;Acc:MGI:3643112]	1	processed_pseudogene	havana	2.91513	1.70112	32.3458	0.00028131	0.0382296	0.747439	5.6949
ENSMUSG00000121270	1	-1	10060094	10062168	Gm57177	predicted gene, 57177 [Source:MGI Symbol;Acc:MGI:7338267]	1	lncRNA	havana_tagene	2.85266	0.521942	35.285	0.000204186	0.0332354	0.333729	2.46865
ENSMUSG00000084907	X	1	14662974	14706219	Gm14505	predicted gene 14505 [Source:MGI Symbol;Acc:MGI:3705173]	1	lncRNA	havana	2.85239	3.69271	47.3785	6.64e-05	0.0251825	3.12695	22.6707
ENSMUSG00000021363	13	-1	41178484	41233182	Mak	male germ cell-associated kinase [Source:MGI Symbol;Acc:MGI:96913]	8	protein_coding	ensembl_havana	2.84278	7.89912	57.8495	3.02e-05	0.0215327	58.3857	418.976
ENSMUSG00000032053	9	1	51125008	51151380	Pou2af1	POU domain, class 2, associating factor 1 [Source:MGI Symbol;Acc:MGI:105086]	2	protein_coding	ensembl_havana	-2.84229	-0.645497	41.1874	0.000114039	0.0295893	1.02978	0.13985
ENSMUSG00000082823	16	-1	67389593	67390114	Gm15828	predicted gene 15828 [Source:MGI Symbol;Acc:MGI:3802124]	1	processed_pseudogene	havana	2.82582	-1.63971	24.1519	0.000791701	0.0497741	0.0678933	0.499256
ENSMUSG00000071489	14	-1	45088692	45096832	Ptgdr	prostaglandin D receptor [Source:MGI Symbol;Acc:MGI:102966]	1	protein_coding	ensembl_havana	2.82173	-1.28673	30.5921	0.000344453	0.0414071	0.0904529	0.660084
ENSMUSG00000120860	19	-1	36717401	36774489	Gm56662	predicted gene, 56662 [Source:MGI Symbol;Acc:MGI:7337238]	1	lncRNA	havana_tagene	2.81408	0.361726	55.8999	3.46e-05	0.0215327	0.310106	2.1954
ENSMUSG00000087168	16	1	5072650	5107485	Gm15983	predicted gene 15983 [Source:MGI Symbol;Acc:MGI:3805549]	1	lncRNA	havana	2.79049	4.0596	55.608	3.53e-05	0.0215327	4.19995	29.0914
ENSMUSG00000115969	15	-1	75503818	75507759	Gm46519	predicted gene, 46519 [Source:MGI Symbol;Acc:MGI:5826156]	1	lncRNA	havana	2.77624	0.171005	45.7818	7.59e-05	0.0251825	0.275553	1.90749
ENSMUSG00000064057	11	1	49554437	49555945	Scgb3a1	secretoglobin, family 3A, member 1 [Source:MGI Symbol;Acc:MGI:1915912]	2	protein_coding	ensembl_havana	-2.77347	0.609667	26.1128	0.000604424	0.0466525	2.57217	0.370804
ENSMUSG00000118362	18	1	53772178	53838492	Gm19466	predicted gene, 19466 [Source:MGI Symbol;Acc:MGI:5011651]	2	lncRNA	havana	2.76791	-0.373831	27.0988	0.000530801	0.04531	0.183746	1.29557
ENSMUSG00000004105	2	1	33106081	33137729	Angptl2	angiopoietin-like 2 [Source:MGI Symbol;Acc:MGI:1347002]	4	protein_coding	ensembl_havana	-2.71996	5.75487	28.2854	0.000456163	0.0427733	93.6814	14.2143
ENSMUSG00000111052	10	1	19017499	19082450	Gm20139	predicted gene, 20139 [Source:MGI Symbol;Acc:MGI:5012324]	3	lncRNA	havana	2.70531	3.1592	28.5685	0.000440288	0.0422644	2.35691	15.4497
ENSMUSG00000105076	5	-1	22943908	22951905	A930003O13Rik	RIKEN cDNA A930003O13 gene [Source:MGI Symbol;Acc:MGI:3612704]	3	lncRNA	havana	2.70245	3.51781	70.709	1.34e-05	0.018821	3.03633	19.8099
ENSMUSG00000098233	5	-1	14746999	14773678	Gm26954	predicted gene, 26954 [Source:MGI Symbol;Acc:MGI:5504069]	2	lncRNA	havana	2.69503	6.91358	60.4873	2.52e-05	0.0215327	32.2323	208.821
ENSMUSG00002076066	15	1	79576703	79576826	Gm55311	predicted gene, 55311 [Source:MGI Symbol;Acc:MGI:6847093]	1	rRNA	ensembl	2.69089	-1.55742	27.4664	0.000506181	0.0441038	0.0774686	0.526073
ENSMUSG00000026042	1	-1	45413481	45542442	Col5a2	collagen, type V, alpha 2 [Source:MGI Symbol;Acc:MGI:88458]	4	protein_coding	ensembl_havana	-2.68074	3.96086	29.9772	0.000370614	0.0417003	26.8524	4.18302
ENSMUSG00000106357	5	1	97059566	97082726	Gm8013	predicted gene 8013 [Source:MGI Symbol;Acc:MGI:3648644]	5	lncRNA	havana	2.67272	-0.164275	36.897	0.000172849	0.0329638	0.233594	1.48638
ENSMUSG00000062609	16	1	95058417	95101119	Kcnj15	potassium inwardly-rectifying channel, subfamily J, member 15 [Source:MGI Symbol;Acc:MGI:1310000]	13	protein_coding	ensembl_havana	-2.63176	2.11618	37.2058	0.000167533	0.0329638	7.37721	1.18478
ENSMUSG00000021335	13	1	24051733	24079713	Slc17a1	solute carrier family 17 (sodium phosphate), member 1 [Source:MGI Symbol;Acc:MGI:103209]	4	protein_coding	ensembl_havana	2.61887	0.584812	43.9906	8.86e-05	0.0266835	0.404983	2.52807
ENSMUSG00000086624	9	1	57939557	57956280	Gm16130	predicted gene 16130 [Source:MGI Symbol;Acc:MGI:3801718]	1	lncRNA	ensembl_havana	2.60415	-0.689763	28.6031	0.000438394	0.0422644	0.162122	1.00809
ENSMUSG00000074758	2	-1	143940735	144049910	Gm5535	predicted gene 5535 [Source:MGI Symbol;Acc:MGI:3645019]	11	lncRNA	ensembl_havana	2.60056	-0.98899	31.8964	0.00029604	0.038985	0.128854	0.810314
ENSMUSG00000019278	8	1	123912981	123928551	Dpep1	dipeptidase 1 [Source:MGI Symbol;Acc:MGI:94917]	3	protein_coding	ensembl_havana	-2.57658	-0.434479	28.2946	0.000455636	0.0427733	1.18487	0.195811
ENSMUSG00000020902	11	-1	68100190	68291649	Ntn1	netrin 1 [Source:MGI Symbol;Acc:MGI:105088]	3	protein_coding	ensembl_havana	-2.57507	1.61535	26.2076	0.00059683	0.0466525	5.16288	0.86324
ENSMUSG00000101008	7	-1	16352552	16353757	Gm29442	predicted gene 29442 [Source:MGI Symbol;Acc:MGI:5580148]	1	lncRNA	havana	2.57126	-0.799465	24.6903	0.000733969	0.0497505	0.149613	0.924962
ENSMUSG00000108869	7	-1	70070663	70102970	Gm44532	predicted gene 44532 [Source:MGI Symbol;Acc:MGI:5753108]	1	lncRNA	havana	2.56036	2.06875	40.4931	0.000121671	0.0307401	1.20022	7.12309
ENSMUSG00000084989	1	1	93096447	93158794	Crocc2	ciliary rootlet coiled-coil, rootletin family member 2 [Source:MGI Symbol;Acc:MGI:3045962]	1	protein_coding	havana	-2.53313	1.02366	26.0855	0.000606638	0.0466525	3.37028	0.57578
ENSMUSG00000090674	14	1	122358965	122360055	Gm17082	predicted gene 17082 [Source:MGI Symbol;Acc:MGI:4937909]	1	processed_pseudogene	havana	2.53063	-1.05181	32.7336	0.00026931	0.0381489	0.128443	0.765464
ENSMUSG00000088054	8	-1	13239031	13239098	Mir1968	microRNA 1968 [Source:MGI Symbol;Acc:MGI:3837215]	1	miRNA	mirbase	2.52686	0.537805	50.8631	5.03e-05	0.0228354	0.419151	2.41414
ENSMUSG00000032343	9	-1	80220612	80347534	Impg1	interphotoreceptor matrix proteoglycan 1 [Source:MGI Symbol;Acc:MGI:1926876]	3	protein_coding	ensembl_havana	2.51054	5.82158	54.6335	3.79e-05	0.0220586	16.8672	96.1785
ENSMUSG00000108841	14	1	33193653	33297226	Frmpd2	FERM and PDZ domain containing 2 [Source:MGI Symbol;Acc:MGI:2685472]	4	protein_coding	havana	2.50123	6.83596	54.6642	3.78e-05	0.0220586	34.2813	194.138
ENSMUSG00000109021	7	1	70224582	70235499	Gm44812	predicted gene 44812 [Source:MGI Symbol;Acc:MGI:5753388]	2	lncRNA	havana	2.47954	1.29716	54.0495	3.96e-05	0.0220586	0.737818	4.11491
ENSMUSG00000035606	9	1	102382949	102423438	Ky	kyphoscoliosis peptidase [Source:MGI Symbol;Acc:MGI:96709]	2	protein_coding	ensembl_havana	-2.46934	0.0590542	36.5999	0.000178157	0.0329638	1.67721	0.300137
ENSMUSG00000109028	7	1	70198617	70204672	Gm35842	predicted gene, 35842 [Source:MGI Symbol;Acc:MGI:5595001]	1	lncRNA	havana	2.46106	0.73034	46.2769	7.28e-05	0.0251825	0.498757	2.75826
ENSMUSG00000086952	4	1	59260051	59265577	Gm12596	predicted gene 12596 [Source:MGI Symbol;Acc:MGI:3649247]	2	lncRNA	havana	-2.44536	-0.471813	35.3309	0.000203202	0.0332354	1.13465	0.204808
ENSMUSG00000004668	11	1	9141942	9634259	Abca13	ATP-binding cassette, sub-family A (ABC1), member 13 [Source:MGI Symbol;Acc:MGI:2388707]	3	protein_coding	ensembl_havana	2.44187	2.91374	43.6908	9.1e-05	0.0270457	2.32658	12.6808
ENSMUSG00000112354	10	-1	96355019	96431593	Gm33843	predicted gene, 33843 [Source:MGI Symbol;Acc:MGI:5593002]	2	lncRNA	havana	2.43728	0.0280288	28.1476	0.000464141	0.0427733	0.305925	1.66791
ENSMUSG00000036395	9	-1	26674340	26717764	Glb1l2	galactosidase, beta 1-like 2 [Source:MGI Symbol;Acc:MGI:2388283]	8	protein_coding	ensembl_havana	2.43194	5.02813	99.4172	3.24e-06	0.0182022	10.1894	55.0075
ENSMUSG00000110250	12	1	3221874	3251049	Gm9077	predicted gene 9077 [Source:MGI Symbol;Acc:MGI:3644458]	1	unprocessed_pseudogene	havana	2.41996	1.51189	50.686	5.1e-05	0.0228354	0.88375	4.75728
ENSMUSG00000021940	14	1	33311164	33362711	Ptpn20	protein tyrosine phosphatase, non-receptor type 20 [Source:MGI Symbol;Acc:MGI:1196295]	3	protein_coding	ensembl_havana	2.3984	1.06405	41.2637	0.000113236	0.0295893	0.653939	3.4674
ENSMUSG00000111092	9	1	65272169	65273228	Gm17875	predicted gene, 17875 [Source:MGI Symbol;Acc:MGI:5010060]	1	processed_pseudogene	havana	2.39829	2.51356	46.195	7.33e-05	0.0251825	1.80671	9.54877
ENSMUSG00000026043	1	1	45350698	45388866	Col3a1	collagen, type III, alpha 1 [Source:MGI Symbol;Acc:MGI:88453]	7	protein_coding	ensembl_havana	-2.38129	3.56143	43.0838	9.6e-05	0.0276406	19.722	3.78405
ENSMUSG00000074259	9	1	59587427	59626157	Gramd2	GRAM domain containing 2 [Source:MGI Symbol;Acc:MGI:3528937]	6	protein_coding	ensembl_havana	2.38007	5.22164	76.4102	9.72e-06	0.0182022	12.0131	62.5507
ENSMUSG00000034845	8	-1	71950409	71964396	Plvap	plasmalemma vesicle associated protein [Source:MGI Symbol;Acc:MGI:1890497]	1	protein_coding	ensembl_havana	-2.37024	2.58245	26.5876	0.000567516	0.0459303	9.95861	1.91974
ENSMUSG00000041482	18	-1	63143284	63520254	Piezo2	piezo-type mechanosensitive ion channel component 2 [Source:MGI Symbol;Acc:MGI:1918781]	15	protein_coding	ensembl_havana	-2.36295	3.40121	27.6017	0.000497474	0.0440432	17.6051	3.4199
ENSMUSG00000057132	14	1	52348161	52401003	Rpgrip1	retinitis pigmentosa GTPase regulator interacting protein 1 [Source:MGI Symbol;Acc:MGI:1932134]	19	protein_coding	ensembl_havana	2.35389	7.29542	99.697	3.2e-06	0.0182022	51.3845	262.725
ENSMUSG00000029377	5	1	91222481	91241505	Ereg	epiregulin [Source:MGI Symbol;Acc:MGI:107508]	1	protein_coding	ensembl_havana	-2.35007	4.96008	24.4093	0.000763441	0.0497741	51.9502	10.1866
ENSMUSG00000096553	10	1	5019192	5021975	Gm10097	predicted gene 10097 [Source:MGI Symbol;Acc:MGI:3642295]	2	lncRNA	ensembl_havana	2.34311	0.191448	53.3744	4.16e-05	0.0225985	0.362033	1.8528
ENSMUSG00000025450	13	-1	119610340	119613297	Gm9752	predicted gene 9752 [Source:MGI Symbol;Acc:MGI:3641896]	1	lncRNA	ensembl_havana	2.32075	-0.387695	43.1532	9.54e-05	0.0276406	0.241371	1.21481
ENSMUSG00000028980	4	-1	150063932	150093480	H6pd	hexose-6-phosphate dehydrogenase (glucose 1-dehydrogenase) [Source:MGI Symbol;Acc:MGI:2140356]	4	protein_coding	ensembl_havana	-2.31636	4.84141	32.253	0.000284276	0.0382296	47.6715	9.56283
ENSMUSG00000011256	11	1	45946819	46038170	Adam19	a disintegrin and metallopeptidase domain 19 (meltrin beta) [Source:MGI Symbol;Acc:MGI:105377]	4	protein_coding	ensembl_havana	-2.30306	4.4858	44.6789	8.34e-05	0.0265714	37.1766	7.52973
ENSMUSG00000020682	11	-1	83331594	83353897	Mmp28	matrix metallopeptidase 28 (epilysin) [Source:MGI Symbol;Acc:MGI:2153062]	5	protein_coding	ensembl_havana	-2.29209	2.17325	24.4528	0.000758786	0.0497741	7.41226	1.50968
ENSMUSG00000107614	6	-1	98484687	98674635	Gm44196	predicted gene, 44196 [Source:MGI Symbol;Acc:MGI:5690588]	3	lncRNA	havana	2.29085	2.57323	58.517	2.88e-05	0.0215327	2.00484	9.83125
ENSMUSG00000043740	17	1	48623169	48634052	B430306N03Rik	RIKEN cDNA B430306N03 gene [Source:MGI Symbol;Acc:MGI:2443478]	3	protein_coding	ensembl_havana	-2.28363	1.92635	39.2166	0.000137398	0.0315846	6.22355	1.27613
ENSMUSG00000033060	14	1	101967393	102172146	Lmo7	LIM domain only 7 [Source:MGI Symbol;Acc:MGI:1353586]	16	protein_coding	ensembl_havana	-2.28215	4.86702	25.1134	0.000692173	0.0486303	48.3243	9.93249
ENSMUSG00000030218	6	-1	136849433	136852821	Mgp	matrix Gla protein [Source:MGI Symbol;Acc:MGI:96976]	2	protein_coding	ensembl_havana	-2.27526	5.21465	40.1297	0.000125914	0.0311057	61.4724	12.6914
ENSMUSG00000002900	12	1	31315233	31379643	Lamb1	laminin B1 [Source:MGI Symbol;Acc:MGI:96743]	8	protein_coding	ensembl_havana	-2.27413	6.24377	28.253	0.000458022	0.0427733	125.516	25.9444
ENSMUSG00000027221	2	1	92430052	92445595	Chst1	carbohydrate sulfotransferase 1 [Source:MGI Symbol;Acc:MGI:1924219]	1	protein_coding	ensembl_havana	-2.27271	4.16277	29.5298	0.000391181	0.0417003	29.6014	6.11837
ENSMUSG00000041361	9	-1	71411629	71499642	Myzap	myocardial zonula adherens protein [Source:MGI Symbol;Acc:MGI:2142908]	5	protein_coding	ensembl_havana	-2.26341	3.06345	24.9226	0.000710655	0.0491355	13.7537	2.85812
ENSMUSG00000069607	11	-1	114932957	114939235	Cd300ld3	CD300 molecule like family member D3 [Source:MGI Symbol;Acc:MGI:2687214]	1	protein_coding	ensembl_havana	-2.26229	0.716432	52.1067	4.57e-05	0.0227287	2.63292	0.546548
ENSMUSG00000031293	X	1	159551009	159582659	Rs1	retinoschisis (X-linked, juvenile) 1 (human) [Source:MGI Symbol;Acc:MGI:1336189]	3	protein_coding	ensembl_havana	2.25855	7.38082	56.9144	3.22e-05	0.0215327	57.5966	275.671
ENSMUSG00000081236	2	-1	59822295	59822688	Gm13574	predicted gene 13574 [Source:MGI Symbol;Acc:MGI:3652222]	1	processed_pseudogene	havana	2.24617	-1.10233	25.4814	0.000658163	0.0477229	0.148929	0.709641
ENSMUSG00000022766	16	1	17149235	17161439	Serpind1	serine (or cysteine) peptidase inhibitor, clade D, member 1 [Source:MGI Symbol;Acc:MGI:96051]	2	protein_coding	ensembl_havana	-2.24418	-0.207898	29.832	0.000377142	0.0417003	1.34933	0.281957
ENSMUSG00000026609	1	1	187994220	188697238	Ush2a	usherin [Source:MGI Symbol;Acc:MGI:1341292]	5	protein_coding	ensembl_havana	2.24108	5.05591	57.1039	3.18e-05	0.0215327	11.5973	54.8635
ENSMUSG00000020614	11	-1	109560575	109613105	Fam20a	FAM20A, golgi associated secretory pathway pseudokinase [Source:MGI Symbol;Acc:MGI:2388266]	4	protein_coding	ensembl_havana	-2.24046	0.587453	25.8539	0.000625786	0.0472781	2.39796	0.500618
ENSMUSG00000117692	19	-1	27236409	27239768	Gm50114	predicted gene, 50114 [Source:MGI Symbol;Acc:MGI:6302852]	1	lncRNA	havana	2.23615	-0.628644	25.2106	0.000682983	0.0482433	0.211964	1.01371
ENSMUSG00000006567	8	-1	22482801	22550321	Atp7b	ATPase, Cu++ transporting, beta polypeptide [Source:MGI Symbol;Acc:MGI:103297]	2	protein_coding	ensembl_havana	2.23419	3.82244	63.0091	2.14e-05	0.0215327	4.94488	23.2763
ENSMUSG00000032271	9	-1	48503177	48516453	Nnmt	nicotinamide N-methyltransferase [Source:MGI Symbol;Acc:MGI:1099443]	5	protein_coding	ensembl_havana	-2.23206	0.562644	29.3809	0.000398333	0.0417003	2.35259	0.499167
ENSMUSG00000023000	15	-1	98789033	98796421	Dhh	desert hedgehog [Source:MGI Symbol;Acc:MGI:94891]	2	protein_coding	ensembl_havana	2.22882	3.44611	56.8216	3.24e-05	0.0215327	3.81645	17.9163
ENSMUSG00000067158	1	-1	82426144	82564570	Col4a4	collagen, type IV, alpha 4 [Source:MGI Symbol;Acc:MGI:104687]	2	protein_coding	ensembl_havana	2.21693	2.05248	29.4409	0.000395429	0.0417003	1.45722	6.7752
ENSMUSG00000097050	15	1	102178998	102182556	Gm9918	predicted gene 9918 [Source:MGI Symbol;Acc:MGI:3646315]	1	protein_coding	havana	2.21362	3.50868	52.6251	4.4e-05	0.0225985	4.0187	18.6758
ENSMUSG00000113580	12	1	35596030	35598131	Gm48237	predicted gene, 48237 [Source:MGI Symbol;Acc:MGI:6097646]	1	lncRNA	havana	2.1945	1.59304	25.7352	0.000635886	0.047446	1.06605	4.90849
ENSMUSG00000075256	2	-1	79160887	79287129	Cerkl	ceramide kinase-like [Source:MGI Symbol;Acc:MGI:3037816]	12	protein_coding	ensembl_havana	2.1938	5.5083	47.614	6.52e-05	0.0251825	16.3068	74.6606
ENSMUSG00000047298	19	1	27299988	27314579	Kcnv2	potassium channel, subfamily V, member 2 [Source:MGI Symbol;Acc:MGI:2670981]	1	protein_coding	ensembl_havana	2.19189	6.37561	44.3601	8.58e-05	0.0265714	29.7961	136.202
ENSMUSG00000027669	3	-1	32634481	32670734	Gnb4	guanine nucleotide binding protein (G protein), beta 4 [Source:MGI Symbol;Acc:MGI:104581]	8	protein_coding	ensembl_havana	-2.18384	5.38372	31.4817	0.000310476	0.0399427	68.3535	15.0391
ENSMUSG00000114917	13	1	47034503	47038374	Gm48250	predicted gene, 48250 [Source:MGI Symbol;Acc:MGI:6097663]	1	lncRNA	havana	2.17926	0.478338	25.6288	0.000645107	0.0475932	0.494155	2.22758
ENSMUSG00000058498	4	-1	152391476	152403450	Rnf207	ring finger protein 207 [Source:MGI Symbol;Acc:MGI:2684989]	12	protein_coding	ensembl_havana	2.17471	5.91881	49.1473	5.76e-05	0.0243331	21.9341	98.992
ENSMUSG00000118603	4	1	42587458	42589768	Gm52989	predicted gene, 52989 [Source:MGI Symbol;Acc:MGI:6388873]	1	unprocessed_pseudogene	havana	-2.17193	-0.422656	24.1722	0.000789429	0.0497741	1.1403	0.248888
ENSMUSG00000054580	2	-1	60247887	60383652	Pla2r1	phospholipase A2 receptor 1 [Source:MGI Symbol;Acc:MGI:102468]	6	protein_coding	ensembl_havana	2.16964	6.56559	45.9965	7.45e-05	0.0251825	34.4263	154.947
ENSMUSG00000118086	19	-1	21098516	21225815	Gm52981	predicted gene, 52981 [Source:MGI Symbol;Acc:MGI:6388863]	3	lncRNA	havana	-2.16235	-0.298183	26.6716	0.000561274	0.0459176	1.2412	0.274214
ENSMUSG00000079550	1	-1	59160094	59202548	Mpp4	membrane protein, palmitoylated 4 (MAGUK p55 subfamily member 4) [Source:MGI Symbol;Acc:MGI:2386681]	10	protein_coding	ensembl_havana	2.15004	7.90255	84.7573	6.32e-06	0.0182022	87.979	390.51
ENSMUSG00000031450	8	1	13455081	13471951	Grk1	G protein-coupled receptor kinase 1 [Source:MGI Symbol;Acc:MGI:1345146]	3	protein_coding	ensembl_havana	2.14123	7.79628	85.3741	6.14e-06	0.0182022	82.1382	362.37
ENSMUSG00000046618	2	1	38821990	38853765	Olfml2a	olfactomedin-like 2A [Source:MGI Symbol;Acc:MGI:2444741]	1	protein_coding	ensembl_havana	-2.12043	3.99583	27.9387	0.000476562	0.0433638	25.8595	5.93961
ENSMUSG00000020599	11	-1	109116181	109188955	Rgs9	regulator of G-protein signaling 9 [Source:MGI Symbol;Acc:MGI:1338824]	5	protein_coding	ensembl_havana	2.12	7.07877	59.3489	2.72e-05	0.0215327	50.5466	219.75
ENSMUSG00000043635	5	-1	89824946	90031193	Adamts3	a disintegrin-like and metallopeptidase (reprolysin type) with thrombospondin type 1 motif, 3 [Source:MGI Symbol;Acc:MGI:3045353]	4	protein_coding	ensembl_havana	2.1192	4.28932	36.2253	0.000185138	0.0329638	7.29707	31.7404
ENSMUSG00000093865	3	-1	129581530	129597679	Lrit3	leucine-rich repeat, immunoglobulin-like and transmembrane domains 3 [Source:MGI Symbol;Acc:MGI:2685267]	3	protein_coding	ensembl_havana	2.11817	3.5194	39.3743	0.000135326	0.0315846	4.27863	18.5843
ENSMUSG00000005763	1	1	165616250	165704846	Cd247	CD247 antigen [Source:MGI Symbol;Acc:MGI:88334]	9	protein_coding	ensembl_havana	-2.1147	-1.1618	24.0714	0.000800809	0.0497936	0.645662	0.146078
ENSMUSG00000020092	10	-1	61155435	61219309	Pald1	phosphatase domain containing, paladin 1 [Source:MGI Symbol;Acc:MGI:1351623]	3	protein_coding	ensembl_havana	-2.11329	4.56513	24.6647	0.000736595	0.0497505	38.3794	8.86436
ENSMUSG00000120606	14	1	64811836	64813028	Gm56756	predicted gene, 56756 [Source:MGI Symbol;Acc:MGI:7337425]	1	lncRNA	havana_tagene	2.11201	2.31723	58.9989	2.79e-05	0.0215327	1.85845	8.04195
ENSMUSG00000032495	9	1	110780613	110813134	Lrrc2	leucine rich repeat containing 2 [Source:MGI Symbol;Acc:MGI:1921499]	3	protein_coding	ensembl_havana	2.1086	5.67852	52.9815	4.28e-05	0.0225985	19.2595	83.1031
ENSMUSG00000085204	13	1	111945675	111947573	Gm15327	predicted gene 15327 [Source:MGI Symbol;Acc:MGI:3705295]	2	lncRNA	havana	2.10586	0.0965224	32.3067	0.000282553	0.0382296	0.386231	1.68536
ENSMUSG00000090080	1	1	192869582	192874687	Gm15872	predicted gene 15872 [Source:MGI Symbol;Acc:MGI:3801847]	1	lncRNA	havana	2.10169	0.0483919	37.995	0.000154829	0.0326367	0.374553	1.61846
ENSMUSG00000067220	5	-1	72761039	72801618	Cnga1	cyclic nucleotide gated channel alpha 1 [Source:MGI Symbol;Acc:MGI:88436]	6	protein_coding	ensembl_havana	2.10154	7.96078	56.2975	3.36e-05	0.0215327	94.1379	404.067
ENSMUSG00000053773	9	1	20729799	20737413	Rdh8	retinol dehydrogenase 8 [Source:MGI Symbol;Acc:MGI:2685028]	1	protein_coding	ensembl_havana	2.07555	4.24554	48.0576	6.28e-05	0.0251825	7.25954	30.6053
ENSMUSG00000006398	4	-1	118290098	118294549	Cdc20	cell division cycle 20 [Source:MGI Symbol;Acc:MGI:1859866]	3	protein_coding	ensembl_havana	-2.06645	1.83653	31.3846	0.000313981	0.0399427	5.67829	1.35142
ENSMUSG00000034701	2	-1	79282865	79287095	Neurod1	neurogenic differentiation 1 [Source:MGI Symbol;Acc:MGI:1339708]	1	protein_coding	ensembl_havana	2.06495	6.85434	28.0416	0.000470395	0.043102	44.614	186.73
ENSMUSG00000029276	5	-1	107696833	107745754	Glmn	glomulin, FKBP associated protein [Source:MGI Symbol;Acc:MGI:2141180]	8	protein_coding	ensembl_havana	2.04179	6.90865	26.1612	0.000600531	0.0466525	46.927	193.303
ENSMUSG00000112264	10	-1	96331583	96359844	Gm48505	predicted gene, 48505 [Source:MGI Symbol;Acc:MGI:6098035]	1	lncRNA	havana	2.03954	2.17153	42.2202	0.000103736	0.0289203	1.74586	7.19937
ENSMUSG00000120834	4	-1	101400490	101408398	Gm36012	predicted gene, 36012 [Source:MGI Symbol;Acc:MGI:5595171]	1	lncRNA	havana_tagene	2.03734	-0.384906	31.6397	0.000304878	0.0397494	0.282205	1.17545
ENSMUSG00000024672	19	-1	11298403	11313510	Ms4a7	membrane-spanning 4-domains, subfamily A, member 7 [Source:MGI Symbol;Acc:MGI:1918846]	5	protein_coding	ensembl_havana	-2.03373	3.59529	25.3169	0.000673103	0.0477229	19.3434	4.72119
ENSMUSG00000120669	12	-1	8649710	8691034	Gm56531	predicted gene, 56531 [Source:MGI Symbol;Acc:MGI:7336976]	1	lncRNA	havana_tagene	2.02907	3.69917	76.926	9.46e-06	0.0182022	5.09606	20.8123
ENSMUSG00000019256	12	-1	35547973	35585037	Ahr	aryl-hydrocarbon receptor [Source:MGI Symbol;Acc:MGI:105043]	3	protein_coding	ensembl_havana	2.02815	5.90071	39.562	0.000132909	0.0315846	23.5052	95.9123
ENSMUSG00000087221	15	-1	4049596	4056887	BC037032	cDNA Sequence BC037032 [Source:MGI Symbol;Acc:MGI:3040924]	6	lncRNA	havana	2.02681	2.68482	27.7309	0.000489328	0.0437656	2.51457	10.2764
ENSMUSG00000086262	4	-1	130728143	130737785	A930031H19Rik	RIKEN cDNA A930031H19 gene [Source:MGI Symbol;Acc:MGI:1925085]	2	lncRNA	havana	2.02611	-0.443364	27.859	0.000481413	0.0434677	0.275025	1.12269
ENSMUSG00000091405	3	-1	96168998	96170627	H4c14	H4 clustered histone 14 [Source:MGI Symbol;Acc:MGI:2140113]	1	protein_coding	ensembl_havana	2.02067	1.80345	28.7665	0.00042958	0.0420059	1.36105	5.55375
ENSMUSG00000022722	16	-1	59433312	59459754	Arl6	ADP-ribosylation factor-like 6 [Source:MGI Symbol;Acc:MGI:1927136]	4	protein_coding	ensembl_havana	2.01968	7.95642	56.9495	3.21e-05	0.0215327	98.25	398.447
ENSMUSG00000063681	1	-1	139124794	139304838	Crb1	crumbs family member 1, photoreceptor morphogenesis associated [Source:MGI Symbol;Acc:MGI:2136343]	7	protein_coding	ensembl_havana	2.01326	7.40548	44.8918	8.19e-05	0.0265012	67.295	271.717
ENSMUSG00000052613	10	1	72935174	74485569	Pcdh15	protocadherin 15 [Source:MGI Symbol;Acc:MGI:1891428]	41	protein_coding	ensembl_havana	2.01174	7.36988	28.8074	0.000427412	0.0419504	65.707	265.041
ENSMUSG00000089975	5	1	29422722	29423563	Gm7420	predicted gene 7420 [Source:MGI Symbol;Acc:MGI:3647909]	1	transcribed_processed_pseudogene	havana	2.00529	-0.707301	24.2293	0.000783075	0.0497741	0.229111	0.927765
ENSMUSG00000110419	8	1	58104752	58116464	AW046200	expressed sequence AW046200 [Source:MGI Symbol;Acc:MGI:2142745]	5	lncRNA	havana	1.99688	3.50095	30.6283	0.000342986	0.0414071	4.51817	18.0614
ENSMUSG00000030402	7	-1	19010730	19013989	Ppm1n	protein phosphatase, Mg2+/Mn2+ dependent, 1N (putative) [Source:MGI Symbol;Acc:MGI:2142330]	4	protein_coding	ensembl_havana	1.97641	2.93696	54.0634	3.95e-05	0.0220586	3.08896	12.1608
ENSMUSG00000054779	3	-1	37389481	37403889	Fgf2os	fibroblast growth factor 2, opposite strand [Source:MGI Symbol;Acc:MGI:3649376]	1	lncRNA	ensembl_havana	1.96846	2.75889	27.8113	0.000484338	0.0434677	2.73641	10.7284
ENSMUSG00000028635	4	1	120018403	120024557	Edn2	endothelin 2 [Source:MGI Symbol;Acc:MGI:95284]	1	protein_coding	ensembl_havana	1.9682	4.62297	60.5251	2.52e-05	0.0215327	10.0142	39.1952
ENSMUSG00000070436	7	-1	98994583	99002446	Serpinh1	serine (or cysteine) peptidase inhibitor, clade H, member 1 [Source:MGI Symbol;Acc:MGI:88283]	7	protein_coding	ensembl_havana	-1.9588	6.31731	24.1055	0.000796939	0.0497936	126.78	32.6058
ENSMUSG00000075604	15	-1	74705974	74713492	Cyp11b1	cytochrome P450, family 11, subfamily b, polypeptide 1 [Source:MGI Symbol;Acc:MGI:88583]	1	protein_coding	ensembl_havana	1.95226	-0.843603	27.9654	0.000474953	0.0433638	0.211995	0.828626
ENSMUSG00000039470	8	1	40876856	40963309	Zdhhc2	zinc finger, DHHC domain containing 2 [Source:MGI Symbol;Acc:MGI:1923452]	6	protein_coding	ensembl_havana	1.94938	5.59549	37.0436	0.0001703	0.0329638	19.8682	76.7645
ENSMUSG00000087263	X	-1	168762043	168768228	Gm15726	predicted gene 15726 [Source:MGI Symbol;Acc:MGI:3783169]	1	lncRNA	havana	1.94747	2.27137	33.8409	0.000238328	0.035286	1.97058	7.62317
ENSMUSG00000020890	11	-1	69108943	69127862	Gucy2e	guanylate cyclase 2e [Source:MGI Symbol;Acc:MGI:105123]	4	protein_coding	ensembl_havana	1.94715	6.80671	59.7536	2.65e-05	0.0215327	46.0888	177.742
ENSMUSG00000037627	15	-1	36009625	36140546	Rgs22	regulator of G-protein signalling 22 [Source:MGI Symbol;Acc:MGI:3613651]	4	protein_coding	ensembl_havana	1.94257	2.45054	24.3105	0.000774141	0.0497741	2.23639	8.62854
ENSMUSG00000120846	5	1	115622552	115623722	Gm57298	predicted gene, 57298 [Source:MGI Symbol;Acc:MGI:7338509]	1	lncRNA	havana_tagene	1.94235	-1.05438	24.11	0.000796426	0.0497936	0.182622	0.704965
ENSMUSG00000028125	3	1	121838092	121973772	Abca4	ATP-binding cassette, sub-family A (ABC1), member 4 [Source:MGI Symbol;Acc:MGI:109424]	10	protein_coding	ensembl_havana	1.93521	7.66098	82.894	6.94e-06	0.0182022	83.8862	320.822
ENSMUSG00000056043	7	-1	35278418	35285007	Rgs9bp	regulator of G-protein signalling 9 binding protein [Source:MGI Symbol;Acc:MGI:2384418]	1	protein_coding	ensembl_havana	1.9349	6.90745	57.6295	3.06e-05	0.0215327	49.7531	190.27
ENSMUSG00000087298	7	-1	46470288	46470841	Gm9392	predicted pseudogene 9392 [Source:MGI Symbol;Acc:MGI:3643262]	1	processed_pseudogene	havana	1.9186	-0.0918919	24.6389	0.000739258	0.0497741	0.375044	1.43605
ENSMUSG00000029086	5	-1	44150962	44259374	Prom1	prominin 1 [Source:MGI Symbol;Acc:MGI:1100886]	19	protein_coding	ensembl_havana	1.91816	8.61493	50.7598	5.07e-05	0.0228354	164.038	620.015
ENSMUSG00000031785	8	1	95701379	95740845	Adgrg1	adhesion G protein-coupled receptor G1 [Source:MGI Symbol;Acc:MGI:1340051]	16	protein_coding	ensembl_havana	-1.91364	3.73262	26.782	0.000553197	0.0459176	20.9316	5.55169
ENSMUSG00000087390	X	1	37565338	37571363	Gm7598	predicted gene 7598 [Source:MGI Symbol;Acc:MGI:3644312]	1	lncRNA	havana	1.91275	2.24347	29.2862	0.000402963	0.0417003	1.96774	7.43269
ENSMUSG00000046110	2	-1	121269540	121287262	Serinc4	serine incorporator 4 [Source:MGI Symbol;Acc:MGI:2441842]	6	protein_coding	ensembl_havana	1.91123	4.34295	73.5302	1.14e-05	0.018821	8.50777	32.0104
ENSMUSG00000049037	6	1	122898807	122911578	Clec4a1	C-type lectin domain family 4, member a1 [Source:MGI Symbol;Acc:MGI:3036291]	1	protein_coding	ensembl_havana	-1.9106	1.63228	25.6978	0.000639107	0.047446	4.81513	1.27819
ENSMUSG00000036598	8	1	96260713	96285518	Ccdc113	coiled-coil domain containing 113 [Source:MGI Symbol;Acc:MGI:3606076]	1	protein_coding	ensembl_havana	1.91025	3.98117	65.4109	1.84e-05	0.0200705	6.61988	24.8926
ENSMUSG00000047793	1	1	93163563	93228787	Sned1	sushi, nidogen and EGF-like domains 1 [Source:MGI Symbol;Acc:MGI:3045960]	6	protein_coding	ensembl_havana	-1.90898	6.28134	29.3403	0.000400308	0.0417003	122.763	32.6813
ENSMUSG00000039377	1	-1	184459337	184464816	Hlx	H2.0-like homeobox [Source:MGI Symbol;Acc:MGI:96109]	2	protein_coding	ensembl_havana	-1.90156	-0.268929	24.1914	0.000787291	0.0497741	1.23209	0.32601
ENSMUSG00000043943	9	-1	18233247	18314291	Naalad2	N-acetylated alpha-linked acidic dipeptidase 2 [Source:MGI Symbol;Acc:MGI:1919810]	8	protein_coding	ensembl_havana	-1.89914	4.02891	35.8371	0.000192727	0.0329638	25.6585	6.87777
ENSMUSG00000104973	3	-1	104406636	104408923	A530041M06Rik	RIKEN cDNA A530041M06 gene [Source:MGI Symbol;Acc:MGI:3026943]	1	lncRNA	havana	1.89556	1.45074	36.3417	0.000182933	0.0329638	1.14043	4.26041
ENSMUSG00000026644	2	1	3337205	3342030	Acbd7	acyl-Coenzyme A binding domain containing 7 [Source:MGI Symbol;Acc:MGI:1925495]	2	protein_coding	ensembl_havana	1.89267	0.858605	35.8731	0.000192007	0.0329638	0.755433	2.8024
ENSMUSG00000034452	9	-1	64830143	64858889	Slc24a1	solute carrier family 24 (sodium/potassium/calcium exchanger), member 1 [Source:MGI Symbol;Acc:MGI:2384871]	1	protein_coding	ensembl_havana	1.87796	7.79125	69.6675	1.42e-05	0.018821	94.7331	348.223
ENSMUSG00000056656	15	-1	77631998	77641203	Apol8	apolipoprotein L 8 [Source:MGI Symbol;Acc:MGI:2444921]	5	protein_coding	ensembl_havana	-1.87735	2.53185	24.904	0.000712489	0.0491355	9.01542	2.45334
ENSMUSG00000070407	11	-1	63776618	63813116	Hs3st3b1	heparan sulfate (glucosamine) 3-O-sulfotransferase 3B1 [Source:MGI Symbol;Acc:MGI:1333853]	1	protein_coding	ensembl_havana	1.87479	5.53054	50.5835	5.14e-05	0.0228354	19.7863	72.5883
ENSMUSG00000086291	5	-1	34369154	34371146	Gm15513	predicted gene 15513 [Source:MGI Symbol;Acc:MGI:3782961]	1	lncRNA	havana	1.87073	4.77007	76.4653	9.7e-06	0.0182022	11.6992	42.8041
ENSMUSG00000086228	9	1	65268323	65287659	Ubap1l	ubiquitin-associated protein 1-like [Source:MGI Symbol;Acc:MGI:2685360]	4	protein_coding	ensembl_havana	1.86042	4.68326	39.9859	0.000127642	0.0311057	11.0821	40.2321
ENSMUSG00000044375	17	-1	72050550	72059889	Pcare	photoreceptor cilium actin regulator [Source:MGI Symbol;Acc:MGI:2385061]	1	protein_coding	ensembl_havana	1.86027	6.68133	39.9406	0.000128193	0.0311057	44.309	160.881
ENSMUSG00000085584	X	1	141876886	141887293	Rtl9	retrotransposon Gag like 9 [Source:MGI Symbol;Acc:MGI:2685231]	1	protein_coding	ensembl_havana	-1.85671	0.394245	34.8422	0.000213981	0.0341925	1.97815	0.543805
ENSMUSG00000021575	13	-1	74359237	74440450	Ahrr	aryl-hydrocarbon receptor repressor [Source:MGI Symbol;Acc:MGI:1333776]	7	protein_coding	ensembl_havana	1.85245	5.11984	55.8356	3.48e-05	0.0215327	15.063	54.4124
ENSMUSG00000064140	13	1	23953896	23975511	Trim38	tripartite motif-containing 38 [Source:MGI Symbol;Acc:MGI:2684869]	3	protein_coding	ensembl_havana	1.84232	0.503851	33.3456	0.000251617	0.0362825	0.599782	2.16606
ENSMUSG00000024085	17	1	64907731	65062105	Man2a1	mannosidase 2, alpha 1 [Source:MGI Symbol;Acc:MGI:104669]	3	protein_coding	ensembl_havana	-1.83776	5.83799	30.8705	0.000333354	0.0414023	89.3141	24.9831
ENSMUSG00000004044	11	-1	100847559	100861713	Cavin1	caveolae associated 1 [Source:MGI Symbol;Acc:MGI:1277968]	2	protein_coding	ensembl_havana	-1.83765	5.8214	24.1539	0.00079148	0.0497741	88.2927	24.6983
ENSMUSG00000030867	7	1	121758662	121769096	Plk1	polo like kinase 1 [Source:MGI Symbol;Acc:MGI:97621]	3	protein_coding	ensembl_havana	-1.82301	1.18443	30.2561	0.00035846	0.0417003	3.46178	0.973342
ENSMUSG00000024519	18	-1	66088793	66103308	Cplx4	complexin 4 [Source:MGI Symbol;Acc:MGI:2685803]	2	protein_coding	ensembl_havana	1.81761	7.10107	66.588	1.71e-05	0.0199092	60.6592	213.849
ENSMUSG00000040543	11	-1	71938354	72026604	Pitpnm3	PITPNM family member 3 [Source:MGI Symbol;Acc:MGI:2685726]	5	protein_coding	ensembl_havana	1.8143	5.57599	52.7709	4.35e-05	0.0225985	21.1083	74.2269
ENSMUSG00000121315	7	-1	65229746	65285661		novel transcript	1	lncRNA	havana	1.80777	2.22916	38.0016	0.000154727	0.0326367	2.06767	7.23857
ENSMUSG00000087278	2	-1	103168946	103203109	A930006I01Rik	RIKEN cDNA A930006I01 gene [Source:MGI Symbol;Acc:MGI:2442861]	1	lncRNA	havana	1.8036	4.7074	69.3658	1.45e-05	0.018821	11.617	40.5634
ENSMUSG00000047497	15	1	11064876	11349317	Adamts12	a disintegrin-like and metallopeptidase (reprolysin type) with thrombospondin type 1 motif, 12 [Source:MGI Symbol;Acc:MGI:2146046]	3	protein_coding	ensembl_havana	-1.80171	2.60621	44.1709	8.72e-05	0.0265714	9.38306	2.68834
ENSMUSG00000117797	18	-1	76224628	76231542	2900057B20Rik	RIKEN cDNA 2900057B20 gene [Source:MGI Symbol;Acc:MGI:1920259]	1	lncRNA	havana	1.79705	2.37268	42.2775	0.000103199	0.0289203	2.29971	7.98914
ENSMUSG00000097545	14	1	64824744	64831410	Mir124a-1hg	Mir124-1 host gene (non-protein coding) [Source:MGI Symbol;Acc:MGI:2442197]	5	lncRNA	havana	1.79362	9.35645	70.6928	1.34e-05	0.018821	293.477	1017.45
ENSMUSG00000001672	8	-1	110674546	110688835	Marveld3	MARVEL (membrane-associating) domain containing 3 [Source:MGI Symbol;Acc:MGI:1920858]	3	protein_coding	ensembl_havana	1.79114	3.01267	46.6039	7.08e-05	0.0251825	3.60047	12.4686
ENSMUSG00000110162	8	1	58152808	58180378	Gm45356	predicted gene 45356 [Source:MGI Symbol;Acc:MGI:5791192]	1	lncRNA	havana	1.78997	0.411981	30.6016	0.000344069	0.0414071	0.579451	2.01444
ENSMUSG00000061728	17	-1	34751851	34766625	Btnl7-ps	butyrophilin-like 7, pseudogene [Source:MGI Symbol;Acc:MGI:2388054]	1	unprocessed_pseudogene	havana	1.78462	-0.131004	24.7395	0.00072895	0.049747	0.390628	1.36043
ENSMUSG00000050966	4	-1	133730641	133746152	Lin28a	lin-28 homolog A [Source:MGI Symbol;Acc:MGI:1890546]	4	protein_coding	ensembl_havana	1.78214	3.18255	29.5003	0.000392582	0.0417003	4.06798	14.014
ENSMUSG00000036304	16	-1	43785396	43800154	Zdhhc23	zinc finger, DHHC domain containing 23 [Source:MGI Symbol;Acc:MGI:2685625]	4	protein_coding	ensembl_havana	1.78127	2.19934	35.5491	0.000198604	0.0329638	2.05118	7.05985
ENSMUSG00000004892	3	-1	87894838	87907537	Bcan	brevican [Source:MGI Symbol;Acc:MGI:1096385]	6	protein_coding	ensembl_havana	1.77573	-0.187738	24.0624	0.000801836	0.0497936	0.380094	1.30246
ENSMUSG00000097419	6	1	144993285	144996156	Gm26666	predicted gene, 26666 [Source:MGI Symbol;Acc:MGI:5477160]	1	lncRNA	havana	1.77542	1.70047	26.3975	0.000581954	0.0463547	1.4484	4.97622
ENSMUSG00000064252	11	-1	58430627	58437248	Or2t29	olfactory receptor family 2 subfamily T member 29 [Source:MGI Symbol;Acc:MGI:3030163]	3	protein_coding	ensembl_havana	1.76678	0.0999964	29.0147	0.000416611	0.0417003	0.468576	1.60599
ENSMUSG00000087063	5	-1	123431701	123448387	Gm15857	predicted gene 15857 [Source:MGI Symbol;Acc:MGI:3801821]	1	lncRNA	havana	1.75711	1.56845	36.8695	0.000173331	0.0329638	1.33751	4.52399
ENSMUSG00000097211	9	-1	72269017	72317227	BC065403	cDNA sequence BC065403 [Source:MGI Symbol;Acc:MGI:3697430]	3	lncRNA	havana	1.75049	2.59503	50.135	5.32e-05	0.0228739	2.75105	9.26237
ENSMUSG00000112404	12	1	5858195	6034958	Gm32442	predicted gene, 32442 [Source:MGI Symbol;Acc:MGI:5591601]	6	lncRNA	havana	1.74659	3.46556	37.5731	0.000161469	0.0329638	5.05175	16.973
ENSMUSG00000031394	X	1	73171070	73194366	Opn1mw	opsin 1 (cone pigments), medium-wave-sensitive (color blindness, deutan) [Source:MGI Symbol;Acc:MGI:1097692]	6	protein_coding	ensembl_havana	1.73972	1.45116	29.3189	0.000401358	0.0417003	1.243	4.15563
ENSMUSG00000112000	10	1	100413288	100419573	Gm47956	predicted gene, 47956 [Source:MGI Symbol;Acc:MGI:6097228]	1	lncRNA	havana	1.73959	1.75311	26.7127	0.000558254	0.0459176	1.53493	5.13932
ENSMUSG00000027401	2	1	129854269	129892319	Tgm3	transglutaminase 3, E polypeptide [Source:MGI Symbol;Acc:MGI:98732]	1	protein_coding	ensembl_havana	-1.733	1.3475	26.2244	0.000595497	0.0466525	3.83417	1.15283
ENSMUSG00000097194	8	-1	95149524	95161731	9330175E14Rik	RIKEN cDNA 9330175E14 gene [Source:MGI Symbol;Acc:MGI:2443913]	4	lncRNA	havana	1.73152	3.18607	29.9848	0.000370276	0.0417003	4.1916	13.9405
ENSMUSG00000029442	5	1	123390165	123465547	Wdr66	WD repeat domain 66 [Source:MGI Symbol;Acc:MGI:1918495]	9	protein_coding	ensembl_havana	1.72691	3.88807	40.0511	0.000126855	0.0311057	6.85219	22.6871
ENSMUSG00000068154	2	1	146063841	146066940	Insm1	insulinoma-associated 1 [Source:MGI Symbol;Acc:MGI:1859980]	1	protein_coding	ensembl_havana	1.72518	2.76344	28.827	0.000426373	0.0419504	3.13369	10.3736
ENSMUSG00000100257	1	-1	130597998	130611808	C4bp-ps1	complement component 4 binding protein, pseudogene 1 [Source:MGI Symbol;Acc:MGI:99594]	1	unprocessed_pseudogene	havana	1.72331	1.31598	24.7996	0.000722884	0.0494619	1.1369	3.7681
ENSMUSG00000043418	14	1	36789886	36795700	Lrit2	leucine-rich repeat, immunoglobulin-like and transmembrane domains 2 [Source:MGI Symbol;Acc:MGI:2444885]	2	protein_coding	ensembl_havana	1.71913	5.72312	58.541	2.88e-05	0.0215327	24.5916	80.9843
ENSMUSG00000037224	5	-1	34352237	34445793	Zfyve28	zinc finger, FYVE domain containing 28 [Source:MGI Symbol;Acc:MGI:2684992]	6	protein_coding	ensembl_havana	1.71293	5.10751	40.6965	0.000119373	0.0306694	16.1038	52.7784
ENSMUSG00000084788	13	-1	24519920	24598786	Gm11342	predicted gene 11342 [Source:MGI Symbol;Acc:MGI:3652098]	3	lncRNA	havana	1.70286	1.9089	28.4497	0.000446864	0.042655	1.74707	5.69806
ENSMUSG00000036469	8	1	66070552	66924289	Marchf1	membrane associated ring-CH-type finger 1 [Source:MGI Symbol;Acc:MGI:1920175]	11	protein_coding	ensembl_havana	1.70228	5.42284	34.8528	0.000213739	0.0341925	20.1444	65.5821
ENSMUSG00000026483	1	1	151446937	151597690	Niban1	niban apoptosis regulator 1 [Source:MGI Symbol;Acc:MGI:2137237]	5	protein_coding	ensembl_havana	-1.70121	5.27585	25.3845	0.000666913	0.0477229	59.1805	18.195
ENSMUSG00000017737	2	1	164782700	164797770	Mmp9	matrix metallopeptidase 9 [Source:MGI Symbol;Acc:MGI:97011]	4	protein_coding	ensembl_havana	-1.68955	3.04686	24.4706	0.000756885	0.0497741	12.542	3.88621
ENSMUSG00000109669	8	-1	93578578	93582962	Gm45472	predicted gene 45472 [Source:MGI Symbol;Acc:MGI:5791308]	1	lncRNA	havana	1.68151	2.15532	31.5084	0.00030952	0.0399427	2.09716	6.7387
ENSMUSG00000095241	15	-1	101551455	101555815	Gm5478	predicted pseudogene 5478 [Source:MGI Symbol;Acc:MGI:3646318]	3	protein_coding	ensembl_havana	1.68039	1.17673	25.4641	0.000659715	0.0477229	1.05796	3.39251
ENSMUSG00000084826	2	-1	129000586	129022612	AI847159	expressed sequence AI847159 [Source:MGI Symbol;Acc:MGI:3528181]	4	lncRNA	havana	1.6782	3.75283	46.6085	7.08e-05	0.0251825	6.39879	20.4917
ENSMUSG00000030352	6	-1	127938359	128120557	Tspan9	tetraspanin 9 [Source:MGI Symbol;Acc:MGI:1924558]	11	protein_coding	ensembl_havana	-1.67636	6.02327	25.0588	0.000697402	0.0488666	99.0143	30.9671
ENSMUSG00000039518	17	1	35863025	35868077	Cdsn	corneodesmosin [Source:MGI Symbol;Acc:MGI:3505689]	1	protein_coding	ensembl_havana	-1.67594	2.82825	28.222	0.000459809	0.0427733	10.7405	3.35525
ENSMUSG00000039375	8	-1	55082090	55340219	Wdr17	WD repeat domain 17 [Source:MGI Symbol;Acc:MGI:1924662]	13	protein_coding	ensembl_havana	1.67533	6.83751	35.5345	0.000198908	0.0329638	54.512	174.15
ENSMUSG00000035984	18	-1	34695687	34712168	Nme5	NME/NM23 family member 5 [Source:MGI Symbol;Acc:MGI:1922783]	4	protein_coding	ensembl_havana	1.67408	2.55522	34.154	0.000230366	0.0348686	2.78407	8.90235
ENSMUSG00000086822	2	-1	131661926	131689603	5330413P13Rik	RIKEN cDNA 5330413P13 gene [Source:MGI Symbol;Acc:MGI:3041161]	6	lncRNA	havana	1.67283	3.62941	37.0254	0.000170614	0.0329638	5.88752	18.7915
ENSMUSG00000024227	17	-1	59185803	59298370	Pdzph1	PDZ and pleckstrin homology domains 1 [Source:MGI Symbol;Acc:MGI:1916489]	3	protein_coding	ensembl_havana	1.67069	5.62766	50.1438	5.32e-05	0.0228739	23.6153	75.2019
ENSMUSG00000092032	7	-1	41660708	41708447	Vmn2r59	vomeronasal 2, receptor 59 [Source:MGI Symbol;Acc:MGI:3643747]	4	protein_coding	ensembl_havana	1.67047	2.00903	24.9329	0.000709641	0.0491355	1.90359	6.08019
ENSMUSG00000081516	4	1	53662296	53663344	Gm12470	predicted gene 12470 [Source:MGI Symbol;Acc:MGI:3652113]	1	processed_pseudogene	havana	1.67033	-0.136663	27.6374	0.000495207	0.0439912	0.416493	1.32802
ENSMUSG00000121142	9	1	107552988	107555464	Gm57061	predicted gene, 57061 [Source:MGI Symbol;Acc:MGI:7338035]	1	lncRNA	havana_tagene	1.66863	0.107627	24.2321	0.000782759	0.0497741	0.495252	1.58343
ENSMUSG00000084846	3	-1	94901721	94904661	A730011C13Rik	RIKEN cDNA A730011C13 gene [Source:MGI Symbol;Acc:MGI:2442973]	2	lncRNA	havana	1.66796	3.86808	38.5455	0.000146659	0.0322969	6.96964	22.1632
ENSMUSG00000021892	14	-1	31081837	31158035	Sh3bp5	SH3-domain binding protein 5 (BTK-associated) [Source:MGI Symbol;Acc:MGI:1344391]	4	protein_coding	ensembl_havana	-1.66286	4.81969	28.8295	0.000426246	0.0419504	42.8481	13.5287
ENSMUSG00000043964	7	1	127368987	127374322	Orai3	ORAI calcium release-activated calcium modulator 3 [Source:MGI Symbol;Acc:MGI:3039586]	3	protein_coding	ensembl_havana	-1.65987	3.67385	24.5758	0.000745803	0.0497741	19.316	6.10878
ENSMUSG00000020212	10	1	117977716	118004902	Mdm1	transformed mouse 3T3 cell double minute 1 [Source:MGI Symbol;Acc:MGI:96951]	10	protein_coding	ensembl_havana	1.65875	5.77552	45.2626	7.93e-05	0.0259918	26.3313	83.1534
ENSMUSG00000020573	12	-1	32223472	32258658	Pik3cg	phosphatidylinositol-4,5-bisphosphate 3-kinase catalytic subunit gamma [Source:MGI Symbol;Acc:MGI:1353576]	7	protein_coding	ensembl_havana	-1.65774	3.56101	29.6767	0.000384275	0.0417003	17.8471	5.65399
ENSMUSG00000099207	8	-1	87896375	87926478	Gm10637	predicted gene 10637 [Source:MGI Symbol;Acc:MGI:3641741]	2	lncRNA	havana	1.6494	-0.0152109	27.4891	0.00050471	0.0441038	0.459714	1.44734
ENSMUSG00000043832	6	1	122929474	122946834	Clec4a3	C-type lectin domain family 4, member a3 [Source:MGI Symbol;Acc:MGI:1920399]	3	protein_coding	ensembl_havana	-1.64921	0.823255	28.9924	0.000417756	0.0417003	2.60807	0.829836
ENSMUSG00000025355	10	1	128626779	128636693	Mmp19	matrix metallopeptidase 19 [Source:MGI Symbol;Acc:MGI:1927899]	3	protein_coding	ensembl_havana	-1.64784	3.5667	36.0517	0.000188486	0.0329638	17.8861	5.7055
ENSMUSG00000025916	1	-1	10038849	10079361	Ppp1r42	protein phosphatase 1, regulatory subunit 42 [Source:MGI Symbol;Acc:MGI:1921138]	6	protein_coding	ensembl_havana	1.63917	4.57645	29.0341	0.000415618	0.0417003	11.5721	36.0768
ENSMUSG00000054901	17	1	80614836	80707510	Arhgef33	Rho guanine nucleotide exchange factor (GEF) 33 [Source:MGI Symbol;Acc:MGI:2685787]	12	protein_coding	ensembl_havana	1.63873	1.61391	24.3855	0.000765996	0.0497741	1.46988	4.58005
ENSMUSG00000103073	1	-1	166626097	166626408	Gm37904	predicted gene, 37904 [Source:MGI Symbol;Acc:MGI:5611132]	1	processed_pseudogene	havana	1.63666	2.82719	37.2497	0.000166795	0.0329638	3.43478	10.6872
ENSMUSG00000051977	17	-1	15763341	15784616	Prdm9	PR domain containing 9 [Source:MGI Symbol;Acc:MGI:2384854]	7	protein_coding	ensembl_havana	1.63658	4.64936	36.4939	0.000180099	0.0329638	12.1911	37.9289
ENSMUSG00000110080	14	-1	105858449	105881159	Gm6145	predicted gene 6145 [Source:MGI Symbol;Acc:MGI:3779559]	10	lncRNA	havana	1.63553	0.794744	25.893	0.000622502	0.0472781	0.827971	2.57634
ENSMUSG00000041695	11	1	110956990	110967647	Kcnj2	potassium inwardly-rectifying channel, subfamily J, member 2 [Source:MGI Symbol;Acc:MGI:104744]	1	protein_coding	ensembl_havana	-1.63421	5.3524	30.0796	0.000366092	0.0417003	61.7125	19.8841
ENSMUSG00000041794	9	1	120130579	120303907	Myrip	myosin VIIA and Rab interacting protein [Source:MGI Symbol;Acc:MGI:2384407]	5	protein_coding	ensembl_havana	1.63385	4.57445	39.4587	0.000134233	0.0315846	11.5942	35.9845
ENSMUSG00000029491	5	1	108536257	108580263	Pde6b	phosphodiesterase 6B, cGMP, rod receptor, beta polypeptide [Source:MGI Symbol;Acc:MGI:97525]	3	protein_coding	ensembl_havana	1.62502	7.84315	79.5882	8.22e-06	0.0182022	112.421	346.764
ENSMUSG00000024987	19	1	37686246	37689984	Cyp26a1	cytochrome P450, family 26, subfamily a, polypeptide 1 [Source:MGI Symbol;Acc:MGI:1096359]	2	protein_coding	ensembl_havana	1.62004	1.17733	28.133	0.000464997	0.0427733	1.08898	3.36119
ENSMUSG00000097572	9	-1	122124935	122139994	Gm26797	predicted gene, 26797 [Source:MGI Symbol;Acc:MGI:5477291]	4	lncRNA	havana	1.61626	3.4239	25.6539	0.000642919	0.0475932	5.25744	16.134
ENSMUSG00000074579	3	1	65573649	65738776	Lekr1	leucine, glutamate and lysine rich 1 [Source:MGI Symbol;Acc:MGI:3645902]	7	protein_coding	ensembl_havana	1.6123	4.33647	34.6401	0.00021864	0.0345162	9.93504	30.3979
ENSMUSG00000030380	7	-1	12776230	12788691	Mzf1	myeloid zinc finger 1 [Source:MGI Symbol;Acc:MGI:107457]	7	protein_coding	ensembl_havana	1.60785	2.16801	24.8164	0.000721195	0.0494619	2.19995	6.7202
ENSMUSG00000018909	7	1	99184673	99255978	Arrb1	arrestin, beta 1 [Source:MGI Symbol;Acc:MGI:99473]	10	protein_coding	ensembl_havana	-1.60609	7.30706	33.9695	0.000235018	0.0349937	238.336	78.282
ENSMUSG00000010492	2	1	181220273	181226963	Uckl1os	uridine-cytidine kinase 1-like 1, opposite strand [Source:MGI Symbol;Acc:MGI:3801877]	7	lncRNA	havana	1.5933	3.24984	38.7634	0.00014357	0.0320554	4.71444	14.2375
ENSMUSG00000113632	12	-1	24226381	24229270	Gm47446	predicted gene, 47446 [Source:MGI Symbol;Acc:MGI:6096401]	1	unprocessed_pseudogene	havana	-1.59243	0.71979	25.3094	0.000673795	0.0477229	2.39766	0.794333
ENSMUSG00000006007	1	1	150195168	150209657	Pdc	phosducin [Source:MGI Symbol;Acc:MGI:98090]	4	protein_coding	ensembl_havana	1.59025	8.48313	52.0399	4.6e-05	0.0227287	178.399	537.192
ENSMUSG00000046768	12	1	75355096	75448230	Rhoj	ras homolog family member J [Source:MGI Symbol;Acc:MGI:1931551]	5	protein_coding	ensembl_havana	-1.58366	6.8555	35.5971	0.000197609	0.0329638	173.583	57.9087
ENSMUSG00000100039	9	-1	106329380	106330117	Gm28959	predicted gene 28959 [Source:MGI Symbol;Acc:MGI:5579665]	1	lncRNA	havana	1.57697	2.41828	31.4408	0.000311947	0.0399427	2.66621	7.95117
ENSMUSG00000109764	8	-1	45719726	45747896	Klkb1	kallikrein B, plasma 1 [Source:MGI Symbol;Acc:MGI:102849]	1	protein_coding	ensembl_havana	1.5745	1.70609	29.8218	0.000377605	0.0417003	1.62313	4.83442
ENSMUSG00000021986	14	1	60610708	60625646	Amer2	APC membrane recruitment 2 [Source:MGI Symbol;Acc:MGI:1919375]	4	protein_coding	ensembl_havana	1.57113	7.06995	24.4736	0.000756565	0.0497741	67.6357	201.008
ENSMUSG00000120992	17	-1	35215654	35219393	D17H6S56E-5	DNA segment, Chr 17, human D6S56E 5 [Source:MGI Symbol;Acc:MGI:1306799]	5	lncRNA	havana_tagene	-1.56921	5.13166	24.958	0.000707179	0.0491355	52.3581	17.6433
ENSMUSG00000037754	2	1	158507318	158608254	Ppp1r16b	protein phosphatase 1, regulatory subunit 16B [Source:MGI Symbol;Acc:MGI:2151841]	5	protein_coding	ensembl_havana	-1.56495	5.06048	24.3045	0.000774798	0.0497741	49.8091	16.8303
ENSMUSG00000006204	7	1	130776131	130908180	Cdcp3	CUB domain containing protein 3 [Source:MGI Symbol;Acc:MGI:1918645]	3	protein_coding	ensembl_havana	1.56089	3.60482	34.108	0.000231517	0.0348686	6.13904	18.1254
ENSMUSG00000031142	X	1	7473322	7501435	Cacna1f	calcium channel, voltage-dependent, alpha 1F subunit [Source:MGI Symbol;Acc:MGI:1859639]	11	protein_coding	ensembl_havana	1.55721	6.33992	33.626	0.000243985	0.0355787	41.0642	120.869
ENSMUSG00000035818	19	1	56450072	56475184	Plekhs1	pleckstrin homology domain containing, family S member 1 [Source:MGI Symbol;Acc:MGI:2443041]	6	protein_coding	ensembl_havana	-1.55486	2.32644	29.551	0.000390173	0.0417003	7.40589	2.51601
ENSMUSG00000043987	9	-1	45678244	45739989	Cep164	centrosomal protein 164 [Source:MGI Symbol;Acc:MGI:2384878]	9	protein_coding	ensembl_havana	1.55381	5.97845	29.0622	0.000414181	0.0417003	32.024	94.0048
ENSMUSG00000030102	6	1	108190057	108528070	Itpr1	inositol 1,4,5-trisphosphate receptor 1 [Source:MGI Symbol;Acc:MGI:96623]	13	protein_coding	ensembl_havana	-1.55301	6.04029	29.4874	0.000393199	0.0417003	98.096	33.429
ENSMUSG00000038648	6	-1	37304190	37419081	Creb3l2	cAMP responsive element binding protein 3-like 2 [Source:MGI Symbol;Acc:MGI:2442695]	2	protein_coding	ensembl_havana	-1.54205	6.48161	34.779	0.000215425	0.0342147	132.97	45.6562
ENSMUSG00000048416	3	1	67281430	67307336	Mlf1	myeloid leukemia factor 1 [Source:MGI Symbol;Acc:MGI:1341819]	4	protein_coding	ensembl_havana	1.53345	4.36099	28.978	0.000418499	0.0417003	10.5266	30.4993
ENSMUSG00000062591	17	-1	57387066	57394782	Tubb4a	tubulin, beta 4A class IVA [Source:MGI Symbol;Acc:MGI:107848]	1	protein_coding	ensembl_havana	-1.53087	5.11871	27.5189	0.000502784	0.0441038	51.5561	17.8314
ENSMUSG00000038587	10	1	4216380	4309470	Akap12	A kinase (PRKA) anchor protein (gravin) 12 [Source:MGI Symbol;Acc:MGI:1932576]	5	protein_coding	ensembl_havana	-1.53064	8.3026	25.4486	0.000661104	0.0477229	469.038	162.341
ENSMUSG00000027864	3	-1	100947548	101017594	Ptgfrn	prostaglandin F2 receptor negative regulator [Source:MGI Symbol;Acc:MGI:1277114]	3	protein_coding	ensembl_havana	-1.52573	4.80449	28.3602	0.000451901	0.0427733	41.4106	14.3763
ENSMUSG00000025498	7	-1	140842619	140846394	Irf7	interferon regulatory factor 7 [Source:MGI Symbol;Acc:MGI:1859212]	13	protein_coding	ensembl_havana	1.51733	5.12542	68.6655	1.51e-05	0.018821	18.0527	51.6883
ENSMUSG00000049811	11	1	22957531	22980788	Fam161a	family with sequence similarity 161, member A [Source:MGI Symbol;Acc:MGI:1921123]	8	protein_coding	ensembl_havana	1.51714	6.3347	80.4988	7.84e-06	0.0182022	41.7737	119.577
ENSMUSG00000099338	8	1	13250720	13271158	2810030D12Rik	RIKEN cDNA 2810030D12 gene [Source:MGI Symbol;Acc:MGI:1925585]	11	lncRNA	havana	1.51674	1.13303	24.8322	0.000719619	0.0494619	1.1146	3.19962
ENSMUSG00000025810	8	1	129085085	129229844	Nrp1	neuropilin 1 [Source:MGI Symbol;Acc:MGI:106206]	4	protein_coding	ensembl_havana	-1.51408	5.12815	29.0314	0.000415756	0.0417003	51.7337	18.109
ENSMUSG00000032420	9	1	88209250	88254145	Nt5e	5' nucleotidase, ecto [Source:MGI Symbol;Acc:MGI:99782]	4	protein_coding	ensembl_havana	1.51299	5.44464	59.7057	2.66e-05	0.0215327	22.5771	64.4529
ENSMUSG00000027111	2	1	71575960	71688760	Itga6	integrin alpha 6 [Source:MGI Symbol;Acc:MGI:96605]	9	protein_coding	ensembl_havana	-1.51235	7.02125	24.2181	0.000784318	0.0497741	192.29	67.4041
ENSMUSG00000022421	15	-1	79670552	79688967	Nptxr	neuronal pentraxin receptor [Source:MGI Symbol;Acc:MGI:1920590]	2	protein_coding	ensembl_havana	-1.50864	4.7338	36.3531	0.00018272	0.0329638	39.3074	13.8085
ENSMUSG00000025780	2	1	10158382	10261340	Itih5	inter-alpha-trypsin inhibitor, heavy chain 5 [Source:MGI Symbol;Acc:MGI:1925751]	1	protein_coding	ensembl_havana	-1.50004	3.91553	41.5068	0.000110725	0.0295893	22.2213	7.85594
ENSMUSG00000120660	4	-1	144578047	144618888	Gm57096	predicted gene, 57096 [Source:MGI Symbol;Acc:MGI:7338105]	2	lncRNA	havana_tagene	1.49706	1.59721	29.5345	0.000390957	0.0417003	1.56393	4.41878
ENSMUSG00000028909	4	-1	131495768	131565599	Ptpru	protein tyrosine phosphatase, receptor type, U [Source:MGI Symbol;Acc:MGI:1321151]	8	protein_coding	ensembl_havana	1.49546	3.23665	32.5097	0.000276159	0.0382296	4.91613	13.8596
ENSMUSG00000021803	14	-1	36799814	36820304	Cdhr1	cadherin-related family member 1 [Source:MGI Symbol;Acc:MGI:2157782]	1	protein_coding	ensembl_havana	1.49541	7.79861	41.6164	0.000109614	0.0295893	116.562	328.656
ENSMUSG00000067149	5	-1	88667668	88675750	Jchain	immunoglobulin joining chain [Source:MGI Symbol;Acc:MGI:96493]	2	protein_coding	ensembl_havana	1.494	2.76245	32.1851	0.000286472	0.0382296	3.53518	9.96618
ENSMUSG00000096351	4	-1	156331423	156340717	Samd11	sterile alpha motif domain containing 11 [Source:MGI Symbol;Acc:MGI:2446220]	9	protein_coding	ensembl_havana	1.48976	5.69218	30.367	0.000353761	0.0417003	27.138	76.1944
ENSMUSG00000016179	1	-1	193028654	193052606	Camk1g	calcium/calmodulin-dependent protein kinase I gamma [Source:MGI Symbol;Acc:MGI:2388073]	4	protein_coding	ensembl_havana	1.48892	2.32474	25.5539	0.000651701	0.0475932	2.61046	7.3333
ENSMUSG00000029663	6	1	3993792	3997436	Gngt1	guanine nucleotide binding protein (G protein), gamma transducing activity polypeptide 1 [Source:MGI Symbol;Acc:MGI:109165]	2	protein_coding	ensembl_havana	1.48833	8.50494	25.168	0.000686992	0.048396	190.886	535.607
ENSMUSG00000032489	9	1	110306026	110354247	Kif9	kinesin family member 9 [Source:MGI Symbol;Acc:MGI:1098237]	5	protein_coding	ensembl_havana	1.48144	2.99086	25.5507	0.000651986	0.0475932	4.17027	11.6512
ENSMUSG00000052302	10	-1	121099725	121187183	Tbc1d30	TBC1 domain family, member 30 [Source:MGI Symbol;Acc:MGI:1921944]	5	protein_coding	ensembl_havana	1.48098	4.82431	32.157	0.000287386	0.0382296	14.9221	41.6661
ENSMUSG00000028188	3	-1	146162951	146205508	Spata1	spermatogenesis associated 1 [Source:MGI Symbol;Acc:MGI:1918201]	7	protein_coding	ensembl_havana	1.47976	5.2971	44.4808	8.49e-05	0.0265714	20.7306	57.8353
ENSMUSG00000070883	2	-1	69588377	69619919	Ccdc173	coiled-coil domain containing 173 [Source:MGI Symbol;Acc:MGI:1923100]	2	protein_coding	ensembl_havana	1.47328	3.74021	32.3094	0.000282467	0.0382296	7.05319	19.6018
ENSMUSG00000027331	2	1	118644484	118684438	Knstrn	kinetochore-localized astrin/SPAG5 binding [Source:MGI Symbol;Acc:MGI:1289298]	9	protein_coding	ensembl_havana	-1.46946	3.18469	30.6404	0.000342499	0.0414071	13.2814	4.79383
ENSMUSG00000027530	3	-1	10309269	10366243	Fabp12	fatty acid binding protein 12 [Source:MGI Symbol;Acc:MGI:1922747]	4	protein_coding	ensembl_havana	1.46857	5.03347	66.2305	1.75e-05	0.0199092	17.3649	48.066
ENSMUSG00000052544	3	-1	152903903	153430811	St6galnac3	ST6 (alpha-N-acetyl-neuraminyl-2,3-beta-galactosyl-1,3)-N-acetylgalactosaminide alpha-2,6-sialyltransferase 3 [Source:MGI Symbol;Acc:MGI:1341828]	5	protein_coding	ensembl_havana	-1.46322	3.9185	35.6988	0.000195521	0.0329638	22.1177	8.02026
ENSMUSG00000039031	10	1	26629417	26794644	Arhgap18	Rho GTPase activating protein 18 [Source:MGI Symbol;Acc:MGI:1921160]	5	protein_coding	ensembl_havana	-1.4621	5.65629	45.916	7.51e-05	0.0251825	73.9213	26.8341
ENSMUSG00000038963	2	1	180098038	180116660	Slco4a1	solute carrier organic anion transporter family, member 4a1 [Source:MGI Symbol;Acc:MGI:1351866]	5	protein_coding	ensembl_havana	1.4618	4.49303	27.8216	0.000483705	0.0434677	11.9788	32.9839
ENSMUSG00000042564	15	-1	79493777	79543157	Fam227a	family with sequence similarity 227, member A [Source:MGI Symbol;Acc:MGI:1922979]	12	protein_coding	ensembl_havana	1.45814	4.27447	31.3114	0.000316654	0.040088	10.3061	28.3276
ENSMUSG00000030067	6	-1	98902299	99499682	Foxp1	forkhead box P1 [Source:MGI Symbol;Acc:MGI:1914004]	31	protein_coding	ensembl_havana	-1.45739	5.16528	27.1719	0.00052579	0.0452409	52.5403	19.1271
ENSMUSG00000006784	11	1	100436433	100463394	Odad4	outer dynein arm complex subunit 4 [Source:MGI Symbol;Acc:MGI:1921657]	5	protein_coding	ensembl_havana	1.45694	1.99765	29.1638	0.000409045	0.0417003	2.1103	5.80312
ENSMUSG00000046546	16	1	30418541	30421615	Fam43a	family with sequence similarity 43, member A [Source:MGI Symbol;Acc:MGI:2676309]	1	protein_coding	ensembl_havana	-1.45372	4.12956	24.391	0.000765401	0.0497741	25.57	9.33275
ENSMUSG00000034037	6	1	91955859	92052985	Fgd5	FYVE, RhoGEF and PH domain containing 5 [Source:MGI Symbol;Acc:MGI:2443369]	4	protein_coding	ensembl_havana	-1.4527	5.00982	30.4734	0.000349325	0.0417003	47.1228	17.2113
ENSMUSG00000021508	13	-1	56436456	56444364	Cxcl14	chemokine (C-X-C motif) ligand 14 [Source:MGI Symbol;Acc:MGI:1888514]	2	protein_coding	ensembl_havana	-1.45164	4.37111	29.846	0.000376504	0.0417003	30.2371	11.049
ENSMUSG00000032194	9	-1	21678080	21710040	Kank2	KN motif and ankyrin repeat domains 2 [Source:MGI Symbol;Acc:MGI:2384568]	3	protein_coding	ensembl_havana	-1.44568	4.23571	30.3874	0.000352907	0.0417003	27.4914	10.0882
ENSMUSG00000030134	6	1	117988399	118068507	Rasgef1a	RasGEF domain family, member 1A [Source:MGI Symbol;Acc:MGI:1917977]	3	protein_coding	ensembl_havana	1.44343	3.09681	33.1367	0.000257492	0.0368734	4.57835	12.4582
ENSMUSG00000031146	X	-1	7534180	7537629	Plp2	proteolipid protein 2 [Source:MGI Symbol;Acc:MGI:1298382]	3	protein_coding	ensembl_havana	-1.43258	5.73187	24.696	0.000733387	0.0497505	77.4861	28.7015
ENSMUSG00000048038	2	-1	26133481	26184569	Ccdc187	coiled-coil domain containing 187 [Source:MGI Symbol;Acc:MGI:3045295]	3	protein_coding	ensembl_havana	1.42265	1.57739	25.3347	0.000671473	0.0477229	1.59993	4.29097
ENSMUSG00000068323	6	1	83196810	83281927	Slc4a5	solute carrier family 4, sodium bicarbonate cotransporter, member 5 [Source:MGI Symbol;Acc:MGI:2443220]	6	protein_coding	ensembl_havana	1.40698	2.68801	33.6113	0.000244378	0.0355787	3.50733	9.30659
ENSMUSG00000039099	7	1	79392911	79435698	Wdr93	WD repeat domain 93 [Source:MGI Symbol;Acc:MGI:3646885]	1	protein_coding	ensembl_havana	1.40131	1.80727	29.4699	0.000394038	0.0417003	1.9009	5.02618
ENSMUSG00000003746	10	-1	53780881	53952705	Man1a	mannosidase 1, alpha [Source:MGI Symbol;Acc:MGI:104677]	8	protein_coding	ensembl_havana	-1.39436	5.62511	48.0342	6.3e-05	0.0251825	71.4316	27.1729
ENSMUSG00000037325	3	-1	36627291	36667626	Bbs7	Bardet-Biedl syndrome 7 (human) [Source:MGI Symbol;Acc:MGI:1918742]	6	protein_coding	ensembl_havana	1.38863	6.71605	30.3628	0.000353939	0.0417003	58.0826	152.107
ENSMUSG00000042961	15	-1	7235601	7427876	Egflam	EGF-like, fibronectin type III and laminin G domains [Source:MGI Symbol;Acc:MGI:2146149]	7	protein_coding	ensembl_havana	1.3868	4.93714	37.1719	0.000168107	0.0329638	16.9292	44.2656
ENSMUSG00000027858	3	1	102641845	102708829	Tspan2	tetraspanin 2 [Source:MGI Symbol;Acc:MGI:1917997]	4	protein_coding	ensembl_havana	-1.38211	3.86524	24.2085	0.000785384	0.0497741	20.9927	8.05193
ENSMUSG00000038115	6	1	125667382	126017089	Ano2	anoctamin 2 [Source:MGI Symbol;Acc:MGI:2387214]	6	protein_coding	ensembl_havana	1.37675	4.68162	36.8335	0.000173968	0.0329638	14.246	37.0057
ENSMUSG00000079042	8	-1	65481069	65489988	Apela	apelin receptor early endogenous ligand [Source:MGI Symbol;Acc:MGI:3642370]	2	protein_coding	ensembl_havana	1.37633	3.03826	24.5724	0.000746164	0.0497741	4.54509	11.8145
ENSMUSG00000048080	14	-1	50470988	50479323	Or4k6	olfactory receptor family 4 subfamily K member 6 [Source:MGI Symbol;Acc:MGI:3030565]	4	protein_coding	ensembl_havana	1.37451	1.65954	26.5837	0.000567809	0.0459303	1.73722	4.50806
ENSMUSG00000037318	1	-1	192857761	192884011	Traf3ip3	TRAF3 interacting protein 3 [Source:MGI Symbol;Acc:MGI:2441706]	13	protein_coding	ensembl_havana	1.37418	3.36678	33.3325	0.000251981	0.0362825	5.72181	14.8362
ENSMUSG00000025420	18	-1	77064844	77135004	Katnal2	katanin p60 subunit A-like 2 [Source:MGI Symbol;Acc:MGI:1924234]	11	protein_coding	ensembl_havana	1.37377	3.28975	26.0256	0.000611519	0.046812	5.42419	14.0626
ENSMUSG00000046049	14	1	64229955	64272474	Rp1l1	retinitis pigmentosa 1 homolog like 1 [Source:MGI Symbol;Acc:MGI:2384303]	2	protein_coding	ensembl_havana	1.37067	6.39813	38.9461	0.000141041	0.0318884	47.0178	121.584
ENSMUSG00000039809	4	-1	46662305	46991873	Gabbr2	gamma-aminobutyric acid (GABA) B receptor, 2 [Source:MGI Symbol;Acc:MGI:2386030]	4	protein_coding	ensembl_havana	-1.36562	4.06045	38.2937	0.000150328	0.0326367	23.9691	9.29798
ENSMUSG00000036885	3	1	62245765	62369642	Arhgef26	Rho guanine nucleotide exchange factor (GEF) 26 [Source:MGI Symbol;Acc:MGI:1918053]	6	protein_coding	ensembl_havana	1.36368	6.21533	41.8483	0.00010731	0.0292934	41.5603	106.97
ENSMUSG00000026409	1	-1	130616919	130656990	Pfkfb2	6-phosphofructo-2-kinase/fructose-2,6-biphosphatase 2 [Source:MGI Symbol;Acc:MGI:107815]	13	protein_coding	ensembl_havana	1.36068	6.50434	32.6155	0.000272898	0.0382296	50.8598	130.632
ENSMUSG00000029309	5	-1	104226977	104261599	Sparcl1	SPARC-like 1 [Source:MGI Symbol;Acc:MGI:108110]	2	protein_coding	ensembl_havana	-1.36035	8.3434	25.3337	0.000671559	0.0477229	467.437	182.058
ENSMUSG00000028706	4	-1	115890039	115911073	Nsun4	NOL1/NOP2/Sun domain family, member 4 [Source:MGI Symbol;Acc:MGI:1919431]	6	protein_coding	ensembl_havana	1.35982	5.84061	35.7914	0.000193646	0.0329638	32.1117	82.427
ENSMUSG00000022790	16	1	38713033	38847521	Igsf11	immunoglobulin superfamily, member 11 [Source:MGI Symbol;Acc:MGI:2388477]	5	protein_coding	ensembl_havana	1.35453	5.87514	46.3752	7.22e-05	0.0251825	32.9759	84.3368
ENSMUSG00000074365	7	1	15616542	15637945	Crxos	cone-rod homeobox, opposite strand [Source:MGI Symbol;Acc:MGI:2451355]	6	lncRNA	ensembl_havana	1.34475	4.18533	45.7886	7.59e-05	0.0251825	10.2578	26.0558
ENSMUSG00000037143	2	1	145776704	146056959	Cfap61	cilia and flagella associated protein 61 [Source:MGI Symbol;Acc:MGI:1926024]	14	protein_coding	ensembl_havana	1.33671	3.74733	39.7979	0.000129946	0.0312419	7.59543	19.1898
ENSMUSG00000051444	3	1	37366703	37375602	Bbs12	Bardet-Biedl syndrome 12 (human) [Source:MGI Symbol;Acc:MGI:2686651]	2	protein_coding	ensembl_havana	1.33522	5.23626	30.8888	0.000332641	0.0414023	21.3712	53.9438
ENSMUSG00000051331	6	-1	118564201	119173851	Cacna1c	calcium channel, voltage-dependent, L type, alpha 1C subunit [Source:MGI Symbol;Acc:MGI:103013]	28	protein_coding	ensembl_havana	-1.33321	4.66603	24.3883	0.000765701	0.0497741	36.2822	14.3948
ENSMUSG00000024901	19	-1	4979745	4993155	Peli3	pellino 3 [Source:MGI Symbol;Acc:MGI:1924963]	7	protein_coding	ensembl_havana	1.33128	4.78528	44.3008	8.62e-05	0.0265714	15.6614	39.4141
ENSMUSG00000057802	9	1	110818567	110837135	Gm10030	predicted gene 10030 [Source:MGI Symbol;Acc:MGI:3641798]	16	lncRNA	ensembl_havana	1.32813	3.41951	34.4006	0.000224324	0.0348686	6.07384	15.2538
ENSMUSG00000027367	2	1	127112138	127140852	Stard7	START domain containing 7 [Source:MGI Symbol;Acc:MGI:2139090]	8	protein_coding	ensembl_havana	1.32447	7.66763	29.4679	0.000394135	0.0417003	116.01	290.561
ENSMUSG00000051860	3	1	30800442	30821323	Samd7	sterile alpha motif domain containing 7 [Source:MGI Symbol;Acc:MGI:1923203]	4	protein_coding	ensembl_havana	1.32022	5.8986	36.6523	0.000177208	0.0329638	34.0973	85.142
ENSMUSG00000031028	7	1	108549545	108633667	Tub	tubby bipartite transcription factor [Source:MGI Symbol;Acc:MGI:2651573]	5	protein_coding	ensembl_havana	1.31636	6.96448	38.7087	0.000144338	0.0320554	71.5366	178.162
ENSMUSG00000041578	7	-1	15599872	15613893	Crx	cone-rod homeobox [Source:MGI Symbol;Acc:MGI:1194883]	5	protein_coding	ensembl_havana	1.31472	8.73775	36.0932	0.00018768	0.0329638	244.787	608.934
ENSMUSG00000027983	3	-1	131082090	131096876	Cyp2u1	cytochrome P450, family 2, subfamily u, polypeptide 1 [Source:MGI Symbol;Acc:MGI:1918769]	3	protein_coding	ensembl_havana	1.3128	3.10132	24.9391	0.000709028	0.0491355	4.9038	12.1865
ENSMUSG00000021013	12	1	98886833	98949497	Ttc8	tetratricopeptide repeat domain 8 [Source:MGI Symbol;Acc:MGI:1923510]	9	protein_coding	ensembl_havana	1.31185	6.46605	30.7504	0.000338088	0.0414071	50.7433	125.992
ENSMUSG00000038515	8	-1	13222022	13250620	Grtp1	GH regulated TBC protein 1 [Source:MGI Symbol;Acc:MGI:1914040]	7	protein_coding	ensembl_havana	1.31154	5.03419	46.3379	7.24e-05	0.0251825	18.7997	46.6617
ENSMUSG00000040632	14	-1	55756435	55762438	Nrl	neural retina leucine zipper gene [Source:MGI Symbol;Acc:MGI:102567]	7	protein_coding	ensembl_havana	1.31066	7.28693	47.734	6.45e-05	0.0251825	89.7183	222.54
ENSMUSG00000017344	11	1	78389917	78393150	Vtn	vitronectin [Source:MGI Symbol;Acc:MGI:98940]	4	protein_coding	ensembl_havana	1.30522	5.84767	25.4841	0.000657918	0.0477229	33.1638	81.9346
ENSMUSG00000097666	18	-1	77817190	77820488	A330094K24Rik	RIKEN cDNA A330094K24 gene [Source:MGI Symbol;Acc:MGI:1924343]	4	lncRNA	havana	1.30411	3.95154	34.999	0.000210446	0.034043	8.89857	21.9706
ENSMUSG00000105987	5	-1	23903294	23917684	AI506816	expressed sequence AI506816 [Source:MGI Symbol;Acc:MGI:2140929]	6	lncRNA	havana	-1.30404	5.51465	24.9623	0.000706763	0.0491355	65.0078	26.3243
ENSMUSG00000106951	5	-1	148926866	148932033	5930430L01Rik	RIKEN cDNA 5930430L01 gene [Source:MGI Symbol;Acc:MGI:2443110]	2	lncRNA	havana	1.30333	4.6542	35.827	0.00019293	0.0329638	14.4974	35.7886
ENSMUSG00000005696	X	1	41591330	41618207	Sh2d1a	SH2 domain containing 1A [Source:MGI Symbol;Acc:MGI:1328352]	7	protein_coding	ensembl_havana	1.30281	1.8685	25.6055	0.000647155	0.0475932	2.08389	5.14592
ENSMUSG00000037972	16	1	10878809	10892849	Snn	stannin [Source:MGI Symbol;Acc:MGI:1276549]	2	protein_coding	ensembl_havana	-1.30131	5.90682	34.1553	0.000230336	0.0348686	85.2872	34.6037
ENSMUSG00000029108	5	1	57875309	58290572	Pcdh7	protocadherin 7 [Source:MGI Symbol;Acc:MGI:1860487]	7	protein_coding	ensembl_havana	-1.29895	6.35352	36.4875	0.000180219	0.0329638	116.212	47.2259
ENSMUSG00000034248	14	-1	69479297	69522561	Slc25a37	solute carrier family 25, member 37 [Source:MGI Symbol;Acc:MGI:1914962]	4	protein_coding	ensembl_havana	1.29686	7.29232	34.1298	0.00023097	0.0348686	90.6617	222.764
ENSMUSG00000021983	14	-1	59875989	60434628	Atp8a2	ATPase, aminophospholipid transporter-like, class I, type 8A, member 2 [Source:MGI Symbol;Acc:MGI:1354710]	6	protein_coding	ensembl_havana	1.29398	6.33323	28.4363	0.000447612	0.042655	46.6858	114.494
ENSMUSG00000026414	1	1	135764092	135779998	Tnnt2	troponin T2, cardiac [Source:MGI Symbol;Acc:MGI:104597]	12	protein_coding	ensembl_havana	1.29337	2.57454	25.7027	0.000638687	0.047446	3.42936	8.40737
ENSMUSG00000038550	3	-1	95785815	95789563	Ciart	circadian associated repressor of transcription [Source:MGI Symbol;Acc:MGI:2684975]	6	protein_coding	ensembl_havana	-1.29165	6.07375	29.7357	0.000381547	0.0417003	95.5763	39.0352
ENSMUSG00000059434	5	1	31454787	31484658	Gckr	glucokinase regulatory protein [Source:MGI Symbol;Acc:MGI:1096345]	7	protein_coding	ensembl_havana	1.28755	4.99532	31.4116	0.000313003	0.0399427	18.5151	45.2008
ENSMUSG00000028977	4	1	148888886	149039346	Casz1	castor zinc finger 1 [Source:MGI Symbol;Acc:MGI:1196251]	7	protein_coding	ensembl_havana	1.28662	5.80686	26.1081	0.000604805	0.0466525	32.5353	79.3521
ENSMUSG00000039765	5	1	43819688	43898314	Cc2d2a	coiled-coil and C2 domain containing 2A [Source:MGI Symbol;Acc:MGI:1924487]	4	protein_coding	ensembl_havana	1.2698	6.1569	37.9193	0.000155995	0.0326367	41.8069	100.823
ENSMUSG00000087231	6	1	67013583	67057638	E230016M11Rik	RIKEN cDNA E230016M11 gene [Source:MGI Symbol;Acc:MGI:2443524]	5	lncRNA	havana	1.26486	4.28919	30.0024	0.000369494	0.0417003	11.4653	27.5633
ENSMUSG00000094595	4	1	11579665	11587591	Fsbp	fibrinogen silencer binding protein [Source:MGI Symbol;Acc:MGI:5301008]	1	protein_coding	ensembl_havana	1.26299	2.60241	24.6739	0.000735647	0.0497505	3.54934	8.52179
ENSMUSG00000023978	17	1	47221385	47235859	Prph2	peripherin 2 [Source:MGI Symbol;Acc:MGI:102791]	2	protein_coding	ensembl_havana	1.25676	8.41677	27.009	0.000537034	0.0454724	201.626	481.787
ENSMUSG00000085218	2	-1	106473257	106480752	BB218582	expressed sequence BB218582 [Source:MGI Symbol;Acc:MGI:2139448]	15	lncRNA	havana	1.25181	3.91921	29.5773	0.000388931	0.0417003	8.92297	21.2603
ENSMUSG00000056458	12	-1	110774232	110807373	Mok	MOK protein kinase [Source:MGI Symbol;Acc:MGI:1336881]	4	protein_coding	ensembl_havana	1.24671	3.41464	24.3377	0.000771171	0.0497741	6.30057	14.9511
ENSMUSG00000092349	17	1	34124109	34125649	Smim40	small integral membrane protein 40 [Source:MGI Symbol;Acc:MGI:3054967]	1	protein_coding	havana	1.23336	4.47346	26.0803	0.000607056	0.0466525	13.234	31.1229
ENSMUSG00000060419	5	-1	129205141	129205581	Rps16-ps2	ribosomal protein S16, pseudogene 2 [Source:MGI Symbol;Acc:MGI:3704259]	1	processed_pseudogene	havana	-1.23206	5.96214	24.4457	0.00075954	0.0497741	87.3886	37.1981
ENSMUSG00000024518	18	-1	66061348	66072858	Rax	retina and anterior neural fold homeobox [Source:MGI Symbol;Acc:MGI:109632]	7	protein_coding	ensembl_havana	1.23127	3.69942	27.4604	0.000506572	0.0441038	7.7398	18.1684
ENSMUSG00000037071	19	-1	44382894	44396318	Scd1	stearoyl-Coenzyme A desaturase 1 [Source:MGI Symbol;Acc:MGI:98239]	3	protein_coding	ensembl_havana	-1.22829	4.08045	31.7864	0.000299787	0.0392811	23.6422	10.0914
ENSMUSG00000050786	6	1	49296208	49318516	Ccdc126	coiled-coil domain containing 126 [Source:MGI Symbol;Acc:MGI:1889376]	2	protein_coding	ensembl_havana	1.22184	5.68301	28.6588	0.000435367	0.0422564	30.8067	71.8692
ENSMUSG00000074896	19	1	34560931	34566131	Ifit3	interferon-induced protein with tetratricopeptide repeats 3 [Source:MGI Symbol;Acc:MGI:1101055]	1	protein_coding	ensembl_havana	1.22108	8.28403	27.3916	0.000511078	0.0443487	187.11	436.223
ENSMUSG00000015305	10	-1	8597983	8761814	Sash1	SAM and SH3 domain containing 1 [Source:MGI Symbol;Acc:MGI:1917347]	4	protein_coding	ensembl_havana	-1.21992	6.1044	25.7144	0.000637679	0.047446	96.2066	41.3008
ENSMUSG00000056222	13	-1	57569008	58056146	Spock1	sparc/osteonectin, cwcv and kazal-like domains proteoglycan 1 [Source:MGI Symbol;Acc:MGI:105371]	6	protein_coding	ensembl_havana	-1.2176	3.77452	30.0474	0.000367505	0.0417003	19.0685	8.20004
ENSMUSG00000005124	15	1	66763169	66795050	Ccn4	cellular communication network factor 4 [Source:MGI Symbol;Acc:MGI:1197008]	6	protein_coding	ensembl_havana	1.21709	4.92793	29.2715	0.000403686	0.0417003	18.2846	42.5185
ENSMUSG00000048503	9	-1	43019945	43027865	Tlcd5	TLC domain containing 5 [Source:MGI Symbol;Acc:MGI:2685030]	4	protein_coding	ensembl_havana	1.21216	6.76839	36.0349	0.000188815	0.0329638	65.7063	152.249
ENSMUSG00000035126	4	-1	102895262	102971752	Dnai4	dynein axonemal intermediate chain 4 [Source:MGI Symbol;Acc:MGI:2385328]	8	protein_coding	ensembl_havana	1.21214	5.00703	26.1335	0.000602753	0.0466525	19.3638	44.874
ENSMUSG00000030043	6	1	82379315	82537085	Tacr1	tachykinin receptor 1 [Source:MGI Symbol;Acc:MGI:98475]	3	protein_coding	ensembl_havana	-1.20836	3.85014	27.0136	0.000536717	0.0454724	20.0629	8.68151
ENSMUSG00000066189	7	1	122269715	122368616	Cacng3	calcium channel, voltage-dependent, gamma subunit 3 [Source:MGI Symbol;Acc:MGI:1859165]	3	protein_coding	ensembl_havana	-1.20777	4.6855	38.938	0.000141153	0.0318884	35.8467	15.5172
ENSMUSG00000053414	16	1	90182901	90296441	Hunk	hormonally upregulated Neu-associated kinase [Source:MGI Symbol;Acc:MGI:1347352]	3	protein_coding	ensembl_havana	-1.20705	5.57459	33.6227	0.000244073	0.0355787	66.4392	28.7715
ENSMUSG00000046991	17	-1	15038781	15163420	Wdr27	WD repeat domain 27 [Source:MGI Symbol;Acc:MGI:1918932]	8	protein_coding	ensembl_havana	1.20376	3.54714	26.6592	0.000562188	0.0459176	7.05312	16.2494
ENSMUSG00000032192	9	1	75213570	75253158	Gnb5	guanine nucleotide binding protein (G protein), beta 5 [Source:MGI Symbol;Acc:MGI:101848]	8	protein_coding	ensembl_havana	1.2023	7.44384	41.958	0.00010624	0.0292934	105.463	242.679
ENSMUSG00000121179	6	1	30782687	30785779	Gm56999	predicted gene, 56999 [Source:MGI Symbol;Acc:MGI:7337911]	1	lncRNA	havana_tagene	1.19667	6.59768	24.3052	0.00077472	0.0497741	58.8066	134.819
ENSMUSG00000025997	1	-1	69570373	69726404	Ikzf2	IKAROS family zinc finger 2 [Source:MGI Symbol;Acc:MGI:1342541]	9	protein_coding	ensembl_havana	1.19446	4.44314	26.2411	0.000594166	0.0466525	13.2028	30.2283
ENSMUSG00000030084	6	-1	89293296	89339602	Plxna1	plexin A1 [Source:MGI Symbol;Acc:MGI:107685]	6	protein_coding	ensembl_havana	-1.19308	5.0284	26.5596	0.000569616	0.0459303	45.3456	19.8283
ENSMUSG00000015568	8	1	69333143	69360100	Lpl	lipoprotein lipase [Source:MGI Symbol;Acc:MGI:96820]	5	protein_coding	ensembl_havana	-1.19268	6.46186	32.8285	0.00026647	0.0379516	122.573	53.626
ENSMUSG00000033446	14	1	73475335	73480734	Lpar6	lysophosphatidic acid receptor 6 [Source:MGI Symbol;Acc:MGI:1914418]	1	protein_coding	ensembl_havana	-1.18786	5.29304	26.3416	0.000586285	0.0465581	54.4237	23.8871
ENSMUSG00000020672	12	-1	30224481	30423374	Sntg2	syntrophin, gamma 2 [Source:MGI Symbol;Acc:MGI:1919541]	9	protein_coding	ensembl_havana	1.177	4.52793	35.4821	0.000200001	0.0329638	14.1254	31.9379
ENSMUSG00000029410	5	-1	92374538	92404137	Ppef2	protein phosphatase, EF hand calcium-binding domain 2 [Source:MGI Symbol;Acc:MGI:1342304]	3	protein_coding	ensembl_havana	1.17655	5.4476	42.8645	9.79e-05	0.0278812	26.745	60.4598
ENSMUSG00000050315	3	-1	122870168	123029798	Synpo2	synaptopodin 2 [Source:MGI Symbol;Acc:MGI:2153070]	7	protein_coding	ensembl_havana	1.17425	4.08105	25.3386	0.00067111	0.0477229	10.3713	23.4031
ENSMUSG00000110344	11	1	90078509	90142081	Smim36	small integral membrane protein 36 [Source:MGI Symbol;Acc:MGI:5804831]	3	protein_coding	havana	1.17297	5.1331	30.778	0.000336992	0.0414071	21.5386	48.571
ENSMUSG00000019889	10	1	27950816	28473393	Ptprk	protein tyrosine phosphatase, receptor type, K [Source:MGI Symbol;Acc:MGI:103310]	11	protein_coding	ensembl_havana	-1.16964	6.83386	37.379	0.00016464	0.0329638	157.871	70.181
ENSMUSG00000036061	15	-1	103061717	103075519	Smug1	single-strand selective monofunctional uracil DNA glycosylase [Source:MGI Symbol;Acc:MGI:1918976]	6	protein_coding	ensembl_havana	1.16261	5.90573	34.3651	0.000225183	0.0348686	36.9954	82.8313
ENSMUSG00000071226	6	1	120643330	120748151	Cecr2	CECR2, histone acetyl-lysine reader [Source:MGI Symbol;Acc:MGI:1923799]	8	protein_coding	ensembl_havana	1.16102	5.73423	27.5705	0.000499468	0.0440709	32.8712	73.5159
ENSMUSG00000003134	1	-1	39410573	39517836	Tbc1d8	TBC1 domain family, member 8 [Source:MGI Symbol;Acc:MGI:1927225]	5	protein_coding	ensembl_havana	1.16086	5.29511	39.219	0.000137365	0.0315846	24.2455	54.2095
ENSMUSG00000031732	8	1	110595174	110671303	Phlpp2	PH domain and leucine rich repeat protein phosphatase 2 [Source:MGI Symbol;Acc:MGI:2444928]	3	protein_coding	ensembl_havana	1.15842	6.79158	26.7409	0.000556193	0.0459176	68.5252	152.962
ENSMUSG00000039286	3	-1	27470311	27765456	Fndc3b	fibronectin type III domain containing 3B [Source:MGI Symbol;Acc:MGI:1919257]	4	protein_coding	ensembl_havana	-1.15609	6.05178	25.5664	0.000650596	0.0475932	91.5182	41.061
ENSMUSG00000055435	8	-1	116409681	116434533	Maf	avian musculoaponeurotic fibrosarcoma oncogene homolog [Source:MGI Symbol;Acc:MGI:96909]	2	protein_coding	ensembl_havana	-1.14644	4.65572	32.4355	0.000278477	0.0382296	34.6525	15.6557
ENSMUSG00000042050	12	-1	116169882	116226642	Dync2i1	dynein 2 intermediate chain 1 [Source:MGI Symbol;Acc:MGI:2445085]	8	protein_coding	ensembl_havana	1.14444	5.07051	32.5078	0.000276218	0.0382296	20.9065	46.2227
ENSMUSG00000026104	1	1	52158599	52201024	Stat1	signal transducer and activator of transcription 1 [Source:MGI Symbol;Acc:MGI:103063]	12	protein_coding	ensembl_havana	1.13696	7.83076	26.9956	0.000537972	0.0454724	142.297	312.955
ENSMUSG00000052560	15	-1	90371685	90563635	Cpne8	copine VIII [Source:MGI Symbol;Acc:MGI:1914121]	5	protein_coding	ensembl_havana	-1.13314	5.17435	38.1596	0.000152329	0.0326367	49.5341	22.5842
ENSMUSG00000040848	1	-1	165001906	165022007	Sft2d2	SFT2 domain containing 2 [Source:MGI Symbol;Acc:MGI:1917362]	3	protein_coding	ensembl_havana	-1.13081	6.25415	29.5186	0.00039171	0.0417003	104.735	47.8233
ENSMUSG00000029330	5	1	101912996	101971724	Cds1	CDP-diacylglycerol synthase 1 [Source:MGI Symbol;Acc:MGI:1921846]	2	protein_coding	ensembl_havana	1.12816	5.17183	29.5906	0.000388304	0.0417003	22.6056	49.4113
ENSMUSG00000040412	3	-1	108363010	108443852	Elapor1	endosome-lysosome associated apoptosis and autophagy regulator 1 [Source:MGI Symbol;Acc:MGI:1923930]	6	protein_coding	ensembl_havana	-1.12387	3.47261	26.6846	0.000560313	0.0459176	15.1505	6.94915
ENSMUSG00000031239	X	-1	106440705	106446982	Itm2a	integral membrane protein 2A [Source:MGI Symbol;Acc:MGI:107706]	1	protein_coding	ensembl_havana	-1.11842	6.73875	25.363	0.000668875	0.0477229	146.166	67.3301
ENSMUSG00000023367	6	1	48817853	48824005	Tmem176a	transmembrane protein 176A [Source:MGI Symbol;Acc:MGI:1913308]	7	protein_coding	ensembl_havana	-1.1146	5.49311	24.2947	0.000775869	0.0497741	61.5576	28.421
ENSMUSG00000033192	8	1	93581967	93645907	Lpcat2	lysophosphatidylcholine acyltransferase 2 [Source:MGI Symbol;Acc:MGI:3606214]	5	protein_coding	ensembl_havana	1.11452	5.63431	29.0918	0.000412676	0.0417003	31.3557	67.906
ENSMUSG00000055538	14	-1	25712066	25769463	Zcchc24	zinc finger, CCHC domain containing 24 [Source:MGI Symbol;Acc:MGI:1919168]	2	protein_coding	ensembl_havana	-1.11073	5.07397	31.9751	0.000293394	0.0388317	45.9787	21.2871
ENSMUSG00000051335	13	-1	43348721	43457648	Gfod1	glucose-fructose oxidoreductase domain containing 1 [Source:MGI Symbol;Acc:MGI:2145304]	2	protein_coding	ensembl_havana	-1.10779	5.30659	26.494	0.000574565	0.0461218	54.0005	25.0537
ENSMUSG00000033420	6	-1	87110835	87312803	Antxr1	anthrax toxin receptor 1 [Source:MGI Symbol;Acc:MGI:1916788]	6	protein_coding	ensembl_havana	-1.10735	5.54121	25.8298	0.000627824	0.0472781	63.5412	29.4926
ENSMUSG00000030643	7	1	92390811	92493743	Rab30	RAB30, member RAS oncogene family [Source:MGI Symbol;Acc:MGI:1923235]	5	protein_coding	ensembl_havana	1.10346	5.93339	28.8475	0.000425293	0.0419504	38.789	83.3574
ENSMUSG00000032258	9	-1	83272346	83323180	Lca5	Leber congenital amaurosis 5 (human) [Source:MGI Symbol;Acc:MGI:1923032]	9	protein_coding	ensembl_havana	1.10121	5.58346	24.0829	0.000799498	0.0497936	30.4621	65.3605
ENSMUSG00000041534	14	1	33675960	33686173	Rbp3	retinol binding protein 3, interstitial [Source:MGI Symbol;Acc:MGI:97878]	1	protein_coding	ensembl_havana	1.09082	9.0579	26.9718	0.000539644	0.0454724	340.537	725.319
ENSMUSG00000029838	6	-1	36691864	36787155	Ptn	pleiotrophin [Source:MGI Symbol;Acc:MGI:97804]	2	protein_coding	ensembl_havana	-1.08469	4.92226	26.0112	0.000612704	0.046812	41.1403	19.3969
ENSMUSG00000027187	2	-1	103284194	103315505	Cat	catalase [Source:MGI Symbol;Acc:MGI:88271]	2	protein_coding	ensembl_havana	-1.07933	6.02958	27.8316	0.000483091	0.0434677	88.6162	41.937
ENSMUSG00000097156	3	1	88113837	88137268	Gm3764	predicted gene 3764 [Source:MGI Symbol;Acc:MGI:3781938]	29	lncRNA	havana	1.06933	6.24231	34.0212	0.000233703	0.0349937	48.8418	102.488
ENSMUSG00000028391	4	-1	62366890	62389133	Wdr31	WD repeat domain 31 [Source:MGI Symbol;Acc:MGI:1918604]	9	protein_coding	ensembl_havana	1.06561	4.29411	29.4892	0.000393113	0.0417003	12.6591	26.4994
ENSMUSG00000043004	14	-1	19922627	20027695	Gng2	guanine nucleotide binding protein (G protein), gamma 2 [Source:MGI Symbol;Acc:MGI:102705]	6	protein_coding	ensembl_havana	-1.05985	6.22666	28.1639	0.000463189	0.0427733	101.16	48.5185
ENSMUSG00000097729	12	-1	80167320	80179640	2310015A10Rik	RIKEN cDNA 2310015A10 gene [Source:MGI Symbol;Acc:MGI:1916798]	16	lncRNA	havana	1.05967	4.08212	24.3231	0.000772766	0.0497741	10.9561	22.84
ENSMUSG00000042726	5	-1	121509788	121523695	Trafd1	TRAF type zinc finger domain containing 1 [Source:MGI Symbol;Acc:MGI:1923551]	9	protein_coding	ensembl_havana	1.04688	6.31069	31.2301	0.000319654	0.0402733	51.755	106.926
ENSMUSG00000096740	19	1	8861096	8869991	Lbhd1	LBH domain containing 1 [Source:MGI Symbol;Acc:MGI:5516029]	3	protein_coding	havana	1.04486	6.5254	28.3405	0.000453017	0.0427733	60.1146	124.044
ENSMUSG00000024575	18	1	61353387	61422995	Pde6a	phosphodiesterase 6A, cGMP-specific, rod, alpha [Source:MGI Symbol;Acc:MGI:97524]	2	protein_coding	ensembl_havana	1.04014	8.56187	37.9676	0.000155249	0.0326367	247.26	508.471
ENSMUSG00000032743	7	1	125307060	125473965	Katnip	katanin interacting protein [Source:MGI Symbol;Acc:MGI:2442760]	8	protein_coding	ensembl_havana	1.03866	5.73444	24.5015	0.000753614	0.0497741	34.8393	71.563
ENSMUSG00000024842	19	-1	4185422	4194032	Cabp4	calcium binding protein 4 [Source:MGI Symbol;Acc:MGI:1920910]	4	protein_coding	ensembl_havana	1.03688	5.45549	36.7399	0.000175631	0.0329638	28.733	58.9513
ENSMUSG00000037217	X	-1	20726750	20787243	Syn1	synapsin I [Source:MGI Symbol;Acc:MGI:98460]	2	protein_coding	ensembl_havana	-1.02904	4.84702	28.5798	0.000439665	0.0422644	38.5632	18.8983
ENSMUSG00000031561	8	-1	48680717	49296986	Tenm3	teneurin transmembrane protein 3 [Source:MGI Symbol;Acc:MGI:1345183]	8	protein_coding	ensembl_havana	-1.02718	5.23712	35.9826	0.00018984	0.0329638	50.5378	24.7937
ENSMUSG00000095930	13	-1	120171630	120217418	Nim1k	NIM1 serine/threonine protein kinase [Source:MGI Symbol;Acc:MGI:2442399]	2	protein_coding	ensembl_havana	1.01883	4.95603	26.8769	0.00054637	0.0458916	20.4855	41.5158
ENSMUSG00000020021	10	1	93871863	93981201	Fgd6	FYVE, RhoGEF and PH domain containing 6 [Source:MGI Symbol;Acc:MGI:1261419]	3	protein_coding	ensembl_havana	-1.01367	5.86204	29.1182	0.00041134	0.0417003	77.7326	38.4961
