# Supplementary material for: Aerobic glycolysis and lactate regulate histone H3K18Lactylation occupancy to fine-tune gene expression in developing and mature retina
Source: bioRxiv. 2025 Apr 20:2025.04.17.649437. Preprint. [Version 1] doi: 10.1101/2025.04.17.649437 (PMC12190749; doi:10.1101/2025.04.17.649437)
Supplement: Supplement 2 — Table S1. KLa peptide mass spectrometry results, related to Figure 2B Table S2-S4. FGE results from H3K18La binding in promoter, enhancer, and gene body, related to Figure S1B Table S5. FGE results from dynamic active histone mark (H3K4me3 and H3K27Ac) co-occupancy with H3K18La, related to Figure 4H Table S6. FGE results from H3K18La peaks unique to retina, related to Figure 4J Table S7. Differential binding analysis results, related to Figure 2B Table S8. FGE results from H3K18La peak quantitation correlated with RNA-seq expression, related to Figure S2F Table S9. FGE results from dynamic active histone mark (H3K4me3 and H3K27Ac) co-occupancy with H3K18La with positive correlation to RNA-seq, related to Figure 2E Table S10. RNA-seq differential expression analysis results related to Figure 3F Table S11-S19. TF motif analysis, related to Figure S4 [file media-2.zip › Table S11.xlsx]

## Sheet: P4_promoters
rank	motif_DB	motif_ID	TF_ID	motif_alt_ID	consensus	p-value	adj_p-value	E-value	tests	FASTA_max	pos	neg	PWM_min	TP	%TP	FP	%FP	TF_expression_at_P4	TF_expression_at_P10	TF_expression_at_P28
1	meme-5.5.7/motif_databases_12.24/HOCOMOCO/H12CORE_meme_format.meme	KLF7.H12CORE.0.P.B	KLF7		VDGGGCGGGG	3.60e-478	1.45e-473	2.09e-470	40220	6349	6349	420820	1.63	1687	26.57	30063	7.14	82.4573	39.2689	31.3038
2	meme-5.5.7/motif_databases_12.24/HOCOMOCO/H12CORE_meme_format.meme	KMT2A.H12CORE.0.P.B	KMT2A		CSCCGCCSCCGCCGCCGCCGCCS	7.69e-447	2.10e-443	3.02e-440	2723	6349	6349	420820	2.98	555	8.74	2122	0.5	139.211	165.494	528.823
3	meme-5.5.7/motif_databases_12.24/HOCOMOCO/H12CORE_meme_format.meme	KLF11.H12CORE.0.P.B	KLF11		GRGGGGGCGGGGCYK	3.29e-431	2.67e-427	3.85e-424	8123	6349	6349	420820	1.61	829	13.06	7050	1.68	20.2792	11.4026	5.25636
4	meme-5.5.7/motif_databases_12.24/HOCOMOCO/H12CORE_meme_format.meme	KLF12.H12CORE.0.P.C	KLF12		GGGGCGGGGCCKGGGGGG	2.17e-420	3.07e-416	4.43e-413	14137	6349	6349	420820	1.85	1031	16.24	12187	2.9	73.2916	55.1442	72.4008
5	meme-5.5.7/motif_databases_12.24/HOCOMOCO/H12CORE_meme_format.meme	VEZF1.H12CORE.0.P.C	VEZF1		GGGGGMGGGGS	1.38e-386	3.70e-382	5.33e-379	26742	6349	6349	420820	1.22	1403	22.1	25113	5.97	133.035	107.038	110.71
6	meme-5.5.7/motif_databases_12.24/HOCOMOCO/H12CORE_meme_format.meme	TFDP1.H12CORE.0.P.B	TFDP1		NGGGCGGGAAV	3.21e-372	8.79e-368	1.27e-364	27404	6349	6349	420820	1.2	1404	22.11	25953	6.17	94.9058	75.8482	58.7841
7	meme-5.5.7/motif_databases_12.24/HOCOMOCO/H12CORE_meme_format.meme	ZBT14.H12CORE.0.P.C	ZBT14		GCGSGTGCGCGCG	6.51e-369	2.76e-365	3.99e-362	4240	6349	6349	420820	1.62	531	8.36	2743	0.65	NA	NA	NA
8	meme-5.5.7/motif_databases_12.24/HOCOMOCO/H12CORE_meme_format.meme	SP2.H12CORE.0.P.D	SP2		RGGRGGCGGGGC	5.67e-362	1.90e-357	2.74e-354	33464	6349	6349	420820	1.27	1540	24.26	31560	7.5	11.6075	14.7056	24.4949
9	meme-5.5.7/motif_databases_12.24/HOCOMOCO/H12CORE_meme_format.meme	SP1.H12CORE.1.SM.B	SP1		NGKGGGCGTGGCYN	5.16e-358	2.93e-354	4.23e-351	5677	6349	6349	420820	1.55	637	10.03	4764	1.13	105.335	95.994	90.372
10	meme-5.5.7/motif_databases_12.24/HOCOMOCO/H12CORE_meme_format.meme	KLF8.H12CORE.0.P.C	KLF8		RRGGGGCGGGGCS	2.27e-353	6.42e-349	9.26e-346	28284	6349	6349	420820	4.07	1000	15.75	13803	3.28	6.73289	3.80896	1.52607
11	meme-5.5.7/motif_databases_12.24/HOCOMOCO/H12CORE_meme_format.meme	SP3.H12CORE.0.P.B	SP3		SSSGSRGGGGGCGGGGCCT	3.17e-347	1.24e-343	1.78e-340	3898	6349	6349	420820	1.86	548	8.63	3349	0.8	165.23	113.227	102.775
12	meme-5.5.7/motif_databases_12.24/HOCOMOCO/H12CORE_meme_format.meme	SP1.H12CORE.0.P.B	SP1		DGGGGGCGGGGCYD	9.22e-339	8.38e-335	1.21e-331	9095	6349	6349	420820	2.14	706	11.12	6661	1.58	105.335	95.994	90.372
13	meme-5.5.7/motif_databases_12.24/HOCOMOCO/H12CORE_meme_format.meme	KLF9.H12CORE.1.P.B	KLF9		GGRGGGGGCGGGGCSGGGGGGGG	2.32e-328	1.41e-324	2.04e-321	6100	6349	6349	420820	3.34	638	10.05	5439	1.29	35.4574	162.346	185.915
14	meme-5.5.7/motif_databases_12.24/HOCOMOCO/H12CORE_meme_format.meme	KMT2B.H12CORE.0.P.B	KMT2B		GCGGCGGC	2.43e-324	6.48e-321	9.35e-318	2664	6349	6349	420820	1.52	397	6.25	1455	0.35	104.814	106.276	125.467
15	meme-5.5.7/motif_databases_12.24/HOCOMOCO/H12CORE_meme_format.meme	SP4.H12CORE.0.P.C	SP4		RRGGGGCGGGGCCDG	1.88e-320	1.13e-315	1.62e-312	59853	6349	6349	420820	5.47	927	14.6	13026	3.1	92.2531	128.534	161.473
16	meme-5.5.7/motif_databases_12.24/HOCOMOCO/H12CORE_meme_format.meme	KLF10.H12CORE.0.P.C	KLF10		GGVGGGGGCGKGGCY	2.68e-314	7.09e-310	1.02e-306	26497	6349	6349	420820	1.46	1262	19.88	24306	5.78	77.2884	19.7769	8.26633
17	meme-5.5.7/motif_databases_12.24/HOCOMOCO/H12CORE_meme_format.meme	SP5.H12CORE.0.P.B	SP5		DGKGGGCGGRGCNG	4.65e-297	1.69e-292	2.44e-289	36401	6349	6349	420820	2.48	1267	19.96	25569	6.08	0.0131482	0.013372	NA
18	meme-5.5.7/motif_databases_12.24/HOCOMOCO/H12CORE_meme_format.meme	SP3.H12CORE.1.S.B	SP3		NGKGGGCGKGD	1.66e-283	8.12e-279	1.17e-275	48844	6349	6349	420820	1.19	1744	27.47	46038	10.94	165.23	113.227	102.775
19	meme-5.5.7/motif_databases_12.24/HOCOMOCO/H12CORE_meme_format.meme	KLF16.H12CORE.0.SM.B	KLF16		DGKGGGCGTGD	4.31e-276	8.07e-272	1.16e-268	18734	6349	6349	420820	1.28	982	15.47	16818	4	5.87368	6.31415	4.30395
20	meme-5.5.7/motif_databases_12.24/HOCOMOCO/H12CORE_meme_format.meme	KLF1.H12CORE.0.P.B	KLF1		VDGGGYGKGGCCS	1.14e-272	3.36e-268	4.85e-265	29605	6349	6349	420820	1.54	1196	18.84	24539	5.83	0.106472	0.0808972	0.119135
21	meme-5.5.7/motif_databases_12.24/HOCOMOCO/H12CORE_meme_format.meme	SP1.H12CORE.2.P.B	SP1		DGGGGGCGGGGCYDGGGGGGG	1.15e-267	1.27e-263	1.84e-260	11025	6349	6349	420820	3.06	688	10.84	8393	1.99	105.335	95.994	90.372
22	meme-5.5.7/motif_databases_12.24/HOCOMOCO/H12CORE_meme_format.meme	KLF16.H12CORE.1.P.B	KLF16		GSGGGRGGRGGCGGGGCNGGRGG	9.72e-256	3.28e-251	4.73e-248	33755	6349	6349	420820	2.43	1364	21.48	32320	7.68	5.87368	6.31415	4.30395
23	meme-5.5.7/motif_databases_12.24/HOCOMOCO/H12CORE_meme_format.meme	SP4.H12CORE.1.S.B	SP4		NRKGGGCGTGGN	4.18e-253	5.01e-249	7.22e-246	11963	6349	6349	420820	1.28	763	12.02	11064	2.63	92.2531	128.534	161.473
24	meme-5.5.7/motif_databases_12.24/HOCOMOCO/H12CORE_meme_format.meme	PATZ1.H12CORE.1.P.C	PATZ1		RGGGGMGGGG	1.8e-252	1.17e-247	1.69e-244	65235	6349	6349	420820	2.29	1634	25.74	44095	10.48	50.9072	41.2302	35.2627
25	meme-5.5.7/motif_databases_12.24/HOCOMOCO/H12CORE_meme_format.meme	KLF15.H12CORE.0.S.B	KLF15		GRRGKGGGCGTGGB	6.62e-248	1.47e-243	2.12e-240	22170	6349	6349	420820	1.47	1028	16.19	20018	4.76	1.91773	1.81175	5.70837
26	meme-5.5.7/motif_databases_12.24/HOCOMOCO/H12CORE_meme_format.meme	MAZ.H12CORE.0.P.B	MAZ		RGVGGGMGGGGGM	1.67e-215	1.57e-210	2.27e-207	94007	6349	6349	420820	1.21	2494	39.28	91359	21.71	132.54	76.1478	66.8544
27	meme-5.5.7/motif_databases_12.24/HOCOMOCO/H12CORE_meme_format.meme	KLF2.H12CORE.0.S.C	KLF2		DDGGGCGTGGB	3.35e-205	5.64e-201	8.13e-198	16810	6349	6349	420820	1.2	837	13.18	15920	3.78	0.374308	0.573609	1.24026
28	meme-5.5.7/motif_databases_12.24/HOCOMOCO/H12CORE_meme_format.meme	KLF6.H12CORE.0.P.B	KLF6		VGVDGGGCGGGGCMBGSR	2.66e-202	1.33e-197	1.92e-194	49927	6349	6349	420820	2.06	1423	22.41	39699	9.43	38.5742	25.1738	24.2384
29	meme-5.5.7/motif_databases_12.24/HOCOMOCO/H12CORE_meme_format.meme	KLF14.H12CORE.0.PSM.A	KLF14		DDRGKGGGCGTGKB	3.68e-196	2.71e-192	3.91e-189	7353	6349	6349	420820	1.51	529	8.33	6748	1.6	NA	NA	NA
30	meme-5.5.7/motif_databases_12.24/HOCOMOCO/H12CORE_meme_format.meme	PATZ1.H12CORE.0.P.B	PATZ1		RGGGGMGGGGGBSGRRGGGRRGS	6.8e-183	2.73e-178	3.94e-175	40153	6349	6349	420820	2.25	1352	21.29	38557	9.16	50.9072	41.2302	35.2627
31	meme-5.5.7/motif_databases_12.24/HOCOMOCO/H12CORE_meme_format.meme	MYCN.H12CORE.1.M.C	MYCN		NYYWCGCGYGYN	1.17e-180	2.58e-177	3.72e-174	2208	6349	6349	420820	1.26	296	4.66	1907	0.45	69.231	17.7331	4.75693
32	meme-5.5.7/motif_databases_12.24/HOCOMOCO/H12CORE_meme_format.meme	EGR4.H12CORE.0.S.B	EGR4		GTGGGCGTDD	2.59e-180	6.17e-176	8.9e-173	23806	6349	6349	420820	1.19	974	15.34	22778	5.41	NA	0.0392308	0.0353077
33	meme-5.5.7/motif_databases_12.24/HOCOMOCO/H12CORE_meme_format.meme	KLF15.H12CORE.1.P.C	KLF15		GGGGGMGGRGVRGGGGGVGG	1.35e-169	3.94e-165	5.68e-162	29150	6349	6349	420820	2.93	1042	16.41	26454	6.29	1.91773	1.81175	5.70837
34	meme-5.5.7/motif_databases_12.24/HOCOMOCO/H12CORE_meme_format.meme	KLF3.H12CORE.1.M.C	KLF3		DWGGGCKKSGBYB	1.27e-163	2.76e-159	3.98e-156	21680	6349	6349	420820	1.27	889	14	20780	4.94	42.1019	18.7876	19.8724
35	meme-5.5.7/motif_databases_12.24/HOCOMOCO/H12CORE_meme_format.meme	ZN454.H12CORE.1.SM.B	ZN454		RGCGCCGGCGCCAN	1.87e-153	2.66e-150	3.83e-147	1420	6349	6349	420820	1.36	225	3.54	1191	0.28	NA	NA	NA
36	meme-5.5.7/motif_databases_12.24/HOCOMOCO/H12CORE_meme_format.meme	KLF9.H12CORE.0.P.B	KLF9		RRGKGGGCGKGGCC	3.4e-153	6.69e-149	9.66e-146	19711	6349	6349	420820	1.56	799	12.58	18109	4.3	35.4574	162.346	185.915
37	meme-5.5.7/motif_databases_12.24/HOCOMOCO/H12CORE_meme_format.meme	MAZ.H12CORE.1.P.B	MAZ		RGRGGGMGGGGSVRGRRGRGG	3.57e-142	1.85e-137	2.66e-134	51762	6349	6349	420820	2.1	1490	23.47	50080	11.9	132.54	76.1478	66.8544
38	meme-5.5.7/motif_databases_12.24/HOCOMOCO/H12CORE_meme_format.meme	KLF4.H12CORE.0.PSM.A	KLF4		WGGGYGKGGCY	2.85e-136	9.03e-132	1.3e-128	31694	6349	6349	420820	1.8	905	14.25	23864	5.67	0.973237	0.856978	1.21153
39	meme-5.5.7/motif_databases_12.24/HOCOMOCO/H12CORE_meme_format.meme	ZN282.H12CORE.0.P.B	ZN282		GGDGYGGGAGS	1.95e-133	7.77e-129	1.12e-125	39724	6349	6349	420820	1.22	1220	19.22	38251	9.09	NA	NA	NA
40	meme-5.5.7/motif_databases_12.24/HOCOMOCO/H12CORE_meme_format.meme	ZN468.H12CORE.0.P.C	ZN468		VRGGGAGGGGGYG	3.26e-128	5.3e-124	7.65e-121	16261	6349	6349	420820	1.52	682	10.74	15578	3.7	NA	NA	NA
41	meme-5.5.7/motif_databases_12.24/HOCOMOCO/H12CORE_meme_format.meme	SP4.H12CORE.2.P.B	SP4		RGGGGGMGGRGCNDGGGGGGG	6.61e-127	3.02e-122	4.36e-119	45769	6349	6349	420820	2.39	1268	19.97	41391	9.84	92.2531	128.534	161.473
42	meme-5.5.7/motif_databases_12.24/HOCOMOCO/H12CORE_meme_format.meme	KLF13.H12CORE.0.PSM.A	KLF13		NRRGKGGGCGTGGYN	1.12e-125	3.43e-122	4.95e-119	3070	6349	6349	420820	1.58	278	4.38	2784	0.66	53.4278	15.378	27.9393
43	meme-5.5.7/motif_databases_12.24/HOCOMOCO/H12CORE_meme_format.meme	KLF12.H12CORE.1.PSM.A	KLF12		DDDGGGCGTGGYC	1.44e-124	1.29e-120	1.87e-117	8986	6349	6349	420820	1.43	472	7.43	8316	1.98	73.2916	55.1442	72.4008
44	meme-5.5.7/motif_databases_12.24/HOCOMOCO/H12CORE_meme_format.meme	KLF8.H12CORE.1.P.C	KLF8		GGGGGMGGGGCNGGGRGRGGGRG	2.08e-122	8.39e-118	1.21e-114	40371	6349	6349	420820	2.48	1205	18.98	38985	9.26	6.73289	3.80896	1.52607
45	meme-5.5.7/motif_databases_12.24/HOCOMOCO/H12CORE_meme_format.meme	ZN543.H12CORE.0.P.C	ZN543		CCYBGCCNCSBGGCCCCCTCC	7.85e-119	2.08e-114	3e-111	26449	6349	6349	420820	2.41	902	14.21	25535	6.07	NA	NA	NA
46	meme-5.5.7/motif_databases_12.24/HOCOMOCO/H12CORE_meme_format.meme	KLF13.H12CORE.1.P.C	KLF13		RGGGGGCGGGGSNGGGGGKG	5.54e-110	3.39e-105	4.89e-102	61116	6349	6349	420820	5.97	1004	15.81	31173	7.41	53.4278	15.378	27.9393
47	meme-5.5.7/motif_databases_12.24/HOCOMOCO/H12CORE_meme_format.meme	SP9.H12CORE.1.S.C	SP9		RGKGGGCGTGGB	2.41e-107	3.97e-104	5.73e-101	1650	6349	6349	420820	1.41	193	3.04	1447	0.34	2.01793	2.15606	1.28193
48	meme-5.5.7/motif_databases_12.24/HOCOMOCO/H12CORE_meme_format.meme	SP2.H12CORE.1.P.B	SP2		SVNSVVRGRGGCGGGGSBNRR	4.56e-108	4.84e-103	6.98e-100	106217	6349	6349	420820	4.44	1403	22.1	50915	12.1	11.6075	14.7056	24.4949
49	meme-5.5.7/motif_databases_12.24/HOCOMOCO/H12CORE_meme_format.meme	SP8.H12CORE.0.SM.B	SP8		DGTGGGCGTGDN	2.5e-105	4.38e-102	6.32e-99	1751	6349	6349	420820	1.31	196	3.09	1548	0.37	0.02601	0.0393283	0.0847382
50	meme-5.5.7/motif_databases_12.24/HOCOMOCO/H12CORE_meme_format.meme	ZNF2.H12CORE.0.P.B	ZNF2		CAGCGCCMCC	2.95e-98	9.74e-94	1.41e-90	32973	6349	6349	420820	1.19	983	15.48	31739	7.54	NA	NA	NA
51	meme-5.5.7/motif_databases_12.24/HOCOMOCO/H12CORE_meme_format.meme	E2F4.H12CORE.1.P.B	E2F4		SNDGGCGGGAAAN	8.46e-98	1.07e-93	1.54e-90	12626	6349	6349	420820	1.38	526	8.28	12034	2.86	29.9467	36.9363	36.6597
52	meme-5.5.7/motif_databases_12.24/HOCOMOCO/H12CORE_meme_format.meme	KLF6.H12CORE.1.SM.B	KLF6		KGKDWGGGCGTGGB	6.14e-97	6.53e-93	9.42e-90	10633	6349	6349	420820	1.37	474	7.47	10154	2.41	38.5742	25.1738	24.2384
53	meme-5.5.7/motif_databases_12.24/HOCOMOCO/H12CORE_meme_format.meme	CTCFL.H12CORE.0.P.B	CTCFL		GCCRSCAGGGGGCGCY	9.74e-97	6.7e-93	9.67e-90	6874	6349	6349	420820	1.56	368	5.8	6489	1.54	0.491167	0.490179	0.677865
54	meme-5.5.7/motif_databases_12.24/HOCOMOCO/H12CORE_meme_format.meme	E2F1.H12CORE.0.P.B	E2F1		VNKGGCGGGAARN	2.09e-93	4.02e-89	5.8e-86	19266	6349	6349	420820	1.43	661	10.41	17874	4.25	26.3987	2.25659	0.995991
55	meme-5.5.7/motif_databases_12.24/HOCOMOCO/H12CORE_meme_format.meme	ZN519.H12CORE.0.P.C	ZN519		GCCGCMGCYGCMGCCGCCCV	2.43e-90	4.53e-87	6.53e-84	1860	6349	6349	420820	2.99	181	2.85	1593	0.38	NA	NA	NA
56	meme-5.5.7/motif_databases_12.24/HOCOMOCO/H12CORE_meme_format.meme	ZN441.H12CORE.0.P.C	ZN441		GGGCGGAGYY	1.98e-86	3.79e-82	5.47e-79	19175	6349	6349	420820	7.39	249	3.92	3387	0.8	NA	NA	NA
57	meme-5.5.7/motif_databases_12.24/HOCOMOCO/H12CORE_meme_format.meme	GMEB2.H12CORE.1.P.C	GMEB2		BKGCGTSMS	2.01e-83	2.62e-79	3.78e-76	13031	6349	6349	420820	1.26	469	7.39	11024	2.62	33.6062	25.297	27.7949
58	meme-5.5.7/motif_databases_12.24/HOCOMOCO/H12CORE_meme_format.meme	HINFP.H12CORE.2.S.B	HINFP		MGCGGACGYDR	1.49e-82	4.51e-79	6.51e-76	3030	6349	6349	420820	1.21	221	3.48	2782	0.66	39.0316	44.8248	47.3724
59	meme-5.5.7/motif_databases_12.24/HOCOMOCO/H12CORE_meme_format.meme	ZN460.H12CORE.0.S.C	ZN460		DDSGGGGGGCGTK	1.2e-82	2.53e-78	3.64e-75	20984	6349	6349	420820	1.33	689	10.85	20275	4.82	NA	NA	NA
60	meme-5.5.7/motif_databases_12.24/HOCOMOCO/H12CORE_meme_format.meme	E2F3.H12CORE.0.P.B	E2F3		NKGGCGGGAAR	1e-81	3.85e-77	5.56e-74	38508	6349	6349	420820	1.26	1048	16.51	37375	8.88	25.7602	69.4752	26.8383
61	meme-5.5.7/motif_databases_12.24/HOCOMOCO/H12CORE_meme_format.meme	ZN100.H12CORE.1.P.B	ZN100		KCCAHGGCGGCGGC	6.05e-80	5.8e-76	8.38e-73	9591	6349	6349	420820	1.45	409	6.44	9027	2.15	NA	NA	NA
62	meme-5.5.7/motif_databases_12.24/HOCOMOCO/H12CORE_meme_format.meme	LRRF1.H12CORE.0.P.B	LRRF1		RRGCTCGCCN	2.21e-79	4.98e-75	7.18e-72	22570	6349	6349	420820	1.16	715	11.26	21838	5.19	NA	NA	NA
63	meme-5.5.7/motif_databases_12.24/HOCOMOCO/H12CORE_meme_format.meme	NRF1.H12CORE.0.PS.A	NRF1		NBNCTGCGCAKGCGCA	1.46e-77	3.82e-74	5.51e-71	2617	6349	6349	420820	16.7	108	1.7	526	0.12	48.7919	34.5872	30.113
64	meme-5.5.7/motif_databases_12.24/HOCOMOCO/H12CORE_meme_format.meme	KLF3.H12CORE.0.PS.A	KLF3		NNNDGGGYGKGGCHBNNN	5.15e-74	1.72e-69	2.48e-66	33371	6349	6349	420820	1.63	911	14.35	31862	7.57	42.1019	18.7876	19.8724
65	meme-5.5.7/motif_databases_12.24/HOCOMOCO/H12CORE_meme_format.meme	GMEB1.H12CORE.0.P.C	GMEB1		BTGCGTSMS	1.47e-69	2.28e-65	3.29e-62	15517	6349	6349	420820	1.62	400	6.3	9527	2.26	41.9817	28.7755	30.1701
66	meme-5.5.7/motif_databases_12.24/HOCOMOCO/H12CORE_meme_format.meme	KLF5.H12CORE.0.PM.A	KLF5		NNWGGGYGTGGCH	2.45e-69	1.14e-64	1.64e-61	46314	6349	6349	420820	1.42	1117	17.59	43105	10.24	0.473104	0.367033	0.0767233
67	meme-5.5.7/motif_databases_12.24/HOCOMOCO/H12CORE_meme_format.meme	ZFP57.H12CORE.0.P.B	ZFP57		SYGCGGCAV	1.1e-62	1.21e-59	1.75e-56	1103	6349	6349	420820	2.14	109	1.72	787	0.19	66.4592	30.8554	7.98945
68	meme-5.5.7/motif_databases_12.24/HOCOMOCO/H12CORE_meme_format.meme	ZN610.H12CORE.0.P.B	ZN610		CMGCCGCTCCCCMY	2e-62	1.68e-58	2.42e-55	8376	6349	6349	420820	1.73	329	5.18	7406	1.76	NA	NA	NA
69	meme-5.5.7/motif_databases_12.24/HOCOMOCO/H12CORE_meme_format.meme	ARNT2.H12CORE.1.P.B	ARNT2		NGBACGTGCYB	3.31e-62	6.37e-58	9.19e-55	19225	6349	6349	420820	1.85	442	6.96	11916	2.83	72.2766	30.8256	16.9108
70	meme-5.5.7/motif_databases_12.24/HOCOMOCO/H12CORE_meme_format.meme	SALL4.H12CORE.0.P.B	SALL4		BWGGGTGGGGB	1.34e-58	1.29e-53	1.86e-50	96436	6349	6349	420820	1.25	1921	30.26	90570	21.52	NA	NA	0.669156
71	meme-5.5.7/motif_databases_12.24/HOCOMOCO/H12CORE_meme_format.meme	EGR3.H12CORE.0.PSM.A	EGR3		TGCGTGGGCGKDD	2.8e-55	4.02e-51	5.8e-48	14334	6349	6349	420820	1.45	469	7.39	13851	3.29	0.381387	0.652456	1.09203
72	meme-5.5.7/motif_databases_12.24/HOCOMOCO/H12CORE_meme_format.meme	ZN704.H12CORE.0.SM.B	ZN704		BRBGCCGGCCGGYRDD	1.02e-52	9.06e-49	1.31e-45	8872	6349	6349	420820	1.48	336	5.29	8519	2.02	NA	NA	NA
73	meme-5.5.7/motif_databases_12.24/HOCOMOCO/H12CORE_meme_format.meme	ZN148.H12CORE.0.P.B	ZN148		GGGGGTGGGGGAGGGGMRG	1.88e-52	1.66e-48	2.4e-45	8824	6349	6349	420820	2.62	334	5.26	8464	2.01	NA	NA	NA
74	meme-5.5.7/motif_databases_12.24/HOCOMOCO/H12CORE_meme_format.meme	E2F6.H12CORE.0.P.B	E2F6		NDGGCGGGAAV	1e-51	2.97e-47	4.29e-44	29601	6349	6349	420820	1.4	742	11.69	27290	6.48	28.0629	22.7328	25.561
75	meme-5.5.7/motif_databases_12.24/HOCOMOCO/H12CORE_meme_format.meme	WT1.H12CORE.1.P.B	WT1		GRVKGYGKGGGAGGRRRRGGV	1.17e-49	3.92e-45	5.65e-42	33555	6349	6349	420820	3.03	782	12.32	29694	7.06	0.0884523	0.0934076	0.0675754
76	meme-5.5.7/motif_databases_12.24/HOCOMOCO/H12CORE_meme_format.meme	ZBT7A.H12CORE.0.P.B	ZBT7A		RRGGGTCBY	2.26e-49	4.06e-45	5.86e-42	17997	6349	6349	420820	1.13	531	8.36	17452	4.15	NA	NA	NA
77	meme-5.5.7/motif_databases_12.24/HOCOMOCO/H12CORE_meme_format.meme	ZN740.H12CORE.0.P.C	ZN740		GTGGGGGGGGG	2.79e-48	3.19e-44	4.61e-41	11431	6349	6349	420820	1.4	371	5.84	10425	2.48	NA	NA	NA
78	meme-5.5.7/motif_databases_12.24/HOCOMOCO/H12CORE_meme_format.meme	ZN263.H12CORE.0.PM.A	ZN263		RGGGAGGASB	9.24e-49	7.44e-44	1.07e-40	80500	6349	6349	420820	1.18	1667	26.26	78704	18.7	NA	NA	NA
79	meme-5.5.7/motif_databases_12.24/HOCOMOCO/H12CORE_meme_format.meme	SOLH2.H12CORE.0.S.C	SOLH2		NCACGTGCDHN	1.32e-47	8.88e-44	1.28e-40	6738	6349	6349	420820	1.25	272	4.28	6462	1.54	NA	NA	NA
80	meme-5.5.7/motif_databases_12.24/HOCOMOCO/H12CORE_meme_format.meme	E2F1.H12CORE.1.S.B	E2F1		NWTWTGGCGCCHAN	3.16e-46	8.05e-43	1.16e-39	2545	6349	6349	420820	1.67	152	2.39	2378	0.57	26.3987	2.25659	0.995991
81	meme-5.5.7/motif_databases_12.24/HOCOMOCO/H12CORE_meme_format.meme	KLF14.H12CORE.1.P.C	KLF14		VDGKGGGCGKGGCYGGGRGDGGG	1.75e-47	1.24e-42	1.79e-39	70821	6349	6349	420820	4.51	1143	18	49343	11.73	NA	NA	NA
82	meme-5.5.7/motif_databases_12.24/HOCOMOCO/H12CORE_meme_format.meme	E2F2.H12CORE.0.S.B	E2F2		NRWWWTGGCGCSMDHK	3.38e-45	1.95e-42	2.81e-39	576	6349	6349	420820	1.81	73	1.15	476	0.11	9.58271	1.16884	0.801791
83	meme-5.5.7/motif_databases_12.24/HOCOMOCO/H12CORE_meme_format.meme	ZN281.H12CORE.0.P.B	ZN281		GGGTGGGGGAGGGGMR	9.9e-45	6.29e-41	9.08e-38	6355	6349	6349	420820	2.04	256	4.03	6093	1.45	NA	NA	NA
84	meme-5.5.7/motif_databases_12.24/HOCOMOCO/H12CORE_meme_format.meme	E2F4.H12CORE.2.S.B	E2F4		NNWWDTGGCGCSMTWN	6.34e-42	3.65e-39	5.26e-36	575	6349	6349	420820	2.01	71	1.12	502	0.12	29.9467	36.9363	36.6597
85	meme-5.5.7/motif_databases_12.24/HOCOMOCO/H12CORE_meme_format.meme	KLF17.H12CORE.1.P.C	KLF17		DGAGGGAGGGG	1.09e-42	1.26e-37	1.82e-34	115630	6349	6349	420820	9.03	869	13.69	35695	8.48	0.044884	NA	0.0501651
86	meme-5.5.7/motif_databases_12.24/HOCOMOCO/H12CORE_meme_format.meme	GMEB2.H12CORE.0.P.C	GMEB2		BKRCGTSMSYGCGY	3.16e-41	4.24e-37	6.12e-34	13398	6349	6349	420820	1.39	398	6.27	12481	2.97	33.6062	25.297	27.7949
87	meme-5.5.7/motif_databases_12.24/HOCOMOCO/H12CORE_meme_format.meme	ZN682.H12CORE.1.P.B	ZN682		GGCYMAGCCCC	9.31e-41	2.11e-36	3.04e-33	22644	6349	6349	420820	1.46	541	8.52	19299	4.59	NA	NA	NA
88	meme-5.5.7/motif_databases_12.24/HOCOMOCO/H12CORE_meme_format.meme	WT1.H12CORE.0.P.B	WT1		GKGGGAGGRD	6.87e-40	4.4e-35	6.35e-32	64058	6349	6349	420820	4.7	762	12	30684	7.29	0.0884523	0.0934076	0.0675754
89	meme-5.5.7/motif_databases_12.24/HOCOMOCO/H12CORE_meme_format.meme	ZIC1.H12CORE.0.P.B	ZIC1		GCNCAGCRGG	2.91e-39	6.92e-35	9.99e-32	23748	6349	6349	420820	1.17	612	9.64	23097	5.49	11.5852	4.67319	3.37124
90	meme-5.5.7/motif_databases_12.24/HOCOMOCO/H12CORE_meme_format.meme	GCM2.H12CORE.0.SM.B	GCM2		HACCCGCATN	1.9e-36	2.05e-33	2.96e-30	1079	6349	6349	420820	1.3	87	1.37	987	0.23	0.0142241	0.0292634	0.0124965
91	meme-5.5.7/motif_databases_12.24/HOCOMOCO/H12CORE_meme_format.meme	ZFX.H12CORE.0.P.B	ZFX		SYAGGCCBCR	2e-37	3.07e-33	4.44e-30	15355	6349	6349	420820	1.17	438	6.9	14892	3.54	84.3473	80.7099	57.6264
92	meme-5.5.7/motif_databases_12.24/HOCOMOCO/H12CORE_meme_format.meme	KLF17.H12CORE.0.M.C	KLF17		DKWAGGGCGTGKCN	3.84e-34	4.04e-30	5.83e-27	10508	6349	6349	420820	1.7	324	5.1	10097	2.4	0.044884	NA	0.0501651
93	meme-5.5.7/motif_databases_12.24/HOCOMOCO/H12CORE_meme_format.meme	ZN444.H12CORE.0.S.C	ZN444		YCRTCCCCCTCCCCCYYN	1.08e-31	9.8e-28	1.41e-24	9108	6349	6349	420820	2.65	285	4.49	8677	2.06	NA	NA	NA
94	meme-5.5.7/motif_databases_12.24/HOCOMOCO/H12CORE_meme_format.meme	KLF11.H12CORE.1.SM.B	KLF11		DDGKGGGCGTGGCGKGGGCGKGGB	8.89e-27	1.39e-23	2.01e-20	1565	6349	6349	420820	6.99	88	1.39	1408	0.33	20.2792	11.4026	5.25636
95	meme-5.5.7/motif_databases_12.24/HOCOMOCO/H12CORE_meme_format.meme	ZN281.H12CORE.1.SM.B	ZN281		KGGGGGGGGGGGGGGAGGGDRGGKKK	1.9e-26	3.74e-22	5.4e-19	19703	6349	6349	420820	4.72	480	7.56	19007	4.52	NA	NA	NA
96	meme-5.5.7/motif_databases_12.24/HOCOMOCO/H12CORE_meme_format.meme	ZSC22.H12CORE.0.P.C	ZSC22		RGNCHGAKGGMGGAGGC	3.03e-26	1.02e-21	1.48e-18	33818	6349	6349	420820	2.18	737	11.61	32788	7.79	NA	NA	NA
97	meme-5.5.7/motif_databases_12.24/HOCOMOCO/H12CORE_meme_format.meme	TYY2.H12CORE.0.PS.A	TYY2		CAAVATGGCGGC	1.04e-25	1.67e-21	2.4e-18	15966	6349	6349	420820	1850	21	0.33	28	0.01	NA	NA	NA
98	meme-5.5.7/motif_databases_12.24/HOCOMOCO/H12CORE_meme_format.meme	ZBT14.H12CORE.1.S.B	ZBT14		RTGCGCGTGCACGYGN	6.94e-24	1.92e-21	2.76e-18	276	6349	6349	420820	2.77	37	0.58	238	0.06	NA	NA	NA
99	meme-5.5.7/motif_databases_12.24/HOCOMOCO/H12CORE_meme_format.meme	CR3L4.H12CORE.1.S.C	CR3L4		VHSACGTGGCR	4.56e-24	2.27e-20	3.27e-17	4976	6349	6349	420820	1.31	173	2.72	4754	1.13	NA	NA	NA
100	meme-5.5.7/motif_databases_12.24/HOCOMOCO/H12CORE_meme_format.meme	TYY1.H12CORE.0.PSM.A	TYY1		CAARATGGCGGC	2.09e-24	4.19e-20	6.05e-17	20069	6349	6349	420820	1360	26	0.41	78	0.02	NA	NA	NA
101	meme-5.5.7/motif_databases_12.24/HOCOMOCO/H12CORE_meme_format.meme	ZN180.H12CORE.0.P.C	ZN180		AGGGAGKGGTGGGGACTGBGGCRRR	6.07e-24	5.01e-20	7.23e-17	8245	6349	6349	420820	12.8	244	3.84	7888	1.87	NA	NA	NA
102	meme-5.5.7/motif_databases_12.24/HOCOMOCO/H12CORE_meme_format.meme	ELK4.H12CORE.0.PSM.A	ELK4		ACCGGAAGYN	9.95e-23	1.7e-18	2.46e-15	17096	6349	6349	420820	47.9	48	0.76	486	0.12	32.8361	32.3789	40.4818
103	meme-5.5.7/motif_databases_12.24/HOCOMOCO/H12CORE_meme_format.meme	ELK1.H12CORE.0.PSM.A	ELK1		NACCGGAAGTN	8.95e-22	3.65e-18	5.27e-15	4081	6349	6349	420820	27.9	47	0.74	491	0.12	48.5211	39.2763	39.5807
104	meme-5.5.7/motif_databases_12.24/HOCOMOCO/H12CORE_meme_format.meme	SP5.H12CORE.1.P.B	SP5		GRRGGRGGGGRRGGGGGAGGRGCWG	6.56e-22	2.77e-17	4e-14	42211	6349	6349	420820	9.33	697	10.98	31887	7.58	0.0131482	0.013372	NA
105	meme-5.5.7/motif_databases_12.24/HOCOMOCO/H12CORE_meme_format.meme	EGR1.H12CORE.0.PS.A	EGR1		NNTGCGTGGGCGKDNN	1.99e-20	3.89e-17	5.61e-14	1957	6349	6349	420820	2.4	86	1.35	1710	0.41	24.4015	7.10616	33.7639
106	meme-5.5.7/motif_databases_12.24/HOCOMOCO/H12CORE_meme_format.meme	ZN143.H12CORE.0.P.B	ZN143		CRVDGCMTKCTGGGARWTGTAGT	1.98e-19	1.35e-16	1.95e-13	681	6349	6349	420820	164000	12	0.19	4	0	NA	NA	NA
107	meme-5.5.7/motif_databases_12.24/HOCOMOCO/H12CORE_meme_format.meme	SALL1.H12CORE.0.P.C	SALL1		RDRKGDGGGWGGGGNV	2.23e-21	2.47e-16	3.57e-13	110609	6349	6349	420820	1.42	1920	30.24	105060	24.97	3.88033	2.28022	1.37314
108	meme-5.5.7/motif_databases_12.24/HOCOMOCO/H12CORE_meme_format.meme	ZBT17.H12CORE.0.P.B	ZBT17		VGGHGGGGGMGGGGVDSV	2.3e-21	2.79e-16	4.02e-13	120982	6349	6349	420820	27.4	452	7.12	18727	4.45	NA	NA	NA
109	meme-5.5.7/motif_databases_12.24/HOCOMOCO/H12CORE_meme_format.meme	ZIC5.H12CORE.0.P.B	ZIC5		GCVCAGCRGGGGGYC	4.28e-19	1.95e-15	2.81e-12	4555	6349	6349	420820	2.36	133	2.09	3628	0.86	12.9392	2.41848	0.944894
110	meme-5.5.7/motif_databases_12.24/HOCOMOCO/H12CORE_meme_format.meme	KAISO.H12CORE.0.P.B	KAISO		YMTCGCGAGAN	7.49e-19	5e-15	7.21e-12	6672	6349	6349	420820	246	13	0.2	9	0	NA	NA	NA
111	meme-5.5.7/motif_databases_12.24/HOCOMOCO/H12CORE_meme_format.meme	CREB3.H12CORE.0.SM.B	CREB3		DDGRTGACGTGRCN	6.57e-18	6.28e-15	9.07e-12	957	6349	6349	420820	2.08	55	0.87	852	0.2	57.2281	61.1263	41.079
112	meme-5.5.7/motif_databases_12.24/HOCOMOCO/H12CORE_meme_format.meme	E2F7.H12CORE.1.P.B	E2F7		NTGGCGGGAAAV	1.23e-18	4.03e-14	5.81e-11	32642	6349	6349	420820	1.48	674	10.62	31681	7.53	7.91487	1.90638	1.30441
113	meme-5.5.7/motif_databases_12.24/HOCOMOCO/H12CORE_meme_format.meme	HINFP.H12CORE.1.P.B	HINFP		RSCGGACC	7.39e-19	6.4e-14	9.24e-11	86585	6349	6349	420820	1.27	1310	20.63	68925	16.38	39.0316	44.8248	47.3724
114	meme-5.5.7/motif_databases_12.24/HOCOMOCO/H12CORE_meme_format.meme	HES1.H12CORE.1.S.C	HES1		NWGGCACGYGYSN	1.15e-16	1.19e-13	1.72e-10	1040	6349	6349	420820	1.47	57	0.9	977	0.23	20.8375	6.28615	8.35078
115	meme-5.5.7/motif_databases_12.24/HOCOMOCO/H12CORE_meme_format.meme	E2F8.H12CORE.1.SM.B	E2F8		WTKGCGGGAAAWN	5.97e-17	1.37e-13	1.97e-10	2289	6349	6349	420820	1.91	88	1.39	2042	0.49	18.3217	0.631187	0.247041
116	meme-5.5.7/motif_databases_12.24/HOCOMOCO/H12CORE_meme_format.meme	TFEC.H12CORE.1.SM.B	TFEC		NDRGTCACGTGAY	1.31e-15	4.74e-13	6.84e-10	362	6349	6349	420820	2.76	32	0.5	326	0.08	0.0381808	0.114937	NA
117	meme-5.5.7/motif_databases_12.24/HOCOMOCO/H12CORE_meme_format.meme	ELK3.H12CORE.0.PSM.A	ELK3		NACCGGAAGTD	8.54e-17	4.87e-13	7.02e-10	5702	6349	6349	420820	206	20	0.32	83	0.02	9.05409	6.60277	5.63604
118	meme-5.5.7/motif_databases_12.24/HOCOMOCO/H12CORE_meme_format.meme	NFYB.H12CORE.0.P.B	NFYB		YYRRCCAATCAGAR	2.54e-17	5.01e-13	7.23e-10	19715	6349	6349	420820	211	87	1.37	1974	0.47	70.3465	44.7451	37.0758
119	meme-5.5.7/motif_databases_12.24/HOCOMOCO/H12CORE_meme_format.meme	ZN449.H12CORE.0.P.B	ZN449		GGTTGGGCTB	4.44e-17	7.12e-13	1.03e-09	16049	6349	6349	420820	1.3	373	5.87	15632	3.71	NA	NA	NA
120	meme-5.5.7/motif_databases_12.24/HOCOMOCO/H12CORE_meme_format.meme	ZN692.H12CORE.0.P.C	ZN692		YGGGSCCCACC	5.89e-17	8.91e-13	1.29e-09	15115	6349	6349	420820	1.23	351	5.53	14505	3.45	NA	NA	NA
121	meme-5.5.7/motif_databases_12.24/HOCOMOCO/H12CORE_meme_format.meme	BMAL1.H12CORE.0.PSM.A	BMAL1		CACGTGMS	4.32e-17	9.28e-13	1.34e-09	21492	6349	6349	420820	95.9	47	0.74	658	0.16	NA	NA	NA
122	meme-5.5.7/motif_databases_12.24/HOCOMOCO/H12CORE_meme_format.meme	CREM.H12CORE.0.PSM.A	CREM		NRTGACGTVN	1.95e-16	1.13e-12	1.62e-09	5766	6349	6349	420820	5.86	91	1.43	2201	0.52	17.8366	12.3533	12.1421
123	meme-5.5.7/motif_databases_12.24/HOCOMOCO/H12CORE_meme_format.meme	SRBP1.H12CORE.1.S.C	SRBP1		BRTCRCGTGABS	9.96e-17	1.44e-12	2.08e-09	14492	6349	6349	420820	1.58	317	4.99	12789	3.04	NA	NA	NA
124	meme-5.5.7/motif_databases_12.24/HOCOMOCO/H12CORE_meme_format.meme	ZN263.H12CORE.1.P.B	ZN263		RGGGAGGAGGRVGRGGRGGRG	5.23e-17	1.58e-12	2.28e-09	30202	6349	6349	420820	7.4	509	8.02	23005	5.47	NA	NA	NA
125	meme-5.5.7/motif_databases_12.24/HOCOMOCO/H12CORE_meme_format.meme	ARNT2.H12CORE.2.S.C	ARNT2		NKCACGTGACNN	2.52e-15	1.88e-12	2.72e-09	747	6349	6349	420820	11.3	45	0.71	679	0.16	72.2766	30.8256	16.9108
126	meme-5.5.7/motif_databases_12.24/HOCOMOCO/H12CORE_meme_format.meme	FEV.H12CORE.0.S.B	FEV		NACCGGAAGTR	1.09e-15	6.48e-12	9.35e-09	5965	6349	6349	420820	132	22	0.35	127	0.03	NA	NA	NA
127	meme-5.5.7/motif_databases_12.24/HOCOMOCO/H12CORE_meme_format.meme	AHR.H12CORE.0.P.B	AHR		SHKTGCGTGC	1.7e-15	3.21e-11	4.64e-08	18857	6349	6349	420820	1.34	392	6.17	17071	4.06	7.0435	45.7234	59.8252
128	meme-5.5.7/motif_databases_12.24/HOCOMOCO/H12CORE_meme_format.meme	AP2A.H12CORE.0.PSM.A	AP2A		DYGCCTSAGGSSATN	8.99e-15	6.25e-11	9.02e-08	6954	6349	6349	420820	1.67	189	2.98	6764	1.61	NA	NA	NA
129	meme-5.5.7/motif_databases_12.24/HOCOMOCO/H12CORE_meme_format.meme	ZN770.H12CORE.0.P.B	ZN770		DGGAGGCYGVGG	1.52e-15	8.99e-11	1.3e-07	59105	6349	6349	420820	1.26	1101	17.34	57987	13.78	NA	NA	NA
130	meme-5.5.7/motif_databases_12.24/HOCOMOCO/H12CORE_meme_format.meme	TAF1.H12CORE.0.P.B	TAF1		SAAGATGGCGGCGGC	2.81e-15	1.2e-10	1.73e-07	42681	6349	6349	420820	1430	12	0.19	16	0	174.06	183.051	165.075
131	meme-5.5.7/motif_databases_12.24/HOCOMOCO/H12CORE_meme_format.meme	E2F8.H12CORE.0.P.C	E2F8		TGGCGGGAAAN	8.94e-15	2.42e-10	3.49e-07	27090	6349	6349	420820	1.59	513	8.08	23958	5.69	18.3217	0.631187	0.247041
132	meme-5.5.7/motif_databases_12.24/HOCOMOCO/H12CORE_meme_format.meme	CREB1.H12CORE.0.PSM.A	CREB1		NRTGACGTMAS	2.65e-13	2.65e-10	3.82e-07	1000	6349	6349	420820	23.5	37	0.58	539	0.13	181.739	153.693	124.5
133	meme-5.5.7/motif_databases_12.24/HOCOMOCO/H12CORE_meme_format.meme	KAISO.H12CORE.1.P.B	KAISO		RRRTCTCGCGAGAV	2.85e-14	2.72e-10	3.93e-07	9541	6349	6349	420820	344	11	0.17	14	0	NA	NA	NA
134	meme-5.5.7/motif_databases_12.24/HOCOMOCO/H12CORE_meme_format.meme	HEY1.H12CORE.0.S.B	HEY1		NKGCACGTGTCN	1.48e-13	2.86e-10	4.13e-07	1934	6349	6349	420820	1.54	75	1.18	1838	0.44	21.891	10.5539	10.7392
135	meme-5.5.7/motif_databases_12.24/HOCOMOCO/H12CORE_meme_format.meme	ZNF76.H12CORE.0.P.B	ZNF76		CRGGGSMTKCTGGGARDTGTAGT	8.12e-14	8.01e-10	1.16e-06	9868	6349	6349	420820	47100	11	0.17	16	0	NA	NA	NA
136	meme-5.5.7/motif_databases_12.24/HOCOMOCO/H12CORE_meme_format.meme	ZN449.H12CORE.1.S.C	ZN449		GRDGGKTGGKCGBGD	1.15e-14	8.88e-10	1.28e-06	77457	6349	6349	420820	2.08	1113	17.53	59168	14.06	NA	NA	NA
137	meme-5.5.7/motif_databases_12.24/HOCOMOCO/H12CORE_meme_format.meme	GLIS1.H12CORE.0.P.B	GLIS1		CKCYSYRGGRGGYC	5.77e-14	1.28e-09	1.84e-06	22131	6349	6349	420820	1.47	445	7.01	20438	4.86	0.0930968	0.624857	1.22899
138	meme-5.5.7/motif_databases_12.24/HOCOMOCO/H12CORE_meme_format.meme	BHE41.H12CORE.0.PSM.A	BHE41		NRGTCACGTGCN	2.64e-12	2.82e-09	4.07e-06	1069	6349	6349	420820	1.47	50	0.79	1010	0.24	NA	NA	NA
139	meme-5.5.7/motif_databases_12.24/HOCOMOCO/H12CORE_meme_format.meme	ELF2.H12CORE.0.PS.A	ELF2		AVCCGGAAGTGG	1.03e-13	2.85e-09	4.11e-06	27627	6349	6349	420820	137	50	0.79	920	0.22	114.967	70.7027	58.8164
140	meme-5.5.7/motif_databases_12.24/HOCOMOCO/H12CORE_meme_format.meme	ETV5.H12CORE.0.PS.A	ETV5		NDCCGGAWGYD	5.98e-13	1.27e-08	1.83e-05	21208	6349	6349	420820	135	20	0.32	141	0.03	41.0954	20.2044	31.063
141	meme-5.5.7/motif_databases_12.24/HOCOMOCO/H12CORE_meme_format.meme	ZBTB2.H12CORE.0.SM.B	ZBTB2		NBTYCCGGTAAH	5.59e-12	2e-08	2.89e-05	3584	6349	6349	420820	1.45	109	1.72	3457	0.82	29.2644	18.391	12.7284
142	meme-5.5.7/motif_databases_12.24/HOCOMOCO/H12CORE_meme_format.meme	ATF6A.H12CORE.0.SM.B	ATF6A		NTGATGACGTCAYNN	1.24e-10	4.01e-08	5.78e-05	323	6349	6349	420820	15.7	18	0.28	152	0.04	NA	NA	NA
143	meme-5.5.7/motif_databases_12.24/HOCOMOCO/H12CORE_meme_format.meme	NFYC.H12CORE.0.P.B	NFYC		NBYRRCCAATCAGAR	2.25e-12	4.03e-08	5.82e-05	17934	6349	6349	420820	235	77	1.21	2031	0.48	41.691	44.4391	45.6309
144	meme-5.5.7/motif_databases_12.24/HOCOMOCO/H12CORE_meme_format.meme	ZN467.H12CORE.0.P.C	ZN467		GRGGRGGRRRRGGAGGGGGAGGR	1.39e-12	5.83e-08	8.41e-05	41806	6349	6349	420820	6.89	704	11.09	35816	8.51	NA	NA	NA
145	meme-5.5.7/motif_databases_12.24/HOCOMOCO/H12CORE_meme_format.meme	KLF10.H12CORE.1.PSM.A	KLF10		DDGGGGGCGTGDSRKGGGYGTGKB	6.92e-11	6.07e-08	8.76e-05	877	6349	6349	420820	8.45	41	0.65	794	0.19	77.2884	19.7769	8.26633
146	meme-5.5.7/motif_databases_12.24/HOCOMOCO/H12CORE_meme_format.meme	MNT.H12CORE.0.PS.A	MNT		VSCACGTGG	2.99e-12	7.36e-08	0.000106	24649	6349	6349	420820	60.1	45	0.71	843	0.2	19.6495	22.2044	35.4607
147	meme-5.5.7/motif_databases_12.24/HOCOMOCO/H12CORE_meme_format.meme	ATF6B.H12CORE.0.SM.B	ATF6B		NTGRTGACGTSRCA	1.7e-10	1.77e-07	0.000255	1042	6349	6349	420820	4.75	39	0.61	751	0.18	35.3386	53.308	44.3138
148	meme-5.5.7/motif_databases_12.24/HOCOMOCO/H12CORE_meme_format.meme	E2F4.H12CORE.0.P.B	E2F4		SGCGGGAADTTYRAA	1.13e-11	1.88e-07	0.000271	16608	6349	6349	420820	1.96	346	5.45	15710	3.73	29.9467	36.9363	36.6597
149	meme-5.5.7/motif_databases_12.24/HOCOMOCO/H12CORE_meme_format.meme	GMEB1.H12CORE.1.P.C	GMEB1		BKRCGTSMSYGCGY	1.86e-11	4.05e-07	0.000584	21729	6349	6349	420820	2.07	328	5.17	14790	3.51	41.9817	28.7755	30.1701
150	meme-5.5.7/motif_databases_12.24/HOCOMOCO/H12CORE_meme_format.meme	ZN749.H12CORE.1.P.C	ZN749		ACCCCAASC	1.18e-11	5.03e-07	0.000726	42535	6349	6349	420820	1.62	676	10.65	34604	8.22	NA	NA	NA
151	meme-5.5.7/motif_databases_12.24/HOCOMOCO/H12CORE_meme_format.meme	ZN770.H12CORE.1.P.B	ZN770		GGAGGCYGRGGBRGGAGGAKSR	3.82e-11	6.22e-07	0.000897	16290	6349	6349	420820	4.42	347	5.47	15937	3.79	NA	NA	NA
152	meme-5.5.7/motif_databases_12.24/HOCOMOCO/H12CORE_meme_format.meme	CR3L4.H12CORE.0.M.C	CR3L4		GRTGACGTGGCRN	2.85e-10	1.87e-06	0.0027	6555	6349	6349	420820	8.22	77	1.21	2265	0.54	NA	NA	NA
153	meme-5.5.7/motif_databases_12.24/HOCOMOCO/H12CORE_meme_format.meme	GLIS3.H12CORE.1.S.C	GLIS3		YGYGGGGGGTMN	1.23e-10	2.23e-06	0.00322	18194	6349	6349	420820	1.3	376	5.92	17729	4.21	1.05679	0.767142	1.53736
154	meme-5.5.7/motif_databases_12.24/HOCOMOCO/H12CORE_meme_format.meme	HIF3A.H12CORE.1.P.C	HIF3A		GKACGTGC	8.22e-11	2.74e-06	0.00396	33365	6349	6349	420820	7.02	131	2.06	4668	1.11	9.38225	3.70338	12.3661
155	meme-5.5.7/motif_databases_12.24/HOCOMOCO/H12CORE_meme_format.meme	E2F3.H12CORE.1.SM.B	E2F3		WWTGGCGCCAAAAHN	1.63e-08	3.25e-06	0.00469	199	6349	6349	420820	4.74	14	0.22	120	0.03	25.7602	69.4752	26.8383
156	meme-5.5.7/motif_databases_12.24/HOCOMOCO/H12CORE_meme_format.meme	ARNT.H12CORE.0.P.B	ARNT		SKACGTGMC	2.83e-10	6.68e-06	0.00964	23631	6349	6349	420820	2.75	246	3.87	10692	2.54	59.0665	67.5661	94.3783
157	meme-5.5.7/motif_databases_12.24/HOCOMOCO/H12CORE_meme_format.meme	ZN530.H12CORE.0.P.B	ZN530		CYGSCCCTBKCCYTKCC	4.54e-10	1.04e-05	0.015	22919	6349	6349	420820	3.06	410	6.46	19866	4.72	NA	NA	NA
158	meme-5.5.7/motif_databases_12.24/HOCOMOCO/H12CORE_meme_format.meme	CR3L1.H12CORE.0.PSM.A	CR3L1		NGNHYACGTGGCAN	5.07e-09	1.86e-05	0.0268	3656	6349	6349	420820	1.61	100	1.58	3493	0.83	NA	NA	NA
159	meme-5.5.7/motif_databases_12.24/HOCOMOCO/H12CORE_meme_format.meme	ZN425.H12CORE.0.P.C	ZN425		GRGAGGGCY	3.08e-10	2.78e-05	0.0401	90099	6349	6349	420820	1.15	1516	23.88	86885	20.65	NA	NA	NA
160	meme-5.5.7/motif_databases_12.24/HOCOMOCO/H12CORE_meme_format.meme	ATF1.H12CORE.0.P.B	ATF1		RRTGACGYMA	5.6e-10	3.26e-05	0.0471	58338	6349	6349	420820	187	17	0.27	147	0.03	17.2211	18.3684	16.1022
161	meme-5.5.7/motif_databases_12.24/HOCOMOCO/H12CORE_meme_format.meme	NFYA.H12CORE.0.P.B	NFYA		NYYRRCCAATCARAR	1.24e-09	3.97e-05	0.0573	32024	6349	6349	420820	646	53	0.83	1336	0.32	18.7214	17.4139	19.0734
162	meme-5.5.7/motif_databases_12.24/HOCOMOCO/H12CORE_meme_format.meme	GMEB2.H12CORE.2.SM.B	GMEB2		NRSKTACGTAASGYN	1.36e-08	5.94e-05	0.0857	4379	6349	6349	420820	2.57	102	1.61	3663	0.87	33.6062	25.297	27.7949
163	meme-5.5.7/motif_databases_12.24/HOCOMOCO/H12CORE_meme_format.meme	ERG.H12CORE.1.SM.B	ERG		NACCGGAAGTRV	7.7e-09	6.83e-05	0.0986	8868	6349	6349	420820	958	8	0.13	21	0	1.38375	1.77602	1.43659
164	meme-5.5.7/motif_databases_12.24/HOCOMOCO/H12CORE_meme_format.meme	CR3L2.H12CORE.0.PS.A	CR3L2		NHBACGTGGYR	4.12e-09	8.21e-05	0.119	19929	6349	6349	420820	1.27	389	6.13	19051	4.53	NA	NA	NA
165	meme-5.5.7/motif_databases_12.24/HOCOMOCO/H12CORE_meme_format.meme	USF1.H12CORE.0.PSM.A	USF1		RGTCACGTGRBS	1.53e-08	0.000149	0.215	9741	6349	6349	420820	157	38	0.6	854	0.2	29.9582	27.6462	21.6425
166	meme-5.5.7/motif_databases_12.24/HOCOMOCO/H12CORE_meme_format.meme	ETV6.H12CORE.0.PS.A	ETV6		RCCGGAAGTG	4.64e-09	0.000238	0.344	51351	6349	6349	420820	166	36	0.57	743	0.18	27.0707	21.6042	24.189
167	meme-5.5.7/motif_databases_12.24/HOCOMOCO/H12CORE_meme_format.meme	HES2.H12CORE.0.S.C	HES2		NDTGGCACGTGYCN	1.83e-07	0.00027	0.39	1479	6349	6349	420820	1.7	49	0.77	1397	0.33	0.735845	0.1171	0.0318132
168	meme-5.5.7/motif_databases_12.24/HOCOMOCO/H12CORE_meme_format.meme	RFX3.H12CORE.0.PSM.A	RFX3		GTTGCCATGGVRAC	1.76e-08	0.000292	0.421	16609	6349	6349	420820	578	27	0.43	475	0.11	91.9402	84.0427	62.0738
169	meme-5.5.7/motif_databases_12.24/HOCOMOCO/H12CORE_meme_format.meme	GMEB1.H12CORE.2.SM.B	GMEB1		NKTACGTAABBNMSN	1.24e-07	0.000427	0.616	3446	6349	6349	420820	1.77	92	1.45	3352	0.8	41.9817	28.7755	30.1701
170	meme-5.5.7/motif_databases_12.24/HOCOMOCO/H12CORE_meme_format.meme	ELF4.H12CORE.0.PS.A	ELF4		ACCCGGAAGTG	2.56e-08	0.000554	0.799	21596	6349	6349	420820	89.5	45	0.71	1143	0.27	2.18872	0.810914	0.188537
171	meme-5.5.7/motif_databases_12.24/HOCOMOCO/H12CORE_meme_format.meme	ZIC5.H12CORE.2.S.C	ZIC5		NDCRCAGCGGGGGGTCN	1.39e-06	0.000705	1.02	506	6349	6349	420820	12.7	13	0.2	152	0.04	12.9392	2.41848	0.944894
172	meme-5.5.7/motif_databases_12.24/HOCOMOCO/H12CORE_meme_format.meme	TYY2.H12CORE.1.SM.B	TYY2		HCAAAATGGCGGMY	6.72e-08	0.000718	1.04	10685	6349	6349	420820	1380	13	0.2	114	0.03	NA	NA	NA
173	meme-5.5.7/motif_databases_12.24/HOCOMOCO/H12CORE_meme_format.meme	ZN141.H12CORE.0.P.C	ZN141		KGGGGGACGCYCCCMCC	2.29e-07	0.000784	1.13	3422	6349	6349	420820	3.85	64	1.01	2072	0.49	NA	NA	NA
174	meme-5.5.7/motif_databases_12.24/HOCOMOCO/H12CORE_meme_format.meme	RFX5.H12CORE.2.S.B	RFX5		NCSGTTGCYATGGYAACS	8.45e-07	0.000889	1.28	1052	6349	6349	420820	666	14	0.22	170	0.04	22.4654	30.0871	41.066
175	meme-5.5.7/motif_databases_12.24/HOCOMOCO/H12CORE_meme_format.meme	SPDEF.H12CORE.0.PSM.A	SPDEF		NWMCCGGATGYN	1.28e-07	0.000892	1.29	6986	6349	6349	420820	5.12	81	1.28	2825	0.67	0.311146	0.235503	0.235246
176	meme-5.5.7/motif_databases_12.24/HOCOMOCO/H12CORE_meme_format.meme	MLX.H12CORE.1.SM.B	MLX		NCACGTGAYCN	6.26e-08	0.000972	1.4	15520	6349	6349	420820	111	41	0.65	1021	0.24	19.5819	26.8185	20.2508
177	meme-5.5.7/motif_databases_12.24/HOCOMOCO/H12CORE_meme_format.meme	ZN423.H12CORE.0.P.C	ZN423		GGSYCCCWGGGGAG	5.44e-08	0.00129	1.87	23807	6349	6349	420820	2.17	331	5.21	16192	3.85	NA	NA	NA
178	meme-5.5.7/motif_databases_12.24/HOCOMOCO/H12CORE_meme_format.meme	HES1.H12CORE.0.S.C	HES1		NDWGGCACGTGBCWGGCACGYGB	4.47e-06	0.00142	2.06	319	6349	6349	420820	7.69	17	0.27	288	0.07	20.8375	6.28615	8.35078
179	meme-5.5.7/motif_databases_12.24/HOCOMOCO/H12CORE_meme_format.meme	ZN611.H12CORE.0.P.C	ZN611		GBGGAGMGCCYVTRMMCGSMYGS	9.64e-07	0.0033	4.76	3425	6349	6349	420820	8.54	64	1.01	2166	0.51	NA	NA	NA
180	meme-5.5.7/motif_databases_12.24/HOCOMOCO/H12CORE_meme_format.meme	MYCN.H12CORE.0.PS.A	MYCN		GCCACGTGSKS	1.91e-07	0.00421	6.08	22066	6349	6349	420820	54.6	31	0.49	681	0.16	69.231	17.7331	4.75693
181	meme-5.5.7/motif_databases_12.24/HOCOMOCO/H12CORE_meme_format.meme	RFX1.H12CORE.1.PSM.A	RFX1		SCBGTTGCCATGGHRACV	1.04e-06	0.00578	8.35	5555	6349	6349	420820	2490	15	0.24	200	0.05	15.9384	36.0777	64.1926
182	meme-5.5.7/motif_databases_12.24/HOCOMOCO/H12CORE_meme_format.meme	PKNX1.H12CORE.0.P.B	PKNX1		KYTGATTGGCWG	1.33e-07	0.00599	8.64	45325	6349	6349	420820	2060	15	0.24	168	0.04	NA	NA	NA
183	meme-5.5.7/motif_databases_12.24/HOCOMOCO/H12CORE_meme_format.meme	EGR2.H12CORE.0.PSM.A	EGR2		DTGCGTGGGCGKDN	5.26e-07	0.0062	8.94	11825	6349	6349	420820	26.8	39	0.61	1030	0.24	0.14429	0.066547	0.00472209
184	meme-5.5.7/motif_databases_12.24/HOCOMOCO/H12CORE_meme_format.meme	CTCF.H12CORE.0.P.B	CTCF		YGRCCACHAGRKGGCGCYVB	2.03e-06	0.00681	9.83	3370	6349	6349	420820	8.15	66	1.04	2313	0.55	138.757	99.9593	115.354
185	meme-5.5.7/motif_databases_12.24/HOCOMOCO/H12CORE_meme_format.meme	ZN417.H12CORE.0.P.C	ZN417		RCANKTGGCGCCCAA	1.07e-06	0.00688	9.93	6442	6349	6349	420820	4.73	87	1.37	3285	0.78	NA	NA	NA
