# Supplementary material for: Aerobic glycolysis and lactate regulate histone H3K18Lactylation occupancy to fine-tune gene expression in developing and mature retina
Source: bioRxiv. 2025 Apr 20:2025.04.17.649437. Preprint. [Version 1] doi: 10.1101/2025.04.17.649437 (PMC12190749; doi:10.1101/2025.04.17.649437)
Supplement: Supplement 2 — Table S1. KLa peptide mass spectrometry results, related to Figure 2B Table S2-S4. FGE results from H3K18La binding in promoter, enhancer, and gene body, related to Figure S1B Table S5. FGE results from dynamic active histone mark (H3K4me3 and H3K27Ac) co-occupancy with H3K18La, related to Figure 4H Table S6. FGE results from H3K18La peaks unique to retina, related to Figure 4J Table S7. Differential binding analysis results, related to Figure 2B Table S8. FGE results from H3K18La peak quantitation correlated with RNA-seq expression, related to Figure S2F Table S9. FGE results from dynamic active histone mark (H3K4me3 and H3K27Ac) co-occupancy with H3K18La with positive correlation to RNA-seq, related to Figure 2E Table S10. RNA-seq differential expression analysis results related to Figure 3F Table S11-S19. TF motif analysis, related to Figure S4 [file media-2.zip › Table S12.xlsx]

## Sheet: P4_enhancers
rank	motif_DB	motif_ID	TF_ID	motif_alt_ID	consensus	p-value	adj_p-value	E-value	tests	FASTA_max	pos	neg	PWM_min	TP	%TP	FP	%FP	TF_expression_at_P4	TF_expression_at_P10	TF_expression_at_P28
1	meme-5.5.7/motif_databases_12.24/HOCOMOCO/H12CORE_meme_format.meme	SRBP2.H12CORE.1.P.B	SRBP2		VSGTGGGGWGABG	4.07e-22	4.14e-17	5.97e-14	101566	1643	1643	550986	1.25	461	28.06	100954	18.32	NA	NA	NA
2	meme-5.5.7/motif_databases_12.24/HOCOMOCO/H12CORE_meme_format.meme	ZN425.H12CORE.0.P.C	ZN425		GRGAGGGCY	3.56e-18	3.25e-13	4.69e-10	91264	1643	1643	550986	1.15	406	24.71	90088	16.35	NA	NA	NA
3	meme-5.5.7/motif_databases_12.24/HOCOMOCO/H12CORE_meme_format.meme	SALL4.H12CORE.0.P.B	SALL4		BWGGGTGGGGB	2.96e-17	3.03e-12	4.37e-09	102112	1643	1643	550986	1.39	419	25.5	94993	17.24	NA	NA	0.669156
4	meme-5.5.7/motif_databases_12.24/HOCOMOCO/H12CORE_meme_format.meme	HAND2.H12CORE.1.P.B	HAND2		SRGGYCTGGHHTBY	3.66e-16	2.5e-11	3.6e-08	68181	1643	1643	550986	1.38	309	18.81	65404	11.87	NA	NA	NA
5	meme-5.5.7/motif_databases_12.24/HOCOMOCO/H12CORE_meme_format.meme	SALL1.H12CORE.0.P.C	SALL1		RDRKGDGGGWGGGGNV	5.29e-16	5.11e-11	7.37e-08	96592	1643	1643	550986	1.44	417	25.38	96112	17.44	3.88033	2.28022	1.37314
6	meme-5.5.7/motif_databases_12.24/HOCOMOCO/H12CORE_meme_format.meme	MAZ.H12CORE.0.P.B	MAZ		RGVGGGMGGGGGM	2.28e-15	2.19e-10	3.16e-07	96202	1643	1643	550986	1.3	412	25.08	95552	17.34	132.54	76.1478	66.8544
7	meme-5.5.7/motif_databases_12.24/HOCOMOCO/H12CORE_meme_format.meme	ZBT17.H12CORE.0.P.B	ZBT17		VGGHGGGGGMGGGGVDSV	7.01e-15	5.99e-10	8.64e-07	85402	1643	1643	550986	1.91	350	21.3	78429	14.23	NA	NA	NA
8	meme-5.5.7/motif_databases_12.24/HOCOMOCO/H12CORE_meme_format.meme	PATZ1.H12CORE.1.P.C	PATZ1		RGGGGMGGGG	1.07e-14	8.45e-10	1.22e-06	78784	1643	1643	550986	1.26	346	21.06	77540	14.07	50.9072	41.2302	35.2627
9	meme-5.5.7/motif_databases_12.24/HOCOMOCO/H12CORE_meme_format.meme	SP2.H12CORE.1.P.B	SP2		SVNSVVRGRGGCGGGGSBNRR	2.8e-14	1.89e-09	2.72e-06	67423	1643	1643	550986	1.83	295	17.95	63789	11.58	11.6075	14.7056	24.4949
10	meme-5.5.7/motif_databases_12.24/HOCOMOCO/H12CORE_meme_format.meme	SMAD4.H12CORE.0.P.B	SMAD4		TGTCTGSV	2.98e-14	2.72e-09	3.93e-06	91239	1643	1643	550986	1.17	379	23.07	87588	15.9	80.2706	52.6397	48.9101
11	meme-5.5.7/motif_databases_12.24/HOCOMOCO/H12CORE_meme_format.meme	SP4.H12CORE.0.P.C	SP4		RRGGGGCGGGGCCDG	7.89e-14	4.1e-09	5.92e-06	51986	1643	1643	550986	1.52	245	14.91	50674	9.2	92.2531	128.534	161.473
12	meme-5.5.7/motif_databases_12.24/HOCOMOCO/H12CORE_meme_format.meme	KLF1.H12CORE.0.P.B	KLF1		VDGGGYGKGGCCS	1.7e-13	5.98e-09	8.62e-06	35131	1643	1643	550986	1.56	173	10.53	32209	5.85	0.106472	0.0808972	0.119135
13	meme-5.5.7/motif_databases_12.24/HOCOMOCO/H12CORE_meme_format.meme	PTF1A.H12CORE.1.PS.A	PTF1A		RSCAGCTGTB	2.87e-13	1.31e-08	1.9e-05	45850	1643	1643	550986	9.24	106	6.45	16289	2.96	1.43223	NA	NA
14	meme-5.5.7/motif_databases_12.24/HOCOMOCO/H12CORE_meme_format.meme	KLF10.H12CORE.0.P.C	KLF10		GGVGGGGGCGKGGCY	6.05e-13	1.76e-08	2.54e-05	29123	1643	1643	550986	1.72	158	9.62	28933	5.25	77.2884	19.7769	8.26633
15	meme-5.5.7/motif_databases_12.24/HOCOMOCO/H12CORE_meme_format.meme	KLF8.H12CORE.0.P.C	KLF8		RRGGGGCGGGGCS	8.48e-13	2.88e-08	4.15e-05	33926	1643	1643	550986	1.74	166	10.1	31073	5.64	6.73289	3.80896	1.52607
16	meme-5.5.7/motif_databases_12.24/HOCOMOCO/H12CORE_meme_format.meme	PRDM5.H12CORE.1.P.B	PRDM5		GYYCTCCAGB	3.27e-13	3.6e-08	5.19e-05	109842	1643	1643	550986	1.7	373	22.7	87366	15.86	7.15514	7.30209	9.85934
17	meme-5.5.7/motif_databases_12.24/HOCOMOCO/H12CORE_meme_format.meme	SP5.H12CORE.0.P.B	SP5		DGKGGGCGGRGCNG	8.98e-13	3.62e-08	5.22e-05	40256	1643	1643	550986	2.31	174	10.59	33128	6.01	0.0131482	0.013372	NA
18	meme-5.5.7/motif_databases_12.24/HOCOMOCO/H12CORE_meme_format.meme	KLF7.H12CORE.0.P.B	KLF7		VDGGGCGGGG	9.42e-13	4.93e-08	7.11e-05	52319	1643	1643	550986	1.82	206	12.54	41458	7.52	82.4573	39.2689	31.3038
19	meme-5.5.7/motif_databases_12.24/HOCOMOCO/H12CORE_meme_format.meme	ZN711.H12CORE.0.P.C	ZN711		BYSCAGGCCHBKC	1.19e-12	6.22e-08	8.98e-05	52176	1643	1643	550986	4.23	135	8.22	23520	4.27	NA	NA	NA
20	meme-5.5.7/motif_databases_12.24/HOCOMOCO/H12CORE_meme_format.meme	KLF17.H12CORE.1.P.C	KLF17		DGAGGGAGGGG	6.23e-13	7.02e-08	0.000101	112533	1643	1643	550986	1.29	452	27.51	111101	20.16	0.044884	NA	0.0501651
21	meme-5.5.7/motif_databases_12.24/HOCOMOCO/H12CORE_meme_format.meme	ZN554.H12CORE.1.P.C	ZN554		DGCWGAGYCA	9.18e-13	9.78e-08	0.000141	106445	1643	1643	550986	1.22	421	25.62	102144	18.54	NA	NA	NA
22	meme-5.5.7/motif_databases_12.24/HOCOMOCO/H12CORE_meme_format.meme	GLIS1.H12CORE.1.P.B	GLIS1		CCCTGGGRGGB	2.78e-12	1.33e-07	0.000192	48014	1643	1643	550986	1.37	218	13.27	45164	8.2	0.0930968	0.624857	1.22899
23	meme-5.5.7/motif_databases_12.24/HOCOMOCO/H12CORE_meme_format.meme	GLIS3.H12CORE.0.P.C	GLIS3		YCCTGGGRGGSCN	4.7e-12	1.61e-07	0.000232	34301	1643	1643	550986	1.38	174	10.59	33821	6.14	1.05679	0.767142	1.53736
24	meme-5.5.7/motif_databases_12.24/HOCOMOCO/H12CORE_meme_format.meme	ZN770.H12CORE.0.P.B	ZN770		DGGAGGCYGVGG	3.79e-12	2.29e-07	0.000331	60537	1643	1643	550986	1.31	270	16.43	59549	10.81	NA	NA	NA
25	meme-5.5.7/motif_databases_12.24/HOCOMOCO/H12CORE_meme_format.meme	NGN2.H12CORE.0.P.B	NGN2		NRRCAGATGGB	8.01e-12	2.73e-07	0.000395	34120	1643	1643	550986	3.16	131	7.97	23213	4.21	NA	NA	NA
26	meme-5.5.7/motif_databases_12.24/HOCOMOCO/H12CORE_meme_format.meme	SP2.H12CORE.0.P.D	SP2		RGGRGGCGGGGC	7.29e-12	2.92e-07	0.000422	40081	1643	1643	550986	1.45	194	11.81	39240	7.12	11.6075	14.7056	24.4949
27	meme-5.5.7/motif_databases_12.24/HOCOMOCO/H12CORE_meme_format.meme	NFIC.H12CORE.1.PSM.A	NFIC		NWGCCARR	2.24e-12	2.97e-07	0.000429	132727	1643	1643	550986	1.38	452	27.51	112042	20.33	35.9619	69.0253	89.2025
28	meme-5.5.7/motif_databases_12.24/HOCOMOCO/H12CORE_meme_format.meme	NFIA.H12CORE.0.P.B	NFIA		CYTGGCAG	7.21e-12	5.35e-07	0.000772	74261	1643	1643	550986	1.13	318	19.35	73495	13.34	23.9145	26.2164	24.2933
29	meme-5.5.7/motif_databases_12.24/HOCOMOCO/H12CORE_meme_format.meme	KLF5.H12CORE.0.PM.A	KLF5		NNWGGGYGTGGCH	1.24e-11	5.84e-07	0.000842	47188	1643	1643	550986	6.6	114	6.94	19263	3.5	0.473104	0.367033	0.0767233
30	meme-5.5.7/motif_databases_12.24/HOCOMOCO/H12CORE_meme_format.meme	KLF9.H12CORE.0.P.B	KLF9		RRGKGGGCGKGGCC	2.68e-11	6.4e-07	0.000924	23856	1643	1643	550986	2.33	117	7.12	20238	3.67	35.4574	162.346	185.915
31	meme-5.5.7/motif_databases_12.24/HOCOMOCO/H12CORE_meme_format.meme	KLF6.H12CORE.0.P.B	KLF6		VGVDGGGCGGGGCMBGSR	1.48e-11	6.52e-07	0.000941	43939	1643	1643	550986	1.76	209	12.72	43580	7.91	38.5742	25.1738	24.2384
32	meme-5.5.7/motif_databases_12.24/HOCOMOCO/H12CORE_meme_format.meme	HAND1.H12CORE.1.P.B	HAND1		RGGYCTGGHTT	1.53e-11	1.25e-06	0.00181	81949	1643	1643	550986	1.21	344	20.94	81490	14.79	NA	NA	NA
33	meme-5.5.7/motif_databases_12.24/HOCOMOCO/H12CORE_meme_format.meme	HINFP.H12CORE.1.P.B	HINFP		RSCGGACC	1.97e-11	1.31e-06	0.00189	66255	1643	1643	550986	1.08	289	17.59	65864	11.95	39.0316	44.8248	47.3724
34	meme-5.5.7/motif_databases_12.24/HOCOMOCO/H12CORE_meme_format.meme	ZN263.H12CORE.0.PM.A	ZN263		RGGGAGGASB	1.63e-11	1.36e-06	0.00196	83323	1643	1643	550986	1.29	336	20.45	79210	14.38	NA	NA	NA
35	meme-5.5.7/motif_databases_12.24/HOCOMOCO/H12CORE_meme_format.meme	KLF3.H12CORE.1.M.C	KLF3		DWGGGCKKSGBYB	1.01e-10	2.68e-06	0.00386	26556	1643	1643	550986	1.25	140	8.52	26412	4.79	42.1019	18.7876	19.8724
36	meme-5.5.7/motif_databases_12.24/HOCOMOCO/H12CORE_meme_format.meme	NDF1.H12CORE.0.P.B	NDF1		KRRCAGATGGY	1.38e-10	3.04e-06	0.00439	22123	1643	1643	550986	7.05	79	4.81	11910	2.16	NA	NA	NA
37	meme-5.5.7/motif_databases_12.24/HOCOMOCO/H12CORE_meme_format.meme	NDF2.H12CORE.0.P.B	NDF2		RRCAGATGGCV	1.43e-10	5.77e-06	0.00833	40434	1643	1643	550986	4.74	122	7.43	22050	4	NA	NA	NA
38	meme-5.5.7/motif_databases_12.24/HOCOMOCO/H12CORE_meme_format.meme	ASCL1.H12CORE.0.PSM.A	ASCL1		NVCAGCTGCYN	1.39e-10	6.24e-06	0.00901	44973	1643	1643	550986	1.7	180	10.96	36937	6.7	42.0298	3.4677	1.20021
39	meme-5.5.7/motif_databases_12.24/HOCOMOCO/H12CORE_meme_format.meme	TWST2.H12CORE.1.P.B	TWST2		DCCAGMTGTK	2.23e-10	7.99e-06	0.0115	35855	1643	1643	550986	2.55	137	8.34	25976	4.71	NA	NA	NA
40	meme-5.5.7/motif_databases_12.24/HOCOMOCO/H12CORE_meme_format.meme	KLF4.H12CORE.0.PSM.A	KLF4		WGGGYGKGGCY	2.27e-10	8.25e-06	0.0119	36313	1643	1643	550986	1.34	172	10.47	35055	6.36	0.973237	0.856978	1.21153
41	meme-5.5.7/motif_databases_12.24/HOCOMOCO/H12CORE_meme_format.meme	KLF11.H12CORE.0.P.B	KLF11		GRGGGGGCGGGGCYK	9.66e-10	1.06e-05	0.0153	11005	1643	1643	550986	2.12	69	4.2	10210	1.85	20.2792	11.4026	5.25636
42	meme-5.5.7/motif_databases_12.24/HOCOMOCO/H12CORE_meme_format.meme	HTF4.H12CORE.0.PSM.A	HTF4		RGCAGSTGB	2.9e-10	1.6e-05	0.0231	55239	1643	1643	550986	5.22	118	7.18	21327	3.87	NA	NA	NA
43	meme-5.5.7/motif_databases_12.24/HOCOMOCO/H12CORE_meme_format.meme	ATOH1.H12CORE.0.P.B	ATOH1		RRCAGMTGGB	6.47e-10	1.81e-05	0.0261	27997	1643	1643	550986	2.08	120	7.3	22127	4.02	0.0287091	0.0140926	NA
44	meme-5.5.7/motif_databases_12.24/HOCOMOCO/H12CORE_meme_format.meme	KLF13.H12CORE.1.P.C	KLF13		RGGGGGCGGGGSNGGGGGKG	4.91e-10	2.24e-05	0.0323	45554	1643	1643	550986	3.49	188	11.44	39714	7.21	53.4278	15.378	27.9393
45	meme-5.5.7/motif_databases_12.24/HOCOMOCO/H12CORE_meme_format.meme	ATOH8.H12CORE.0.P.C	ATOH8		DRRRCAGCTGS	5.45e-10	3.4e-05	0.0491	62387	1643	1643	550986	1.43	251	15.28	57181	10.38	1.95863	1.02765	0.499379
46	meme-5.5.7/motif_databases_12.24/HOCOMOCO/H12CORE_meme_format.meme	HIC2.H12CORE.0.P.B	HIC2		SMTKCCWG	2.04e-10	3.4e-05	0.0491	166440	1643	1643	550986	1.15	596	36.28	160246	29.08	14.3565	10.0976	12.642
47	meme-5.5.7/motif_databases_12.24/HOCOMOCO/H12CORE_meme_format.meme	KLF2.H12CORE.0.S.C	KLF2		DDGGGCGTGGB	1.84e-09	4.07e-05	0.0587	22154	1643	1643	550986	1.78	104	6.33	18568	3.37	0.374308	0.573609	1.24026
48	meme-5.5.7/motif_databases_12.24/HOCOMOCO/H12CORE_meme_format.meme	KLF3.H12CORE.0.PS.A	KLF3		NNNDGGGYGKGGCHBNNN	1.71e-09	5.44e-05	0.0785	31820	1643	1643	550986	1.54	153	9.31	31009	5.63	42.1019	18.7876	19.8724
49	meme-5.5.7/motif_databases_12.24/HOCOMOCO/H12CORE_meme_format.meme	ZN341.H12CORE.1.P.B	ZN341		GRGGVVRGNGGVKGGAASAGC	1.75e-09	6.63e-05	0.0956	37890	1643	1643	550986	9.8	102	6.21	18063	3.28	NA	NA	NA
50	meme-5.5.7/motif_databases_12.24/HOCOMOCO/H12CORE_meme_format.meme	ZN682.H12CORE.1.P.B	ZN682		GGCYMAGCCCC	3.02e-09	8.2e-05	0.118	27190	1643	1643	550986	1.32	134	8.16	26318	4.78	NA	NA	NA
51	meme-5.5.7/motif_databases_12.24/HOCOMOCO/H12CORE_meme_format.meme	NFIB.H12CORE.1.PS.A	NFIB		GTGCCARRH	1.17e-09	8.47e-05	0.122	72493	1643	1643	550986	1.32	286	17.41	67670	12.28	89.6618	51.9551	26.3374
52	meme-5.5.7/motif_databases_12.24/HOCOMOCO/H12CORE_meme_format.meme	TFE2.H12CORE.0.PS.A	TFE2		VVCACCTGCN	3.85e-09	0.000106	0.153	27539	1643	1643	550986	1.24	137	8.34	27204	4.94	NA	NA	NA
53	meme-5.5.7/motif_databases_12.24/HOCOMOCO/H12CORE_meme_format.meme	TBX4.H12CORE.0.PS.A	TBX4		RAGSTGTKR	1.22e-09	0.000111	0.159	90752	1643	1643	550986	1.31	341	20.75	83756	15.2	0.0145892	0.166163	0.076503
54	meme-5.5.7/motif_databases_12.24/HOCOMOCO/H12CORE_meme_format.meme	MYOD1.H12CORE.1.PSM.A	MYOD1		SCAGCTGTYV	3.05e-09	0.000135	0.194	44199	1643	1643	550986	2.05	149	9.07	30232	5.49	NA	0.0274896	NA
55	meme-5.5.7/motif_databases_12.24/HOCOMOCO/H12CORE_meme_format.meme	ZNF2.H12CORE.0.P.B	ZNF2		CAGCGCCMCC	3.68e-09	0.000161	0.233	43810	1643	1643	550986	3.48	105	6.39	19071	3.46	NA	NA	NA
56	meme-5.5.7/motif_databases_12.24/HOCOMOCO/H12CORE_meme_format.meme	TF2L1.H12CORE.1.P.B	TF2L1		RAACCAGYY	2.41e-09	0.000163	0.236	67878	1643	1643	550986	2.27	199	12.11	43577	7.91	NA	NA	NA
57	meme-5.5.7/motif_databases_12.24/HOCOMOCO/H12CORE_meme_format.meme	BHA15.H12CORE.0.P.B	BHA15		VVARCAGCTGGM	8.5e-09	0.000167	0.242	19718	1643	1643	550986	1.49	102	6.21	18646	3.38	NA	NA	NA
58	meme-5.5.7/motif_databases_12.24/HOCOMOCO/H12CORE_meme_format.meme	TCF21.H12CORE.0.PS.A	TCF21		RVAACAGCTGGR	5.75e-09	0.000178	0.257	30997	1643	1643	550986	1.34	150	9.13	30803	5.59	0.0799255	0.0675125	0.0869839
59	meme-5.5.7/motif_databases_12.24/HOCOMOCO/H12CORE_meme_format.meme	KLF15.H12CORE.0.S.B	KLF15		GRRGKGGGCGTGGB	7.6e-09	0.000194	0.28	25545	1643	1643	550986	3.14	103	6.27	18851	3.42	1.91773	1.81175	5.70837
60	meme-5.5.7/motif_databases_12.24/HOCOMOCO/H12CORE_meme_format.meme	ZN574.H12CORE.0.P.B	ZN574		GCCKCTCTRGSMN	3.64e-09	0.000209	0.301	57297	1643	1643	550986	4.61	115	7	21557	3.91	NA	NA	NA
61	meme-5.5.7/motif_databases_12.24/HOCOMOCO/H12CORE_meme_format.meme	SP3.H12CORE.1.S.B	SP3		NGKGGGCGKGD	4.64e-09	0.000253	0.365	54441	1643	1643	550986	1.19	235	14.3	54023	9.8	165.23	113.227	102.775
62	meme-5.5.7/motif_databases_12.24/HOCOMOCO/H12CORE_meme_format.meme	ZN543.H12CORE.0.P.C	ZN543		CCYBGCCNCSBGGCCCCCTCC	1.21e-08	0.000265	0.382	21928	1643	1643	550986	3.53	114	6.94	21796	3.96	NA	NA	NA
63	meme-5.5.7/motif_databases_12.24/HOCOMOCO/H12CORE_meme_format.meme	ZN563.H12CORE.1.P.C	ZN563		SMCWGGCAGCASMRS	3.59e-09	0.000268	0.387	74676	1643	1643	550986	1.63	284	17.29	67882	12.32	NA	NA	NA
64	meme-5.5.7/motif_databases_12.24/HOCOMOCO/H12CORE_meme_format.meme	MESP1.H12CORE.0.S.C	MESP1		DGCAGGTGBDN	3.1e-09	0.000323	0.466	103993	1643	1643	550986	1.17	397	24.16	101237	18.37	0.0782974	0.561458	0.0227169
65	meme-5.5.7/motif_databases_12.24/HOCOMOCO/H12CORE_meme_format.meme	ASCL2.H12CORE.0.PSM.A	ASCL2		VCAGCTGCY	1.12e-08	0.000328	0.474	29392	1643	1643	550986	2.28	108	6.57	20249	3.68	0.0255801	0.0531502	0.0623206
66	meme-5.5.7/motif_databases_12.24/HOCOMOCO/H12CORE_meme_format.meme	KLF16.H12CORE.0.SM.B	KLF16		DGKGGGCGTGD	1.54e-08	0.000356	0.514	23067	1643	1643	550986	1.66	104	6.33	19376	3.52	5.87368	6.31415	4.30395
67	meme-5.5.7/motif_databases_12.24/HOCOMOCO/H12CORE_meme_format.meme	MAD4.H12CORE.0.P.C	MAD4		CRCGTGGH	6.01e-09	0.000459	0.662	76379	1643	1643	550986	1.11	306	18.62	74674	13.55	NA	NA	NA
68	meme-5.5.7/motif_databases_12.24/HOCOMOCO/H12CORE_meme_format.meme	ZN684.H12CORE.1.M.C	ZN684		MCMNYCCWCCCCTYN	6.44e-09	0.000482	0.695	74786	1643	1643	550986	1.6	294	17.89	71216	12.93	NA	NA	NA
69	meme-5.5.7/motif_databases_12.24/HOCOMOCO/H12CORE_meme_format.meme	PRD13.H12CORE.0.P.B	PRD13		GCCACCWGCYV	1.49e-08	0.000497	0.717	33437	1643	1643	550986	1.26	157	9.56	33152	6.02	NA	NA	NA
70	meme-5.5.7/motif_databases_12.24/HOCOMOCO/H12CORE_meme_format.meme	KLF16.H12CORE.1.P.B	KLF16		GSGGGRGGRGGCGGGGCNGGRGG	1.99e-08	0.000534	0.77	26837	1643	1643	550986	5.03	132	8.03	26662	4.84	5.87368	6.31415	4.30395
71	meme-5.5.7/motif_databases_12.24/HOCOMOCO/H12CORE_meme_format.meme	SP4.H12CORE.1.S.B	SP4		NRKGGGCGTGGN	5.94e-08	0.000762	1.1	12837	1643	1643	550986	1.82	64	3.9	10217	1.85	92.2531	128.534	161.473
72	meme-5.5.7/motif_databases_12.24/HOCOMOCO/H12CORE_meme_format.meme	ZFX.H12CORE.0.P.B	ZFX		SYAGGCCBCR	3.93e-08	0.000793	1.14	20194	1643	1643	550986	11.2	54	3.29	7872	1.43	84.3473	80.7099	57.6264
73	meme-5.5.7/motif_databases_12.24/HOCOMOCO/H12CORE_meme_format.meme	WT1.H12CORE.0.P.B	WT1		GKGGGAGGRD	1.23e-08	0.00091	1.31	74041	1643	1643	550986	1.28	295	17.95	71995	13.07	0.0884523	0.0934076	0.0675754
74	meme-5.5.7/motif_databases_12.24/HOCOMOCO/H12CORE_meme_format.meme	RARB.H12CORE.1.P.B	RARB		SARAGGTCARRG	8.62e-09	0.000914	1.32	106055	1643	1643	550986	3.76	202	12.29	45155	8.2	10.3976	7.0083	6.98705
75	meme-5.5.7/motif_databases_12.24/HOCOMOCO/H12CORE_meme_format.meme	EGR3.H12CORE.0.PSM.A	EGR3		TGCGTGGGCGKDD	5.8e-08	0.00102	1.47	17527	1643	1643	550986	1.5	93	5.66	17154	3.11	0.381387	0.652456	1.09203
76	meme-5.5.7/motif_databases_12.24/HOCOMOCO/H12CORE_meme_format.meme	LYL1.H12CORE.0.P.C	LYL1		NMCWKCTGBTTBY	6.72e-09	0.00113	1.63	168415	1643	1643	550986	1.79	477	29.03	126395	22.94	0.115198	0.0867884	0.212454
77	meme-5.5.7/motif_databases_12.24/HOCOMOCO/H12CORE_meme_format.meme	ZN341.H12CORE.0.P.B	ZN341		DGGAASAGCC	2.35e-08	0.00124	1.8	52903	1643	1643	550986	1.42	211	12.84	48298	8.77	NA	NA	NA
78	meme-5.5.7/motif_databases_12.24/HOCOMOCO/H12CORE_meme_format.meme	VEZF1.H12CORE.1.P.B	VEZF1		RGGRRGRGGGAGGGGVRGGRRRR	1.87e-08	0.00125	1.8	66760	1643	1643	550986	4.36	261	15.89	62411	11.33	133.035	107.038	110.71
79	meme-5.5.7/motif_databases_12.24/HOCOMOCO/H12CORE_meme_format.meme	ZBT43.H12CORE.0.S.C	ZBT43		NGTGCCAYGN	1.43e-08	0.00141	2.03	98454	1643	1643	550986	1.13	382	23.25	98026	17.79	NA	NA	NA
80	meme-5.5.7/motif_databases_12.24/HOCOMOCO/H12CORE_meme_format.meme	ZIC5.H12CORE.0.P.B	ZIC5		GCVCAGCRGGGGGYC	2.9e-07	0.0015	2.16	5173	1643	1643	550986	2.02	38	2.31	4954	0.9	12.9392	2.41848	0.944894
81	meme-5.5.7/motif_databases_12.24/HOCOMOCO/H12CORE_meme_format.meme	VEZF1.H12CORE.0.P.C	VEZF1		GGGGGMGGGGS	4.16e-08	0.0015	2.16	36071	1643	1643	550986	3.43	127	7.73	25703	4.66	133.035	107.038	110.71
82	meme-5.5.7/motif_databases_12.24/HOCOMOCO/H12CORE_meme_format.meme	NFIX.H12CORE.0.SM.B	NFIX		BTTGGCANYGTGCCAAN	2.96e-07	0.00162	2.34	5475	1643	1643	550986	2.3	40	2.43	5369	0.97	26.7182	23.8311	37.2338
83	meme-5.5.7/motif_databases_12.24/HOCOMOCO/H12CORE_meme_format.meme	LRRF1.H12CORE.0.P.B	LRRF1		RRGCTCGCCN	7.25e-08	0.00163	2.35	22458	1643	1643	550986	1.4	100	6.09	18997	3.45	NA	NA	NA
84	meme-5.5.7/motif_databases_12.24/HOCOMOCO/H12CORE_meme_format.meme	OLIG2.H12CORE.1.P.B	OLIG2		CCAGCTGYT	3.43e-08	0.00171	2.46	49845	1643	1643	550986	2.62	154	9.37	32787	5.95	5.59716	0.193421	NA
85	meme-5.5.7/motif_databases_12.24/HOCOMOCO/H12CORE_meme_format.meme	GLIS1.H12CORE.0.P.B	GLIS1		CKCYSYRGGRGGYC	7.42e-08	0.00185	2.68	25012	1643	1643	550986	1.77	109	6.63	21299	3.87	0.0930968	0.624857	1.22899
86	meme-5.5.7/motif_databases_12.24/HOCOMOCO/H12CORE_meme_format.meme	HINFP.H12CORE.0.P.B	HINFP		SCGGACCBRRGWGRRRACWG	3.47e-07	0.00192	2.77	5528	1643	1643	550986	5	34	2.07	4188	0.76	39.0316	44.8248	47.3724
87	meme-5.5.7/motif_databases_12.24/HOCOMOCO/H12CORE_meme_format.meme	ZN320.H12CORE.1.P.B	ZN320		MGGGGGCCWRT	4.1e-08	0.00208	3	50810	1643	1643	550986	5.67	84	5.11	14816	2.69	NA	NA	NA
88	meme-5.5.7/motif_databases_12.24/HOCOMOCO/H12CORE_meme_format.meme	ZN468.H12CORE.0.P.C	ZN468		VRGGGAGGGGGYG	1.22e-07	0.00254	3.66	20800	1643	1643	550986	3.14	89	5.42	16450	2.99	NA	NA	NA
89	meme-5.5.7/motif_databases_12.24/HOCOMOCO/H12CORE_meme_format.meme	ZN449.H12CORE.1.S.C	ZN449		GRDGGKTGGKCGBGD	4.22e-08	0.00266	3.84	63026	1643	1643	550986	2.04	218	13.27	50661	9.19	NA	NA	NA
90	meme-5.5.7/motif_databases_12.24/HOCOMOCO/H12CORE_meme_format.meme	KLF14.H12CORE.1.P.C	KLF14		VDGKGGGCGKGGCYGGGRGDGGG	8.16e-08	0.00369	5.33	45343	1643	1643	550986	3.82	187	11.38	42359	7.69	NA	NA	NA
91	meme-5.5.7/motif_databases_12.24/HOCOMOCO/H12CORE_meme_format.meme	ZN530.H12CORE.0.P.B	ZN530		CYGSCCCTBKCCYTKCC	1.68e-07	0.00396	5.71	23633	1643	1643	550986	2.45	113	6.88	22704	4.12	NA	NA	NA
92	meme-5.5.7/motif_databases_12.24/HOCOMOCO/H12CORE_meme_format.meme	ZN423.H12CORE.0.P.C	ZN423		GGSYCCCWGGGGAG	1.78e-07	0.00427	6.17	24125	1643	1643	550986	2.13	100	6.09	19376	3.52	NA	NA	NA
93	meme-5.5.7/motif_databases_12.24/HOCOMOCO/H12CORE_meme_format.meme	SP1.H12CORE.0.P.B	SP1		DGGGGGCGGGGCYD	4.41e-07	0.00484	6.98	11000	1643	1643	550986	1.74	64	3.9	10838	1.97	105.335	95.994	90.372
94	meme-5.5.7/motif_databases_12.24/HOCOMOCO/H12CORE_meme_format.meme	ZIC2.H12CORE.0.P.B	ZIC2		KCHCAGCAGGDRGCM	2.27e-07	0.00515	7.43	22739	1643	1643	550986	1.61	112	6.82	22586	4.1	15.6656	2.83025	1.314
95	meme-5.5.7/motif_databases_12.24/HOCOMOCO/H12CORE_meme_format.meme	SMAD3.H12CORE.2.P.C	SMAD3		VAGGTGNCAGACAG	6.03e-08	0.00516	7.45	85774	1643	1643	550986	1.57	323	19.66	81553	14.8	20.4677	25.1931	27.3173
96	meme-5.5.7/motif_databases_12.24/HOCOMOCO/H12CORE_meme_format.meme	EGR4.H12CORE.0.S.B	EGR4		GTGGGCGTDD	2.23e-07	0.0056	8.08	25198	1643	1643	550986	1.22	119	7.24	24413	4.43	NA	0.0392308	0.0353077
97	meme-5.5.7/motif_databases_12.24/HOCOMOCO/H12CORE_meme_format.meme	OLIG2.H12CORE.0.P.B	OLIG2		CCAKCTGBTBNCMRGCTGB	2.06e-07	0.00663	9.57	32225	1643	1643	550986	4.65	99	6.03	19186	3.48	5.59716	0.193421	NA
