# Supplementary material for: Aerobic glycolysis and lactate regulate histone H3K18Lactylation occupancy to fine-tune gene expression in developing and mature retina
Source: bioRxiv. 2025 Apr 20:2025.04.17.649437. Preprint. [Version 1] doi: 10.1101/2025.04.17.649437 (PMC12190749; doi:10.1101/2025.04.17.649437)
Supplement: Supplement 2 — Table S1. KLa peptide mass spectrometry results, related to Figure 2B Table S2-S4. FGE results from H3K18La binding in promoter, enhancer, and gene body, related to Figure S1B Table S5. FGE results from dynamic active histone mark (H3K4me3 and H3K27Ac) co-occupancy with H3K18La, related to Figure 4H Table S6. FGE results from H3K18La peaks unique to retina, related to Figure 4J Table S7. Differential binding analysis results, related to Figure 2B Table S8. FGE results from H3K18La peak quantitation correlated with RNA-seq expression, related to Figure S2F Table S9. FGE results from dynamic active histone mark (H3K4me3 and H3K27Ac) co-occupancy with H3K18La with positive correlation to RNA-seq, related to Figure 2E Table S10. RNA-seq differential expression analysis results related to Figure 3F Table S11-S19. TF motif analysis, related to Figure S4 [file media-2.zip › Table S13.xlsx]

## Sheet: P4_gene_bodies
rank	motif_DB	motif_ID	TF_ID	motif_alt_ID	consensus	p-value	adj_p-value	E-value	tests	FASTA_max	pos	neg	PWM_min	TP	%TP	FP	%FP	TF_expression_at_P4	TF_expression_at_P10	TF_expression_at_P28
1	meme-5.5.7/motif_databases_12.24/HOCOMOCO/H12CORE_meme_format.meme	SRBP2.H12CORE.1.P.B	SRBP2		VSGTGGGGWGABG	1.33e-388	1.73e-383	2.49e-380	129824	32599	32599	773334	1.25	8159	25.03	121664	15.73	NA	NA	NA
2	meme-5.5.7/motif_databases_12.24/HOCOMOCO/H12CORE_meme_format.meme	ZN425.H12CORE.0.P.C	ZN425		GRGAGGGCY	1.98e-348	2.34e-343	3.38e-340	118122	32599	32599	773334	1.18	7270	22.3	107548	13.91	NA	NA	NA
3	meme-5.5.7/motif_databases_12.24/HOCOMOCO/H12CORE_meme_format.meme	SALL4.H12CORE.0.P.B	SALL4		BWGGGTGGGGB	2.29e-345	2.98e-340	4.30e-337	129822	32599	32599	773334	1.2	7982	24.49	121817	15.75	NA	NA	0.669156
4	meme-5.5.7/motif_databases_12.24/HOCOMOCO/H12CORE_meme_format.meme	MAZ.H12CORE.0.P.B	MAZ		RGVGGGMGGGGGM	1.63e-331	1.99e-326	2.87e-323	122351	32599	32599	773334	1.3	7549	23.16	114445	14.8	132.54	76.1478	66.8544
5	meme-5.5.7/motif_databases_12.24/HOCOMOCO/H12CORE_meme_format.meme	SALL1.H12CORE.0.P.C	SALL1		RDRKGDGGGWGGGGNV	0	1.34e-303	1.93e-300	121490	32599	32599	773334	1.44	7427	22.78	114044	14.75	3.88033	2.28022	1.37314
6	meme-5.5.7/motif_databases_12.24/HOCOMOCO/H12CORE_meme_format.meme	SP2.H12CORE.1.P.B	SP2		SVNSVVRGRGGCGGGGSBNRR	4.4e-302	3.73e-297	5.39e-294	84952	32599	32599	773334	1.67	5591	17.15	79061	10.22	11.6075	14.7056	24.4949
7	meme-5.5.7/motif_databases_12.24/HOCOMOCO/H12CORE_meme_format.meme	ZN263.H12CORE.0.PM.A	ZN263		RGGGAGGASB	2.96e-294	3.19e-289	4.61e-286	107795	32599	32599	773334	1.19	6704	20.57	101074	13.07	NA	NA	NA
8	meme-5.5.7/motif_databases_12.24/HOCOMOCO/H12CORE_meme_format.meme	HAND2.H12CORE.1.P.B	HAND2		SRGGYCTGGHHTBY	8.5e-289	7.6e-284	1.1e-280	89340	32599	32599	773334	1.29	5773	17.71	83547	10.8	NA	NA	NA
9	meme-5.5.7/motif_databases_12.24/HOCOMOCO/H12CORE_meme_format.meme	SMAD4.H12CORE.0.P.B	SMAD4		TGTCTGSV	4.37e-285	5.33e-280	7.69e-277	122051	32599	32599	773334	1.11	7351	22.55	114698	14.83	80.2706	52.6397	48.9101
10	meme-5.5.7/motif_databases_12.24/HOCOMOCO/H12CORE_meme_format.meme	HAND1.H12CORE.1.P.B	HAND1		RGGYCTGGHTT	1.22e-267	1.32e-262	1.91e-259	108635	32599	32599	773334	1.24	6550	20.09	100423	12.99	NA	NA	NA
11	meme-5.5.7/motif_databases_12.24/HOCOMOCO/H12CORE_meme_format.meme	TBX4.H12CORE.0.PS.A	TBX4		RAGSTGTKR	5.09e-263	6.26e-258	9.03e-255	122877	32599	32599	773334	1.13	7277	22.32	115334	14.91	0.0145892	0.166163	0.076503
12	meme-5.5.7/motif_databases_12.24/HOCOMOCO/H12CORE_meme_format.meme	SP4.H12CORE.0.P.C	SP4		RRGGGGCGGGGCCDG	1.23e-259	7.98e-255	1.15e-251	64899	32599	32599	773334	1.48	4421	13.56	60476	7.82	92.2531	128.534	161.473
13	meme-5.5.7/motif_databases_12.24/HOCOMOCO/H12CORE_meme_format.meme	KLF7.H12CORE.0.P.B	KLF7		VDGGGCGGGG	6.11e-259	3.96e-254	5.71e-251	64839	32599	32599	773334	1.18	4414	13.54	60398	7.81	82.4573	39.2689	31.3038
14	meme-5.5.7/motif_databases_12.24/HOCOMOCO/H12CORE_meme_format.meme	ZNF2.H12CORE.0.P.B	ZNF2		CAGCGCCMCC	1.41e-252	8.02e-248	1.16e-244	56710	32599	32599	773334	1.26	3933	12.06	52107	6.74	NA	NA	NA
15	meme-5.5.7/motif_databases_12.24/HOCOMOCO/H12CORE_meme_format.meme	PRDM5.H12CORE.1.P.B	PRDM5		GYYCTCCAGB	1.19e-250	1.73e-245	2.49e-242	145439	32599	32599	773334	1.16	8274	25.38	136936	17.71	7.15514	7.30209	9.85934
16	meme-5.5.7/motif_databases_12.24/HOCOMOCO/H12CORE_meme_format.meme	ZN554.H12CORE.1.P.C	ZN554		DGCWGAGYCA	1.22e-246	1.76e-241	2.54e-238	143823	32599	32599	773334	1.17	8122	24.91	134237	17.36	NA	NA	NA
17	meme-5.5.7/motif_databases_12.24/HOCOMOCO/H12CORE_meme_format.meme	ZN563.H12CORE.1.P.C	ZN563		SMCWGGCAGCASMRS	1.36e-245	1.36e-240	1.96e-237	100451	32599	32599	773334	1.44	6135	18.82	94284	12.19	NA	NA	NA
18	meme-5.5.7/motif_databases_12.24/HOCOMOCO/H12CORE_meme_format.meme	HIC2.H12CORE.0.P.B	HIC2		SMTKCCWG	9.21e-238	2.08e-232	3e-229	225255	32599	32599	773334	1.08	11777	36.13	213207	27.57	14.3565	10.0976	12.642
19	meme-5.5.7/motif_databases_12.24/HOCOMOCO/H12CORE_meme_format.meme	ZBT17.H12CORE.0.P.B	ZBT17		VGGHGGGGGMGGGGVDSV	7.52e-237	8.19e-232	1.18e-228	108971	32599	32599	773334	1.63	6501	19.94	102367	13.24	NA	NA	NA
20	meme-5.5.7/motif_databases_12.24/HOCOMOCO/H12CORE_meme_format.meme	KLF1.H12CORE.0.P.B	KLF1		VDGGGYGKGGCCS	3.05e-230	1.31e-225	1.89e-222	43000	32599	32599	773334	1.33	3157	9.68	39818	5.15	0.106472	0.0808972	0.119135
21	meme-5.5.7/motif_databases_12.24/HOCOMOCO/H12CORE_meme_format.meme	KLF17.H12CORE.1.P.C	KLF17		DGAGGGAGGGG	1.22e-228	1.77e-223	2.55e-220	145551	32599	32599	773334	1.27	8176	25.08	137360	17.76	0.044884	NA	0.0501651
22	meme-5.5.7/motif_databases_12.24/HOCOMOCO/H12CORE_meme_format.meme	PATZ1.H12CORE.1.P.C	PATZ1		RGGGGMGGGG	3.05e-225	3.02e-220	4.36e-217	98978	32599	32599	773334	1.23	5970	18.31	92956	12.02	50.9072	41.2302	35.2627
23	meme-5.5.7/motif_databases_12.24/HOCOMOCO/H12CORE_meme_format.meme	ZN682.H12CORE.1.P.B	ZN682		GGCYMAGCCCC	2.37e-224	8.17e-220	1.18e-216	34511	32599	32599	773334	1.26	2671	8.19	31833	4.12	NA	NA	NA
24	meme-5.5.7/motif_databases_12.24/HOCOMOCO/H12CORE_meme_format.meme	KLF6.H12CORE.0.P.B	KLF6		VGVDGGGCGGGGCMBGSR	3.24e-224	1.75e-219	2.53e-216	54038	32599	32599	773334	1.77	3715	11.4	50146	6.48	38.5742	25.1738	24.2384
25	meme-5.5.7/motif_databases_12.24/HOCOMOCO/H12CORE_meme_format.meme	ZN711.H12CORE.0.P.C	ZN711		BYSCAGGCCHBKC	4.72e-223	3.18e-218	4.59e-215	67330	32599	32599	773334	1.34	4268	13.09	60403	7.81	NA	NA	NA
26	meme-5.5.7/motif_databases_12.24/HOCOMOCO/H12CORE_meme_format.meme	ZIC1.H12CORE.0.P.B	ZIC1		GCNCAGCRGG	1.46e-221	5.32e-217	7.67e-214	36371	32599	32599	773334	1.25	2718	8.34	32786	4.24	11.5852	4.67319	3.37124
27	meme-5.5.7/motif_databases_12.24/HOCOMOCO/H12CORE_meme_format.meme	GLIS1.H12CORE.1.P.B	GLIS1		CCCTGGGRGGB	4.42e-201	2.71e-196	3.92e-193	61400	32599	32599	773334	1.26	3994	12.25	57037	7.38	0.0930968	0.624857	1.22899
28	meme-5.5.7/motif_databases_12.24/HOCOMOCO/H12CORE_meme_format.meme	MESP1.H12CORE.0.S.C	MESP1		DGCAGGTGBDN	2.26e-200	3.13e-195	4.51e-192	138405	32599	32599	773334	1.15	7641	23.44	129549	16.75	0.0782974	0.561458	0.0227169
29	meme-5.5.7/motif_databases_12.24/HOCOMOCO/H12CORE_meme_format.meme	KLF5.H12CORE.0.PM.A	KLF5		NNWGGGYGTGGCH	3.06e-199	1.8e-194	2.6e-191	58955	32599	32599	773334	1.31	3855	11.83	54593	7.06	0.473104	0.367033	0.0767233
30	meme-5.5.7/motif_databases_12.24/HOCOMOCO/H12CORE_meme_format.meme	NFIA.H12CORE.0.P.B	NFIA		CYTGGCAG	1.38e-197	1.38e-192	1.99e-189	100428	32599	32599	773334	1.14	5866	17.99	93654	12.11	23.9145	26.2164	24.2933
31	meme-5.5.7/motif_databases_12.24/HOCOMOCO/H12CORE_meme_format.meme	KLF4.H12CORE.0.PSM.A	KLF4		WGGGYGKGGCY	7.62e-180	3.44e-175	4.96e-172	45131	32599	32599	773334	1.26	3090	9.48	42026	5.43	0.973237	0.856978	1.21153
32	meme-5.5.7/motif_databases_12.24/HOCOMOCO/H12CORE_meme_format.meme	ZN684.H12CORE.1.M.C	ZN684		MCMNYCCWCCCCTYN	1.94e-178	1.85e-173	2.66e-170	95394	32599	32599	773334	1.46	5550	17.03	89351	11.55	NA	NA	NA
33	meme-5.5.7/motif_databases_12.24/HOCOMOCO/H12CORE_meme_format.meme	GLIS1.H12CORE.0.P.B	GLIS1		CKCYSYRGGRGGYC	1.05e-175	3.32e-171	4.8e-168	31638	32599	32599	773334	1.39	2353	7.22	29272	3.79	0.0930968	0.624857	1.22899
34	meme-5.5.7/motif_databases_12.24/HOCOMOCO/H12CORE_meme_format.meme	ZN423.H12CORE.0.P.C	ZN423		GGSYCCCWGGGGAG	2.13e-175	6.54e-171	9.44e-168	30745	32599	32599	773334	1.54	2297	7.05	28330	3.66	NA	NA	NA
35	meme-5.5.7/motif_databases_12.24/HOCOMOCO/H12CORE_meme_format.meme	HTF4.H12CORE.0.PSM.A	HTF4		RGCAGSTGB	4.91e-174	3.62e-169	5.22e-166	73745	32599	32599	773334	1.15	4507	13.83	69205	8.95	NA	NA	NA
36	meme-5.5.7/motif_databases_12.24/HOCOMOCO/H12CORE_meme_format.meme	PRDM5.H12CORE.0.P.B	PRDM5		WCCYKGNYCTCCWBB	9.53e-173	8.94e-168	1.29e-164	93800	32599	32599	773334	1.46	5457	16.74	88101	11.39	7.15514	7.30209	9.85934
37	meme-5.5.7/motif_databases_12.24/HOCOMOCO/H12CORE_meme_format.meme	ZN770.H12CORE.0.P.B	ZN770		DGGAGGCYGVGG	9.75e-169	7.61e-164	1.1e-160	77971	32599	32599	773334	1.28	4689	14.38	73281	9.48	NA	NA	NA
38	meme-5.5.7/motif_databases_12.24/HOCOMOCO/H12CORE_meme_format.meme	ZFX.H12CORE.0.P.B	ZFX		SYAGGCCBCR	3.73e-167	9.55e-163	1.38e-159	25568	32599	32599	773334	1.19	1978	6.07	23415	3.03	84.3473	80.7099	57.6264
39	meme-5.5.7/motif_databases_12.24/HOCOMOCO/H12CORE_meme_format.meme	GLIS3.H12CORE.0.P.C	GLIS3		YCCTGGGRGGSCN	3.63e-165	1.6e-160	2.31e-157	44101	32599	32599	773334	1.36	2980	9.14	41121	5.32	1.05679	0.767142	1.53736
40	meme-5.5.7/motif_databases_12.24/HOCOMOCO/H12CORE_meme_format.meme	ATOH8.H12CORE.0.P.C	ATOH8		DRRRCAGCTGS	1.57e-164	1.34e-159	1.93e-156	85064	32599	32599	773334	1.24	4998	15.33	79820	10.32	1.95863	1.02765	0.499379
41	meme-5.5.7/motif_databases_12.24/HOCOMOCO/H12CORE_meme_format.meme	SP3.H12CORE.1.S.B	SP3		NGKGGGCGKGD	7.87e-164	5.41e-159	7.81e-156	68802	32599	32599	773334	1.19	4211	12.92	64438	8.33	165.23	113.227	102.775
42	meme-5.5.7/motif_databases_12.24/HOCOMOCO/H12CORE_meme_format.meme	HIC1.H12CORE.0.PSM.A	HIC1		NRTGCCMHCN	1.13e-162	1.08e-157	1.56e-154	95689	32599	32599	773334	1.12	5504	16.88	90160	11.66	0.115189	0.145024	0.396158
43	meme-5.5.7/motif_databases_12.24/HOCOMOCO/H12CORE_meme_format.meme	KLF10.H12CORE.0.P.C	KLF10		GGVGGGGGCGKGGCY	2.08e-161	7.34e-157	1.06e-153	35253	32599	32599	773334	1.76	2478	7.6	32374	4.19	77.2884	19.7769	8.26633
44	meme-5.5.7/motif_databases_12.24/HOCOMOCO/H12CORE_meme_format.meme	NFIB.H12CORE.1.PS.A	NFIB		GTGCCARRH	2.28e-161	2.24e-156	3.23e-153	98124	32599	32599	773334	1.27	5392	16.54	88049	11.39	89.6618	51.9551	26.3374
45	meme-5.5.7/motif_databases_12.24/HOCOMOCO/H12CORE_meme_format.meme	KLF8.H12CORE.0.P.C	KLF8		RRGGGGCGGGGCS	5.81e-160	2.4e-155	3.46e-152	41325	32599	32599	773334	1.45	2810	8.62	38421	4.97	6.73289	3.80896	1.52607
46	meme-5.5.7/motif_databases_12.24/HOCOMOCO/H12CORE_meme_format.meme	ZBT43.H12CORE.0.S.C	ZBT43		NGTGCCAYGN	4.84e-158	6.47e-153	9.34e-150	133753	32599	32599	773334	1.13	7225	22.16	126199	16.32	NA	NA	NA
47	meme-5.5.7/motif_databases_12.24/HOCOMOCO/H12CORE_meme_format.meme	ZN282.H12CORE.0.P.B	ZN282		GGDGYGGGAGS	9.5e-157	5.85e-152	8.44e-149	61544	32599	32599	773334	1.3	3795	11.64	57088	7.38	NA	NA	NA
48	meme-5.5.7/motif_databases_12.24/HOCOMOCO/H12CORE_meme_format.meme	SP5.H12CORE.0.P.B	SP5		DGKGGGCGGRGCNG	5.02e-156	2.52e-151	3.63e-148	50072	32599	32599	773334	1.48	3248	9.96	46798	6.05	0.0131482	0.013372	NA
49	meme-5.5.7/motif_databases_12.24/HOCOMOCO/H12CORE_meme_format.meme	ZN543.H12CORE.0.P.C	ZN543		CCYBGCCNCSBGGCCCCCTCC	2.2e-153	5.91e-149	8.53e-146	26825	32599	32599	773334	3.54	2013	6.18	24808	3.21	NA	NA	NA
50	meme-5.5.7/motif_databases_12.24/HOCOMOCO/H12CORE_meme_format.meme	KLF3.H12CORE.1.M.C	KLF3		DWGGGCKKSGBYB	5.12e-153	1.7e-148	2.45e-145	33114	32599	32599	773334	1.28	2336	7.17	30437	3.94	42.1019	18.7876	19.8724
51	meme-5.5.7/motif_databases_12.24/HOCOMOCO/H12CORE_meme_format.meme	NFIC.H12CORE.1.PSM.A	NFIC		NWGCCARR	1.59e-153	2.9e-148	4.18e-145	182227	32599	32599	773334	1.09	9329	28.62	171823	22.22	35.9619	69.0253	89.2025
52	meme-5.5.7/motif_databases_12.24/HOCOMOCO/H12CORE_meme_format.meme	KLF14.H12CORE.1.P.C	KLF14		VDGKGGGCGKGGCYGGGRGDGGG	1.18e-151	6.64e-147	9.59e-144	56454	32599	32599	773334	3.27	3546	10.88	52798	6.83	NA	NA	NA
53	meme-5.5.7/motif_databases_12.24/HOCOMOCO/H12CORE_meme_format.meme	PATZ1.H12CORE.0.P.B	PATZ1		RGGGGMGGGGGBSGRRGGGRRGS	3.02e-151	1.14e-146	1.64e-143	37569	32599	32599	773334	3.86	2584	7.93	34981	4.52	50.9072	41.2302	35.2627
54	meme-5.5.7/motif_databases_12.24/HOCOMOCO/H12CORE_meme_format.meme	WT1.H12CORE.0.P.B	WT1		GKGGGAGGRD	2.26e-148	2.14e-143	3.09e-140	95009	32599	32599	773334	1.21	5395	16.55	89606	11.59	0.0884523	0.0934076	0.0675754
55	meme-5.5.7/motif_databases_12.24/HOCOMOCO/H12CORE_meme_format.meme	SP2.H12CORE.0.P.D	SP2		RGGRGGCGGGGC	2.49e-147	1.23e-142	1.78e-139	49438	32599	32599	773334	1.41	3173	9.73	46130	5.97	11.6075	14.7056	24.4949
56	meme-5.5.7/motif_databases_12.24/HOCOMOCO/H12CORE_meme_format.meme	VEZF1.H12CORE.0.P.C	VEZF1		GGGGGMGGGGS	2.2e-145	9.71e-141	1.4e-137	44045	32599	32599	773334	1.34	2895	8.88	41113	5.32	133.035	107.038	110.71
57	meme-5.5.7/motif_databases_12.24/HOCOMOCO/H12CORE_meme_format.meme	SMAD3.H12CORE.2.P.C	SMAD3		VAGGTGNCAGACAG	3.87e-145	4.43e-140	6.4e-137	114715	32599	32599	773334	1.45	6288	19.29	108345	14.01	20.4677	25.1931	27.3173
58	meme-5.5.7/motif_databases_12.24/HOCOMOCO/H12CORE_meme_format.meme	KLF13.H12CORE.1.P.C	KLF13		RGGGGGCGGGGSNGGGGGKG	9.24e-145	5.2e-140	7.51e-137	56305	32599	32599	773334	2.62	3461	10.62	51806	6.7	53.4278	15.378	27.9393
59	meme-5.5.7/motif_databases_12.24/HOCOMOCO/H12CORE_meme_format.meme	ESR2.H12CORE.1.P.B	ESR2		AGGTCAS	1.62e-144	9.74e-140	1.41e-136	60281	32599	32599	773334	1.11	3690	11.32	56219	7.27	0.319967	0.358343	0.16871
60	meme-5.5.7/motif_databases_12.24/HOCOMOCO/H12CORE_meme_format.meme	ZN341.H12CORE.0.P.B	ZN341		DGGAASAGCC	1.5e-144	1.08e-139	1.56e-136	71877	32599	32599	773334	1.22	4268	13.09	67480	8.73	NA	NA	NA
61	meme-5.5.7/motif_databases_12.24/HOCOMOCO/H12CORE_meme_format.meme	KLF3.H12CORE.0.PS.A	KLF3		NNNDGGGYGKGGCHBNNN	2.87e-143	1.12e-138	1.62e-135	39083	32599	32599	773334	1.52	2600	7.98	35867	4.64	42.1019	18.7876	19.8724
62	meme-5.5.7/motif_databases_12.24/HOCOMOCO/H12CORE_meme_format.meme	ZIC3.H12CORE.0.P.B	ZIC3		KCHCAGCAGGDRGCM	2.88e-142	7.48e-138	1.08e-134	25951	32599	32599	773334	1.58	1923	5.9	23949	3.1	5.17234	2.95049	1.99427
63	meme-5.5.7/motif_databases_12.24/HOCOMOCO/H12CORE_meme_format.meme	MAD4.H12CORE.0.P.C	MAD4		CRCGTGGH	2.66e-141	2.74e-136	3.95e-133	102945	32599	32599	773334	1.09	5725	17.56	97210	12.57	NA	NA	NA
64	meme-5.5.7/motif_databases_12.24/HOCOMOCO/H12CORE_meme_format.meme	ZN749.H12CORE.1.P.C	ZN749		ACCCCAASC	9.87e-141	6.56e-136	9.47e-133	66501	32599	32599	773334	1.2	3993	12.25	62477	8.08	NA	NA	NA
65	meme-5.5.7/motif_databases_12.24/HOCOMOCO/H12CORE_meme_format.meme	HINFP.H12CORE.1.P.B	HINFP		RSCGGACC	1.3e-136	1.13e-131	1.64e-128	87505	32599	32599	773334	1.08	4977	15.27	82528	10.67	39.0316	44.8248	47.3724
66	meme-5.5.7/motif_databases_12.24/HOCOMOCO/H12CORE_meme_format.meme	LYL1.H12CORE.0.P.C	LYL1		NMCWKCTGBTTBY	7.19e-134	1.68e-128	2.43e-125	234070	32599	32599	773334	1.18	11478	35.21	222578	28.78	0.115198	0.0867884	0.212454
67	meme-5.5.7/motif_databases_12.24/HOCOMOCO/H12CORE_meme_format.meme	ZIC2.H12CORE.0.P.B	ZIC2		KCHCAGCAGGDRGCM	5.83e-133	1.72e-128	2.48e-125	29496	32599	32599	773334	1.7	2035	6.24	26498	3.43	15.6656	2.83025	1.314
68	meme-5.5.7/motif_databases_12.24/HOCOMOCO/H12CORE_meme_format.meme	RARB.H12CORE.1.P.B	RARB		SARAGGTCARRG	1.54e-133	2.24e-128	3.23e-125	145335	32599	32599	773334	1.24	7602	23.32	137669	17.8	10.3976	7.0083	6.98705
69	meme-5.5.7/motif_databases_12.24/HOCOMOCO/H12CORE_meme_format.meme	TBX5.H12CORE.0.PS.A	TBX5		RAGGTGTBR	2.31e-132	3.49e-127	5.03e-124	150745	32599	32599	773334	1.12	7838	24.04	142902	18.48	1.76983	1.55999	1.9282
70	meme-5.5.7/motif_databases_12.24/HOCOMOCO/H12CORE_meme_format.meme	PRD13.H12CORE.0.P.B	PRD13		GCCACCWGCYV	5.41e-129	2.37e-124	3.42e-121	43803	32599	32599	773334	1.26	2807	8.61	40849	5.28	NA	NA	NA
71	meme-5.5.7/motif_databases_12.24/HOCOMOCO/H12CORE_meme_format.meme	ZN341.H12CORE.1.P.B	ZN341		GRGGVVRGNGGVKGGAASAGC	1.68e-128	8.14e-124	1.18e-120	48579	32599	32599	773334	2.54	3044	9.34	45361	5.87	NA	NA	NA
72	meme-5.5.7/motif_databases_12.24/HOCOMOCO/H12CORE_meme_format.meme	MAZ.H12CORE.1.P.B	MAZ		RGRGGGMGGGGSVRGRRGRGG	2.33e-127	1.32e-122	1.9e-119	56488	32599	32599	773334	2.81	3437	10.54	53005	6.85	132.54	76.1478	66.8544
73	meme-5.5.7/motif_databases_12.24/HOCOMOCO/H12CORE_meme_format.meme	NDF2.H12CORE.0.P.B	NDF2		RRCAGATGGCV	4.27e-127	2.33e-122	3.37e-119	54625	32599	32599	773334	1.29	3321	10.19	50791	6.57	NA	NA	NA
74	meme-5.5.7/motif_databases_12.24/HOCOMOCO/H12CORE_meme_format.meme	ZN320.H12CORE.1.P.B	ZN320		MGGGGGCCWRT	3.57e-127	2.38e-122	3.43e-119	66584	32599	32599	773334	1.25	3917	12.02	62407	8.07	NA	NA	NA
75	meme-5.5.7/motif_databases_12.24/HOCOMOCO/H12CORE_meme_format.meme	LRRF1.H12CORE.0.P.B	LRRF1		RRGCTCGCCN	7e-126	2.06e-121	2.98e-118	29485	32599	32599	773334	1.16	2057	6.31	27379	3.54	NA	NA	NA
76	meme-5.5.7/motif_databases_12.24/HOCOMOCO/H12CORE_meme_format.meme	ZN692.H12CORE.0.P.C	ZN692		YGGGSCCCACC	7.94e-125	1.93e-120	2.78e-117	24259	32599	32599	773334	1.31	1764	5.41	22311	2.89	NA	NA	NA
77	meme-5.5.7/motif_databases_12.24/HOCOMOCO/H12CORE_meme_format.meme	TFDP1.H12CORE.0.P.B	TFDP1		NGGGCGGGAAV	1.28e-124	5.5e-120	7.94e-117	42950	32599	32599	773334	1.23	2717	8.33	39543	5.11	94.9058	75.8482	58.7841
78	meme-5.5.7/motif_databases_12.24/HOCOMOCO/H12CORE_meme_format.meme	ZN449.H12CORE.1.S.C	ZN449		GRDGGKTGGKCGBGD	1.9e-123	1.53e-118	2.21e-115	80440	32599	32599	773334	1.38	4568	14.01	75834	9.81	NA	NA	NA
79	meme-5.5.7/motif_databases_12.24/HOCOMOCO/H12CORE_meme_format.meme	THB.H12CORE.1.PSM.A	THB		SHRAGGWCA	7.27e-123	1.46e-117	2.11e-114	201516	32599	32599	773334	1.23	9325	28.61	176764	22.86	NA	NA	NA
80	meme-5.5.7/motif_databases_12.24/HOCOMOCO/H12CORE_meme_format.meme	SMAD3.H12CORE.1.P.B	SMAD3		BCCAGACAG	1.28e-120	1.27e-115	1.83e-112	98479	32599	32599	773334	1.26	5198	15.95	89037	11.51	20.4677	25.1931	27.3173
81	meme-5.5.7/motif_databases_12.24/HOCOMOCO/H12CORE_meme_format.meme	ZN335.H12CORE.1.P.D	ZN335		YGCCTGW	7e-118	7.6e-113	1.1e-109	108522	32599	32599	773334	1.1	5838	17.91	102684	13.28	NA	NA	NA
82	meme-5.5.7/motif_databases_12.24/HOCOMOCO/H12CORE_meme_format.meme	ASCL2.H12CORE.0.PSM.A	ASCL2		VCAGCTGCY	2.84e-113	1.13e-108	1.64e-105	39927	32599	32599	773334	1.18	2548	7.82	37370	4.83	0.0255801	0.0531502	0.0623206
83	meme-5.5.7/motif_databases_12.24/HOCOMOCO/H12CORE_meme_format.meme	PRD16.H12CORE.0.P.B	PRD16		TCYCCWGGGAV	1.6e-113	1.27e-108	1.83e-105	79500	32599	32599	773334	1.25	4466	13.7	74987	9.7	NA	NA	NA
84	meme-5.5.7/motif_databases_12.24/HOCOMOCO/H12CORE_meme_format.meme	KLF12.H12CORE.0.P.C	KLF12		GGGGCGGGGCCKGGGGGG	7.66e-112	1.4e-107	2.01e-104	18217	32599	32599	773334	2.75	1395	4.28	16818	2.17	73.2916	55.1442	72.4008
85	meme-5.5.7/motif_databases_12.24/HOCOMOCO/H12CORE_meme_format.meme	ASCL1.H12CORE.0.PSM.A	ASCL1		NVCAGCTGCYN	2.38e-111	1.48e-106	2.13e-103	61949	32599	32599	773334	1.2	3610	11.07	58078	7.51	42.0298	3.4677	1.20021
86	meme-5.5.7/motif_databases_12.24/HOCOMOCO/H12CORE_meme_format.meme	ZNF28.H12CORE.0.P.C	ZNF28		GGGGBDKGTGGGGTGCCC	5.17e-110	1.41e-105	2.04e-102	27367	32599	32599	773334	2.24	1883	5.78	25423	3.29	NA	NA	NA
87	meme-5.5.7/motif_databases_12.24/HOCOMOCO/H12CORE_meme_format.meme	KLF16.H12CORE.1.P.B	KLF16		GSGGGRGGRGGCGGGGCNGGRGG	1.57e-108	5.18e-104	7.48e-101	33033	32599	32599	773334	5.06	2173	6.67	30804	3.98	5.87368	6.31415	4.30395
88	meme-5.5.7/motif_databases_12.24/HOCOMOCO/H12CORE_meme_format.meme	ZN333.H12CORE.0.P.C	ZN333		RTGGAGCMGAG	9.14e-109	6.13e-104	8.84e-101	67050	32599	32599	773334	1.3	3852	11.82	63190	8.17	NA	NA	NA
89	meme-5.5.7/motif_databases_12.24/HOCOMOCO/H12CORE_meme_format.meme	ZN708.H12CORE.1.P.B	ZN708		AGGYACAGCY	3.88e-108	1.45e-103	2.1e-100	37439	32599	32599	773334	1.3	2380	7.3	34676	4.48	NA	NA	NA
90	meme-5.5.7/motif_databases_12.24/HOCOMOCO/H12CORE_meme_format.meme	ZBT42.H12CORE.0.P.C	ZBT42		KSCAGMTGYKS	5.12e-106	2.48e-101	3.58e-98	48520	32599	32599	773334	1.25	2941	9.02	45552	5.89	NA	NA	NA
91	meme-5.5.7/motif_databases_12.24/HOCOMOCO/H12CORE_meme_format.meme	ZN165.H12CORE.0.P.C	ZN165		CTGCCTGCRCCHCCYY	1.02e-105	3.97e-101	5.73e-98	38840	32599	32599	773334	1.96	2447	7.51	36148	4.67	NA	NA	NA
92	meme-5.5.7/motif_databases_12.24/HOCOMOCO/H12CORE_meme_format.meme	HEN1.H12CORE.0.S.B	HEN1		MGCAGCTGCKHCCH	4.31e-105	1.5e-100	2.17e-97	34863	32599	32599	773334	1.49	2224	6.82	32034	4.14	NA	NA	NA
93	meme-5.5.7/motif_databases_12.24/HOCOMOCO/H12CORE_meme_format.meme	HAND1.H12CORE.0.P.B	HAND1		RGGYCTGGHYWNYVTCA	2.23e-104	1.51e-99	2.18e-96	67689	32599	32599	773334	1.7	3837	11.77	63413	8.2	NA	NA	NA
94	meme-5.5.7/motif_databases_12.24/HOCOMOCO/H12CORE_meme_format.meme	TZAP.H12CORE.0.P.B	TZAP		HSMYGRTCCCTDRV	2.21e-103	9.5e-99	1.37e-95	42960	32599	32599	773334	1.43	2562	7.86	38540	4.98	NA	NA	NA
95	meme-5.5.7/motif_databases_12.24/HOCOMOCO/H12CORE_meme_format.meme	MYOD1.H12CORE.1.PSM.A	MYOD1		SCAGCTGTYV	1.18e-102	7.21e-98	1.04e-94	61045	32599	32599	773334	1.42	3214	9.86	51231	6.62	NA	0.0274896	NA
96	meme-5.5.7/motif_databases_12.24/HOCOMOCO/H12CORE_meme_format.meme	TF2L1.H12CORE.1.P.B	TF2L1		RAACCAGYY	1.46e-101	1.35e-96	1.95e-93	92637	32599	32599	773334	1.15	4992	15.31	87389	11.3	NA	NA	NA
97	meme-5.5.7/motif_databases_12.24/HOCOMOCO/H12CORE_meme_format.meme	PTF1A.H12CORE.1.PS.A	PTF1A		RSCAGCTGTB	1.42e-98	8.97e-94	1.29e-90	63054	32599	32599	773334	1.22	3598	11.04	59321	7.67	1.43223	NA	NA
98	meme-5.5.7/motif_databases_12.24/HOCOMOCO/H12CORE_meme_format.meme	ZF64B.H12CORE.1.P.B	ZF64B		SRRCCCDGGAATCT	3.85e-98	1.97e-93	2.84e-90	51083	32599	32599	773334	1.45	3023	9.27	47976	6.2	NA	NA	NA
99	meme-5.5.7/motif_databases_12.24/HOCOMOCO/H12CORE_meme_format.meme	ZIC4.H12CORE.0.SM.B	ZIC4		DMACAGCRGGGGGTN	1.96e-97	6.28e-93	9.06e-90	31988	32599	32599	773334	1.56	2056	6.31	29572	3.82	1.93915	0.832062	0.534099
100	meme-5.5.7/motif_databases_12.24/HOCOMOCO/H12CORE_meme_format.meme	KLF11.H12CORE.0.P.B	KLF11		GRGGGGGCGGGGCYK	5.71e-96	7.53e-92	1.09e-88	13190	32599	32599	773334	1.94	1044	3.2	11899	1.54	20.2792	11.4026	5.25636
101	meme-5.5.7/motif_databases_12.24/HOCOMOCO/H12CORE_meme_format.meme	THA.H12CORE.1.PS.A	THA		TGAGGWCA	1.25e-94	1.08e-89	1.55e-86	85886	32599	32599	773334	1.15	4612	14.15	80503	10.41	NA	NA	NA
102	meme-5.5.7/motif_databases_12.24/HOCOMOCO/H12CORE_meme_format.meme	ZN222.H12CORE.0.P.C	ZN222		RTSTCAGCCDSM	3.68e-94	3.7e-89	5.35e-86	100733	32599	32599	773334	1.25	5317	16.31	95279	12.32	NA	NA	NA
103	meme-5.5.7/motif_databases_12.24/HOCOMOCO/H12CORE_meme_format.meme	NGN2.H12CORE.0.P.B	NGN2		NRRCAGATGGB	1.08e-93	5.04e-89	7.27e-86	46418	32599	32599	773334	1.47	2640	8.1	40992	5.3	NA	NA	NA
104	meme-5.5.7/motif_databases_12.24/HOCOMOCO/H12CORE_meme_format.meme	MEIS1.H12CORE.1.PS.A	MEIS1		NNNTGACAGNH	1.35e-93	2.35e-88	3.39e-85	174312	32599	32599	773334	1.16	8463	25.96	163210	21.1	117.076	80.2891	53.8274
105	meme-5.5.7/motif_databases_12.24/HOCOMOCO/H12CORE_meme_format.meme	KLF9.H12CORE.0.P.B	KLF9		RRGKGGGCGKGGCC	3.37e-92	9.84e-88	1.42e-84	29170	32599	32599	773334	1.62	1907	5.85	27261	3.53	35.4574	162.346	185.915
106	meme-5.5.7/motif_databases_12.24/HOCOMOCO/H12CORE_meme_format.meme	KLF8.H12CORE.1.P.C	KLF8		GGGGGMGGGGCNGGGRGRGGGRG	3.98e-92	1.43e-87	2.06e-84	35837	32599	32599	773334	5.15	2230	6.84	33303	4.31	6.73289	3.80896	1.52607
107	meme-5.5.7/motif_databases_12.24/HOCOMOCO/H12CORE_meme_format.meme	KLF15.H12CORE.0.S.B	KLF15		GRRGKGGGCGTGGB	5.5e-92	1.72e-87	2.48e-84	31200	32599	32599	773334	1.48	2007	6.16	29132	3.77	1.91773	1.81175	5.70837
108	meme-5.5.7/motif_databases_12.24/HOCOMOCO/H12CORE_meme_format.meme	SMAD4.H12CORE.1.P.B	SMAD4		STGTCTGDCACCT	1.05e-91	6.89e-87	9.94e-84	65443	32599	32599	773334	1.55	3522	10.8	58637	7.58	80.2706	52.6397	48.9101
109	meme-5.5.7/motif_databases_12.24/HOCOMOCO/H12CORE_meme_format.meme	ZN530.H12CORE.0.P.B	ZN530		CYGSCCCTBKCCYTKCC	5.62e-91	1.65e-86	2.38e-83	29385	32599	32599	773334	2.33	1900	5.83	27235	3.52	NA	NA	NA
110	meme-5.5.7/motif_databases_12.24/HOCOMOCO/H12CORE_meme_format.meme	VEZF1.H12CORE.1.P.B	VEZF1		RGGRRGRGGGAGGGGVRGGRRRR	2.14e-91	1.83e-86	2.64e-83	85668	32599	32599	773334	3.72	4562	13.99	79932	10.34	133.035	107.038	110.71
111	meme-5.5.7/motif_databases_12.24/HOCOMOCO/H12CORE_meme_format.meme	MGAP.H12CORE.0.P.C	MGAP		RGCACGTGGS	1.2e-90	7.06e-86	1.02e-82	58847	32599	32599	773334	1.22	3356	10.29	55436	7.17	NA	NA	NA
112	meme-5.5.7/motif_databases_12.24/HOCOMOCO/H12CORE_meme_format.meme	TFE2.H12CORE.0.PS.A	TFE2		VVCACCTGCN	2.64e-88	9.9e-84	1.43e-80	37487	32599	32599	773334	1.37	2275	6.98	34522	4.46	NA	NA	NA
113	meme-5.5.7/motif_databases_12.24/HOCOMOCO/H12CORE_meme_format.meme	SMAD2.H12CORE.1.P.B	SMAD2		BCTGTCTGSC	2.15e-87	2.6e-82	3.75e-79	121030	32599	32599	773334	1.3	5946	18.24	109713	14.19	135.973	64.7674	70.1884
114	meme-5.5.7/motif_databases_12.24/HOCOMOCO/H12CORE_meme_format.meme	ZBT7A.H12CORE.0.P.B	ZBT7A		RRGGGTCBY	1.51e-86	4.54e-82	6.55e-79	30147	32599	32599	773334	1.14	1932	5.93	28213	3.65	NA	NA	NA
115	meme-5.5.7/motif_databases_12.24/HOCOMOCO/H12CORE_meme_format.meme	AP2C.H12CORE.0.PSM.A	AP2C		DHATNGCCTSAGGSN	3.32e-86	5.71e-82	8.24e-79	17222	32599	32599	773334	1.45	1250	3.83	15935	2.06	NA	NA	NA
116	meme-5.5.7/motif_databases_12.24/HOCOMOCO/H12CORE_meme_format.meme	EGR4.H12CORE.0.S.B	EGR4		GTGGGCGTDD	1.53e-85	4.97e-81	7.18e-78	32468	32599	32599	773334	1.18	2043	6.27	30386	3.93	NA	0.0392308	0.0353077
117	meme-5.5.7/motif_databases_12.24/HOCOMOCO/H12CORE_meme_format.meme	KLF2.H12CORE.0.S.C	KLF2		DDGGGCGTGGB	7.17e-85	1.99e-80	2.87e-77	27750	32599	32599	773334	1.26	1782	5.47	25574	3.31	0.374308	0.573609	1.24026
118	meme-5.5.7/motif_databases_12.24/HOCOMOCO/H12CORE_meme_format.meme	SP4.H12CORE.2.P.B	SP4		RGGGGGMGGRGCNDGGGGGGG	1.49e-84	6.61e-80	9.53e-77	44400	32599	32599	773334	3.3	2630	8.07	41769	5.4	92.2531	128.534	161.473
119	meme-5.5.7/motif_databases_12.24/HOCOMOCO/H12CORE_meme_format.meme	ZN574.H12CORE.0.P.B	ZN574		GCCKCTCTRGSMN	1.12e-84	8.65e-80	1.25e-76	77014	32599	32599	773334	1.54	3810	11.69	65397	8.46	NA	NA	NA
120	meme-5.5.7/motif_databases_12.24/HOCOMOCO/H12CORE_meme_format.meme	CTCFL.H12CORE.0.P.B	CTCFL		GCCRSCAGGGGGCGCY	1.33e-83	1.27e-79	1.84e-76	9586	32599	32599	773334	2.04	809	2.48	8760	1.13	0.491167	0.490179	0.677865
121	meme-5.5.7/motif_databases_12.24/HOCOMOCO/H12CORE_meme_format.meme	ZN449.H12CORE.0.P.B	ZN449		GGTTGGGCTB	2.35e-82	6.31e-78	9.11e-75	26827	32599	32599	773334	1.32	1732	5.31	24865	3.22	NA	NA	NA
122	meme-5.5.7/motif_databases_12.24/HOCOMOCO/H12CORE_meme_format.meme	ZIC3.H12CORE.1.S.B	ZIC3		DCRCAGCGGGGGGTMN	6.34e-82	7.67e-78	1.11e-74	12102	32599	32599	773334	1.88	951	2.92	11139	1.44	5.17234	2.95049	1.99427
123	meme-5.5.7/motif_databases_12.24/HOCOMOCO/H12CORE_meme_format.meme	ZN860.H12CORE.0.P.C	ZN860		CBBYTGCTCCCTGCYYY	3.96e-81	1.45e-76	2.1e-73	36707	32599	32599	773334	1.95	2227	6.83	34317	4.44	NA	NA	NA
124	meme-5.5.7/motif_databases_12.24/HOCOMOCO/H12CORE_meme_format.meme	PBX2.H12CORE.2.P.C	PBX2		ASTGACAGV	1.62e-81	1.91e-76	2.75e-73	117722	32599	32599	773334	1.16	5989	18.37	111664	14.44	28.8443	28.8524	28.5288
125	meme-5.5.7/motif_databases_12.24/HOCOMOCO/H12CORE_meme_format.meme	ZN790.H12CORE.1.P.C	ZN790		AMWGCTCCCM	8.16e-81	8.44e-76	1.22e-72	103432	32599	32599	773334	1.18	5335	16.37	97820	12.65	NA	NA	NA
126	meme-5.5.7/motif_databases_12.24/HOCOMOCO/H12CORE_meme_format.meme	ZN223.H12CORE.0.P.C	ZN223		RRGGDGGYGCAGGCAG	4.92e-80	2.11e-75	3.05e-72	42921	32599	32599	773334	1.98	2532	7.77	40351	5.22	NA	NA	NA
127	meme-5.5.7/motif_databases_12.24/HOCOMOCO/H12CORE_meme_format.meme	WT1.H12CORE.1.P.B	WT1		GRVKGYGKGGGAGGRRRRGGV	2.28e-79	9.12e-75	1.32e-71	40000	32599	32599	773334	2.56	2386	7.32	37575	4.86	0.0884523	0.0934076	0.0675754
128	meme-5.5.7/motif_databases_12.24/HOCOMOCO/H12CORE_meme_format.meme	SP1.H12CORE.0.P.B	SP1		DGGGGGCGGGGCYD	7.85e-79	1.04e-74	1.5e-71	13224	32599	32599	773334	1.71	1005	3.08	12217	1.58	105.335	95.994	90.372
129	meme-5.5.7/motif_databases_12.24/HOCOMOCO/H12CORE_meme_format.meme	KLF16.H12CORE.0.SM.B	KLF16		DGKGGGCGTGD	3.64e-79	1.05e-74	1.52e-71	28936	32599	32599	773334	1.25	1820	5.58	26782	3.46	5.87368	6.31415	4.30395
130	meme-5.5.7/motif_databases_12.24/HOCOMOCO/H12CORE_meme_format.meme	ZN383.H12CORE.0.P.C	ZN383		GCRGAGCVRSRAGRBGGARGGRR	1.09e-78	5.83e-74	8.41e-71	53577	32599	32599	773334	3.94	3035	9.31	50483	6.53	NA	NA	NA
131	meme-5.5.7/motif_databases_12.24/HOCOMOCO/H12CORE_meme_format.meme	ZN610.H12CORE.0.P.B	ZN610		CMGCCGCTCCCCMY	5.05e-77	5.85e-73	8.45e-70	11583	32599	32599	773334	1.66	906	2.78	10671	1.38	NA	NA	NA
132	meme-5.5.7/motif_databases_12.24/HOCOMOCO/H12CORE_meme_format.meme	COT2.H12CORE.1.P.B	COT2		BARRGGTCAVRG	5.75e-77	4.06e-72	5.86e-69	70593	32599	32599	773334	1.31	3734	11.45	64920	8.39	NA	NA	NA
133	meme-5.5.7/motif_databases_12.24/HOCOMOCO/H12CORE_meme_format.meme	Z780A.H12CORE.0.P.C	Z780A		DYAGGCAGGCRGKYWGGGMRGS	3.56e-76	5.63e-72	8.12e-69	15791	32599	32599	773334	4.92	1135	3.48	14609	1.89	NA	NA	NA
134	meme-5.5.7/motif_databases_12.24/HOCOMOCO/H12CORE_meme_format.meme	KLF15.H12CORE.1.P.C	KLF15		GGGGGMGGRGVRGGGGGVGG	3.28e-76	1.14e-71	1.64e-68	34642	32599	32599	773334	3.37	2108	6.47	32532	4.21	1.91773	1.81175	5.70837
135	meme-5.5.7/motif_databases_12.24/HOCOMOCO/H12CORE_meme_format.meme	OLIG2.H12CORE.0.P.B	OLIG2		CCAKCTGBTBNCMRGCTGB	7.25e-76	3.22e-71	4.64e-68	44383	32599	32599	773334	2	2580	7.91	41769	5.4	5.59716	0.193421	NA
136	meme-5.5.7/motif_databases_12.24/HOCOMOCO/H12CORE_meme_format.meme	AP2B.H12CORE.0.SM.B	AP2B		AWNGCCTSRGGSNAWWTN	3.09e-75	7.22e-71	1.04e-67	23361	32599	32599	773334	1.69	1532	4.7	21784	2.82	NA	NA	NA
137	meme-5.5.7/motif_databases_12.24/HOCOMOCO/H12CORE_meme_format.meme	ZSC31.H12CORE.0.P.C	ZSC31		GGCAGCAGGGCARTTAK	6.25e-75	1.02e-70	1.48e-67	16387	32599	32599	773334	2.51	1165	3.57	15217	1.97	NA	NA	NA
138	meme-5.5.7/motif_databases_12.24/HOCOMOCO/H12CORE_meme_format.meme	TWST2.H12CORE.1.P.B	TWST2		DCCAGMTGTK	1.69e-74	8.33e-70	1.2e-66	49158	32599	32599	773334	1.86	2426	7.44	38895	5.03	NA	NA	NA
139	meme-5.5.7/motif_databases_12.24/HOCOMOCO/H12CORE_meme_format.meme	ZEB2.H12CORE.0.P.B	ZEB2		VCAGGTGR	1.92e-74	2.03e-69	2.93e-66	105777	32599	32599	773334	1.12	5389	16.53	100081	12.94	160.617	99.2002	66.3683
140	meme-5.5.7/motif_databases_12.24/HOCOMOCO/H12CORE_meme_format.meme	TCF21.H12CORE.0.PS.A	TCF21		RVAACAGCTGGR	1.17e-73	4.98e-69	7.19e-66	42707	32599	32599	773334	1.4	2448	7.51	39423	5.1	0.0799255	0.0675125	0.0869839
141	meme-5.5.7/motif_databases_12.24/HOCOMOCO/H12CORE_meme_format.meme	ZBT18.H12CORE.0.PSM.A	ZBT18		KCCAGMTGTKB	1.3e-73	9.59e-69	1.38e-65	73702	32599	32599	773334	1.27	3917	12.02	69195	8.95	NA	NA	NA
142	meme-5.5.7/motif_databases_12.24/HOCOMOCO/H12CORE_meme_format.meme	MYCN.H12CORE.0.PS.A	MYCN		GCCACGTGSKS	5.88e-73	1.72e-68	2.48e-65	29264	32599	32599	773334	1.28	1813	5.56	27228	3.52	69.231	17.7331	4.75693
143	meme-5.5.7/motif_databases_12.24/HOCOMOCO/H12CORE_meme_format.meme	ZN263.H12CORE.1.P.B	ZN263		RGGGAGGAGGRVGRGGRGGRG	2.22e-72	7.6e-68	1.1e-64	34165	32599	32599	773334	4.02	2060	6.32	32004	4.14	NA	NA	NA
144	meme-5.5.7/motif_databases_12.24/HOCOMOCO/H12CORE_meme_format.meme	AP2A.H12CORE.0.PSM.A	AP2A		DYGCCTSAGGSSATN	1.13e-71	1.16e-67	1.67e-64	10202	32599	32599	773334	1.57	810	2.48	9389	1.21	NA	NA	NA
145	meme-5.5.7/motif_databases_12.24/HOCOMOCO/H12CORE_meme_format.meme	ZN460.H12CORE.0.S.C	ZN460		DDSGGGGGGCGTK	3.59e-72	1.22e-67	1.76e-64	33926	32599	32599	773334	1.39	2050	6.29	31833	4.12	NA	NA	NA
146	meme-5.5.7/motif_databases_12.24/HOCOMOCO/H12CORE_meme_format.meme	NDF1.H12CORE.0.P.B	NDF1		KRRCAGATGGY	5.46e-72	1.65e-67	2.38e-64	30178	32599	32599	773334	1.83	1693	5.19	25058	3.24	NA	NA	NA
147	meme-5.5.7/motif_databases_12.24/HOCOMOCO/H12CORE_meme_format.meme	ATOH1.H12CORE.0.P.B	ATOH1		RRCAGMTGGB	5.7e-72	2.18e-67	3.14e-64	38194	32599	32599	773334	1.37	2148	6.59	33749	4.36	0.0287091	0.0140926	NA
148	meme-5.5.7/motif_databases_12.24/HOCOMOCO/H12CORE_meme_format.meme	ZN468.H12CORE.0.P.C	ZN468		VRGGGAGGGGGYG	1.15e-71	2.94e-67	4.25e-64	25504	32599	32599	773334	1.62	1626	4.99	23834	3.08	NA	NA	NA
149	meme-5.5.7/motif_databases_12.24/HOCOMOCO/H12CORE_meme_format.meme	NR1H4.H12CORE.2.P.B	NR1H4		AVTGACC	6.57e-72	7.45e-67	1.07e-63	113328	32599	32599	773334	1.09	5708	17.51	107388	13.89	0.077969	3.07936	2.52658
150	meme-5.5.7/motif_databases_12.24/HOCOMOCO/H12CORE_meme_format.meme	ZN250.H12CORE.1.M.C	ZN250		NYAGGCCTAYN	8.52e-71	3.69e-66	5.32e-63	43292	32599	32599	773334	1.22	2485	7.62	40488	5.24	NA	NA	NA
151	meme-5.5.7/motif_databases_12.24/HOCOMOCO/H12CORE_meme_format.meme	ZN563.H12CORE.0.P.C	ZN563		RGGNTCCTBDCYGGCARCTGY	1.88e-70	5.24e-66	7.56e-63	27849	32599	32599	773334	2.6	1740	5.34	26087	3.37	NA	NA	NA
152	meme-5.5.7/motif_databases_12.24/HOCOMOCO/H12CORE_meme_format.meme	ZN322.H12CORE.0.P.C	ZN322		GWGCCTGSTACDSWGCCTGR	5.22e-70	6.72e-66	9.69e-63	12871	32599	32599	773334	3.39	951	2.92	11844	1.53	NA	NA	NA
153	meme-5.5.7/motif_databases_12.24/HOCOMOCO/H12CORE_meme_format.meme	TGIF1.H12CORE.0.PSM.A	TGIF1		TGACAGBN	5.27e-70	6.07e-65	8.76e-62	115148	32599	32599	773334	1.13	5738	17.6	108396	14.02	12.4474	2.35999	1.59182
154	meme-5.5.7/motif_databases_12.24/HOCOMOCO/H12CORE_meme_format.meme	OLIG2.H12CORE.1.P.B	OLIG2		CCAGCTGYT	2.32e-69	1.61e-64	2.33e-61	69492	32599	32599	773334	5.16	1858	5.7	28436	3.68	5.59716	0.193421	NA
155	meme-5.5.7/motif_databases_12.24/HOCOMOCO/H12CORE_meme_format.meme	ZIC5.H12CORE.0.P.B	ZIC5		GCVCAGCRGGGGGYC	2.68e-68	1.72e-64	2.48e-61	6412	32599	32599	773334	1.92	574	1.76	5820	0.75	12.9392	2.41848	0.944894
156	meme-5.5.7/motif_databases_12.24/HOCOMOCO/H12CORE_meme_format.meme	GLIS3.H12CORE.1.S.C	GLIS3		YGYGGGGGGTMN	6.14e-69	1.8e-64	2.59e-61	29273	32599	32599	773334	1.29	1803	5.53	27429	3.55	1.05679	0.767142	1.53736
157	meme-5.5.7/motif_databases_12.24/HOCOMOCO/H12CORE_meme_format.meme	NKX22.H12CORE.0.P.B	NKX22		BTBRAGWGBB	6.17e-69	1.05e-63	1.52e-60	170422	32599	32599	773334	1.45	6663	20.44	128697	16.64	NA	NA	NA
158	meme-5.5.7/motif_databases_12.24/HOCOMOCO/H12CORE_meme_format.meme	THAP1.H12CORE.0.P.B	THAP1		GCCGCCATCTTBSNTVHGGGCRR	4.16e-66	5.18e-62	7.47e-59	12447	32599	32599	773334	4.08	917	2.81	11511	1.49	9.87415	9.15873	10.9271
159	meme-5.5.7/motif_databases_12.24/HOCOMOCO/H12CORE_meme_format.meme	BHA15.H12CORE.0.P.B	BHA15		VVARCAGCTGGM	3.83e-65	1.04e-60	1.5e-57	27184	32599	32599	773334	1.31	1675	5.14	25369	3.28	NA	NA	NA
160	meme-5.5.7/motif_databases_12.24/HOCOMOCO/H12CORE_meme_format.meme	ZN674.H12CORE.0.P.C	ZN674		BSYGGYGVTCCYBSGSY	3.98e-64	6.84e-60	9.87e-57	17183	32599	32599	773334	1.72	1165	3.57	16009	2.07	NA	NA	NA
161	meme-5.5.7/motif_databases_12.24/HOCOMOCO/H12CORE_meme_format.meme	MLX.H12CORE.0.PM.A	MLX		CAYGTGRHC	5.31e-64	7.67e-59	1.11e-55	144471	32599	32599	773334	1.47	5808	17.82	111094	14.37	19.5819	26.8185	20.2508
162	meme-5.5.7/motif_databases_12.24/HOCOMOCO/H12CORE_meme_format.meme	SP4.H12CORE.1.S.B	SP4		NRKGGGCGTGGN	8.42e-63	1.39e-58	2e-55	16482	32599	32599	773334	1.27	1123	3.44	15357	1.99	92.2531	128.534	161.473
163	meme-5.5.7/motif_databases_12.24/HOCOMOCO/H12CORE_meme_format.meme	THA.H12CORE.0.P.B	THA		RRGGTCANBYVAGGWCA	5.81e-63	1.65e-58	2.38e-55	28353	32599	32599	773334	2.11	1705	5.23	26158	3.38	NA	NA	NA
164	meme-5.5.7/motif_databases_12.24/HOCOMOCO/H12CORE_meme_format.meme	MZF1.H12CORE.0.P.B	MZF1		RDWGGGGATTDD	2.76e-63	1.67e-58	2.4e-55	60490	32599	32599	773334	1.65	2929	8.98	50386	6.52	5.59711	10.3611	11.357
165	meme-5.5.7/motif_databases_12.24/HOCOMOCO/H12CORE_meme_format.meme	TAF1.H12CORE.0.P.B	TAF1		SAAGATGGCGGCGGC	1.32e-62	4.85e-58	7e-55	36727	32599	32599	773334	1.73	2127	6.52	34389	4.45	174.06	183.051	165.075
166	meme-5.5.7/motif_databases_12.24/HOCOMOCO/H12CORE_meme_format.meme	ARNT2.H12CORE.0.P.B	ARNT2		WCGTGMYYDGVAK	5.54e-62	4.13e-57	5.96e-54	74562	32599	32599	773334	1.3	3778	11.59	68137	8.81	72.2766	30.8256	16.9108
167	meme-5.5.7/motif_databases_12.24/HOCOMOCO/H12CORE_meme_format.meme	ZN394.H12CORE.0.P.C	ZN394		SNVGVDGGAGWAGCTGSRV	3.52e-61	7.35e-57	1.06e-53	20902	32599	32599	773334	2.16	1345	4.13	19543	2.53	NA	NA	NA
168	meme-5.5.7/motif_databases_12.24/HOCOMOCO/H12CORE_meme_format.meme	RXRA.H12CORE.3.P.B	RXRA		RRGGKSRNVVRRAGGTCARGG	1.88e-61	7.83e-57	1.13e-53	41708	32599	32599	773334	2.61	2366	7.26	39268	5.08	32.6264	36.5379	40.9184
169	meme-5.5.7/motif_databases_12.24/HOCOMOCO/H12CORE_meme_format.meme	SP1.H12CORE.2.P.B	SP1		DGGGGGCGGGGCYDGGGGGGG	1.42e-60	1.81e-56	2.62e-53	12736	32599	32599	773334	5.09	811	2.49	10054	1.3	105.335	95.994	90.372
170	meme-5.5.7/motif_databases_12.24/HOCOMOCO/H12CORE_meme_format.meme	MYOD1.H12CORE.0.P.B	MYOD1		VCAGCTGYTBYYGBC	8.88e-60	2.23e-55	3.22e-52	25125	32599	32599	773334	1.74	1481	4.54	22217	2.87	NA	0.0274896	NA
171	meme-5.5.7/motif_databases_12.24/HOCOMOCO/H12CORE_meme_format.meme	ZSC22.H12CORE.0.P.C	ZSC22		RGNCHGAKGGMGGAGGC	1.42e-59	6.09e-55	8.78e-52	42925	32599	32599	773334	2.21	2392	7.34	40029	5.18	NA	NA	NA
172	meme-5.5.7/motif_databases_12.24/HOCOMOCO/H12CORE_meme_format.meme	ZN431.H12CORE.0.P.C	ZN431		VGGGCTRGAAGCCWR	1.98e-58	4.35e-54	6.28e-51	21957	32599	32599	773334	2.06	1299	3.98	18934	2.45	NA	NA	NA
173	meme-5.5.7/motif_databases_12.24/HOCOMOCO/H12CORE_meme_format.meme	GLI1.H12CORE.0.P.C	GLI1		YSTGGGTGGTCY	2.97e-58	6.46e-54	9.32e-51	21724	32599	32599	773334	1.43	1374	4.21	20349	2.63	6.42815	0.148794	0.419413
174	meme-5.5.7/motif_databases_12.24/HOCOMOCO/H12CORE_meme_format.meme	SMAD2.H12CORE.0.P.B	SMAD2		WGTCTGDCACCY	1.44e-57	1.29e-52	1.86e-49	89641	32599	32599	773334	1.41	4388	13.46	81804	10.58	135.973	64.7674	70.1884
175	meme-5.5.7/motif_databases_12.24/HOCOMOCO/H12CORE_meme_format.meme	MAFB.H12CORE.1.P.B	MAFB		WNTGCTGAST	4.07e-57	3e-52	4.33e-49	73628	32599	32599	773334	1.67	3155	9.68	55947	7.23	4.22315	4.68395	8.04097
176	meme-5.5.7/motif_databases_12.24/HOCOMOCO/H12CORE_meme_format.meme	SP5.H12CORE.1.P.B	SP5		GRRGGRGGGGRRGGGGGAGGRGCWG	3.8e-56	1.42e-51	2.05e-48	37340	32599	32599	773334	6.77	2128	6.53	35192	4.55	0.0131482	0.013372	NA
177	meme-5.5.7/motif_databases_12.24/HOCOMOCO/H12CORE_meme_format.meme	KMT2B.H12CORE.0.P.B	KMT2B		GCGGCGGC	6.3e-55	2.97e-51	4.29e-48	4719	32599	32599	773334	1.19	431	1.32	4232	0.55	104.814	106.276	125.467
178	meme-5.5.7/motif_databases_12.24/HOCOMOCO/H12CORE_meme_format.meme	RXRA.H12CORE.0.PS.A	RXRA		SARAGGTCA	4.02e-56	3.19e-51	4.6e-48	79215	32599	32599	773334	1.16	4058	12.45	75054	9.71	32.6264	36.5379	40.9184
179	meme-5.5.7/motif_databases_12.24/HOCOMOCO/H12CORE_meme_format.meme	ESR2.H12CORE.0.P.B	ESR2		RGGTCASCSTGMCCY	8.49e-55	2.65e-50	3.83e-47	31250	32599	32599	773334	1.78	1791	5.49	28702	3.71	0.319967	0.358343	0.16871
180	meme-5.5.7/motif_databases_12.24/HOCOMOCO/H12CORE_meme_format.meme	AP2E.H12CORE.0.SM.B	AP2E		NWTGCCTSAGGSCAWD	3.72e-54	3.7e-50	5.34e-47	9964	32599	32599	773334	1.81	736	2.26	9182	1.19	NA	NA	NA
181	meme-5.5.7/motif_databases_12.24/HOCOMOCO/H12CORE_meme_format.meme	ZBTB6.H12CORE.0.P.B	ZBTB6		RGGHGMTGGAGCCRS	1.51e-54	5.66e-50	8.17e-47	37564	32599	32599	773334	1.62	2123	6.51	35295	4.56	63.8534	73.3474	86.7775
182	meme-5.5.7/motif_databases_12.24/HOCOMOCO/H12CORE_meme_format.meme	TBX2.H12CORE.0.SM.B	TBX2		DAGGTGTBAN	1.18e-54	1.39e-49	2.01e-46	118272	32599	32599	773334	1.16	5780	17.73	112467	14.54	70.2049	32.8379	30.0197
183	meme-5.5.7/motif_databases_12.24/HOCOMOCO/H12CORE_meme_format.meme	COT2.H12CORE.0.P.B	COT2		RRGGBCARAGGTCA	3.08e-54	1.82e-49	2.63e-46	59235	32599	32599	773334	1.51	3125	9.59	55782	7.21	NA	NA	NA
184	meme-5.5.7/motif_databases_12.24/HOCOMOCO/H12CORE_meme_format.meme	MAFK.H12CORE.2.S.B	MAFK		DWDTGCTGACTN	7.93e-54	3.1e-49	4.47e-46	39011	32599	32599	773334	1.3	2167	6.65	36268	4.69	2.98505	2.2358	3.43397
185	meme-5.5.7/motif_databases_12.24/HOCOMOCO/H12CORE_meme_format.meme	ZN701.H12CORE.1.P.B	ZN701		AAGGGGGGAAB	3.94e-54	3.2e-49	4.62e-46	81221	32599	32599	773334	1.32	4136	12.69	77080	9.97	NA	NA	NA
186	meme-5.5.7/motif_databases_12.24/HOCOMOCO/H12CORE_meme_format.meme	TBX5.H12CORE.1.P.B	TBX5		DRSTGNTGACAGV	3.75e-54	3.85e-49	5.55e-46	102672	32599	32599	773334	1.42	4912	15.07	93718	12.12	1.76983	1.55999	1.9282
187	meme-5.5.7/motif_databases_12.24/HOCOMOCO/H12CORE_meme_format.meme	ZN283.H12CORE.0.P.C	ZN283		GGSYYGGCTGATCTKGSCTGGSY	6.27e-53	4.53e-49	6.53e-46	7223	32599	32599	773334	6.43	579	1.78	6638	0.86	NA	NA	NA
188	meme-5.5.7/motif_databases_12.24/HOCOMOCO/H12CORE_meme_format.meme	RXRG.H12CORE.0.P.B	RXRG		RAGGTCARGG	1.93e-53	1.46e-48	2.11e-45	75746	32599	32599	773334	1.22	3882	11.91	71812	9.29	15.5859	5.62665	5.85395
189	meme-5.5.7/motif_databases_12.24/HOCOMOCO/H12CORE_meme_format.meme	ZSC21.H12CORE.0.P.C	ZSC21		ACYCAGCACYB	7.02e-53	7.59e-48	1.09e-44	108043	32599	32599	773334	1.23	5276	16.18	101872	13.17	NA	NA	NA
190	meme-5.5.7/motif_databases_12.24/HOCOMOCO/H12CORE_meme_format.meme	SP3.H12CORE.0.P.B	SP3		SSSGSRGGGGGCGGGGCCT	1.86e-51	1e-47	1.44e-44	5369	32599	32599	773334	2.96	465	1.43	4900	0.63	165.23	113.227	102.775
191	meme-5.5.7/motif_databases_12.24/HOCOMOCO/H12CORE_meme_format.meme	ZN548.H12CORE.0.P.B	ZN548		CAAGRTSRAGGTGBCDGCAGGGY	1.16e-51	1.31e-47	1.89e-44	11277	32599	32599	773334	7.04	761	2.33	9774	1.26	NA	NA	NA
192	meme-5.5.7/motif_databases_12.24/HOCOMOCO/H12CORE_meme_format.meme	RARG.H12CORE.0.P.B	RARG		BCMAGGTCASVVTGMCCY	8.37e-51	2.69e-46	3.88e-43	32077	32599	32599	773334	1.87	1830	5.61	29942	3.87	1.20242	1.74889	3.60823
193	meme-5.5.7/motif_databases_12.24/HOCOMOCO/H12CORE_meme_format.meme	HAND2.H12CORE.0.P.B	HAND2		SRSGYCTGGHYWNYVTCA	5.73e-51	3.23e-46	4.67e-43	56386	32599	32599	773334	1.8	2984	9.15	53382	6.9	NA	NA	NA
194	meme-5.5.7/motif_databases_12.24/HOCOMOCO/H12CORE_meme_format.meme	MYC.H12CORE.0.P.B	MYC		VVCACGTGGY	1.28e-50	5.15e-46	7.42e-43	40048	32599	32599	773334	1.17	2207	6.77	37502	4.85	1.56775	1.15809	0.612976
195	meme-5.5.7/motif_databases_12.24/HOCOMOCO/H12CORE_meme_format.meme	EGR3.H12CORE.0.PSM.A	EGR3		TGCGTGGGCGKDD	1.14e-49	2.53e-45	3.65e-42	22199	32599	32599	773334	1.47	1355	4.16	20827	2.69	0.381387	0.652456	1.09203
196	meme-5.5.7/motif_databases_12.24/HOCOMOCO/H12CORE_meme_format.meme	MYF5.H12CORE.0.P.B	MYF5		WGCAGCTGTYBY	2.11e-49	3.45e-45	4.98e-42	16370	32599	32599	773334	1.36	1060	3.25	15308	1.98	NA	NA	NA
197	meme-5.5.7/motif_databases_12.24/HOCOMOCO/H12CORE_meme_format.meme	TWST2.H12CORE.0.P.B	TWST2		CAGMTGGNNDCCAGMTGKB	1.37e-49	3.51e-45	5.06e-42	25624	32599	32599	773334	2.19	1522	4.67	24050	3.11	NA	NA	NA
198	meme-5.5.7/motif_databases_12.24/HOCOMOCO/H12CORE_meme_format.meme	ZBT7C.H12CORE.0.S.B	ZBT7C		NGGTGGTCGN	1.26e-49	8.18e-45	1.18e-41	64866	32599	32599	773334	1.17	3361	10.31	61495	7.95	NA	NA	NA
199	meme-5.5.7/motif_databases_12.24/HOCOMOCO/H12CORE_meme_format.meme	KLF6.H12CORE.1.SM.B	KLF6		KGKDWGGGCGTGGB	9.25e-49	1.54e-44	2.22e-41	16638	32599	32599	773334	1.44	1063	3.26	15420	1.99	38.5742	25.1738	24.2384
200	meme-5.5.7/motif_databases_12.24/HOCOMOCO/H12CORE_meme_format.meme	COE3.H12CORE.0.P.B	COE3		DBTCCCCAGGGAV	5.48e-49	1.83e-44	2.64e-41	33385	32599	32599	773334	1.47	1874	5.75	31041	4.01	NA	NA	NA
201	meme-5.5.7/motif_databases_12.24/HOCOMOCO/H12CORE_meme_format.meme	E2F1.H12CORE.0.P.B	E2F1		VNKGGCGGGAARN	7.51e-49	1.93e-44	2.78e-41	25642	32599	32599	773334	1.33	1519	4.66	24074	3.11	26.3987	2.25659	0.995991
202	meme-5.5.7/motif_databases_12.24/HOCOMOCO/H12CORE_meme_format.meme	NR1D2.H12CORE.0.P.B	NR1D2		GGDMASTRGGTCAGDGKR	3.86e-49	1.94e-44	2.79e-41	50236	32599	32599	773334	1.92	2584	7.93	45401	5.87	133.704	196.209	264.22
203	meme-5.5.7/motif_databases_12.24/HOCOMOCO/H12CORE_meme_format.meme	ZN778.H12CORE.0.P.C	ZN778		GGRGYCGKYGTCTGS	1.16e-48	2.52e-44	3.63e-41	21662	32599	32599	773334	1.63	1300	3.99	19881	2.57	NA	NA	NA
204	meme-5.5.7/motif_databases_12.24/HOCOMOCO/H12CORE_meme_format.meme	FIGLA.H12CORE.0.SM.B	FIGLA		NAMCACCTGKD	1.1e-48	2.79e-44	4.03e-41	25444	32599	32599	773334	1.38	1506	4.62	23840	3.08	NA	NA	0.0318925
205	meme-5.5.7/motif_databases_12.24/HOCOMOCO/H12CORE_meme_format.meme	PRGR.H12CORE.1.P.B	PRGR		RGAACAK	1.81e-49	2.87e-44	4.15e-41	158359	32599	32599	773334	1.57	6751	20.71	135086	17.47	NA	NA	NA
206	meme-5.5.7/motif_databases_12.24/HOCOMOCO/H12CORE_meme_format.meme	GMEB1.H12CORE.1.P.C	GMEB1		BKRCGTSMSYGCGY	4.16e-48	7.44e-44	1.07e-40	17908	32599	32599	773334	1.32	1132	3.47	16763	2.17	41.9817	28.7755	30.1701
207	meme-5.5.7/motif_databases_12.24/HOCOMOCO/H12CORE_meme_format.meme	E2F6.H12CORE.0.P.B	E2F6		NDGGCGGGAAV	1.58e-47	6.95e-43	1e-39	44078	32599	32599	773334	1.26	2385	7.32	41563	5.37	28.0629	22.7328	25.561
208	meme-5.5.7/motif_databases_12.24/HOCOMOCO/H12CORE_meme_format.meme	E2F3.H12CORE.0.P.B	E2F3		NKGGCGGGAAR	1.59e-47	8.24e-43	1.19e-39	51964	32599	32599	773334	1.25	2746	8.42	49001	6.34	25.7602	69.4752	26.8383
209	meme-5.5.7/motif_databases_12.24/HOCOMOCO/H12CORE_meme_format.meme	ESR1.H12CORE.1.P.B	ESR1		NVTGACCTD	1.07e-47	1.17e-42	1.69e-39	109367	32599	32599	773334	1.18	5029	15.43	97640	12.63	0.0869615	1.37831	1.67333
210	meme-5.5.7/motif_databases_12.24/HOCOMOCO/H12CORE_meme_format.meme	RORA.H12CORE.0.P.C	RORA		AWBTRGGTCARDG	1.38e-47	1.21e-42	1.75e-39	88232	32599	32599	773334	1.45	4113	12.62	77864	10.07	124.643	249.226	331.198
211	meme-5.5.7/motif_databases_12.24/HOCOMOCO/H12CORE_meme_format.meme	GMEB1.H12CORE.0.P.C	GMEB1		BTGCGTSMS	1.06e-46	1.73e-42	2.5e-39	16422	32599	32599	773334	1.18	1016	3.12	14733	1.91	41.9817	28.7755	30.1701
212	meme-5.5.7/motif_databases_12.24/HOCOMOCO/H12CORE_meme_format.meme	ZF64B.H12CORE.0.P.B	ZF64B		RCCCNGGAMTCTGYAT	1.77e-46	4.61e-42	6.65e-39	26020	32599	32599	773334	1.94	1526	4.68	24480	3.17	NA	NA	NA
213	meme-5.5.7/motif_databases_12.24/HOCOMOCO/H12CORE_meme_format.meme	THB.H12CORE.0.P.B	THB		RRGGTCANYYGAGGWCA	1.59e-46	4.95e-42	7.14e-39	31092	32599	32599	773334	2.14	1736	5.33	28610	3.7	NA	NA	NA
214	meme-5.5.7/motif_databases_12.24/HOCOMOCO/H12CORE_meme_format.meme	CR3L2.H12CORE.0.PS.A	CR3L2		NHBACGTGGYR	1.82e-46	5.17e-42	7.46e-39	28359	32599	32599	773334	1.18	1630	5	26522	3.43	NA	NA	NA
215	meme-5.5.7/motif_databases_12.24/HOCOMOCO/H12CORE_meme_format.meme	GMEB2.H12CORE.0.P.C	GMEB2		BKRCGTSMSYGCGY	4.22e-46	5.57e-42	8.03e-39	13202	32599	32599	773334	1.35	879	2.7	12276	1.59	33.6062	25.297	27.7949
216	meme-5.5.7/motif_databases_12.24/HOCOMOCO/H12CORE_meme_format.meme	P73.H12CORE.1.P.B	P73		YYRGRCATGYY	9.56e-47	8.56e-42	1.23e-38	89463	32599	32599	773334	1.46	4026	12.35	76169	9.85	NA	NA	NA
217	meme-5.5.7/motif_databases_12.24/HOCOMOCO/H12CORE_meme_format.meme	PPARG.H12CORE.1.P.B	PPARG		GGCARAGGKCA	5.83e-47	8.89e-42	1.28e-38	152536	32599	32599	773334	1.28	7131	21.87	144194	18.65	0.0577921	0.137643	0.023861
218	meme-5.5.7/motif_databases_12.24/HOCOMOCO/H12CORE_meme_format.meme	NFIX.H12CORE.0.SM.B	NFIX		BTTGGCANYGTGCCAAN	4.52e-45	3.19e-41	4.6e-38	7060	32599	32599	773334	2.9	498	1.53	5745	0.74	26.7182	23.8311	37.2338
219	meme-5.5.7/motif_databases_12.24/HOCOMOCO/H12CORE_meme_format.meme	RXRB.H12CORE.0.P.C	RXRB		RGGNCAAAGGTCAS	5.01e-46	5.45e-41	7.86e-38	108682	32599	32599	773334	1.47	5211	15.99	101992	13.19	32.7001	32.1492	29.3461
220	meme-5.5.7/motif_databases_12.24/HOCOMOCO/H12CORE_meme_format.meme	ARNT2.H12CORE.1.P.B	ARNT2		NGBACGTGCYB	3.64e-45	7.17e-41	1.03e-37	19704	32599	32599	773334	1.24	1172	3.6	17800	2.3	72.2766	30.8256	16.9108
221	meme-5.5.7/motif_databases_12.24/HOCOMOCO/H12CORE_meme_format.meme	ZIC1.H12CORE.1.M.B	ZIC1		NDCACAGCAGGGGGTV	1.42e-44	9.5e-41	1.37e-37	6675	32599	32599	773334	2.31	503	1.54	5854	0.76	11.5852	4.67319	3.37124
222	meme-5.5.7/motif_databases_12.24/HOCOMOCO/H12CORE_meme_format.meme	ZN329.H12CORE.1.P.C	ZN329		CCTGGATCMAGC	1.2e-44	2.05e-40	2.96e-37	17057	32599	32599	773334	1.65	1058	3.25	15702	2.03	NA	NA	NA
223	meme-5.5.7/motif_databases_12.24/HOCOMOCO/H12CORE_meme_format.meme	GMEB2.H12CORE.1.P.C	GMEB2		BKGCGTSMS	2.93e-44	4.25e-40	6.14e-37	14516	32599	32599	773334	1.12	937	2.87	13490	1.74	33.6062	25.297	27.7949
224	meme-5.5.7/motif_databases_12.24/HOCOMOCO/H12CORE_meme_format.meme	ZN714.H12CORE.0.P.C	ZN714		SCYKGCVKTGCTGCTSCY	8.48e-44	1.84e-39	2.66e-36	21736	32599	32599	773334	2.01	1302	3.99	20430	2.64	NA	NA	NA
225	meme-5.5.7/motif_databases_12.24/HOCOMOCO/H12CORE_meme_format.meme	PBX1.H12CORE.2.P.B	PBX1		ANTGACAGVH	2.38e-44	2.96e-39	4.27e-36	124452	32599	32599	773334	1.16	5940	18.22	118424	15.31	228.815	178.499	202.416
226	meme-5.5.7/motif_databases_12.24/HOCOMOCO/H12CORE_meme_format.meme	RFX6.H12CORE.0.P.C	RFX6		BKGTTGCYAGG	9.52e-44	4.65e-39	6.71e-36	48796	32599	32599	773334	1.28	2573	7.89	46030	5.95	0.077996	0.0276921	NA
227	meme-5.5.7/motif_databases_12.24/HOCOMOCO/H12CORE_meme_format.meme	SP1.H12CORE.1.SM.B	SP1		NGKGGGCGTGGCYN	5.56e-43	4.79e-39	6.91e-36	8605	32599	32599	773334	1.53	612	1.88	7782	1.01	105.335	95.994	90.372
228	meme-5.5.7/motif_databases_12.24/HOCOMOCO/H12CORE_meme_format.meme	ZN205.H12CORE.0.P.C	ZN205		TGAGCRCYAASTAYVKSCNAGGC	3.77e-43	5.9e-39	8.52e-36	15649	32599	32599	773334	3.7	993	3.05	14627	1.89	NA	NA	NA
229	meme-5.5.7/motif_databases_12.24/HOCOMOCO/H12CORE_meme_format.meme	ZBT14.H12CORE.0.P.C	ZBT14		GCGSGTGCGCGCG	1.75e-42	8.52e-39	1.23e-35	4858	32599	32599	773334	1.96	335	1.03	3313	0.43	NA	NA	NA
230	meme-5.5.7/motif_databases_12.24/HOCOMOCO/H12CORE_meme_format.meme	COT1.H12CORE.0.PSM.A	COT1		NRRGGTCANN	3.17e-43	2.08e-38	3.01e-35	65682	32599	32599	773334	1.18	3282	10.07	60999	7.89	NA	NA	NA
231	meme-5.5.7/motif_databases_12.24/HOCOMOCO/H12CORE_meme_format.meme	PBX3.H12CORE.1.P.B	PBX3		TGABTGRCRG	2.48e-42	1.67e-37	2.41e-34	67251	32599	32599	773334	1.23	3395	10.41	63571	8.22	35.199	46.0629	58.4511
232	meme-5.5.7/motif_databases_12.24/HOCOMOCO/H12CORE_meme_format.meme	ZN730.H12CORE.0.P.C	ZN730		GCMDTAGCHKCCCAA	3.74e-42	1.82e-37	2.63e-34	48677	32599	32599	773334	1.64	2564	7.87	46108	5.96	NA	NA	NA
233	meme-5.5.7/motif_databases_12.24/HOCOMOCO/H12CORE_meme_format.meme	PKNX1.H12CORE.1.P.B	PKNX1		TGABTGRCAGS	4.31e-42	2.07e-37	2.99e-34	48108	32599	32599	773334	1.35	2486	7.63	44498	5.75	NA	NA	NA
234	meme-5.5.7/motif_databases_12.24/HOCOMOCO/H12CORE_meme_format.meme	VDR.H12CORE.0.PS.A	VDR		RRGGTCABHGRGKTCA	1.33e-41	4.52e-37	6.52e-34	33982	32599	32599	773334	1.73	1877	5.76	32089	4.15	0.0789447	0.281802	1.21712
235	meme-5.5.7/motif_databases_12.24/HOCOMOCO/H12CORE_meme_format.meme	ZN740.H12CORE.0.P.C	ZN740		GTGGGGGGGGG	2.44e-41	5.01e-37	7.23e-34	20494	32599	32599	773334	1.4	1224	3.75	19193	2.48	NA	NA	NA
236	meme-5.5.7/motif_databases_12.24/HOCOMOCO/H12CORE_meme_format.meme	GRHL2.H12CORE.0.P.B	GRHL2		CCKGTTTKDCMRG	4.34e-41	1.66e-36	2.4e-33	38309	32599	32599	773334	1.51	1967	6.03	33988	4.39	0.808887	0.80038	0.772732
237	meme-5.5.7/motif_databases_12.24/HOCOMOCO/H12CORE_meme_format.meme	NFIX.H12CORE.1.S.B	NFIX		GTGCCAAV	5.04e-41	2.3e-36	3.31e-33	45558	32599	32599	773334	1.12	2411	7.4	43119	5.58	26.7182	23.8311	37.2338
238	meme-5.5.7/motif_databases_12.24/HOCOMOCO/H12CORE_meme_format.meme	KLF12.H12CORE.1.PSM.A	KLF12		DDDGGGCGTGGYC	1.72e-40	2.43e-36	3.5e-33	14080	32599	32599	773334	1.42	901	2.76	13159	1.7	73.2916	55.1442	72.4008
239	meme-5.5.7/motif_databases_12.24/HOCOMOCO/H12CORE_meme_format.meme	ZN454.H12CORE.1.SM.B	ZN454		RGCGCCGGCGCCAN	2.75e-39	5.69e-36	8.21e-33	2067	32599	32599	773334	1.59	220	0.67	1791	0.23	NA	NA	NA
240	meme-5.5.7/motif_databases_12.24/HOCOMOCO/H12CORE_meme_format.meme	PKNX1.H12CORE.2.SM.B	PKNX1		NTGACAGV	1.86e-40	2.31e-35	3.33e-32	124057	32599	32599	773334	1.83	4649	14.26	91025	11.77	NA	NA	NA
241	meme-5.5.7/motif_databases_12.24/HOCOMOCO/H12CORE_meme_format.meme	OSR2.H12CORE.0.PSM.A	OSR2		NHGCTACYGY	4.99e-40	3.16e-35	4.55e-32	63263	32599	32599	773334	1.19	3146	9.65	58728	7.59	NA	NA	NA
242	meme-5.5.7/motif_databases_12.24/HOCOMOCO/H12CORE_meme_format.meme	HIF3A.H12CORE.0.P.C	HIF3A		KACGTGCSBGNBNGCASG	3.4e-39	7.02e-35	1.01e-31	20670	32599	32599	773334	1.62	1218	3.74	19314	2.5	9.38225	3.70338	12.3661
243	meme-5.5.7/motif_databases_12.24/HOCOMOCO/H12CORE_meme_format.meme	ZN554.H12CORE.0.P.C	ZN554		DGCWGAGYCABSTRGKKKRCT	3.18e-39	8.85e-35	1.28e-31	27820	32599	32599	773334	2.69	1565	4.8	26144	3.38	NA	NA	NA
244	meme-5.5.7/motif_databases_12.24/HOCOMOCO/H12CORE_meme_format.meme	NPAS3.H12CORE.0.P.C	NPAS3		GKACGTGMYBK	2.62e-39	1.54e-34	2.22e-31	58610	32599	32599	773334	1.19	2960	9.08	54925	7.1	6.99873	3.92239	3.202
245	meme-5.5.7/motif_databases_12.24/HOCOMOCO/H12CORE_meme_format.meme	ZN296.H12CORE.0.S.C	ZN296		VVTGTCCACYN	2.89e-38	8.32e-34	1.2e-30	28766	32599	32599	773334	1.21	1600	4.91	26972	3.49	NA	NA	NA
246	meme-5.5.7/motif_databases_12.24/HOCOMOCO/H12CORE_meme_format.meme	E2F4.H12CORE.1.P.B	E2F4		SNDGGCGGGAAAN	7.64e-38	1.48e-33	2.14e-30	19420	32599	32599	773334	1.31	1156	3.55	18264	2.36	29.9467	36.9363	36.6597
247	meme-5.5.7/motif_databases_12.24/HOCOMOCO/H12CORE_meme_format.meme	ZN891.H12CORE.0.P.C	ZN891		VGGGCTRGAAGCCTG	1.2e-37	1.74e-33	2.52e-30	14576	32599	32599	773334	2.1	881	2.7	13048	1.69	NA	NA	NA
248	meme-5.5.7/motif_databases_12.24/HOCOMOCO/H12CORE_meme_format.meme	ZIC1.H12CORE.2.S.B	ZIC1		DCRCAGCGGGGGGTMN	3.59e-37	1.81e-33	2.62e-30	5047	32599	32599	773334	2.18	395	1.21	4498	0.58	11.5852	4.67319	3.37124
249	meme-5.5.7/motif_databases_12.24/HOCOMOCO/H12CORE_meme_format.meme	NKX25.H12CORE.1.P.B	NKX25		RRGTGHTGACAGS	2.26e-38	2.16e-33	3.12e-30	95549	32599	32599	773334	1.44	4470	13.71	87616	11.33	NA	NA	NA
250	meme-5.5.7/motif_databases_12.24/HOCOMOCO/H12CORE_meme_format.meme	ZN180.H12CORE.0.P.C	ZN180		AGGGAGKGGTGGGGACTGBGGCRRR	3.21e-37	3.65e-33	5.27e-30	11375	32599	32599	773334	12.5	730	2.24	10300	1.33	NA	NA	NA
251	meme-5.5.7/motif_databases_12.24/HOCOMOCO/H12CORE_meme_format.meme	RXRB.H12CORE.2.PS.A	RXRB		NRRGGTCRDDK	4.26e-38	5.31e-33	7.66e-30	124695	32599	32599	773334	1.13	5876	18.03	118656	15.34	32.7001	32.1492	29.3461
252	meme-5.5.7/motif_databases_12.24/HOCOMOCO/H12CORE_meme_format.meme	ITF2.H12CORE.1.PSM.A	ITF2		NVCAGGTGTG	1.29e-36	2.64e-32	3.8e-29	20460	32599	32599	773334	1.22	1200	3.68	19259	2.49	NA	NA	NA
253	meme-5.5.7/motif_databases_12.24/HOCOMOCO/H12CORE_meme_format.meme	ZN281.H12CORE.1.SM.B	ZN281		KGGGGGGGGGGGGGGAGGGDRGGKKK	1.53e-36	2.95e-32	4.25e-29	19249	32599	32599	773334	9.79	1140	3.5	18100	2.34	NA	NA	NA
254	meme-5.5.7/motif_databases_12.24/HOCOMOCO/H12CORE_meme_format.meme	HIF3A.H12CORE.1.P.C	HIF3A		GKACGTGC	1.9e-36	6.16e-32	8.89e-29	32443	32599	32599	773334	1.13	1755	5.38	30359	3.93	9.38225	3.70338	12.3661
255	meme-5.5.7/motif_databases_12.24/HOCOMOCO/H12CORE_meme_format.meme	ZNF18.H12CORE.0.P.B	ZNF18		RGTGTGAAC	2.05e-36	8.64e-32	1.25e-28	42199	32599	32599	773334	1.55	2016	6.18	35706	4.62	NA	NA	NA
256	meme-5.5.7/motif_databases_12.24/HOCOMOCO/H12CORE_meme_format.meme	ZN467.H12CORE.0.P.C	ZN467		GRGGRGGRRRRGGAGGGGGAGGR	5.54e-36	2.33e-31	3.37e-28	42139	32599	32599	773334	7.22	2181	6.69	39189	5.07	NA	NA	NA
257	meme-5.5.7/motif_databases_12.24/HOCOMOCO/H12CORE_meme_format.meme	NR2C1.H12CORE.0.S.C	NR2C1		NRAGGTCAHRGB	1.02e-35	2.44e-31	3.52e-28	23913	32599	32599	773334	1.34	1352	4.15	22360	2.89	18.5251	28.994	26.4143
258	meme-5.5.7/motif_databases_12.24/HOCOMOCO/H12CORE_meme_format.meme	ZN561.H12CORE.0.P.C	ZN561		ASYTKCTGCAGAAAGGGBSCHCYCC	9.28e-35	4.89e-31	7.06e-28	5271	32599	32599	773334	8.25	408	1.25	4844	0.63	NA	NA	NA
259	meme-5.5.7/motif_databases_12.24/HOCOMOCO/H12CORE_meme_format.meme	HEN2.H12CORE.0.SM.B	HEN2		NGGGRCGCAGCTGCGN	1.88e-34	5.72e-31	8.25e-28	3039	32599	32599	773334	2.29	275	0.84	2750	0.36	NA	NA	NA
260	meme-5.5.7/motif_databases_12.24/HOCOMOCO/H12CORE_meme_format.meme	COE2.H12CORE.0.P.B	COE2		WDKTCCCHRGRGRV	5.53e-35	1.2e-30	1.73e-27	21639	32599	32599	773334	1.69	1160	3.56	18669	2.41	NA	NA	NA
261	meme-5.5.7/motif_databases_12.24/HOCOMOCO/H12CORE_meme_format.meme	ZBED5.H12CORE.0.P.C	ZBED5		YYTSRGAACCVCKG	2.39e-35	1.34e-30	1.94e-27	56130	32599	32599	773334	1.33	2845	8.73	53256	6.89	13.2154	5.30473	2.97769
262	meme-5.5.7/motif_databases_12.24/HOCOMOCO/H12CORE_meme_format.meme	NKX21.H12CORE.0.P.B	NKX21		BTKGAGWGBYY	8.03e-36	1.38e-30	1.99e-27	172084	32599	32599	773334	1.34	7092	21.76	146517	18.95	NA	NA	NA
263	meme-5.5.7/motif_databases_12.24/HOCOMOCO/H12CORE_meme_format.meme	AHR.H12CORE.0.P.B	AHR		SHKTGCGTGC	8.72e-35	1.93e-30	2.79e-27	22167	32599	32599	773334	1.18	1272	3.9	20894	2.7	7.0435	45.7234	59.8252
264	meme-5.5.7/motif_databases_12.24/HOCOMOCO/H12CORE_meme_format.meme	ARNT.H12CORE.1.P.B	ARNT		GKACGTGMSNVNVDSCACR	1.02e-34	2.22e-30	3.2e-27	21812	32599	32599	773334	1.73	1254	3.85	20547	2.66	59.0665	67.5661	94.3783
265	meme-5.5.7/motif_databases_12.24/HOCOMOCO/H12CORE_meme_format.meme	SRBP1.H12CORE.1.S.C	SRBP1		BRTCRCGTGABS	1.3e-34	2.57e-30	3.71e-27	19726	32599	32599	773334	1.27	1151	3.53	18537	2.4	NA	NA	NA
266	meme-5.5.7/motif_databases_12.24/HOCOMOCO/H12CORE_meme_format.meme	E2F7.H12CORE.1.P.B	E2F7		NTGGCGGGAAAV	1.38e-34	5.82e-30	8.4e-27	42301	32599	32599	773334	1.39	2195	6.73	39719	5.14	7.91487	1.90638	1.30441
267	meme-5.5.7/motif_databases_12.24/HOCOMOCO/H12CORE_meme_format.meme	NR2F6.H12CORE.0.P.C	NR2F6		RRGGYCARAGGTCA	2.96e-34	1.37e-29	1.97e-26	46211	32599	32599	773334	1.56	2362	7.25	43269	5.6	11.6404	10.5298	9.35197
268	meme-5.5.7/motif_databases_12.24/HOCOMOCO/H12CORE_meme_format.meme	NR1H4.H12CORE.0.P.B	NR1H4		RGGTCAVTGACCBYSVGGBC	1.56e-33	2.06e-29	2.97e-26	13174	32599	32599	773334	3.59	694	2.13	9955	1.29	0.077969	3.07936	2.52658
269	meme-5.5.7/motif_databases_12.24/HOCOMOCO/H12CORE_meme_format.meme	ZN770.H12CORE.1.P.B	ZN770		GGAGGCYGRGGBRGGAGGAKSR	1e-33	2.07e-29	2.98e-26	20624	32599	32599	773334	5.13	1191	3.65	19428	2.51	NA	NA	NA
270	meme-5.5.7/motif_databases_12.24/HOCOMOCO/H12CORE_meme_format.meme	TBX3.H12CORE.0.PSM.A	TBX3		DDAGGTGTGARG	1.11e-33	3.37e-29	4.86e-26	30261	32599	32599	773334	1.32	1647	5.05	28573	3.69	50.2076	7.28752	9.18927
271	meme-5.5.7/motif_databases_12.24/HOCOMOCO/H12CORE_meme_format.meme	COE1.H12CORE.0.P.B	COE1		DKTCCCCWGGGASY	2.38e-33	3.81e-29	5.5e-26	16000	32599	32599	773334	1.62	950	2.91	14785	1.91	NA	NA	NA
272	meme-5.5.7/motif_databases_12.24/HOCOMOCO/H12CORE_meme_format.meme	KLF9.H12CORE.1.P.B	KLF9		GGRGGGGGCGGGGCSGGGGGGGG	1.06e-32	8e-29	1.15e-25	7535	32599	32599	773334	8.72	525	1.61	6979	0.9	35.4574	162.346	185.915
273	meme-5.5.7/motif_databases_12.24/HOCOMOCO/H12CORE_meme_format.meme	ZN148.H12CORE.0.P.B	ZN148		GGGGGTGGGGGAGGGGMRG	1.1e-32	1.43e-28	2.06e-25	12993	32599	32599	773334	4.22	794	2.44	11890	1.54	NA	NA	NA
274	meme-5.5.7/motif_databases_12.24/HOCOMOCO/H12CORE_meme_format.meme	EPAS1.H12CORE.0.P.B	EPAS1		KGGKACGTGMC	1.06e-32	3.92e-28	5.65e-25	37096	32599	32599	773334	1.2	1938	5.94	34703	4.49	52.6803	40.3768	182.285
275	meme-5.5.7/motif_databases_12.24/HOCOMOCO/H12CORE_meme_format.meme	HES7.H12CORE.0.S.B	HES7		NGGCACGTGB	3.19e-32	5.5e-28	7.93e-25	17259	32599	32599	773334	1.26	980	3.01	15486	2	0.35561	0.449171	0.492722
276	meme-5.5.7/motif_databases_12.24/HOCOMOCO/H12CORE_meme_format.meme	ZNF8.H12CORE.0.P.C	ZNF8		SVMYVTGGTACGYCHWBGHNN	1.16e-31	1.07e-27	1.54e-24	9199	32599	32599	773334	2.19	610	1.87	8580	1.11	NA	NA	NA
277	meme-5.5.7/motif_databases_12.24/HOCOMOCO/H12CORE_meme_format.meme	TBX20.H12CORE.0.P.C	TBX20		DRGTGNTGACAGSH	1.69e-32	1.1e-27	1.58e-24	64939	32599	32599	773334	1.45	3212	9.85	61702	7.98	5.69272	3.06924	5.8115
278	meme-5.5.7/motif_databases_12.24/HOCOMOCO/H12CORE_meme_format.meme	RARA.H12CORE.0.PSM.A	RARA		NRAGGTCAHGN	7.74e-32	1.79e-27	2.59e-24	23143	32599	32599	773334	1.7	1219	3.74	20219	2.61	16.9355	16.7399	25.0903
279	meme-5.5.7/motif_databases_12.24/HOCOMOCO/H12CORE_meme_format.meme	ZN441.H12CORE.0.P.C	ZN441		GGGCGGAGYY	1.77e-31	3.84e-27	5.53e-24	21642	32599	32599	773334	1.2	1224	3.75	20365	2.63	NA	NA	NA
280	meme-5.5.7/motif_databases_12.24/HOCOMOCO/H12CORE_meme_format.meme	KLF17.H12CORE.0.M.C	KLF17		DKWAGGGCGTGKCN	6.2e-31	1e-26	1.45e-23	16183	32599	32599	773334	1.57	947	2.9	14992	1.94	0.044884	NA	0.0501651
281	meme-5.5.7/motif_databases_12.24/HOCOMOCO/H12CORE_meme_format.meme	ZN662.H12CORE.0.P.C	ZN662		HGATCTAGCCCCTKCCTACCYY	5.06e-31	1.39e-26	2e-23	27351	32599	32599	773334	4.92	1477	4.53	25513	3.3	NA	NA	NA
282	meme-5.5.7/motif_databases_12.24/HOCOMOCO/H12CORE_meme_format.meme	HINFP.H12CORE.0.P.B	HINFP		SCGGACCBRRGWGRRRACWG	2.2e-30	1.56e-26	2.25e-23	7103	32599	32599	773334	3.48	483	1.48	6408	0.83	39.0316	44.8248	47.3724
283	meme-5.5.7/motif_databases_12.24/HOCOMOCO/H12CORE_meme_format.meme	ZN534.H12CORE.0.P.C	ZN534		GGGGTTCTYKCCCCCCMS	1.13e-30	1.65e-26	2.39e-23	14595	32599	32599	773334	2.79	879	2.7	13710	1.77	NA	NA	NA
284	meme-5.5.7/motif_databases_12.24/HOCOMOCO/H12CORE_meme_format.meme	ZN444.H12CORE.0.S.C	ZN444		YCRTCCCCCTCCCCCYYN	1.46e-30	2.05e-26	2.95e-23	14024	32599	32599	773334	2.95	850	2.61	13166	1.7	NA	NA	NA
285	meme-5.5.7/motif_databases_12.24/HOCOMOCO/H12CORE_meme_format.meme	KLF14.H12CORE.0.PSM.A	KLF14		DDRGKGGGCGTGKB	2.04e-30	2.28e-26	3.29e-23	11167	32599	32599	773334	1.41	706	2.17	10458	1.35	NA	NA	NA
286	meme-5.5.7/motif_databases_12.24/HOCOMOCO/H12CORE_meme_format.meme	ZN611.H12CORE.0.P.C	ZN611		GBGGAGMGCCYVTRMMCGSMYGS	1.69e-29	6.01e-26	8.67e-23	3565	32599	32599	773334	4.9	278	0.85	3021	0.39	NA	NA	NA
287	meme-5.5.7/motif_databases_12.24/HOCOMOCO/H12CORE_meme_format.meme	ZN787.H12CORE.1.S.C	ZN787		NTGCCTCGATKN	1.98e-30	6.12e-26	8.84e-23	30873	32599	32599	773334	1.38	1619	4.97	28500	3.69	NA	NA	NA
288	meme-5.5.7/motif_databases_12.24/HOCOMOCO/H12CORE_meme_format.meme	P63.H12CORE.0.PS.A	P63		RDRCAWGYYCAGRCWTGYH	8.75e-30	1.14e-25	1.64e-22	13023	32599	32599	773334	2.31	793	2.43	12160	1.57	NA	NA	NA
289	meme-5.5.7/motif_databases_12.24/HOCOMOCO/H12CORE_meme_format.meme	ZN479.H12CORE.0.P.C	ZN479		RRGGATGACYYKGGGGAY	1.04e-29	1.19e-25	1.71e-22	11391	32599	32599	773334	2.62	714	2.19	10675	1.38	NA	NA	NA
290	meme-5.5.7/motif_databases_12.24/HOCOMOCO/H12CORE_meme_format.meme	AHRR.H12CORE.0.P.C	AHRR		KTGCGTGCSAR	3.94e-30	1.73e-25	2.5e-22	44010	32599	32599	773334	1.27	2216	6.8	40968	5.3	2.2443	3.2392	26.7871
291	meme-5.5.7/motif_databases_12.24/HOCOMOCO/H12CORE_meme_format.meme	RARA.H12CORE.1.P.B	RARA		ARRGGTCANNNDRAGGKCA	4.8e-30	2.02e-25	2.91e-22	41991	32599	32599	773334	2.44	1949	5.98	35389	4.58	16.9355	16.7399	25.0903
292	meme-5.5.7/motif_databases_12.24/HOCOMOCO/H12CORE_meme_format.meme	NR1I3.H12CORE.0.P.B	NR1I3		CHRRGGYCANCAGAGKTCA	6.62e-30	3.32e-25	4.79e-22	50135	32599	32599	773334	2.2	2525	7.75	47553	6.15	0.741993	1.20972	0.86252
293	meme-5.5.7/motif_databases_12.24/HOCOMOCO/H12CORE_meme_format.meme	TFEB.H12CORE.1.P.C	TFEB		RRTCACATGAY	4.2e-30	3.34e-25	4.82e-22	79420	32599	32599	773334	1.28	3824	11.73	75552	9.77	0.713689	1.99156	3.91505
294	meme-5.5.7/motif_databases_12.24/HOCOMOCO/H12CORE_meme_format.meme	TBX1.H12CORE.0.S.B	TBX1		NDRGGTGTGAARDDD	1.72e-29	6.72e-25	9.7e-22	39118	32599	32599	773334	1.68	1982	6.08	36177	4.68	0.0967213	0.258698	0.479216
295	meme-5.5.7/motif_databases_12.24/HOCOMOCO/H12CORE_meme_format.meme	MXI1.H12CORE.0.P.B	MXI1		HSCACGTGGSY	3.6e-29	1.61e-24	2.32e-21	44625	32599	32599	773334	1.55	2017	6.19	36968	4.78	129.35	92.6542	81.8064
296	meme-5.5.7/motif_databases_12.24/HOCOMOCO/H12CORE_meme_format.meme	SMAD5.H12CORE.0.M.C	SMAD5		NCGTCTRSMN	4.04e-29	2.53e-24	3.65e-21	62581	32599	32599	773334	5.88	1139	3.49	18983	2.45	173.884	104.813	92.3348
297	meme-5.5.7/motif_databases_12.24/HOCOMOCO/H12CORE_meme_format.meme	SRBP1.H12CORE.0.P.B	SRBP1		RTCASGTGAYYY	1.32e-28	3.92e-24	5.65e-21	29574	32599	32599	773334	1.43	1532	4.7	27005	3.49	NA	NA	NA
298	meme-5.5.7/motif_databases_12.24/HOCOMOCO/H12CORE_meme_format.meme	NFIC.H12CORE.0.PSM.A	NFIC		NTTGGCAHYDTGCCAAN	1.31e-27	6.82e-24	9.84e-21	5222	32599	32599	773334	2.67	356	1.09	4402	0.57	35.9619	69.0253	89.2025
299	meme-5.5.7/motif_databases_12.24/HOCOMOCO/H12CORE_meme_format.meme	NR5A2.H12CORE.0.PSM.A	NR5A2		GBYCAAGGYCA	2.29e-28	8.43e-24	1.22e-20	36742	32599	32599	773334	1.28	1908	5.85	34834	4.5	0.137453	0.0207214	0.0853733
300	meme-5.5.7/motif_databases_12.24/HOCOMOCO/H12CORE_meme_format.meme	ZN480.H12CORE.1.P.C	ZN480		CMCAWTCCYY	7.16e-29	1.14e-23	1.64e-20	158640	32599	32599	773334	1.17	7208	22.11	151431	19.58	NA	NA	NA
301	meme-5.5.7/motif_databases_12.24/HOCOMOCO/H12CORE_meme_format.meme	ZN267.H12CORE.0.P.C	ZN267		BCYYCYKSHVGSCATGTGVRGADGKGCYTGC	7.63e-27	1.37e-23	1.98e-20	1799	32599	32599	773334	24.1	176	0.54	1597	0.21	NA	NA	NA
302	meme-5.5.7/motif_databases_12.24/HOCOMOCO/H12CORE_meme_format.meme	ARNT.H12CORE.0.P.B	ARNT		SKACGTGMC	7.95e-28	1.73e-23	2.5e-20	21745	32599	32599	773334	2.23	797	2.44	12443	1.61	59.0665	67.5661	94.3783
303	meme-5.5.7/motif_databases_12.24/HOCOMOCO/H12CORE_meme_format.meme	HIF1A.H12CORE.1.P.B	HIF1A		STACGTGCBBDNNNBCABR	1.28e-27	2.9e-23	4.18e-20	22635	32599	32599	773334	1.64	1248	3.83	21374	2.76	616.365	935.749	892.709
304	meme-5.5.7/motif_databases_12.24/HOCOMOCO/H12CORE_meme_format.meme	ZN335.H12CORE.0.P.B	ZN335		KRGSTGYCCNVVGMDNTGCCTGA	7.35e-27	3.36e-23	4.85e-20	4576	32599	32599	773334	4.84	343	1.05	4229	0.55	NA	NA	NA
305	meme-5.5.7/motif_databases_12.24/HOCOMOCO/H12CORE_meme_format.meme	ZN577.H12CORE.0.P.B	ZN577		GCMRVRCCYCTTGAGSMCY	5.2e-27	3.97e-23	5.73e-20	7643	32599	32599	773334	3.28	464	1.42	6323	0.82	NA	NA	NA
306	meme-5.5.7/motif_databases_12.24/HOCOMOCO/H12CORE_meme_format.meme	SOLH2.H12CORE.0.S.C	SOLH2		NCACGTGCDHN	4.65e-27	4.69e-23	6.77e-20	10087	32599	32599	773334	1.2	630	1.93	9355	1.21	NA	NA	NA
307	meme-5.5.7/motif_databases_12.24/HOCOMOCO/H12CORE_meme_format.meme	MAF.H12CORE.1.PSM.A	MAF		NDWDTGCTGACKB	7.37e-27	1.27e-22	1.84e-19	17291	32599	32599	773334	1.32	986	3.02	16241	2.1	37.8875	17.2313	13.2259
308	meme-5.5.7/motif_databases_12.24/HOCOMOCO/H12CORE_meme_format.meme	ZN704.H12CORE.0.SM.B	ZN704		BRBGCCGGCCGGYRDD	1e-26	1.51e-22	2.19e-19	15086	32599	32599	773334	1.62	878	2.69	14136	1.83	NA	NA	NA
309	meme-5.5.7/motif_databases_12.24/HOCOMOCO/H12CORE_meme_format.meme	PTF1A.H12CORE.0.P.B	PTF1A		VCAGCTGYBBHHWTTCCCA	1.08e-26	5.1e-22	7.36e-19	47411	32599	32599	773334	2.06	2372	7.28	44965	5.81	1.43223	NA	NA
310	meme-5.5.7/motif_databases_12.24/HOCOMOCO/H12CORE_meme_format.meme	ZN416.H12CORE.0.P.C	ZN416		TGACTGGGCYAHRGGRTGCCCAG	2.02e-25	7.46e-22	1.08e-18	3688	32599	32599	773334	9.47	284	0.87	3331	0.43	NA	NA	NA
311	meme-5.5.7/motif_databases_12.24/HOCOMOCO/H12CORE_meme_format.meme	NPAS4.H12CORE.0.P.B	NPAS4		RVDTCGTGAYY	4.85e-26	9.02e-22	1.3e-18	18611	32599	32599	773334	1.18	1047	3.21	17559	2.27	1.05128	1.21033	4.02778
312	meme-5.5.7/motif_databases_12.24/HOCOMOCO/H12CORE_meme_format.meme	MNT.H12CORE.0.PS.A	MNT		VSCACGTGG	3.01e-26	1.1e-21	1.59e-18	36584	32599	32599	773334	1.18	1879	5.76	34618	4.48	19.6495	22.2044	35.4607
313	meme-5.5.7/motif_databases_12.24/HOCOMOCO/H12CORE_meme_format.meme	TBX20.H12CORE.1.M.C	TBX20		DAGGTGTGAAN	1.43e-26	1.11e-21	1.61e-18	77626	32599	32599	773334	1.22	3707	11.37	73917	9.56	5.69272	3.06924	5.8115
314	meme-5.5.7/motif_databases_12.24/HOCOMOCO/H12CORE_meme_format.meme	ZKSC8.H12CORE.1.P.B	ZKSC8		CRCCTRCTGTDTRCH	5.1e-26	3.56e-21	5.14e-18	69858	32599	32599	773334	1.81	3125	9.59	61347	7.93	NA	NA	NA
315	meme-5.5.7/motif_databases_12.24/HOCOMOCO/H12CORE_meme_format.meme	EGR2.H12CORE.0.PSM.A	EGR2		DTGCGTGGGCGKDN	2.27e-25	3.77e-21	5.44e-18	16581	32599	32599	773334	1.57	945	2.9	15620	2.02	0.14429	0.066547	0.00472209
316	meme-5.5.7/motif_databases_12.24/HOCOMOCO/H12CORE_meme_format.meme	ZN749.H12CORE.0.P.C	ZN749		YVYCHCYRMCCCCARCMTTCCYYCY	3.22e-25	4.67e-21	6.74e-18	14508	32599	32599	773334	7.06	833	2.56	13436	1.74	NA	NA	NA
317	meme-5.5.7/motif_databases_12.24/HOCOMOCO/H12CORE_meme_format.meme	HIF1A.H12CORE.0.P.B	HIF1A		KSVTACGTGMC	2.62e-25	5.31e-21	7.67e-18	20247	32599	32599	773334	1.21	1120	3.44	19124	2.47	616.365	935.749	892.709
318	meme-5.5.7/motif_databases_12.24/HOCOMOCO/H12CORE_meme_format.meme	ZN483.H12CORE.0.P.C	ZN483		DSAGRGAGCTGCAGBNNC	1.21e-24	6.42e-21	9.26e-18	5314	32599	32599	773334	3.06	355	1.09	4578	0.59	NA	NA	NA
319	meme-5.5.7/motif_databases_12.24/HOCOMOCO/H12CORE_meme_format.meme	STF1.H12CORE.0.PSM.A	STF1		DGBYCAAGGYCA	1.76e-25	6.66e-21	9.61e-18	37837	32599	32599	773334	1.4	1915	5.87	35522	4.59	NA	NA	NA
320	meme-5.5.7/motif_databases_12.24/HOCOMOCO/H12CORE_meme_format.meme	MITF.H12CORE.0.P.B	MITF		VBCACGTGACY	2.13e-25	8.54e-21	1.23e-17	40077	32599	32599	773334	1.24	2032	6.23	38009	4.91	5.26408	4.37519	7.90991
321	meme-5.5.7/motif_databases_12.24/HOCOMOCO/H12CORE_meme_format.meme	ZN273.H12CORE.0.P.C	ZN273		GAGCTACCCMCTCCRGGKCYYCY	2.09e-24	1.08e-20	1.56e-17	5192	32599	32599	773334	7.66	365	1.12	4768	0.62	NA	NA	NA
322	meme-5.5.7/motif_databases_12.24/HOCOMOCO/H12CORE_meme_format.meme	ZN281.H12CORE.0.P.B	ZN281		GGGTGGGGGAGGGGMR	1.81e-24	1.84e-20	2.66e-17	10160	32599	32599	773334	2.59	626	1.92	9533	1.23	NA	NA	NA
323	meme-5.5.7/motif_databases_12.24/HOCOMOCO/H12CORE_meme_format.meme	ZN682.H12CORE.0.P.B	ZN682		AGAACCCTCCYRGGCTAAGCCCC	1.33e-23	1.92e-20	2.78e-17	1449	32599	32599	773334	12.2	147	0.45	1302	0.17	NA	NA	NA
324	meme-5.5.7/motif_databases_12.24/HOCOMOCO/H12CORE_meme_format.meme	ZNF44.H12CORE.0.P.C	ZNF44		VBGBTVTTGCWGYDGRGAAAR	1.15e-24	2.02e-20	2.92e-17	17498	32599	32599	773334	3.2	941	2.89	15632	2.02	NA	NA	NA
325	meme-5.5.7/motif_databases_12.24/HOCOMOCO/H12CORE_meme_format.meme	NR1D1.H12CORE.0.P.B	NR1D1		AASTRGGTCASTRGG	5.1e-25	2.73e-20	3.93e-17	53475	32599	32599	773334	1.68	2535	7.78	48826	6.31	24.1524	25.0275	129.337
326	meme-5.5.7/motif_databases_12.24/HOCOMOCO/H12CORE_meme_format.meme	PKNX2.H12CORE.1.SM.B	PKNX2		NTGACAGSTGN	8.81e-25	3.92e-20	5.65e-17	44451	32599	32599	773334	12.9	721	2.21	11314	1.46	NA	NA	NA
327	meme-5.5.7/motif_databases_12.24/HOCOMOCO/H12CORE_meme_format.meme	REST.H12CORE.0.P.B	REST		BYCAGCACCATGGACAGCDCCH	1.47e-23	3.96e-20	5.72e-17	2705	32599	32599	773334	7.49	223	0.68	2445	0.32	28.4145	21.7493	21.8601
328	meme-5.5.7/motif_databases_12.24/HOCOMOCO/H12CORE_meme_format.meme	ZN417.H12CORE.0.P.C	ZN417		RCANKTGGCGCCCAA	7.16e-24	5.1e-20	7.36e-17	7121	32599	32599	773334	1.74	467	1.43	6630	0.86	NA	NA	NA
329	meme-5.5.7/motif_databases_12.24/HOCOMOCO/H12CORE_meme_format.meme	REL.H12CORE.0.P.B	REL		DGGGRAWTTCCAGRG	2.73e-24	1.39e-19	2.01e-16	51015	32599	32599	773334	1.91	2322	7.12	44419	5.74	4.94751	9.63248	10.2931
330	meme-5.5.7/motif_databases_12.24/HOCOMOCO/H12CORE_meme_format.meme	KMT2A.H12CORE.0.P.B	KMT2A		CSCCGCCSCCGCCGCCGCCGCCS	3.9e-23	1.52e-19	2.19e-16	3891	32599	32599	773334	8.28	292	0.9	3599	0.47	139.211	165.494	528.823
331	meme-5.5.7/motif_databases_12.24/HOCOMOCO/H12CORE_meme_format.meme	NRF1.H12CORE.0.PS.A	NRF1		NBNCTGCGCAKGCGCA	6.13e-23	1.73e-19	2.49e-16	2816	32599	32599	773334	1.9	228	0.7	2556	0.33	48.7919	34.5872	30.113
332	meme-5.5.7/motif_databases_12.24/HOCOMOCO/H12CORE_meme_format.meme	TFAP4.H12CORE.0.PSM.A	TFAP4		NHCAGCTGWTHN	6.29e-23	3.33e-19	4.81e-16	5300	32599	32599	773334	1.61	351	1.08	4628	0.6	4.35511	1.97016	2.61538
333	meme-5.5.7/motif_databases_12.24/HOCOMOCO/H12CORE_meme_format.meme	NR2F6.H12CORE.1.PSM.A	NR2F6		NARAGGTCADDD	4.63e-24	4.12e-19	5.94e-16	88807	32599	32599	773334	1.21	4159	12.76	84606	10.94	11.6404	10.5298	9.35197
334	meme-5.5.7/motif_databases_12.24/HOCOMOCO/H12CORE_meme_format.meme	RUNX3.H12CORE.0.P.B	RUNX3		BBYTGTGGTTD	8.67e-24	5.27e-19	7.61e-16	60820	32599	32599	773334	1.25	2925	8.97	57561	7.44	0.0617305	0.128997	0.252215
335	meme-5.5.7/motif_databases_12.24/HOCOMOCO/H12CORE_meme_format.meme	ZNF76.H12CORE.0.P.B	ZNF76		CRGGGSMTKCTGGGARDTGTAGT	6.41e-23	6.28e-19	9.06e-16	9790	32599	32599	773334	5.78	594	1.82	9084	1.17	NA	NA	NA
336	meme-5.5.7/motif_databases_12.24/HOCOMOCO/H12CORE_meme_format.meme	MAFK.H12CORE.1.P.B	MAFK		WWYTGCTGASTCA	2.87e-23	1.21e-18	1.75e-15	42089	32599	32599	773334	1.56	2094	6.42	39770	5.14	2.98505	2.2358	3.43397
337	meme-5.5.7/motif_databases_12.24/HOCOMOCO/H12CORE_meme_format.meme	ZN100.H12CORE.1.P.B	ZN100		KCCAHGGCGGCGGC	1.03e-22	1.51e-18	2.19e-15	14756	32599	32599	773334	2.93	557	1.71	8405	1.09	NA	NA	NA
338	meme-5.5.7/motif_databases_12.24/HOCOMOCO/H12CORE_meme_format.meme	SOX30.H12CORE.0.P.C	SOX30		BCCWYTGTGAC	2e-23	1.76e-18	2.54e-15	87907	32599	32599	773334	1.27	4087	12.54	83203	10.76	0.342359	0.480016	0.762824
339	meme-5.5.7/motif_databases_12.24/HOCOMOCO/H12CORE_meme_format.meme	RFX3.H12CORE.2.S.B	RFX3		KDGTKGTAGGKTRGGGRGGK	8.2e-23	1.96e-18	2.82e-15	23862	32599	32599	773334	3.72	1268	3.89	22519	2.91	91.9402	84.0427	62.0738
340	meme-5.5.7/motif_databases_12.24/HOCOMOCO/H12CORE_meme_format.meme	ZIC3.H12CORE.2.M.B	ZIC3		NKCACAGCAGGGGGTV	1.17e-21	2.53e-18	3.65e-15	2166	32599	32599	773334	2.4	186	0.57	1957	0.25	5.17234	2.95049	1.99427
341	meme-5.5.7/motif_databases_12.24/HOCOMOCO/H12CORE_meme_format.meme	PBX2.H12CORE.0.P.B	PBX2		TGAKTGACAGS	3.63e-23	2.78e-18	4.01e-15	76679	32599	32599	773334	1.47	3261	10	65063	8.41	28.8443	28.8524	28.5288
342	meme-5.5.7/motif_databases_12.24/HOCOMOCO/H12CORE_meme_format.meme	ZN141.H12CORE.0.P.C	ZN141		KGGGGGACGCYCCCMCC	7.93e-22	3.19e-18	4.6e-15	4020	32599	32599	773334	2.63	293	0.9	3699	0.48	NA	NA	NA
343	meme-5.5.7/motif_databases_12.24/HOCOMOCO/H12CORE_meme_format.meme	BHE40.H12CORE.0.PSM.A	BHE40		GGCACGTGAS	4.81e-22	7.5e-18	1.08e-14	15603	32599	32599	773334	1.81	727	2.23	11744	1.52	NA	NA	NA
344	meme-5.5.7/motif_databases_12.24/HOCOMOCO/H12CORE_meme_format.meme	CR3L4.H12CORE.1.S.C	CR3L4		VHSACGTGGCR	1.3e-21	9.4e-18	1.36e-14	7240	32599	32599	773334	1.25	463	1.42	6754	0.87	NA	NA	NA
345	meme-5.5.7/motif_databases_12.24/HOCOMOCO/H12CORE_meme_format.meme	ZN740.H12CORE.1.S.C	ZN740		GGGKKGGGGGGGGGTGCGKK	7.44e-22	1.15e-17	1.66e-14	15424	32599	32599	773334	3.63	868	2.66	14552	1.88	NA	NA	NA
346	meme-5.5.7/motif_databases_12.24/HOCOMOCO/H12CORE_meme_format.meme	ZN429.H12CORE.0.P.C	ZN429		MARCCCATTKBRNCCTMTGCCTV	1.55e-21	1.51e-17	2.19e-14	9754	32599	32599	773334	5.08	588	1.8	9114	1.18	NA	NA	NA
347	meme-5.5.7/motif_databases_12.24/HOCOMOCO/H12CORE_meme_format.meme	RUNX2.H12CORE.0.P.B	RUNX2		BBYTGTGGTTWSN	4.23e-22	1.52e-17	2.2e-14	36031	32599	32599	773334	1.88	1535	4.71	28186	3.64	6.55711	1.07513	2.05509
348	meme-5.5.7/motif_databases_12.24/HOCOMOCO/H12CORE_meme_format.meme	RARA.H12CORE.2.P.B	RARA		MMAGGTCABNVTGMCCY	3.74e-22	1.78e-17	2.57e-14	47550	32599	32599	773334	1.69	2322	7.12	44908	5.81	16.9355	16.7399	25.0903
349	meme-5.5.7/motif_databases_12.24/HOCOMOCO/H12CORE_meme_format.meme	SRBP2.H12CORE.0.S.B	SRBP2		KRTSGCGTGATN	1.52e-21	2.31e-17	3.33e-14	15183	32599	32599	773334	1.33	850	2.61	14235	1.84	NA	NA	NA
350	meme-5.5.7/motif_databases_12.24/HOCOMOCO/H12CORE_meme_format.meme	TBX18.H12CORE.0.M.C	TBX18		NRAGGTGTGAAD	8.3e-22	3.08e-17	4.45e-14	37149	32599	32599	773334	1.36	1859	5.7	35079	4.54	0.571428	0.44195	0.152837
351	meme-5.5.7/motif_databases_12.24/HOCOMOCO/H12CORE_meme_format.meme	RFX3.H12CORE.0.PSM.A	RFX3		GTTGCCATGGVRAC	3.88e-21	6.41e-17	9.25e-14	16508	32599	32599	773334	1.77	915	2.81	15592	2.02	91.9402	84.0427	62.0738
352	meme-5.5.7/motif_databases_12.24/HOCOMOCO/H12CORE_meme_format.meme	E2F1.H12CORE.1.S.B	E2F1		NWTWTGGCGCCHAN	2.02e-20	6.54e-17	9.44e-14	3242	32599	32599	773334	1.8	220	0.67	2561	0.33	26.3987	2.25659	0.995991
353	meme-5.5.7/motif_databases_12.24/HOCOMOCO/H12CORE_meme_format.meme	TBX15.H12CORE.0.SM.B	TBX15		NDAGGTGTKAWVD	1.96e-21	7.75e-17	1.12e-13	39642	32599	32599	773334	1.31	1973	6.05	37587	4.86	0.436261	0.527446	0.285449
354	meme-5.5.7/motif_databases_12.24/HOCOMOCO/H12CORE_meme_format.meme	TF2LX.H12CORE.0.SM.B	TF2LX		NTGACAKN	1.29e-21	1.02e-16	1.48e-13	79610	32599	32599	773334	1.09	3726	11.43	75757	9.8	NA	NA	NA
355	meme-5.5.7/motif_databases_12.24/HOCOMOCO/H12CORE_meme_format.meme	P63.H12CORE.1.PS.A	P63		YCAGRCWTGYTB	2.34e-21	1.75e-16	2.53e-13	74819	32599	32599	773334	1.27	3515	10.78	71170	9.2	NA	NA	NA
356	meme-5.5.7/motif_databases_12.24/HOCOMOCO/H12CORE_meme_format.meme	ZEB1.H12CORE.0.P.B	ZEB1		SSVCAGGTGAG	5.09e-21	1.75e-16	2.53e-13	34435	32599	32599	773334	1.31	1712	5.25	32125	4.15	63.7511	45.3831	65.6069
357	meme-5.5.7/motif_databases_12.24/HOCOMOCO/H12CORE_meme_format.meme	P73.H12CORE.0.PS.A	P73		GRCAWGYCCAGRCWTGYYY	2.15e-20	3.56e-16	5.14e-13	16541	32599	32599	773334	2.76	910	2.79	15598	2.02	NA	NA	NA
358	meme-5.5.7/motif_databases_12.24/HOCOMOCO/H12CORE_meme_format.meme	SUH.H12CORE.0.P.B	SUH		VSCSTGGGAAH	8.89e-21	4.9e-16	7.08e-13	55167	32599	32599	773334	1.25	2648	8.12	52311	6.76	NA	NA	NA
359	meme-5.5.7/motif_databases_12.24/HOCOMOCO/H12CORE_meme_format.meme	ZN213.H12CORE.0.P.C	ZN213		AGAAMKCAGGCGGCGGG	1.61e-20	7.51e-16	1.08e-12	46613	32599	32599	773334	2.17	2255	6.92	43854	5.67	NA	NA	NA
360	meme-5.5.7/motif_databases_12.24/HOCOMOCO/H12CORE_meme_format.meme	TAL1.H12CORE.2.P.B	TAL1		MAGRAARCAGMTGB	6.69e-21	8.64e-16	1.25e-12	129311	32599	32599	773334	1.46	5782	17.74	122071	15.79	0.345284	0.7192	0.184774
361	meme-5.5.7/motif_databases_12.24/HOCOMOCO/H12CORE_meme_format.meme	BACH2.H12CORE.0.P.B	BACH2		GCTGAGTCABS	3.6e-20	1.4e-15	2.02e-12	38919	32599	32599	773334	1.84	1582	4.85	29549	3.82	38.6977	11.1441	8.95886
362	meme-5.5.7/motif_databases_12.24/HOCOMOCO/H12CORE_meme_format.meme	MYCN.H12CORE.1.M.C	MYCN		NYYWCGCGYGYN	6.78e-19	1.5e-15	2.17e-12	2215	32599	32599	773334	1.21	181	0.56	2012	0.26	69.231	17.7331	4.75693
363	meme-5.5.7/motif_databases_12.24/HOCOMOCO/H12CORE_meme_format.meme	NR2C2.H12CORE.0.SM.B	NR2C2		NDRAGGTCAHRR	4.02e-20	1.64e-15	2.36e-12	40670	32599	32599	773334	1.37	1942	5.96	37217	4.81	166.801	136.987	138.39
364	meme-5.5.7/motif_databases_12.24/HOCOMOCO/H12CORE_meme_format.meme	ETV5.H12CORE.0.PS.A	ETV5		NDCCGGAWGYD	9.28e-20	1.89e-15	2.72e-12	20339	32599	32599	773334	1.31	1030	3.16	18132	2.34	41.0954	20.2044	31.063
365	meme-5.5.7/motif_databases_12.24/HOCOMOCO/H12CORE_meme_format.meme	TF2LY.H12CORE.0.SM.B	TF2LY		NDTGACAGCTGDCN	1.74e-19	3.97e-15	5.74e-12	22810	32599	32599	773334	7.05	661	2.03	10762	1.39	NA	NA	NA
366	meme-5.5.7/motif_databases_12.24/HOCOMOCO/H12CORE_meme_format.meme	ZKSC5.H12CORE.0.P.C	ZKSC5		YYCTCACCTCCYC	1.36e-19	5.21e-15	7.51e-12	38247	32599	32599	773334	1.56	1891	5.8	36245	4.69	NA	NA	NA
367	meme-5.5.7/motif_databases_12.24/HOCOMOCO/H12CORE_meme_format.meme	ELK4.H12CORE.0.PSM.A	ELK4		ACCGGAAGYN	6.34e-19	9.66e-15	1.39e-11	15247	32599	32599	773334	2.02	581	1.78	9268	1.2	32.8361	32.3789	40.4818
368	meme-5.5.7/motif_databases_12.24/HOCOMOCO/H12CORE_meme_format.meme	TAL1.H12CORE.1.P.B	TAL1		RSARRCAGMTRDGV	5.78e-20	1.61e-14	2.32e-11	278503	32599	32599	773334	1.28	11891	36.48	263169	34.03	0.345284	0.7192	0.184774
369	meme-5.5.7/motif_databases_12.24/HOCOMOCO/H12CORE_meme_format.meme	ZN189.H12CORE.0.P.B	ZN189		CHTKCTGTTCCMBSY	3.22e-19	2e-14	2.88e-11	62094	32599	32599	773334	1.6	2934	9	58999	7.63	NA	NA	NA
370	meme-5.5.7/motif_databases_12.24/HOCOMOCO/H12CORE_meme_format.meme	CR3L1.H12CORE.0.PSM.A	CR3L1		NGNHYACGTGGCAN	5.29e-18	2.35e-14	3.4e-11	4450	32599	32599	773334	1.43	303	0.93	4145	0.54	NA	NA	NA
371	meme-5.5.7/motif_databases_12.24/HOCOMOCO/H12CORE_meme_format.meme	ZN582.H12CORE.0.P.C	ZN582		GGCTGCAAGTA	5.33e-19	3.06e-14	4.41e-11	57394	32599	32599	773334	4.73	1219	3.74	22161	2.87	NA	NA	NA
372	meme-5.5.7/motif_databases_12.24/HOCOMOCO/H12CORE_meme_format.meme	ITF2.H12CORE.0.S.B	ITF2		NCAKGYGCASSTGTKN	6.19e-18	3.6e-14	5.2e-11	5822	32599	32599	773334	1.81	374	1.15	5441	0.7	NA	NA	NA
373	meme-5.5.7/motif_databases_12.24/HOCOMOCO/H12CORE_meme_format.meme	ZN616.H12CORE.0.P.C	ZN616		GHRNRGGTGAGCRYGWSKRRTCCCR	5.54e-18	5.32e-14	7.68e-11	9605	32599	32599	773334	6.78	544	1.67	8659	1.12	NA	NA	NA
374	meme-5.5.7/motif_databases_12.24/HOCOMOCO/H12CORE_meme_format.meme	PPARD.H12CORE.0.PSM.A	PPARD		STRGGKSAAAGGTCA	1.01e-18	5.66e-14	8.17e-11	56077	32599	32599	773334	1.91	2574	7.9	51249	6.63	12.4473	36.6775	39.5862
375	meme-5.5.7/motif_databases_12.24/HOCOMOCO/H12CORE_meme_format.meme	PKNX1.H12CORE.3.SM.B	PKNX1		NDKTGACAGSTGTC	5.32e-18	7.04e-14	1.02e-10	13235	32599	32599	773334	2.67	624	1.91	10219	1.32	NA	NA	NA
376	meme-5.5.7/motif_databases_12.24/HOCOMOCO/H12CORE_meme_format.meme	ZN343.H12CORE.0.PSM.A	ZN343		NHCCGCTTCACBNCR	3.68e-18	7.8e-14	1.13e-10	21195	32599	32599	773334	1.52	1110	3.41	20047	2.59	NA	NA	NA
377	meme-5.5.7/motif_databases_12.24/HOCOMOCO/H12CORE_meme_format.meme	ZN684.H12CORE.0.P.C	ZN684		BACAGTCCACCCCTTK	1.12e-17	9.35e-14	1.35e-10	8308	32599	32599	773334	3.12	488	1.5	7614	0.98	NA	NA	NA
378	meme-5.5.7/motif_databases_12.24/HOCOMOCO/H12CORE_meme_format.meme	RARG.H12CORE.1.PSM.A	RARG		NRAGGTCAHGN	2.18e-18	1.02e-13	1.47e-10	46760	32599	32599	773334	4.09	1249	3.83	22899	2.96	1.20242	1.74889	3.60823
379	meme-5.5.7/motif_databases_12.24/HOCOMOCO/H12CORE_meme_format.meme	RFX5.H12CORE.1.PSM.A	RFX5		CTGTTGCYAGGS	3.94e-18	2.03e-13	2.92e-10	51459	32599	32599	773334	1.39	2405	7.38	47721	6.17	22.4654	30.0871	41.066
380	meme-5.5.7/motif_databases_12.24/HOCOMOCO/H12CORE_meme_format.meme	BMAL1.H12CORE.0.PSM.A	BMAL1		CACGTGMS	6.93e-18	2.17e-13	3.13e-10	31244	32599	32599	773334	1.25	1519	4.66	28688	3.71	NA	NA	NA
381	meme-5.5.7/motif_databases_12.24/HOCOMOCO/H12CORE_meme_format.meme	ETV6.H12CORE.0.PS.A	ETV6		RCCGGAAGTG	4.57e-18	2.63e-13	3.79e-10	57571	32599	32599	773334	2.96	1630	5	31010	4.01	27.0707	21.6042	24.189
382	meme-5.5.7/motif_databases_12.24/HOCOMOCO/H12CORE_meme_format.meme	NR2C1.H12CORE.1.PM.A	NR2C1		NRAGGTCAARGGKYRN	1.77e-17	3.39e-13	4.9e-10	19184	32599	32599	773334	1.77	1007	3.09	18035	2.33	18.5251	28.994	26.4143
383	meme-5.5.7/motif_databases_12.24/HOCOMOCO/H12CORE_meme_format.meme	ZN524.H12CORE.0.S.B	ZN524		NMGGGTTCGAGN	2.78e-17	3.89e-13	5.61e-10	13971	32599	32599	773334	1.44	750	2.3	12824	1.66	NA	NA	NA
384	meme-5.5.7/motif_databases_12.24/HOCOMOCO/H12CORE_meme_format.meme	ZN667.H12CORE.0.P.C	ZN667		TGWGKCCTTWARAGCYCMBC	2.99e-17	1.11e-12	1.6e-09	37042	32599	32599	773334	2.73	1798	5.52	34794	4.5	NA	NA	NA
385	meme-5.5.7/motif_databases_12.24/HOCOMOCO/H12CORE_meme_format.meme	MLX.H12CORE.1.SM.B	MLX		NCACGTGAYCN	5.76e-17	1.16e-12	1.68e-09	20220	32599	32599	773334	3.66	705	2.16	11965	1.55	19.5819	26.8185	20.2508
386	meme-5.5.7/motif_databases_12.24/HOCOMOCO/H12CORE_meme_format.meme	MYF6.H12CORE.0.SM.B	MYF6		BRACASCTGWYRYN	9.38e-17	1.44e-12	2.08e-09	15348	32599	32599	773334	1.38	829	2.54	14503	1.88	NA	0.0160636	0.505503
387	meme-5.5.7/motif_databases_12.24/HOCOMOCO/H12CORE_meme_format.meme	NFIB.H12CORE.0.PSM.A	NFIB		WNTTGGCAHMGTGCCAANHH	1.41e-15	1.46e-12	2.1e-09	1031	32599	32599	773334	5.57	90	0.28	781	0.1	89.6618	51.9551	26.3374
388	meme-5.5.7/motif_databases_12.24/HOCOMOCO/H12CORE_meme_format.meme	CR3L4.H12CORE.0.M.C	CR3L4		GRTGACGTGGCRN	2.58e-16	1.85e-12	2.67e-09	7166	32599	32599	773334	1.65	418	1.28	6422	0.83	NA	NA	NA
389	meme-5.5.7/motif_databases_12.24/HOCOMOCO/H12CORE_meme_format.meme	ATOH1.H12CORE.1.SM.B	ATOH1		NRYRMCATATGBTN	2.8e-16	1.86e-12	2.68e-09	6625	32599	32599	773334	1.68	395	1.21	5990	0.77	0.0287091	0.0140926	NA
390	meme-5.5.7/motif_databases_12.24/HOCOMOCO/H12CORE_meme_format.meme	ZN610.H12CORE.1.P.C	ZN610		ATTTMCAGCCGCTCCCCATYGCT	3.53e-16	3.05e-12	4.41e-09	8653	32599	32599	773334	9.56	493	1.51	7878	1.02	NA	NA	NA
391	meme-5.5.7/motif_databases_12.24/HOCOMOCO/H12CORE_meme_format.meme	ETV4.H12CORE.0.P.B	ETV4		RCMGGAAGTR	4.38e-17	3.16e-12	4.56e-09	72137	32599	32599	773334	5.52	1740	5.34	33587	4.34	3.08395	2.45548	7.01768
392	meme-5.5.7/motif_databases_12.24/HOCOMOCO/H12CORE_meme_format.meme	RARB.H12CORE.0.SM.B	RARB		WRAGGTCAHG	8.35e-17	3.57e-12	5.16e-09	42812	32599	32599	773334	6.11	938	2.88	16727	2.16	10.3976	7.0083	6.98705
393	meme-5.5.7/motif_databases_12.24/HOCOMOCO/H12CORE_meme_format.meme	RUNX1.H12CORE.0.P.B	RUNX1		BYTGYGGTTW	1.07e-16	4.34e-12	6.26e-09	40390	32599	32599	773334	2.9	1252	3.84	23288	3.01	0.964506	0.330424	0.651869
394	meme-5.5.7/motif_databases_12.24/HOCOMOCO/H12CORE_meme_format.meme	MAFF.H12CORE.1.PSM.A	MAFF		GASTCAGCAHWWWN	4.97e-16	8.56e-12	1.23e-08	17214	32599	32599	773334	1.45	910	2.79	16281	2.11	1.21154	0.497375	0.458063
395	meme-5.5.7/motif_databases_12.24/HOCOMOCO/H12CORE_meme_format.meme	SP9.H12CORE.1.S.C	SP9		RGKGGGCGTGGB	3.5e-15	8.68e-12	1.25e-08	2479	32599	32599	773334	3.94	150	0.46	1707	0.22	2.01793	2.15606	1.28193
396	meme-5.5.7/motif_databases_12.24/HOCOMOCO/H12CORE_meme_format.meme	MEIS3.H12CORE.0.SM.B	MEIS3		NTGACAGN	1.75e-16	1.02e-11	1.46e-08	57871	32599	32599	773334	22.2	778	2.39	13508	1.75	30.9078	22.1275	16.3618
397	meme-5.5.7/motif_databases_12.24/HOCOMOCO/H12CORE_meme_format.meme	RORG.H12CORE.1.PS.A	RORG		RAAASTRGGTCA	3.35e-16	1.47e-11	2.13e-08	43989	32599	32599	773334	151	105	0.32	971	0.13	NA	NA	NA
398	meme-5.5.7/motif_databases_12.24/HOCOMOCO/H12CORE_meme_format.meme	ZN557.H12CORE.0.P.C	ZN557		RWAYCTGVRARDGGRTABTDBYRGG	4.92e-16	1.83e-11	2.64e-08	37214	32599	32599	773334	4.61	1781	5.46	34724	4.49	NA	NA	NA
399	meme-5.5.7/motif_databases_12.24/HOCOMOCO/H12CORE_meme_format.meme	ZBT24.H12CORE.0.P.B	ZBT24		HWBTYMBCTKCCAGGACCTK	1.35e-15	1.86e-11	2.68e-08	13724	32599	32599	773334	4.7	582	1.79	9698	1.25	NA	NA	NA
400	meme-5.5.7/motif_databases_12.24/HOCOMOCO/H12CORE_meme_format.meme	SP8.H12CORE.0.SM.B	SP8		DGTGGGCGTGDN	1.03e-14	2.92e-11	4.22e-08	2830	32599	32599	773334	2.66	165	0.51	1979	0.26	0.02601	0.0393283	0.0847382
401	meme-5.5.7/motif_databases_12.24/HOCOMOCO/H12CORE_meme_format.meme	NF2L2.H12CORE.0.P.B	NF2L2		GCTGAGTCAYNSTGA	1.71e-15	4.12e-11	5.95e-08	24071	32599	32599	773334	1.92	1153	3.54	21444	2.77	NA	NA	NA
402	meme-5.5.7/motif_databases_12.24/HOCOMOCO/H12CORE_meme_format.meme	HINFP.H12CORE.2.S.B	HINFP		MGCGGACGYDR	1.23e-14	4.61e-11	6.65e-08	3736	32599	32599	773334	1.3	239	0.73	3263	0.42	39.0316	44.8248	47.3724
403	meme-5.5.7/motif_databases_12.24/HOCOMOCO/H12CORE_meme_format.meme	ZN708.H12CORE.0.P.B	ZN708		RGVMTARKAAGNAGGYACAGCYVD	1.15e-14	7.81e-11	1.13e-07	6822	32599	32599	773334	9.14	343	1.05	5170	0.67	NA	NA	NA
404	meme-5.5.7/motif_databases_12.24/HOCOMOCO/H12CORE_meme_format.meme	ZN566.H12CORE.0.P.C	ZN566		TAGCTGCAAGGGAGGCTGGGAARKG	2.78e-14	8.71e-11	1.26e-07	3136	32599	32599	773334	16.7	218	0.67	2917	0.38	NA	NA	NA
405	meme-5.5.7/motif_databases_12.24/HOCOMOCO/H12CORE_meme_format.meme	E2F2.H12CORE.0.S.B	E2F2		NRWWWTGGCGCSMDHK	1.4e-13	1.36e-10	1.96e-07	976	32599	32599	773334	1.49	92	0.28	882	0.11	9.58271	1.16884	0.801791
406	meme-5.5.7/motif_databases_12.24/HOCOMOCO/H12CORE_meme_format.meme	TBX6.H12CORE.0.PSM.A	TBX6		NDAGGTGTBAAD	4.85e-15	1.38e-10	1.99e-07	28461	32599	32599	773334	1.43	1374	4.21	26223	3.39	0.944686	0.847688	1.21567
407	meme-5.5.7/motif_databases_12.24/HOCOMOCO/H12CORE_meme_format.meme	GCM1.H12CORE.0.S.B	GCM1		NTACCCGCATN	1.82e-14	1.5e-10	2.17e-07	8271	32599	32599	773334	1.31	470	1.44	7633	0.99	0.0169291	0.0163107	0.0287044
408	meme-5.5.7/motif_databases_12.24/HOCOMOCO/H12CORE_meme_format.meme	CTCF.H12CORE.0.P.B	CTCF		YGRCCACHAGRKGGCGCYVB	6.38e-14	2.6e-10	3.75e-07	4070	32599	32599	773334	7320	30	0.09	110	0.01	138.757	99.9593	115.354
409	meme-5.5.7/motif_databases_12.24/HOCOMOCO/H12CORE_meme_format.meme	MEIS2.H12CORE.1.PSM.A	MEIS2		NWTGACAGSTKN	6.22e-15	2.78e-10	4.02e-07	44757	32599	32599	773334	11.9	767	2.35	13526	1.75	212.204	96.7644	103.526
410	meme-5.5.7/motif_databases_12.24/HOCOMOCO/H12CORE_meme_format.meme	SRBP2.H12CORE.2.M.C	SRBP2		DRTSRGGTGATN	7.59e-15	3.46e-10	4.99e-07	45541	32599	32599	773334	1.3	2155	6.61	43176	5.58	NA	NA	NA
411	meme-5.5.7/motif_databases_12.24/HOCOMOCO/H12CORE_meme_format.meme	ERR3.H12CORE.0.PSM.A	ERR3		BYCAAGGTCAC	1.84e-14	5.82e-10	8.4e-07	31728	32599	32599	773334	1.32	1547	4.75	30067	3.89	NA	NA	NA
412	meme-5.5.7/motif_databases_12.24/HOCOMOCO/H12CORE_meme_format.meme	KLF13.H12CORE.0.PSM.A	KLF13		NRRGKGGGCGTGGYN	1.42e-13	6.97e-10	1.01e-06	4891	32599	32599	773334	1.63	306	0.94	4582	0.59	53.4278	15.378	27.9393
413	meme-5.5.7/motif_databases_12.24/HOCOMOCO/H12CORE_meme_format.meme	RHXF1.H12CORE.0.SM.B	RHXF1		NVNGGATYADCBN	1.04e-14	7.13e-10	1.03e-06	68805	32599	32599	773334	5.49	1356	4.16	25913	3.35	NA	NA	NA
414	meme-5.5.7/motif_databases_12.24/HOCOMOCO/H12CORE_meme_format.meme	ETV1.H12CORE.0.PSM.A	ETV1		NACCGGAAGTN	4.43e-14	9.47e-10	1.37e-06	21361	32599	32599	773334	1.42	1021	3.13	18949	2.45	20.7882	12.4288	14.0124
415	meme-5.5.7/motif_databases_12.24/HOCOMOCO/H12CORE_meme_format.meme	E2F8.H12CORE.0.P.C	E2F8		TGGCGGGAAAN	3.11e-14	1.01e-09	1.45e-06	32374	32599	32599	773334	1.33	1578	4.84	30792	3.98	18.3217	0.631187	0.247041
416	meme-5.5.7/motif_databases_12.24/HOCOMOCO/H12CORE_meme_format.meme	PPARA.H12CORE.1.P.B	PPARA		CAAAGGTCA	9.9e-15	1.13e-09	1.64e-06	114469	32599	32599	773334	1.21	5084	15.6	108786	14.07	1.41357	10.3937	15.1606
417	meme-5.5.7/motif_databases_12.24/HOCOMOCO/H12CORE_meme_format.meme	ZFP57.H12CORE.0.P.B	ZFP57		SYGCGGCAV	7.77e-13	1.27e-09	1.83e-06	1635	32599	32599	773334	1.22	128	0.39	1476	0.19	66.4592	30.8554	7.98945
418	meme-5.5.7/motif_databases_12.24/HOCOMOCO/H12CORE_meme_format.meme	GSC.H12CORE.0.SM.B	GSC		NGGATTARSN	2.66e-14	1.64e-09	2.36e-06	61647	32599	32599	773334	36.6	166	0.51	2020	0.26	0.0783734	NA	NA
419	meme-5.5.7/motif_databases_12.24/HOCOMOCO/H12CORE_meme_format.meme	ZN669.H12CORE.1.P.C	ZN669		YGGTCATCGSCC	6.14e-13	1.65e-09	2.38e-06	2684	32599	32599	773334	1.53	188	0.58	2487	0.32	NA	NA	NA
420	meme-5.5.7/motif_databases_12.24/HOCOMOCO/H12CORE_meme_format.meme	RORB.H12CORE.0.SM.B	RORB		NSGTAABTAGGTCANGN	1.4e-13	1.86e-09	2.68e-06	13313	32599	32599	773334	4.68	505	1.55	8436	1.09	445.308	466.076	467.801
421	meme-5.5.7/motif_databases_12.24/HOCOMOCO/H12CORE_meme_format.meme	ZN320.H12CORE.0.P.B	ZN320		RRGKGGGDCCMGGGGGCCWRTGC	4.46e-13	2.39e-09	3.45e-06	5363	32599	32599	773334	6.81	327	1	5028	0.65	NA	NA	NA
422	meme-5.5.7/motif_databases_12.24/HOCOMOCO/H12CORE_meme_format.meme	USF1.H12CORE.0.PSM.A	USF1		RGTCACGTGRBS	2.07e-13	2.55e-09	3.68e-06	12301	32599	32599	773334	1.42	653	2	11441	1.48	29.9582	27.6462	21.6425
423	meme-5.5.7/motif_databases_12.24/HOCOMOCO/H12CORE_meme_format.meme	ZNF30.H12CORE.0.P.C	ZNF30		GTGGTTGTWGGACTGHDGTCCYY	2.9e-13	4.4e-09	6.36e-06	15192	32599	32599	773334	5.32	793	2.43	14343	1.85	NA	NA	NA
424	meme-5.5.7/motif_databases_12.24/HOCOMOCO/H12CORE_meme_format.meme	HES1.H12CORE.1.S.C	HES1		NWGGCACGYGYSN	3.25e-12	4.51e-09	6.51e-06	1388	32599	32599	773334	5.42	88	0.27	878	0.11	20.8375	6.28615	8.35078
425	meme-5.5.7/motif_databases_12.24/HOCOMOCO/H12CORE_meme_format.meme	XBP1.H12CORE.0.PS.A	XBP1		NGRTGACGTGKC	3.22e-13	5.26e-09	7.59e-06	16349	32599	32599	773334	1.27	847	2.6	15473	2	47.1877	68.3791	62.9031
426	meme-5.5.7/motif_databases_12.24/HOCOMOCO/H12CORE_meme_format.meme	ZN502.H12CORE.0.P.C	ZN502		GCTWGGACYRGTGCAGTAGCH	9.53e-13	6.4e-09	9.23e-06	6716	32599	32599	773334	5.01	387	1.19	6219	0.8	NA	NA	NA
427	meme-5.5.7/motif_databases_12.24/HOCOMOCO/H12CORE_meme_format.meme	ZN816.H12CORE.1.P.C	ZN816		AARAAKGGGGACATGY	1.72e-13	6.68e-09	9.64e-06	38962	32599	32599	773334	2.18	1819	5.58	36218	4.68	NA	NA	NA
428	meme-5.5.7/motif_databases_12.24/HOCOMOCO/H12CORE_meme_format.meme	TF2LX.H12CORE.1.SM.B	TF2LX		NDWTGACAGCTGTCAN	1.09e-12	7.55e-09	1.09e-05	6942	32599	32599	773334	2	403	1.24	6538	0.85	NA	NA	NA
429	meme-5.5.7/motif_databases_12.24/HOCOMOCO/H12CORE_meme_format.meme	NPAS2.H12CORE.1.M.C	NPAS2		DRACATGYGTN	3.28e-13	8.67e-09	1.25e-05	26444	32599	32599	773334	1.66	1237	3.79	23713	3.07	1.73267	1.78395	2.07335
430	meme-5.5.7/motif_databases_12.24/HOCOMOCO/H12CORE_meme_format.meme	ZN765.H12CORE.0.P.C	ZN765		GGSCCTGGGCCTRGCCCAGGAAA	8.9e-12	1.25e-08	1.8e-05	1403	32599	32599	773334	15.1	109	0.33	1225	0.16	NA	NA	NA
431	meme-5.5.7/motif_databases_12.24/HOCOMOCO/H12CORE_meme_format.meme	HES2.H12CORE.0.S.C	HES2		NDTGGCACGTGYCN	6.39e-12	1.38e-08	1.99e-05	2162	32599	32599	773334	1.49	156	0.48	2001	0.26	0.735845	0.1171	0.0318132
432	meme-5.5.7/motif_databases_12.24/HOCOMOCO/H12CORE_meme_format.meme	E2F4.H12CORE.2.S.B	E2F4		NNWWDTGGCGCSMTWN	1.97e-11	1.55e-08	2.24e-05	787	32599	32599	773334	1.63	74	0.23	702	0.09	29.9467	36.9363	36.6597
433	meme-5.5.7/motif_databases_12.24/HOCOMOCO/H12CORE_meme_format.meme	ZN407.H12CORE.0.P.B	ZN407		DYTTGDCCCYYSYSGGCYBCCGTAS	4.32e-12	2.27e-08	3.28e-05	5252	32599	32599	773334	6.54	283	0.87	4295	0.56	NA	NA	NA
434	meme-5.5.7/motif_databases_12.24/HOCOMOCO/H12CORE_meme_format.meme	HEY1.H12CORE.0.S.B	HEY1		NKGCACGTGTCN	8.22e-12	2.52e-08	3.64e-05	3068	32599	32599	773334	1.78	202	0.62	2822	0.36	21.891	10.5539	10.7392
435	meme-5.5.7/motif_databases_12.24/HOCOMOCO/H12CORE_meme_format.meme	ZBT37.H12CORE.0.M.C	ZBT37		NMWTYACCGCG	1.6e-12	2.62e-08	3.78e-05	16412	32599	32599	773334	1.43	745	2.29	13480	1.74	NA	NA	NA
436	meme-5.5.7/motif_databases_12.24/HOCOMOCO/H12CORE_meme_format.meme	RFX1.H12CORE.0.PM.A	RFX1		YBGTTGCCATGG	1.2e-12	2.71e-08	3.91e-05	22548	32599	32599	773334	9.84	411	1.26	6700	0.87	15.9384	36.0777	64.1926
437	meme-5.5.7/motif_databases_12.24/HOCOMOCO/H12CORE_meme_format.meme	ZBT7A.H12CORE.1.SM.B	ZBT7A		DKGGGGGGGGGTCKYS	2.21e-12	2.89e-08	4.17e-05	13090	32599	32599	773334	1.78	677	2.08	12100	1.56	NA	NA	NA
438	meme-5.5.7/motif_databases_12.24/HOCOMOCO/H12CORE_meme_format.meme	NR1H4.H12CORE.1.P.B	NR1H4		AGGKCAHTGACCYYDRKG	1.63e-12	3.22e-08	4.64e-05	19707	32599	32599	773334	2.21	989	3.03	18593	2.4	0.077969	3.07936	2.52658
439	meme-5.5.7/motif_databases_12.24/HOCOMOCO/H12CORE_meme_format.meme	GLI2.H12CORE.0.PSM.A	GLI2		CDWCGTGGGTGGTCBN	1.5e-11	3.93e-08	5.68e-05	2627	32599	32599	773334	2.56	176	0.54	2377	0.31	8.28845	1.00064	2.31156
440	meme-5.5.7/motif_databases_12.24/HOCOMOCO/H12CORE_meme_format.meme	ETV5.H12CORE.1.PM.A	ETV5		VVRCCGGAAGTGV	7.14e-13	5.39e-08	7.77e-05	75406	32599	32599	773334	1.35	3388	10.39	71236	9.21	41.0954	20.2044	31.063
441	meme-5.5.7/motif_databases_12.24/HOCOMOCO/H12CORE_meme_format.meme	NR1H3.H12CORE.0.P.B	NR1H3		RRGGTYACTNNAGGTCA	2.03e-12	5.42e-08	7.82e-05	26752	32599	32599	773334	2.1	1287	3.95	24972	3.23	0.790052	1.24061	1.73595
442	meme-5.5.7/motif_databases_12.24/HOCOMOCO/H12CORE_meme_format.meme	DPRX.H12CORE.0.SM.B	DPRX		NSGGATTADCNN	8.28e-12	6.86e-08	9.9e-05	8286	32599	32599	773334	70.7	148	0.45	1871	0.24	NA	NA	NA
443	meme-5.5.7/motif_databases_12.24/HOCOMOCO/H12CORE_meme_format.meme	ETV1.H12CORE.1.PM.A	ETV1		NGRCAGGAAGTRN	1.9e-12	7.74e-08	0.000112	40661	32599	32599	773334	4.37	1338	4.1	26063	3.37	20.7882	12.4288	14.0124
444	meme-5.5.7/motif_databases_12.24/HOCOMOCO/H12CORE_meme_format.meme	ESR1.H12CORE.0.P.B	ESR1		AGGTCASYBTGACCT	6.65e-12	7.78e-08	0.000112	11698	32599	32599	773334	3.09	480	1.47	8167	1.06	0.0869615	1.37831	1.67333
445	meme-5.5.7/motif_databases_12.24/HOCOMOCO/H12CORE_meme_format.meme	FLI1.H12CORE.0.PSM.A	FLI1		ACCGGAAGTGVV	2.21e-12	8.13e-08	0.000117	36806	32599	32599	773334	1.39	1728	5.3	34546	4.47	1.67354	3.14004	1.21896
446	meme-5.5.7/motif_databases_12.24/HOCOMOCO/H12CORE_meme_format.meme	ZN485.H12CORE.0.P.C	ZN485		TCWGVVTCYTCCCAHATWTCCCC	2.52e-11	9.49e-08	0.000137	3773	32599	32599	773334	27.4	144	0.44	1834	0.24	NA	NA	NA
447	meme-5.5.7/motif_databases_12.24/HOCOMOCO/H12CORE_meme_format.meme	MEIS2.H12CORE.2.SM.B	MEIS2		NTTGACAGSTGKCM	1.68e-11	9.96e-08	0.000144	5923	32599	32599	773334	1.77	346	1.06	5568	0.72	212.204	96.7644	103.526
448	meme-5.5.7/motif_databases_12.24/HOCOMOCO/H12CORE_meme_format.meme	ZN331.H12CORE.0.P.B	ZN331		GGCWGGGCTCAGCTGGGTGGTTC	1.36e-10	1.04e-07	0.00015	762	32599	32599	773334	26.8	61	0.19	546	0.07	NA	NA	NA
449	meme-5.5.7/motif_databases_12.24/HOCOMOCO/H12CORE_meme_format.meme	ZN257.H12CORE.0.P.B	ZN257		GMTCTTGCCTCW	2.7e-12	1.13e-07	0.000164	41948	32599	32599	773334	1.68	1854	5.69	37330	4.83	NA	NA	NA
450	meme-5.5.7/motif_databases_12.24/HOCOMOCO/H12CORE_meme_format.meme	MAX.H12CORE.0.PS.A	MAX		NDABCACGTGN	5.85e-12	1.24e-07	0.000179	21253	32599	32599	773334	24.1	185	0.57	2506	0.32	38.8494	68.1839	62.0452
451	meme-5.5.7/motif_databases_12.24/HOCOMOCO/H12CORE_meme_format.meme	NFKB1.H12CORE.0.PS.A	NFKB1		RGGGAAAKYCCC	1.42e-11	1.5e-07	0.000217	10584	32599	32599	773334	1.52	568	1.74	9998	1.29	18.9665	18.1828	18.3098
452	meme-5.5.7/motif_databases_12.24/HOCOMOCO/H12CORE_meme_format.meme	ELF2.H12CORE.0.PS.A	ELF2		AVCCGGAAGTGG	1.07e-11	3.21e-07	0.000464	30006	32599	32599	773334	2.62	1046	3.21	19981	2.58	114.967	70.7027	58.8164
453	meme-5.5.7/motif_databases_12.24/HOCOMOCO/H12CORE_meme_format.meme	HEY2.H12CORE.0.S.B	HEY2		NGGCACGTGTCHN	1.89e-10	4.13e-07	0.000596	2179	32599	32599	773334	2.4	140	0.43	1824	0.24	15.2381	12.7857	13.3799
454	meme-5.5.7/motif_databases_12.24/HOCOMOCO/H12CORE_meme_format.meme	PBX3.H12CORE.0.P.B	PBX3		BCTGATTGRCWG	8.93e-12	4.16e-07	0.0006	46561	32599	32599	773334	1.32	2164	6.64	44325	5.73	35.199	46.0629	58.4511
455	meme-5.5.7/motif_databases_12.24/HOCOMOCO/H12CORE_meme_format.meme	ETS1.H12CORE.1.P.B	ETS1		VVRCMGGAAGTGG	1.14e-11	4.69e-07	0.000677	41248	32599	32599	773334	1.72	1772	5.44	35719	4.62	10.0805	15.0417	2.94128
456	meme-5.5.7/motif_databases_12.24/HOCOMOCO/H12CORE_meme_format.meme	GLI4.H12CORE.0.P.C	GLI4		TKNBSHTKSCATTCMAGKCCYYB	1.47e-11	5.8e-07	0.000837	39424	32599	32599	773334	3.51	1791	5.49	36170	4.68	NA	NA	NA
457	meme-5.5.7/motif_databases_12.24/HOCOMOCO/H12CORE_meme_format.meme	TF2LY.H12CORE.1.SM.B	TF2LY		NNTGACAGCTGTCR	1.15e-10	6e-07	0.000866	5219	32599	32599	773334	1.97	300	0.92	4772	0.62	NA	NA	NA
458	meme-5.5.7/motif_databases_12.24/HOCOMOCO/H12CORE_meme_format.meme	EGR1.H12CORE.0.PS.A	EGR1		NNTGCGTGGGCGKDNN	1.72e-10	6.17e-07	0.000891	3583	32599	32599	773334	2.28	204	0.63	2971	0.38	24.4015	7.10616	33.7639
459	meme-5.5.7/motif_databases_12.24/HOCOMOCO/H12CORE_meme_format.meme	MAX.H12CORE.1.M.C	MAX		NDAVCATGTGCTHN	2.66e-11	8.17e-07	0.00118	30688	32599	32599	773334	3.54	1247	3.83	24389	3.15	38.8494	68.1839	62.0452
460	meme-5.5.7/motif_databases_12.24/HOCOMOCO/H12CORE_meme_format.meme	USF2.H12CORE.0.PSM.A	USF2		NNBBVRGTCACGTGRYSN	1.41e-10	9.08e-07	0.00131	6438	32599	32599	773334	1.8	362	1.11	5996	0.78	79.0757	57.9567	72.496
461	meme-5.5.7/motif_databases_12.24/HOCOMOCO/H12CORE_meme_format.meme	HAND2.H12CORE.2.S.C	HAND2		NHRCACCTGCRH	8.08e-11	1.16e-06	0.00167	14314	32599	32599	773334	3.09	625	1.92	11297	1.46	NA	NA	NA
462	meme-5.5.7/motif_databases_12.24/HOCOMOCO/H12CORE_meme_format.meme	NR1H2.H12CORE.0.P.C	NR1H2		NNNBWRAGGTCAYTRNVG	4.37e-11	1.71e-06	0.00247	39227	32599	32599	773334	2.71	1356	4.16	26805	3.47	15.9341	25.1485	38.895
463	meme-5.5.7/motif_databases_12.24/HOCOMOCO/H12CORE_meme_format.meme	RFX2.H12CORE.0.PS.A	RFX2		BBGTTGCYATGGCN	1.07e-10	2.26e-06	0.00327	21117	32599	32599	773334	125	103	0.32	1185	0.15	5.22301	3.94532	5.08012
464	meme-5.5.7/motif_databases_12.24/HOCOMOCO/H12CORE_meme_format.meme	ERG.H12CORE.0.P.B	ERG		ACCGGAAGTGVV	7.44e-11	2.61e-06	0.00377	35078	32599	32599	773334	2.05	1367	4.19	27107	3.51	1.38375	1.77602	1.43659
465	meme-5.5.7/motif_databases_12.24/HOCOMOCO/H12CORE_meme_format.meme	TCF21.H12CORE.1.SM.B	TCF21		NRVCATATGGTR	2.2e-10	3.13e-06	0.00451	14216	32599	32599	773334	1.38	725	2.22	13464	1.74	0.0799255	0.0675125	0.0869839
466	meme-5.5.7/motif_databases_12.24/HOCOMOCO/H12CORE_meme_format.meme	ZN776.H12CORE.0.P.C	ZN776		AGCAGATGCCRGCRYYRTGCTTC	1.14e-09	3.41e-06	0.00492	2994	32599	32599	773334	14.1	160	0.49	2237	0.29	NA	NA	NA
467	meme-5.5.7/motif_databases_12.24/HOCOMOCO/H12CORE_meme_format.meme	E2F4.H12CORE.0.P.B	E2F4		SGCGGGAADTTYRAA	3.42e-10	4.72e-06	0.00681	13815	32599	32599	773334	1.55	705	2.16	13082	1.69	29.9467	36.9363	36.6597
468	meme-5.5.7/motif_databases_12.24/HOCOMOCO/H12CORE_meme_format.meme	GLIS2.H12CORE.0.SM.B	GLIS2		DCWYCGYGGGGGGTMN	8.84e-10	4.91e-06	0.00708	5552	32599	32599	773334	1.97	308	0.94	5033	0.65	16.3305	21.1354	20.2984
469	meme-5.5.7/motif_databases_12.24/HOCOMOCO/H12CORE_meme_format.meme	BHE41.H12CORE.0.PSM.A	BHE41		NRGTCACGTGCN	2.93e-09	5.01e-06	0.00723	1708	32599	32599	773334	3.88	108	0.33	1352	0.17	NA	NA	NA
470	meme-5.5.7/motif_databases_12.24/HOCOMOCO/H12CORE_meme_format.meme	PBX1.H12CORE.0.P.B	PBX1		TGATTGACRGSH	8.42e-11	5.15e-06	0.00743	61137	32599	32599	773334	1.59	2487	7.63	51854	6.71	228.815	178.499	202.416
471	meme-5.5.7/motif_databases_12.24/HOCOMOCO/H12CORE_meme_format.meme	MUSC.H12CORE.0.SM.B	MUSC		RMCATATGKTRN	1.44e-10	5.36e-06	0.00773	37099	32599	32599	773334	7.24	790	2.42	14795	1.91	NA	NA	NA
472	meme-5.5.7/motif_databases_12.24/HOCOMOCO/H12CORE_meme_format.meme	ZN189.H12CORE.1.P.B	ZN189		GCCYTYGCMCHTKCTGTTCCMBSY	2.42e-10	5.75e-06	0.0083	23819	32599	32599	773334	5.57	1155	3.54	22648	2.93	NA	NA	NA
473	meme-5.5.7/motif_databases_12.24/HOCOMOCO/H12CORE_meme_format.meme	XBP1.H12CORE.1.M.B	XBP1		RBGATGACGYRDCV	1.82e-10	6.28e-06	0.00907	34535	32599	32599	773334	1.48	1577	4.84	31806	4.11	47.1877	68.3791	62.9031
474	meme-5.5.7/motif_databases_12.24/HOCOMOCO/H12CORE_meme_format.meme	ZF69B.H12CORE.0.P.C	ZF69B		RKGTGGCTGGAAAVARRA	4.16e-10	8.35e-06	0.0121	20082	32599	32599	773334	2.76	972	2.98	18768	2.43	NA	NA	NA
475	meme-5.5.7/motif_databases_12.24/HOCOMOCO/H12CORE_meme_format.meme	ZIC5.H12CORE.1.M.C	ZIC5		NKCACAGCAGGGGGTCN	1.9e-08	8.45e-06	0.0122	445	32599	32599	773334	3.59	44	0.13	381	0.05	12.9392	2.41848	0.944894
476	meme-5.5.7/motif_databases_12.24/HOCOMOCO/H12CORE_meme_format.meme	SMAD3.H12CORE.0.S.B	SMAD3		GTCTAGACAKN	1.05e-09	1.33e-05	0.0192	12658	32599	32599	773334	2.36	525	1.61	9425	1.22	20.4677	25.1931	27.3173
477	meme-5.5.7/motif_databases_12.24/HOCOMOCO/H12CORE_meme_format.meme	NRL.H12CORE.0.SM.B	NRL		DWWNTGCTGACGY	6.95e-10	1.45e-05	0.0209	20840	32599	32599	773334	1.4	1016	3.12	19767	2.56	687.981	1173.41	1673.77
478	meme-5.5.7/motif_databases_12.24/HOCOMOCO/H12CORE_meme_format.meme	HES5.H12CORE.0.SM.B	HES5		BDHGGCACGTGYCN	3.86e-09	1.55e-05	0.0224	4018	32599	32599	773334	1.56	239	0.73	3766	0.49	9.87106	2.23166	2.76928
479	meme-5.5.7/motif_databases_12.24/HOCOMOCO/H12CORE_meme_format.meme	RFX7.H12CORE.0.SM.B	RFX7		NCGTTGCBRBGN	2.26e-10	1.64e-05	0.0237	72628	32599	32599	773334	10.8	280	0.86	4419	0.57	162.448	122.722	88.0808
480	meme-5.5.7/motif_databases_12.24/HOCOMOCO/H12CORE_meme_format.meme	ETS2.H12CORE.1.P.B	ETS2		RRSMGGAAGTGV	2.4e-10	1.81e-05	0.0261	75323	32599	32599	773334	1.86	2823	8.66	59563	7.7	9.85952	6.51782	10.4145
481	meme-5.5.7/motif_databases_12.24/HOCOMOCO/H12CORE_meme_format.meme	TGIF2.H12CORE.1.PSM.A	TGIF2		NWTGACAGBN	3.78e-10	1.93e-05	0.0278	51079	32599	32599	773334	18	836	2.56	15857	2.05	14.0474	3.20719	1.34006
482	meme-5.5.7/motif_databases_12.24/HOCOMOCO/H12CORE_meme_format.meme	FEV.H12CORE.0.S.B	FEV		NACCGGAAGTR	5.99e-09	3.58e-05	0.0517	5985	32599	32599	773334	1.33	331	1.02	5597	0.72	NA	NA	NA
483	meme-5.5.7/motif_databases_12.24/HOCOMOCO/H12CORE_meme_format.meme	ZBT26.H12CORE.0.PSM.A	ZBT26		TTCTGGAG	5.42e-10	3.73e-05	0.0539	68875	32599	32599	773334	2.86	1744	5.35	35632	4.61	NA	NA	NA
484	meme-5.5.7/motif_databases_12.24/HOCOMOCO/H12CORE_meme_format.meme	RFX3.H12CORE.1.PS.A	RFX3		BSGTTGCYATGGHR	2.95e-09	4.7e-05	0.0678	15925	32599	32599	773334	227	71	0.22	748	0.1	91.9402	84.0427	62.0738
485	meme-5.5.7/motif_databases_12.24/HOCOMOCO/H12CORE_meme_format.meme	ELF4.H12CORE.0.PS.A	ELF4		ACCCGGAAGTG	1.97e-09	4.77e-05	0.0688	24238	32599	32599	773334	1.6	1075	3.3	21156	2.74	2.18872	0.810914	0.188537
486	meme-5.5.7/motif_databases_12.24/HOCOMOCO/H12CORE_meme_format.meme	SNAI2.H12CORE.0.PSM.A	SNAI2		RRCAGGTGCVB	3.45e-09	4.86e-05	0.0702	14112	32599	32599	773334	4.67	527	1.62	9557	1.24	0.678434	0.53563	0.515821
487	meme-5.5.7/motif_databases_12.24/HOCOMOCO/H12CORE_meme_format.meme	PRDM9.H12CORE.0.P.B	PRDM9		MADRDGGYAGYASCWBCTKG	4.05e-09	6.38e-05	0.0921	15767	32599	32599	773334	2.76	784	2.4	14980	1.94	18.5055	20.4393	44.0715
488	meme-5.5.7/motif_databases_12.24/HOCOMOCO/H12CORE_meme_format.meme	ZN621.H12CORE.0.P.C	ZN621		AAARTCCCAGGGMAGVVYC	2.28e-09	8.06e-05	0.116	35388	32599	32599	773334	2.87	1618	4.96	33056	4.27	NA	NA	NA
489	meme-5.5.7/motif_databases_12.24/HOCOMOCO/H12CORE_meme_format.meme	MEIS3.H12CORE.1.S.B	MEIS3		NHTGACAGCTGTCAAVNNNN	8.39e-09	8.49e-05	0.122	10117	32599	32599	773334	2.71	523	1.6	9544	1.23	30.9078	22.1275	16.3618
490	meme-5.5.7/motif_databases_12.24/HOCOMOCO/H12CORE_meme_format.meme	ZN707.H12CORE.0.P.B	ZN707		VCACCCCACTCCTGGTHCYDDWT	1.8e-08	9.08e-05	0.131	5041	32599	32599	773334	7.63	284	0.87	4726	0.61	NA	NA	NA
491	meme-5.5.7/motif_databases_12.24/HOCOMOCO/H12CORE_meme_format.meme	ZN132.H12CORE.0.P.C	ZN132		HCCYYCCYTCCTTCCCYCYYTCCYT	4.57e-09	0.000106	0.153	23203	32599	32599	773334	13.9	1109	3.4	21992	2.84	NA	NA	NA
492	meme-5.5.7/motif_databases_12.24/HOCOMOCO/H12CORE_meme_format.meme	ERR1.H12CORE.0.PSM.A	ERR1		NTCAAGGTCAH	2.95e-09	0.000106	0.154	36041	32599	32599	773334	1.35	1635	5.02	33469	4.33	NA	NA	NA
493	meme-5.5.7/motif_databases_12.24/HOCOMOCO/H12CORE_meme_format.meme	MLXPL.H12CORE.0.S.B	MLXPL		NTGATCACGTGHHH	2.99e-08	0.000151	0.218	5062	32599	32599	773334	1.93	257	0.79	4221	0.55	NA	NA	NA
494	meme-5.5.7/motif_databases_12.24/HOCOMOCO/H12CORE_meme_format.meme	SNAI3.H12CORE.0.S.C	SNAI3		NRRCAGGTGBR	8.18e-09	0.000152	0.219	18532	32599	32599	773334	1.25	903	2.77	17602	2.28	NA	0.0822762	0.0775436
495	meme-5.5.7/motif_databases_12.24/HOCOMOCO/H12CORE_meme_format.meme	FER3L.H12CORE.0.SM.B	FER3L		NBGTAACAGCTGTYRC	1.53e-07	0.000174	0.251	1135	32599	32599	773334	2.65	83	0.25	1035	0.13	NA	NA	NA
496	meme-5.5.7/motif_databases_12.24/HOCOMOCO/H12CORE_meme_format.meme	HES1.H12CORE.0.S.C	HES1		NDWGGCACGTGBCWGGCACGYGB	5.58e-07	0.000192	0.277	344	32599	32599	773334	8.24	33	0.1	277	0.04	20.8375	6.28615	8.35078
497	meme-5.5.7/motif_databases_12.24/HOCOMOCO/H12CORE_meme_format.meme	ZN701.H12CORE.0.P.B	ZN701		RDGAGCACCWARGGGGGRA	9.69e-09	0.000199	0.287	20553	32599	32599	773334	3.68	969	2.97	19045	2.46	NA	NA	NA
498	meme-5.5.7/motif_databases_12.24/HOCOMOCO/H12CORE_meme_format.meme	ELK1.H12CORE.0.PSM.A	ELK1		NACCGGAAGTN	5.87e-08	0.000241	0.348	4112	32599	32599	773334	1.39	231	0.71	3747	0.48	48.5211	39.2763	39.5807
499	meme-5.5.7/motif_databases_12.24/HOCOMOCO/H12CORE_meme_format.meme	CLOCK.H12CORE.0.M.C	CLOCK		NACRCATGTTN	9.54e-09	0.000299	0.431	31292	32599	32599	773334	1.47	1404	4.31	28541	3.69	149.664	179.769	216.747
500	meme-5.5.7/motif_databases_12.24/HOCOMOCO/H12CORE_meme_format.meme	PKNX2.H12CORE.0.SM.B	PKNX2		NDDTGACAGSTGTCR	4.91e-08	0.000347	0.501	7062	32599	32599	773334	2.17	358	1.1	6276	0.81	NA	NA	NA
501	meme-5.5.7/motif_databases_12.24/HOCOMOCO/H12CORE_meme_format.meme	VDR.H12CORE.1.PS.A	VDR		HGGGTTCAB	8.16e-09	0.000428	0.617	52423	32599	32599	773334	1.16	2371	7.27	50045	6.47	0.0789447	0.281802	1.21712
502	meme-5.5.7/motif_databases_12.24/HOCOMOCO/H12CORE_meme_format.meme	SNAI1.H12CORE.0.PSM.A	SNAI1		NRRCAGGTGCAN	3.26e-08	0.000461	0.666	14153	32599	32599	773334	1.4	695	2.13	13289	1.72	0.157711	0.0538184	0.203651
503	meme-5.5.7/motif_databases_12.24/HOCOMOCO/H12CORE_meme_format.meme	ELK3.H12CORE.0.PSM.A	ELK3		NACCGGAAGTD	8.38e-08	0.000492	0.71	5869	32599	32599	773334	1.33	319	0.98	5520	0.71	9.05409	6.60277	5.63604
504	meme-5.5.7/motif_databases_12.24/HOCOMOCO/H12CORE_meme_format.meme	TF2L1.H12CORE.0.PSM.A	TF2L1		NAWCCGGYYNRAACCGGTTN	1.32e-07	0.000557	0.803	4203	32599	32599	773334	11.4	117	0.36	1627	0.21	NA	NA	NA
505	meme-5.5.7/motif_databases_12.24/HOCOMOCO/H12CORE_meme_format.meme	ZN587.H12CORE.0.P.C	ZN587		CADBTGGCGCCCAACATKGGKCH	3.26e-07	0.000574	0.829	1765	32599	32599	773334	8.01	112	0.34	1568	0.2	NA	NA	NA
506	meme-5.5.7/motif_databases_12.24/HOCOMOCO/H12CORE_meme_format.meme	ELF1.H12CORE.0.PSM.A	ELF1		RASCCGGAAGTGS	2.35e-08	0.000636	0.918	27085	32599	32599	773334	7.65	543	1.67	10046	1.3	18.083	12.2265	9.72523
507	meme-5.5.7/motif_databases_12.24/HOCOMOCO/H12CORE_meme_format.meme	EOMES.H12CORE.0.PSM.A	EOMES		DAGGTGTGAAW	1.59e-08	0.000748	1.08	46921	32599	32599	773334	1.32	2131	6.54	44781	5.79	24.2048	8.31492	6.2264
508	meme-5.5.7/motif_databases_12.24/HOCOMOCO/H12CORE_meme_format.meme	TBX20.H12CORE.2.SM.B	TBX20		DAGGTGTKARGGTGTKAN	3.29e-08	0.000829	1.2	25216	32599	32599	773334	3.35	1034	3.17	20600	2.66	5.69272	3.06924	5.8115
509	meme-5.5.7/motif_databases_12.24/HOCOMOCO/H12CORE_meme_format.meme	ZN134.H12CORE.0.P.C	ZN134		AYCTMATCAGKTGAAGG	5.49e-08	0.000841	1.21	15339	32599	32599	773334	2.58	753	2.31	14582	1.89	NA	NA	NA
510	meme-5.5.7/motif_databases_12.24/HOCOMOCO/H12CORE_meme_format.meme	RFX1.H12CORE.1.PSM.A	RFX1		SCBGTTGCCATGGHRACV	1.88e-07	0.00087	1.26	4621	32599	32599	773334	577	34	0.1	276	0.04	15.9384	36.0777	64.1926
511	meme-5.5.7/motif_databases_12.24/HOCOMOCO/H12CORE_meme_format.meme	GLI3.H12CORE.0.PS.A	GLI3		CKWCGTGGGTGGTCYN	9.28e-07	0.00131	1.89	1409	32599	32599	773334	3.27	88	0.27	1174	0.15	59.6145	3.81872	2.68619
512	meme-5.5.7/motif_databases_12.24/HOCOMOCO/H12CORE_meme_format.meme	ATF1.H12CORE.1.P.B	ATF1		GCGCSSNSYKATGACGTMA	3.65e-07	0.00136	1.96	3729	32599	32599	773334	4.96	136	0.42	2013	0.26	17.2211	18.3684	16.1022
513	meme-5.5.7/motif_databases_12.24/HOCOMOCO/H12CORE_meme_format.meme	ARNT2.H12CORE.2.S.C	ARNT2		NKCACGTGACNN	1.17e-06	0.00138	1.99	1177	32599	32599	773334	118	52	0.16	573	0.07	72.2766	30.8256	16.9108
514	meme-5.5.7/motif_databases_12.24/HOCOMOCO/H12CORE_meme_format.meme	ZIC5.H12CORE.2.S.C	ZIC5		NDCRCAGCGGGGGGTCN	1.45e-06	0.00146	2.1	1007	32599	32599	773334	2.77	70	0.21	875	0.11	12.9392	2.41848	0.944894
515	meme-5.5.7/motif_databases_12.24/HOCOMOCO/H12CORE_meme_format.meme	TGIF2.H12CORE.0.S.B	TGIF2		NNWTGACAGCTGTCAN	1.51e-07	0.00162	2.34	10758	32599	32599	773334	3.45	437	1.34	7986	1.03	14.0474	3.20719	1.34006
516	meme-5.5.7/motif_databases_12.24/HOCOMOCO/H12CORE_meme_format.meme	ZN329.H12CORE.0.P.C	ZN329		CCTGGATCCAGCYDYDCCTGAA	1.31e-07	0.00163	2.35	12463	32599	32599	773334	10.7	399	1.22	7187	0.93	NA	NA	NA
517	meme-5.5.7/motif_databases_12.24/HOCOMOCO/H12CORE_meme_format.meme	CREB3.H12CORE.0.SM.B	CREB3		DDGRTGACGTGRCN	1.44e-06	0.00172	2.48	1194	32599	32599	773334	5.23	63	0.19	757	0.1	57.2281	61.1263	41.079
518	meme-5.5.7/motif_databases_12.24/HOCOMOCO/H12CORE_meme_format.meme	RHXF2.H12CORE.0.SM.B	RHXF2		NDGGATTARBN	7.68e-08	0.00179	2.58	23310	32599	32599	773334	139	94	0.29	1204	0.16	NA	NA	NA
519	meme-5.5.7/motif_databases_12.24/HOCOMOCO/H12CORE_meme_format.meme	CLOCK.H12CORE.1.PS.A	CLOCK		WKMCACGTGTTH	9.23e-07	0.00185	2.67	2004	32599	32599	773334	1.53	126	0.39	1864	0.24	149.664	179.769	216.747
520	meme-5.5.7/motif_databases_12.24/HOCOMOCO/H12CORE_meme_format.meme	MAFG.H12CORE.1.PSM.A	MAFG		WWWTGCTGACTHDDV	6.92e-08	0.00211	3.04	30465	32599	32599	773334	2.45	1077	3.3	21632	2.8	50.0211	78.5461	99.764
521	meme-5.5.7/motif_databases_12.24/HOCOMOCO/H12CORE_meme_format.meme	RFX2.H12CORE.1.PSM.A	RFX2		SGTTGCCATGGYWACV	4.14e-07	0.00235	3.39	5678	32599	32599	773334	1200	29	0.09	220	0.03	5.22301	3.94532	5.08012
522	meme-5.5.7/motif_databases_12.24/HOCOMOCO/H12CORE_meme_format.meme	CENPB.H12CORE.0.S.B	CENPB		NWWCCCGCWTNVWACGAA	3.81e-06	0.00247	3.56	648	32599	32599	773334	3.09	45	0.14	487	0.06	104.588	45.4129	43.1862
523	meme-5.5.7/motif_databases_12.24/HOCOMOCO/H12CORE_meme_format.meme	TFE3.H12CORE.0.PSM.A	TFE3		RGTCACGTGAY	3.51e-07	0.00284	4.09	8101	32599	32599	773334	3.24	304	0.93	5310	0.69	22.9165	26.2611	25.3951
524	meme-5.5.7/motif_databases_12.24/HOCOMOCO/H12CORE_meme_format.meme	RFX5.H12CORE.2.S.B	RFX5		NCSGTTGCYATGGYAACS	3.28e-06	0.00323	4.65	986	32599	32599	773334	3.69	71	0.22	915	0.12	22.4654	30.0871	41.066
525	meme-5.5.7/motif_databases_12.24/HOCOMOCO/H12CORE_meme_format.meme	RORG.H12CORE.0.M.C	RORG		WBTRGGTCAGTAGGTCANGK	3.06e-06	0.00587	8.47	1921	32599	32599	773334	4.42	119	0.37	1782	0.23	NA	NA	NA
526	meme-5.5.7/motif_databases_12.24/HOCOMOCO/H12CORE_meme_format.meme	NR1H3.H12CORE.1.P.B	NR1H3		YYWRAGGTCACWR	7.75e-08	0.00589	8.5	76256	32599	32599	773334	1.3	3349	10.27	72650	9.39	0.790052	1.24061	1.73595
527	meme-5.5.7/motif_databases_12.24/HOCOMOCO/H12CORE_meme_format.meme	ETS2.H12CORE.0.S.C	ETS2		NACCGGAAGYRCDTCCGSN	6.64e-07	0.00595	8.58	8982	32599	32599	773334	2.77	387	1.19	7064	0.91	9.85952	6.51782	10.4145
528	meme-5.5.7/motif_databases_12.24/HOCOMOCO/H12CORE_meme_format.meme	NFIA.H12CORE.1.PS.A	NFIA		HBTTGGCACKRTGCCAAVDN	0.000158	0.00631	9.11	40	32599	32599	773334	8.08	7	0.02	23	0	23.9145	26.2164	24.2933
529	meme-5.5.7/motif_databases_12.24/HOCOMOCO/H12CORE_meme_format.meme	PAX8.H12CORE.0.PSM.A	PAX8		DRNBCAVTSAAGCGTGACGR	1.29e-05	0.00657	9.48	511	32599	32599	773334	5.04	38	0.12	402	0.05	1.73189	1.04032	0.917356
530	meme-5.5.7/motif_databases_12.24/HOCOMOCO/H12CORE_meme_format.meme	BHA15.H12CORE.1.SM.B	BHA15		BBKAMCATATGGHN	8.08e-07	0.00692	9.98	8590	32599	32599	773334	1.51	438	1.34	8146	1.05	NA	NA	NA
