# Supplementary material for: Aerobic glycolysis and lactate regulate histone H3K18Lactylation occupancy to fine-tune gene expression in developing and mature retina
Source: bioRxiv. 2025 Apr 20:2025.04.17.649437. Preprint. [Version 1] doi: 10.1101/2025.04.17.649437 (PMC12190749; doi:10.1101/2025.04.17.649437)
Supplement: Supplement 2 — Table S1. KLa peptide mass spectrometry results, related to Figure 2B Table S2-S4. FGE results from H3K18La binding in promoter, enhancer, and gene body, related to Figure S1B Table S5. FGE results from dynamic active histone mark (H3K4me3 and H3K27Ac) co-occupancy with H3K18La, related to Figure 4H Table S6. FGE results from H3K18La peaks unique to retina, related to Figure 4J Table S7. Differential binding analysis results, related to Figure 2B Table S8. FGE results from H3K18La peak quantitation correlated with RNA-seq expression, related to Figure S2F Table S9. FGE results from dynamic active histone mark (H3K4me3 and H3K27Ac) co-occupancy with H3K18La with positive correlation to RNA-seq, related to Figure 2E Table S10. RNA-seq differential expression analysis results related to Figure 3F Table S11-S19. TF motif analysis, related to Figure S4 [file media-2.zip › Table S14.xlsx]

## Sheet: P10_promoters
rank	motif_DB	motif_ID	TF_ID	motif_alt_ID	consensus	p-value	adj_p-value	E-value	tests	FASTA_max	pos	neg	PWM_min	TP	%TP	FP	%FP	TF_expression_at_P4	TF_expression_at_P10	TF_expression_at_P28
1	meme-5.5.7/motif_databases_12.24/HOCOMOCO/H12CORE_meme_format.meme	KMT2A.H12CORE.0.P.B	KMT2A		CSCCGCCSCCGCCGCCGCCGCCS	1.48e-490	4.08e-487	5.88e-484	2754	5778	5778	423996	2.79	575	9.95	2173	0.51	139.211	165.494	528.823
2	meme-5.5.7/motif_databases_12.24/HOCOMOCO/H12CORE_meme_format.meme	KLF7.H12CORE.0.P.B	KLF7		VDGGGCGGGG	1.20e-467	4.93e-463	7.12e-460	41172	5778	5778	423996	1.2	1761	30.48	37421	8.83	82.4573	39.2689	31.3038
3	meme-5.5.7/motif_databases_12.24/HOCOMOCO/H12CORE_meme_format.meme	KLF11.H12CORE.0.P.B	KLF11		GRGGGGGCGGGGCYK	6.94e-445	5.76e-441	8.31e-438	8306	5778	5778	423996	1.53	823	14.24	7407	1.75	20.2792	11.4026	5.25636
4	meme-5.5.7/motif_databases_12.24/HOCOMOCO/H12CORE_meme_format.meme	KLF12.H12CORE.0.P.C	KLF12		GGGGCGGGGCCKGGGGGG	1.56e-402	2.29e-398	3.30e-395	14650	5778	5778	423996	1.58	1008	17.45	13636	3.22	73.2916	55.1442	72.4008
5	meme-5.5.7/motif_databases_12.24/HOCOMOCO/H12CORE_meme_format.meme	ZBT14.H12CORE.0.P.C	ZBT14		GCGSGTGCGCGCG	8.33e-390	3.71e-386	5.36e-383	4458	5778	5778	423996	1.71	527	9.12	2702	0.64	NA	NA	NA
6	meme-5.5.7/motif_databases_12.24/HOCOMOCO/H12CORE_meme_format.meme	VEZF1.H12CORE.0.P.C	VEZF1		GGGGGMGGGGS	2.65e-388	7.18e-384	1.04e-380	27136	5778	5778	423996	1.24	1334	23.09	25386	5.99	133.035	107.038	110.71
7	meme-5.5.7/motif_databases_12.24/HOCOMOCO/H12CORE_meme_format.meme	KLF8.H12CORE.0.P.C	KLF8		RRGGGGCGGGGCS	2.22e-346	6.47e-342	9.34e-339	29141	5778	5778	423996	1.91	1183	20.47	22147	5.22	6.73289	3.80896	1.52607
8	meme-5.5.7/motif_databases_12.24/HOCOMOCO/H12CORE_meme_format.meme	SP3.H12CORE.0.P.B	SP3		SSSGSRGGGGGCGGGGCCT	5.30e-345	2.12e-341	3.07e-338	4005	5778	5778	423996	1.85	530	9.17	3456	0.82	165.23	113.227	102.775
9	meme-5.5.7/motif_databases_12.24/HOCOMOCO/H12CORE_meme_format.meme	TFDP1.H12CORE.0.P.B	TFDP1		NGGGCGGGAAV	1.44e-341	4.11e-337	5.93e-334	28582	5778	5778	423996	1.2	1309	22.65	27262	6.43	94.9058	75.8482	58.7841
10	meme-5.5.7/motif_databases_12.24/HOCOMOCO/H12CORE_meme_format.meme	KLF9.H12CORE.1.P.B	KLF9		GGRGGGGGCGGGGCSGGGGGGGG	5.57e-330	3.53e-326	5.09e-323	6338	5778	5778	423996	3.19	623	10.78	5691	1.34	35.4574	162.346	185.915
11	meme-5.5.7/motif_databases_12.24/HOCOMOCO/H12CORE_meme_format.meme	SP2.H12CORE.0.P.D	SP2		RGGRGGCGGGGC	1.85e-328	6.38e-324	9.20e-321	34431	5778	5778	423996	3.05	1117	19.33	20733	4.89	11.6075	14.7056	24.4949
12	meme-5.5.7/motif_databases_12.24/HOCOMOCO/H12CORE_meme_format.meme	KMT2B.H12CORE.0.P.B	KMT2B		GCGGCGGC	4.22e-327	1.11e-323	1.60e-320	2634	5778	5778	423996	1.39	398	6.89	1618	0.38	104.814	106.276	125.467
13	meme-5.5.7/motif_databases_12.24/HOCOMOCO/H12CORE_meme_format.meme	SP1.H12CORE.1.SM.B	SP1		NGKGGGCGTGGCYN	3.20e-325	1.86e-321	2.68e-318	5803	5778	5778	423996	1.69	572	9.9	4680	1.1	105.335	95.994	90.372
14	meme-5.5.7/motif_databases_12.24/HOCOMOCO/H12CORE_meme_format.meme	SP1.H12CORE.0.P.B	SP1		DGGGGGCGGGGCYD	2.70e-321	2.50e-317	3.61e-314	9289	5778	5778	423996	1.69	699	12.1	7795	1.84	105.335	95.994	90.372
15	meme-5.5.7/motif_databases_12.24/HOCOMOCO/H12CORE_meme_format.meme	KLF10.H12CORE.0.P.C	KLF10		GGVGGGGGCGKGGCY	1.9e-294	5.22e-290	7.54e-287	27524	5778	5778	423996	1.39	1200	20.77	26037	6.14	77.2884	19.7769	8.26633
16	meme-5.5.7/motif_databases_12.24/HOCOMOCO/H12CORE_meme_format.meme	SP4.H12CORE.0.P.C	SP4		RRGGGGCGGGGCCDG	6.99e-292	4.54e-287	6.55e-284	64953	5778	5778	423996	8.73	660	11.42	7708	1.82	92.2531	128.534	161.473
17	meme-5.5.7/motif_databases_12.24/HOCOMOCO/H12CORE_meme_format.meme	SP5.H12CORE.0.P.B	SP5		DGKGGGCGGRGCNG	9.6e-280	3.61e-275	5.21e-272	37602	5778	5778	423996	2.66	1163	20.13	25559	6.03	0.0131482	0.013372	NA
18	meme-5.5.7/motif_databases_12.24/HOCOMOCO/H12CORE_meme_format.meme	KLF1.H12CORE.0.P.B	KLF1		VDGGGYGKGGCCS	2.44e-263	7.47e-259	1.08e-255	30584	5778	5778	423996	1.23	1225	21.2	29352	6.92	0.106472	0.0808972	0.119135
19	meme-5.5.7/motif_databases_12.24/HOCOMOCO/H12CORE_meme_format.meme	SP1.H12CORE.2.P.B	SP1		DGGGGGCGGGGCYDGGGGGGG	1.72e-258	2e-254	2.89e-251	11617	5778	5778	423996	2.32	703	12.17	10192	2.4	105.335	95.994	90.372
20	meme-5.5.7/motif_databases_12.24/HOCOMOCO/H12CORE_meme_format.meme	KLF16.H12CORE.0.SM.B	KLF16		DGKGGGCGTGD	5.03e-252	9.58e-248	1.38e-244	19037	5778	5778	423996	1.21	916	15.85	17768	4.19	5.87368	6.31415	4.30395
21	meme-5.5.7/motif_databases_12.24/HOCOMOCO/H12CORE_meme_format.meme	PATZ1.H12CORE.1.P.C	PATZ1		RGGGGMGGGG	1.09e-248	7.28e-244	1.05e-240	66934	5778	5778	423996	4.41	1229	21.27	30705	7.24	50.9072	41.2302	35.2627
22	meme-5.5.7/motif_databases_12.24/HOCOMOCO/H12CORE_meme_format.meme	SP3.H12CORE.1.S.B	SP3		NGKGGGCGKGD	2.24e-244	1.14e-239	1.64e-236	50685	5778	5778	423996	1.15	1611	27.88	49068	11.57	165.23	113.227	102.775
23	meme-5.5.7/motif_databases_12.24/HOCOMOCO/H12CORE_meme_format.meme	KLF16.H12CORE.1.P.B	KLF16		GSGGGRGGRGGCGGGGCNGGRGG	4.4e-239	1.58e-234	2.28e-231	35923	5778	5778	423996	2.37	1298	22.46	34621	8.17	5.87368	6.31415	4.30395
24	meme-5.5.7/motif_databases_12.24/HOCOMOCO/H12CORE_meme_format.meme	KLF15.H12CORE.0.S.B	KLF15		GRRGKGGGCGTGGB	1.66e-228	3.78e-224	5.46e-221	22708	5778	5778	423996	1.45	955	16.53	20788	4.9	1.91773	1.81175	5.70837
25	meme-5.5.7/motif_databases_12.24/HOCOMOCO/H12CORE_meme_format.meme	SP4.H12CORE.1.S.B	SP4		NRKGGGCGTGGN	5.46e-217	6.78e-213	9.79e-210	12430	5778	5778	423996	1.27	690	11.94	11701	2.76	92.2531	128.534	161.473
26	meme-5.5.7/motif_databases_12.24/HOCOMOCO/H12CORE_meme_format.meme	MAZ.H12CORE.0.P.B	MAZ		RGVGGGMGGGGGM	1.93e-213	1.9e-208	2.74e-205	98133	5778	5778	423996	1.33	2298	39.77	91021	21.47	132.54	76.1478	66.8544
27	meme-5.5.7/motif_databases_12.24/HOCOMOCO/H12CORE_meme_format.meme	MYCN.H12CORE.1.M.C	MYCN		NYYWCGCGYGYN	2e-193	4.62e-190	6.66e-187	2313	5778	5778	423996	1.28	302	5.23	2002	0.47	69.231	17.7331	4.75693
28	meme-5.5.7/motif_databases_12.24/HOCOMOCO/H12CORE_meme_format.meme	KLF2.H12CORE.0.S.C	KLF2		DDGGGCGTGGB	3.69e-189	6.29e-185	9.08e-182	17036	5778	5778	423996	1.21	769	13.31	16200	3.82	0.374308	0.573609	1.24026
29	meme-5.5.7/motif_databases_12.24/HOCOMOCO/H12CORE_meme_format.meme	KLF14.H12CORE.0.PSM.A	KLF14		DDRGKGGGCGTGKB	9.9e-177	7.45e-173	1.08e-169	7527	5778	5778	423996	1.5	486	8.41	7040	1.66	NA	NA	NA
30	meme-5.5.7/motif_databases_12.24/HOCOMOCO/H12CORE_meme_format.meme	EGR4.H12CORE.0.S.B	EGR4		GTGGGCGTDD	6.14e-166	1.53e-161	2.21e-158	24917	5778	5778	423996	1.19	913	15.8	24001	5.66	NA	0.0392308	0.0353077
31	meme-5.5.7/motif_databases_12.24/HOCOMOCO/H12CORE_meme_format.meme	KLF6.H12CORE.0.P.B	KLF6		VGVDGGGCGGGGCMBGSR	8.59e-165	4.54e-160	6.56e-157	52876	5778	5778	423996	1.87	1345	23.28	44924	10.6	38.5742	25.1738	24.2384
32	meme-5.5.7/motif_databases_12.24/HOCOMOCO/H12CORE_meme_format.meme	PATZ1.H12CORE.0.P.B	PATZ1		RGGGGMGGGGGBSGRRGGGRRGS	7.19e-158	3.08e-153	4.45e-150	42830	5778	5778	423996	2.22	1262	21.84	41551	9.8	50.9072	41.2302	35.2627
33	meme-5.5.7/motif_databases_12.24/HOCOMOCO/H12CORE_meme_format.meme	KLF15.H12CORE.1.P.C	KLF15		GGGGGMGGRGVRGGGGGVGG	7.75e-147	2.36e-142	3.4e-139	30413	5778	5778	423996	2.57	981	16.98	29017	6.84	1.91773	1.81175	5.70837
34	meme-5.5.7/motif_databases_12.24/HOCOMOCO/H12CORE_meme_format.meme	KLF9.H12CORE.0.P.B	KLF9		RRGKGGGCGKGGCC	4.05e-143	8.15e-139	1.18e-135	20159	5778	5778	423996	1.5	751	13	18986	4.48	35.4574	162.346	185.915
35	meme-5.5.7/motif_databases_12.24/HOCOMOCO/H12CORE_meme_format.meme	ZN454.H12CORE.1.SM.B	ZN454		RGCGCCGGCGCCAN	3.14e-135	4.53e-132	6.54e-129	1445	5778	5778	423996	1.35	202	3.5	1238	0.29	NA	NA	NA
36	meme-5.5.7/motif_databases_12.24/HOCOMOCO/H12CORE_meme_format.meme	ZN468.H12CORE.0.P.C	ZN468		VRGGGAGGGGGYG	3.31e-132	5.5e-128	7.94e-125	16629	5778	5778	423996	1.54	656	11.35	15900	3.75	NA	NA	NA
37	meme-5.5.7/motif_databases_12.24/HOCOMOCO/H12CORE_meme_format.meme	KLF3.H12CORE.1.M.C	KLF3		DWGGGCKKSGBYB	4.09e-124	9.06e-120	1.31e-116	22164	5778	5778	423996	1.28	765	13.24	21384	5.04	42.1019	18.7876	19.8724
38	meme-5.5.7/motif_databases_12.24/HOCOMOCO/H12CORE_meme_format.meme	MAZ.H12CORE.1.P.B	MAZ		RGRGGGMGGGGSVRGRRGRGG	1.76e-117	9.56e-113	1.38e-109	54262	5778	5778	423996	2.33	1331	23.04	51065	12.04	132.54	76.1478	66.8544
39	meme-5.5.7/motif_databases_12.24/HOCOMOCO/H12CORE_meme_format.meme	ZN282.H12CORE.0.P.B	ZN282		GGDGYGGGAGS	5.33e-116	2.17e-111	3.13e-108	40720	5778	5778	423996	1.24	1102	19.07	38943	9.18	NA	NA	NA
40	meme-5.5.7/motif_databases_12.24/HOCOMOCO/H12CORE_meme_format.meme	ZN543.H12CORE.0.P.C	ZN543		CCYBGCCNCSBGGCCCCCTCC	1.22e-108	3.49e-104	5.03e-101	28539	5778	5778	423996	2.39	860	14.88	27626	6.52	NA	NA	NA
41	meme-5.5.7/motif_databases_12.24/HOCOMOCO/H12CORE_meme_format.meme	SP8.H12CORE.0.SM.B	SP8		DGTGGGCGTGDN	1.19e-105	2.1e-102	3.04e-99	1771	5778	5778	423996	1.35	189	3.27	1568	0.37	0.02601	0.0393283	0.0847382
42	meme-5.5.7/motif_databases_12.24/HOCOMOCO/H12CORE_meme_format.meme	ZNF2.H12CORE.0.P.B	ZNF2		CAGCGCCMCC	7.56e-106	2.57e-101	3.71e-98	34068	5778	5778	423996	1.18	960	16.61	33025	7.79	NA	NA	NA
43	meme-5.5.7/motif_databases_12.24/HOCOMOCO/H12CORE_meme_format.meme	SP9.H12CORE.1.S.C	SP9		RGKGGGCGTGGB	1.78e-102	2.95e-99	4.25e-96	1657	5778	5778	423996	1.58	179	3.1	1432	0.34	2.01793	2.15606	1.28193
44	meme-5.5.7/motif_databases_12.24/HOCOMOCO/H12CORE_meme_format.meme	KLF13.H12CORE.0.PSM.A	KLF13		NRRGKGGGCGTGGYN	4.6e-102	1.42e-98	2.05e-95	3086	5778	5778	423996	1.6	238	4.12	2837	0.67	53.4278	15.378	27.9393
45	meme-5.5.7/motif_databases_12.24/HOCOMOCO/H12CORE_meme_format.meme	KLF4.H12CORE.0.PSM.A	KLF4		WGGGYGKGGCY	1.07e-101	3.49e-97	5.04e-94	32654	5778	5778	423996	1.43	867	15.01	28872	6.81	0.973237	0.856978	1.21153
46	meme-5.5.7/motif_databases_12.24/HOCOMOCO/H12CORE_meme_format.meme	KLF8.H12CORE.1.P.C	KLF8		GGGGGMGGGGCNGGGRGRGGGRG	4.34e-100	1.86e-95	2.69e-92	42913	5778	5778	423996	2.46	1107	19.16	41658	9.83	6.73289	3.80896	1.52607
47	meme-5.5.7/motif_databases_12.24/HOCOMOCO/H12CORE_meme_format.meme	SP4.H12CORE.2.P.B	SP4		RGGGGGMGGRGCNDGGGGGGG	5.98e-98	2.88e-93	4.16e-90	48206	5778	5778	423996	2.24	1160	20.08	44913	10.59	92.2531	128.534	161.473
48	meme-5.5.7/motif_databases_12.24/HOCOMOCO/H12CORE_meme_format.meme	KLF12.H12CORE.1.PSM.A	KLF12		DDDGGGCGTGGYC	3.51e-97	3.22e-93	4.65e-90	9171	5778	5778	423996	1.39	410	7.1	8745	2.06	73.2916	55.1442	72.4008
49	meme-5.5.7/motif_databases_12.24/HOCOMOCO/H12CORE_meme_format.meme	GMEB2.H12CORE.1.P.C	GMEB2		BKGCGTSMS	6.95e-95	9.83e-91	1.42e-87	14147	5778	5778	423996	1.88	381	6.59	7810	1.84	33.6062	25.297	27.7949
50	meme-5.5.7/motif_databases_12.24/HOCOMOCO/H12CORE_meme_format.meme	E2F4.H12CORE.1.P.B	E2F4		SNDGGCGGGAAAN	3.17e-93	4.22e-89	6.08e-86	13284	5778	5778	423996	1.38	502	8.69	12769	3.01	29.9467	36.9363	36.6597
51	meme-5.5.7/motif_databases_12.24/HOCOMOCO/H12CORE_meme_format.meme	ZN460.H12CORE.0.S.C	ZN460		DDSGGGGGGCGTK	2.15e-92	4.66e-88	6.72e-85	21683	5778	5778	423996	1.33	682	11.8	20987	4.95	NA	NA	NA
52	meme-5.5.7/motif_databases_12.24/HOCOMOCO/H12CORE_meme_format.meme	NRF1.H12CORE.0.PS.A	NRF1		NBNCTGCGCAKGCGCA	1.86e-90	5.18e-87	7.47e-84	2788	5778	5778	423996	11.8	128	2.22	715	0.17	48.7919	34.5872	30.113
53	meme-5.5.7/motif_databases_12.24/HOCOMOCO/H12CORE_meme_format.meme	ZN519.H12CORE.0.P.C	ZN519		GCCGCMGCYGCMGCCGCCCV	1.26e-89	2.32e-86	3.35e-83	1837	5778	5778	423996	2.88	175	3.03	1655	0.39	NA	NA	NA
54	meme-5.5.7/motif_databases_12.24/HOCOMOCO/H12CORE_meme_format.meme	E2F1.H12CORE.0.P.B	E2F1		VNKGGCGGGAARN	1.37e-90	2.8e-86	4.04e-83	20417	5778	5778	423996	1.38	650	11.25	19682	4.64	26.3987	2.25659	0.995991
55	meme-5.5.7/motif_databases_12.24/HOCOMOCO/H12CORE_meme_format.meme	KLF6.H12CORE.1.SM.B	KLF6		KGKDWGGGCGTGGB	1.27e-86	1.38e-82	1.99e-79	10882	5778	5778	423996	1.42	428	7.41	10254	2.42	38.5742	25.1738	24.2384
56	meme-5.5.7/motif_databases_12.24/HOCOMOCO/H12CORE_meme_format.meme	CTCFL.H12CORE.0.P.B	CTCFL		GCCRSCAGGGGGCGCY	1.37e-84	9.84e-81	1.42e-77	7171	5778	5778	423996	1.56	335	5.8	6786	1.6	0.491167	0.490179	0.677865
57	meme-5.5.7/motif_databases_12.24/HOCOMOCO/H12CORE_meme_format.meme	KLF13.H12CORE.1.P.C	KLF13		RGGGGGCGGGGSNGGGGGKG	5.26e-84	3.46e-79	4.99e-76	65721	5778	5778	423996	12.8	673	11.65	21582	5.09	53.4278	15.378	27.9393
58	meme-5.5.7/motif_databases_12.24/HOCOMOCO/H12CORE_meme_format.meme	HINFP.H12CORE.2.S.B	HINFP		MGCGGACGYDR	9.13e-80	2.95e-76	4.25e-73	3228	5778	5778	423996	4.17	120	2.08	753	0.18	39.0316	44.8248	47.3724
59	meme-5.5.7/motif_databases_12.24/HOCOMOCO/H12CORE_meme_format.meme	ZN100.H12CORE.1.P.B	ZN100		KCCAHGGCGGCGGC	5.84e-78	5.87e-74	8.47e-71	10052	5778	5778	423996	1.5	387	6.7	9294	2.19	NA	NA	NA
60	meme-5.5.7/motif_databases_12.24/HOCOMOCO/H12CORE_meme_format.meme	E2F3.H12CORE.0.P.B	E2F3		NKGGCGGGAAR	2.97e-76	1.2e-71	1.73e-68	40379	5778	5778	423996	1.26	990	17.13	39374	9.29	25.7602	69.4752	26.8383
61	meme-5.5.7/motif_databases_12.24/HOCOMOCO/H12CORE_meme_format.meme	GMEB1.H12CORE.0.P.C	GMEB1		BTGCGTSMS	2.6e-75	4.42e-71	6.38e-68	16976	5778	5778	423996	1.8	381	6.59	9269	2.19	41.9817	28.7755	30.1701
62	meme-5.5.7/motif_databases_12.24/HOCOMOCO/H12CORE_meme_format.meme	SP2.H12CORE.1.P.B	SP2		SVNSVVRGRGGCGGGGSBNRR	2.27e-75	2.63e-70	3.8e-67	115780	5778	5778	423996	5.77	1129	19.54	47384	11.18	11.6075	14.7056	24.4949
63	meme-5.5.7/motif_databases_12.24/HOCOMOCO/H12CORE_meme_format.meme	ARNT2.H12CORE.1.P.B	ARNT2		NGBACGTGCYB	5.34e-67	1.14e-62	1.64e-59	21283	5778	5778	423996	1.69	473	8.19	14122	3.33	72.2766	30.8256	16.9108
64	meme-5.5.7/motif_databases_12.24/HOCOMOCO/H12CORE_meme_format.meme	ZN148.H12CORE.0.P.B	ZN148		GGGGGTGGGGGAGGGGMRG	1.73e-66	1.58e-62	2.27e-59	9088	5778	5778	423996	2.6	349	6.04	8702	2.05	NA	NA	NA
65	meme-5.5.7/motif_databases_12.24/HOCOMOCO/H12CORE_meme_format.meme	ZN610.H12CORE.0.P.B	ZN610		CMGCCGCTCCCCMY	1.06e-61	9.26e-58	1.34e-54	8769	5778	5778	423996	1.69	320	5.54	7915	1.87	NA	NA	NA
66	meme-5.5.7/motif_databases_12.24/HOCOMOCO/H12CORE_meme_format.meme	ZN704.H12CORE.0.SM.B	ZN704		BRBGCCGGCCGGYRDD	1.25e-61	1.15e-57	1.66e-54	9209	5778	5778	423996	1.51	341	5.9	8801	2.08	NA	NA	NA
67	meme-5.5.7/motif_databases_12.24/HOCOMOCO/H12CORE_meme_format.meme	ZN281.H12CORE.0.P.B	ZN281		GGGTGGGGGAGGGGMR	2.55e-57	1.65e-53	2.37e-50	6461	5778	5778	423996	2.06	268	4.64	6171	1.46	NA	NA	NA
68	meme-5.5.7/motif_databases_12.24/HOCOMOCO/H12CORE_meme_format.meme	LRRF1.H12CORE.0.P.B	LRRF1		RRGCTCGCCN	1.36e-56	3.24e-52	4.68e-49	23844	5778	5778	423996	1.16	627	10.85	23208	5.47	NA	NA	NA
69	meme-5.5.7/motif_databases_12.24/HOCOMOCO/H12CORE_meme_format.meme	ZN740.H12CORE.0.P.C	ZN740		GTGGGGGGGGG	1.01e-55	1.17e-51	1.68e-48	11545	5778	5778	423996	1.27	377	6.52	10981	2.59	NA	NA	NA
70	meme-5.5.7/motif_databases_12.24/HOCOMOCO/H12CORE_meme_format.meme	KLF3.H12CORE.0.PS.A	KLF3		NNNDGGGYGKGGCHBNNN	3.9e-56	1.37e-51	1.98e-48	35187	5778	5778	423996	3.31	611	10.57	22445	5.29	42.1019	18.7876	19.8724
71	meme-5.5.7/motif_databases_12.24/HOCOMOCO/H12CORE_meme_format.meme	SOLH2.H12CORE.0.S.C	SOLH2		NCACGTGCDHN	9e-55	6.21e-51	8.96e-48	6899	5778	5778	423996	1.27	273	4.72	6577	1.55	NA	NA	NA
72	meme-5.5.7/motif_databases_12.24/HOCOMOCO/H12CORE_meme_format.meme	ZN441.H12CORE.0.P.C	ZN441		GGGCGGAGYY	9.94e-55	2.03e-50	2.93e-47	20448	5778	5778	423996	1.99	408	7.06	12529	2.95	NA	NA	NA
73	meme-5.5.7/motif_databases_12.24/HOCOMOCO/H12CORE_meme_format.meme	ZFP57.H12CORE.0.P.B	ZFP57		SYGCGGCAV	2.02e-53	2.23e-50	3.21e-47	1102	5778	5778	423996	3.09	90	1.56	694	0.16	66.4592	30.8554	7.98945
74	meme-5.5.7/motif_databases_12.24/HOCOMOCO/H12CORE_meme_format.meme	ZBT7A.H12CORE.0.P.B	ZBT7A		RRGGGTCBY	5.01e-54	9.13e-50	1.32e-46	18215	5778	5778	423996	1.14	512	8.86	17690	4.17	NA	NA	NA
75	meme-5.5.7/motif_databases_12.24/HOCOMOCO/H12CORE_meme_format.meme	GMEB2.H12CORE.0.P.C	GMEB2		BKRCGTSMSYGCGY	4.57e-53	6.76e-49	9.76e-46	14808	5778	5778	423996	1.43	426	7.37	13590	3.21	33.6062	25.297	27.7949
76	meme-5.5.7/motif_databases_12.24/HOCOMOCO/H12CORE_meme_format.meme	E2F1.H12CORE.1.S.B	E2F1		NWTWTGGCGCCHAN	1.55e-48	4.21e-45	6.08e-42	2724	5778	5778	423996	1.69	153	2.65	2553	0.6	26.3987	2.25659	0.995991
77	meme-5.5.7/motif_databases_12.24/HOCOMOCO/H12CORE_meme_format.meme	GCM2.H12CORE.0.SM.B	GCM2		HACCCGCATN	1.48e-46	1.62e-43	2.34e-40	1094	5778	5778	423996	1.28	96	1.66	998	0.24	0.0142241	0.0292634	0.0124965
78	meme-5.5.7/motif_databases_12.24/HOCOMOCO/H12CORE_meme_format.meme	KLF5.H12CORE.0.PM.A	KLF5		NNWGGGYGTGGCH	1.8e-47	8.72e-43	1.26e-39	48503	5778	5778	423996	1.9	864	14.95	38186	9.01	0.473104	0.367033	0.0767233
79	meme-5.5.7/motif_databases_12.24/HOCOMOCO/H12CORE_meme_format.meme	WT1.H12CORE.1.P.B	WT1		GRVKGYGKGGGAGGRRRRGGV	1.83e-45	6.46e-41	9.32e-38	35277	5778	5778	423996	6.11	592	10.25	23298	5.49	0.0884523	0.0934076	0.0675754
80	meme-5.5.7/motif_databases_12.24/HOCOMOCO/H12CORE_meme_format.meme	WT1.H12CORE.0.P.B	WT1		GKGGGAGGRD	1.72e-45	1.13e-40	1.64e-37	65926	5778	5778	423996	29.1	332	5.75	10083	2.38	0.0884523	0.0934076	0.0675754
81	meme-5.5.7/motif_databases_12.24/HOCOMOCO/H12CORE_meme_format.meme	E2F6.H12CORE.0.P.B	E2F6		NDGGCGGGAAV	4.82e-41	1.48e-36	2.13e-33	30650	5778	5778	423996	1.47	655	11.34	27674	6.53	28.0629	22.7328	25.561
82	meme-5.5.7/motif_databases_12.24/HOCOMOCO/H12CORE_meme_format.meme	ZN444.H12CORE.0.S.C	ZN444		YCRTCCCCCTCCCCCYYN	1.84e-38	1.71e-34	2.47e-31	9309	5778	5778	423996	2.61	289	5	8924	2.1	NA	NA	NA
83	meme-5.5.7/motif_databases_12.24/HOCOMOCO/H12CORE_meme_format.meme	ZN263.H12CORE.0.PM.A	ZN263		RGGGAGGASB	2.08e-39	1.74e-34	2.51e-31	83668	5778	5778	423996	1.52	1361	23.55	71069	16.76	NA	NA	NA
84	meme-5.5.7/motif_databases_12.24/HOCOMOCO/H12CORE_meme_format.meme	EGR3.H12CORE.0.PSM.A	EGR3		TGCGTGGGCGKDD	1.5e-37	2.23e-33	3.22e-30	14822	5778	5778	423996	1.49	393	6.8	14169	3.34	0.381387	0.652456	1.09203
85	meme-5.5.7/motif_databases_12.24/HOCOMOCO/H12CORE_meme_format.meme	SALL4.H12CORE.0.P.B	SALL4		BWGGGTGGGGB	1.02e-37	1.02e-32	1.48e-29	100200	5778	5778	423996	1.28	1695	29.34	93526	22.06	NA	NA	0.669156
86	meme-5.5.7/motif_databases_12.24/HOCOMOCO/H12CORE_meme_format.meme	E2F2.H12CORE.0.S.B	E2F2		NRWWWTGGCGCSMDHK	1.85e-34	1.06e-31	1.53e-28	572	5778	5778	423996	1.7	60	1.04	500	0.12	9.58271	1.16884	0.801791
87	meme-5.5.7/motif_databases_12.24/HOCOMOCO/H12CORE_meme_format.meme	ZFX.H12CORE.0.P.B	ZFX		SYAGGCCBCR	2.87e-35	4.46e-31	6.44e-28	15559	5778	5778	423996	1.18	403	6.97	15065	3.55	84.3473	80.7099	57.6264
88	meme-5.5.7/motif_databases_12.24/HOCOMOCO/H12CORE_meme_format.meme	KLF11.H12CORE.1.SM.B	KLF11		DDGKGGGCGTGGCGKGGGCGKGGB	3.38e-33	5.38e-30	7.77e-27	1595	5778	5778	423996	7.07	94	1.63	1433	0.34	20.2792	11.4026	5.25636
89	meme-5.5.7/motif_databases_12.24/HOCOMOCO/H12CORE_meme_format.meme	ZBT14.H12CORE.1.S.B	ZBT14		RTGCGCGTGCACGYGN	7.43e-32	2.18e-29	3.15e-26	294	5778	5778	423996	2.71	44	0.76	250	0.06	NA	NA	NA
90	meme-5.5.7/motif_databases_12.24/HOCOMOCO/H12CORE_meme_format.meme	KLF17.H12CORE.1.P.C	KLF17		DGAGGGAGGGG	2.11e-32	2.55e-27	3.68e-24	120859	5778	5778	423996	11.3	692	11.98	31887	7.52	0.044884	NA	0.0501651
91	meme-5.5.7/motif_databases_12.24/HOCOMOCO/H12CORE_meme_format.meme	CREM.H12CORE.0.PSM.A	CREM		NRTGACGTVN	6.57e-30	4.14e-26	5.98e-23	6304	5778	5778	423996	3.81	133	2.3	2997	0.71	17.8366	12.3533	12.1421
92	meme-5.5.7/motif_databases_12.24/HOCOMOCO/H12CORE_meme_format.meme	ZIC1.H12CORE.0.P.B	ZIC1		GCNCAGCRGG	7.22e-27	1.76e-22	2.54e-19	24399	5778	5778	423996	1.18	529	9.16	23802	5.61	11.5852	4.67319	3.37124
93	meme-5.5.7/motif_databases_12.24/HOCOMOCO/H12CORE_meme_format.meme	KLF14.H12CORE.1.P.C	KLF14		VDGKGGGCGKGGCYGGGRGDGGG	2.71e-27	2.1e-22	3.03e-19	77401	5778	5778	423996	9.27	770	13.33	38073	8.98	NA	NA	NA
94	meme-5.5.7/motif_databases_12.24/HOCOMOCO/H12CORE_meme_format.meme	KLF17.H12CORE.0.M.C	KLF17		DKWAGGGCGTGKCN	2.54e-25	2.75e-21	3.96e-18	10828	5778	5778	423996	2.52	250	4.33	8834	2.08	0.044884	NA	0.0501651
95	meme-5.5.7/motif_databases_12.24/HOCOMOCO/H12CORE_meme_format.meme	TFEC.H12CORE.1.SM.B	TFEC		NDRGTCACGTGAY	1.13e-23	4.17e-21	6.02e-18	370	5778	5778	423996	4.18	39	0.67	309	0.07	0.0381808	0.114937	NA
96	meme-5.5.7/motif_databases_12.24/HOCOMOCO/H12CORE_meme_format.meme	CREB3.H12CORE.0.SM.B	CREB3		DDGRTGACGTGRCN	1.14e-23	1.13e-20	1.63e-17	988	5778	5778	423996	1.97	62	1.07	891	0.21	57.2281	61.1263	41.079
97	meme-5.5.7/motif_databases_12.24/HOCOMOCO/H12CORE_meme_format.meme	ZN682.H12CORE.1.P.B	ZN682		GGCYMAGCCCC	5.94e-25	1.39e-20	2e-17	23376	5778	5778	423996	1.26	492	8.52	22150	5.22	NA	NA	NA
98	meme-5.5.7/motif_databases_12.24/HOCOMOCO/H12CORE_meme_format.meme	ZSC22.H12CORE.0.P.C	ZSC22		RGNCHGAKGGMGGAGGC	5.69e-25	2.03e-20	2.93e-17	35673	5778	5778	423996	4.37	538	9.31	24827	5.86	NA	NA	NA
99	meme-5.5.7/motif_databases_12.24/HOCOMOCO/H12CORE_meme_format.meme	TYY1.H12CORE.0.PSM.A	TYY1		CAARATGGCGGC	1.87e-24	3.97e-20	5.73e-17	21216	5778	5778	423996	1440	25	0.43	76	0.02	NA	NA	NA
100	meme-5.5.7/motif_databases_12.24/HOCOMOCO/H12CORE_meme_format.meme	E2F4.H12CORE.2.S.B	E2F4		NNWWDTGGCGCSMTWN	9.06e-23	5.17e-20	7.46e-17	570	5778	5778	423996	2.18	47	0.81	514	0.12	29.9467	36.9363	36.6597
101	meme-5.5.7/motif_databases_12.24/HOCOMOCO/H12CORE_meme_format.meme	TYY2.H12CORE.0.PS.A	TYY2		CAAVATGGCGGC	7.59e-23	1.27e-18	1.83e-15	16741	5778	5778	423996	1190	23	0.4	68	0.02	NA	NA	NA
102	meme-5.5.7/motif_databases_12.24/HOCOMOCO/H12CORE_meme_format.meme	ZN180.H12CORE.0.P.C	ZN180		AGGGAGKGGTGGGGACTGBGGCRRR	4.34e-22	3.82e-18	5.51e-15	8797	5778	5778	423996	12.9	233	4.03	8489	2	NA	NA	NA
103	meme-5.5.7/motif_databases_12.24/HOCOMOCO/H12CORE_meme_format.meme	ELK1.H12CORE.0.PSM.A	ELK1		NACCGGAAGTN	1.19e-21	5.14e-18	7.41e-15	4316	5778	5778	423996	7.66	73	1.26	1344	0.32	48.5211	39.2763	39.5807
104	meme-5.5.7/motif_databases_12.24/HOCOMOCO/H12CORE_meme_format.meme	CREB1.H12CORE.0.PSM.A	CREB1		NRTGACGTMAS	7.23e-20	7.41e-17	1.07e-13	1024	5778	5778	423996	19.8	46	0.8	586	0.14	181.739	153.693	124.5
105	meme-5.5.7/motif_databases_12.24/HOCOMOCO/H12CORE_meme_format.meme	HES1.H12CORE.1.S.C	HES1		NWGGCACGYGYSN	2.36e-19	2.5e-16	3.61e-13	1062	5778	5778	423996	1.44	59	1.02	1001	0.24	20.8375	6.28615	8.35078
106	meme-5.5.7/motif_databases_12.24/HOCOMOCO/H12CORE_meme_format.meme	BHE41.H12CORE.0.PSM.A	BHE41		NRGTCACGTGCN	1.48e-17	1.61e-14	2.33e-11	1087	5778	5778	423996	10.3	48	0.83	740	0.17	NA	NA	NA
107	meme-5.5.7/motif_databases_12.24/HOCOMOCO/H12CORE_meme_format.meme	ATF6B.H12CORE.0.SM.B	ATF6B		NTGRTGACGTSRCA	1.56e-17	1.7e-14	2.45e-11	1087	5778	5778	423996	2.91	53	0.92	900	0.21	35.3386	53.308	44.3138
108	meme-5.5.7/motif_databases_12.24/HOCOMOCO/H12CORE_meme_format.meme	ARNT2.H12CORE.2.S.C	ARNT2		NKCACGTGACNN	2.34e-17	1.75e-14	2.52e-11	748	5778	5778	423996	36	43	0.74	599	0.14	72.2766	30.8256	16.9108
109	meme-5.5.7/motif_databases_12.24/HOCOMOCO/H12CORE_meme_format.meme	ELK4.H12CORE.0.PSM.A	ELK4		ACCGGAAGYN	3.6e-18	6.64e-14	9.58e-11	18438	5778	5778	423996	45.2	44	0.76	595	0.14	32.8361	32.3789	40.4818
110	meme-5.5.7/motif_databases_12.24/HOCOMOCO/H12CORE_meme_format.meme	BMAL1.H12CORE.0.PSM.A	BMAL1		CACGTGMS	5.58e-18	1.24e-13	1.79e-10	22231	5778	5778	423996	125	38	0.66	439	0.1	NA	NA	NA
111	meme-5.5.7/motif_databases_12.24/HOCOMOCO/H12CORE_meme_format.meme	ZN692.H12CORE.0.P.C	ZN692		YGGGSCCCACC	8.87e-18	1.38e-13	1.99e-10	15587	5778	5778	423996	1.2	340	5.88	15230	3.59	NA	NA	NA
112	meme-5.5.7/motif_databases_12.24/HOCOMOCO/H12CORE_meme_format.meme	ZN281.H12CORE.1.SM.B	ZN281		KGGGGGGGGGGGGGGAGGGDRGGKKK	9.41e-18	1.95e-13	2.82e-10	20753	5778	5778	423996	5.38	411	7.11	19377	4.57	NA	NA	NA
113	meme-5.5.7/motif_databases_12.24/HOCOMOCO/H12CORE_meme_format.meme	CR3L4.H12CORE.1.S.C	CR3L4		VHSACGTGGCR	3.42e-16	1.73e-12	2.5e-09	5065	5778	5778	423996	1.57	137	2.37	4590	1.08	NA	NA	NA
114	meme-5.5.7/motif_databases_12.24/HOCOMOCO/H12CORE_meme_format.meme	AHR.H12CORE.0.P.B	AHR		SHKTGCGTGC	9.7e-17	1.94e-12	2.8e-09	19976	5778	5778	423996	1.29	391	6.77	18491	4.36	7.0435	45.7234	59.8252
115	meme-5.5.7/motif_databases_12.24/HOCOMOCO/H12CORE_meme_format.meme	ELK3.H12CORE.0.PSM.A	ELK3		NACCGGAAGTD	4.58e-16	2.75e-12	3.96e-09	5995	5778	5778	423996	25.6	49	0.85	846	0.2	9.05409	6.60277	5.63604
116	meme-5.5.7/motif_databases_12.24/HOCOMOCO/H12CORE_meme_format.meme	EGR1.H12CORE.0.PS.A	EGR1		NNTGCGTGGGCGKDNN	1.42e-15	2.88e-12	4.16e-09	2036	5778	5778	423996	2.26	76	1.32	1891	0.45	24.4015	7.10616	33.7639
117	meme-5.5.7/motif_databases_12.24/HOCOMOCO/H12CORE_meme_format.meme	KAISO.H12CORE.0.P.B	KAISO		YMTCGCGAGAN	6.76e-16	4.94e-12	7.13e-09	7315	5778	5778	423996	1.35	186	3.22	7126	1.68	NA	NA	NA
118	meme-5.5.7/motif_databases_12.24/HOCOMOCO/H12CORE_meme_format.meme	TAF1.H12CORE.0.P.B	TAF1		SAAGATGGCGGCGGC	3.67e-16	1.72e-11	2.48e-08	46815	5778	5778	423996	217	35	0.61	422	0.1	174.06	183.051	165.075
119	meme-5.5.7/motif_databases_12.24/HOCOMOCO/H12CORE_meme_format.meme	GMEB2.H12CORE.2.SM.B	GMEB2		NRSKTACGTAASGYN	4.65e-15	2.13e-11	3.08e-08	4593	5778	5778	423996	2.41	121	2.09	3973	0.94	33.6062	25.297	27.7949
120	meme-5.5.7/motif_databases_12.24/HOCOMOCO/H12CORE_meme_format.meme	SRBP1.H12CORE.1.S.C	SRBP1		BRTCRCGTGABS	1.43e-15	2.16e-11	3.12e-08	15075	5778	5778	423996	1.36	321	5.56	14717	3.47	NA	NA	NA
121	meme-5.5.7/motif_databases_12.24/HOCOMOCO/H12CORE_meme_format.meme	FEV.H12CORE.0.S.B	FEV		NACCGGAAGTR	4.62e-15	2.91e-11	4.2e-08	6309	5778	5778	423996	9.1	74	1.28	1854	0.44	NA	NA	NA
122	meme-5.5.7/motif_databases_12.24/HOCOMOCO/H12CORE_meme_format.meme	SP5.H12CORE.1.P.B	SP5		GRRGGRGGGGRRGGGGGAGGRGCWG	7.77e-16	3.5e-11	5.04e-08	44984	5778	5778	423996	15.2	557	9.64	28901	6.82	0.0131482	0.013372	NA
123	meme-5.5.7/motif_databases_12.24/HOCOMOCO/H12CORE_meme_format.meme	ZBT17.H12CORE.0.P.B	ZBT17		VGGHGGGGGMGGGGVDSV	5.56e-16	7.25e-11	1.05e-07	130446	5778	5778	423996	28.9	410	7.1	19853	4.68	NA	NA	NA
124	meme-5.5.7/motif_databases_12.24/HOCOMOCO/H12CORE_meme_format.meme	USF1.H12CORE.0.PSM.A	USF1		RGTCACGTGRBS	8.36e-15	8.44e-11	1.22e-07	10097	5778	5778	423996	408	34	0.59	444	0.1	29.9582	27.6462	21.6425
125	meme-5.5.7/motif_databases_12.24/HOCOMOCO/H12CORE_meme_format.meme	ZN143.H12CORE.0.P.B	ZN143		CRVDGCMTKCTGGGARWTGTAGT	1.87e-13	1.38e-10	1.99e-07	740	5778	5778	423996	33200	10	0.17	13	0	NA	NA	NA
126	meme-5.5.7/motif_databases_12.24/HOCOMOCO/H12CORE_meme_format.meme	GMEB1.H12CORE.2.SM.B	GMEB1		NKTACGTAABBNMSN	1.39e-13	4.96e-10	7.15e-07	3554	5778	5778	423996	2.76	98	1.7	3074	0.73	41.9817	28.7755	30.1701
127	meme-5.5.7/motif_databases_12.24/HOCOMOCO/H12CORE_meme_format.meme	ELF2.H12CORE.0.PS.A	ELF2		AVCCGGAAGTGG	3.44e-14	9.98e-10	1.44e-06	29042	5778	5778	423996	162	45	0.78	815	0.19	114.967	70.7027	58.8164
128	meme-5.5.7/motif_databases_12.24/HOCOMOCO/H12CORE_meme_format.meme	HEY1.H12CORE.0.S.B	HEY1		NKGCACGTGTCN	2.09e-12	4.06e-09	5.86e-06	1942	5778	5778	423996	1.52	68	1.18	1851	0.44	21.891	10.5539	10.7392
129	meme-5.5.7/motif_databases_12.24/HOCOMOCO/H12CORE_meme_format.meme	ZIC5.H12CORE.0.P.B	ZIC5		GCVCAGCRGGGGGYC	2.63e-12	1.24e-08	1.78e-05	4701	5778	5778	423996	1.75	123	2.13	4487	1.06	12.9392	2.41848	0.944894
130	meme-5.5.7/motif_databases_12.24/HOCOMOCO/H12CORE_meme_format.meme	HES2.H12CORE.0.S.C	HES2		NDTGGCACGTGYCN	1.1e-11	1.67e-08	2.42e-05	1517	5778	5778	423996	1.62	57	0.99	1453	0.34	0.735845	0.1171	0.0318132
131	meme-5.5.7/motif_databases_12.24/HOCOMOCO/H12CORE_meme_format.meme	HIF3A.H12CORE.1.P.C	HIF3A		GKACGTGC	4.95e-13	1.77e-08	2.55e-05	35730	5778	5778	423996	2.96	288	4.98	13503	3.18	9.38225	3.70338	12.3661
132	meme-5.5.7/motif_databases_12.24/HOCOMOCO/H12CORE_meme_format.meme	GLIS1.H12CORE.0.P.B	GLIS1		CKCYSYRGGRGGYC	8.42e-13	1.95e-08	2.82e-05	23177	5778	5778	423996	1.37	437	7.56	22599	5.33	0.0930968	0.624857	1.22899
133	meme-5.5.7/motif_databases_12.24/HOCOMOCO/H12CORE_meme_format.meme	ZN449.H12CORE.0.P.B	ZN449		GGTTGGGCTB	1.36e-12	2.22e-08	3.21e-05	16311	5778	5778	423996	1.33	325	5.62	15834	3.73	NA	NA	NA
134	meme-5.5.7/motif_databases_12.24/HOCOMOCO/H12CORE_meme_format.meme	KLF10.H12CORE.1.PSM.A	KLF10		DDGGGGGCGTGDSRKGGGYGTGKB	4.12e-11	3.68e-08	5.31e-05	893	5778	5778	423996	8.25	40	0.69	828	0.2	77.2884	19.7769	8.26633
135	meme-5.5.7/motif_databases_12.24/HOCOMOCO/H12CORE_meme_format.meme	ETV5.H12CORE.0.PS.A	ETV5		NDCCGGAWGYD	1.66e-12	3.73e-08	5.39e-05	22553	5778	5778	423996	19.5	77	1.33	2237	0.53	41.0954	20.2044	31.063
136	meme-5.5.7/motif_databases_12.24/HOCOMOCO/H12CORE_meme_format.meme	SALL1.H12CORE.0.P.C	SALL1		RDRKGDGGGWGGGGNV	3.77e-13	4.4e-08	6.35e-05	116751	5778	5778	423996	1.43	1764	30.53	111402	26.27	3.88033	2.28022	1.37314
137	meme-5.5.7/motif_databases_12.24/HOCOMOCO/H12CORE_meme_format.meme	TFE3.H12CORE.0.PSM.A	TFE3		RGTCACGTGAY	8.42e-12	5.68e-08	8.2e-05	6750	5778	5778	423996	109	41	0.71	819	0.19	22.9165	26.2611	25.3951
138	meme-5.5.7/motif_databases_12.24/HOCOMOCO/H12CORE_meme_format.meme	ZN263.H12CORE.1.P.B	ZN263		RGGGAGGAGGRVGRGGRGGRG	2.04e-12	6.51e-08	9.39e-05	31897	5778	5778	423996	11.1	407	7.04	20888	4.93	NA	NA	NA
139	meme-5.5.7/motif_databases_12.24/HOCOMOCO/H12CORE_meme_format.meme	E2F8.H12CORE.1.SM.B	E2F8		WTKGCGGGAAAWN	2.84e-11	6.86e-08	9.9e-05	2413	5778	5778	423996	1.79	75	1.3	2289	0.54	18.3217	0.631187	0.247041
140	meme-5.5.7/motif_databases_12.24/HOCOMOCO/H12CORE_meme_format.meme	USF2.H12CORE.0.PSM.A	USF2		NNBBVRGTCACGTGRYSN	1.45e-11	9.88e-08	0.000143	6815	5778	5778	423996	442	30	0.52	462	0.11	79.0757	57.9567	72.496
141	meme-5.5.7/motif_databases_12.24/HOCOMOCO/H12CORE_meme_format.meme	ELF4.H12CORE.0.PS.A	ELF4		ACCCGGAAGTG	1.31e-11	2.95e-07	0.000426	22568	5778	5778	423996	99.3	49	0.85	1135	0.27	2.18872	0.810914	0.188537
142	meme-5.5.7/motif_databases_12.24/HOCOMOCO/H12CORE_meme_format.meme	MNT.H12CORE.0.PS.A	MNT		VSCACGTGG	1.9e-11	4.85e-07	0.0007	25597	5778	5778	423996	59.3	42	0.73	879	0.21	19.6495	22.2044	35.4607
143	meme-5.5.7/motif_databases_12.24/HOCOMOCO/H12CORE_meme_format.meme	ATF1.H12CORE.0.P.B	ATF1		RRTGACGYMA	1.62e-11	1.03e-06	0.00149	63780	5778	5778	423996	122	25	0.43	318	0.08	17.2211	18.3684	16.1022
144	meme-5.5.7/motif_databases_12.24/HOCOMOCO/H12CORE_meme_format.meme	E2F7.H12CORE.1.P.B	E2F7		NTGGCGGGAAAV	4.41e-11	1.52e-06	0.00219	34459	5778	5778	423996	1.48	601	10.4	33782	7.97	7.91487	1.90638	1.30441
145	meme-5.5.7/motif_databases_12.24/HOCOMOCO/H12CORE_meme_format.meme	CTCF.H12CORE.0.P.B	CTCF		YGRCCACHAGRKGGCGCYVB	4.3e-10	1.53e-06	0.0022	3553	5778	5778	423996	7.81	77	1.33	2535	0.6	138.757	99.9593	115.354
146	meme-5.5.7/motif_databases_12.24/HOCOMOCO/H12CORE_meme_format.meme	MLX.H12CORE.1.SM.B	MLX		NCACGTGAYCN	1.13e-10	1.82e-06	0.00263	16117	5778	5778	423996	129	43	0.74	973	0.23	19.5819	26.8185	20.2508
147	meme-5.5.7/motif_databases_12.24/HOCOMOCO/H12CORE_meme_format.meme	GMEB1.H12CORE.1.P.C	GMEB1		BKRCGTSMSYGCGY	7.65e-11	1.86e-06	0.00268	24288	5778	5778	423996	1.86	355	6.14	18270	4.31	41.9817	28.7755	30.1701
148	meme-5.5.7/motif_databases_12.24/HOCOMOCO/H12CORE_meme_format.meme	KAISO.H12CORE.1.P.B	KAISO		RRRTCTCGCGAGAV	2.17e-10	2.3e-06	0.00332	10585	5778	5778	423996	120	13	0.22	75	0.02	NA	NA	NA
149	meme-5.5.7/motif_databases_12.24/HOCOMOCO/H12CORE_meme_format.meme	GLIS3.H12CORE.1.S.C	GLIS3		YGYGGGGGGTMN	1.38e-10	2.6e-06	0.00375	18785	5778	5778	423996	1.44	335	5.8	17134	4.04	1.05679	0.767142	1.53736
150	meme-5.5.7/motif_databases_12.24/HOCOMOCO/H12CORE_meme_format.meme	BHE40.H12CORE.0.PSM.A	BHE40		GGCACGTGAS	2.17e-10	2.71e-06	0.00391	12450	5778	5778	423996	440	13	0.22	75	0.02	NA	NA	NA
151	meme-5.5.7/motif_databases_12.24/HOCOMOCO/H12CORE_meme_format.meme	ATF6A.H12CORE.0.SM.B	ATF6A		NTGATGACGTCAYNN	1.73e-08	5.66e-06	0.00817	327	5778	5778	423996	15.8	15	0.26	158	0.04	NA	NA	NA
152	meme-5.5.7/motif_databases_12.24/HOCOMOCO/H12CORE_meme_format.meme	RFX3.H12CORE.0.PSM.A	RFX3		GTTGCCATGGVRAC	6.47e-10	1.15e-05	0.0166	17791	5778	5778	423996	1950	20	0.35	240	0.06	91.9402	84.0427	62.0738
153	meme-5.5.7/motif_databases_12.24/HOCOMOCO/H12CORE_meme_format.meme	ZNF76.H12CORE.0.P.B	ZNF76		CRGGGSMTKCTGGGARDTGTAGT	1.37e-09	1.49e-05	0.0214	10866	5778	5778	423996	100000	7	0.12	10	0	NA	NA	NA
154	meme-5.5.7/motif_databases_12.24/HOCOMOCO/H12CORE_meme_format.meme	ZN530.H12CORE.0.P.B	ZN530		CYGSCCCTBKCCYTKCC	7.86e-10	1.89e-05	0.0273	24094	5778	5778	423996	2.43	433	7.49	23584	5.56	NA	NA	NA
155	meme-5.5.7/motif_databases_12.24/HOCOMOCO/H12CORE_meme_format.meme	ZBTB2.H12CORE.0.SM.B	ZBTB2		NBTYCCGGTAAH	8.88e-09	3.33e-05	0.0481	3750	5778	5778	423996	1.58	92	1.59	3496	0.82	29.2644	18.391	12.7284
156	meme-5.5.7/motif_databases_12.24/HOCOMOCO/H12CORE_meme_format.meme	E2F3.H12CORE.1.SM.B	E2F3		WWTGGCGCCAAAAHN	1.73e-07	3.52e-05	0.0509	204	5778	5778	423996	3.45	14	0.24	164	0.04	25.7602	69.4752	26.8383
157	meme-5.5.7/motif_databases_12.24/HOCOMOCO/H12CORE_meme_format.meme	NFYB.H12CORE.0.P.B	NFYB		YYRRCCAATCAGAR	1.88e-09	3.95e-05	0.057	21047	5778	5778	423996	287	61	1.06	1862	0.44	70.3465	44.7451	37.0758
158	meme-5.5.7/motif_databases_12.24/HOCOMOCO/H12CORE_meme_format.meme	AP2A.H12CORE.0.PSM.A	AP2A		DYGCCTSAGGSSATN	6.27e-09	4.51e-05	0.0651	7198	5778	5778	423996	1.99	148	2.56	6524	1.54	NA	NA	NA
159	meme-5.5.7/motif_databases_12.24/HOCOMOCO/H12CORE_meme_format.meme	BHE40.H12CORE.1.S.C	BHE40		NDCACGTGNNNRKCACGTGMNN	1.95e-07	0.000135	0.195	694	5778	5778	423996	26.9	22	0.38	414	0.1	NA	NA	NA
160	meme-5.5.7/motif_databases_12.24/HOCOMOCO/H12CORE_meme_format.meme	ZN141.H12CORE.0.P.C	ZN141		KGGGGGACGCYCCCMCC	4.92e-08	0.000179	0.258	3640	5778	5778	423996	6.36	51	0.88	1571	0.37	NA	NA	NA
161	meme-5.5.7/motif_databases_12.24/HOCOMOCO/H12CORE_meme_format.meme	TYY2.H12CORE.1.SM.B	TYY2		HCAAAATGGCGGMY	1.6e-08	0.000185	0.266	11549	5778	5778	423996	1090	16	0.28	182	0.04	NA	NA	NA
162	meme-5.5.7/motif_databases_12.24/HOCOMOCO/H12CORE_meme_format.meme	HINFP.H12CORE.1.P.B	HINFP		RSCGGACC	2.32e-09	0.000217	0.312	93439	5778	5778	423996	7.6	64	1.11	2013	0.47	39.0316	44.8248	47.3724
163	meme-5.5.7/motif_databases_12.24/HOCOMOCO/H12CORE_meme_format.meme	ZN449.H12CORE.1.S.C	ZN449		GRDGGKTGGKCGBGD	3.12e-09	0.000258	0.372	82587	5778	5778	423996	5.09	596	10.31	34449	8.12	NA	NA	NA
164	meme-5.5.7/motif_databases_12.24/HOCOMOCO/H12CORE_meme_format.meme	RFX1.H12CORE.1.PSM.A	RFX1		SCBGTTGCCATGGHRACV	4.58e-08	0.000274	0.396	5997	5778	5778	423996	5710	14	0.24	146	0.03	15.9384	36.0777	64.1926
165	meme-5.5.7/motif_databases_12.24/HOCOMOCO/H12CORE_meme_format.meme	ZN423.H12CORE.0.P.C	ZN423		GGSYCCCWGGGGAG	1.88e-08	0.000472	0.682	25182	5778	5778	423996	4.21	204	3.53	9924	2.34	NA	NA	NA
166	meme-5.5.7/motif_databases_12.24/HOCOMOCO/H12CORE_meme_format.meme	NFYC.H12CORE.0.P.B	NFYC		NBYRRCCAATCAGAR	4.75e-08	0.000907	1.31	19115	5778	5778	423996	155	76	1.32	2795	0.66	41.691	44.4391	45.6309
167	meme-5.5.7/motif_databases_12.24/HOCOMOCO/H12CORE_meme_format.meme	ZN770.H12CORE.0.P.B	ZN770		DGGAGGCYGVGG	1.49e-08	0.000925	1.33	62021	5778	5778	423996	1.39	933	16.15	57506	13.56	NA	NA	NA
168	meme-5.5.7/motif_databases_12.24/HOCOMOCO/H12CORE_meme_format.meme	CR3L4.H12CORE.0.M.C	CR3L4		GRTGACGTGGCRN	1.75e-07	0.00122	1.76	6967	5778	5778	423996	36	33	0.57	834	0.2	NA	NA	NA
169	meme-5.5.7/motif_databases_12.24/HOCOMOCO/H12CORE_meme_format.meme	ARNT.H12CORE.0.P.B	ARNT		SKACGTGMC	5.34e-08	0.00135	1.95	25318	5778	5778	423996	9.46	85	1.47	3271	0.77	59.0665	67.5661	94.3783
170	meme-5.5.7/motif_databases_12.24/HOCOMOCO/H12CORE_meme_format.meme	GCM1.H12CORE.0.S.B	GCM1		NTACCCGCATN	2.03e-07	0.00138	1.98	6791	5778	5778	423996	1.47	136	2.35	6231	1.47	0.0169291	0.0163107	0.0287044
171	meme-5.5.7/motif_databases_12.24/HOCOMOCO/H12CORE_meme_format.meme	NFYA.H12CORE.0.P.B	NFYA		NYYRRCCAATCARAR	4.96e-08	0.00172	2.48	34678	5778	5778	423996	5090	21	0.36	348	0.08	18.7214	17.4139	19.0734
172	meme-5.5.7/motif_databases_12.24/HOCOMOCO/H12CORE_meme_format.meme	MITF.H12CORE.0.P.B	MITF		VBCACGTGACY	8.76e-08	0.00308	4.45	35247	5778	5778	423996	175	41	0.71	1147	0.27	5.26408	4.37519	7.90991
173	meme-5.5.7/motif_databases_12.24/HOCOMOCO/H12CORE_meme_format.meme	TYY1.H12CORE.1.S.B	TYY1		NRWAATGGCGG	1.04e-07	0.00473	6.83	45419	5778	5778	423996	1650	5	0.09	5	0	NA	NA	NA
174	meme-5.5.7/motif_databases_12.24/HOCOMOCO/H12CORE_meme_format.meme	E2F4.H12CORE.0.P.B	E2F4		SGCGGGAADTTYRAA	2.68e-07	0.00497	7.17	18586	5778	5778	423996	2.03	317	5.49	17374	4.1	29.9467	36.9363	36.6597
175	meme-5.5.7/motif_databases_12.24/HOCOMOCO/H12CORE_meme_format.meme	ZN467.H12CORE.0.P.C	ZN467		GRGGRGGRRRRGGAGGGGGAGGR	1.16e-07	0.00511	7.37	44006	5778	5778	423996	41.7	402	6.96	22651	5.34	NA	NA	NA
176	meme-5.5.7/motif_databases_12.24/HOCOMOCO/H12CORE_meme_format.meme	ETV6.H12CORE.0.PS.A	ETV6		RCCGGAAGTG	1.09e-07	0.00591	8.53	54374	5778	5778	423996	59.8	73	1.26	2702	0.64	27.0707	21.6042	24.189
