# Supplementary material for: Aerobic glycolysis and lactate regulate histone H3K18Lactylation occupancy to fine-tune gene expression in developing and mature retina
Source: bioRxiv. 2025 Apr 20:2025.04.17.649437. Preprint. [Version 1] doi: 10.1101/2025.04.17.649437 (PMC12190749; doi:10.1101/2025.04.17.649437)
Supplement: Supplement 2 — Table S1. KLa peptide mass spectrometry results, related to Figure 2B Table S2-S4. FGE results from H3K18La binding in promoter, enhancer, and gene body, related to Figure S1B Table S5. FGE results from dynamic active histone mark (H3K4me3 and H3K27Ac) co-occupancy with H3K18La, related to Figure 4H Table S6. FGE results from H3K18La peaks unique to retina, related to Figure 4J Table S7. Differential binding analysis results, related to Figure 2B Table S8. FGE results from H3K18La peak quantitation correlated with RNA-seq expression, related to Figure S2F Table S9. FGE results from dynamic active histone mark (H3K4me3 and H3K27Ac) co-occupancy with H3K18La with positive correlation to RNA-seq, related to Figure 2E Table S10. RNA-seq differential expression analysis results related to Figure 3F Table S11-S19. TF motif analysis, related to Figure S4 [file media-2.zip › Table S15.xlsx]

## Sheet: P10_enhancers
rank	motif_DB	motif_ID	TF_ID	motif_alt_ID	consensus	p-value	adj_p-value	E-value	tests	FASTA_max	pos	neg	PWM_min	TP	%TP	FP	%FP	TF_expression_at_P4	TF_expression_at_P10	TF_expression_at_P28
1	meme-5.5.7/motif_databases_12.24/HOCOMOCO/H12CORE_meme_format.meme	PATZ1.H12CORE.1.P.C	PATZ1		RGGGGMGGGG	9.44e-17	7.42e-12	1.07e-08	78682	1135	1135	555539	1.29	260	22.91	76592	13.79	50.9072	41.2302	35.2627
2	meme-5.5.7/motif_databases_12.24/HOCOMOCO/H12CORE_meme_format.meme	MAZ.H12CORE.0.P.B	MAZ		RGVGGGMGGGGGM	5.15e-16	4.97e-11	7.17e-08	96433	1135	1135	555539	1.57	284	25.02	87330	15.72	132.54	76.1478	66.8544
3	meme-5.5.7/motif_databases_12.24/HOCOMOCO/H12CORE_meme_format.meme	SP5.H12CORE.0.P.B	SP5		DGKGGGCGGRGCNG	1.08e-14	4.34e-10	6.26e-07	40103	1135	1135	555539	3.6	118	10.4	26679	4.8	0.0131482	0.013372	NA
4	meme-5.5.7/motif_databases_12.24/HOCOMOCO/H12CORE_meme_format.meme	ASCL2.H12CORE.0.PSM.A	ASCL2		VCAGCTGCY	2.23e-14	6.53e-10	9.43e-07	29321	1135	1135	555539	3.92	82	7.22	15490	2.79	0.0255801	0.0531502	0.0623206
5	meme-5.5.7/motif_databases_12.24/HOCOMOCO/H12CORE_meme_format.meme	NDF2.H12CORE.0.P.B	NDF2		RRCAGATGGCV	2.46e-14	1e-09	1.45e-06	40866	1135	1135	555539	9.75	82	7.22	15519	2.79	NA	NA	NA
6	meme-5.5.7/motif_databases_12.24/HOCOMOCO/H12CORE_meme_format.meme	TFE2.H12CORE.0.PS.A	TFE2		VVCACCTGCN	4.67e-14	1.29e-09	1.87e-06	27714	1135	1135	555539	5.21	86	7.58	16929	3.05	NA	NA	NA
7	meme-5.5.7/motif_databases_12.24/HOCOMOCO/H12CORE_meme_format.meme	GLIS1.H12CORE.1.P.B	GLIS1		CCCTGGGRGGB	3.09e-14	1.47e-09	2.12e-06	47408	1135	1135	555539	1.31	170	14.98	45517	8.19	0.0930968	0.624857	1.22899
8	meme-5.5.7/motif_databases_12.24/HOCOMOCO/H12CORE_meme_format.meme	SALL1.H12CORE.0.P.C	SALL1		RDRKGDGGGWGGGGNV	4.03e-14	3.92e-09	5.66e-06	97394	1135	1135	555539	1.6	288	25.37	92129	16.58	3.88033	2.28022	1.37314
9	meme-5.5.7/motif_databases_12.24/HOCOMOCO/H12CORE_meme_format.meme	SP2.H12CORE.1.P.B	SP2		SVNSVVRGRGGCGGGGSBNRR	6.81e-14	4.68e-09	6.75e-06	68692	1135	1135	555539	2.33	197	17.36	56137	10.1	11.6075	14.7056	24.4949
10	meme-5.5.7/motif_databases_12.24/HOCOMOCO/H12CORE_meme_format.meme	SALL4.H12CORE.0.P.B	SALL4		BWGGGTGGGGB	6.69e-14	6.84e-09	9.87e-06	102298	1135	1135	555539	1.21	309	27.22	101278	18.23	NA	NA	0.669156
11	meme-5.5.7/motif_databases_12.24/HOCOMOCO/H12CORE_meme_format.meme	KLF6.H12CORE.0.P.B	KLF6		VGVDGGGCGGGGCMBGSR	1.68e-13	7.41e-09	1.07e-05	44182	1135	1135	555539	1.81	160	14.1	42738	7.69	38.5742	25.1738	24.2384
12	meme-5.5.7/motif_databases_12.24/HOCOMOCO/H12CORE_meme_format.meme	HTF4.H12CORE.0.PSM.A	HTF4		RGCAGSTGB	2.3e-13	1.27e-08	1.83e-05	55122	1135	1135	555539	5.04	99	8.72	21593	3.89	NA	NA	NA
13	meme-5.5.7/motif_databases_12.24/HOCOMOCO/H12CORE_meme_format.meme	ZNF2.H12CORE.0.P.B	ZNF2		CAGCGCCMCC	3.22e-13	1.38e-08	1.99e-05	42728	1135	1135	555539	1.24	158	13.92	42354	7.62	NA	NA	NA
14	meme-5.5.7/motif_databases_12.24/HOCOMOCO/H12CORE_meme_format.meme	GLIS3.H12CORE.0.P.C	GLIS3		YCCTGGGRGGSCN	6.97e-13	2.37e-08	3.41e-05	33936	1135	1135	555539	1.5	127	11.19	31567	5.68	1.05679	0.767142	1.53736
15	meme-5.5.7/motif_databases_12.24/HOCOMOCO/H12CORE_meme_format.meme	ATOH1.H12CORE.0.P.B	ATOH1		RRCAGMTGGB	8.47e-13	2.39e-08	3.45e-05	28229	1135	1135	555539	25.1	55	4.85	8742	1.57	0.0287091	0.0140926	NA
16	meme-5.5.7/motif_databases_12.24/HOCOMOCO/H12CORE_meme_format.meme	SP4.H12CORE.0.P.C	SP4		RRGGGGCGGGGCCDG	5.56e-13	2.87e-08	4.14e-05	51680	1135	1135	555539	3.59	116	10.22	27641	4.98	92.2531	128.534	161.473
17	meme-5.5.7/motif_databases_12.24/HOCOMOCO/H12CORE_meme_format.meme	SP3.H12CORE.1.S.B	SP3		NGKGGGCGKGD	5.49e-13	2.98e-08	4.3e-05	54319	1135	1135	555539	1.28	182	16.04	51665	9.3	165.23	113.227	102.775
18	meme-5.5.7/motif_databases_12.24/HOCOMOCO/H12CORE_meme_format.meme	KLF7.H12CORE.0.P.B	KLF7		VDGGGCGGGG	7.26e-13	3.76e-08	5.42e-05	51751	1135	1135	555539	1.18	181	15.95	51453	9.26	82.4573	39.2689	31.3038
19	meme-5.5.7/motif_databases_12.24/HOCOMOCO/H12CORE_meme_format.meme	TBX4.H12CORE.0.PS.A	TBX4		RAGSTGTKR	1.11e-12	1.01e-07	0.000146	90956	1135	1135	555539	1.15	276	24.32	89749	16.16	0.0145892	0.166163	0.076503
20	meme-5.5.7/motif_databases_12.24/HOCOMOCO/H12CORE_meme_format.meme	WT1.H12CORE.0.P.B	WT1		GKGGGAGGRD	1.89e-12	1.41e-07	0.000203	74215	1135	1135	555539	1.32	230	20.26	71332	12.84	0.0884523	0.0934076	0.0675754
21	meme-5.5.7/motif_databases_12.24/HOCOMOCO/H12CORE_meme_format.meme	KLF11.H12CORE.0.P.B	KLF11		GRGGGGGCGGGGCYK	1.94e-11	2.08e-07	0.000301	10710	1135	1135	555539	2.13	56	4.93	9792	1.76	20.2792	11.4026	5.25636
22	meme-5.5.7/motif_databases_12.24/HOCOMOCO/H12CORE_meme_format.meme	ASCL1.H12CORE.0.PSM.A	ASCL1		NVCAGCTGCYN	4.69e-12	2.13e-07	0.000307	45406	1135	1135	555539	1.97	133	11.72	34646	6.24	42.0298	3.4677	1.20021
23	meme-5.5.7/motif_databases_12.24/HOCOMOCO/H12CORE_meme_format.meme	NDF1.H12CORE.0.P.B	NDF1		KRRCAGATGGY	9.56e-12	2.14e-07	0.000308	22337	1135	1135	555539	6.74	65	5.73	12214	2.2	NA	NA	NA
24	meme-5.5.7/motif_databases_12.24/HOCOMOCO/H12CORE_meme_format.meme	SRBP2.H12CORE.1.P.B	SRBP2		VSGTGGGGWGABG	2.2e-12	2.25e-07	0.000325	102012	1135	1135	555539	1.25	302	26.61	101224	18.22	NA	NA	NA
25	meme-5.5.7/motif_databases_12.24/HOCOMOCO/H12CORE_meme_format.meme	SMAD4.H12CORE.0.P.B	SMAD4		TGTCTGSV	2.59e-12	2.36e-07	0.000341	91392	1135	1135	555539	1.13	275	24.23	90015	16.2	80.2706	52.6397	48.9101
26	meme-5.5.7/motif_databases_12.24/HOCOMOCO/H12CORE_meme_format.meme	KLF17.H12CORE.1.P.C	KLF17		DGAGGGAGGGG	2.11e-12	2.4e-07	0.000346	113437	1135	1135	555539	1.27	329	28.99	112708	20.29	0.044884	NA	0.0501651
27	meme-5.5.7/motif_databases_12.24/HOCOMOCO/H12CORE_meme_format.meme	PTF1A.H12CORE.1.PS.A	PTF1A		RSCAGCTGTB	7.69e-12	3.56e-07	0.000514	46305	1135	1135	555539	2.19	132	11.63	34541	6.22	1.43223	NA	NA
28	meme-5.5.7/motif_databases_12.24/HOCOMOCO/H12CORE_meme_format.meme	MESP1.H12CORE.0.S.C	MESP1		DGCAGGTGBDN	3.73e-12	3.91e-07	0.000564	104787	1135	1135	555539	1.15	306	26.96	103377	18.61	0.0782974	0.561458	0.0227169
29	meme-5.5.7/motif_databases_12.24/HOCOMOCO/H12CORE_meme_format.meme	NGN2.H12CORE.0.P.B	NGN2		NRRCAGATGGB	1.43e-11	4.95e-07	0.000714	34509	1135	1135	555539	24.4	51	4.49	8320	1.5	NA	NA	NA
30	meme-5.5.7/motif_databases_12.24/HOCOMOCO/H12CORE_meme_format.meme	TFDP1.H12CORE.0.P.B	TFDP1		NGGGCGGGAAV	1.51e-11	4.99e-07	0.00072	32935	1135	1135	555539	2.07	91	8.02	20584	3.71	94.9058	75.8482	58.7841
31	meme-5.5.7/motif_databases_12.24/HOCOMOCO/H12CORE_meme_format.meme	HIC2.H12CORE.0.P.B	HIC2		SMTKCCWG	4.3e-12	7.19e-07	0.00104	167316	1135	1135	555539	1.43	391	34.45	140488	25.29	14.3565	10.0976	12.642
32	meme-5.5.7/motif_databases_12.24/HOCOMOCO/H12CORE_meme_format.meme	SP2.H12CORE.0.P.D	SP2		RGGRGGCGGGGC	4.33e-11	1.72e-06	0.00248	39674	1135	1135	555539	4.72	95	8.37	22362	4.03	11.6075	14.7056	24.4949
33	meme-5.5.7/motif_databases_12.24/HOCOMOCO/H12CORE_meme_format.meme	VEZF1.H12CORE.0.P.C	VEZF1		GGGGGMGGGGS	7.88e-11	2.82e-06	0.00407	35742	1135	1135	555539	1.41	129	11.37	34694	6.25	133.035	107.038	110.71
34	meme-5.5.7/motif_databases_12.24/HOCOMOCO/H12CORE_meme_format.meme	TWST2.H12CORE.1.P.B	TWST2		DCCAGMTGTK	8.41e-11	3.03e-06	0.00438	36092	1135	1135	555539	2.96	100	8.81	24370	4.39	NA	NA	NA
35	meme-5.5.7/motif_databases_12.24/HOCOMOCO/H12CORE_meme_format.meme	KLF5.H12CORE.0.PM.A	KLF5		NNWGGGYGTGGCH	6.68e-11	3.14e-06	0.00454	47050	1135	1135	555539	1.31	160	14.1	46235	8.32	0.473104	0.367033	0.0767233
36	meme-5.5.7/motif_databases_12.24/HOCOMOCO/H12CORE_meme_format.meme	KLF10.H12CORE.0.P.C	KLF10		GGVGGGGGCGKGGCY	1.16e-10	3.35e-06	0.00484	28921	1135	1135	555539	1.72	111	9.78	28387	5.11	77.2884	19.7769	8.26633
37	meme-5.5.7/motif_databases_12.24/HOCOMOCO/H12CORE_meme_format.meme	ZN543.H12CORE.0.P.C	ZN543		CCYBGCCNCSBGGCCCCCTCC	1.76e-10	3.84e-06	0.00554	21872	1135	1135	555539	6.3	73	6.43	15647	2.82	NA	NA	NA
38	meme-5.5.7/motif_databases_12.24/HOCOMOCO/H12CORE_meme_format.meme	KLF1.H12CORE.0.P.B	KLF1		VDGGGYGKGGCCS	1.35e-10	4.71e-06	0.0068	34800	1135	1135	555539	3.25	90	7.93	21156	3.81	0.106472	0.0808972	0.119135
39	meme-5.5.7/motif_databases_12.24/HOCOMOCO/H12CORE_meme_format.meme	SP4.H12CORE.1.S.B	SP4		NRKGGGCGTGGN	4.11e-10	5.15e-06	0.00744	12540	1135	1135	555539	1.31	61	5.37	12169	2.19	92.2531	128.534	161.473
40	meme-5.5.7/motif_databases_12.24/HOCOMOCO/H12CORE_meme_format.meme	KLF3.H12CORE.1.M.C	KLF3		DWGGGCKKSGBYB	2.51e-10	6.62e-06	0.00955	26341	1135	1135	555539	2.05	86	7.58	20068	3.61	42.1019	18.7876	19.8724
41	meme-5.5.7/motif_databases_12.24/HOCOMOCO/H12CORE_meme_format.meme	ATOH8.H12CORE.0.P.C	ATOH8		DRRRCAGCTGS	1.36e-10	8.57e-06	0.0124	63231	1135	1135	555539	6.17	96	8.46	23206	4.18	1.95863	1.02765	0.499379
42	meme-5.5.7/motif_databases_12.24/HOCOMOCO/H12CORE_meme_format.meme	PATZ1.H12CORE.0.P.B	PATZ1		RGGGGMGGGGGBSGRRGGGRRGS	2.77e-10	8.6e-06	0.0124	31054	1135	1135	555539	4.29	111	9.78	28830	5.19	50.9072	41.2302	35.2627
43	meme-5.5.7/motif_databases_12.24/HOCOMOCO/H12CORE_meme_format.meme	ZN682.H12CORE.1.P.B	ZN682		GGCYMAGCCCC	3.8e-10	1.02e-05	0.0147	26853	1135	1135	555539	2.18	85	7.49	19907	3.58	NA	NA	NA
44	meme-5.5.7/motif_databases_12.24/HOCOMOCO/H12CORE_meme_format.meme	ZN749.H12CORE.1.P.C	ZN749		ACCCCAASC	3.06e-10	1.58e-05	0.0228	51715	1135	1135	555539	2.42	127	11.19	34718	6.25	NA	NA	NA
45	meme-5.5.7/motif_databases_12.24/HOCOMOCO/H12CORE_meme_format.meme	BHA15.H12CORE.0.P.B	BHA15		VVARCAGCTGGM	9.13e-10	1.82e-05	0.0263	19964	1135	1135	555539	8.97	56	4.93	10898	1.96	NA	NA	NA
46	meme-5.5.7/motif_databases_12.24/HOCOMOCO/H12CORE_meme_format.meme	EGR3.H12CORE.0.PSM.A	EGR3		TGCGTGGGCGKDD	1.28e-09	2.21e-05	0.032	17235	1135	1135	555539	1.66	71	6.26	15749	2.83	0.381387	0.652456	1.09203
47	meme-5.5.7/motif_databases_12.24/HOCOMOCO/H12CORE_meme_format.meme	KLF13.H12CORE.1.P.C	KLF13		RGGGGGCGGGGSNGGGGGKG	6.68e-10	3.09e-05	0.0447	46355	1135	1135	555539	2.5	154	13.57	45428	8.18	53.4278	15.378	27.9393
48	meme-5.5.7/motif_databases_12.24/HOCOMOCO/H12CORE_meme_format.meme	KLF8.H12CORE.0.P.C	KLF8		RRGGGGCGGGGCS	1.04e-09	3.52e-05	0.0508	33709	1135	1135	555539	1.42	122	10.75	33573	6.04	6.73289	3.80896	1.52607
49	meme-5.5.7/motif_databases_12.24/HOCOMOCO/H12CORE_meme_format.meme	OLIG2.H12CORE.1.P.B	OLIG2		CCAGCTGYT	7.33e-10	3.72e-05	0.0537	50729	1135	1135	555539	42.2	37	3.26	5480	0.99	5.59716	0.193421	NA
50	meme-5.5.7/motif_databases_12.24/HOCOMOCO/H12CORE_meme_format.meme	ZN282.H12CORE.0.P.B	ZN282		GGDGYGGGAGS	1.02e-09	4.94e-05	0.0713	48636	1135	1135	555539	1.41	154	13.57	45711	8.23	NA	NA	NA
51	meme-5.5.7/motif_databases_12.24/HOCOMOCO/H12CORE_meme_format.meme	KLF12.H12CORE.0.P.C	KLF12		GGGGCGGGGCCKGGGGGG	5.15e-09	7.96e-05	0.115	15442	1135	1135	555539	3.05	65	5.73	14329	2.58	73.2916	55.1442	72.4008
52	meme-5.5.7/motif_databases_12.24/HOCOMOCO/H12CORE_meme_format.meme	ZN263.H12CORE.0.PM.A	ZN263		RGGGAGGASB	9.76e-10	8.13e-05	0.117	83290	1135	1135	555539	1.18	246	21.67	82980	14.94	NA	NA	NA
53	meme-5.5.7/motif_databases_12.24/HOCOMOCO/H12CORE_meme_format.meme	PRDM5.H12CORE.0.P.B	PRDM5		WCCYKGNYCTCCWBB	1.6e-09	0.000116	0.168	72677	1135	1135	555539	1.52	215	18.94	70513	12.69	7.15514	7.30209	9.85934
54	meme-5.5.7/motif_databases_12.24/HOCOMOCO/H12CORE_meme_format.meme	HEN1.H12CORE.0.S.B	HEN1		MGCAGCTGCKHCCH	5.86e-09	0.000152	0.22	25984	1135	1135	555539	3.42	66	5.81	14705	2.65	NA	NA	NA
55	meme-5.5.7/motif_databases_12.24/HOCOMOCO/H12CORE_meme_format.meme	ZN770.H12CORE.0.P.B	ZN770		DGGAGGCYGVGG	3.35e-09	0.000203	0.292	60433	1135	1135	555539	1.35	184	16.21	58475	10.53	NA	NA	NA
56	meme-5.5.7/motif_databases_12.24/HOCOMOCO/H12CORE_meme_format.meme	KLF16.H12CORE.0.SM.B	KLF16		DGKGGGCGTGD	9.32e-09	0.000213	0.307	22837	1135	1135	555539	1.36	85	7.49	21365	3.85	5.87368	6.31415	4.30395
57	meme-5.5.7/motif_databases_12.24/HOCOMOCO/H12CORE_meme_format.meme	ZN449.H12CORE.1.S.C	ZN449		GRDGGKTGGKCGBGD	3.73e-09	0.000237	0.342	63598	1135	1135	555539	1.43	192	16.92	61803	11.12	NA	NA	NA
58	meme-5.5.7/motif_databases_12.24/HOCOMOCO/H12CORE_meme_format.meme	KLF15.H12CORE.0.S.B	KLF15		GRRGKGGGCGTGGB	1.09e-08	0.000279	0.403	25570	1135	1135	555539	1.46	96	8.46	25364	4.57	1.91773	1.81175	5.70837
59	meme-5.5.7/motif_databases_12.24/HOCOMOCO/H12CORE_meme_format.meme	PITX3.H12CORE.0.SM.B	PITX3		NGGATTAAB	1.22e-08	0.00039	0.562	31879	1135	1135	555539	2.61	87	7.67	22204	4	NA	NA	NA
60	meme-5.5.7/motif_databases_12.24/HOCOMOCO/H12CORE_meme_format.meme	ZBT17.H12CORE.0.P.B	ZBT17		VGGHGGGGGMGGGGVDSV	5.01e-09	0.000435	0.627	86729	1135	1135	555539	1.61	250	22.03	86199	15.52	NA	NA	NA
61	meme-5.5.7/motif_databases_12.24/HOCOMOCO/H12CORE_meme_format.meme	ZN425.H12CORE.0.P.C	ZN425		GRGAGGGCY	1.08e-08	0.000984	1.42	91226	1135	1135	555539	1.14	259	22.82	90794	16.34	NA	NA	NA
62	meme-5.5.7/motif_databases_12.24/HOCOMOCO/H12CORE_meme_format.meme	ZN563.H12CORE.1.P.C	ZN563		SMCWGGCAGCASMRS	1.4e-08	0.00107	1.54	75990	1135	1135	555539	1.68	202	17.8	67034	12.07	NA	NA	NA
63	meme-5.5.7/motif_databases_12.24/HOCOMOCO/H12CORE_meme_format.meme	KLF16.H12CORE.1.P.B	KLF16		GSGGGRGGRGGCGGGGCNGGRGG	3.98e-08	0.00109	1.57	27309	1135	1135	555539	4.65	99	8.72	27182	4.89	5.87368	6.31415	4.30395
64	meme-5.5.7/motif_databases_12.24/HOCOMOCO/H12CORE_meme_format.meme	EGR4.H12CORE.0.S.B	EGR4		GTGGGCGTDD	4.44e-08	0.00109	1.58	24623	1135	1135	555539	2.19	66	5.81	15538	2.8	NA	0.0392308	0.0353077
65	meme-5.5.7/motif_databases_12.24/HOCOMOCO/H12CORE_meme_format.meme	TBX5.H12CORE.0.PS.A	TBX5		RAGGTGTBR	9.92e-09	0.0011	1.58	110672	1135	1135	555539	1.18	295	25.99	106270	19.13	1.76983	1.55999	1.9282
66	meme-5.5.7/motif_databases_12.24/HOCOMOCO/H12CORE_meme_format.meme	HAND1.H12CORE.1.P.B	HAND1		RGGYCTGGHTT	1.36e-08	0.00112	1.62	82393	1135	1135	555539	1.26	234	20.62	80386	14.47	NA	NA	NA
67	meme-5.5.7/motif_databases_12.24/HOCOMOCO/H12CORE_meme_format.meme	ZBT42.H12CORE.0.P.C	ZBT42		KSCAGMTGYKS	3.38e-08	0.00121	1.75	35858	1135	1135	555539	2.82	85	7.49	22011	3.96	NA	NA	NA
68	meme-5.5.7/motif_databases_12.24/HOCOMOCO/H12CORE_meme_format.meme	WT1.H12CORE.1.P.B	WT1		GRVKGYGKGGGAGGRRRRGGV	4.59e-08	0.0015	2.16	32568	1135	1135	555539	4.33	97	8.55	26529	4.78	0.0884523	0.0934076	0.0675754
69	meme-5.5.7/motif_databases_12.24/HOCOMOCO/H12CORE_meme_format.meme	SP3.H12CORE.0.P.B	SP3		SSSGSRGGGGGCGGGGCCT	3.43e-07	0.0015	2.16	4361	1135	1135	555539	54.1	12	1.06	854	0.15	165.23	113.227	102.775
70	meme-5.5.7/motif_databases_12.24/HOCOMOCO/H12CORE_meme_format.meme	ZN740.H12CORE.0.P.C	ZN740		GTGGGGGGGGG	1.07e-07	0.00179	2.59	16801	1135	1135	555539	1.4	68	5.99	16612	2.99	NA	NA	NA
71	meme-5.5.7/motif_databases_12.24/HOCOMOCO/H12CORE_meme_format.meme	ZN423.H12CORE.0.P.C	ZN423		GGSYCCCWGGGGAG	9.25e-08	0.0022	3.17	23812	1135	1135	555539	1.68	84	7.4	22184	3.99	NA	NA	NA
72	meme-5.5.7/motif_databases_12.24/HOCOMOCO/H12CORE_meme_format.meme	KLF2.H12CORE.0.S.C	KLF2		DDGGGCGTGGB	1.09e-07	0.00239	3.45	21998	1135	1135	555539	1.26	82	7.22	21552	3.88	0.374308	0.573609	1.24026
73	meme-5.5.7/motif_databases_12.24/HOCOMOCO/H12CORE_meme_format.meme	HAND2.H12CORE.1.P.B	HAND2		SRGGYCTGGHHTBY	5.09e-08	0.00347	5.01	68401	1135	1135	555539	1.39	195	17.18	65293	11.75	NA	NA	NA
74	meme-5.5.7/motif_databases_12.24/HOCOMOCO/H12CORE_meme_format.meme	PITX2.H12CORE.0.SM.B	PITX2		NGGATTARBN	9.74e-08	0.00365	5.26	37540	1135	1135	555539	3.55	80	7.05	20777	3.74	NA	0.0409867	0.0516263
75	meme-5.5.7/motif_databases_12.24/HOCOMOCO/H12CORE_meme_format.meme	KLF9.H12CORE.0.P.B	KLF9		RRGKGGGCGKGGCC	1.69e-07	0.00401	5.78	23723	1135	1135	555539	3.21	69	6.08	17175	3.09	35.4574	162.346	185.915
76	meme-5.5.7/motif_databases_12.24/HOCOMOCO/H12CORE_meme_format.meme	NFIA.H12CORE.0.P.B	NFIA		CYTGGCAG	5.4e-08	0.00403	5.81	74715	1135	1135	555539	1.13	216	19.03	74126	13.34	23.9145	26.2164	24.2933
77	meme-5.5.7/motif_databases_12.24/HOCOMOCO/H12CORE_meme_format.meme	NFIC.H12CORE.1.PSM.A	NFIC		NWGCCARR	3.14e-08	0.00421	6.07	134193	1135	1135	555539	2.59	219	19.3	74866	13.48	35.9619	69.0253	89.2025
78	meme-5.5.7/motif_databases_12.24/HOCOMOCO/H12CORE_meme_format.meme	KLF14.H12CORE.1.P.C	KLF14		VDGKGGGCGKGGCYGGGRGDGGG	9.33e-08	0.00434	6.27	46664	1135	1135	555539	3.76	138	12.16	42685	7.68	NA	NA	NA
79	meme-5.5.7/motif_databases_12.24/HOCOMOCO/H12CORE_meme_format.meme	GLIS1.H12CORE.0.P.B	GLIS1		CKCYSYRGGRGGYC	1.94e-07	0.00476	6.86	24609	1135	1135	555539	2.98	61	5.37	14489	2.61	0.0930968	0.624857	1.22899
80	meme-5.5.7/motif_databases_12.24/HOCOMOCO/H12CORE_meme_format.meme	TCF21.H12CORE.0.PS.A	TCF21		RVAACAGCTGGR	1.59e-07	0.00499	7.2	31360	1135	1135	555539	5.27	64	5.64	15423	2.78	0.0799255	0.0675125	0.0869839
81	meme-5.5.7/motif_databases_12.24/HOCOMOCO/H12CORE_meme_format.meme	Z780A.H12CORE.0.P.C	Z780A		DYAGGCAGGCRGKYWGGGMRGS	4.39e-07	0.00534	7.71	12207	1135	1135	555539	10.5	40	3.52	7994	1.44	NA	NA	NA
82	meme-5.5.7/motif_databases_12.24/HOCOMOCO/H12CORE_meme_format.meme	PITX1.H12CORE.0.PSM.A	PITX1		NGGATTARBN	2.11e-07	0.00557	8.04	26424	1135	1135	555539	1.35	91	8.02	25209	4.54	0.0595046	NA	NA
83	meme-5.5.7/motif_databases_12.24/HOCOMOCO/H12CORE_meme_format.meme	MAZ.H12CORE.1.P.B	MAZ		RGRGGGMGGGGSVRGRRGRGG	1.23e-07	0.00566	8.17	46006	1135	1135	555539	3.12	140	12.33	43691	7.86	132.54	76.1478	66.8544
84	meme-5.5.7/motif_databases_12.24/HOCOMOCO/H12CORE_meme_format.meme	NFIX.H12CORE.0.SM.B	NFIX		BTTGGCANYGTGCCAAN	1.09e-06	0.00598	8.63	5515	1135	1135	555539	3.33	27	2.38	4458	0.8	26.7182	23.8311	37.2338
