# Supplementary material for: Aerobic glycolysis and lactate regulate histone H3K18Lactylation occupancy to fine-tune gene expression in developing and mature retina
Source: bioRxiv. 2025 Apr 20:2025.04.17.649437. Preprint. [Version 1] doi: 10.1101/2025.04.17.649437 (PMC12190749; doi:10.1101/2025.04.17.649437)
Supplement: Supplement 2 — Table S1. KLa peptide mass spectrometry results, related to Figure 2B Table S2-S4. FGE results from H3K18La binding in promoter, enhancer, and gene body, related to Figure S1B Table S5. FGE results from dynamic active histone mark (H3K4me3 and H3K27Ac) co-occupancy with H3K18La, related to Figure 4H Table S6. FGE results from H3K18La peaks unique to retina, related to Figure 4J Table S7. Differential binding analysis results, related to Figure 2B Table S8. FGE results from H3K18La peak quantitation correlated with RNA-seq expression, related to Figure S2F Table S9. FGE results from dynamic active histone mark (H3K4me3 and H3K27Ac) co-occupancy with H3K18La with positive correlation to RNA-seq, related to Figure 2E Table S10. RNA-seq differential expression analysis results related to Figure 3F Table S11-S19. TF motif analysis, related to Figure S4 [file media-2.zip › Table S16.xlsx]

## Sheet: P10_gene_bodies
rank	motif_DB	motif_ID	TF_ID	motif_alt_ID	consensus	p-value	adj_p-value	E-value	tests	FASTA_max	pos	neg	PWM_min	TP	%TP	FP	%FP	TF_expression_at_P4	TF_expression_at_P10	TF_expression_at_P28
1	meme-5.5.7/motif_databases_12.24/HOCOMOCO/H12CORE_meme_format.meme	MAZ.H12CORE.0.P.B	MAZ		RGVGGGMGGGGGM	2.36e-329	3.41e-324	4.92e-321	144736	20727	20727	985986	1.29	5071	24.47	139602	14.16	132.54	76.1478	66.8544
2	meme-5.5.7/motif_databases_12.24/HOCOMOCO/H12CORE_meme_format.meme	SRBP2.H12CORE.1.P.B	SRBP2		VSGTGGGGWGABG	2.36e-322	3.64e-317	5.26e-314	154606	20727	20727	985986	1.25	5294	25.54	149060	15.12	NA	NA	NA
3	meme-5.5.7/motif_databases_12.24/HOCOMOCO/H12CORE_meme_format.meme	SALL4.H12CORE.0.P.B	SALL4		BWGGGTGGGGB	6.14e-310	9.44e-305	1.36e-301	153605	20727	20727	985986	1.21	5211	25.14	147601	14.97	NA	NA	0.669156
4	meme-5.5.7/motif_databases_12.24/HOCOMOCO/H12CORE_meme_format.meme	SALL1.H12CORE.0.P.C	SALL1		RDRKGDGGGWGGGGNV	4.49e-308	6.45e-303	9.31e-300	143809	20727	20727	985986	1.43	4975	24	138824	14.08	3.88033	2.28022	1.37314
5	meme-5.5.7/motif_databases_12.24/HOCOMOCO/H12CORE_meme_format.meme	ZN425.H12CORE.0.P.C	ZN425		GRGAGGGCY	3.69e-286	5.18e-281	7.48e-278	140466	20727	20727	985986	1.14	4804	23.18	135349	13.73	NA	NA	NA
6	meme-5.5.7/motif_databases_12.24/HOCOMOCO/H12CORE_meme_format.meme	SP2.H12CORE.1.P.B	SP2		SVNSVVRGRGGCGGGGSBNRR	5.39e-274	5.39e-269	7.78e-266	100052	20727	20727	985986	1.64	3712	17.91	96330	9.77	11.6075	14.7056	24.4949
7	meme-5.5.7/motif_databases_12.24/HOCOMOCO/H12CORE_meme_format.meme	SP4.H12CORE.0.P.C	SP4		RRGGGGCGGGGCCDG	1.17e-261	8.83e-257	1.27e-253	75603	20727	20727	985986	1.52	2954	14.25	70989	7.2	92.2531	128.534	161.473
8	meme-5.5.7/motif_databases_12.24/HOCOMOCO/H12CORE_meme_format.meme	KLF7.H12CORE.0.P.B	KLF7		VDGGGCGGGG	2.82e-261	2.14e-256	3.09e-253	76044	20727	20727	985986	1.18	3012	14.53	73030	7.41	82.4573	39.2689	31.3038
9	meme-5.5.7/motif_databases_12.24/HOCOMOCO/H12CORE_meme_format.meme	ZN263.H12CORE.0.PM.A	ZN263		RGGGAGGASB	1.77e-251	2.27e-246	3.27e-243	128343	20727	20727	985986	1.19	4373	21.1	123872	12.56	NA	NA	NA
10	meme-5.5.7/motif_databases_12.24/HOCOMOCO/H12CORE_meme_format.meme	KLF1.H12CORE.0.P.B	KLF1		VDGGGYGKGGCCS	3.25e-236	1.63e-231	2.35e-228	50229	20727	20727	985986	1.33	2188	10.56	47904	4.86	0.106472	0.0808972	0.119135
11	meme-5.5.7/motif_databases_12.24/HOCOMOCO/H12CORE_meme_format.meme	KLF6.H12CORE.0.P.B	KLF6		VGVDGGGCGGGGCMBGSR	4.33e-236	2.76e-231	3.98e-228	63658	20727	20727	985986	1.74	2584	12.47	61055	6.19	38.5742	25.1738	24.2384
12	meme-5.5.7/motif_databases_12.24/HOCOMOCO/H12CORE_meme_format.meme	PATZ1.H12CORE.1.P.C	PATZ1		RGGGGMGGGG	4.5e-235	5.29e-230	7.63e-227	117527	20727	20727	985986	1.27	3993	19.26	111841	11.34	50.9072	41.2302	35.2627
13	meme-5.5.7/motif_databases_12.24/HOCOMOCO/H12CORE_meme_format.meme	TBX4.H12CORE.0.PS.A	TBX4		RAGSTGTKR	2.67e-227	3.93e-222	5.67e-219	146998	20727	20727	985986	1.13	4750	22.92	142167	14.42	0.0145892	0.166163	0.076503
14	meme-5.5.7/motif_databases_12.24/HOCOMOCO/H12CORE_meme_format.meme	SMAD4.H12CORE.0.P.B	SMAD4		TGTCTGSV	3.62e-226	5.26e-221	7.6e-218	145265	20727	20727	985986	1.11	4689	22.62	139959	14.19	80.2706	52.6397	48.9101
15	meme-5.5.7/motif_databases_12.24/HOCOMOCO/H12CORE_meme_format.meme	HAND2.H12CORE.1.P.B	HAND2		SRGGYCTGGHHTBY	1.01e-222	1.06e-217	1.53e-214	105653	20727	20727	985986	1.29	3683	17.77	101967	10.34	NA	NA	NA
16	meme-5.5.7/motif_databases_12.24/HOCOMOCO/H12CORE_meme_format.meme	ZBT17.H12CORE.0.P.B	ZBT17		VGGHGGGGGMGGGGVDSV	2.26e-217	2.94e-212	4.25e-209	130211	20727	20727	985986	1.62	4287	20.68	125720	12.75	NA	NA	NA
17	meme-5.5.7/motif_databases_12.24/HOCOMOCO/H12CORE_meme_format.meme	ZN563.H12CORE.1.P.C	ZN563		SMCWGGCAGCASMRS	5.89e-216	7.09e-211	1.02e-207	120439	20727	20727	985986	1.43	4036	19.47	116291	11.79	NA	NA	NA
18	meme-5.5.7/motif_databases_12.24/HOCOMOCO/H12CORE_meme_format.meme	ZNF2.H12CORE.0.P.B	ZNF2		CAGCGCCMCC	7.36e-215	4.83e-210	6.97e-207	65648	20727	20727	985986	1.24	2575	12.42	63042	6.39	NA	NA	NA
19	meme-5.5.7/motif_databases_12.24/HOCOMOCO/H12CORE_meme_format.meme	KLF5.H12CORE.0.PM.A	KLF5		NNWGGGYGTGGCH	2.9e-210	2.02e-205	2.91e-202	69606	20727	20727	985986	1.29	2669	12.88	66837	6.78	0.473104	0.367033	0.0767233
20	meme-5.5.7/motif_databases_12.24/HOCOMOCO/H12CORE_meme_format.meme	KLF17.H12CORE.1.P.C	KLF17		DGAGGGAGGGG	1.56e-208	2.73e-203	3.94e-200	174533	20727	20727	985986	1.27	5345	25.79	169186	17.16	0.044884	NA	0.0501651
21	meme-5.5.7/motif_databases_12.24/HOCOMOCO/H12CORE_meme_format.meme	GLIS1.H12CORE.1.P.B	GLIS1		CCCTGGGRGGB	1.29e-206	9.33e-202	1.35e-198	72145	20727	20727	985986	1.25	2729	13.17	69379	7.04	0.0930968	0.624857	1.22899
22	meme-5.5.7/motif_databases_12.24/HOCOMOCO/H12CORE_meme_format.meme	PRDM5.H12CORE.1.P.B	PRDM5		GYYCTCCAGB	1.83e-205	3.2e-200	4.61e-197	174699	20727	20727	985986	1.16	5334	25.73	169309	17.17	7.15514	7.30209	9.85934
23	meme-5.5.7/motif_databases_12.24/HOCOMOCO/H12CORE_meme_format.meme	HAND1.H12CORE.1.P.B	HAND1		RGGYCTGGHTT	1.12e-204	1.44e-199	2.08e-196	129230	20727	20727	985986	1.21	4209	20.31	124727	12.65	NA	NA	NA
24	meme-5.5.7/motif_databases_12.24/HOCOMOCO/H12CORE_meme_format.meme	MESP1.H12CORE.0.S.C	MESP1		DGCAGGTGBDN	1.04e-201	1.72e-196	2.48e-193	165752	20727	20727	985986	1.13	5102	24.62	160612	16.29	0.0782974	0.561458	0.0227169
25	meme-5.5.7/motif_databases_12.24/HOCOMOCO/H12CORE_meme_format.meme	HIC2.H12CORE.0.P.B	HIC2		SMTKCCWG	4.56e-199	1.25e-193	1.8e-190	273427	20727	20727	985986	1.08	7593	36.63	265764	26.95	14.3565	10.0976	12.642
26	meme-5.5.7/motif_databases_12.24/HOCOMOCO/H12CORE_meme_format.meme	HTF4.H12CORE.0.PSM.A	HTF4		RGCAGSTGB	6.3e-193	5.52e-188	7.96e-185	87584	20727	20727	985986	1.17	3068	14.8	83348	8.45	NA	NA	NA
27	meme-5.5.7/motif_databases_12.24/HOCOMOCO/H12CORE_meme_format.meme	ZN711.H12CORE.0.P.C	ZN711		BYSCAGGCCHBKC	1.16e-190	9.19e-186	1.33e-182	78916	20727	20727	985986	1.31	2801	13.51	73941	7.5	NA	NA	NA
28	meme-5.5.7/motif_databases_12.24/HOCOMOCO/H12CORE_meme_format.meme	ZN682.H12CORE.1.P.B	ZN682		GGCYMAGCCCC	4.63e-186	1.85e-181	2.68e-178	40066	20727	20727	985986	1.26	1748	8.43	38317	3.89	NA	NA	NA
29	meme-5.5.7/motif_databases_12.24/HOCOMOCO/H12CORE_meme_format.meme	ZIC1.H12CORE.0.P.B	ZIC1		GCNCAGCRGG	4.21e-182	1.79e-177	2.58e-174	42469	20727	20727	985986	1.22	1792	8.65	40118	4.07	11.5852	4.67319	3.37124
30	meme-5.5.7/motif_databases_12.24/HOCOMOCO/H12CORE_meme_format.meme	SP5.H12CORE.0.P.B	SP5		DGKGGGCGGRGCNG	3.2e-182	1.89e-177	2.73e-174	59149	20727	20727	985986	1.47	2289	11.04	56859	5.77	0.0131482	0.013372	NA
31	meme-5.5.7/motif_databases_12.24/HOCOMOCO/H12CORE_meme_format.meme	SP3.H12CORE.1.S.B	SP3		NGKGGGCGKGD	1.68e-178	1.37e-173	1.98e-170	81705	20727	20727	985986	1.18	2890	13.94	78811	7.99	165.23	113.227	102.775
32	meme-5.5.7/motif_databases_12.24/HOCOMOCO/H12CORE_meme_format.meme	ZN770.H12CORE.0.P.B	ZN770		DGGAGGCYGVGG	1.54e-176	1.41e-171	2.03e-168	91451	20727	20727	985986	1.29	3127	15.09	87865	8.91	NA	NA	NA
33	meme-5.5.7/motif_databases_12.24/HOCOMOCO/H12CORE_meme_format.meme	KLF8.H12CORE.0.P.C	KLF8		RRGGGGCGGGGCS	2.37e-175	1.15e-170	1.66e-167	48671	20727	20727	985986	1.44	1969	9.5	46675	4.73	6.73289	3.80896	1.52607
34	meme-5.5.7/motif_databases_12.24/HOCOMOCO/H12CORE_meme_format.meme	KLF10.H12CORE.0.P.C	KLF10		GGVGGGGGCGKGGCY	6.52e-173	2.68e-168	3.87e-165	41156	20727	20727	985986	1.7	1743	8.41	39410	4	77.2884	19.7769	8.26633
35	meme-5.5.7/motif_databases_12.24/HOCOMOCO/H12CORE_meme_format.meme	ZN554.H12CORE.1.P.C	ZN554		DGCWGAGYCA	3.74e-173	6.48e-168	9.35e-165	173288	20727	20727	985986	1.19	5082	24.52	165295	16.76	NA	NA	NA
36	meme-5.5.7/motif_databases_12.24/HOCOMOCO/H12CORE_meme_format.meme	VEZF1.H12CORE.0.P.C	VEZF1		GGGGGMGGGGS	8.37e-172	4.33e-167	6.25e-164	51729	20727	20727	985986	1.35	2038	9.83	49403	5.01	133.035	107.038	110.71
37	meme-5.5.7/motif_databases_12.24/HOCOMOCO/H12CORE_meme_format.meme	SP2.H12CORE.0.P.D	SP2		RGGRGGCGGGGC	3.44e-169	2e-164	2.89e-161	58244	20727	20727	985986	1.45	2191	10.57	54982	5.58	11.6075	14.7056	24.4949
38	meme-5.5.7/motif_databases_12.24/HOCOMOCO/H12CORE_meme_format.meme	GLIS3.H12CORE.0.P.C	GLIS3		YCCTGGGRGGSCN	2.63e-166	1.36e-161	1.96e-158	51639	20727	20727	985986	1.36	2025	9.77	49576	5.03	1.05679	0.767142	1.53736
39	meme-5.5.7/motif_databases_12.24/HOCOMOCO/H12CORE_meme_format.meme	KLF3.H12CORE.0.PS.A	KLF3		NNNDGGGYGKGGCHBNNN	2.18e-163	1.01e-158	1.45e-155	46099	20727	20727	985986	1.47	1857	8.96	44182	4.48	42.1019	18.7876	19.8724
40	meme-5.5.7/motif_databases_12.24/HOCOMOCO/H12CORE_meme_format.meme	KLF4.H12CORE.0.PSM.A	KLF4		WGGGYGKGGCY	1.2e-159	6.33e-155	9.13e-152	52927	20727	20727	985986	1.31	2008	9.69	49756	5.05	0.973237	0.856978	1.21153
41	meme-5.5.7/motif_databases_12.24/HOCOMOCO/H12CORE_meme_format.meme	ZN423.H12CORE.0.P.C	ZN423		GGSYCCCWGGGGAG	1.72e-152	6.17e-148	8.9e-145	35756	20727	20727	985986	1.54	1517	7.32	34027	3.45	NA	NA	NA
42	meme-5.5.7/motif_databases_12.24/HOCOMOCO/H12CORE_meme_format.meme	PRDM5.H12CORE.0.P.B	PRDM5		WCCYKGNYCTCCWBB	1.27e-152	1.41e-147	2.04e-144	111452	20727	20727	985986	1.46	3543	17.09	107620	10.91	7.15514	7.30209	9.85934
43	meme-5.5.7/motif_databases_12.24/HOCOMOCO/H12CORE_meme_format.meme	GLIS1.H12CORE.0.P.B	GLIS1		CKCYSYRGGRGGYC	9.57e-151	3.52e-146	5.09e-143	36807	20727	20727	985986	1.39	1546	7.46	35146	3.56	0.0930968	0.624857	1.22899
44	meme-5.5.7/motif_databases_12.24/HOCOMOCO/H12CORE_meme_format.meme	KLF3.H12CORE.1.M.C	KLF3		DWGGGCKKSGBYB	3.35e-150	1.29e-145	1.87e-142	38643	20727	20727	985986	1.26	1599	7.71	36947	3.75	42.1019	18.7876	19.8724
45	meme-5.5.7/motif_databases_12.24/HOCOMOCO/H12CORE_meme_format.meme	ZN684.H12CORE.1.M.C	ZN684		MCMNYCCWCCCCTYN	3.14e-149	3.61e-144	5.21e-141	115014	20727	20727	985986	1.45	3616	17.45	111083	11.27	NA	NA	NA
46	meme-5.5.7/motif_databases_12.24/HOCOMOCO/H12CORE_meme_format.meme	ZN282.H12CORE.0.P.B	ZN282		GGDGYGGGAGS	7.68e-147	5.58e-142	8.06e-139	72705	20727	20727	985986	1.27	2532	12.22	70159	7.12	NA	NA	NA
47	meme-5.5.7/motif_databases_12.24/HOCOMOCO/H12CORE_meme_format.meme	WT1.H12CORE.0.P.B	WT1		GKGGGAGGRD	1.82e-146	2.08e-141	3e-138	113992	20727	20727	985986	1.22	3577	17.26	110056	11.16	0.0884523	0.0934076	0.0675754
48	meme-5.5.7/motif_databases_12.24/HOCOMOCO/H12CORE_meme_format.meme	PATZ1.H12CORE.0.P.B	PATZ1		RGGGGMGGGGGBSGRRGGGRRGS	5.09e-143	2.26e-138	3.26e-135	44452	20727	20727	985986	3.81	1744	8.41	42602	4.32	50.9072	41.2302	35.2627
49	meme-5.5.7/motif_databases_12.24/HOCOMOCO/H12CORE_meme_format.meme	KLF13.H12CORE.1.P.C	KLF13		RGGGGGCGGGGSNGGGGGKG	4.49e-140	2.99e-135	4.31e-132	66573	20727	20727	985986	2.49	2343	11.3	64202	6.51	53.4278	15.378	27.9393
50	meme-5.5.7/motif_databases_12.24/HOCOMOCO/H12CORE_meme_format.meme	ZBT43.H12CORE.0.S.C	ZBT43		NGTGCCAYGN	2.5e-135	4.06e-130	5.85e-127	162154	20727	20727	985986	1.14	4680	22.58	156805	15.9	NA	NA	NA
51	meme-5.5.7/motif_databases_12.24/HOCOMOCO/H12CORE_meme_format.meme	TFDP1.H12CORE.0.P.B	TFDP1		NGGGCGGGAAV	1.84e-134	9.29e-130	1.34e-126	50369	20727	20727	985986	1.2	1884	9.09	48484	4.92	94.9058	75.8482	58.7841
52	meme-5.5.7/motif_databases_12.24/HOCOMOCO/H12CORE_meme_format.meme	ZFX.H12CORE.0.P.B	ZFX		SYAGGCCBCR	4.73e-134	1.39e-129	2e-126	29297	20727	20727	985986	1.18	1275	6.15	27975	2.84	84.3473	80.7099	57.6264
53	meme-5.5.7/motif_databases_12.24/HOCOMOCO/H12CORE_meme_format.meme	ZIC3.H12CORE.0.P.B	ZIC3		KCHCAGCAGGDRGCM	1.28e-133	3.92e-129	5.65e-126	30621	20727	20727	985986	1.57	1315	6.34	29304	2.97	5.17234	2.95049	1.99427
54	meme-5.5.7/motif_databases_12.24/HOCOMOCO/H12CORE_meme_format.meme	HINFP.H12CORE.1.P.B	HINFP		RSCGGACC	1.17e-133	1.23e-128	1.77e-125	104634	20727	20727	985986	1.08	3291	15.88	101200	10.26	39.0316	44.8248	47.3724
55	meme-5.5.7/motif_databases_12.24/HOCOMOCO/H12CORE_meme_format.meme	ZN449.H12CORE.1.S.C	ZN449		GRDGGKTGGKCGBGD	2.08e-133	2e-128	2.88e-125	96135	20727	20727	985986	1.37	3080	14.86	93036	9.44	NA	NA	NA
56	meme-5.5.7/motif_databases_12.24/HOCOMOCO/H12CORE_meme_format.meme	NFIA.H12CORE.0.P.B	NFIA		CYTGGCAG	2.48e-131	3.01e-126	4.35e-123	121239	20727	20727	985986	1.2	3610	17.42	114230	11.59	23.9145	26.2164	24.2933
57	meme-5.5.7/motif_databases_12.24/HOCOMOCO/H12CORE_meme_format.meme	PRD13.H12CORE.0.P.B	PRD13		GCCACCWGCYV	1.45e-130	7.49e-126	1.08e-122	51481	20727	20727	985986	1.26	1894	9.14	49335	5	NA	NA	NA
58	meme-5.5.7/motif_databases_12.24/HOCOMOCO/H12CORE_meme_format.meme	ZIC2.H12CORE.0.P.B	ZIC2		KCHCAGCAGGDRGCM	3.01e-130	1.05e-125	1.52e-122	35025	20727	20727	985986	1.71	1396	6.74	32289	3.27	15.6656	2.83025	1.314
59	meme-5.5.7/motif_databases_12.24/HOCOMOCO/H12CORE_meme_format.meme	ZN543.H12CORE.0.P.C	ZN543		CCYBGCCNCSBGGCCCCCTCC	7.33e-130	2.31e-125	3.33e-122	31465	20727	20727	985986	3.5	1328	6.41	30095	3.05	NA	NA	NA
60	meme-5.5.7/motif_databases_12.24/HOCOMOCO/H12CORE_meme_format.meme	LRRF1.H12CORE.0.P.B	LRRF1		RRGCTCGCCN	1.06e-129	3.64e-125	5.26e-122	34260	20727	20727	985986	1.16	1408	6.79	32743	3.32	NA	NA	NA
61	meme-5.5.7/motif_databases_12.24/HOCOMOCO/H12CORE_meme_format.meme	MAD4.H12CORE.0.P.C	MAD4		CRCGTGGH	5.52e-129	6.75e-124	9.73e-121	122314	20727	20727	985986	1.09	3707	17.88	118570	12.03	NA	NA	NA
62	meme-5.5.7/motif_databases_12.24/HOCOMOCO/H12CORE_meme_format.meme	KLF12.H12CORE.0.P.C	KLF12		GGGGCGGGGCCKGGGGGG	4.01e-127	8.51e-123	1.23e-119	21218	20727	20727	985986	2.7	1007	4.86	20202	2.05	73.2916	55.1442	72.4008
63	meme-5.5.7/motif_databases_12.24/HOCOMOCO/H12CORE_meme_format.meme	ZN749.H12CORE.1.P.C	ZN749		ACCCCAASC	6.71e-126	5.26e-121	7.59e-118	78372	20727	20727	985986	1.22	2576	12.43	75036	7.61	NA	NA	NA
64	meme-5.5.7/motif_databases_12.24/HOCOMOCO/H12CORE_meme_format.meme	ATOH8.H12CORE.0.P.C	ATOH8		DRRRCAGCTGS	9.95e-125	1.02e-119	1.47e-116	102699	20727	20727	985986	1.25	3186	15.37	98752	10.02	1.95863	1.02765	0.499379
65	meme-5.5.7/motif_databases_12.24/HOCOMOCO/H12CORE_meme_format.meme	ZNF28.H12CORE.0.P.C	ZNF28		GGGGBDKGTGGGGTGCCC	2.47e-122	7.87e-118	1.14e-114	31868	20727	20727	985986	2.21	1318	6.36	30532	3.1	NA	NA	NA
66	meme-5.5.7/motif_databases_12.24/HOCOMOCO/H12CORE_meme_format.meme	MAZ.H12CORE.1.P.B	MAZ		RGRGGGMGGGGSVRGRRGRGG	8.09e-121	5.43e-116	7.84e-113	67194	20727	20727	985986	2.77	2284	11.02	64897	6.58	132.54	76.1478	66.8544
67	meme-5.5.7/motif_databases_12.24/HOCOMOCO/H12CORE_meme_format.meme	KLF14.H12CORE.1.P.C	KLF14		VDGKGGGCGKGGCYGGGRGDGGG	2.42e-119	1.63e-114	2.35e-111	67414	20727	20727	985986	3.2	2281	11	65016	6.59	NA	NA	NA
68	meme-5.5.7/motif_databases_12.24/HOCOMOCO/H12CORE_meme_format.meme	NFIB.H12CORE.1.PS.A	NFIB		GTGCCARRH	8.91e-116	1.06e-110	1.52e-107	118599	20727	20727	985986	1.17	3506	16.92	113236	11.48	89.6618	51.9551	26.3374
69	meme-5.5.7/motif_databases_12.24/HOCOMOCO/H12CORE_meme_format.meme	ESR2.H12CORE.1.P.B	ESR2		AGGTCAS	9.19e-112	6.66e-107	9.62e-104	72488	20727	20727	985986	1.12	2367	11.42	69478	7.05	0.319967	0.358343	0.16871
70	meme-5.5.7/motif_databases_12.24/HOCOMOCO/H12CORE_meme_format.meme	ZN165.H12CORE.0.P.C	ZN165		CTGCCTGCRCCHCCYY	2.3e-110	1.04e-105	1.5e-102	45192	20727	20727	985986	1.95	1649	7.96	43299	4.39	NA	NA	NA
71	meme-5.5.7/motif_databases_12.24/HOCOMOCO/H12CORE_meme_format.meme	KLF16.H12CORE.1.P.B	KLF16		GSGGGRGGRGGCGGGGCNGGRGG	4.92e-110	1.92e-105	2.77e-102	39069	20727	20727	985986	5.25	1458	7.03	36650	3.72	5.87368	6.31415	4.30395
72	meme-5.5.7/motif_databases_12.24/HOCOMOCO/H12CORE_meme_format.meme	TBX5.H12CORE.0.PS.A	TBX5		RAGGTGTBR	1.14e-108	2.11e-103	3.04e-100	184054	20727	20727	985986	1.12	5054	24.38	178998	18.15	1.76983	1.55999	1.9282
73	meme-5.5.7/motif_databases_12.24/HOCOMOCO/H12CORE_meme_format.meme	ZN692.H12CORE.0.P.C	ZN692		YGGGSCCCACC	1.86e-107	5.25e-103	7.57e-100	28160	20727	20727	985986	1.3	1160	5.6	26865	2.72	NA	NA	NA
74	meme-5.5.7/motif_databases_12.24/HOCOMOCO/H12CORE_meme_format.meme	HIC1.H12CORE.0.PSM.A	HIC1		NRTGCCMHCN	1.27e-107	1.48e-102	2.13e-99	116097	20727	20727	985986	1.12	3447	16.63	112605	11.42	0.115189	0.145024	0.396158
75	meme-5.5.7/motif_databases_12.24/HOCOMOCO/H12CORE_meme_format.meme	ZN341.H12CORE.0.P.B	ZN341		DGGAASAGCC	4.03e-107	3.48e-102	5.02e-99	86387	20727	20727	985986	1.27	2663	12.85	81652	8.28	NA	NA	NA
76	meme-5.5.7/motif_databases_12.24/HOCOMOCO/H12CORE_meme_format.meme	ASCL1.H12CORE.0.PSM.A	ASCL1		NVCAGCTGCYN	6.38e-107	4.77e-102	6.88e-99	74730	20727	20727	985986	1.2	2416	11.66	72174	7.32	42.0298	3.4677	1.20021
77	meme-5.5.7/motif_databases_12.24/HOCOMOCO/H12CORE_meme_format.meme	ZN341.H12CORE.1.P.B	ZN341		GRGGVVRGNGGVKGGAASAGC	1.05e-106	6.1e-102	8.81e-99	58132	20727	20727	985986	2.51	1987	9.59	56074	5.69	NA	NA	NA
78	meme-5.5.7/motif_databases_12.24/HOCOMOCO/H12CORE_meme_format.meme	ASCL2.H12CORE.0.PSM.A	ASCL2		VCAGCTGCY	2e-106	9.44e-102	1.36e-98	47335	20727	20727	985986	1.18	1699	8.2	45618	4.63	0.0255801	0.0531502	0.0623206
79	meme-5.5.7/motif_databases_12.24/HOCOMOCO/H12CORE_meme_format.meme	LYL1.H12CORE.0.P.C	LYL1		NMCWKCTGBTTBY	6.5e-106	1.87e-100	2.7e-97	288082	20727	20727	985986	1.19	7318	35.31	278534	28.25	0.115198	0.0867884	0.212454
80	meme-5.5.7/motif_databases_12.24/HOCOMOCO/H12CORE_meme_format.meme	KLF15.H12CORE.0.S.B	KLF15		GRRGKGGGCGTGGB	4.23e-104	1.55e-99	2.24e-96	36771	20727	20727	985986	1.47	1400	6.75	35368	3.59	1.91773	1.81175	5.70837
81	meme-5.5.7/motif_databases_12.24/HOCOMOCO/H12CORE_meme_format.meme	SMAD3.H12CORE.2.P.C	SMAD3		VAGGTGNCAGACAG	3.54e-104	4.94e-99	7.13e-96	139732	20727	20727	985986	1.45	3994	19.27	135727	13.77	20.4677	25.1931	27.3173
82	meme-5.5.7/motif_databases_12.24/HOCOMOCO/H12CORE_meme_format.meme	NFIC.H12CORE.1.PSM.A	NFIC		NWGCCARR	4.13e-103	9.19e-98	1.33e-94	222558	20727	20727	985986	1.23	5458	26.33	197809	20.06	35.9619	69.0253	89.2025
83	meme-5.5.7/motif_databases_12.24/HOCOMOCO/H12CORE_meme_format.meme	SMAD3.H12CORE.1.P.B	SMAD3		BCCAGACAG	4.75e-100	5.64e-95	8.14e-92	118880	20727	20727	985986	1.19	3453	16.66	114535	11.62	20.4677	25.1931	27.3173
84	meme-5.5.7/motif_databases_12.24/HOCOMOCO/H12CORE_meme_format.meme	NDF2.H12CORE.0.P.B	NDF2		RRCAGATGGCV	6.23e-98	4.1e-93	5.91e-90	65776	20727	20727	985986	1.28	2141	10.33	63272	6.42	NA	NA	NA
85	meme-5.5.7/motif_databases_12.24/HOCOMOCO/H12CORE_meme_format.meme	THB.H12CORE.1.PSM.A	THB		SHRAGGWCA	4.77e-98	1.18e-92	1.71e-89	248107	20727	20727	985986	1.13	6369	30.73	238992	24.24	NA	NA	NA
86	meme-5.5.7/motif_databases_12.24/HOCOMOCO/H12CORE_meme_format.meme	ZN320.H12CORE.1.P.B	ZN320		MGGGGGCCWRT	2.57e-97	2.05e-92	2.96e-89	80026	20727	20727	985986	1.24	2508	12.1	77483	7.86	NA	NA	NA
87	meme-5.5.7/motif_databases_12.24/HOCOMOCO/H12CORE_meme_format.meme	KLF9.H12CORE.0.P.B	KLF9		RRGKGGGCGKGGCC	6.05e-97	2.08e-92	3e-89	34366	20727	20727	985986	1.64	1301	6.28	32821	3.33	35.4574	162.346	185.915
88	meme-5.5.7/motif_databases_12.24/HOCOMOCO/H12CORE_meme_format.meme	PRD16.H12CORE.0.P.B	PRD16		TCYCCWGGGAV	2.73e-97	2.62e-92	3.78e-89	96152	20727	20727	985986	1.32	2824	13.62	89893	9.12	NA	NA	NA
89	meme-5.5.7/motif_databases_12.24/HOCOMOCO/H12CORE_meme_format.meme	ZF64B.H12CORE.1.P.B	ZF64B		SRRCCCDGGAATCT	7.12e-97	4.32e-92	6.24e-89	60674	20727	20727	985986	1.45	2013	9.71	58621	5.95	NA	NA	NA
90	meme-5.5.7/motif_databases_12.24/HOCOMOCO/H12CORE_meme_format.meme	VEZF1.H12CORE.1.P.B	VEZF1		RGGRRGRGGGAGGGGVRGGRRRR	2.25e-96	2.34e-91	3.38e-88	103893	20727	20727	985986	3.54	3081	14.86	100334	10.18	133.035	107.038	110.71
91	meme-5.5.7/motif_databases_12.24/HOCOMOCO/H12CORE_meme_format.meme	KLF11.H12CORE.0.P.B	KLF11		GRGGGGGCGGGGCYK	9.78e-95	1.49e-90	2.15e-87	15222	20727	20727	985986	1.86	732	3.53	14486	1.47	20.2792	11.4026	5.25636
92	meme-5.5.7/motif_databases_12.24/HOCOMOCO/H12CORE_meme_format.meme	THA.H12CORE.1.PS.A	THA		TGAGGWCA	1.99e-95	2.05e-90	2.96e-87	103272	20727	20727	985986	1.18	3019	14.57	98054	9.94	NA	NA	NA
93	meme-5.5.7/motif_databases_12.24/HOCOMOCO/H12CORE_meme_format.meme	RARB.H12CORE.1.P.B	RARB		SARAGGTCARRG	4.79e-95	8.51e-90	1.23e-86	177890	20727	20727	985986	1.41	4458	21.51	157437	15.97	10.3976	7.0083	6.98705
94	meme-5.5.7/motif_databases_12.24/HOCOMOCO/H12CORE_meme_format.meme	HEN1.H12CORE.0.S.B	HEN1		MGCAGCTGCKHCCH	3.53e-94	1.48e-89	2.13e-86	41836	20727	20727	985986	1.45	1504	7.26	40332	4.09	NA	NA	NA
95	meme-5.5.7/motif_databases_12.24/HOCOMOCO/H12CORE_meme_format.meme	ZIC4.H12CORE.0.SM.B	ZIC4		DMACAGCRGGGGGTN	4.09e-93	1.56e-88	2.25e-85	38028	20727	20727	985986	1.55	1383	6.67	36175	3.67	1.93915	0.832062	0.534099
96	meme-5.5.7/motif_databases_12.24/HOCOMOCO/H12CORE_meme_format.meme	ZEB2.H12CORE.0.P.B	ZEB2		VCAGGTGR	1.55e-92	1.98e-87	2.85e-84	127621	20727	20727	985986	1.19	3523	17	119159	12.09	160.617	99.2002	66.3683
97	meme-5.5.7/motif_databases_12.24/HOCOMOCO/H12CORE_meme_format.meme	ZN223.H12CORE.0.P.C	ZN223		RRGGDGGYGCAGGCAG	3.23e-91	1.62e-86	2.33e-83	50016	20727	20727	985986	1.99	1707	8.24	48145	4.88	NA	NA	NA
98	meme-5.5.7/motif_databases_12.24/HOCOMOCO/H12CORE_meme_format.meme	SP1.H12CORE.0.P.B	SP1		DGGGGGCGGGGCYD	1.96e-89	3.01e-85	4.35e-82	15360	20727	20727	985986	1.71	722	3.48	14613	1.48	105.335	95.994	90.372
99	meme-5.5.7/motif_databases_12.24/HOCOMOCO/H12CORE_meme_format.meme	KLF8.H12CORE.1.P.C	KLF8		GGGGGMGGGGCNGGGRGRGGGRG	2.1e-89	9.02e-85	1.3e-81	43010	20727	20727	985986	4.99	1512	7.29	41299	4.19	6.73289	3.80896	1.52607
100	meme-5.5.7/motif_databases_12.24/HOCOMOCO/H12CORE_meme_format.meme	MYOD1.H12CORE.1.PSM.A	MYOD1		SCAGCTGTYV	3.62e-88	2.66e-83	3.84e-80	73629	20727	20727	985986	1.26	2239	10.8	68794	6.98	NA	0.0274896	NA
101	meme-5.5.7/motif_databases_12.24/HOCOMOCO/H12CORE_meme_format.meme	TFE2.H12CORE.0.PS.A	TFE2		VVCACCTGCN	2.89e-87	1.3e-82	1.87e-79	44893	20727	20727	985986	1.93	1471	7.1	40128	4.07	NA	NA	NA
102	meme-5.5.7/motif_databases_12.24/HOCOMOCO/H12CORE_meme_format.meme	ZN790.H12CORE.1.P.C	ZN790		AMWGCTCCCM	8.65e-87	1.1e-81	1.59e-78	127023	20727	20727	985986	1.17	3589	17.32	123305	12.51	NA	NA	NA
103	meme-5.5.7/motif_databases_12.24/HOCOMOCO/H12CORE_meme_format.meme	KLF16.H12CORE.0.SM.B	KLF16		DGKGGGCGTGD	1.8e-85	6.14e-81	8.86e-78	34022	20727	20727	985986	1.23	1257	6.06	32746	3.32	5.87368	6.31415	4.30395
104	meme-5.5.7/motif_databases_12.24/HOCOMOCO/H12CORE_meme_format.meme	WT1.H12CORE.1.P.B	WT1		GRVKGYGKGGGAGGRRRRGGV	1.65e-85	7.88e-81	1.14e-77	47756	20727	20727	985986	2.53	1626	7.84	46053	4.67	0.0884523	0.0934076	0.0675754
105	meme-5.5.7/motif_databases_12.24/HOCOMOCO/H12CORE_meme_format.meme	ZN708.H12CORE.1.P.B	ZN708		AGGYACAGCY	2.32e-85	1.04e-80	1.5e-77	44905	20727	20727	985986	1.28	1549	7.47	43247	4.39	NA	NA	NA
106	meme-5.5.7/motif_databases_12.24/HOCOMOCO/H12CORE_meme_format.meme	ZN460.H12CORE.0.S.C	ZN460		DDSGGGGGGCGTK	6.3e-85	2.52e-80	3.63e-77	39962	20727	20727	985986	1.39	1415	6.83	38446	3.9	NA	NA	NA
107	meme-5.5.7/motif_databases_12.24/HOCOMOCO/H12CORE_meme_format.meme	ZN335.H12CORE.1.P.D	ZN335		YGCCTGW	4.54e-84	5.95e-79	8.58e-76	130869	20727	20727	985986	1.1	3666	17.69	127201	12.9	NA	NA	NA
108	meme-5.5.7/motif_databases_12.24/HOCOMOCO/H12CORE_meme_format.meme	SP4.H12CORE.2.P.B	SP4		RGGGGGMGGRGCNDGGGGGGG	2.4e-83	1.27e-78	1.83e-75	52917	20727	20727	985986	3.28	1748	8.43	50943	5.17	92.2531	128.534	161.473
109	meme-5.5.7/motif_databases_12.24/HOCOMOCO/H12CORE_meme_format.meme	KLF15.H12CORE.1.P.C	KLF15		GGGGGMGGRGVRGGGGGVGG	5.38e-83	2.22e-78	3.2e-75	41264	20727	20727	985986	3.34	1445	6.97	39813	4.04	1.91773	1.81175	5.70837
110	meme-5.5.7/motif_databases_12.24/HOCOMOCO/H12CORE_meme_format.meme	GLIS3.H12CORE.1.S.C	GLIS3		YGYGGGGGGTMN	7.69e-83	2.68e-78	3.86e-75	34780	20727	20727	985986	1.3	1264	6.1	33344	3.38	1.05679	0.767142	1.53736
111	meme-5.5.7/motif_databases_12.24/HOCOMOCO/H12CORE_meme_format.meme	ZN333.H12CORE.0.P.C	ZN333		RTGGAGCMGAG	1.69e-82	1.37e-77	1.97e-74	80791	20727	20727	985986	1.31	2442	11.78	77865	7.9	NA	NA	NA
112	meme-5.5.7/motif_databases_12.24/HOCOMOCO/H12CORE_meme_format.meme	ZN468.H12CORE.0.P.C	ZN468		VRGGGAGGGGGYG	1.12e-81	3.42e-77	4.94e-74	30513	20727	20727	985986	1.71	1129	5.45	28763	2.92	NA	NA	NA
113	meme-5.5.7/motif_databases_12.24/HOCOMOCO/H12CORE_meme_format.meme	KLF2.H12CORE.0.S.C	KLF2		DDGGGCGTGGB	4.7e-81	1.53e-76	2.21e-73	32539	20727	20727	985986	1.23	1198	5.78	31254	3.17	0.374308	0.573609	1.24026
114	meme-5.5.7/motif_databases_12.24/HOCOMOCO/H12CORE_meme_format.meme	ESR2.H12CORE.0.P.B	ESR2		RGGTCASCSTGMCCY	3.48e-79	1.28e-74	1.85e-71	36778	20727	20727	985986	1.82	1270	6.13	34061	3.45	0.319967	0.358343	0.16871
115	meme-5.5.7/motif_databases_12.24/HOCOMOCO/H12CORE_meme_format.meme	PTF1A.H12CORE.1.PS.A	PTF1A		RSCAGCTGTB	3.42e-79	2.62e-74	3.78e-71	76463	20727	20727	985986	1.21	2328	11.23	74061	7.51	1.43223	NA	NA
116	meme-5.5.7/motif_databases_12.24/HOCOMOCO/H12CORE_meme_format.meme	ATOH1.H12CORE.0.P.B	ATOH1		RRCAGMTGGB	1.81e-78	8.3e-74	1.2e-70	45995	20727	20727	985986	1.26	1524	7.35	43405	4.4	0.0287091	0.0140926	NA
117	meme-5.5.7/motif_databases_12.24/HOCOMOCO/H12CORE_meme_format.meme	NGN2.H12CORE.0.P.B	NGN2		NRRCAGATGGB	3.66e-78	2.06e-73	2.98e-70	56406	20727	20727	985986	1.33	1785	8.61	53237	5.4	NA	NA	NA
118	meme-5.5.7/motif_databases_12.24/HOCOMOCO/H12CORE_meme_format.meme	ZN449.H12CORE.0.P.B	ZN449		GGTTGGGCTB	4.68e-77	1.45e-72	2.09e-69	30911	20727	20727	985986	1.3	1138	5.49	29674	3.01	NA	NA	NA
119	meme-5.5.7/motif_databases_12.24/HOCOMOCO/H12CORE_meme_format.meme	ZBT42.H12CORE.0.P.C	ZBT42		KSCAGMTGYKS	3.2e-77	1.85e-72	2.66e-69	57715	20727	20727	985986	1.34	1797	8.67	53862	5.46	NA	NA	NA
120	meme-5.5.7/motif_databases_12.24/HOCOMOCO/H12CORE_meme_format.meme	ZN574.H12CORE.0.P.B	ZN574		GCCKCTCTRGSMN	1.83e-75	1.73e-70	2.5e-67	94393	20727	20727	985986	1.43	2624	12.66	86675	8.79	NA	NA	NA
121	meme-5.5.7/motif_databases_12.24/HOCOMOCO/H12CORE_meme_format.meme	TF2L1.H12CORE.1.P.B	TF2L1		RAACCAGYY	2.78e-75	3.1e-70	4.48e-67	111773	20727	20727	985986	1.15	3161	15.25	108596	11.01	NA	NA	NA
122	meme-5.5.7/motif_databases_12.24/HOCOMOCO/H12CORE_meme_format.meme	ZN860.H12CORE.0.P.C	ZN860		CBBYTGCTCCCTGCYYY	2.07e-74	9.1e-70	1.31e-66	43856	20727	20727	985986	1.95	1472	7.1	42136	4.27	NA	NA	NA
123	meme-5.5.7/motif_databases_12.24/HOCOMOCO/H12CORE_meme_format.meme	SP1.H12CORE.2.P.B	SP1		DGGGGGCGGGGCYDGGGGGGG	1.34e-73	2e-69	2.88e-66	14862	20727	20727	985986	4.25	626	3.02	13009	1.32	105.335	95.994	90.372
124	meme-5.5.7/motif_databases_12.24/HOCOMOCO/H12CORE_meme_format.meme	HAND1.H12CORE.0.P.B	HAND1		RGGYCTGGHYWNYVTCA	5.19e-74	4.26e-69	6.15e-66	82215	20727	20727	985986	1.68	2443	11.79	79749	8.09	NA	NA	NA
125	meme-5.5.7/motif_databases_12.24/HOCOMOCO/H12CORE_meme_format.meme	ZBT7A.H12CORE.0.P.B	ZBT7A		RRGGGTCBY	1.54e-73	5.47e-69	7.89e-66	35562	20727	20727	985986	1.2	1230	5.93	33432	3.39	NA	NA	NA
126	meme-5.5.7/motif_databases_12.24/HOCOMOCO/H12CORE_meme_format.meme	MGAP.H12CORE.0.P.C	MGAP		RGCACGTGGS	1.26e-73	8.83e-69	1.27e-65	69842	20727	20727	985986	1.22	2136	10.31	67672	6.86	NA	NA	NA
127	meme-5.5.7/motif_databases_12.24/HOCOMOCO/H12CORE_meme_format.meme	EGR4.H12CORE.0.S.B	EGR4		GTGGGCGTDD	2.89e-73	1.11e-68	1.59e-65	38237	20727	20727	985986	1.25	1279	6.17	35241	3.57	NA	0.0392308	0.0353077
128	meme-5.5.7/motif_databases_12.24/HOCOMOCO/H12CORE_meme_format.meme	SMAD2.H12CORE.1.P.B	SMAD2		BCTGTCTGSC	5.42e-71	7.97e-66	1.15e-62	147004	20727	20727	985986	1.33	3771	18.19	135243	13.72	135.973	64.7674	70.1884
129	meme-5.5.7/motif_databases_12.24/HOCOMOCO/H12CORE_meme_format.meme	CTCFL.H12CORE.0.P.B	CTCFL		GCCRSCAGGGGGCGCY	9.77e-70	1.06e-65	1.52e-62	10815	20727	20727	985986	2.07	521	2.51	10144	1.03	0.491167	0.490179	0.677865
130	meme-5.5.7/motif_databases_12.24/HOCOMOCO/H12CORE_meme_format.meme	TZAP.H12CORE.0.P.B	TZAP		HSMYGRTCCCTDRV	1.44e-69	7.43e-65	1.07e-61	51707	20727	20727	985986	1.41	1608	7.76	48064	4.87	NA	NA	NA
131	meme-5.5.7/motif_databases_12.24/HOCOMOCO/H12CORE_meme_format.meme	ZIC5.H12CORE.0.P.B	ZIC5		GCVCAGCRGGGGGYC	1.66e-68	1.23e-64	1.77e-61	7399	20727	20727	985986	1.96	404	1.95	6877	0.7	12.9392	2.41848	0.944894
132	meme-5.5.7/motif_databases_12.24/HOCOMOCO/H12CORE_meme_format.meme	ZSC22.H12CORE.0.P.C	ZSC22		RGNCHGAKGGMGGAGGC	3.74e-69	1.9e-64	2.74e-61	50790	20727	20727	985986	2.17	1627	7.85	48861	4.96	NA	NA	NA
133	meme-5.5.7/motif_databases_12.24/HOCOMOCO/H12CORE_meme_format.meme	SMAD4.H12CORE.1.P.B	SMAD4		STGTCTGDCACCT	2.42e-68	1.92e-63	2.78e-60	79578	20727	20727	985986	1.47	2314	11.16	75881	7.7	80.2706	52.6397	48.9101
134	meme-5.5.7/motif_databases_12.24/HOCOMOCO/H12CORE_meme_format.meme	AP2C.H12CORE.0.PSM.A	AP2C		DHATNGCCTSAGGSN	2.84e-66	5.79e-62	8.36e-59	20363	20727	20727	985986	1.47	799	3.85	19333	1.96	NA	NA	NA
135	meme-5.5.7/motif_databases_12.24/HOCOMOCO/H12CORE_meme_format.meme	SP4.H12CORE.1.S.B	SP4		NRKGGGCGTGGN	1.36e-65	2.63e-61	3.8e-58	19299	20727	20727	985986	1.28	768	3.71	18371	1.86	92.2531	128.534	161.473
136	meme-5.5.7/motif_databases_12.24/HOCOMOCO/H12CORE_meme_format.meme	MEIS1.H12CORE.1.PS.A	MEIS1		NNNTGACAGNH	2.44e-64	5.25e-59	7.58e-56	215526	20727	20727	985986	1.14	5447	26.28	209948	21.29	117.076	80.2891	53.8274
137	meme-5.5.7/motif_databases_12.24/HOCOMOCO/H12CORE_meme_format.meme	ZN530.H12CORE.0.P.B	ZN530		CYGSCCCTBKCCYTKCC	1.91e-63	6.69e-59	9.65e-56	34917	20727	20727	985986	2.31	1192	5.75	33576	3.41	NA	NA	NA
138	meme-5.5.7/motif_databases_12.24/HOCOMOCO/H12CORE_meme_format.meme	AP2A.H12CORE.0.PSM.A	AP2A		DYGCCTSAGGSSATN	6.53e-63	7.71e-59	1.11e-55	11808	20727	20727	985986	1.6	537	2.59	11190	1.13	NA	NA	NA
139	meme-5.5.7/motif_databases_12.24/HOCOMOCO/H12CORE_meme_format.meme	COT2.H12CORE.1.P.B	COT2		BARRGGTCAVRG	5.43e-63	4.67e-58	6.73e-55	86021	20727	20727	985986	1.26	2461	11.87	83090	8.43	NA	NA	NA
140	meme-5.5.7/motif_databases_12.24/HOCOMOCO/H12CORE_meme_format.meme	ZN610.H12CORE.0.P.B	ZN610		CMGCCGCTCCCCMY	4.43e-62	5.99e-58	8.65e-55	13540	20727	20727	985986	1.66	590	2.85	12926	1.31	NA	NA	NA
141	meme-5.5.7/motif_databases_12.24/HOCOMOCO/H12CORE_meme_format.meme	PBX2.H12CORE.2.P.C	PBX2		ASTGACAGV	7.94e-63	1.14e-57	1.65e-54	144140	20727	20727	985986	1.16	3831	18.48	140303	14.23	28.8443	28.8524	28.5288
142	meme-5.5.7/motif_databases_12.24/HOCOMOCO/H12CORE_meme_format.meme	ZN250.H12CORE.1.M.C	ZN250		NYAGGCCTAYN	4.69e-62	2.45e-57	3.54e-54	52295	20727	20727	985986	1.21	1638	7.9	50629	5.13	NA	NA	NA
143	meme-5.5.7/motif_databases_12.24/HOCOMOCO/H12CORE_meme_format.meme	ZN740.H12CORE.0.P.C	ZN740		GTGGGGGGGGG	1.19e-61	2.89e-57	4.17e-54	24289	20727	20727	985986	1.56	872	4.21	22391	2.27	NA	NA	NA
144	meme-5.5.7/motif_databases_12.24/HOCOMOCO/H12CORE_meme_format.meme	TWST2.H12CORE.1.P.B	TWST2		DCCAGMTGTK	2.12e-61	1.26e-56	1.81e-53	59396	20727	20727	985986	1.2	1813	8.75	57570	5.84	NA	NA	NA
145	meme-5.5.7/motif_databases_12.24/HOCOMOCO/H12CORE_meme_format.meme	E2F1.H12CORE.0.P.B	E2F1		VNKGGCGGGAARN	1.4e-60	4.28e-56	6.18e-53	30481	20727	20727	985986	1.33	1065	5.14	29393	2.98	26.3987	2.25659	0.995991
146	meme-5.5.7/motif_databases_12.24/HOCOMOCO/H12CORE_meme_format.meme	NDF1.H12CORE.0.P.B	NDF1		KRRCAGATGGY	1.52e-60	5.52e-56	7.96e-53	36417	20727	20727	985986	5.88	800	3.86	20045	2.03	NA	NA	NA
147	meme-5.5.7/motif_databases_12.24/HOCOMOCO/H12CORE_meme_format.meme	ZIC3.H12CORE.1.S.B	ZIC3		DCRCAGCGGGGGGTMN	9.88e-60	1.4e-55	2.02e-52	14183	20727	20727	985986	1.87	603	2.91	13571	1.38	5.17234	2.95049	1.99427
148	meme-5.5.7/motif_databases_12.24/HOCOMOCO/H12CORE_meme_format.meme	MZF1.H12CORE.0.P.B	MZF1		RDWGGGGATTDD	4.99e-60	3.68e-55	5.31e-52	73823	20727	20727	985986	1.4	2075	10.01	68249	6.92	5.59711	10.3611	11.357
149	meme-5.5.7/motif_databases_12.24/HOCOMOCO/H12CORE_meme_format.meme	KLF12.H12CORE.1.PSM.A	KLF12		DDDGGGCGTGGYC	6.06e-59	9.98e-55	1.44e-51	16458	20727	20727	985986	1.42	668	3.22	15779	1.6	73.2916	55.1442	72.4008
150	meme-5.5.7/motif_databases_12.24/HOCOMOCO/H12CORE_meme_format.meme	ZN222.H12CORE.0.P.C	ZN222		RTSTCAGCCDSM	7.89e-59	9.65e-54	1.39e-50	122240	20727	20727	985986	1.25	3291	15.88	118654	12.03	NA	NA	NA
151	meme-5.5.7/motif_databases_12.24/HOCOMOCO/H12CORE_meme_format.meme	Z780A.H12CORE.0.P.C	Z780A		DYAGGCAGGCRGKYWGGGMRGS	5.39e-58	1e-53	1.44e-50	18551	20727	20727	985986	4.92	723	3.49	17729	1.8	NA	NA	NA
152	meme-5.5.7/motif_databases_12.24/HOCOMOCO/H12CORE_meme_format.meme	ZN263.H12CORE.1.P.B	ZN263		RGGGAGGAGGRVGRGGRGGRG	1.09e-57	4.46e-53	6.43e-50	41002	20727	20727	985986	3.97	1329	6.41	39648	4.02	NA	NA	NA
153	meme-5.5.7/motif_databases_12.24/HOCOMOCO/H12CORE_meme_format.meme	ZN563.H12CORE.0.P.C	ZN563		RGGNTCCTBDCYGGCARCTGY	1.43e-57	4.82e-53	6.96e-50	33685	20727	20727	985986	2.59	1138	5.49	32533	3.3	NA	NA	NA
154	meme-5.5.7/motif_databases_12.24/HOCOMOCO/H12CORE_meme_format.meme	COE3.H12CORE.0.P.B	COE3		DBTCCCCAGGGAV	3.57e-57	1.45e-52	2.09e-49	40527	20727	20727	985986	1.43	1312	6.33	39099	3.97	NA	NA	NA
155	meme-5.5.7/motif_databases_12.24/HOCOMOCO/H12CORE_meme_format.meme	E2F3.H12CORE.0.P.B	E2F3		NKGGCGGGAAR	1.42e-56	8.87e-52	1.28e-48	62345	20727	20727	985986	1.25	1845	8.9	59887	6.07	25.7602	69.4752	26.8383
156	meme-5.5.7/motif_databases_12.24/HOCOMOCO/H12CORE_meme_format.meme	FIGLA.H12CORE.0.SM.B	FIGLA		NAMCACCTGKD	1.39e-55	4.19e-51	6.05e-48	30159	20727	20727	985986	1.26	1036	5	29107	2.95	NA	NA	0.0318925
157	meme-5.5.7/motif_databases_12.24/HOCOMOCO/H12CORE_meme_format.meme	E2F6.H12CORE.0.P.B	E2F6		NDGGCGGGAAV	1.83e-55	9.67e-51	1.4e-47	52868	20727	20727	985986	1.28	1605	7.74	50689	5.14	28.0629	22.7328	25.561
158	meme-5.5.7/motif_databases_12.24/HOCOMOCO/H12CORE_meme_format.meme	NR1H4.H12CORE.2.P.B	NR1H4		AVTGACC	9.74e-56	1.35e-50	1.95e-47	138565	20727	20727	985986	1.09	3648	17.6	134813	13.67	0.077969	3.07936	2.52658
159	meme-5.5.7/motif_databases_12.24/HOCOMOCO/H12CORE_meme_format.meme	ZSC31.H12CORE.0.P.C	ZSC31		GGCAGCAGGGCARTTAK	1.49e-54	2.91e-50	4.2e-47	19585	20727	20727	985986	2.52	742	3.58	18796	1.91	NA	NA	NA
160	meme-5.5.7/motif_databases_12.24/HOCOMOCO/H12CORE_meme_format.meme	CR3L2.H12CORE.0.PS.A	CR3L2		NHBACGTGGYR	3.06e-54	1.04e-49	1.5e-46	33891	20727	20727	985986	1.22	1102	5.32	31752	3.22	NA	NA	NA
161	meme-5.5.7/motif_databases_12.24/HOCOMOCO/H12CORE_meme_format.meme	AP2B.H12CORE.0.SM.B	AP2B		AWNGCCTSRGGSNAWWTN	4.44e-54	1.25e-49	1.8e-46	28137	20727	20727	985986	1.71	970	4.68	26938	2.73	NA	NA	NA
162	meme-5.5.7/motif_databases_12.24/HOCOMOCO/H12CORE_meme_format.meme	ZSC21.H12CORE.0.P.C	ZSC21		ACYCAGCACYB	2.03e-54	2.66e-49	3.83e-46	131145	20727	20727	985986	1.25	3415	16.48	125311	12.71	NA	NA	NA
163	meme-5.5.7/motif_databases_12.24/HOCOMOCO/H12CORE_meme_format.meme	ZN383.H12CORE.0.P.C	ZN383		GCRGAGCVRSRAGRBGGARGGRR	8.84e-54	5.76e-49	8.31e-46	65108	20727	20727	985986	3.93	1908	9.21	63044	6.39	NA	NA	NA
164	meme-5.5.7/motif_databases_12.24/HOCOMOCO/H12CORE_meme_format.meme	MLX.H12CORE.0.PM.A	MLX		CAYGTGRHC	4.29e-54	7.66e-49	1.11e-45	178368	20727	20727	985986	1.17	4382	21.14	167097	16.95	19.5819	26.8185	20.2508
165	meme-5.5.7/motif_databases_12.24/HOCOMOCO/H12CORE_meme_format.meme	MYCN.H12CORE.0.PS.A	MYCN		GCCACGTGSKS	2.33e-53	8.11e-49	1.17e-45	34766	20727	20727	985986	1.39	1102	5.32	31900	3.24	69.231	17.7331	4.75693
166	meme-5.5.7/motif_databases_12.24/HOCOMOCO/H12CORE_meme_format.meme	TCF21.H12CORE.0.PS.A	TCF21		RVAACAGCTGGR	5.52e-53	2.86e-48	4.13e-45	51839	20727	20727	985986	1.38	1563	7.54	49573	5.03	0.0799255	0.0675125	0.0869839
167	meme-5.5.7/motif_databases_12.24/HOCOMOCO/H12CORE_meme_format.meme	NKX22.H12CORE.0.P.B	NKX22		BTBRAGWGBB	3.5e-53	7.33e-48	1.06e-44	209313	20727	20727	985986	1.11	5192	25.05	203048	20.59	NA	NA	NA
168	meme-5.5.7/motif_databases_12.24/HOCOMOCO/H12CORE_meme_format.meme	OLIG2.H12CORE.1.P.B	OLIG2		CCAGCTGYT	9.77e-53	8.38e-48	1.21e-44	85762	20727	20727	985986	10.4	877	4.23	23787	2.41	5.59716	0.193421	NA
169	meme-5.5.7/motif_databases_12.24/HOCOMOCO/H12CORE_meme_format.meme	ZBT7C.H12CORE.0.S.B	ZBT7C		NGGTGGTCGN	1.57e-52	1.22e-47	1.76e-44	77586	20727	20727	985986	1.84	1853	8.94	61142	6.2	NA	NA	NA
170	meme-5.5.7/motif_databases_12.24/HOCOMOCO/H12CORE_meme_format.meme	ZN674.H12CORE.0.P.C	ZN674		BSYGGYGVTCCYBSGSY	8.12e-52	1.64e-47	2.36e-44	20157	20727	20727	985986	1.75	741	3.58	19112	1.94	NA	NA	NA
171	meme-5.5.7/motif_databases_12.24/HOCOMOCO/H12CORE_meme_format.meme	GMEB2.H12CORE.1.P.C	GMEB2		BKGCGTSMS	1.05e-51	1.79e-47	2.59e-44	17150	20727	20727	985986	1.25	628	3.03	15257	1.55	33.6062	25.297	27.7949
172	meme-5.5.7/motif_databases_12.24/HOCOMOCO/H12CORE_meme_format.meme	ZN701.H12CORE.1.P.B	ZN701		AAGGGGGGAAB	2.23e-52	2.2e-47	3.18e-44	98975	20727	20727	985986	1.33	2694	13	95570	9.69	NA	NA	NA
173	meme-5.5.7/motif_databases_12.24/HOCOMOCO/H12CORE_meme_format.meme	ARNT2.H12CORE.0.P.B	ARNT2		WCGTGMYYDGVAK	2.47e-52	2.27e-47	3.28e-44	92078	20727	20727	985986	1.26	2541	12.26	89226	9.05	72.2766	30.8256	16.9108
174	meme-5.5.7/motif_databases_12.24/HOCOMOCO/H12CORE_meme_format.meme	ZN431.H12CORE.0.P.C	ZN431		VGGGCTRGAAGCCWR	1.01e-51	2.63e-47	3.79e-44	25989	20727	20727	985986	1.79	907	4.38	25016	2.54	NA	NA	NA
175	meme-5.5.7/motif_databases_12.24/HOCOMOCO/H12CORE_meme_format.meme	ZN394.H12CORE.0.P.C	ZN394		SNVGVDGGAGWAGCTGSRV	1.93e-51	4.82e-47	6.95e-44	24949	20727	20727	985986	2.14	879	4.24	24049	2.44	NA	NA	NA
176	meme-5.5.7/motif_databases_12.24/HOCOMOCO/H12CORE_meme_format.meme	SP5.H12CORE.1.P.B	SP5		GRRGGRGGGGRRGGGGGAGGRGCWG	4.82e-51	2.18e-46	3.14e-43	45126	20727	20727	985986	6.63	1402	6.76	43716	4.43	0.0131482	0.013372	NA
177	meme-5.5.7/motif_databases_12.24/HOCOMOCO/H12CORE_meme_format.meme	ZN283.H12CORE.0.P.C	ZN283		GGSYYGGCTGATCTKGSCTGGSY	2.71e-50	2.25e-46	3.24e-43	8305	20727	20727	985986	6.39	394	1.9	7890	0.8	NA	NA	NA
178	meme-5.5.7/motif_databases_12.24/HOCOMOCO/H12CORE_meme_format.meme	KMT2B.H12CORE.0.P.B	KMT2B		GCGGCGGC	5.58e-50	2.92e-46	4.21e-43	5239	20727	20727	985986	1.22	287	1.38	4830	0.49	104.814	106.276	125.467
179	meme-5.5.7/motif_databases_12.24/HOCOMOCO/H12CORE_meme_format.meme	GMEB1.H12CORE.0.P.C	GMEB1		BTGCGTSMS	1.59e-50	3.08e-46	4.45e-43	19449	20727	20727	985986	1.11	725	3.5	18724	1.9	41.9817	28.7755	30.1701
180	meme-5.5.7/motif_databases_12.24/HOCOMOCO/H12CORE_meme_format.meme	MYOD1.H12CORE.0.P.B	MYOD1		VCAGCTGYTBYYGBC	1.48e-50	4.48e-46	6.46e-43	30205	20727	20727	985986	1.52	1016	4.9	29184	2.96	NA	0.0274896	NA
181	meme-5.5.7/motif_databases_12.24/HOCOMOCO/H12CORE_meme_format.meme	BHA15.H12CORE.0.P.B	BHA15		VVARCAGCTGGM	2.73e-50	9.03e-46	1.3e-42	33103	20727	20727	985986	1.3	1089	5.25	31942	3.24	NA	NA	NA
182	meme-5.5.7/motif_databases_12.24/HOCOMOCO/H12CORE_meme_format.meme	ITF2.H12CORE.1.PSM.A	ITF2		NVCAGGTGTG	4.22e-50	1.02e-45	1.47e-42	24209	20727	20727	985986	1.23	852	4.11	23277	2.36	NA	NA	NA
183	meme-5.5.7/motif_databases_12.24/HOCOMOCO/H12CORE_meme_format.meme	SP1.H12CORE.1.SM.B	SP1		NGKGGGCGTGGCYN	1.09e-49	1.08e-45	1.55e-42	9908	20727	20727	985986	1.49	441	2.13	9384	0.95	105.335	95.994	90.372
184	meme-5.5.7/motif_databases_12.24/HOCOMOCO/H12CORE_meme_format.meme	ZF64B.H12CORE.0.P.B	ZF64B		RCCCNGGAMTCTGYAT	4.35e-50	1.35e-45	1.95e-42	31121	20727	20727	985986	1.94	1038	5.01	30077	3.05	NA	NA	NA
185	meme-5.5.7/motif_databases_12.24/HOCOMOCO/H12CORE_meme_format.meme	THAP1.H12CORE.0.P.B	THAP1		GCCGCCATCTTBSNTVHGGGCRR	9.76e-50	1.42e-45	2.04e-42	14507	20727	20727	985986	4.21	568	2.74	13475	1.37	9.87415	9.15873	10.9271
186	meme-5.5.7/motif_databases_12.24/HOCOMOCO/H12CORE_meme_format.meme	ZN281.H12CORE.1.SM.B	ZN281		KGGGGGGGGGGGGGGAGGGDRGGKKK	7.55e-50	1.74e-45	2.51e-42	23007	20727	20727	985986	9.56	820	3.96	22168	2.25	NA	NA	NA
187	meme-5.5.7/motif_databases_12.24/HOCOMOCO/H12CORE_meme_format.meme	ZN100.H12CORE.1.P.B	ZN100		KCCAHGGCGGCGGC	2.74e-48	4.7e-44	6.78e-41	17130	20727	20727	985986	2.55	490	2.36	11074	1.12	NA	NA	NA
188	meme-5.5.7/motif_databases_12.24/HOCOMOCO/H12CORE_meme_format.meme	OLIG2.H12CORE.0.P.B	OLIG2		CCAKCTGBTBNCMRGCTGB	2.42e-48	1.32e-43	1.9e-40	54489	20727	20727	985986	2.18	1551	7.48	50117	5.08	5.59716	0.193421	NA
189	meme-5.5.7/motif_databases_12.24/HOCOMOCO/H12CORE_meme_format.meme	TGIF1.H12CORE.0.PSM.A	TGIF1		TGACAGBN	1.58e-48	2.24e-43	3.24e-40	141819	20727	20727	985986	1.11	3665	17.68	138067	14	12.4474	2.35999	1.59182
190	meme-5.5.7/motif_databases_12.24/HOCOMOCO/H12CORE_meme_format.meme	ZN704.H12CORE.0.SM.B	ZN704		BRBGCCGGCCGGYRDD	1.55e-47	2.68e-43	3.87e-40	17336	20727	20727	985986	1.6	654	3.16	16649	1.69	NA	NA	NA
191	meme-5.5.7/motif_databases_12.24/HOCOMOCO/H12CORE_meme_format.meme	THA.H12CORE.0.P.B	THA		RRGGTCANBYVAGGWCA	1.07e-47	3.62e-43	5.22e-40	33797	20727	20727	985986	2.29	1040	5.02	30564	3.1	NA	NA	NA
192	meme-5.5.7/motif_databases_12.24/HOCOMOCO/H12CORE_meme_format.meme	GLI1.H12CORE.0.P.C	GLI1		YSTGGGTGGTCY	2.19e-47	5.6e-43	8.08e-40	25540	20727	20727	985986	1.43	876	4.23	24559	2.49	6.42815	0.148794	0.419413
193	meme-5.5.7/motif_databases_12.24/HOCOMOCO/H12CORE_meme_format.meme	TAF1.H12CORE.0.P.B	TAF1		SAAGATGGCGGCGGC	1.55e-47	6.8e-43	9.81e-40	43880	20727	20727	985986	1.72	1351	6.52	42462	4.31	174.06	183.051	165.075
194	meme-5.5.7/motif_databases_12.24/HOCOMOCO/H12CORE_meme_format.meme	AP2E.H12CORE.0.SM.B	AP2E		NWTGCCTSAGGSCAWD	8.29e-47	9.62e-43	1.39e-39	11609	20727	20727	985986	2.65	432	2.08	9367	0.95	NA	NA	NA
195	meme-5.5.7/motif_databases_12.24/HOCOMOCO/H12CORE_meme_format.meme	RXRB.H12CORE.2.PS.A	RXRB		NRRGGTCRDDK	1.02e-47	1.57e-42	2.26e-39	153104	20727	20727	985986	1.13	3905	18.84	148757	15.09	32.7001	32.1492	29.3461
196	meme-5.5.7/motif_databases_12.24/HOCOMOCO/H12CORE_meme_format.meme	TBX5.H12CORE.1.P.B	TBX5		DRSTGNTGACAGV	3.02e-47	3.83e-42	5.52e-39	126510	20727	20727	985986	2.14	2470	11.92	87770	8.9	1.76983	1.55999	1.9282
197	meme-5.5.7/motif_databases_12.24/HOCOMOCO/H12CORE_meme_format.meme	EGR3.H12CORE.0.PSM.A	EGR3		TGCGTGGGCGKDD	3.02e-46	7.96e-42	1.15e-38	26400	20727	20727	985986	1.46	896	4.32	25472	2.58	0.381387	0.652456	1.09203
198	meme-5.5.7/motif_databases_12.24/HOCOMOCO/H12CORE_meme_format.meme	ZN548.H12CORE.0.P.B	ZN548		CAAGRTSRAGGTGBCDGCAGGGY	6.32e-46	8.24e-42	1.19e-38	13036	20727	20727	985986	6.41	526	2.54	12503	1.27	NA	NA	NA
199	meme-5.5.7/motif_databases_12.24/HOCOMOCO/H12CORE_meme_format.meme	ZN778.H12CORE.0.P.C	ZN778		GGRGYCGKYGTCTGS	6.92e-46	1.79e-41	2.59e-38	25890	20727	20727	985986	1.59	879	4.24	24907	2.53	NA	NA	NA
200	meme-5.5.7/motif_databases_12.24/HOCOMOCO/H12CORE_meme_format.meme	RXRA.H12CORE.3.P.B	RXRA		RRGGKSRNVVRRAGGTCARGG	4.56e-46	2.3e-41	3.31e-38	50432	20727	20727	985986	2.62	1501	7.24	48658	4.93	32.6264	36.5379	40.9184
201	meme-5.5.7/motif_databases_12.24/HOCOMOCO/H12CORE_meme_format.meme	ZN205.H12CORE.0.P.C	ZN205		TGAGCRCYAASTAYVKSCNAGGC	3.43e-45	6.53e-41	9.43e-38	19033	20727	20727	985986	3.68	693	3.34	18320	1.86	NA	NA	NA
202	meme-5.5.7/motif_databases_12.24/HOCOMOCO/H12CORE_meme_format.meme	TBX2.H12CORE.0.SM.B	TBX2		DAGGTGTBAN	5.83e-46	8.46e-41	1.22e-37	144976	20727	20727	985986	1.16	3713	17.91	141098	14.31	70.2049	32.8379	30.0197
203	meme-5.5.7/motif_databases_12.24/HOCOMOCO/H12CORE_meme_format.meme	RXRA.H12CORE.0.PS.A	RXRA		SARAGGTCA	1.07e-45	1.03e-40	1.49e-37	96315	20727	20727	985986	1.17	2585	12.47	93052	9.44	32.6264	36.5379	40.9184
204	meme-5.5.7/motif_databases_12.24/HOCOMOCO/H12CORE_meme_format.meme	SMAD2.H12CORE.0.P.B	SMAD2		WGTCTGDCACCY	1.49e-45	1.64e-40	2.36e-37	109752	20727	20727	985986	1.39	2831	13.66	103460	10.49	135.973	64.7674	70.1884
205	meme-5.5.7/motif_databases_12.24/HOCOMOCO/H12CORE_meme_format.meme	ZBT18.H12CORE.0.PSM.A	ZBT18		KCCAGMTGTKB	5.58e-45	5.03e-40	7.26e-37	90228	20727	20727	985986	1.27	2436	11.75	87041	8.83	NA	NA	NA
206	meme-5.5.7/motif_databases_12.24/HOCOMOCO/H12CORE_meme_format.meme	ZN730.H12CORE.0.P.C	ZN730		GCMDTAGCHKCCCAA	2.33e-44	1.36e-39	1.97e-36	58556	20727	20727	985986	1.65	1691	8.16	56641	5.74	NA	NA	NA
207	meme-5.5.7/motif_databases_12.24/HOCOMOCO/H12CORE_meme_format.meme	E2F4.H12CORE.1.P.B	E2F4		SNDGGCGGGAAAN	6.84e-44	1.57e-39	2.27e-36	22981	20727	20727	985986	1.39	771	3.72	21291	2.16	29.9467	36.9363	36.6597
208	meme-5.5.7/motif_databases_12.24/HOCOMOCO/H12CORE_meme_format.meme	TWST2.H12CORE.0.P.B	TWST2		CAGMTGGNNDCCAGMTGKB	5.13e-44	1.59e-39	2.29e-36	30992	20727	20727	985986	2.18	1007	4.86	29983	3.04	NA	NA	NA
209	meme-5.5.7/motif_databases_12.24/HOCOMOCO/H12CORE_meme_format.meme	ZIC1.H12CORE.1.M.B	ZIC1		NDCACAGCAGGGGGTV	2.46e-43	1.92e-39	2.77e-36	7811	20727	20727	985986	2.12	360	1.74	7439	0.75	11.5852	4.67319	3.37124
210	meme-5.5.7/motif_databases_12.24/HOCOMOCO/H12CORE_meme_format.meme	MYF5.H12CORE.0.P.B	MYF5		WGCAGCTGTYBY	3.88e-43	7.6e-39	1.1e-35	19562	20727	20727	985986	1.36	700	3.38	18857	1.91	NA	NA	NA
211	meme-5.5.7/motif_databases_12.24/HOCOMOCO/H12CORE_meme_format.meme	RARG.H12CORE.0.P.B	RARG		BCMAGGTCASVVTGMCCY	3.19e-43	1.24e-38	1.78e-35	38772	20727	20727	985986	1.84	1201	5.79	37544	3.81	1.20242	1.74889	3.60823
212	meme-5.5.7/motif_databases_12.24/HOCOMOCO/H12CORE_meme_format.meme	ZBTB6.H12CORE.0.P.B	ZBTB6		RGGHGMTGGAGCCRS	4.85e-43	2.17e-38	3.14e-35	44799	20727	20727	985986	1.74	1304	6.29	41589	4.22	63.8534	73.3474	86.7775
213	meme-5.5.7/motif_databases_12.24/HOCOMOCO/H12CORE_meme_format.meme	SRBP1.H12CORE.1.S.C	SRBP1		BRTCRCGTGABS	1.51e-42	3.56e-38	5.14e-35	23630	20727	20727	985986	1.27	806	3.89	22772	2.31	NA	NA	NA
214	meme-5.5.7/motif_databases_12.24/HOCOMOCO/H12CORE_meme_format.meme	COE2.H12CORE.0.P.B	COE2		WDKTCCCHRGRGRV	1.64e-42	4.34e-38	6.26e-35	26471	20727	20727	985986	1.46	869	4.19	25095	2.55	NA	NA	NA
215	meme-5.5.7/motif_databases_12.24/HOCOMOCO/H12CORE_meme_format.meme	ZN148.H12CORE.0.P.B	ZN148		GGGGGTGGGGGAGGGGMRG	6.73e-42	1.04e-37	1.5e-34	15450	20727	20727	985986	3.92	578	2.79	14745	1.5	NA	NA	NA
216	meme-5.5.7/motif_databases_12.24/HOCOMOCO/H12CORE_meme_format.meme	GMEB2.H12CORE.0.P.C	GMEB2		BKRCGTSMSYGCGY	1.9e-41	2.96e-37	4.27e-34	15576	20727	20727	985986	1.34	583	2.81	14976	1.52	33.6062	25.297	27.7949
217	meme-5.5.7/motif_databases_12.24/HOCOMOCO/H12CORE_meme_format.meme	ARNT2.H12CORE.1.P.B	ARNT2		NGBACGTGCYB	1.14e-40	2.66e-36	3.84e-33	23248	20727	20727	985986	1.88	616	2.97	16232	1.65	72.2766	30.8256	16.9108
218	meme-5.5.7/motif_databases_12.24/HOCOMOCO/H12CORE_meme_format.meme	ZN281.H12CORE.0.P.B	ZN281		GGGTGGGGGAGGGGMR	3.07e-40	3.71e-36	5.36e-33	12095	20727	20727	985986	2.58	480	2.32	11611	1.18	NA	NA	NA
219	meme-5.5.7/motif_databases_12.24/HOCOMOCO/H12CORE_meme_format.meme	KLF9.H12CORE.1.P.B	KLF9		GGRGGGGGCGGGGCSGGGGGGGG	1.41e-39	1.25e-35	1.8e-32	8867	20727	20727	985986	8.58	381	1.84	8440	0.86	35.4574	162.346	185.915
220	meme-5.5.7/motif_databases_12.24/HOCOMOCO/H12CORE_meme_format.meme	ZN322.H12CORE.0.P.C	ZN322		GWGCCTGSTACDSWGCCTGR	9.31e-40	1.38e-35	2e-32	14856	20727	20727	985986	3.36	556	2.68	14260	1.45	NA	NA	NA
221	meme-5.5.7/motif_databases_12.24/HOCOMOCO/H12CORE_meme_format.meme	HAND2.H12CORE.0.P.B	HAND2		SRSGYCTGGHYWNYVTCA	3.37e-40	2.33e-35	3.37e-32	69250	20727	20727	985986	1.88	1882	9.08	65516	6.64	NA	NA	NA
222	meme-5.5.7/motif_databases_12.24/HOCOMOCO/H12CORE_meme_format.meme	KLF6.H12CORE.1.SM.B	KLF6		KGKDWGGGCGTGGB	1.45e-39	2.85e-35	4.11e-32	19635	20727	20727	985986	1.41	687	3.31	18918	1.92	38.5742	25.1738	24.2384
223	meme-5.5.7/motif_databases_12.24/HOCOMOCO/H12CORE_meme_format.meme	ZN444.H12CORE.0.S.C	ZN444		YCRTCCCCCTCCCCCYYN	4.12e-39	6.92e-35	9.99e-32	16819	20727	20727	985986	3	606	2.92	16095	1.63	NA	NA	NA
224	meme-5.5.7/motif_databases_12.24/HOCOMOCO/H12CORE_meme_format.meme	ZN441.H12CORE.0.P.C	ZN441		GGGCGGAGYY	4.7e-39	1.22e-34	1.76e-31	25910	20727	20727	985986	1.2	849	4.1	24948	2.53	NA	NA	NA
225	meme-5.5.7/motif_databases_12.24/HOCOMOCO/H12CORE_meme_format.meme	E2F7.H12CORE.1.P.B	E2F7		NTGGCGGGAAAV	3.36e-39	1.72e-34	2.47e-31	51099	20727	20727	985986	1.37	1482	7.15	49541	5.02	7.91487	1.90638	1.30441
226	meme-5.5.7/motif_databases_12.24/HOCOMOCO/H12CORE_meme_format.meme	ZN891.H12CORE.0.P.C	ZN891		VGGGCTRGAAGCCTG	1.42e-38	2.45e-34	3.54e-31	17320	20727	20727	985986	2.13	596	2.88	15817	1.6	NA	NA	NA
227	meme-5.5.7/motif_databases_12.24/HOCOMOCO/H12CORE_meme_format.meme	KLF14.H12CORE.0.PSM.A	KLF14		DDRGKGGGCGTGKB	2.09e-38	2.74e-34	3.95e-31	13064	20727	20727	985986	1.44	495	2.39	12335	1.25	NA	NA	NA
228	meme-5.5.7/motif_databases_12.24/HOCOMOCO/H12CORE_meme_format.meme	RXRG.H12CORE.0.P.B	RXRG		RAGGTCARGG	3.45e-39	3.18e-34	4.58e-31	92184	20727	20727	985986	1.26	2420	11.68	88222	8.95	15.5859	5.62665	5.85395
229	meme-5.5.7/motif_databases_12.24/HOCOMOCO/H12CORE_meme_format.meme	ZN662.H12CORE.0.P.C	ZN662		HGATCTAGCCCCTKCCTACCYY	1.59e-38	5.24e-34	7.55e-31	32848	20727	20727	985986	4.93	1014	4.89	31296	3.17	NA	NA	NA
230	meme-5.5.7/motif_databases_12.24/HOCOMOCO/H12CORE_meme_format.meme	MAFB.H12CORE.1.P.B	MAFB		WNTGCTGAST	7.88e-39	7.11e-34	1.03e-30	90232	20727	20727	985986	1.21	2407	11.61	87794	8.9	4.22315	4.68395	8.04097
231	meme-5.5.7/motif_databases_12.24/HOCOMOCO/H12CORE_meme_format.meme	ZBT14.H12CORE.0.P.C	ZBT14		GCGSGTGCGCGCG	3.05e-37	1.71e-33	2.47e-30	5618	20727	20727	985986	2.09	214	1.03	3629	0.37	NA	NA	NA
232	meme-5.5.7/motif_databases_12.24/HOCOMOCO/H12CORE_meme_format.meme	MAFK.H12CORE.2.S.B	MAFK		DWDTGCTGACTN	4.31e-38	2.05e-33	2.95e-30	47458	20727	20727	985986	1.28	1378	6.65	45655	4.63	2.98505	2.2358	3.43397
233	meme-5.5.7/motif_databases_12.24/HOCOMOCO/H12CORE_meme_format.meme	SRBP1.H12CORE.0.P.B	SRBP1		RTCASGTGAYYY	7e-38	2.52e-33	3.63e-30	35935	20727	20727	985986	1.36	1096	5.29	34594	3.51	NA	NA	NA
234	meme-5.5.7/motif_databases_12.24/HOCOMOCO/H12CORE_meme_format.meme	ZEB1.H12CORE.0.P.B	ZEB1		SSVCAGGTGAG	1.79e-37	7.37e-33	1.06e-29	41171	20727	20727	985986	1.49	1168	5.64	37492	3.8	63.7511	45.3831	65.6069
235	meme-5.5.7/motif_databases_12.24/HOCOMOCO/H12CORE_meme_format.meme	COT2.H12CORE.0.P.B	COT2		RRGGBCARAGGTCA	1.49e-37	1.07e-32	1.54e-29	71964	20727	20727	985986	1.52	1955	9.43	69304	7.03	NA	NA	NA
236	meme-5.5.7/motif_databases_12.24/HOCOMOCO/H12CORE_meme_format.meme	KLF17.H12CORE.0.M.C	KLF17		DKWAGGGCGTGKCN	6.17e-37	1.18e-32	1.71e-29	19205	20727	20727	985986	1.55	659	3.18	18309	1.86	0.044884	NA	0.0501651
237	meme-5.5.7/motif_databases_12.24/HOCOMOCO/H12CORE_meme_format.meme	NR2C1.H12CORE.0.S.C	NR2C1		NRAGGTCAHRGB	4.3e-37	1.25e-32	1.8e-29	29030	20727	20727	985986	1.32	918	4.43	27910	2.83	18.5251	28.994	26.4143
238	meme-5.5.7/motif_databases_12.24/HOCOMOCO/H12CORE_meme_format.meme	COE1.H12CORE.0.P.B	COE1		DKTCCCCWGGGASY	7.58e-37	1.46e-32	2.11e-29	19266	20727	20727	985986	1.79	634	3.06	17421	1.77	NA	NA	NA
239	meme-5.5.7/motif_databases_12.24/HOCOMOCO/H12CORE_meme_format.meme	VDR.H12CORE.0.PS.A	VDR		RRGGTCABHGRGKTCA	5.54e-37	2.27e-32	3.28e-29	41064	20727	20727	985986	1.73	1221	5.89	39688	4.03	0.0789447	0.281802	1.21712
240	meme-5.5.7/motif_databases_12.24/HOCOMOCO/H12CORE_meme_format.meme	SP3.H12CORE.0.P.B	SP3		SSSGSRGGGGGCGGGGCCT	4.03e-36	2.47e-32	3.57e-29	6126	20727	20727	985986	3.78	263	1.27	5105	0.52	165.23	113.227	102.775
241	meme-5.5.7/motif_databases_12.24/HOCOMOCO/H12CORE_meme_format.meme	MYC.H12CORE.0.P.B	MYC		VVCACGTGGY	9.11e-37	4.39e-32	6.34e-29	48219	20727	20727	985986	1.16	1396	6.74	46704	4.74	1.56775	1.15809	0.612976
242	meme-5.5.7/motif_databases_12.24/HOCOMOCO/H12CORE_meme_format.meme	ZN611.H12CORE.0.P.C	ZN611		GBGGAGMGCCYVTRMMCGSMYGS	1.72e-35	7.06e-32	1.02e-28	4104	20727	20727	985986	4.37	219	1.06	3881	0.39	NA	NA	NA
243	meme-5.5.7/motif_databases_12.24/HOCOMOCO/H12CORE_meme_format.meme	HIF3A.H12CORE.1.P.C	HIF3A		GKACGTGC	7.05e-36	2.77e-31	3.99e-28	39244	20727	20727	985986	1.36	1027	4.95	32342	3.28	9.38225	3.70338	12.3661
244	meme-5.5.7/motif_databases_12.24/HOCOMOCO/H12CORE_meme_format.meme	RXRB.H12CORE.0.P.C	RXRB		RGGNCAAAGGTCAS	1.49e-35	1.99e-30	2.87e-27	133907	20727	20727	985986	1.48	3315	15.99	127955	12.98	32.7001	32.1492	29.3461
245	meme-5.5.7/motif_databases_12.24/HOCOMOCO/H12CORE_meme_format.meme	ZN534.H12CORE.0.P.C	ZN534		GGGGTTCTYKCCCCCCMS	5.41e-34	9.46e-30	1.36e-26	17474	20727	20727	985986	2.76	606	2.92	16847	1.71	NA	NA	NA
246	meme-5.5.7/motif_databases_12.24/HOCOMOCO/H12CORE_meme_format.meme	GMEB1.H12CORE.1.P.C	GMEB1		BKRCGTSMSYGCGY	6.18e-34	1.32e-29	1.91e-26	21396	20727	20727	985986	1.34	704	3.4	20446	2.07	41.9817	28.7755	30.1701
247	meme-5.5.7/motif_databases_12.24/HOCOMOCO/H12CORE_meme_format.meme	THB.H12CORE.0.P.B	THB		RRGGTCANYYGAGGWCA	4.37e-34	1.63e-29	2.36e-26	37411	20727	20727	985986	2.23	1072	5.17	34488	3.5	NA	NA	NA
248	meme-5.5.7/motif_databases_12.24/HOCOMOCO/H12CORE_meme_format.meme	ESR1.H12CORE.1.P.B	ESR1		NVTGACCTD	1.77e-34	2.41e-29	3.48e-26	136136	20727	20727	985986	2.26	2144	10.34	78181	7.93	0.0869615	1.37831	1.67333
249	meme-5.5.7/motif_databases_12.24/HOCOMOCO/H12CORE_meme_format.meme	COT1.H12CORE.0.PSM.A	COT1		NRRGGTCANN	3.12e-34	2.51e-29	3.62e-26	80628	20727	20727	985986	1.17	2115	10.2	77044	7.81	NA	NA	NA
250	meme-5.5.7/motif_databases_12.24/HOCOMOCO/H12CORE_meme_format.meme	OSR2.H12CORE.0.PSM.A	OSR2		NHGCTACYGY	3.93e-34	3.01e-29	4.35e-26	76616	20727	20727	985986	1.16	2046	9.87	74181	7.52	NA	NA	NA
251	meme-5.5.7/motif_databases_12.24/HOCOMOCO/H12CORE_meme_format.meme	HIF3A.H12CORE.0.P.C	HIF3A		KACGTGCSBGNBNGCASG	1.01e-32	2.52e-28	3.64e-25	24986	20727	20727	985986	1.63	788	3.8	23813	2.42	9.38225	3.70338	12.3661
252	meme-5.5.7/motif_databases_12.24/HOCOMOCO/H12CORE_meme_format.meme	NR1D2.H12CORE.0.P.B	NR1D2		GGDMASTRGGTCAGDGKR	4.66e-33	2.87e-28	4.15e-25	61676	20727	20727	985986	1.82	1688	8.14	59621	6.05	133.704	196.209	264.22
253	meme-5.5.7/motif_databases_12.24/HOCOMOCO/H12CORE_meme_format.meme	ZIC1.H12CORE.2.S.B	ZIC1		DCRCAGCGGGGGGTMN	7.95e-32	4.7e-28	6.78e-25	5911	20727	20727	985986	2.11	267	1.29	5580	0.57	11.5852	4.67319	3.37124
254	meme-5.5.7/motif_databases_12.24/HOCOMOCO/H12CORE_meme_format.meme	ZN770.H12CORE.1.P.B	ZN770		GGAGGCYGRGGBRGGAGGAKSR	3.09e-32	7.4e-28	1.07e-24	23970	20727	20727	985986	5.2	764	3.69	22997	2.33	NA	NA	NA
255	meme-5.5.7/motif_databases_12.24/HOCOMOCO/H12CORE_meme_format.meme	RARA.H12CORE.0.PSM.A	RARA		NRAGGTCAHGN	8.08e-32	2.27e-27	3.28e-24	28103	20727	20727	985986	1.66	824	3.98	25359	2.57	16.9355	16.7399	25.0903
256	meme-5.5.7/motif_databases_12.24/HOCOMOCO/H12CORE_meme_format.meme	NPAS3.H12CORE.0.P.C	NPAS3		GKACGTGMYBK	8.34e-32	5.99e-27	8.65e-24	71821	20727	20727	985986	1.29	1792	8.65	64324	6.52	6.99873	3.92239	3.202
257	meme-5.5.7/motif_databases_12.24/HOCOMOCO/H12CORE_meme_format.meme	ZNF8.H12CORE.0.P.C	ZNF8		SVMYVTGGTACGYCHWBGHNN	6.23e-31	6.84e-27	9.88e-24	10992	20727	20727	985986	2.35	400	1.93	10014	1.02	NA	NA	NA
258	meme-5.5.7/motif_databases_12.24/HOCOMOCO/H12CORE_meme_format.meme	GSC.H12CORE.0.SM.B	GSC		NGGATTARSN	4.11e-31	3.29e-26	4.75e-23	80111	20727	20727	985986	23.3	304	1.47	6811	0.69	0.0783734	NA	NA
259	meme-5.5.7/motif_databases_12.24/HOCOMOCO/H12CORE_meme_format.meme	GRHL2.H12CORE.0.P.B	GRHL2		CCKGTTTKDCMRG	7.67e-31	3.57e-26	5.15e-23	46540	20727	20727	985986	1.43	1282	6.19	43655	4.43	0.808887	0.80038	0.772732
260	meme-5.5.7/motif_databases_12.24/HOCOMOCO/H12CORE_meme_format.meme	RHXF1.H12CORE.0.SM.B	RHXF1		NVNGGATYADCBN	4.54e-31	3.9e-26	5.63e-23	85832	20727	20727	985986	1.29	2179	10.51	80851	8.2	NA	NA	NA
261	meme-5.5.7/motif_databases_12.24/HOCOMOCO/H12CORE_meme_format.meme	AHR.H12CORE.0.P.B	AHR		SHKTGCGTGC	4.76e-30	1.29e-25	1.86e-22	27025	20727	20727	985986	1.18	836	4.03	26182	2.66	7.0435	45.7234	59.8252
262	meme-5.5.7/motif_databases_12.24/HOCOMOCO/H12CORE_meme_format.meme	HES7.H12CORE.0.S.B	HES7		NGGCACGTGB	6.36e-30	1.32e-25	1.9e-22	20716	20727	20727	985986	1.24	653	3.15	19252	1.95	0.35561	0.449171	0.492722
263	meme-5.5.7/motif_databases_12.24/HOCOMOCO/H12CORE_meme_format.meme	TBX1.H12CORE.0.S.B	TBX1		NDRGGTGTGAARDDD	3.03e-30	1.44e-25	2.08e-22	47511	20727	20727	985986	1.61	1336	6.45	46008	4.67	0.0967213	0.258698	0.479216
264	meme-5.5.7/motif_databases_12.24/HOCOMOCO/H12CORE_meme_format.meme	ZN296.H12CORE.0.S.C	ZN296		VVTGTCCACYN	6.55e-30	2.29e-25	3.3e-22	34922	20727	20727	985986	1.56	931	4.49	29905	3.03	NA	NA	NA
265	meme-5.5.7/motif_databases_12.24/HOCOMOCO/H12CORE_meme_format.meme	ZN141.H12CORE.0.P.C	ZN141		KGGGGGACGCYCCCMCC	5.78e-29	2.68e-25	3.87e-22	4643	20727	20727	985986	2.58	221	1.07	4421	0.45	NA	NA	NA
266	meme-5.5.7/motif_databases_12.24/HOCOMOCO/H12CORE_meme_format.meme	PBX3.H12CORE.1.P.B	PBX3		TGABTGRCRG	3.53e-30	2.92e-25	4.22e-22	82922	20727	20727	985986	1.3	2086	10.06	77230	7.83	35.199	46.0629	58.4511
267	meme-5.5.7/motif_databases_12.24/HOCOMOCO/H12CORE_meme_format.meme	ZN467.H12CORE.0.P.C	ZN467		GRGGRGGRRRRGGAGGGGGAGGR	6.71e-30	3.46e-25	4.99e-22	51548	20727	20727	985986	6.63	1434	6.92	50109	5.08	NA	NA	NA
268	meme-5.5.7/motif_databases_12.24/HOCOMOCO/H12CORE_meme_format.meme	ZN180.H12CORE.0.P.C	ZN180		AGGGAGKGGTGGGGACTGBGGCRRR	2.59e-29	3.47e-25	5.01e-22	13402	20727	20727	985986	12	473	2.28	12777	1.3	NA	NA	NA
269	meme-5.5.7/motif_databases_12.24/HOCOMOCO/H12CORE_meme_format.meme	RORA.H12CORE.0.P.C	RORA		AWBTRGGTCARDG	3.71e-30	4.06e-25	5.86e-22	109328	20727	20727	985986	1.34	2731	13.18	104868	10.64	124.643	249.226	331.198
270	meme-5.5.7/motif_databases_12.24/HOCOMOCO/H12CORE_meme_format.meme	ARNT.H12CORE.0.P.B	ARNT		SKACGTGMC	1.88e-29	4.89e-25	7.06e-22	26079	20727	20727	985986	1.49	682	3.29	20425	2.07	59.0665	67.5661	94.3783
271	meme-5.5.7/motif_databases_12.24/HOCOMOCO/H12CORE_meme_format.meme	NKX21.H12CORE.0.P.B	NKX21		BTKGAGWGBYY	2.37e-30	5.06e-25	7.3e-22	213512	20727	20727	985986	1.2	4954	23.9	203157	20.6	NA	NA	NA
272	meme-5.5.7/motif_databases_12.24/HOCOMOCO/H12CORE_meme_format.meme	KMT2A.H12CORE.0.P.B	KMT2A		CSCCGCCSCCGCCGCCGCCGCCS	1.61e-28	7.37e-25	1.06e-21	4571	20727	20727	985986	8.39	215	1.04	4277	0.43	139.211	165.494	528.823
273	meme-5.5.7/motif_databases_12.24/HOCOMOCO/H12CORE_meme_format.meme	HEN2.H12CORE.0.SM.B	HEN2		NGGGRCGCAGCTGCGN	2.31e-28	8.21e-25	1.18e-21	3553	20727	20727	985986	2.29	183	0.88	3351	0.34	NA	NA	NA
274	meme-5.5.7/motif_databases_12.24/HOCOMOCO/H12CORE_meme_format.meme	ZN554.H12CORE.0.P.C	ZN554		DGCWGAGYCABSTRGKKKRCT	2.5e-29	8.41e-25	1.21e-21	33639	20727	20727	985986	2.72	989	4.77	32320	3.28	NA	NA	NA
275	meme-5.5.7/motif_databases_12.24/HOCOMOCO/H12CORE_meme_format.meme	ZN749.H12CORE.0.P.C	ZN749		YVYCHCYRMCCCCARCMTTCCYYCY	1.03e-28	1.76e-24	2.54e-21	17131	20727	20727	985986	7.49	555	2.68	15833	1.61	NA	NA	NA
276	meme-5.5.7/motif_databases_12.24/HOCOMOCO/H12CORE_meme_format.meme	ZN714.H12CORE.0.P.C	ZN714		SCYKGCVKTGCTGCTSCY	3.06e-28	8.05e-24	1.16e-20	26310	20727	20727	985986	2.5	736	3.55	22710	2.3	NA	NA	NA
277	meme-5.5.7/motif_databases_12.24/HOCOMOCO/H12CORE_meme_format.meme	SRBP2.H12CORE.0.S.B	SRBP2		KRTSGCGTGATN	5.62e-28	1.03e-23	1.49e-20	18324	20727	20727	985986	1.33	600	2.89	17622	1.79	NA	NA	NA
278	meme-5.5.7/motif_databases_12.24/HOCOMOCO/H12CORE_meme_format.meme	RARA.H12CORE.1.P.B	RARA		ARRGGTCANNNDRAGGKCA	2.41e-28	1.24e-23	1.79e-20	51620	20727	20727	985986	2.46	1282	6.19	44344	4.5	16.9355	16.7399	25.0903
279	meme-5.5.7/motif_databases_12.24/HOCOMOCO/H12CORE_meme_format.meme	ZN329.H12CORE.1.P.C	ZN329		CCTGGATCMAGC	7.74e-28	1.58e-23	2.28e-20	20370	20727	20727	985986	1.6	654	3.16	19672	2	NA	NA	NA
280	meme-5.5.7/motif_databases_12.24/HOCOMOCO/H12CORE_meme_format.meme	P73.H12CORE.1.P.B	P73		YYRGRCATGYY	2.66e-28	2.91e-23	4.2e-20	109510	20727	20727	985986	1.39	2564	12.37	98422	9.98	NA	NA	NA
281	meme-5.5.7/motif_databases_12.24/HOCOMOCO/H12CORE_meme_format.meme	ZBED5.H12CORE.0.P.C	ZBED5		YYTSRGAACCVCKG	5.08e-28	3.47e-23	5.01e-20	68259	20727	20727	985986	1.33	1812	8.74	66426	6.74	13.2154	5.30473	2.97769
282	meme-5.5.7/motif_databases_12.24/HOCOMOCO/H12CORE_meme_format.meme	EPAS1.H12CORE.0.P.B	EPAS1		KGGKACGTGMC	1e-27	4.56e-23	6.58e-20	45494	20727	20727	985986	1.22	1246	6.01	43053	4.37	52.6803	40.3768	182.285
283	meme-5.5.7/motif_databases_12.24/HOCOMOCO/H12CORE_meme_format.meme	OTX2.H12CORE.0.PSM.A	OTX2		RRGGATTARV	6.25e-28	5.04e-23	7.27e-20	80574	20727	20727	985986	10.9	615	2.97	18190	1.84	925.48	379.224	180.546
284	meme-5.5.7/motif_databases_12.24/HOCOMOCO/H12CORE_meme_format.meme	TBX3.H12CORE.0.PSM.A	TBX3		DDAGGTGTGARG	1.6e-27	5.81e-23	8.38e-20	36350	20727	20727	985986	1.34	1046	5.05	35031	3.55	50.2076	7.28752	9.18927
285	meme-5.5.7/motif_databases_12.24/HOCOMOCO/H12CORE_meme_format.meme	SOLH2.H12CORE.0.S.C	SOLH2		NCACGTGCDHN	7.95e-27	9.58e-23	1.38e-19	12039	20727	20727	985986	1.18	430	2.07	11609	1.18	NA	NA	NA
286	meme-5.5.7/motif_databases_12.24/HOCOMOCO/H12CORE_meme_format.meme	ZN454.H12CORE.1.SM.B	ZN454		RGCGCCGGCGCCAN	5.91e-26	1.36e-22	1.96e-19	2291	20727	20727	985986	1.6	131	0.63	2073	0.21	NA	NA	NA
287	meme-5.5.7/motif_databases_12.24/HOCOMOCO/H12CORE_meme_format.meme	PKNX1.H12CORE.1.P.B	PKNX1		TGABTGRCAGS	3.47e-27	2.05e-22	2.95e-19	59062	20727	20727	985986	1.35	1562	7.54	56239	5.7	NA	NA	NA
288	meme-5.5.7/motif_databases_12.24/HOCOMOCO/H12CORE_meme_format.meme	PTF1A.H12CORE.0.P.B	PTF1A		VCAGCTGYBBHHWTTCCCA	1.09e-26	6.32e-22	9.12e-19	58178	20727	20727	985986	2.07	1566	7.56	56569	5.74	1.43223	NA	NA
289	meme-5.5.7/motif_databases_12.24/HOCOMOCO/H12CORE_meme_format.meme	RFX6.H12CORE.0.P.C	RFX6		BKGTTGCYAGG	1.1e-26	6.55e-22	9.45e-19	59346	20727	20727	985986	1.34	1550	7.48	55904	5.67	0.077996	0.0276921	NA
290	meme-5.5.7/motif_databases_12.24/HOCOMOCO/H12CORE_meme_format.meme	NR2C2.H12CORE.0.SM.B	NR2C2		NDRAGGTCAHRR	2.15e-26	1.08e-21	1.55e-18	50047	20727	20727	985986	1.94	1199	5.78	41517	4.21	166.801	136.987	138.39
291	meme-5.5.7/motif_databases_12.24/HOCOMOCO/H12CORE_meme_format.meme	NR1H4.H12CORE.0.P.B	NR1H4		RGGTCAVTGACCBYSVGGBC	7.68e-26	1.18e-21	1.7e-18	15311	20727	20727	985986	3.65	430	2.07	11754	1.19	0.077969	3.07936	2.52658
292	meme-5.5.7/motif_databases_12.24/HOCOMOCO/H12CORE_meme_format.meme	STF1.H12CORE.0.PSM.A	STF1		DGBYCAAGGYCA	3.58e-26	1.63e-21	2.35e-18	45588	20727	20727	985986	1.41	1251	6.04	43705	4.43	NA	NA	NA
293	meme-5.5.7/motif_databases_12.24/HOCOMOCO/H12CORE_meme_format.meme	NR1I3.H12CORE.0.P.B	NR1I3		CHRRGGYCANCAGAGKTCA	3.84e-26	2.37e-21	3.42e-18	61721	20727	20727	985986	2.25	1625	7.84	59221	6.01	0.741993	1.20972	0.86252
294	meme-5.5.7/motif_databases_12.24/HOCOMOCO/H12CORE_meme_format.meme	ZKSC5.H12CORE.0.P.C	ZKSC5		YYCTCACCTCCYC	1.07e-25	5.02e-21	7.25e-18	46902	20727	20727	985986	1.7	1254	6.05	43969	4.46	NA	NA	NA
295	meme-5.5.7/motif_databases_12.24/HOCOMOCO/H12CORE_meme_format.meme	HINFP.H12CORE.0.P.B	HINFP		SCGGACCBRRGWGRRRACWG	6.39e-25	5.34e-21	7.7e-18	8355	20727	20727	985986	3.29	320	1.54	8028	0.81	39.0316	44.8248	47.3724
296	meme-5.5.7/motif_databases_12.24/HOCOMOCO/H12CORE_meme_format.meme	ZNF18.H12CORE.0.P.B	ZNF18		RGTGTGAAC	1.14e-25	5.88e-21	8.49e-18	51668	20727	20727	985986	1.4	1332	6.43	47186	4.79	NA	NA	NA
297	meme-5.5.7/motif_databases_12.24/HOCOMOCO/H12CORE_meme_format.meme	RFX3.H12CORE.2.S.B	RFX3		KDGTKGTAGGKTRGGGRGGK	2.28e-25	6.53e-21	9.42e-18	28600	20727	20727	985986	4.27	811	3.91	26237	2.66	91.9402	84.0427	62.0738
298	meme-5.5.7/motif_databases_12.24/HOCOMOCO/H12CORE_meme_format.meme	SRBP2.H12CORE.2.M.C	SRBP2		DRTSRGGTGATN	1.54e-25	8.67e-21	1.25e-17	56303	20727	20727	985986	1.32	1496	7.22	54031	5.48	NA	NA	NA
299	meme-5.5.7/motif_databases_12.24/HOCOMOCO/H12CORE_meme_format.meme	RHXF2.H12CORE.0.SM.B	RHXF2		NDGGATTARBN	3.81e-25	1.15e-20	1.66e-17	30271	20727	20727	985986	12.7	392	1.89	10503	1.07	NA	NA	NA
300	meme-5.5.7/motif_databases_12.24/HOCOMOCO/H12CORE_meme_format.meme	HIF1A.H12CORE.1.P.B	HIF1A		STACGTGCBBDNNNBCABR	4.63e-25	1.27e-20	1.83e-17	27351	20727	20727	985986	1.75	774	3.73	24858	2.52	616.365	935.749	892.709
301	meme-5.5.7/motif_databases_12.24/HOCOMOCO/H12CORE_meme_format.meme	PITX1.H12CORE.0.PSM.A	PITX1		NGGATTARBN	2.55e-25	1.27e-20	1.84e-17	49878	20727	20727	985986	5.83	713	3.44	22430	2.27	0.0595046	NA	NA
302	meme-5.5.7/motif_databases_12.24/HOCOMOCO/H12CORE_meme_format.meme	PPARG.H12CORE.1.P.B	PPARG		GGCARAGGKCA	8.28e-26	1.57e-20	2.26e-17	189038	20727	20727	985986	1.92	3353	16.18	134086	13.6	0.0577921	0.137643	0.023861
303	meme-5.5.7/motif_databases_12.24/HOCOMOCO/H12CORE_meme_format.meme	PITX3.H12CORE.0.SM.B	PITX3		NGGATTAAB	3.44e-25	2.01e-20	2.9e-17	58400	20727	20727	985986	7.06	690	3.33	21570	2.19	NA	NA	NA
304	meme-5.5.7/motif_databases_12.24/HOCOMOCO/H12CORE_meme_format.meme	TBX20.H12CORE.1.M.C	TBX20		DAGGTGTGAAN	3.13e-25	3e-20	4.33e-17	95797	20727	20727	985986	1.22	2417	11.66	93373	9.47	5.69272	3.06924	5.8115
305	meme-5.5.7/motif_databases_12.24/HOCOMOCO/H12CORE_meme_format.meme	PRGR.H12CORE.1.P.B	PRGR		RGAACAK	1.81e-25	3.53e-20	5.09e-17	195392	20727	20727	985986	2.21	3639	17.56	146942	14.9	NA	NA	NA
306	meme-5.5.7/motif_databases_12.24/HOCOMOCO/H12CORE_meme_format.meme	ZN577.H12CORE.0.P.B	ZN577		GCMRVRCCYCTTGAGSMCY	5.39e-24	4.89e-20	7.06e-17	9088	20727	20727	985986	4.01	283	1.37	6887	0.7	NA	NA	NA
307	meme-5.5.7/motif_databases_12.24/HOCOMOCO/H12CORE_meme_format.meme	MXI1.H12CORE.0.P.B	MXI1		HSCACGTGGSY	1.25e-24	6.77e-20	9.77e-17	53992	20727	20727	985986	1.23	1452	7.01	52499	5.32	129.35	92.6542	81.8064
308	meme-5.5.7/motif_databases_12.24/HOCOMOCO/H12CORE_meme_format.meme	NR2F6.H12CORE.0.P.C	NR2F6		RRGGYCARAGGTCA	1.61e-24	9.1e-20	1.31e-16	56423	20727	20727	985986	1.53	1506	7.27	54792	5.56	11.6404	10.5298	9.35197
309	meme-5.5.7/motif_databases_12.24/HOCOMOCO/H12CORE_meme_format.meme	HIF1A.H12CORE.0.P.B	HIF1A		KSVTACGTGMC	3.76e-24	9.25e-20	1.33e-16	24606	20727	20727	985986	1.29	711	3.43	22605	2.29	616.365	935.749	892.709
310	meme-5.5.7/motif_databases_12.24/HOCOMOCO/H12CORE_meme_format.meme	DPRX.H12CORE.0.SM.B	DPRX		NSGGATTADCNN	9.26e-24	9.58e-20	1.38e-16	10346	20727	20727	985986	25.7	261	1.26	6181	0.63	NA	NA	NA
311	meme-5.5.7/motif_databases_12.24/HOCOMOCO/H12CORE_meme_format.meme	ZN740.H12CORE.1.S.C	ZN740		GGGKKGGGGGGGGGTGCGKK	2.5e-23	4.63e-19	6.69e-16	18512	20727	20727	985986	3.97	570	2.75	17357	1.76	NA	NA	NA
312	meme-5.5.7/motif_databases_12.24/HOCOMOCO/H12CORE_meme_format.meme	ZN684.H12CORE.0.P.C	ZN684		BACAGTCCACCCCTTK	5.82e-23	5.79e-19	8.35e-16	9932	20727	20727	985986	3.82	320	1.54	8279	0.84	NA	NA	NA
313	meme-5.5.7/motif_databases_12.24/HOCOMOCO/H12CORE_meme_format.meme	ZN787.H12CORE.1.S.C	ZN787		NTGCCTCGATKN	1.91e-23	7.05e-19	1.02e-15	36866	20727	20727	985986	1.33	1034	4.99	35642	3.61	NA	NA	NA
314	meme-5.5.7/motif_databases_12.24/HOCOMOCO/H12CORE_meme_format.meme	TBX15.H12CORE.0.SM.B	TBX15		NDAGGTGTKAWVD	1.87e-23	8.98e-19	1.3e-15	48089	20727	20727	985986	1.6	1205	5.81	42635	4.32	0.436261	0.527446	0.285449
315	meme-5.5.7/motif_databases_12.24/HOCOMOCO/H12CORE_meme_format.meme	MITF.H12CORE.0.P.B	MITF		VBCACGTGACY	1.89e-23	9.23e-19	1.33e-15	48909	20727	20727	985986	1.24	1323	6.38	47518	4.82	5.26408	4.37519	7.90991
316	meme-5.5.7/motif_databases_12.24/HOCOMOCO/H12CORE_meme_format.meme	NFIX.H12CORE.1.S.B	NFIX		GTGCCAAV	1.83e-23	1.02e-18	1.47e-15	55728	20727	20727	985986	1.12	1484	7.16	54234	5.5	26.7182	23.8311	37.2338
317	meme-5.5.7/motif_databases_12.24/HOCOMOCO/H12CORE_meme_format.meme	TFEB.H12CORE.1.P.C	TFEB		RRTCACATGAY	1.63e-23	1.59e-18	2.3e-15	97447	20727	20727	985986	1.32	2398	11.57	93310	9.46	0.713689	1.99156	3.91505
318	meme-5.5.7/motif_databases_12.24/HOCOMOCO/H12CORE_meme_format.meme	PITX2.H12CORE.0.SM.B	PITX2		NGGATTARBN	2.31e-23	1.62e-18	2.34e-15	70205	20727	20727	985986	12.7	485	2.34	14160	1.44	NA	0.0409867	0.0516263
319	meme-5.5.7/motif_databases_12.24/HOCOMOCO/H12CORE_meme_format.meme	CRX.H12CORE.0.PSM.A	CRX		RRGGATTARNNN	3.81e-23	2.3e-18	3.32e-15	60505	20727	20727	985986	10.2	675	3.26	21427	2.17	806.276	1271.51	912.998
320	meme-5.5.7/motif_databases_12.24/HOCOMOCO/H12CORE_meme_format.meme	ZN429.H12CORE.0.P.C	ZN429		MARCCCATTKBRNCCTMTGCCTV	5.04e-22	5.89e-18	8.5e-15	11684	20727	20727	985986	5.94	369	1.78	10142	1.03	NA	NA	NA
321	meme-5.5.7/motif_databases_12.24/HOCOMOCO/H12CORE_meme_format.meme	PBX1.H12CORE.2.P.B	PBX1		ANTGACAGVH	4.15e-23	6.44e-18	9.29e-15	154986	20727	20727	985986	1.16	3703	17.87	151089	15.32	228.815	178.499	202.416
322	meme-5.5.7/motif_databases_12.24/HOCOMOCO/H12CORE_meme_format.meme	PKNX1.H12CORE.2.SM.B	PKNX1		NTGACAGV	1.96e-22	3.02e-17	4.36e-14	154276	20727	20727	985986	1.74	2973	14.34	119027	12.07	NA	NA	NA
323	meme-5.5.7/motif_databases_12.24/HOCOMOCO/H12CORE_meme_format.meme	SNAI3.H12CORE.0.S.C	SNAI3		NRRCAGGTGBR	1.41e-21	3.12e-17	4.5e-14	22104	20727	20727	985986	1.27	660	3.18	21192	2.15	NA	0.0822762	0.0775436
324	meme-5.5.7/motif_databases_12.24/HOCOMOCO/H12CORE_meme_format.meme	NKX25.H12CORE.1.P.B	NKX25		RRGTGHTGACAGS	3.57e-22	4.23e-17	6.1e-14	118431	20727	20727	985986	1.51	2705	13.05	107358	10.89	NA	NA	NA
325	meme-5.5.7/motif_databases_12.24/HOCOMOCO/H12CORE_meme_format.meme	NFIX.H12CORE.0.SM.B	NFIX		BTTGGCANYGTGCCAAN	5.95e-21	5.05e-17	7.29e-14	8489	20727	20727	985986	2.26	309	1.49	8167	0.83	26.7182	23.8311	37.2338
326	meme-5.5.7/motif_databases_12.24/HOCOMOCO/H12CORE_meme_format.meme	EGR2.H12CORE.0.PSM.A	EGR2		DTGCGTGGGCGKDN	3.86e-21	7.66e-17	1.11e-13	19846	20727	20727	985986	1.59	603	2.91	19072	1.93	0.14429	0.066547	0.00472209
327	meme-5.5.7/motif_databases_12.24/HOCOMOCO/H12CORE_meme_format.meme	ZN273.H12CORE.0.P.C	ZN273		GAGCTACCCMCTCCRGGKCYYCY	1.37e-20	8.09e-17	1.17e-13	5917	20727	20727	985986	7.92	228	1.1	5441	0.55	NA	NA	NA
328	meme-5.5.7/motif_databases_12.24/HOCOMOCO/H12CORE_meme_format.meme	KLF13.H12CORE.0.PSM.A	KLF13		NRRGKGGGCGTGGYN	1.53e-20	8.73e-17	1.26e-13	5707	20727	20727	985986	1.81	219	1.06	5149	0.52	53.4278	15.378	27.9393
329	meme-5.5.7/motif_databases_12.24/HOCOMOCO/H12CORE_meme_format.meme	ZN561.H12CORE.0.P.C	ZN561		ASYTKCTGCAGAAAGGGBSCHCYCC	1.59e-20	9.59e-17	1.38e-13	6029	20727	20727	985986	8.23	238	1.15	5782	0.59	NA	NA	NA
330	meme-5.5.7/motif_databases_12.24/HOCOMOCO/H12CORE_meme_format.meme	RUNX3.H12CORE.0.P.B	RUNX3		BBYTGTGGTTD	1.32e-21	9.8e-17	1.41e-13	74344	20727	20727	985986	1.23	1895	9.14	72405	7.34	0.0617305	0.128997	0.252215
331	meme-5.5.7/motif_databases_12.24/HOCOMOCO/H12CORE_meme_format.meme	ZN483.H12CORE.0.P.C	ZN483		DSAGRGAGCTGCAGBNNC	2.23e-20	1.4e-16	2.03e-13	6308	20727	20727	985986	2.84	238	1.15	5799	0.59	NA	NA	NA
332	meme-5.5.7/motif_databases_12.24/HOCOMOCO/H12CORE_meme_format.meme	NR5A2.H12CORE.0.PSM.A	NR5A2		GBYCAAGGYCA	3.57e-21	1.57e-16	2.27e-13	44030	20727	20727	985986	1.28	1192	5.75	42823	4.34	0.137453	0.0207214	0.0853733
333	meme-5.5.7/motif_databases_12.24/HOCOMOCO/H12CORE_meme_format.meme	HAND2.H12CORE.2.S.C	HAND2		NHRCACCTGCRH	1.33e-20	2.25e-16	3.24e-13	16903	20727	20727	985986	1.38	524	2.53	16146	1.64	NA	NA	NA
334	meme-5.5.7/motif_databases_12.24/HOCOMOCO/H12CORE_meme_format.meme	NPAS4.H12CORE.0.P.B	NPAS4		RVDTCGTGAYY	1.02e-20	2.31e-16	3.33e-13	22642	20727	20727	985986	1.18	674	3.25	21939	2.23	1.05128	1.21033	4.02778
335	meme-5.5.7/motif_databases_12.24/HOCOMOCO/H12CORE_meme_format.meme	ZIC3.H12CORE.2.M.B	ZIC3		NKCACAGCAGGGGGTV	9.51e-20	2.38e-16	3.44e-13	2505	20727	20727	985986	2.43	126	0.61	2329	0.24	5.17234	2.95049	1.99427
336	meme-5.5.7/motif_databases_12.24/HOCOMOCO/H12CORE_meme_format.meme	ZFP57.H12CORE.0.P.B	ZFP57		SYGCGGCAV	1.44e-19	2.72e-16	3.93e-13	1889	20727	20727	985986	1.17	106	0.51	1781	0.18	66.4592	30.8554	7.98945
337	meme-5.5.7/motif_databases_12.24/HOCOMOCO/H12CORE_meme_format.meme	ZNF76.H12CORE.0.P.B	ZNF76		CRGGGSMTKCTGGGARDTGTAGT	2.85e-20	3.27e-16	4.72e-13	11454	20727	20727	985986	5.8	382	1.84	10890	1.1	NA	NA	NA
338	meme-5.5.7/motif_databases_12.24/HOCOMOCO/H12CORE_meme_format.meme	TBX20.H12CORE.0.P.C	TBX20		DRGTGNTGACAGSH	4.12e-21	3.34e-16	4.82e-13	81038	20727	20727	985986	1.59	1931	9.32	74164	7.52	5.69272	3.06924	5.8115
339	meme-5.5.7/motif_databases_12.24/HOCOMOCO/H12CORE_meme_format.meme	MNT.H12CORE.0.PS.A	MNT		VSCACGTGG	1.55e-20	6.8e-16	9.82e-13	43813	20727	20727	985986	1.17	1181	5.7	42577	4.32	19.6495	22.2044	35.4607
340	meme-5.5.7/motif_databases_12.24/HOCOMOCO/H12CORE_meme_format.meme	ZN479.H12CORE.0.P.C	ZN479		RRGGATGACYYKGGGGAY	5.22e-20	7.07e-16	1.02e-12	13564	20727	20727	985986	3	414	2	12114	1.23	NA	NA	NA
341	meme-5.5.7/motif_databases_12.24/HOCOMOCO/H12CORE_meme_format.meme	HINFP.H12CORE.2.S.B	HINFP		MGCGGACGYDR	1.67e-19	7.25e-16	1.05e-12	4341	20727	20727	985986	1.4	166	0.8	3551	0.36	39.0316	44.8248	47.3724
342	meme-5.5.7/motif_databases_12.24/HOCOMOCO/H12CORE_meme_format.meme	ZN682.H12CORE.0.P.B	ZN682		AGAACCCTCCYRGGCTAAGCCCC	7.45e-19	1.23e-15	1.77e-12	1646	20727	20727	985986	12.4	95	0.46	1528	0.15	NA	NA	NA
343	meme-5.5.7/motif_databases_12.24/HOCOMOCO/H12CORE_meme_format.meme	P63.H12CORE.0.PS.A	P63		RDRCAWGYYCAGRCWTGYH	1.09e-19	1.71e-15	2.47e-12	15672	20727	20727	985986	2.29	493	2.38	15147	1.54	NA	NA	NA
344	meme-5.5.7/motif_databases_12.24/HOCOMOCO/H12CORE_meme_format.meme	OTX1.H12CORE.0.SM.B	OTX1		ANCGGATTAANN	5.35e-20	1.98e-15	2.86e-12	37049	20727	20727	985986	25.9	310	1.5	8337	0.85	0.402307	0.197696	0.120343
345	meme-5.5.7/motif_databases_12.24/HOCOMOCO/H12CORE_meme_format.meme	ZN417.H12CORE.0.P.C	ZN417		RCANKTGGCGCCCAA	3.09e-19	2.59e-15	3.74e-12	8374	20727	20727	985986	1.74	299	1.44	8057	0.82	NA	NA	NA
346	meme-5.5.7/motif_databases_12.24/HOCOMOCO/H12CORE_meme_format.meme	NR2F6.H12CORE.1.PSM.A	NR2F6		NARAGGTCADDD	3.38e-20	3.72e-15	5.36e-12	109897	20727	20727	985986	1.53	2278	10.99	89631	9.09	11.6404	10.5298	9.35197
347	meme-5.5.7/motif_databases_12.24/HOCOMOCO/H12CORE_meme_format.meme	RARB.H12CORE.0.SM.B	RARB		WRAGGTCAHG	1.37e-19	7.24e-15	1.04e-11	52839	20727	20727	985986	3.17	848	4.09	29184	2.96	10.3976	7.0083	6.98705
348	meme-5.5.7/motif_databases_12.24/HOCOMOCO/H12CORE_meme_format.meme	ARNT.H12CORE.1.P.B	ARNT		GKACGTGMSNVNVDSCACR	3.02e-19	7.96e-15	1.15e-11	26354	20727	20727	985986	1.76	747	3.6	25206	2.56	59.0665	67.5661	94.3783
349	meme-5.5.7/motif_databases_12.24/HOCOMOCO/H12CORE_meme_format.meme	NR1D1.H12CORE.0.P.B	NR1D1		AASTRGGTCASTRGG	1.31e-19	8.62e-15	1.24e-11	66053	20727	20727	985986	1.8	1553	7.49	58588	5.94	24.1524	25.0275	129.337
350	meme-5.5.7/motif_databases_12.24/HOCOMOCO/H12CORE_meme_format.meme	ZN320.H12CORE.0.P.B	ZN320		RRGKGGGDCCMGGGGGCCWRTGC	1.59e-18	1e-14	1.44e-11	6302	20727	20727	985986	6.79	238	1.15	6024	0.61	NA	NA	NA
351	meme-5.5.7/motif_databases_12.24/HOCOMOCO/H12CORE_meme_format.meme	TBX18.H12CORE.0.M.C	TBX18		NRAGGTGTGAAD	3.23e-19	1.46e-14	2.11e-11	45301	20727	20727	985986	1.49	1158	5.59	42064	4.27	0.571428	0.44195	0.152837
352	meme-5.5.7/motif_databases_12.24/HOCOMOCO/H12CORE_meme_format.meme	CTCF.H12CORE.0.P.B	CTCF		YGRCCACHAGRKGGCGCYVB	3.98e-18	1.83e-14	2.64e-11	4596	20727	20727	985986	2070	37	0.18	259	0.03	138.757	99.9593	115.354
353	meme-5.5.7/motif_databases_12.24/HOCOMOCO/H12CORE_meme_format.meme	ZNF44.H12CORE.0.P.C	ZNF44		VBGBTVTTGCWGYDGRGAAAR	1.38e-18	2.91e-14	4.2e-11	21154	20727	20727	985986	3.07	614	2.96	20083	2.04	NA	NA	NA
354	meme-5.5.7/motif_databases_12.24/HOCOMOCO/H12CORE_meme_format.meme	P73.H12CORE.0.PS.A	P73		GRCAWGYCCAGRCWTGYYY	1.87e-18	3.73e-14	5.39e-11	20016	20727	20727	985986	2.85	586	2.83	19013	1.93	NA	NA	NA
355	meme-5.5.7/motif_databases_12.24/HOCOMOCO/H12CORE_meme_format.meme	DMBX1.H12CORE.0.SM.B	DMBX1		NSGATTAVB	3.23e-19	4.96e-14	7.15e-11	153328	20727	20727	985986	16.1	295	1.42	7918	0.8	0.46751	1.16739	0.763419
356	meme-5.5.7/motif_databases_12.24/HOCOMOCO/H12CORE_meme_format.meme	BHE40.H12CORE.0.PSM.A	BHE40		GGCACGTGAS	2.74e-18	5.19e-14	7.5e-11	18946	20727	20727	985986	1.23	565	2.73	18229	1.85	NA	NA	NA
357	meme-5.5.7/motif_databases_12.24/HOCOMOCO/H12CORE_meme_format.meme	TAL1.H12CORE.2.P.B	TAL1		MAGRAARCAGMTGB	3.75e-19	6.02e-14	8.68e-11	160413	20727	20727	985986	1.71	3390	16.36	139409	14.14	0.345284	0.7192	0.184774
358	meme-5.5.7/motif_databases_12.24/HOCOMOCO/H12CORE_meme_format.meme	ZKSC8.H12CORE.1.P.B	ZKSC8		CRCCTRCTGTDTRCH	8.69e-19	7.51e-14	1.08e-10	86464	20727	20727	985986	1.86	1959	9.45	76414	7.75	NA	NA	NA
359	meme-5.5.7/motif_databases_12.24/HOCOMOCO/H12CORE_meme_format.meme	MAFK.H12CORE.1.P.B	MAFK		WWYTGCTGASTCA	1.57e-18	8.18e-14	1.18e-10	51955	20727	20727	985986	1.55	1355	6.54	50599	5.13	2.98505	2.2358	3.43397
360	meme-5.5.7/motif_databases_12.24/HOCOMOCO/H12CORE_meme_format.meme	SNAI1.H12CORE.0.PSM.A	SNAI1		NRRCAGGTGCAN	5.13e-18	8.62e-14	1.24e-10	16795	20727	20727	985986	1.37	510	2.46	16149	1.64	0.157711	0.0538184	0.203651
361	meme-5.5.7/motif_databases_12.24/HOCOMOCO/H12CORE_meme_format.meme	E2F1.H12CORE.1.S.B	E2F1		NWTWTGGCGCCHAN	2.85e-17	1.07e-13	1.54e-10	3750	20727	20727	985986	1.52	156	0.75	3446	0.35	26.3987	2.25659	0.995991
362	meme-5.5.7/motif_databases_12.24/HOCOMOCO/H12CORE_meme_format.meme	ZN480.H12CORE.1.P.C	ZN480		CMCAWTCCYY	5.74e-19	1.13e-13	1.63e-10	197326	20727	20727	985986	1.18	4556	21.98	192152	19.49	NA	NA	NA
363	meme-5.5.7/motif_databases_12.24/HOCOMOCO/H12CORE_meme_format.meme	ETV5.H12CORE.0.PS.A	ETV5		NDCCGGAWGYD	4.96e-18	1.23e-13	1.77e-10	24768	20727	20727	985986	1.26	695	3.35	23443	2.38	41.0954	20.2044	31.063
364	meme-5.5.7/motif_databases_12.24/HOCOMOCO/H12CORE_meme_format.meme	CR3L4.H12CORE.1.S.C	CR3L4		VHSACGTGGCR	1.42e-17	1.23e-13	1.77e-10	8627	20727	20727	985986	1.26	298	1.44	8270	0.84	NA	NA	NA
365	meme-5.5.7/motif_databases_12.24/HOCOMOCO/H12CORE_meme_format.meme	ZN335.H12CORE.0.P.B	ZN335		KRGSTGYCCNVVGMDNTGCCTGA	2.79e-17	1.51e-13	2.18e-10	5407	20727	20727	985986	5.18	202	0.97	4953	0.5	NA	NA	NA
366	meme-5.5.7/motif_databases_12.24/HOCOMOCO/H12CORE_meme_format.meme	ITF2.H12CORE.0.S.B	ITF2		NCAKGYGCASSTGTKN	2.41e-17	1.65e-13	2.38e-10	6838	20727	20727	985986	1.87	248	1.2	6526	0.66	NA	NA	NA
367	meme-5.5.7/motif_databases_12.24/HOCOMOCO/H12CORE_meme_format.meme	RARG.H12CORE.1.PSM.A	RARG		NRAGGTCAHGN	3.45e-18	1.99e-13	2.88e-10	57783	20727	20727	985986	2.66	1021	4.93	36710	3.72	1.20242	1.74889	3.60823
368	meme-5.5.7/motif_databases_12.24/HOCOMOCO/H12CORE_meme_format.meme	ZN267.H12CORE.0.P.C	ZN267		BCYYCYKSHVGSCATGTGVRGADGKGCYTGC	1.26e-16	2.56e-13	3.7e-10	2027	20727	20727	985986	23.5	104	0.5	1920	0.19	NA	NA	NA
369	meme-5.5.7/motif_databases_12.24/HOCOMOCO/H12CORE_meme_format.meme	SNAI2.H12CORE.0.PSM.A	SNAI2		RRCAGGTGCVB	1.59e-17	2.67e-13	3.85e-10	16810	20727	20727	985986	4.66	387	1.87	11555	1.17	0.678434	0.53563	0.515821
370	meme-5.5.7/motif_databases_12.24/HOCOMOCO/H12CORE_meme_format.meme	ZN416.H12CORE.0.P.C	ZN416		TGACTGGGCYAHRGGRTGCCCAG	6.14e-17	2.7e-13	3.9e-10	4403	20727	20727	985986	9.64	174	0.84	4061	0.41	NA	NA	NA
371	meme-5.5.7/motif_databases_12.24/HOCOMOCO/H12CORE_meme_format.meme	ZN213.H12CORE.0.P.C	ZN213		AGAAMKCAGGCGGCGGG	5.08e-18	2.89e-13	4.18e-10	56955	20727	20727	985986	2.59	1295	6.25	48254	4.89	NA	NA	NA
372	meme-5.5.7/motif_databases_12.24/HOCOMOCO/H12CORE_meme_format.meme	MAF.H12CORE.1.PSM.A	MAF		NDWDTGCTGACKB	1.98e-17	4.14e-13	5.97e-10	20890	20727	20727	985986	2.27	535	2.58	17253	1.75	37.8875	17.2313	13.2259
373	meme-5.5.7/motif_databases_12.24/HOCOMOCO/H12CORE_meme_format.meme	ZN610.H12CORE.1.P.C	ZN610		ATTTMCAGCCGCTCCCCATYGCT	9.19e-17	9.54e-13	1.38e-09	10379	20727	20727	985986	9.98	328	1.58	9496	0.96	NA	NA	NA
374	meme-5.5.7/motif_databases_12.24/HOCOMOCO/H12CORE_meme_format.meme	NRF1.H12CORE.0.PS.A	NRF1		NBNCTGCGCAKGCGCA	3.93e-16	1.27e-12	1.83e-09	3232	20727	20727	985986	1.86	141	0.68	3080	0.31	48.7919	34.5872	30.113
375	meme-5.5.7/motif_databases_12.24/HOCOMOCO/H12CORE_meme_format.meme	RARA.H12CORE.2.P.B	RARA		MMAGGTCABNVTGMCCY	4.04e-17	2.36e-12	3.41e-09	58573	20727	20727	985986	2.08	1305	6.3	49027	4.97	16.9355	16.7399	25.0903
376	meme-5.5.7/motif_databases_12.24/HOCOMOCO/H12CORE_meme_format.meme	SMAD5.H12CORE.0.M.C	SMAD5		NCGTCTRSMN	1.56e-16	1.19e-11	1.72e-08	76380	20727	20727	985986	1.83	1465	7.07	56101	5.69	173.884	104.813	92.3348
377	meme-5.5.7/motif_databases_12.24/HOCOMOCO/H12CORE_meme_format.meme	ZN519.H12CORE.0.P.C	ZN519		GCCGCMGCYGCMGCCGCCCV	3.49e-15	1.35e-11	1.95e-08	3870	20727	20727	985986	16.2	86	0.41	1509	0.15	NA	NA	NA
378	meme-5.5.7/motif_databases_12.24/HOCOMOCO/H12CORE_meme_format.meme	REST.H12CORE.0.P.B	REST		BYCAGCACCATGGACAGCDCCH	6.3e-15	2.04e-11	2.94e-08	3234	20727	20727	985986	7.8	133	0.64	2942	0.3	28.4145	21.7493	21.8601
379	meme-5.5.7/motif_databases_12.24/HOCOMOCO/H12CORE_meme_format.meme	ZN407.H12CORE.0.P.B	ZN407		DYTTGDCCCYYSYSGGCYBCCGTAS	3.8e-15	2.37e-11	3.42e-08	6242	20727	20727	985986	6.34	206	0.99	5358	0.54	NA	NA	NA
380	meme-5.5.7/motif_databases_12.24/HOCOMOCO/H12CORE_meme_format.meme	ZN502.H12CORE.0.P.C	ZN502		GCTWGGACYRGTGCAGTAGCH	3.13e-15	2.57e-11	3.71e-08	8215	20727	20727	985986	4.93	277	1.34	7881	0.8	NA	NA	NA
381	meme-5.5.7/motif_databases_12.24/HOCOMOCO/H12CORE_meme_format.meme	RUNX2.H12CORE.0.P.B	RUNX2		BBYTGTGGTTWSN	6.42e-16	2.84e-11	4.1e-08	44293	20727	20727	985986	1.31	1153	5.56	43053	4.37	6.55711	1.07513	2.05509
382	meme-5.5.7/motif_databases_12.24/HOCOMOCO/H12CORE_meme_format.meme	CR3L4.H12CORE.0.M.C	CR3L4		GRTGACGTGGCRN	3.7e-15	3.2e-11	4.62e-08	8659	20727	20727	985986	1.53	289	1.39	8333	0.85	NA	NA	NA
383	meme-5.5.7/motif_databases_12.24/HOCOMOCO/H12CORE_meme_format.meme	SUH.H12CORE.0.P.B	SUH		VSCSTGGGAAH	6.42e-16	4.39e-11	6.33e-08	68360	20727	20727	985986	1.24	1703	8.22	66655	6.76	NA	NA	NA
384	meme-5.5.7/motif_databases_12.24/HOCOMOCO/H12CORE_meme_format.meme	E2F8.H12CORE.0.P.C	E2F8		TGGCGGGAAAN	1.16e-15	4.6e-11	6.63e-08	39608	20727	20727	985986	1.34	1040	5.02	38384	3.89	18.3217	0.631187	0.247041
385	meme-5.5.7/motif_databases_12.24/HOCOMOCO/H12CORE_meme_format.meme	ZBT7A.H12CORE.1.SM.B	ZBT7A		DKGGGGGGGGGTCKYS	4.72e-15	7.41e-11	1.07e-07	15694	20727	20727	985986	2.47	397	1.92	12423	1.26	NA	NA	NA
386	meme-5.5.7/motif_databases_12.24/HOCOMOCO/H12CORE_meme_format.meme	TFAP4.H12CORE.0.PSM.A	TFAP4		NHCAGCTGWTHN	1.23e-14	7.8e-11	1.13e-07	6316	20727	20727	985986	1.36	223	1.08	6027	0.61	4.35511	1.97016	2.61538
387	meme-5.5.7/motif_databases_12.24/HOCOMOCO/H12CORE_meme_format.meme	GSC2.H12CORE.0.SM.B	GSC2		NGGATTARN	5.53e-16	9.27e-11	1.34e-07	167597	20727	20727	985986	25.8	207	1	5283	0.54	NA	0.422115	0.728377
388	meme-5.5.7/motif_databases_12.24/HOCOMOCO/H12CORE_meme_format.meme	OTX1.H12CORE.1.S.B	OTX1		TAAKCGGATTAABN	2.32e-14	1.5e-10	2.16e-07	6461	20727	20727	985986	2.43	200	0.96	5255	0.53	0.402307	0.197696	0.120343
389	meme-5.5.7/motif_databases_12.24/HOCOMOCO/H12CORE_meme_format.meme	P63.H12CORE.1.PS.A	P63		YCAGRCWTGYTB	2.19e-15	2.02e-10	2.92e-07	92422	20727	20727	985986	1.28	2224	10.73	89757	9.1	NA	NA	NA
390	meme-5.5.7/motif_databases_12.24/HOCOMOCO/H12CORE_meme_format.meme	ZN765.H12CORE.0.P.C	ZN765		GGSCCTGGGCCTRGCCCAGGAAA	3.33e-13	5.34e-10	7.7e-07	1604	20727	20727	985986	13.9	81	0.39	1503	0.15	NA	NA	NA
391	meme-5.5.7/motif_databases_12.24/HOCOMOCO/H12CORE_meme_format.meme	GCM1.H12CORE.0.S.B	GCM1		NTACCCGCATN	7.62e-14	7.51e-10	1.08e-06	9854	20727	20727	985986	1.29	311	1.5	9389	0.95	0.0169291	0.0163107	0.0287044
392	meme-5.5.7/motif_databases_12.24/HOCOMOCO/H12CORE_meme_format.meme	ZBT24.H12CORE.0.P.B	ZBT24		HWBTYMBCTKCCAGGACCTK	7.96e-14	1.33e-09	1.92e-06	16739	20727	20727	985986	3.29	469	2.26	15516	1.57	NA	NA	NA
393	meme-5.5.7/motif_databases_12.24/HOCOMOCO/H12CORE_meme_format.meme	ETV4.H12CORE.0.P.B	ETV4		RCMGGAAGTR	1.84e-14	1.66e-09	2.39e-06	89794	20727	20727	985986	2.04	1765	8.52	70082	7.11	3.08395	2.45548	7.01768
394	meme-5.5.7/motif_databases_12.24/HOCOMOCO/H12CORE_meme_format.meme	BACH2.H12CORE.0.P.B	BACH2		GCTGAGTCABS	3.59e-14	1.72e-09	2.48e-06	47868	20727	20727	985986	1.52	1125	5.43	42560	4.32	38.6977	11.1441	8.95886
395	meme-5.5.7/motif_databases_12.24/HOCOMOCO/H12CORE_meme_format.meme	ZN582.H12CORE.0.P.C	ZN582		GGCTGCAAGTA	2.59e-14	1.84e-09	2.66e-06	71236	20727	20727	985986	1.38	1744	8.41	69240	7.02	NA	NA	NA
396	meme-5.5.7/motif_databases_12.24/HOCOMOCO/H12CORE_meme_format.meme	ETV1.H12CORE.0.PSM.A	ETV1		NACCGGAAGTN	7.92e-14	2.08e-09	3.01e-06	26306	20727	20727	985986	1.29	713	3.44	25395	2.58	20.7882	12.4288	14.0124
397	meme-5.5.7/motif_databases_12.24/HOCOMOCO/H12CORE_meme_format.meme	GLIS2.H12CORE.0.SM.B	GLIS2		DCWYCGYGGGGGGTMN	3.2e-13	2.11e-09	3.05e-06	6600	20727	20727	985986	1.9	223	1.08	6241	0.63	16.3305	21.1354	20.2984
398	meme-5.5.7/motif_databases_12.24/HOCOMOCO/H12CORE_meme_format.meme	ETV5.H12CORE.1.PM.A	ETV5		VVRCCGGAAGTGV	2.33e-14	2.19e-09	3.15e-06	93930	20727	20727	985986	25.5	298	1.44	8806	0.89	41.0954	20.2044	31.063
399	meme-5.5.7/motif_databases_12.24/HOCOMOCO/H12CORE_meme_format.meme	MYF6.H12CORE.0.SM.B	MYF6		BRACASCTGWYRYN	1.35e-13	2.53e-09	3.65e-06	18780	20727	20727	985986	1.4	532	2.57	18090	1.83	NA	0.0160636	0.505503
400	meme-5.5.7/motif_databases_12.24/HOCOMOCO/H12CORE_meme_format.meme	ZN257.H12CORE.0.P.B	ZN257		GMTCTTGCCTCW	4.95e-14	2.57e-09	3.71e-06	52012	20727	20727	985986	1.52	1287	6.21	49551	5.03	NA	NA	NA
401	meme-5.5.7/motif_databases_12.24/HOCOMOCO/H12CORE_meme_format.meme	MYCN.H12CORE.1.M.C	MYCN		NYYWCGCGYGYN	1.1e-12	2.79e-09	4.02e-06	2541	20727	20727	985986	2.07	84	0.41	1629	0.17	69.231	17.7331	4.75693
402	meme-5.5.7/motif_databases_12.24/HOCOMOCO/H12CORE_meme_format.meme	ETV6.H12CORE.0.PS.A	ETV6		RCCGGAAGTG	4.54e-14	3.22e-09	4.64e-06	70925	20727	20727	985986	1.24	1739	8.39	69148	7.01	27.0707	21.6042	24.189
403	meme-5.5.7/motif_databases_12.24/HOCOMOCO/H12CORE_meme_format.meme	ESR1.H12CORE.0.P.B	ESR1		AGGTCASYBTGACCT	2.78e-13	3.91e-09	5.64e-06	14054	20727	20727	985986	3.09	328	1.58	10145	1.03	0.0869615	1.37831	1.67333
404	meme-5.5.7/motif_databases_12.24/HOCOMOCO/H12CORE_meme_format.meme	RORB.H12CORE.0.SM.B	RORB		NSGTAABTAGGTCANGN	2.59e-13	4.26e-09	6.14e-06	16404	20727	20727	985986	1.78	476	2.3	15924	1.62	445.308	466.076	467.801
405	meme-5.5.7/motif_databases_12.24/HOCOMOCO/H12CORE_meme_format.meme	ERR3.H12CORE.0.PSM.A	ERR3		BYCAAGGTCAC	1.34e-13	5.23e-09	7.54e-06	38913	20727	20727	985986	1.43	968	4.67	36128	3.66	NA	NA	NA
406	meme-5.5.7/motif_databases_12.24/HOCOMOCO/H12CORE_meme_format.meme	MAFF.H12CORE.1.PSM.A	MAFF		GASTCAGCAHWWWN	3.01e-13	6.33e-09	9.13e-06	21020	20727	20727	985986	1.45	587	2.83	20413	2.07	1.21154	0.497375	0.458063
407	meme-5.5.7/motif_databases_12.24/HOCOMOCO/H12CORE_meme_format.meme	USF1.H12CORE.0.PSM.A	USF1		RGTCACGTGRBS	5.71e-13	8.49e-09	1.23e-05	14857	20727	20727	985986	2.55	330	1.59	10286	1.04	29.9582	27.6462	21.6425
408	meme-5.5.7/motif_databases_12.24/HOCOMOCO/H12CORE_meme_format.meme	ATOH1.H12CORE.1.SM.B	ATOH1		NRYRMCATATGBTN	1.23e-12	1.01e-08	1.46e-05	8245	20727	20727	985986	1.5	267	1.29	7962	0.81	0.0287091	0.0140926	NA
409	meme-5.5.7/motif_databases_12.24/HOCOMOCO/H12CORE_meme_format.meme	HES5.H12CORE.0.SM.B	HES5		BDHGGCACGTGYCN	3.61e-12	1.75e-08	2.52e-05	4841	20727	20727	985986	1.59	173	0.83	4611	0.47	9.87106	2.23166	2.76928
410	meme-5.5.7/motif_databases_12.24/HOCOMOCO/H12CORE_meme_format.meme	ETV1.H12CORE.1.PM.A	ETV1		NGRCAGGAAGTRN	3.58e-13	1.79e-08	2.59e-05	50190	20727	20727	985986	4.61	870	4.2	32159	3.26	20.7882	12.4288	14.0124
411	meme-5.5.7/motif_databases_12.24/HOCOMOCO/H12CORE_meme_format.meme	REL.H12CORE.0.P.B	REL		DGGGRAWTTCCAGRG	5.23e-13	3.34e-08	4.82e-05	63782	20727	20727	985986	1.72	1548	7.47	61352	6.22	4.94751	9.63248	10.2931
412	meme-5.5.7/motif_databases_12.24/HOCOMOCO/H12CORE_meme_format.meme	NR2C1.H12CORE.1.PM.A	NR2C1		NRAGGTCAARGGKYRN	1.49e-12	3.52e-08	5.08e-05	23594	20727	20727	985986	1.96	610	2.94	21563	2.19	18.5251	28.994	26.4143
413	meme-5.5.7/motif_databases_12.24/HOCOMOCO/H12CORE_meme_format.meme	TAL1.H12CORE.1.P.B	TAL1		RSARRCAGMTRDGV	1.26e-13	4.37e-08	6.31e-05	348300	20727	20727	985986	1.78	6287	30.33	276123	28	0.345284	0.7192	0.184774
414	meme-5.5.7/motif_databases_12.24/HOCOMOCO/H12CORE_meme_format.meme	ZN669.H12CORE.1.P.C	ZN669		YGGTCATCGSCC	1.59e-11	5.08e-08	7.33e-05	3193	20727	20727	985986	1.57	124	0.6	3007	0.3	NA	NA	NA
415	meme-5.5.7/motif_databases_12.24/HOCOMOCO/H12CORE_meme_format.meme	ZN343.H12CORE.0.PSM.A	ZN343		NHCCGCTTCACBNCR	2.08e-12	5.43e-08	7.83e-05	26071	20727	20727	985986	1.52	701	3.38	25368	2.57	NA	NA	NA
416	meme-5.5.7/motif_databases_12.24/HOCOMOCO/H12CORE_meme_format.meme	RFX5.H12CORE.1.PSM.A	RFX5		CTGTTGCYAGGS	9.37e-13	5.96e-08	8.6e-05	63621	20727	20727	985986	1.6	1395	6.73	54817	5.56	22.4654	30.0871	41.066
417	meme-5.5.7/motif_databases_12.24/HOCOMOCO/H12CORE_meme_format.meme	USF2.H12CORE.0.PSM.A	USF2		NNBBVRGTCACGTGRYSN	7.9e-12	6.18e-08	8.92e-05	7829	20727	20727	985986	1.82	249	1.2	7437	0.75	79.0757	57.9567	72.496
418	meme-5.5.7/motif_databases_12.24/HOCOMOCO/H12CORE_meme_format.meme	RUNX1.H12CORE.0.P.B	RUNX1		BYTGYGGTTW	1.27e-12	6.32e-08	9.12e-05	49840	20727	20727	985986	3.64	727	3.51	26375	2.67	0.964506	0.330424	0.651869
419	meme-5.5.7/motif_databases_12.24/HOCOMOCO/H12CORE_meme_format.meme	ETS1.H12CORE.1.P.B	ETS1		VVRCMGGAAGTGG	1.53e-12	7.78e-08	0.000112	50950	20727	20727	985986	1.79	1151	5.55	44371	4.5	10.0805	15.0417	2.94128
420	meme-5.5.7/motif_databases_12.24/HOCOMOCO/H12CORE_meme_format.meme	TBX6.H12CORE.0.PSM.A	TBX6		NDAGGTGTBAAD	2.3e-12	7.96e-08	0.000115	34664	20727	20727	985986	1.45	872	4.21	32550	3.3	0.944686	0.847688	1.21567
421	meme-5.5.7/motif_databases_12.24/HOCOMOCO/H12CORE_meme_format.meme	ZN707.H12CORE.0.P.B	ZN707		VCACCCCACTCCTGGTHCYDDWT	1.66e-11	1.02e-07	0.000147	6156	20727	20727	985986	8.14	200	0.96	5680	0.58	NA	NA	NA
422	meme-5.5.7/motif_databases_12.24/HOCOMOCO/H12CORE_meme_format.meme	AHRR.H12CORE.0.P.C	AHRR		KTGCGTGCSAR	1.87e-12	1.02e-07	0.000147	54455	20727	20727	985986	1.24	1352	6.52	53098	5.39	2.2443	3.2392	26.7871
423	meme-5.5.7/motif_databases_12.24/HOCOMOCO/H12CORE_meme_format.meme	EGR1.H12CORE.0.PS.A	EGR1		NNTGCGTGGGCGKDNN	3.11e-11	1.32e-07	0.00019	4235	20727	20727	985986	7.77	78	0.38	1565	0.16	24.4015	7.10616	33.7639
424	meme-5.5.7/motif_databases_12.24/HOCOMOCO/H12CORE_meme_format.meme	XBP1.H12CORE.0.PS.A	XBP1		NGRTGACGTGKC	6.65e-12	1.33e-07	0.000192	20034	20727	20727	985986	1.27	552	2.66	19388	1.97	47.1877	68.3791	62.9031
425	meme-5.5.7/motif_databases_12.24/HOCOMOCO/H12CORE_meme_format.meme	SP8.H12CORE.0.SM.B	SP8		DGTGGGCGTGDN	4.35e-11	1.4e-07	0.000202	3225	20727	20727	985986	3.42	96	0.46	2137	0.22	0.02601	0.0393283	0.0847382
426	meme-5.5.7/motif_databases_12.24/HOCOMOCO/H12CORE_meme_format.meme	PPARD.H12CORE.0.PSM.A	PPARD		STRGGKSAAAGGTCA	2.1e-12	1.46e-07	0.00021	69210	20727	20727	985986	5.64	809	3.9	29882	3.03	12.4473	36.6775	39.5862
427	meme-5.5.7/motif_databases_12.24/HOCOMOCO/H12CORE_meme_format.meme	ZBT37.H12CORE.0.M.C	ZBT37		NMWTYACCGCG	7.36e-12	1.48e-07	0.000214	20189	20727	20727	985986	1.53	471	2.27	16112	1.63	NA	NA	NA
428	meme-5.5.7/motif_databases_12.24/HOCOMOCO/H12CORE_meme_format.meme	ZBT7B.H12CORE.0.SM.B	ZBT7B		TCGGTGGTCGHN	1.59e-11	1.73e-07	0.000249	10854	20727	20727	985986	1.42	319	1.54	10172	1.03	NA	NA	NA
429	meme-5.5.7/motif_databases_12.24/HOCOMOCO/H12CORE_meme_format.meme	PBX2.H12CORE.0.P.B	PBX2		TGAKTGACAGS	3.04e-12	2.9e-07	0.000418	95321	20727	20727	985986	1.29	2223	10.73	91601	9.29	28.8443	28.8524	28.5288
430	meme-5.5.7/motif_databases_12.24/HOCOMOCO/H12CORE_meme_format.meme	ZN816.H12CORE.1.P.C	ZN816		AARAAKGGGGACATGY	7.65e-12	3.68e-07	0.000532	48170	20727	20727	985986	2.26	1156	5.58	44907	4.55	NA	NA	NA
431	meme-5.5.7/motif_databases_12.24/HOCOMOCO/H12CORE_meme_format.meme	ERR1.H12CORE.0.PSM.A	ERR1		NTCAAGGTCAH	1.48e-11	6.61e-07	0.000954	44731	20727	20727	985986	1.43	1068	5.15	41248	4.18	NA	NA	NA
432	meme-5.5.7/motif_databases_12.24/HOCOMOCO/H12CORE_meme_format.meme	ZN667.H12CORE.0.P.C	ZN667		TGWGKCCTTWARAGCYCMBC	2.32e-11	1.08e-06	0.00155	46499	20727	20727	985986	2.92	1099	5.3	42673	4.33	NA	NA	NA
433	meme-5.5.7/motif_databases_12.24/HOCOMOCO/H12CORE_meme_format.meme	SP9.H12CORE.1.S.C	SP9		RGKGGGCGTGGB	3.92e-10	1.11e-06	0.00161	2843	20727	20727	985986	9.9	78	0.38	1659	0.17	2.01793	2.15606	1.28193
434	meme-5.5.7/motif_databases_12.24/HOCOMOCO/H12CORE_meme_format.meme	PPARA.H12CORE.1.P.B	PPARA		CAAAGGTCA	1.03e-11	1.47e-06	0.00212	143026	20727	20727	985986	1.36	3020	14.57	127796	12.96	1.41357	10.3937	15.1606
435	meme-5.5.7/motif_databases_12.24/HOCOMOCO/H12CORE_meme_format.meme	MUSC.H12CORE.0.SM.B	MUSC		RMCATATGKTRN	4.21e-11	1.94e-06	0.00281	46214	20727	20727	985986	1.33	1145	5.52	44784	4.54	NA	NA	NA
436	meme-5.5.7/motif_databases_12.24/HOCOMOCO/H12CORE_meme_format.meme	ZN789.H12CORE.0.P.C	ZN789		KVTCCCACTTCTGACACCAA	9.12e-10	2.09e-06	0.00302	2295	20727	20727	985986	7.36	93	0.45	2175	0.22	NA	NA	NA
437	meme-5.5.7/motif_databases_12.24/HOCOMOCO/H12CORE_meme_format.meme	XBP1.H12CORE.1.M.B	XBP1		RBGATGACGYRDCV	4.97e-11	2.13e-06	0.00308	42930	20727	20727	985986	1.4	1075	5.19	41793	4.24	47.1877	68.3791	62.9031
438	meme-5.5.7/motif_databases_12.24/HOCOMOCO/H12CORE_meme_format.meme	HES1.H12CORE.1.S.C	HES1		NWGGCACGYGYSN	1.61e-09	2.63e-06	0.0038	1636	20727	20727	985986	1.82	68	0.33	1404	0.14	20.8375	6.28615	8.35078
439	meme-5.5.7/motif_databases_12.24/HOCOMOCO/H12CORE_meme_format.meme	PKNX2.H12CORE.1.SM.B	PKNX2		NTGACAGSTGN	4.91e-11	2.71e-06	0.00391	55166	20727	20727	985986	35.5	219	1.06	6461	0.66	NA	NA	NA
440	meme-5.5.7/motif_databases_12.24/HOCOMOCO/H12CORE_meme_format.meme	NR1H3.H12CORE.1.P.B	NR1H3		YYWRAGGTCACWR	3.09e-11	2.93e-06	0.00422	94767	20727	20727	985986	1.3	2220	10.71	92134	9.34	0.790052	1.24061	1.73595
441	meme-5.5.7/motif_databases_12.24/HOCOMOCO/H12CORE_meme_format.meme	CR3L1.H12CORE.0.PSM.A	CR3L1		NGNHYACGTGGCAN	6.06e-10	3.23e-06	0.00466	5329	20727	20727	985986	1.46	177	0.85	5097	0.52	NA	NA	NA
442	meme-5.5.7/motif_databases_12.24/HOCOMOCO/H12CORE_meme_format.meme	NR1H2.H12CORE.0.P.C	NR1H2		NNNBWRAGGTCAYTRNVG	7.07e-11	3.46e-06	0.00499	48852	20727	20727	985986	1.74	1145	5.52	44894	4.55	15.9341	25.1485	38.895
443	meme-5.5.7/motif_databases_12.24/HOCOMOCO/H12CORE_meme_format.meme	RFX1.H12CORE.0.PM.A	RFX1		YBGTTGCCATGG	1.63e-10	4.52e-06	0.00652	27751	20727	20727	985986	29.3	155	0.75	4211	0.43	15.9384	36.0777	64.1926
444	meme-5.5.7/motif_databases_12.24/HOCOMOCO/H12CORE_meme_format.meme	HEY1.H12CORE.0.S.B	HEY1		NKGCACGTGTCN	1.31e-09	4.77e-06	0.00688	3636	20727	20727	985986	5.44	116	0.56	2968	0.3	21.891	10.5539	10.7392
445	meme-5.5.7/motif_databases_12.24/HOCOMOCO/H12CORE_meme_format.meme	E2F4.H12CORE.2.S.B	E2F4		NNWWDTGGCGCSMTWN	7.56e-09	6.59e-06	0.00951	872	20727	20727	985986	1.87	45	0.22	780	0.08	29.9467	36.9363	36.6597
446	meme-5.5.7/motif_databases_12.24/HOCOMOCO/H12CORE_meme_format.meme	RFX3.H12CORE.0.PSM.A	RFX3		GTTGCCATGGVRAC	3.6e-10	7.36e-06	0.0106	20435	20727	20727	985986	1.78	549	2.65	19821	2.01	91.9402	84.0427	62.0738
447	meme-5.5.7/motif_databases_12.24/HOCOMOCO/H12CORE_meme_format.meme	E2F2.H12CORE.0.S.B	E2F2		NRWWWTGGCGCSMDHK	7.07e-09	7.51e-06	0.0108	1062	20727	20727	985986	1.48	53	0.26	1006	0.1	9.58271	1.16884	0.801791
448	meme-5.5.7/motif_databases_12.24/HOCOMOCO/H12CORE_meme_format.meme	ELF4.H12CORE.0.PS.A	ELF4		ACCCGGAAGTG	4.01e-10	1.2e-05	0.0173	29858	20727	20727	985986	2.02	638	3.08	23550	2.39	2.18872	0.810914	0.188537
449	meme-5.5.7/motif_databases_12.24/HOCOMOCO/H12CORE_meme_format.meme	TF2LX.H12CORE.0.SM.B	TF2LX		NTGACAKN	1.54e-10	1.52e-05	0.0219	98712	20727	20727	985986	1.09	2304	11.12	96387	9.78	NA	NA	NA
450	meme-5.5.7/motif_databases_12.24/HOCOMOCO/H12CORE_meme_format.meme	ZNF30.H12CORE.0.P.C	ZNF30		GTGGTTGTWGGACTGHDGTCCYY	8.55e-10	1.6e-05	0.023	18653	20727	20727	985986	6.89	419	2.02	14598	1.48	NA	NA	NA
451	meme-5.5.7/motif_databases_12.24/HOCOMOCO/H12CORE_meme_format.meme	ATF1.H12CORE.1.P.B	ATF1		GCGCSSNSYKATGACGTMA	4.17e-09	1.85e-05	0.0267	4444	20727	20727	985986	2.76	146	0.7	4102	0.42	17.2211	18.3684	16.1022
452	meme-5.5.7/motif_databases_12.24/HOCOMOCO/H12CORE_meme_format.meme	HES2.H12CORE.0.S.C	HES2		NDTGGCACGTGYCN	8.01e-09	2.06e-05	0.0297	2566	20727	20727	985986	2.17	90	0.43	2180	0.22	0.735845	0.1171	0.0318132
453	meme-5.5.7/motif_databases_12.24/HOCOMOCO/H12CORE_meme_format.meme	NFIC.H12CORE.0.PSM.A	NFIC		NTTGGCAHYDTGCCAAN	3.58e-09	2.27e-05	0.0328	6351	20727	20727	985986	2.22	201	0.97	6133	0.62	35.9619	69.0253	89.2025
454	meme-5.5.7/motif_databases_12.24/HOCOMOCO/H12CORE_meme_format.meme	BMAL1.H12CORE.0.PSM.A	BMAL1		CACGTGMS	6.11e-10	2.36e-05	0.034	38545	20727	20727	985986	18.7	165	0.8	4659	0.47	NA	NA	NA
455	meme-5.5.7/motif_databases_12.24/HOCOMOCO/H12CORE_meme_format.meme	ELF2.H12CORE.0.PS.A	ELF2		AVCCGGAAGTGG	7.34e-10	2.71e-05	0.0391	36898	20727	20727	985986	1.7	829	4	31753	3.22	114.967	70.7027	58.8164
456	meme-5.5.7/motif_databases_12.24/HOCOMOCO/H12CORE_meme_format.meme	TCF21.H12CORE.1.SM.B	TCF21		NRVCATATGGTR	2.33e-09	4.1e-05	0.0592	17644	20727	20727	985986	1.63	461	2.22	16452	1.67	0.0799255	0.0675125	0.0869839
457	meme-5.5.7/motif_databases_12.24/HOCOMOCO/H12CORE_meme_format.meme	ELK4.H12CORE.0.PSM.A	ELK4		ACCGGAAGYN	2.26e-09	4.22e-05	0.0609	18675	20727	20727	985986	1.32	477	2.3	17108	1.74	32.8361	32.3789	40.4818
458	meme-5.5.7/motif_databases_12.24/HOCOMOCO/H12CORE_meme_format.meme	ZN189.H12CORE.0.P.B	ZN189		CHTKCTGTTCCMBSY	5.84e-10	4.49e-05	0.0648	76931	20727	20727	985986	1.6	1814	8.75	74866	7.59	NA	NA	NA
459	meme-5.5.7/motif_databases_12.24/HOCOMOCO/H12CORE_meme_format.meme	KAISO.H12CORE.1.P.B	KAISO		RRRTCTCGCGAGAV	5.85e-09	5.62e-05	0.081	9596	20727	20727	985986	4.2	104	0.5	2638	0.27	NA	NA	NA
460	meme-5.5.7/motif_databases_12.24/HOCOMOCO/H12CORE_meme_format.meme	ZN557.H12CORE.0.P.C	ZN557		RWAYCTGVRARDGGRTABTDBYRGG	1.35e-09	6.22e-05	0.0898	46010	20727	20727	985986	4.67	1106	5.34	43848	4.45	NA	NA	NA
461	meme-5.5.7/motif_databases_12.24/HOCOMOCO/H12CORE_meme_format.meme	MAX.H12CORE.0.PS.A	MAX		NDABCACGTGN	2.75e-09	7.16e-05	0.103	25992	20727	20727	985986	1.69	563	2.72	20715	2.1	38.8494	68.1839	62.0452
462	meme-5.5.7/motif_databases_12.24/HOCOMOCO/H12CORE_meme_format.meme	ZN669.H12CORE.0.P.B	ZN669		GHAGCTAGAGYGGTCATCRSCCA	9.2e-08	0.000107	0.155	1168	20727	20727	985986	12.9	50	0.24	1003	0.1	NA	NA	NA
463	meme-5.5.7/motif_databases_12.24/HOCOMOCO/H12CORE_meme_format.meme	ZN616.H12CORE.0.P.C	ZN616		GHRNRGGTGAGCRYGWSKRRTCCCR	9.58e-09	0.000111	0.161	11615	20727	20727	985986	6.99	311	1.5	10532	1.07	NA	NA	NA
464	meme-5.5.7/motif_databases_12.24/HOCOMOCO/H12CORE_meme_format.meme	MLXPL.H12CORE.0.S.B	MLXPL		NTGATCACGTGHHH	2.08e-08	0.000131	0.188	6268	20727	20727	985986	3.22	147	0.71	4253	0.43	NA	NA	NA
465	meme-5.5.7/motif_databases_12.24/HOCOMOCO/H12CORE_meme_format.meme	NR1H4.H12CORE.1.P.B	NR1H4		AGGKCAHTGACCYYDRKG	5.97e-09	0.000145	0.209	24251	20727	20727	985986	2.19	629	3.03	23622	2.4	0.077969	3.07936	2.52658
466	meme-5.5.7/motif_databases_12.24/HOCOMOCO/H12CORE_meme_format.meme	KAISO.H12CORE.0.P.B	KAISO		YMTCGCGAGAN	2.1e-08	0.000148	0.214	7075	20727	20727	985986	1.29	215	1.04	6828	0.69	NA	NA	NA
467	meme-5.5.7/motif_databases_12.24/HOCOMOCO/H12CORE_meme_format.meme	TF2LY.H12CORE.1.SM.B	TF2LY		NNTGACAGCTGTCR	2.47e-08	0.000156	0.226	6341	20727	20727	985986	1.83	196	0.95	6111	0.62	NA	NA	NA
468	meme-5.5.7/motif_databases_12.24/HOCOMOCO/H12CORE_meme_format.meme	HEY2.H12CORE.0.S.B	HEY2		NGGCACGTGTCHN	7.25e-08	0.000184	0.266	2545	20727	20727	985986	22.1	54	0.26	1116	0.11	15.2381	12.7857	13.3799
469	meme-5.5.7/motif_databases_12.24/HOCOMOCO/H12CORE_meme_format.meme	NFIB.H12CORE.0.PSM.A	NFIB		WNTTGGCAHMGTGCCAANHH	1.74e-07	0.000209	0.302	1204	20727	20727	985986	5.45	48	0.23	965	0.1	89.6618	51.9551	26.3374
470	meme-5.5.7/motif_databases_12.24/HOCOMOCO/H12CORE_meme_format.meme	ZN524.H12CORE.0.S.B	ZN524		NMGGGTTCGAGN	1.27e-08	0.000212	0.306	16745	20727	20727	985986	1.46	438	2.11	15744	1.6	NA	NA	NA
471	meme-5.5.7/motif_databases_12.24/HOCOMOCO/H12CORE_meme_format.meme	BHE41.H12CORE.0.PSM.A	BHE41		NRGTCACGTGCN	1.14e-07	0.000233	0.336	2036	20727	20727	985986	11.4	60	0.29	1321	0.13	NA	NA	NA
472	meme-5.5.7/motif_databases_12.24/HOCOMOCO/H12CORE_meme_format.meme	ZN331.H12CORE.0.P.B	ZN331		GGCWGGGCTCAGCTGGGTGGTTC	2.83e-07	0.000249	0.359	880	20727	20727	985986	31.7	35	0.17	603	0.06	NA	NA	NA
473	meme-5.5.7/motif_databases_12.24/HOCOMOCO/H12CORE_meme_format.meme	ETS2.H12CORE.1.P.B	ETS2		RRSMGGAAGTGV	2.94e-09	0.000275	0.397	93730	20727	20727	985986	1.28	2170	10.47	91309	9.26	9.85952	6.51782	10.4145
474	meme-5.5.7/motif_databases_12.24/HOCOMOCO/H12CORE_meme_format.meme	FLI1.H12CORE.0.PSM.A	FLI1		ACCGGAAGTGVV	6.24e-09	0.000286	0.413	45822	20727	20727	985986	1.88	957	4.62	37709	3.82	1.67354	3.14004	1.21896
475	meme-5.5.7/motif_databases_12.24/HOCOMOCO/H12CORE_meme_format.meme	CLOCK.H12CORE.1.PS.A	CLOCK		WKMCACGTGTTH	1.73e-07	0.000404	0.583	2337	20727	20727	985986	1.52	87	0.42	2240	0.23	149.664	179.769	216.747
476	meme-5.5.7/motif_databases_12.24/HOCOMOCO/H12CORE_meme_format.meme	NR1H2.H12CORE.1.P.C	NR1H2		SHRRGGTYACTNNAGGTCA	1.41e-08	0.00047	0.679	33266	20727	20727	985986	2.87	723	3.49	27783	2.82	15.9341	25.1485	38.895
477	meme-5.5.7/motif_databases_12.24/HOCOMOCO/H12CORE_meme_format.meme	SPDEF.H12CORE.0.PSM.A	SPDEF		NWMCCGGATGYN	7.76e-08	0.000607	0.876	7829	20727	20727	985986	1.63	202	0.97	6449	0.65	0.311146	0.235503	0.235246
478	meme-5.5.7/motif_databases_12.24/HOCOMOCO/H12CORE_meme_format.meme	JUN.H12CORE.1.S.C	JUN		BSATGACGTCATCCYN	1.79e-07	0.000627	0.905	3505	20727	20727	985986	2.28	118	0.57	3345	0.34	20.7366	19.031	15.3288
479	meme-5.5.7/motif_databases_12.24/HOCOMOCO/H12CORE_meme_format.meme	ZN701.H12CORE.0.P.B	ZN701		RDGAGCACCWARGGGGGRA	2.9e-08	0.000734	1.06	25335	20727	20727	985986	3.46	647	3.12	24671	2.5	NA	NA	NA
480	meme-5.5.7/motif_databases_12.24/HOCOMOCO/H12CORE_meme_format.meme	ELF1.H12CORE.0.PSM.A	ELF1		RASCCGGAAGTGS	2.45e-08	0.00082	1.18	33490	20727	20727	985986	2.79	617	2.98	23363	2.37	18.083	12.2265	9.72523
481	meme-5.5.7/motif_databases_12.24/HOCOMOCO/H12CORE_meme_format.meme	ZN768.H12CORE.1.P.B	ZN768		TVACTTGCCCAAGGTCACACAGC	1.64e-06	0.000841	1.21	513	20727	20727	985986	56.8	22	0.11	304	0.03	NA	NA	NA
482	meme-5.5.7/motif_databases_12.24/HOCOMOCO/H12CORE_meme_format.meme	ZN621.H12CORE.0.P.C	ZN621		AAARTCCCAGGGMAGVVYC	2e-08	0.000888	1.28	44449	20727	20727	985986	7.36	561	2.71	20956	2.13	NA	NA	NA
483	meme-5.5.7/motif_databases_12.24/HOCOMOCO/H12CORE_meme_format.meme	ERG.H12CORE.0.P.B	ERG		ACCGGAAGTGVV	2.36e-08	0.00104	1.5	43898	20727	20727	985986	43.9	138	0.67	3932	0.4	1.38375	1.77602	1.43659
484	meme-5.5.7/motif_databases_12.24/HOCOMOCO/H12CORE_meme_format.meme	SPI1.H12CORE.1.S.B	SPI1		DDGSGGAAGTDN	7.09e-09	0.00105	1.52	148239	20727	20727	985986	1.37	3174	15.31	137197	13.91	0.832732	0.55868	0.281781
485	meme-5.5.7/motif_databases_12.24/HOCOMOCO/H12CORE_meme_format.meme	RFX5.H12CORE.0.P.B	RFX5		GTCABYWGTTGCYAGGSRRA	6.74e-08	0.00148	2.14	21996	20727	20727	985986	13.7	229	1.1	7490	0.76	22.4654	30.0871	41.066
486	meme-5.5.7/motif_databases_12.24/HOCOMOCO/H12CORE_meme_format.meme	E2F4.H12CORE.0.P.B	E2F4		SGCGGGAADTTYRAA	8.82e-08	0.00149	2.15	16944	20727	20727	985986	2.23	323	1.56	11289	1.14	29.9467	36.9363	36.6597
487	meme-5.5.7/motif_databases_12.24/HOCOMOCO/H12CORE_meme_format.meme	ZN134.H12CORE.0.P.C	ZN134		AYCTMATCAGKTGAAGG	8.49e-08	0.00161	2.32	18929	20727	20727	985986	2.94	463	2.23	17074	1.73	NA	NA	NA
488	meme-5.5.7/motif_databases_12.24/HOCOMOCO/H12CORE_meme_format.meme	GLI4.H12CORE.0.P.C	GLI4		TKNBSHTKSCATTCMAGKCCYYB	4.14e-08	0.00201	2.91	48728	20727	20727	985986	4.01	1026	4.95	41156	4.17	NA	NA	NA
489	meme-5.5.7/motif_databases_12.24/HOCOMOCO/H12CORE_meme_format.meme	PITX3.H12CORE.1.S.B	PITX3		SSGDDWWWVNSGGATTARKG	1.72e-07	0.00255	3.69	14873	20727	20727	985986	12.7	185	0.89	5866	0.59	NA	NA	NA
490	meme-5.5.7/motif_databases_12.24/HOCOMOCO/H12CORE_meme_format.meme	HES1.H12CORE.0.S.C	HES1		NDWGGCACGTGBCWGGCACGYGB	7.35e-06	0.00286	4.13	390	20727	20727	985986	7.75	22	0.11	336	0.03	20.8375	6.28615	8.35078
491	meme-5.5.7/motif_databases_12.24/HOCOMOCO/H12CORE_meme_format.meme	ZNF77.H12CORE.0.P.C	ZNF77		RYTYCYCACTYCACCMBVYHMAA	8.24e-08	0.00313	4.52	38042	20727	20727	985986	8.43	663	3.2	25555	2.59	NA	NA	NA
492	meme-5.5.7/motif_databases_12.24/HOCOMOCO/H12CORE_meme_format.meme	ZN549.H12CORE.0.P.B	ZN549		WTTCATGAAYYGGGCAGCAYYC	9.32e-07	0.00318	4.59	3423	20727	20727	985986	9.73	104	0.5	2950	0.3	NA	NA	NA
493	meme-5.5.7/motif_databases_12.24/HOCOMOCO/H12CORE_meme_format.meme	ZN506.H12CORE.0.P.C	ZN506		TBTGGGGGCTCVYMCMKGWHHYY	1.17e-06	0.00334	4.82	2868	20727	20727	985986	10.3	78	0.38	2036	0.21	NA	NA	NA
494	meme-5.5.7/motif_databases_12.24/HOCOMOCO/H12CORE_meme_format.meme	ZBTB2.H12CORE.0.SM.B	ZBTB2		NBTYCCGGTAAH	6.96e-07	0.00386	5.57	5555	20727	20727	985986	1.33	165	0.8	5224	0.53	29.2644	18.391	12.7284
495	meme-5.5.7/motif_databases_12.24/HOCOMOCO/H12CORE_meme_format.meme	ZIC5.H12CORE.2.S.C	ZIC5		NDCRCAGCGGGGGGTCN	3.37e-06	0.00394	5.69	1173	20727	20727	985986	3.05	45	0.22	984	0.1	12.9392	2.41848	0.944894
496	meme-5.5.7/motif_databases_12.24/HOCOMOCO/H12CORE_meme_format.meme	BHA15.H12CORE.1.SM.B	BHA15		BBKAMCATATGGHN	4.2e-07	0.00451	6.51	10750	20727	20727	985986	1.54	296	1.43	10392	1.05	NA	NA	NA
497	meme-5.5.7/motif_databases_12.24/HOCOMOCO/H12CORE_meme_format.meme	ZN134.H12CORE.1.P.C	ZN134		GCCTSRHCTMATCAGKTGAAGG	4.66e-07	0.00488	7.04	10491	20727	20727	985986	5.48	289	1.39	10120	1.03	NA	NA	NA
498	meme-5.5.7/motif_databases_12.24/HOCOMOCO/H12CORE_meme_format.meme	BHE40.H12CORE.1.S.C	BHE40		NDCACGTGNNNRKCACGTGMNN	4.3e-06	0.00511	7.38	1191	20727	20727	985986	5.05	45	0.22	994	0.1	NA	NA	NA
499	meme-5.5.7/motif_databases_12.24/HOCOMOCO/H12CORE_meme_format.meme	TF2LY.H12CORE.0.SM.B	TF2LY		NDTGACAGCTGDCN	2.42e-07	0.00688	9.92	28464	20727	20727	985986	20.9	230	1.11	7666	0.78	NA	NA	NA
