# Supplementary material for: Aerobic glycolysis and lactate regulate histone H3K18Lactylation occupancy to fine-tune gene expression in developing and mature retina
Source: bioRxiv. 2025 Apr 20:2025.04.17.649437. Preprint. [Version 1] doi: 10.1101/2025.04.17.649437 (PMC12190749; doi:10.1101/2025.04.17.649437)
Supplement: Supplement 2 — Table S1. KLa peptide mass spectrometry results, related to Figure 2B Table S2-S4. FGE results from H3K18La binding in promoter, enhancer, and gene body, related to Figure S1B Table S5. FGE results from dynamic active histone mark (H3K4me3 and H3K27Ac) co-occupancy with H3K18La, related to Figure 4H Table S6. FGE results from H3K18La peaks unique to retina, related to Figure 4J Table S7. Differential binding analysis results, related to Figure 2B Table S8. FGE results from H3K18La peak quantitation correlated with RNA-seq expression, related to Figure S2F Table S9. FGE results from dynamic active histone mark (H3K4me3 and H3K27Ac) co-occupancy with H3K18La with positive correlation to RNA-seq, related to Figure 2E Table S10. RNA-seq differential expression analysis results related to Figure 3F Table S11-S19. TF motif analysis, related to Figure S4 [file media-2.zip › Table S17.xlsx]

## Sheet: P28_promoters
rank	motif_DB	motif_ID	TF_ID	motif_alt_ID	consensus	p-value	adj_p-value	E-value	tests	FASTA_max	pos	neg	PWM_min	TP	%TP	FP	%FP	TF_expression_at_P4	TF_expression_at_P10	TF_expression_at_P28
1	meme-5.5.7/motif_databases_12.24/HOCOMOCO/H12CORE_meme_format.meme	KMT2A.H12CORE.0.P.B	KMT2A		CSCCGCCSCCGCCGCCGCCGCCS	2.69e-973	8.56e-970	1.24e-966	3179	14055	14055	400722	2.99	1256	8.94	1922	0.48	139.211	165.494	528.823
2	meme-5.5.7/motif_databases_12.24/HOCOMOCO/H12CORE_meme_format.meme	KLF7.H12CORE.0.P.B	KLF7		VDGGGCGGGG	6.97e-917	2.81e-912	4.05e-909	40269	14055	14055	400722	1.65	3545	25.22	28368	7.08	82.4573	39.2689	31.3038
3	meme-5.5.7/motif_databases_12.24/HOCOMOCO/H12CORE_meme_format.meme	KLF11.H12CORE.0.P.B	KLF11		GRGGGGGCGGGGCYK	7.57e-902	6.61e-898	9.54e-895	8739	14055	14055	400722	1.64	1814	12.91	6610	1.65	20.2792	11.4026	5.25636
4	meme-5.5.7/motif_databases_12.24/HOCOMOCO/H12CORE_meme_format.meme	ZBT14.H12CORE.0.P.C	ZBT14		GCGSGTGCGCGCG	1.81e-824	8.35e-821	1.20e-817	4608	14055	14055	400722	1.53	1231	8.76	2613	0.65	NA	NA	NA
5	meme-5.5.7/motif_databases_12.24/HOCOMOCO/H12CORE_meme_format.meme	TFDP1.H12CORE.0.P.B	TFDP1		NGGGCGGGAAV	4.30e-824	1.17e-819	1.68e-816	27110	14055	14055	400722	1.2	3106	22.1	23988	5.99	94.9058	75.8482	58.7841
6	meme-5.5.7/motif_databases_12.24/HOCOMOCO/H12CORE_meme_format.meme	KLF12.H12CORE.0.P.C	KLF12		GGGGCGGGGCCKGGGGGG	5.32e-817	7.71e-813	1.11e-809	14483	14055	14055	400722	1.65	2227	15.84	12179	3.04	73.2916	55.1442	72.4008
7	meme-5.5.7/motif_databases_12.24/HOCOMOCO/H12CORE_meme_format.meme	VEZF1.H12CORE.0.P.C	VEZF1		GGGGGMGGGGS	9.09e-727	2.45e-722	3.54e-719	26961	14055	14055	400722	1.2	2944	20.95	24012	5.99	133.035	107.038	110.71
8	meme-5.5.7/motif_databases_12.24/HOCOMOCO/H12CORE_meme_format.meme	SP1.H12CORE.1.SM.B	SP1		NGKGGGCGTGGCYN	2.58e-710	1.57e-706	2.27e-703	6104	14055	14055	400722	1.53	1359	9.67	4516	1.13	105.335	95.994	90.372
9	meme-5.5.7/motif_databases_12.24/HOCOMOCO/H12CORE_meme_format.meme	KLF8.H12CORE.0.P.C	KLF8		RRGGGGCGGGGCS	4.64e-693	1.31e-688	1.90e-685	28339	14055	14055	400722	1.73	2720	19.35	21472	5.36	6.73289	3.80896	1.52607
10	meme-5.5.7/motif_databases_12.24/HOCOMOCO/H12CORE_meme_format.meme	SP3.H12CORE.0.P.B	SP3		SSSGSRGGGGGCGGGGCCT	8.08e-683	3.50e-679	5.04e-676	4328	14055	14055	400722	1.92	1158	8.24	3126	0.78	165.23	113.227	102.775
11	meme-5.5.7/motif_databases_12.24/HOCOMOCO/H12CORE_meme_format.meme	SP2.H12CORE.0.P.D	SP2		RGGRGGCGGGGC	2.28e-680	7.62e-676	1.10e-672	33364	14055	14055	400722	1.84	2907	20.68	24701	6.16	11.6075	14.7056	24.4949
12	meme-5.5.7/motif_databases_12.24/HOCOMOCO/H12CORE_meme_format.meme	KLF9.H12CORE.1.P.B	KLF9		GGRGGGGGCGGGGCSGGGGGGGG	1.34e-677	8.64e-674	1.25e-670	6431	14055	14055	400722	3.52	1373	9.77	4981	1.24	35.4574	162.346	185.915
13	meme-5.5.7/motif_databases_12.24/HOCOMOCO/H12CORE_meme_format.meme	SP1.H12CORE.0.P.B	SP1		DGGGGGCGGGGCYD	1.43e-673	1.37e-669	1.97e-666	9537	14055	14055	400722	1.51	1637	11.65	7667	1.91	105.335	95.994	90.372
14	meme-5.5.7/motif_databases_12.24/HOCOMOCO/H12CORE_meme_format.meme	KLF10.H12CORE.0.P.C	KLF10		GGVGGGGGCGKGGCY	8.75e-649	2.30e-644	3.33e-641	26330	14055	14055	400722	1.41	2759	19.63	23255	5.8	77.2884	19.7769	8.26633
15	meme-5.5.7/motif_databases_12.24/HOCOMOCO/H12CORE_meme_format.meme	SP4.H12CORE.0.P.C	SP4		RRGGGGCGGGGCCDG	2.62e-638	1.49e-633	2.15e-630	56775	14055	14055	400722	3.59	2485	17.68	19348	4.83	92.2531	128.534	161.473
16	meme-5.5.7/motif_databases_12.24/HOCOMOCO/H12CORE_meme_format.meme	SP5.H12CORE.0.P.B	SP5		DGKGGGCGGRGCNG	8.10e-597	2.92e-592	4.21e-589	36009	14055	14055	400722	2.3	2773	19.73	24992	6.24	0.0131482	0.013372	NA
17	meme-5.5.7/motif_databases_12.24/HOCOMOCO/H12CORE_meme_format.meme	KMT2B.H12CORE.0.P.B	KMT2B		GCGGCGGC	5.36e-590	1.61e-586	2.33e-583	3007	14055	14055	400722	1.42	829	5.9	1524	0.38	104.814	106.276	125.467
18	meme-5.5.7/motif_databases_12.24/HOCOMOCO/H12CORE_meme_format.meme	SP1.H12CORE.2.P.B	SP1		DGGGGGCGGGGCYDGGGGGGG	4.04e-570	4.51e-566	6.51e-563	11166	14055	14055	400722	2.13	1649	11.73	9447	2.36	105.335	95.994	90.372
19	meme-5.5.7/motif_databases_12.24/HOCOMOCO/H12CORE_meme_format.meme	SP3.H12CORE.1.S.B	SP3		NGKGGGCGKGD	7.26e-551	3.48e-546	5.02e-543	47887	14055	14055	400722	1.19	3693	26.28	43059	10.75	165.23	113.227	102.775
20	meme-5.5.7/motif_databases_12.24/HOCOMOCO/H12CORE_meme_format.meme	KLF1.H12CORE.0.P.B	KLF1		VDGGGYGKGGCCS	3.15e-549	9.25e-545	1.33e-541	29364	14055	14055	400722	1.23	2776	19.75	26550	6.63	0.106472	0.0808972	0.119135
21	meme-5.5.7/motif_databases_12.24/HOCOMOCO/H12CORE_meme_format.meme	KLF16.H12CORE.0.SM.B	KLF16		DGKGGGCGTGD	5.97e-548	1.13e-543	1.63e-540	18891	14055	14055	400722	1.17	2150	15.3	16684	4.16	5.87368	6.31415	4.30395
22	meme-5.5.7/motif_databases_12.24/HOCOMOCO/H12CORE_meme_format.meme	KLF15.H12CORE.0.S.B	KLF15		GRRGKGGGCGTGGB	3.85e-515	8.54e-511	1.23e-507	22197	14055	14055	400722	1.34	2288	16.28	19670	4.91	1.91773	1.81175	5.70837
23	meme-5.5.7/motif_databases_12.24/HOCOMOCO/H12CORE_meme_format.meme	MAZ.H12CORE.0.P.B	MAZ		RGVGGGMGGGGGM	1.12e-499	1.02e-494	1.47e-491	90719	14055	14055	400722	1.21	5534	39.37	84975	21.21	132.54	76.1478	66.8544
24	meme-5.5.7/motif_databases_12.24/HOCOMOCO/H12CORE_meme_format.meme	SP4.H12CORE.1.S.B	SP4		NRKGGGCGTGGN	1.00e-489	1.21e-485	1.74e-482	12048	14055	14055	400722	1.26	1606	11.43	10442	2.61	92.2531	128.534	161.473
25	meme-5.5.7/motif_databases_12.24/HOCOMOCO/H12CORE_meme_format.meme	KLF16.H12CORE.1.P.B	KLF16		GSGGGRGGRGGCGGGGCNGGRGG	2.72e-487	8.86e-483	1.28e-479	32556	14055	14055	400722	2.5	2822	20.08	29522	7.37	5.87368	6.31415	4.30395
26	meme-5.5.7/motif_databases_12.24/HOCOMOCO/H12CORE_meme_format.meme	PATZ1.H12CORE.1.P.C	PATZ1		RGGGGMGGGG	1.44e-483	9.22e-479	1.33e-475	64090	14055	14055	400722	1.98	3649	25.96	45227	11.29	50.9072	41.2302	35.2627
27	meme-5.5.7/motif_databases_12.24/HOCOMOCO/H12CORE_meme_format.meme	MYCN.H12CORE.1.M.C	MYCN		NYYWCGCGYGYN	4.75e-441	1.14e-437	1.65e-434	2410	14055	14055	400722	1.27	704	5.01	1676	0.42	69.231	17.7331	4.75693
28	meme-5.5.7/motif_databases_12.24/HOCOMOCO/H12CORE_meme_format.meme	KLF2.H12CORE.0.S.C	KLF2		DDGGGCGTGGB	1.94e-424	3.29e-420	4.74e-417	16940	14055	14055	400722	1.2	1825	12.98	15110	3.77	0.374308	0.573609	1.24026
29	meme-5.5.7/motif_databases_12.24/HOCOMOCO/H12CORE_meme_format.meme	KLF6.H12CORE.0.P.B	KLF6		VGVDGGGCGGGGCMBGSR	4.72e-408	2.27e-403	3.27e-400	48050	14055	14055	400722	1.64	3282	23.35	41606	10.38	38.5742	25.1738	24.2384
30	meme-5.5.7/motif_databases_12.24/HOCOMOCO/H12CORE_meme_format.meme	KLF14.H12CORE.0.PSM.A	KLF14		DDRGKGGGCGTGKB	1.44e-398	1.08e-394	1.55e-391	7488	14055	14055	400722	1.49	1136	8.08	6311	1.57	NA	NA	NA
31	meme-5.5.7/motif_databases_12.24/HOCOMOCO/H12CORE_meme_format.meme	PATZ1.H12CORE.0.P.B	PATZ1		RGGGGMGGGGGBSGRRGGGRRGS	2.90e-382	1.12e-377	1.61e-374	38518	14055	14055	400722	2.29	2888	20.55	35150	8.77	50.9072	41.2302	35.2627
32	meme-5.5.7/motif_databases_12.24/HOCOMOCO/H12CORE_meme_format.meme	EGR4.H12CORE.0.S.B	EGR4		GTGGGCGTDD	5.10e-374	1.19e-369	1.71e-366	23266	14055	14055	400722	1.21	2081	14.81	20825	5.2	NA	0.0392308	0.0353077
33	meme-5.5.7/motif_databases_12.24/HOCOMOCO/H12CORE_meme_format.meme	KLF9.H12CORE.0.P.B	KLF9		RRGKGGGCGKGGCC	2.04e-320	4.02e-316	5.80e-313	19687	14055	14055	400722	1.57	1747	12.43	17113	4.27	35.4574	162.346	185.915
34	meme-5.5.7/motif_databases_12.24/HOCOMOCO/H12CORE_meme_format.meme	KLF3.H12CORE.1.M.C	KLF3		DWGGGCKKSGBYB	5.02e-317	1.08e-312	0	21483	14055	14055	400722	1.28	1878	13.36	19455	4.85	42.1019	18.7876	19.8724
35	meme-5.5.7/motif_databases_12.24/HOCOMOCO/H12CORE_meme_format.meme	KLF15.H12CORE.1.P.C	KLF15		GGGGGMGGRGVRGGGGGVGG	6.72e-312	1.9e-307	2.75e-304	28329	14055	14055	400722	2.99	2146	15.27	24419	6.09	1.91773	1.81175	5.70837
36	meme-5.5.7/motif_databases_12.24/HOCOMOCO/H12CORE_meme_format.meme	MAZ.H12CORE.1.P.B	MAZ		RGRGGGMGGGGSVRGRRGRGG	1.97e-297	9.77e-293	1.41e-289	49631	14055	14055	400722	2.06	3217	22.89	46413	11.58	132.54	76.1478	66.8544
37	meme-5.5.7/motif_databases_12.24/HOCOMOCO/H12CORE_meme_format.meme	ZN282.H12CORE.0.P.B	ZN282		GGDGYGGGAGS	5.34e-283	2.08e-278	3e-275	38896	14055	14055	400722	1.24	2660	18.93	35746	8.92	NA	NA	NA
38	meme-5.5.7/motif_databases_12.24/HOCOMOCO/H12CORE_meme_format.meme	ZN454.H12CORE.1.SM.B	ZN454		RGCGCCGGCGCCAN	8.94e-277	1.38e-273	2e-270	1546	14055	14055	400722	1.36	449	3.19	1097	0.27	NA	NA	NA
39	meme-5.5.7/motif_databases_12.24/HOCOMOCO/H12CORE_meme_format.meme	ZN543.H12CORE.0.P.C	ZN543		CCYBGCCNCSBGGCCCCCTCC	6.79e-268	1.71e-263	2.47e-260	25153	14055	14055	400722	2.44	1970	14.02	23148	5.78	NA	NA	NA
40	meme-5.5.7/motif_databases_12.24/HOCOMOCO/H12CORE_meme_format.meme	E2F4.H12CORE.1.P.B	E2F4		SNDGGCGGGAAAN	3.12e-255	3.88e-251	5.59e-248	12432	14055	14055	400722	1.37	1244	8.85	11152	2.78	29.9467	36.9363	36.6597
41	meme-5.5.7/motif_databases_12.24/HOCOMOCO/H12CORE_meme_format.meme	KLF4.H12CORE.0.PSM.A	KLF4		WGGGYGKGGCY	2.22e-251	6.91e-247	9.96e-244	31076	14055	14055	400722	1.27	2191	15.59	28163	7.03	0.973237	0.856978	1.21153
42	meme-5.5.7/motif_databases_12.24/HOCOMOCO/H12CORE_meme_format.meme	KLF13.H12CORE.0.PSM.A	KLF13		NRRGKGGGCGTGGYN	8.48e-249	2.73e-245	3.94e-242	3220	14055	14055	400722	1.59	589	4.19	2593	0.65	53.4278	15.378	27.9393
43	meme-5.5.7/motif_databases_12.24/HOCOMOCO/H12CORE_meme_format.meme	SP4.H12CORE.2.P.B	SP4		RGGGGGMGGRGCNDGGGGGGG	2.03e-245	8.86e-241	1.28e-237	43681	14055	14055	400722	2.83	2555	18.18	35799	8.93	92.2531	128.534	161.473
44	meme-5.5.7/motif_databases_12.24/HOCOMOCO/H12CORE_meme_format.meme	ZN468.H12CORE.0.P.C	ZN468		VRGGGAGGGGGYG	1.17e-244	1.89e-240	2.72e-237	16163	14055	14055	400722	1.53	1439	10.24	14694	3.67	NA	NA	NA
45	meme-5.5.7/motif_databases_12.24/HOCOMOCO/H12CORE_meme_format.meme	E2F1.H12CORE.0.P.B	E2F1		VNKGGCGGGAARN	1.63e-244	3.01e-240	4.35e-237	18540	14055	14055	400722	1.36	1569	11.16	16937	4.23	26.3987	2.25659	0.995991
46	meme-5.5.7/motif_databases_12.24/HOCOMOCO/H12CORE_meme_format.meme	KLF8.H12CORE.1.P.C	KLF8		GGGGGMGGGGCNGGGRGRGGGRG	2.98e-234	1.14e-229	1.64e-226	38222	14055	14055	400722	2.82	2433	17.31	33973	8.48	6.73289	3.80896	1.52607
47	meme-5.5.7/motif_databases_12.24/HOCOMOCO/H12CORE_meme_format.meme	CTCFL.H12CORE.0.P.B	CTCFL		GCCRSCAGGGGGCGCY	1.9e-219	1.31e-215	1.88e-212	6886	14055	14055	400722	1.67	812	5.78	5789	1.44	0.491167	0.490179	0.677865
48	meme-5.5.7/motif_databases_12.24/HOCOMOCO/H12CORE_meme_format.meme	KLF12.H12CORE.1.PSM.A	KLF12		DDDGGGCGTGGYC	3.12e-219	2.8e-215	4.04e-212	8989	14055	14055	400722	1.39	966	6.87	7985	1.99	73.2916	55.1442	72.4008
49	meme-5.5.7/motif_databases_12.24/HOCOMOCO/H12CORE_meme_format.meme	KLF6.H12CORE.1.SM.B	KLF6		KGKDWGGGCGTGGB	7.12e-219	7.54e-215	1.09e-211	10599	14055	14055	400722	1.36	1067	7.59	9531	2.38	38.5742	25.1738	24.2384
50	meme-5.5.7/motif_databases_12.24/HOCOMOCO/H12CORE_meme_format.meme	KLF13.H12CORE.1.P.C	KLF13		RGGGGGCGGGGSNGGGGGKG	2.15e-216	1.24e-211	1.79e-208	57663	14055	14055	400722	5.86	2131	15.16	28915	7.22	53.4278	15.378	27.9393
51	meme-5.5.7/motif_databases_12.24/HOCOMOCO/H12CORE_meme_format.meme	GMEB2.H12CORE.1.P.C	GMEB2		BKGCGTSMS	1.6e-215	2e-211	2.88e-208	12471	14055	14055	400722	1.57	963	6.85	8046	2.01	33.6062	25.297	27.7949
52	meme-5.5.7/motif_databases_12.24/HOCOMOCO/H12CORE_meme_format.meme	SP2.H12CORE.1.P.B	SP2		SVNSVVRGRGGCGGGGSBNRR	2.86e-215	2.82e-210	4.06e-207	98470	14055	14055	400722	3.11	3458	24.6	57611	14.38	11.6075	14.7056	24.4949
53	meme-5.5.7/motif_databases_12.24/HOCOMOCO/H12CORE_meme_format.meme	NRF1.H12CORE.0.PS.A	NRF1		NBNCTGCGCAKGCGCA	3.11e-201	8.5e-198	1.23e-194	2729	14055	14055	400722	16.5	279	1.99	494	0.12	48.7919	34.5872	30.113
54	meme-5.5.7/motif_databases_12.24/HOCOMOCO/H12CORE_meme_format.meme	SP8.H12CORE.0.SM.B	SP8		DGTGGGCGTGDN	2.26e-200	4.26e-197	6.15e-194	1884	14055	14055	400722	1.29	410	2.92	1474	0.37	0.02601	0.0393283	0.0847382
55	meme-5.5.7/motif_databases_12.24/HOCOMOCO/H12CORE_meme_format.meme	ZNF2.H12CORE.0.P.B	ZNF2		CAGCGCCMCC	1.72e-199	5.52e-195	7.96e-192	32156	14055	14055	400722	1.18	2134	15.18	29991	7.48	NA	NA	NA
56	meme-5.5.7/motif_databases_12.24/HOCOMOCO/H12CORE_meme_format.meme	E2F3.H12CORE.0.P.B	E2F3		NKGGCGGGAAR	1.64e-196	6.07e-192	8.76e-189	36954	14055	14055	400722	1.25	2347	16.7	34598	8.63	25.7602	69.4752	26.8383
57	meme-5.5.7/motif_databases_12.24/HOCOMOCO/H12CORE_meme_format.meme	ZN460.H12CORE.0.S.C	ZN460		DDSGGGGGGCGTK	4.34e-194	8.92e-190	1.29e-186	20534	14055	14055	400722	1.33	1557	11.08	18976	4.74	NA	NA	NA
58	meme-5.5.7/motif_databases_12.24/HOCOMOCO/H12CORE_meme_format.meme	SP9.H12CORE.1.S.C	SP9		RGKGGGCGTGGB	4.21e-191	7.42e-188	1.07e-184	1762	14055	14055	400722	1.77	380	2.7	1309	0.33	2.01793	2.15606	1.28193
59	meme-5.5.7/motif_databases_12.24/HOCOMOCO/H12CORE_meme_format.meme	HINFP.H12CORE.2.S.B	HINFP		MGCGGACGYDR	8.66e-177	2.62e-173	3.78e-170	3028	14055	14055	400722	1.2	484	3.44	2538	0.63	39.0316	44.8248	47.3724
60	meme-5.5.7/motif_databases_12.24/HOCOMOCO/H12CORE_meme_format.meme	KLF3.H12CORE.0.PS.A	KLF3		NNNDGGGYGKGGCHBNNN	1.74e-169	5.59e-165	8.06e-162	32139	14055	14055	400722	3.32	1491	10.61	18988	4.74	42.1019	18.7876	19.8724
61	meme-5.5.7/motif_databases_12.24/HOCOMOCO/H12CORE_meme_format.meme	ZN100.H12CORE.1.P.B	ZN100		KCCAHGGCGGCGGC	9.78e-168	9.24e-164	1.33e-160	9446	14055	14055	400722	1.44	895	6.37	8488	2.12	NA	NA	NA
62	meme-5.5.7/motif_databases_12.24/HOCOMOCO/H12CORE_meme_format.meme	ZN519.H12CORE.0.P.C	ZN519		GCCGCMGCYGCMGCCGCCCV	7.16e-164	1.38e-160	1.99e-157	1924	14055	14055	400722	3.4	347	2.47	1312	0.33	NA	NA	NA
63	meme-5.5.7/motif_databases_12.24/HOCOMOCO/H12CORE_meme_format.meme	ARNT2.H12CORE.1.P.B	ARNT2		NGBACGTGCYB	1.35e-162	2.45e-158	3.53e-155	18080	14055	14055	400722	1.78	1046	7.44	11194	2.79	72.2766	30.8256	16.9108
64	meme-5.5.7/motif_databases_12.24/HOCOMOCO/H12CORE_meme_format.meme	GMEB1.H12CORE.0.P.C	GMEB1		BTGCGTSMS	3.83e-162	5.67e-158	8.18e-155	14789	14055	14055	400722	1.62	897	6.38	8715	2.17	41.9817	28.7755	30.1701
65	meme-5.5.7/motif_databases_12.24/HOCOMOCO/H12CORE_meme_format.meme	LRRF1.H12CORE.0.P.B	LRRF1		RRGCTCGCCN	1.18e-156	2.53e-152	3.65e-149	21485	14055	14055	400722	1.16	1504	10.7	19947	4.98	NA	NA	NA
66	meme-5.5.7/motif_databases_12.24/HOCOMOCO/H12CORE_meme_format.meme	ZN441.H12CORE.0.P.C	ZN441		GGGCGGAGYY	5.99e-140	1.09e-135	1.57e-132	18137	14055	14055	400722	8.28	435	3.09	2616	0.65	NA	NA	NA
67	meme-5.5.7/motif_databases_12.24/HOCOMOCO/H12CORE_meme_format.meme	ZBT7A.H12CORE.0.P.B	ZBT7A		RRGGGTCBY	1.4e-131	2.49e-127	3.59e-124	17846	14055	14055	400722	1.13	1258	8.95	16587	4.14	NA	NA	NA
68	meme-5.5.7/motif_databases_12.24/HOCOMOCO/H12CORE_meme_format.meme	KLF5.H12CORE.0.PM.A	KLF5		NNWGGGYGTGGCH	5.76e-132	2.58e-127	3.72e-124	44766	14055	14055	400722	1.65	2224	15.82	36837	9.19	0.473104	0.367033	0.0767233
69	meme-5.5.7/motif_databases_12.24/HOCOMOCO/H12CORE_meme_format.meme	SOLH2.H12CORE.0.S.C	SOLH2		NCACGTGCDHN	3.78e-129	2.56e-125	3.7e-122	6778	14055	14055	400722	1.24	663	4.72	6105	1.52	NA	NA	NA
70	meme-5.5.7/motif_databases_12.24/HOCOMOCO/H12CORE_meme_format.meme	E2F1.H12CORE.1.S.B	E2F1		NWTWTGGCGCCHAN	4.84e-122	1.22e-118	1.76e-115	2518	14055	14055	400722	1.64	368	2.62	2146	0.54	26.3987	2.25659	0.995991
71	meme-5.5.7/motif_databases_12.24/HOCOMOCO/H12CORE_meme_format.meme	ZN610.H12CORE.0.P.B	ZN610		CMGCCGCTCCCCMY	2.73e-121	2.25e-117	3.25e-114	8243	14055	14055	400722	1.62	717	5.1	7254	1.81	NA	NA	NA
72	meme-5.5.7/motif_databases_12.24/HOCOMOCO/H12CORE_meme_format.meme	ZN704.H12CORE.0.SM.B	ZN704		BRBGCCGGCCGGYRDD	1.94e-118	1.71e-114	2.46e-111	8797	14055	14055	400722	1.48	756	5.38	8021	2	NA	NA	NA
73	meme-5.5.7/motif_databases_12.24/HOCOMOCO/H12CORE_meme_format.meme	ZFP57.H12CORE.0.P.B	ZFP57		SYGCGGCAV	2.44e-111	2.77e-108	4e-105	1138	14055	14055	400722	2.56	211	1.5	679	0.17	66.4592	30.8554	7.98945
74	meme-5.5.7/motif_databases_12.24/HOCOMOCO/H12CORE_meme_format.meme	E2F2.H12CORE.0.S.B	E2F2		NRWWWTGGCGCSMDHK	7.57e-111	4.73e-108	6.83e-105	625	14055	14055	400722	1.6	180	1.28	445	0.11	9.58271	1.16884	0.801791
75	meme-5.5.7/motif_databases_12.24/HOCOMOCO/H12CORE_meme_format.meme	SALL4.H12CORE.0.P.B	SALL4		BWGGGTGGGGB	1.74e-111	1.62e-106	2.34e-103	92940	14055	14055	400722	1.25	4129	29.38	84879	21.18	NA	NA	0.669156
76	meme-5.5.7/motif_databases_12.24/HOCOMOCO/H12CORE_meme_format.meme	ZN281.H12CORE.0.P.B	ZN281		GGGTGGGGGAGGGGMR	1.96e-108	1.23e-104	1.78e-101	6313	14055	14055	400722	2.07	593	4.22	5699	1.42	NA	NA	NA
77	meme-5.5.7/motif_databases_12.24/HOCOMOCO/H12CORE_meme_format.meme	ZN740.H12CORE.0.P.C	ZN740		GTGGGGGGGGG	1.86e-107	2.1e-103	3.03e-100	11314	14055	14055	400722	1.25	861	6.13	10372	2.59	NA	NA	NA
78	meme-5.5.7/motif_databases_12.24/HOCOMOCO/H12CORE_meme_format.meme	ZN263.H12CORE.0.PM.A	ZN263		RGGGAGGASB	1.34e-107	1.04e-102	1.51e-99	77797	14055	14055	400722	1.55	3235	23.02	63094	15.75	NA	NA	NA
79	meme-5.5.7/motif_databases_12.24/HOCOMOCO/H12CORE_meme_format.meme	GMEB2.H12CORE.0.P.C	GMEB2		BKRCGTSMSYGCGY	1.46e-105	1.84e-101	2.65e-98	12609	14055	14055	400722	1.34	924	6.57	11639	2.9	33.6062	25.297	27.7949
80	meme-5.5.7/motif_databases_12.24/HOCOMOCO/H12CORE_meme_format.meme	ZN148.H12CORE.0.P.B	ZN148		GGGGGTGGGGGAGGGGMRG	7.88e-104	6.84e-100	9.86e-97	8680	14055	14055	400722	2.64	716	5.09	7944	1.98	NA	NA	NA
81	meme-5.5.7/motif_databases_12.24/HOCOMOCO/H12CORE_meme_format.meme	EGR3.H12CORE.0.PSM.A	EGR3		TGCGTGGGCGKDD	3.06e-101	4.27e-97	6.17e-94	13980	14055	14055	400722	1.45	979	6.97	12927	3.23	0.381387	0.652456	1.09203
82	meme-5.5.7/motif_databases_12.24/HOCOMOCO/H12CORE_meme_format.meme	E2F6.H12CORE.0.P.B	E2F6		NDGGCGGGAAV	6.25e-101	1.79e-96	2.58e-93	28664	14055	14055	400722	1.27	1656	11.78	26980	6.73	28.0629	22.7328	25.561
83	meme-5.5.7/motif_databases_12.24/HOCOMOCO/H12CORE_meme_format.meme	WT1.H12CORE.1.P.B	WT1		GRVKGYGKGGGAGGRRRRGGV	3.55e-99	1.14e-94	1.65e-91	32141	14055	14055	400722	3.91	1544	10.99	24694	6.16	0.0884523	0.0934076	0.0675754
84	meme-5.5.7/motif_databases_12.24/HOCOMOCO/H12CORE_meme_format.meme	KLF14.H12CORE.1.P.C	KLF14		VDGKGGGCGKGGCYGGGRGDGGG	7.8e-99	5.12e-94	7.39e-91	65658	14055	14055	400722	4.94	2341	16.66	42710	10.66	NA	NA	NA
85	meme-5.5.7/motif_databases_12.24/HOCOMOCO/H12CORE_meme_format.meme	WT1.H12CORE.0.P.B	WT1		GKGGGAGGRD	3.49e-98	2.17e-93	3.13e-90	62144	14055	14055	400722	29.7	770	5.48	9166	2.29	0.0884523	0.0934076	0.0675754
86	meme-5.5.7/motif_databases_12.24/HOCOMOCO/H12CORE_meme_format.meme	KLF17.H12CORE.1.P.C	KLF17		DGAGGGAGGGG	6.83e-88	7.55e-83	1.09e-79	110520	14055	14055	400722	8.49	1945	13.84	34697	8.66	0.044884	NA	0.0501651
87	meme-5.5.7/motif_databases_12.24/HOCOMOCO/H12CORE_meme_format.meme	GCM2.H12CORE.0.SM.B	GCM2		HACCCGCATN	1.2e-84	1.31e-81	1.9e-78	1097	14055	14055	400722	1.27	201	1.43	895	0.22	0.0142241	0.0292634	0.0124965
88	meme-5.5.7/motif_databases_12.24/HOCOMOCO/H12CORE_meme_format.meme	ELK1.H12CORE.0.PSM.A	ELK1		NACCGGAAGTN	4.28e-80	1.7e-76	2.45e-73	3969	14055	14055	400722	5.89	238	1.69	1374	0.34	48.5211	39.2763	39.5807
89	meme-5.5.7/motif_databases_12.24/HOCOMOCO/H12CORE_meme_format.meme	E2F4.H12CORE.2.S.B	E2F4		NNWWDTGGCGCSMTWN	1.28e-78	7.52e-76	1.09e-72	590	14055	14055	400722	1.99	144	1.02	443	0.11	29.9467	36.9363	36.6597
90	meme-5.5.7/motif_databases_12.24/HOCOMOCO/H12CORE_meme_format.meme	ELK4.H12CORE.0.PSM.A	ELK4		ACCGGAAGYN	1.39e-79	2.22e-75	3.2e-72	15993	14055	14055	400722	8.61	346	2.46	2820	0.7	32.8361	32.3789	40.4818
91	meme-5.5.7/motif_databases_12.24/HOCOMOCO/H12CORE_meme_format.meme	ZN444.H12CORE.0.S.C	ZN444		YCRTCCCCCTCCCCCYYN	3.3e-79	2.96e-75	4.27e-72	8973	14055	14055	400722	2.97	646	4.6	7842	1.96	NA	NA	NA
92	meme-5.5.7/motif_databases_12.24/HOCOMOCO/H12CORE_meme_format.meme	ZFX.H12CORE.0.P.B	ZFX		SYAGGCCBCR	3.64e-76	5.55e-72	8.01e-69	15243	14055	14055	400722	1.22	953	6.78	14008	3.5	84.3473	80.7099	57.6264
93	meme-5.5.7/motif_databases_12.24/HOCOMOCO/H12CORE_meme_format.meme	ZBT14.H12CORE.1.S.B	ZBT14		RTGCGCGTGCACGYGN	3.12e-70	1.03e-67	1.48e-64	330	14055	14055	400722	2.71	105	0.75	225	0.06	NA	NA	NA
94	meme-5.5.7/motif_databases_12.24/HOCOMOCO/H12CORE_meme_format.meme	ZN180.H12CORE.0.P.C	ZN180		AGGGAGKGGTGGGGACTGBGGCRRR	4.43e-67	3.54e-63	5.11e-60	8001	14055	14055	400722	12.4	586	4.17	7362	1.84	NA	NA	NA
95	meme-5.5.7/motif_databases_12.24/HOCOMOCO/H12CORE_meme_format.meme	KLF11.H12CORE.1.SM.B	KLF11		DDGKGGGCGTGGCGKGGGCGKGGB	6.29e-65	1.01e-61	1.46e-58	1604	14055	14055	400722	8.3	202	1.44	1228	0.31	20.2792	11.4026	5.25636
96	meme-5.5.7/motif_databases_12.24/HOCOMOCO/H12CORE_meme_format.meme	ZIC1.H12CORE.0.P.B	ZIC1		GCNCAGCRGG	1.44e-63	3.33e-59	4.81e-56	23204	14055	14055	400722	1.18	1268	9.02	21826	5.45	11.5852	4.67319	3.37124
97	meme-5.5.7/motif_databases_12.24/HOCOMOCO/H12CORE_meme_format.meme	KLF17.H12CORE.0.M.C	KLF17		DKWAGGGCGTGKCN	1.47e-61	1.52e-57	2.19e-54	10355	14055	14055	400722	1.65	687	4.89	9636	2.4	0.044884	NA	0.0501651
98	meme-5.5.7/motif_databases_12.24/HOCOMOCO/H12CORE_meme_format.meme	ZN682.H12CORE.1.P.B	ZN682		GGCYMAGCCCC	2.04e-58	4.44e-54	6.41e-51	21838	14055	14055	400722	1.21	1188	8.45	20550	5.13	NA	NA	NA
99	meme-5.5.7/motif_databases_12.24/HOCOMOCO/H12CORE_meme_format.meme	FEV.H12CORE.0.S.B	FEV		NACCGGAAGTR	1.65e-57	9.53e-54	1.38e-50	5775	14055	14055	400722	20.5	160	1.14	868	0.22	NA	NA	NA
100	meme-5.5.7/motif_databases_12.24/HOCOMOCO/H12CORE_meme_format.meme	ELK3.H12CORE.0.PSM.A	ELK3		NACCGGAAGTD	1.21e-56	6.64e-53	9.59e-50	5507	14055	14055	400722	20.8	155	1.1	826	0.21	9.05409	6.60277	5.63604
101	meme-5.5.7/motif_databases_12.24/HOCOMOCO/H12CORE_meme_format.meme	CREM.H12CORE.0.PSM.A	CREM		NRTGACGTVN	2.38e-53	1.3e-49	1.87e-46	5450	14055	14055	400722	3.62	281	2	2648	0.66	17.8366	12.3533	12.1421
102	meme-5.5.7/motif_databases_12.24/HOCOMOCO/H12CORE_meme_format.meme	ETV5.H12CORE.0.PS.A	ETV5		NDCCGGAWGYD	7.89e-53	1.58e-48	2.27e-45	19955	14055	14055	400722	17.3	237	1.69	1992	0.5	41.0954	20.2044	31.063
103	meme-5.5.7/motif_databases_12.24/HOCOMOCO/H12CORE_meme_format.meme	ZSC22.H12CORE.0.P.C	ZSC22		RGNCHGAKGGMGGAGGC	6.61e-51	2.13e-46	3.08e-43	32292	14055	14055	400722	2.25	1555	11.06	29883	7.46	NA	NA	NA
104	meme-5.5.7/motif_databases_12.24/HOCOMOCO/H12CORE_meme_format.meme	ZN281.H12CORE.1.SM.B	ZN281		KGGGGGGGGGGGGGGAGGGDRGGKKK	1.49e-49	2.81e-45	4.05e-42	18855	14055	14055	400722	4.74	1015	7.22	17577	4.39	NA	NA	NA
105	meme-5.5.7/motif_databases_12.24/HOCOMOCO/H12CORE_meme_format.meme	CR3L4.H12CORE.1.S.C	CR3L4		VHSACGTGGCR	7.75e-49	3.81e-45	5.5e-42	4919	14055	14055	400722	1.29	379	2.7	4498	1.12	NA	NA	NA
106	meme-5.5.7/motif_databases_12.24/HOCOMOCO/H12CORE_meme_format.meme	CREB3.H12CORE.0.SM.B	CREB3		DDGRTGACGTGRCN	5.81e-46	5.65e-43	8.16e-40	972	14055	14055	400722	1.83	138	0.98	818	0.2	57.2281	61.1263	41.079
107	meme-5.5.7/motif_databases_12.24/HOCOMOCO/H12CORE_meme_format.meme	SALL1.H12CORE.0.P.C	SALL1		RDRKGDGGGWGGGGNV	6.47e-48	6.77e-43	9.77e-40	104668	14055	14055	400722	2.98	3009	21.41	66548	16.61	3.88033	2.28022	1.37314
108	meme-5.5.7/motif_databases_12.24/HOCOMOCO/H12CORE_meme_format.meme	TFEC.H12CORE.1.SM.B	TFEC		NDRGTCACGTGAY	1.43e-44	5.71e-42	8.24e-39	400	14055	14055	400722	1.88	88	0.63	312	0.08	0.0381808	0.114937	NA
109	meme-5.5.7/motif_databases_12.24/HOCOMOCO/H12CORE_meme_format.meme	HES1.H12CORE.1.S.C	HES1		NWGGCACGYGYSN	6.83e-45	7.26e-42	1.05e-38	1063	14055	14055	400722	1.48	143	1.02	900	0.22	20.8375	6.28615	8.35078
110	meme-5.5.7/motif_databases_12.24/HOCOMOCO/H12CORE_meme_format.meme	SP5.H12CORE.1.P.B	SP5		GRRGGRGGGGRRGGGGGAGGRGCWG	6.75e-46	2.66e-41	3.84e-38	39400	14055	14055	400722	6.04	1683	11.97	33643	8.4	0.0131482	0.013372	NA
111	meme-5.5.7/motif_databases_12.24/HOCOMOCO/H12CORE_meme_format.meme	HINFP.H12CORE.1.P.B	HINFP		RSCGGACC	2.09e-45	1.68e-40	2.43e-37	80488	14055	14055	400722	1.4	2507	17.84	54188	13.52	39.0316	44.8248	47.3724
112	meme-5.5.7/motif_databases_12.24/HOCOMOCO/H12CORE_meme_format.meme	KAISO.H12CORE.0.P.B	KAISO		YMTCGCGAGAN	8.74e-43	5.46e-39	7.87e-36	6247	14055	14055	400722	1.34	430	3.06	5781	1.44	NA	NA	NA
113	meme-5.5.7/motif_databases_12.24/HOCOMOCO/H12CORE_meme_format.meme	ZN692.H12CORE.0.P.C	ZN692		YGGGSCCCACC	4.24e-43	6.29e-39	9.07e-36	14821	14055	14055	400722	1.21	820	5.83	13893	3.47	NA	NA	NA
114	meme-5.5.7/motif_databases_12.24/HOCOMOCO/H12CORE_meme_format.meme	ELF2.H12CORE.0.PS.A	ELF2		AVCCGGAAGTGG	1.69e-41	4.43e-37	6.39e-34	26205	14055	14055	400722	153	120	0.85	687	0.17	114.967	70.7027	58.8164
115	meme-5.5.7/motif_databases_12.24/HOCOMOCO/H12CORE_meme_format.meme	E2F4.H12CORE.0.P.B	E2F4		SGCGGGAADTTYRAA	5.04e-41	7.58e-37	1.09e-33	15029	14055	14055	400722	1.86	824	5.86	14186	3.54	29.9467	36.9363	36.6597
116	meme-5.5.7/motif_databases_12.24/HOCOMOCO/H12CORE_meme_format.meme	ZIC5.H12CORE.0.P.B	ZIC5		GCVCAGCRGGGGGYC	1.2e-39	5.4e-36	7.8e-33	4492	14055	14055	400722	1.74	332	2.36	4107	1.02	12.9392	2.41848	0.944894
117	meme-5.5.7/motif_databases_12.24/HOCOMOCO/H12CORE_meme_format.meme	BMAL1.H12CORE.0.PSM.A	BMAL1		CACGTGMS	3.12e-40	6.45e-36	9.3e-33	20645	14055	14055	400722	104	105	0.75	538	0.13	NA	NA	NA
118	meme-5.5.7/motif_databases_12.24/HOCOMOCO/H12CORE_meme_format.meme	TYY1.H12CORE.0.PSM.A	TYY1		CAARATGGCGGC	9.62e-40	1.81e-35	2.61e-32	18820	14055	14055	400722	652	67	0.48	186	0.05	NA	NA	NA
119	meme-5.5.7/motif_databases_12.24/HOCOMOCO/H12CORE_meme_format.meme	E2F8.H12CORE.1.SM.B	E2F8		WTKGCGGGAAAWN	1.28e-37	2.75e-34	3.97e-31	2157	14055	14055	400722	1.7	201	1.43	1928	0.48	18.3217	0.631187	0.247041
120	meme-5.5.7/motif_databases_12.24/HOCOMOCO/H12CORE_meme_format.meme	TYY2.H12CORE.0.PS.A	TYY2		CAAVATGGCGGC	4.27e-38	6.47e-34	9.34e-31	15138	14055	14055	400722	523	59	0.42	141	0.04	NA	NA	NA
121	meme-5.5.7/motif_databases_12.24/HOCOMOCO/H12CORE_meme_format.meme	E2F7.H12CORE.1.P.B	E2F7		NTGGCGGGAAAV	2.48e-38	7.63e-34	1.1e-30	30756	14055	14055	400722	1.46	1456	10.36	29271	7.3	7.91487	1.90638	1.30441
122	meme-5.5.7/motif_databases_12.24/HOCOMOCO/H12CORE_meme_format.meme	ZN263.H12CORE.1.P.B	ZN263		RGGGAGGAGGRVGRGGRGGRG	3.43e-38	9.85e-34	1.42e-30	28691	14055	14055	400722	22.4	783	5.57	13562	3.38	NA	NA	NA
123	meme-5.5.7/motif_databases_12.24/HOCOMOCO/H12CORE_meme_format.meme	ARNT2.H12CORE.2.S.C	ARNT2		NKCACGTGACNN	5.73e-36	4.49e-33	6.47e-30	783	14055	14055	400722	32.1	102	0.73	576	0.14	72.2766	30.8256	16.9108
124	meme-5.5.7/motif_databases_12.24/HOCOMOCO/H12CORE_meme_format.meme	EGR1.H12CORE.0.PS.A	EGR1		NNTGCGTGGGCGKDNN	3.52e-35	6.79e-32	9.8e-29	1928	14055	14055	400722	2.47	173	1.23	1572	0.39	24.4015	7.10616	33.7639
125	meme-5.5.7/motif_databases_12.24/HOCOMOCO/H12CORE_meme_format.meme	ZBTB2.H12CORE.0.SM.B	ZBTB2		NBTYCCGGTAAH	5.66e-35	1.94e-31	2.8e-28	3422	14055	14055	400722	1.43	266	1.89	3143	0.78	29.2644	18.391	12.7284
126	meme-5.5.7/motif_databases_12.24/HOCOMOCO/H12CORE_meme_format.meme	ZN143.H12CORE.0.P.B	ZN143		CRVDGCMTKCTGGGARWTGTAGT	5.17e-34	3.22e-31	4.64e-28	622	14055	14055	400722	152000	25	0.18	3	0	NA	NA	NA
127	meme-5.5.7/motif_databases_12.24/HOCOMOCO/H12CORE_meme_format.meme	BHE41.H12CORE.0.PSM.A	BHE41		NRGTCACGTGCN	1.11e-33	1.21e-30	1.75e-27	1093	14055	14055	400722	13.5	104	0.74	643	0.16	NA	NA	NA
128	meme-5.5.7/motif_databases_12.24/HOCOMOCO/H12CORE_meme_format.meme	AHR.H12CORE.0.P.B	AHR		SHKTGCGTGC	1.06e-34	1.91e-30	2.76e-27	17967	14055	14055	400722	1.95	702	4.99	12118	3.02	7.0435	45.7234	59.8252
129	meme-5.5.7/motif_databases_12.24/HOCOMOCO/H12CORE_meme_format.meme	ATF1.H12CORE.0.P.B	ATF1		RRTGACGYMA	1.16e-34	6.18e-30	8.92e-27	53345	14055	14055	400722	130	61	0.43	184	0.05	17.2211	18.3684	16.1022
130	meme-5.5.7/motif_databases_12.24/HOCOMOCO/H12CORE_meme_format.meme	CREB1.H12CORE.0.PSM.A	CREB1		NRTGACGTMAS	1.11e-32	1.14e-29	1.64e-26	1031	14055	14055	400722	1.58	122	0.87	899	0.22	181.739	153.693	124.5
131	meme-5.5.7/motif_databases_12.24/HOCOMOCO/H12CORE_meme_format.meme	GLIS1.H12CORE.0.P.B	GLIS1		CKCYSYRGGRGGYC	1.25e-33	2.66e-29	3.84e-26	21270	14055	14055	400722	1.36	1044	7.43	20091	5.01	0.0930968	0.624857	1.22899
132	meme-5.5.7/motif_databases_12.24/HOCOMOCO/H12CORE_meme_format.meme	SRBP1.H12CORE.1.S.C	SRBP1		BRTCRCGTGABS	5.08e-33	7.08e-29	1.02e-25	13954	14055	14055	400722	1.37	735	5.23	13032	3.25	NA	NA	NA
133	meme-5.5.7/motif_databases_12.24/HOCOMOCO/H12CORE_meme_format.meme	E2F8.H12CORE.0.P.C	E2F8		TGGCGGGAAAN	4.25e-33	1.08e-28	1.56e-25	25393	14055	14055	400722	1.42	1190	8.47	23639	5.9	18.3217	0.631187	0.247041
134	meme-5.5.7/motif_databases_12.24/HOCOMOCO/H12CORE_meme_format.meme	ELF4.H12CORE.0.PS.A	ELF4		ACCCGGAAGTG	5.5e-33	1.13e-28	1.63e-25	20562	14055	14055	400722	81.9	139	0.99	1130	0.28	2.18872	0.810914	0.188537
135	meme-5.5.7/motif_databases_12.24/HOCOMOCO/H12CORE_meme_format.meme	ATF6B.H12CORE.0.SM.B	ATF6B		NTGRTGACGTSRCA	7.54e-31	7.87e-28	1.14e-24	1043	14055	14055	400722	2.13	118	0.84	890	0.22	35.3386	53.308	44.3138
136	meme-5.5.7/motif_databases_12.24/HOCOMOCO/H12CORE_meme_format.meme	ZBT17.H12CORE.0.P.B	ZBT17		VGGHGGGGGMGGGGVDSV	1.1e-32	1.23e-27	1.78e-24	112319	14055	14055	400722	13.4	1418	10.09	29234	7.3	NA	NA	NA
137	meme-5.5.7/motif_databases_12.24/HOCOMOCO/H12CORE_meme_format.meme	GMEB1.H12CORE.1.P.C	GMEB1		BKRCGTSMSYGCGY	1.64e-31	3.27e-27	4.72e-24	19914	14055	14055	400722	1.38	971	6.91	18656	4.66	41.9817	28.7755	30.1701
138	meme-5.5.7/motif_databases_12.24/HOCOMOCO/H12CORE_meme_format.meme	GMEB2.H12CORE.2.SM.B	GMEB2		NRSKTACGTAASGYN	1.78e-30	7.56e-27	1.09e-23	4257	14055	14055	400722	2.02	287	2.04	3771	0.94	33.6062	25.297	27.7949
139	meme-5.5.7/motif_databases_12.24/HOCOMOCO/H12CORE_meme_format.meme	HIF3A.H12CORE.1.P.C	HIF3A		GKACGTGC	3.48e-31	1.1e-26	1.58e-23	31451	14055	14055	400722	2.81	686	4.88	12129	3.03	9.38225	3.70338	12.3661
140	meme-5.5.7/motif_databases_12.24/HOCOMOCO/H12CORE_meme_format.meme	HEY1.H12CORE.0.S.B	HEY1		NKGCACGTGTCN	9.92e-29	1.92e-25	2.77e-22	1935	14055	14055	400722	1.41	170	1.21	1755	0.44	21.891	10.5539	10.7392
141	meme-5.5.7/motif_databases_12.24/HOCOMOCO/H12CORE_meme_format.meme	CTCF.H12CORE.0.P.B	CTCF		YGRCCACHAGRKGGCGCYVB	1.08e-28	3.54e-25	5.11e-22	3291	14055	14055	400722	9.77	184	1.31	1992	0.5	138.757	99.9593	115.354
142	meme-5.5.7/motif_databases_12.24/HOCOMOCO/H12CORE_meme_format.meme	ETV6.H12CORE.0.PS.A	ETV6		RCCGGAAGTG	1.27e-29	6.1e-25	8.8e-22	48172	14055	14055	400722	167	97	0.69	639	0.16	27.0707	21.6042	24.189
143	meme-5.5.7/motif_databases_12.24/HOCOMOCO/H12CORE_meme_format.meme	ZN449.H12CORE.1.S.C	ZN449		GRDGGKTGGKCGBGD	8.44e-29	6.14e-24	8.87e-21	72833	14055	14055	400722	4.54	1482	10.54	31488	7.86	NA	NA	NA
144	meme-5.5.7/motif_databases_12.24/HOCOMOCO/H12CORE_meme_format.meme	SPDEF.H12CORE.0.PSM.A	SPDEF		NWMCCGGATGYN	1.32e-27	8.69e-24	1.25e-20	6607	14055	14055	400722	4.89	217	1.54	2624	0.65	0.311146	0.235503	0.235246
145	meme-5.5.7/motif_databases_12.24/HOCOMOCO/H12CORE_meme_format.meme	ARNT.H12CORE.0.P.B	ARNT		SKACGTGMC	3.17e-27	7.03e-23	1.02e-19	22163	14055	14055	400722	6.13	314	2.23	4504	1.12	59.0665	67.5661	94.3783
146	meme-5.5.7/motif_databases_12.24/HOCOMOCO/H12CORE_meme_format.meme	ZN770.H12CORE.0.P.B	ZN770		DGGAGGCYGVGG	2.73e-27	1.54e-22	2.22e-19	56407	14055	14055	400722	1.26	2348	16.71	53895	13.45	NA	NA	NA
147	meme-5.5.7/motif_databases_12.24/HOCOMOCO/H12CORE_meme_format.meme	KLF10.H12CORE.1.PSM.A	KLF10		DDGGGGGCGTGDSRKGGGYGTGKB	1.01e-24	8.81e-22	1.27e-18	872	14055	14055	400722	7.47	98	0.7	770	0.19	77.2884	19.7769	8.26633
148	meme-5.5.7/motif_databases_12.24/HOCOMOCO/H12CORE_meme_format.meme	ATF6A.H12CORE.0.SM.B	ATF6A		NTGATGACGTCAYNN	6.67e-24	2.17e-21	3.13e-18	325	14055	14055	400722	22.5	41	0.29	123	0.03	NA	NA	NA
149	meme-5.5.7/motif_databases_12.24/HOCOMOCO/H12CORE_meme_format.meme	ETV1.H12CORE.0.PSM.A	ETV1		NACCGGAAGTN	4.84e-25	9e-21	1.3e-17	18610	14055	14055	400722	72	101	0.72	804	0.2	20.7882	12.4288	14.0124
150	meme-5.5.7/motif_databases_12.24/HOCOMOCO/H12CORE_meme_format.meme	ELF1.H12CORE.0.PSM.A	ELF1		RASCCGGAAGTGS	7.66e-24	1.78e-19	2.57e-16	23230	14055	14055	400722	81	154	1.1	1686	0.42	18.083	12.2265	9.72523
151	meme-5.5.7/motif_databases_12.24/HOCOMOCO/H12CORE_meme_format.meme	HES2.H12CORE.0.S.C	HES2		NDTGGCACGTGYCN	1.22e-22	1.79e-19	2.58e-16	1467	14055	14055	400722	1.6	130	0.92	1331	0.33	0.735845	0.1171	0.0318132
152	meme-5.5.7/motif_databases_12.24/HOCOMOCO/H12CORE_meme_format.meme	BHE40.H12CORE.0.PSM.A	BHE40		GGCACGTGAS	2.6e-23	3.01e-19	4.35e-16	11582	14055	14055	400722	12.9	166	1.18	1919	0.48	NA	NA	NA
153	meme-5.5.7/motif_databases_12.24/HOCOMOCO/H12CORE_meme_format.meme	USF1.H12CORE.0.PSM.A	USF1		RGTCACGTGRBS	4.33e-23	4.04e-19	5.83e-16	9342	14055	14055	400722	220	85	0.6	631	0.16	29.9582	27.6462	21.6425
154	meme-5.5.7/motif_databases_12.24/HOCOMOCO/H12CORE_meme_format.meme	ZN467.H12CORE.0.P.C	ZN467		GRGGRGGRRRRGGAGGGGGAGGR	3.17e-23	1.24e-18	1.79e-15	39200	14055	14055	400722	4.35	1662	11.82	37152	9.27	NA	NA	NA
155	meme-5.5.7/motif_databases_12.24/HOCOMOCO/H12CORE_meme_format.meme	ZNF76.H12CORE.0.P.B	ZNF76		CRGGGSMTKCTGGGARDTGTAGT	1.99e-22	1.77e-18	2.55e-15	8909	14055	14055	400722	78000	19	0.14	8	0	NA	NA	NA
156	meme-5.5.7/motif_databases_12.24/HOCOMOCO/H12CORE_meme_format.meme	GMEB1.H12CORE.2.SM.B	GMEB1		NKTACGTAABBNMSN	6.37e-22	2.17e-18	3.13e-15	3403	14055	14055	400722	2.19	219	1.56	2980	0.74	41.9817	28.7755	30.1701
157	meme-5.5.7/motif_databases_12.24/HOCOMOCO/H12CORE_meme_format.meme	NFYB.H12CORE.0.P.B	NFYB		YYRRCCAATCAGAR	1.79e-22	3.25e-18	4.69e-15	18170	14055	14055	400722	784	96	0.68	804	0.2	70.3465	44.7451	37.0758
158	meme-5.5.7/motif_databases_12.24/HOCOMOCO/H12CORE_meme_format.meme	TAF1.H12CORE.0.P.B	TAF1		SAAGATGGCGGCGGC	1.08e-22	4.22e-18	6.09e-15	39160	14055	14055	400722	97.8	98	0.7	827	0.21	174.06	183.051	165.075
159	meme-5.5.7/motif_databases_12.24/HOCOMOCO/H12CORE_meme_format.meme	ATF1.H12CORE.1.P.B	ATF1		GCGCSSNSYKATGACGTMA	7.39e-22	5.8e-18	8.37e-15	7844	14055	14055	400722	268	36	0.26	102	0.03	17.2211	18.3684	16.1022
160	meme-5.5.7/motif_databases_12.24/HOCOMOCO/H12CORE_meme_format.meme	MNT.H12CORE.0.PS.A	MNT		VSCACGTGG	5.93e-22	1.4e-17	2.02e-14	23604	14055	14055	400722	52.2	103	0.73	925	0.23	19.6495	22.2044	35.4607
161	meme-5.5.7/motif_databases_12.24/HOCOMOCO/H12CORE_meme_format.meme	ZN449.H12CORE.0.P.B	ZN449		GGTTGGGCTB	1.11e-21	1.74e-17	2.51e-14	15586	14055	14055	400722	1.3	751	5.34	14828	3.7	NA	NA	NA
162	meme-5.5.7/motif_databases_12.24/HOCOMOCO/H12CORE_meme_format.meme	GLIS3.H12CORE.1.S.C	GLIS3		YGYGGGGGGTMN	1.76e-21	3.06e-17	4.42e-14	17391	14055	14055	400722	1.58	729	5.19	14334	3.58	1.05679	0.767142	1.53736
163	meme-5.5.7/motif_databases_12.24/HOCOMOCO/H12CORE_meme_format.meme	NFYC.H12CORE.0.P.B	NFYC		NBYRRCCAATCAGAR	2.62e-21	4.36e-17	6.3e-14	16655	14055	14055	400722	558	113	0.8	1104	0.28	41.691	44.4391	45.6309
164	meme-5.5.7/motif_databases_12.24/HOCOMOCO/H12CORE_meme_format.meme	MLX.H12CORE.1.SM.B	MLX		NCACGTGAYCN	4.38e-21	6.48e-17	9.35e-14	14786	14055	14055	400722	139	88	0.63	727	0.18	19.5819	26.8185	20.2508
165	meme-5.5.7/motif_databases_12.24/HOCOMOCO/H12CORE_meme_format.meme	E2F3.H12CORE.1.SM.B	E2F3		WWTGGCGCCAAAAHN	5.43e-18	1.09e-15	1.57e-12	200	14055	14055	400722	3.42	35	0.25	132	0.03	25.7602	69.4752	26.8383
166	meme-5.5.7/motif_databases_12.24/HOCOMOCO/H12CORE_meme_format.meme	ZN530.H12CORE.0.P.B	ZN530		CYGSCCCTBKCCYTKCC	5.18e-20	1.13e-15	1.63e-12	21830	14055	14055	400722	2.39	985	7.01	20780	5.19	NA	NA	NA
167	meme-5.5.7/motif_databases_12.24/HOCOMOCO/H12CORE_meme_format.meme	ZN425.H12CORE.0.P.C	ZN425		GRGAGGGCY	2.66e-20	2.3e-15	3.31e-12	86229	14055	14055	400722	2.51	1838	13.08	42381	10.58	NA	NA	NA
168	meme-5.5.7/motif_databases_12.24/HOCOMOCO/H12CORE_meme_format.meme	ZN770.H12CORE.1.P.B	ZN770		GGAGGCYGRGGBRGGAGGAKSR	1.58e-19	2.45e-15	3.53e-12	15477	14055	14055	400722	4.39	732	5.21	14699	3.67	NA	NA	NA
169	meme-5.5.7/motif_databases_12.24/HOCOMOCO/H12CORE_meme_format.meme	ZN749.H12CORE.1.P.C	ZN749		ACCCCAASC	8.29e-20	3.42e-15	4.94e-12	41279	14055	14055	400722	1.2	1712	12.18	39242	9.79	NA	NA	NA
170	meme-5.5.7/motif_databases_12.24/HOCOMOCO/H12CORE_meme_format.meme	ERG.H12CORE.1.SM.B	ERG		NACCGGAAGTRV	6.07e-19	5.16e-15	7.44e-12	8492	14055	14055	400722	130	69	0.49	515	0.13	1.38375	1.77602	1.43659
171	meme-5.5.7/motif_databases_12.24/HOCOMOCO/H12CORE_meme_format.meme	KAISO.H12CORE.1.P.B	KAISO		RRRTCTCGCGAGAV	7.52e-19	6.54e-15	9.44e-12	8704	14055	14055	400722	156	22	0.16	31	0.01	NA	NA	NA
172	meme-5.5.7/motif_databases_12.24/HOCOMOCO/H12CORE_meme_format.meme	ZN423.H12CORE.0.P.C	ZN423		GGSYCCCWGGGGAG	3.02e-19	6.81e-15	9.83e-12	22554	14055	14055	400722	1.48	958	6.82	20254	5.05	NA	NA	NA
173	meme-5.5.7/motif_databases_12.24/HOCOMOCO/H12CORE_meme_format.meme	AP2A.H12CORE.0.PSM.A	AP2A		DYGCCTSAGGSSATN	8.43e-18	5.7e-14	8.22e-11	6753	14055	14055	400722	1.7	362	2.58	6320	1.58	NA	NA	NA
174	meme-5.5.7/motif_databases_12.24/HOCOMOCO/H12CORE_meme_format.meme	ETV4.H12CORE.1.SM.B	ETV4		NVACCGGAAGTRV	2.12e-17	1.1e-13	1.59e-10	5181	14055	14055	400722	96.7	64	0.46	485	0.12	3.08395	2.45548	7.01768
175	meme-5.5.7/motif_databases_12.24/HOCOMOCO/H12CORE_meme_format.meme	TFE3.H12CORE.0.PSM.A	TFE3		RGTCACGTGAY	2.08e-17	1.29e-13	1.87e-10	6234	14055	14055	400722	87.6	86	0.61	812	0.2	22.9165	26.2611	25.3951
176	meme-5.5.7/motif_databases_12.24/HOCOMOCO/H12CORE_meme_format.meme	CR3L2.H12CORE.0.PS.A	CR3L2		NHBACGTGGYR	1.28e-17	2.44e-13	3.53e-10	19119	14055	14055	400722	1.22	862	6.13	18185	4.54	NA	NA	NA
177	meme-5.5.7/motif_databases_12.24/HOCOMOCO/H12CORE_meme_format.meme	ETS1.H12CORE.0.S.B	ETS1		NACCGGAAGTRN	1.51e-17	3.28e-13	4.73e-10	21715	14055	14055	400722	96.4	87	0.62	823	0.21	10.0805	15.0417	2.94128
178	meme-5.5.7/motif_databases_12.24/HOCOMOCO/H12CORE_meme_format.meme	GABPA.H12CORE.0.PSM.A	GABPA		NACCGGAAGTRV	1.14e-16	1.5e-12	2.16e-09	13187	14055	14055	400722	110	86	0.61	838	0.21	94.1153	69.6267	59.1679
179	meme-5.5.7/motif_databases_12.24/HOCOMOCO/H12CORE_meme_format.meme	CR3L4.H12CORE.0.M.C	CR3L4		GRTGACGTGGCRN	4.12e-16	2.56e-12	3.69e-09	6210	14055	14055	400722	31.1	82	0.58	794	0.2	NA	NA	NA
180	meme-5.5.7/motif_databases_12.24/HOCOMOCO/H12CORE_meme_format.meme	ZN740.H12CORE.1.S.C	ZN740		GGGKKGGGGGGGGGTGCGKK	4.47e-16	5.09e-12	7.34e-09	11386	14055	14055	400722	2.19	547	3.89	10805	2.7	NA	NA	NA
181	meme-5.5.7/motif_databases_12.24/HOCOMOCO/H12CORE_meme_format.meme	GLIS1.H12CORE.1.P.B	GLIS1		CCCTGGGRGGB	1.89e-16	7.09e-12	1.02e-08	37540	14055	14055	400722	1.25	1504	10.7	34718	8.66	0.0930968	0.624857	1.22899
182	meme-5.5.7/motif_databases_12.24/HOCOMOCO/H12CORE_meme_format.meme	ZN534.H12CORE.0.P.C	ZN534		GGGGTTCTYKCCCCCCMS	1.27e-15	1.68e-11	2.43e-08	13246	14055	14055	400722	2.24	616	4.38	12528	3.13	NA	NA	NA
183	meme-5.5.7/motif_databases_12.24/HOCOMOCO/H12CORE_meme_format.meme	HES7.H12CORE.0.S.B	HES7		NGGCACGTGB	1.66e-15	2.71e-11	3.91e-08	16343	14055	14055	400722	4.17	310	2.21	5407	1.35	0.35561	0.449171	0.492722
184	meme-5.5.7/motif_databases_12.24/HOCOMOCO/H12CORE_meme_format.meme	NFYA.H12CORE.0.P.B	NFYA		NYYRRCCAATCARAR	1.06e-15	3.06e-11	4.42e-08	28818	14055	14055	400722	609	106	0.75	1215	0.3	18.7214	17.4139	19.0734
185	meme-5.5.7/motif_databases_12.24/HOCOMOCO/H12CORE_meme_format.meme	THAP1.H12CORE.0.P.B	THAP1		GCCGCCATCTTBSNTVHGGGCRR	1.99e-15	3.76e-11	5.42e-08	18872	14055	14055	400722	12600	10	0.07	0	0	9.87415	9.15873	10.9271
186	meme-5.5.7/motif_databases_12.24/HOCOMOCO/H12CORE_meme_format.meme	BHE40.H12CORE.1.S.C	BHE40		NDCACGTGNNNRKCACGTGMNN	7.56e-14	5.22e-11	7.53e-08	690	14055	14055	400722	12.4	57	0.41	482	0.12	NA	NA	NA
187	meme-5.5.7/motif_databases_12.24/HOCOMOCO/H12CORE_meme_format.meme	XBP1.H12CORE.0.PS.A	XBP1		NGRTGACGTGKC	2.86e-15	5.78e-11	8.33e-08	20196	14055	14055	400722	7.21	299	2.13	5188	1.29	47.1877	68.3791	62.9031
188	meme-5.5.7/motif_databases_12.24/HOCOMOCO/H12CORE_meme_format.meme	ZN141.H12CORE.0.P.C	ZN141		KGGGGGACGCYCCCMCC	2.29e-14	7.55e-11	1.09e-07	3304	14055	14055	400722	2.04	191	1.36	2947	0.74	NA	NA	NA
189	meme-5.5.7/motif_databases_12.24/HOCOMOCO/H12CORE_meme_format.meme	USF2.H12CORE.0.PSM.A	USF2		NNBBVRGTCACGTGRYSN	1.65e-14	1e-10	1.45e-07	6094	14055	14055	400722	316	57	0.41	463	0.12	79.0757	57.9567	72.496
190	meme-5.5.7/motif_databases_12.24/HOCOMOCO/H12CORE_meme_format.meme	MYCN.H12CORE.0.PS.A	MYCN		GCCACGTGSKS	5.94e-15	1.27e-10	1.83e-07	21311	14055	14055	400722	43.6	82	0.58	837	0.21	69.231	17.7331	4.75693
191	meme-5.5.7/motif_databases_12.24/HOCOMOCO/H12CORE_meme_format.meme	MAX.H12CORE.0.PS.A	MAX		NDABCACGTGN	6.49e-14	1.05e-09	1.52e-06	16235	14055	14055	400722	45.4	119	0.85	1544	0.39	38.8494	68.1839	62.0452
192	meme-5.5.7/motif_databases_12.24/HOCOMOCO/H12CORE_meme_format.meme	JUNB.H12CORE.1.S.C	JUNB		NATGACGTCATCVYB	5.53e-13	1.13e-09	1.64e-06	2052	14055	14055	400722	924	21	0.15	63	0.02	2.46056	2.24908	2.59015
193	meme-5.5.7/motif_databases_12.24/HOCOMOCO/H12CORE_meme_format.meme	ELF5.H12CORE.1.S.B	ELF5		SDACSCGGAAGTRV	3.83e-12	6.17e-09	8.9e-06	1609	14055	14055	400722	61.7	62	0.44	616	0.15	0.346577	0.626882	0.428062
194	meme-5.5.7/motif_databases_12.24/HOCOMOCO/H12CORE_meme_format.meme	CR3L1.H12CORE.0.PSM.A	CR3L1		NGNHYACGTGGCAN	1.29e-11	4.52e-08	6.52e-05	3490	14055	14055	400722	1.54	196	1.39	3294	0.82	NA	NA	NA
195	meme-5.5.7/motif_databases_12.24/HOCOMOCO/H12CORE_meme_format.meme	PKNX1.H12CORE.0.P.B	PKNX1		KYTGATTGGCWG	1.95e-12	8.2e-08	0.000118	42033	14055	14055	400722	242	110	0.78	1459	0.36	NA	NA	NA
196	meme-5.5.7/motif_databases_12.24/HOCOMOCO/H12CORE_meme_format.meme	ZN165.H12CORE.0.P.C	ZN165		CTGCCTGCRCCHCCYY	3.31e-12	9.47e-08	0.000137	28599	14055	14055	400722	1.97	1161	8.26	26972	6.73	NA	NA	NA
197	meme-5.5.7/motif_databases_12.24/HOCOMOCO/H12CORE_meme_format.meme	MLXPL.H12CORE.0.S.B	MLXPL		NTGATCACGTGHHH	2.03e-11	1.13e-07	0.000163	5544	14055	14055	400722	41.1	84	0.6	1029	0.26	NA	NA	NA
198	meme-5.5.7/motif_databases_12.24/HOCOMOCO/H12CORE_meme_format.meme	ZN684.H12CORE.1.M.C	ZN684		MCMNYCCWCCCCTYN	1.55e-12	1.26e-07	0.000182	81364	14055	14055	400722	4.12	1965	13.98	48040	11.99	NA	NA	NA
199	meme-5.5.7/motif_databases_12.24/HOCOMOCO/H12CORE_meme_format.meme	EGR2.H12CORE.0.PSM.A	EGR2		DTGCGTGGGCGKDN	2.98e-11	3.4e-07	0.00049	11397	14055	14055	400722	1.62	516	3.67	10848	2.71	0.14429	0.066547	0.00472209
200	meme-5.5.7/motif_databases_12.24/HOCOMOCO/H12CORE_meme_format.meme	ZN611.H12CORE.0.P.C	ZN611		GBGGAGMGCCYVTRMMCGSMYGS	1.7e-10	5.49e-07	0.000792	3218	14055	14055	400722	4.87	176	1.25	2967	0.74	NA	NA	NA
201	meme-5.5.7/motif_databases_12.24/HOCOMOCO/H12CORE_meme_format.meme	FOS.H12CORE.2.S.C	FOS		NRTGACGTCATCAN	6.49e-10	8.68e-07	0.00125	1337	14055	14055	400722	2370	16	0.11	51	0.01	3.48433	2.04458	19.2197
202	meme-5.5.7/motif_databases_12.24/HOCOMOCO/H12CORE_meme_format.meme	SRBP2.H12CORE.0.S.B	SRBP2		KRTSGCGTGATN	2.39e-10	2.96e-06	0.00427	12409	14055	14055	400722	2.99	358	2.55	7173	1.79	NA	NA	NA
203	meme-5.5.7/motif_databases_12.24/HOCOMOCO/H12CORE_meme_format.meme	HEY2.H12CORE.0.S.B	HEY2		NGGCACGTGTCHN	2.35e-09	3.16e-06	0.00456	1342	14055	14055	400722	1.56	89	0.63	1243	0.31	15.2381	12.7857	13.3799
204	meme-5.5.7/motif_databases_12.24/HOCOMOCO/H12CORE_meme_format.meme	MGAP.H12CORE.0.P.C	MGAP		RGCACGTGGS	1.03e-10	4.26e-06	0.00614	41315	14055	14055	400722	30	122	0.87	1809	0.45	NA	NA	NA
205	meme-5.5.7/motif_databases_12.24/HOCOMOCO/H12CORE_meme_format.meme	ETS2.H12CORE.0.S.C	ETS2		NACCGGAAGYRCDTCCGSN	1.07e-09	1.3e-05	0.0188	12134	14055	14055	400722	548	24	0.17	135	0.03	9.85952	6.51782	10.4145
206	meme-5.5.7/motif_databases_12.24/HOCOMOCO/H12CORE_meme_format.meme	ERG.H12CORE.0.P.B	ERG		ACCGGAAGTGVV	7.59e-10	2.33e-05	0.0336	30656	14055	14055	400722	56.1	188	1.34	3297	0.82	1.38375	1.77602	1.43659
207	meme-5.5.7/motif_databases_12.24/HOCOMOCO/H12CORE_meme_format.meme	ZIC5.H12CORE.2.S.C	ZIC5		NDCRCAGCGGGGGGTCN	6.83e-08	3.44e-05	0.0496	503	14055	14055	400722	2.96	38	0.27	383	0.1	12.9392	2.41848	0.944894
208	meme-5.5.7/motif_databases_12.24/HOCOMOCO/H12CORE_meme_format.meme	ZN860.H12CORE.0.P.C	ZN860		CBBYTGCTCCCTGCYYY	1.26e-09	3.48e-05	0.0502	27587	14055	14055	400722	21	352	2.5	7144	1.78	NA	NA	NA
209	meme-5.5.7/motif_databases_12.24/HOCOMOCO/H12CORE_meme_format.meme	GCM1.H12CORE.0.S.B	GCM1		NTACCCGCATN	7.09e-09	4.4e-05	0.0634	6202	14055	14055	400722	3.09	175	1.25	3112	0.78	0.0169291	0.0163107	0.0287044
210	meme-5.5.7/motif_databases_12.24/HOCOMOCO/H12CORE_meme_format.meme	MAD4.H12CORE.0.P.C	MAD4		CRCGTGGH	6.87e-10	5.21e-05	0.0752	75854	14055	14055	400722	15.9	91	0.65	1248	0.31	NA	NA	NA
211	meme-5.5.7/motif_databases_12.24/HOCOMOCO/H12CORE_meme_format.meme	NPAS4.H12CORE.0.P.B	NPAS4		RVDTCGTGAYY	2.9e-09	5.35e-05	0.0771	18456	14055	14055	400722	2.05	543	3.86	11912	2.97	1.05128	1.21033	4.02778
212	meme-5.5.7/motif_databases_12.24/HOCOMOCO/H12CORE_meme_format.meme	HINFP.H12CORE.0.P.B	HINFP		SCGGACCSRRGWGRRRACWG	9.51e-09	6.65e-05	0.0959	6993	14055	14055	400722	4.35	285	2.03	5679	1.42	39.0316	44.8248	47.3724
213	meme-5.5.7/motif_databases_12.24/HOCOMOCO/H12CORE_meme_format.meme	JUN.H12CORE.1.S.C	JUN		BSATGACGTCATCCYN	3.08e-08	8.3e-05	0.12	2697	14055	14055	400722	866	20	0.14	114	0.03	20.7366	19.031	15.3288
214	meme-5.5.7/motif_databases_12.24/HOCOMOCO/H12CORE_meme_format.meme	MITF.H12CORE.0.P.B	MITF		VBCACGTGACY	6.34e-09	0.000201	0.29	31671	14055	14055	400722	170	73	0.52	960	0.24	5.26408	4.37519	7.90991
215	meme-5.5.7/motif_databases_12.24/HOCOMOCO/H12CORE_meme_format.meme	ZBT37.H12CORE.0.M.C	ZBT37		NMWTYACCGCG	1.64e-08	0.000236	0.34	14423	14055	14055	400722	87.2	18	0.13	87	0.02	NA	NA	NA
216	meme-5.5.7/motif_databases_12.24/HOCOMOCO/H12CORE_meme_format.meme	FLI1.H12CORE.0.PSM.A	FLI1		ACCGGAAGTGVV	8.84e-09	0.000282	0.406	31876	14055	14055	400722	126	113	0.8	1773	0.44	1.67354	3.14004	1.21896
217	meme-5.5.7/motif_databases_12.24/HOCOMOCO/H12CORE_meme_format.meme	ZN394.H12CORE.0.P.C	ZN394		SNVGVDGGAGWAGCTGSRV	1.43e-08	0.000289	0.417	20171	14055	14055	400722	2.14	792	5.64	18433	4.6	NA	NA	NA
218	meme-5.5.7/motif_databases_12.24/HOCOMOCO/H12CORE_meme_format.meme	TYY2.H12CORE.1.SM.B	TYY2		HCAAAATGGCGGMY	4.37e-08	0.000429	0.619	9812	14055	14055	400722	1260	19	0.14	105	0.03	NA	NA	NA
219	meme-5.5.7/motif_databases_12.24/HOCOMOCO/H12CORE_meme_format.meme	ATF7.H12CORE.0.PSM.A	ATF7		RATGACGTCAT	1.5e-07	0.000619	0.893	4130	14055	14055	400722	213	50	0.36	606	0.15	40.9104	57.8897	84.7796
220	meme-5.5.7/motif_databases_12.24/HOCOMOCO/H12CORE_meme_format.meme	ZN223.H12CORE.0.P.C	ZN223		RRGGDGGYGCAGGCAG	3.03e-08	0.000945	1.36	31264	14055	14055	400722	2.05	1201	8.55	29259	7.3	NA	NA	NA
221	meme-5.5.7/motif_databases_12.24/HOCOMOCO/H12CORE_meme_format.meme	PBX2.H12CORE.1.P.C	PBX2		CTGATTGRC	4.61e-08	0.00186	2.69	40429	14055	14055	400722	415	39	0.28	393	0.1	28.8443	28.8524	28.5288
222	meme-5.5.7/motif_databases_12.24/HOCOMOCO/H12CORE_meme_format.meme	PBX3.H12CORE.0.P.B	PBX3		BCTGATTGRCWG	5.61e-08	0.00247	3.57	44138	14055	14055	400722	143	114	0.81	1863	0.46	35.199	46.0629	58.4511
223	meme-5.5.7/motif_databases_12.24/HOCOMOCO/H12CORE_meme_format.meme	TFEB.H12CORE.0.SM.B	TFEB		NNGTCACGTGAY	3.97e-07	0.00259	3.73	6521	14055	14055	400722	56.7	99	0.7	1618	0.4	0.713689	1.99156	3.91505
224	meme-5.5.7/motif_databases_12.24/HOCOMOCO/H12CORE_meme_format.meme	HIF1A.H12CORE.0.P.B	HIF1A		KSVTACGTGMC	1.06e-07	0.00264	3.8	24840	14055	14055	400722	27.9	79	0.56	1156	0.29	616.365	935.749	892.709
225	meme-5.5.7/motif_databases_12.24/HOCOMOCO/H12CORE_meme_format.meme	ATF3.H12CORE.1.P.B	ATF3		GGTGACGYRA	4.68e-08	0.00346	4.99	73992	14055	14055	400722	394	11	0.08	28	0.01	0.862102	1.45239	3.06128
226	meme-5.5.7/motif_databases_12.24/HOCOMOCO/H12CORE_meme_format.meme	ATF2.H12CORE.0.PSM.A	ATF2		RRTGACGTCAY	3.64e-07	0.00367	5.3	10122	14055	14055	400722	687	48	0.34	589	0.15	88.9094	85.0353	89.3428
227	meme-5.5.7/motif_databases_12.24/HOCOMOCO/H12CORE_meme_format.meme	CREM.H12CORE.1.P.C	CREM		YKCYGGGADDTGWMGTYW	3.38e-08	0.00431	6.23	128043	14055	14055	400722	10400	17	0.12	81	0.02	17.8366	12.3533	12.1421
