# Supplementary material for: Aerobic glycolysis and lactate regulate histone H3K18Lactylation occupancy to fine-tune gene expression in developing and mature retina
Source: bioRxiv. 2025 Apr 20:2025.04.17.649437. Preprint. [Version 1] doi: 10.1101/2025.04.17.649437 (PMC12190749; doi:10.1101/2025.04.17.649437)
Supplement: Supplement 2 — Table S1. KLa peptide mass spectrometry results, related to Figure 2B Table S2-S4. FGE results from H3K18La binding in promoter, enhancer, and gene body, related to Figure S1B Table S5. FGE results from dynamic active histone mark (H3K4me3 and H3K27Ac) co-occupancy with H3K18La, related to Figure 4H Table S6. FGE results from H3K18La peaks unique to retina, related to Figure 4J Table S7. Differential binding analysis results, related to Figure 2B Table S8. FGE results from H3K18La peak quantitation correlated with RNA-seq expression, related to Figure S2F Table S9. FGE results from dynamic active histone mark (H3K4me3 and H3K27Ac) co-occupancy with H3K18La with positive correlation to RNA-seq, related to Figure 2E Table S10. RNA-seq differential expression analysis results related to Figure 3F Table S11-S19. TF motif analysis, related to Figure S4 [file media-2.zip › Table S19.xlsx]

## Sheet: P28_gene_bodies
rank	motif_DB	motif_ID	TF_ID	motif_alt_ID	consensus	p-value	adj_p-value	E-value	tests	FASTA_max	pos	neg	PWM_min	TP	%TP	FP	%FP	TF_expression_at_P4	TF_expression_at_P10	TF_expression_at_P28
1	meme-5.5.7/motif_databases_12.24/HOCOMOCO/H12CORE_meme_format.meme	SRBP2.H12CORE.1.P.B	SRBP2		VSGTGGGGWGABG	5.08e-622	6.53e-617	9.42e-614	128397	55490	55490	739370	1.25	13678	24.65	114715	15.52	NA	NA	NA
2	meme-5.5.7/motif_databases_12.24/HOCOMOCO/H12CORE_meme_format.meme	MAZ.H12CORE.0.P.B	MAZ		RGVGGGMGGGGGM	3.30e-596	3.97e-591	5.72e-588	120276	55490	55490	739370	1.31	12896	23.24	107330	14.52	132.54	76.1478	66.8544
3	meme-5.5.7/motif_databases_12.24/HOCOMOCO/H12CORE_meme_format.meme	ZN425.H12CORE.0.P.C	ZN425		GRGAGGGCY	1.40e-552	1.63e-547	2.35e-544	116459	55490	55490	739370	1.14	12402	22.35	104008	14.07	NA	NA	NA
4	meme-5.5.7/motif_databases_12.24/HOCOMOCO/H12CORE_meme_format.meme	SALL4.H12CORE.0.P.B	SALL4		BWGGGTGGGGB	2.52e-538	3.21e-533	4.63e-530	127437	55490	55490	739370	1.21	13254	23.89	114174	15.44	NA	NA	0.669156
5	meme-5.5.7/motif_databases_12.24/HOCOMOCO/H12CORE_meme_format.meme	SALL1.H12CORE.0.P.C	SALL1		RDRKGDGGGWGGGGNV	9.39e-537	1.11e-531	1.61e-528	118772	55490	55490	739370	1.46	12513	22.55	106016	14.34	3.88033	2.28022	1.37314
6	meme-5.5.7/motif_databases_12.24/HOCOMOCO/H12CORE_meme_format.meme	ZN263.H12CORE.0.PM.A	ZN263		RGGGAGGASB	3.07e-504	3.27e-499	4.72e-496	106685	55490	55490	739370	1.19	11377	20.5	95142	12.87	NA	NA	NA
7	meme-5.5.7/motif_databases_12.24/HOCOMOCO/H12CORE_meme_format.meme	HAND2.H12CORE.1.P.B	HAND2		SRGGYCTGGHHTBY	7.08e-501	6.18e-496	8.91e-493	87218	55490	55490	739370	1.3	9689	17.46	77120	10.43	NA	NA	NA
8	meme-5.5.7/motif_databases_12.24/HOCOMOCO/H12CORE_meme_format.meme	SMAD4.H12CORE.0.P.B	SMAD4		TGTCTGSV	1.23e-499	1.47e-494	2.12e-491	119623	55490	55490	739370	1.13	12316	22.19	105727	14.3	80.2706	52.6397	48.9101
9	meme-5.5.7/motif_databases_12.24/HOCOMOCO/H12CORE_meme_format.meme	HAND1.H12CORE.1.P.B	HAND1		RGGYCTGGHTT	9.75e-499	1.03e-493	1.48e-490	105545	55490	55490	739370	1.21	11266	20.3	94200	12.74	NA	NA	NA
10	meme-5.5.7/motif_databases_12.24/HOCOMOCO/H12CORE_meme_format.meme	ZN554.H12CORE.1.P.C	ZN554		DGCWGAGYCA	5.07e-494	7.11e-489	1.03e-485	140160	55490	55490	739370	1.16	14091	25.39	126027	17.05	NA	NA	NA
11	meme-5.5.7/motif_databases_12.24/HOCOMOCO/H12CORE_meme_format.meme	SP2.H12CORE.1.P.B	SP2		SVNSVVRGRGGCGGGGSBNRR	2.51e-480	2.07e-475	2.98e-472	82253	55490	55490	739370	1.7	9216	16.61	73035	9.88	11.6075	14.7056	24.4949
12	meme-5.5.7/motif_databases_12.24/HOCOMOCO/H12CORE_meme_format.meme	ZN563.H12CORE.1.P.C	ZN563		SMCWGGCAGCASMRS	9.33e-475	9.14e-470	1.32e-466	97999	55490	55490	739370	1.52	10236	18.45	84181	11.39	NA	NA	NA
13	meme-5.5.7/motif_databases_12.24/HOCOMOCO/H12CORE_meme_format.meme	HIC2.H12CORE.0.P.B	HIC2		SMTKCCWG	2.20e-472	4.87e-467	7.03e-464	221524	55490	55490	739370	1.08	20323	36.62	201190	27.21	14.3565	10.0976	12.642
14	meme-5.5.7/motif_databases_12.24/HOCOMOCO/H12CORE_meme_format.meme	TBX4.H12CORE.0.PS.A	TBX4		RAGSTGTKR	6.03e-462	7.26e-457	1.05e-453	120349	55490	55490	739370	1.13	12337	22.23	107971	14.6	0.0145892	0.166163	0.076503
15	meme-5.5.7/motif_databases_12.24/HOCOMOCO/H12CORE_meme_format.meme	PRDM5.H12CORE.1.P.B	PRDM5		GYYCTCCAGB	2.21e-459	3.17e-454	4.57e-451	143263	55490	55490	739370	1.16	14177	25.55	129020	17.45	7.15514	7.30209	9.85934
16	meme-5.5.7/motif_databases_12.24/HOCOMOCO/H12CORE_meme_format.meme	SP4.H12CORE.0.P.C	SP4		RRGGGGCGGGGCCDG	2.82e-434	1.80e-429	2.59e-426	63759	55490	55490	739370	1.49	7421	13.37	56336	7.62	92.2531	128.534	161.473
17	meme-5.5.7/motif_databases_12.24/HOCOMOCO/H12CORE_meme_format.meme	KLF7.H12CORE.0.P.B	KLF7		VDGGGCGGGG	1.45e-433	9.32e-429	1.35e-425	64359	55490	55490	739370	1.19	7470	13.46	56868	7.69	82.4573	39.2689	31.3038
18	meme-5.5.7/motif_databases_12.24/HOCOMOCO/H12CORE_meme_format.meme	ZNF2.H12CORE.0.P.B	ZNF2		CAGCGCCMCC	4.94e-395	2.76e-390	3.98e-387	55905	55490	55490	739370	1.24	6576	11.85	49326	6.67	NA	NA	NA
19	meme-5.5.7/motif_databases_12.24/HOCOMOCO/H12CORE_meme_format.meme	ZIC1.H12CORE.0.P.B	ZIC1		GCNCAGCRGG	1.31e-392	4.69e-388	6.77e-385	35728	55490	55490	739370	1.2	4697	8.46	30986	4.19	11.5852	4.67319	3.37124
20	meme-5.5.7/motif_databases_12.24/HOCOMOCO/H12CORE_meme_format.meme	KLF6.H12CORE.0.P.B	KLF6		VGVDGGGCGGGGCMBGSR	2.91e-391	1.55e-386	2.24e-383	53393	55490	55490	739370	1.81	6303	11.36	46717	6.32	38.5742	25.1738	24.2384
21	meme-5.5.7/motif_databases_12.24/HOCOMOCO/H12CORE_meme_format.meme	ZBT17.H12CORE.0.P.B	ZBT17		VGGHGGGGGMGGGGVDSV	3.25e-379	3.46e-374	4.99e-371	106465	55490	55490	739370	1.65	10822	19.5	95633	12.93	NA	NA	NA
22	meme-5.5.7/motif_databases_12.24/HOCOMOCO/H12CORE_meme_format.meme	PATZ1.H12CORE.1.P.C	PATZ1		RGGGGMGGGG	1.49e-378	1.46e-373	2.10e-370	97531	55490	55490	739370	1.23	10079	18.16	87403	11.82	50.9072	41.2302	35.2627
23	meme-5.5.7/motif_databases_12.24/HOCOMOCO/H12CORE_meme_format.meme	HTF4.H12CORE.0.PSM.A	HTF4		RGCAGSTGB	5.88e-377	4.26e-372	6.14e-369	72416	55490	55490	739370	1.16	7917	14.27	64046	8.66	NA	NA	NA
24	meme-5.5.7/motif_databases_12.24/HOCOMOCO/H12CORE_meme_format.meme	ZN711.H12CORE.0.P.C	ZN711		BYSCAGGCCHBKC	5.33e-375	3.50e-370	5.06e-367	65804	55490	55490	739370	1.27	7338	13.22	58040	7.85	NA	NA	NA
25	meme-5.5.7/motif_databases_12.24/HOCOMOCO/H12CORE_meme_format.meme	KLF17.H12CORE.1.P.C	KLF17		DGAGGGAGGGG	1.22e-367	1.74e-362	2.51e-359	142794	55490	55490	739370	1.28	13663	24.62	128832	17.42	0.044884	NA	0.0501651
26	meme-5.5.7/motif_databases_12.24/HOCOMOCO/H12CORE_meme_format.meme	ZN682.H12CORE.1.P.B	ZN682		GGCYMAGCCCC	5.47e-363	1.86e-358	2.69e-355	34071	55490	55490	739370	1.27	4450	8.02	29614	4.01	NA	NA	NA
27	meme-5.5.7/motif_databases_12.24/HOCOMOCO/H12CORE_meme_format.meme	ZN770.H12CORE.0.P.B	ZN770		DGGAGGCYGVGG	2.88e-348	2.19e-343	3.16e-340	75926	55490	55490	739370	1.29	8133	14.66	67764	9.17	NA	NA	NA
28	meme-5.5.7/motif_databases_12.24/HOCOMOCO/H12CORE_meme_format.meme	KLF1.H12CORE.0.P.B	KLF1		VDGGGYGKGGCCS	7.86e-345	3.35e-340	4.83e-337	42551	55490	55490	739370	1.33	5184	9.34	37352	5.05	0.106472	0.0808972	0.119135
29	meme-5.5.7/motif_databases_12.24/HOCOMOCO/H12CORE_meme_format.meme	LYL1.H12CORE.0.P.C	LYL1		NMCWKCTGBTTBY	1.10e-341	2.50e-336	3.60e-333	226953	55490	55490	739370	1.18	19924	35.91	206213	27.89	0.115198	0.0867884	0.212454
30	meme-5.5.7/motif_databases_12.24/HOCOMOCO/H12CORE_meme_format.meme	NFIA.H12CORE.0.P.B	NFIA		CYTGGCAG	4.92e-340	4.89e-335	7.05e-332	99276	55490	55490	739370	1.16	9924	17.88	87864	11.88	23.9145	26.2164	24.2933
31	meme-5.5.7/motif_databases_12.24/HOCOMOCO/H12CORE_meme_format.meme	GLIS1.H12CORE.1.P.B	GLIS1		CCCTGGGRGGB	2.69e-337	1.62e-332	2.34e-329	60147	55490	55490	739370	1.26	6710	12.09	53198	7.2	0.0930968	0.624857	1.22899
32	meme-5.5.7/motif_databases_12.24/HOCOMOCO/H12CORE_meme_format.meme	MESP1.H12CORE.0.S.C	MESP1		DGCAGGTGBDN	1.24e-336	1.68e-331	2.42e-328	134960	55490	55490	739370	1.13	12894	23.24	121967	16.5	0.0782974	0.561458	0.0227169
33	meme-5.5.7/motif_databases_12.24/HOCOMOCO/H12CORE_meme_format.meme	ATOH8.H12CORE.0.P.C	ATOH8		DRRRCAGCTGS	2.22e-319	1.85e-314	2.67e-311	83301	55490	55490	739370	1.25	8588	15.48	74250	10.04	1.95863	1.02765	0.499379
34	meme-5.5.7/motif_databases_12.24/HOCOMOCO/H12CORE_meme_format.meme	ZBT43.H12CORE.0.S.C	ZBT43		NGTGCCAYGN	2.12e-305	2.81e-300	4.05e-297	132441	55490	55490	739370	1.13	12530	22.58	119898	16.22	NA	NA	NA
35	meme-5.5.7/motif_databases_12.24/HOCOMOCO/H12CORE_meme_format.meme	NFIC.H12CORE.1.PSM.A	NFIC		NWGCCARR	2.42e-302	4.33e-297	6.26e-294	178953	55490	55490	739370	1.11	15901	28.66	160203	21.67	35.9619	69.0253	89.2025
36	meme-5.5.7/motif_databases_12.24/HOCOMOCO/H12CORE_meme_format.meme	KLF5.H12CORE.0.PM.A	KLF5		NNWGGGYGTGGCH	1.75e-297	1.02e-292	1.47e-289	58147	55490	55490	739370	1.29	6392	11.52	51739	7	0.473104	0.367033	0.0767233
37	meme-5.5.7/motif_databases_12.24/HOCOMOCO/H12CORE_meme_format.meme	ZN423.H12CORE.0.P.C	ZN423		GGSYCCCWGGGGAG	2.26e-286	6.86e-282	9.9e-279	30315	55490	55490	739370	1.55	3846	6.93	26452	3.58	NA	NA	NA
38	meme-5.5.7/motif_databases_12.24/HOCOMOCO/H12CORE_meme_format.meme	NFIB.H12CORE.1.PS.A	NFIB		GTGCCARRH	4.25e-283	4.11e-278	5.94e-275	96679	55490	55490	739370	1.21	9339	16.83	84760	11.46	89.6618	51.9551	26.3374
39	meme-5.5.7/motif_databases_12.24/HOCOMOCO/H12CORE_meme_format.meme	PRDM5.H12CORE.0.P.B	PRDM5		WCCYKGNYCTCCWBB	2.07e-278	1.9e-273	2.75e-270	91785	55490	55490	739370	1.45	9122	16.44	82613	11.17	7.15514	7.30209	9.85934
40	meme-5.5.7/motif_databases_12.24/HOCOMOCO/H12CORE_meme_format.meme	SP5.H12CORE.0.P.B	SP5		DGKGGGCGGRGCNG	6.75e-277	3.34e-272	4.82e-269	49526	55490	55490	739370	1.49	5556	10.01	43968	5.95	0.0131482	0.013372	NA
41	meme-5.5.7/motif_databases_12.24/HOCOMOCO/H12CORE_meme_format.meme	SP3.H12CORE.1.S.B	SP3		NGKGGGCGKGD	4.47e-275	3.04e-270	4.39e-267	67993	55490	55490	739370	1.19	7131	12.85	60797	8.22	165.23	113.227	102.775
42	meme-5.5.7/motif_databases_12.24/HOCOMOCO/H12CORE_meme_format.meme	ZIC3.H12CORE.0.P.B	ZIC3		KCHCAGCAGGDRGCM	5.38e-274	1.37e-269	1.98e-266	25538	55490	55490	739370	1.59	3352	6.04	22186	3	5.17234	2.95049	1.99427
43	meme-5.5.7/motif_databases_12.24/HOCOMOCO/H12CORE_meme_format.meme	KLF8.H12CORE.0.P.C	KLF8		RRGGGGCGGGGCS	3.66e-274	1.51e-269	2.18e-266	41199	55490	55490	739370	1.46	4803	8.66	36366	4.92	6.73289	3.80896	1.52607
44	meme-5.5.7/motif_databases_12.24/HOCOMOCO/H12CORE_meme_format.meme	ZN341.H12CORE.0.P.B	ZN341		DGGAASAGCC	7.35e-272	5.2e-267	7.51e-264	70765	55490	55490	739370	1.22	7335	13.22	63194	8.55	NA	NA	NA
45	meme-5.5.7/motif_databases_12.24/HOCOMOCO/H12CORE_meme_format.meme	ZN684.H12CORE.1.M.C	ZN684		MCMNYCCWCCCCTYN	9.28e-270	8.74e-265	1.26e-261	94157	55490	55490	739370	1.46	9233	16.64	84417	11.42	NA	NA	NA
46	meme-5.5.7/motif_databases_12.24/HOCOMOCO/H12CORE_meme_format.meme	HIC1.H12CORE.0.PSM.A	HIC1		NRTGCCMHCN	1.64e-269	1.56e-264	2.25e-261	95253	55490	55490	739370	1.13	9351	16.85	85768	11.6	0.115189	0.145024	0.396158
47	meme-5.5.7/motif_databases_12.24/HOCOMOCO/H12CORE_meme_format.meme	LRRF1.H12CORE.0.P.B	LRRF1		RRGCTCGCCN	3.13e-267	9.1e-263	1.31e-259	29023	55490	55490	739370	1.16	3657	6.59	25312	3.42	NA	NA	NA
48	meme-5.5.7/motif_databases_12.24/HOCOMOCO/H12CORE_meme_format.meme	MAD4.H12CORE.0.P.C	MAD4		CRCGTGGH	8.87e-262	8.93e-257	1.29e-253	100666	55490	55490	739370	1.09	9754	17.58	90867	12.29	NA	NA	NA
49	meme-5.5.7/motif_databases_12.24/HOCOMOCO/H12CORE_meme_format.meme	KLF10.H12CORE.0.P.C	KLF10		GGVGGGGGCGKGGCY	9.1e-255	3.17e-250	4.58e-247	34872	55490	55490	739370	1.74	4160	7.5	30709	4.15	77.2884	19.7769	8.26633
50	meme-5.5.7/motif_databases_12.24/HOCOMOCO/H12CORE_meme_format.meme	GLIS1.H12CORE.0.P.B	GLIS1		CKCYSYRGGRGGYC	8.53e-254	2.66e-249	3.84e-246	31229	55490	55490	739370	1.4	3822	6.89	27407	3.71	0.0930968	0.624857	1.22899
51	meme-5.5.7/motif_databases_12.24/HOCOMOCO/H12CORE_meme_format.meme	RARB.H12CORE.1.P.B	RARB		SARAGGTCARRG	8.17e-251	1.16e-245	1.67e-242	141790	55490	55490	739370	1.24	12928	23.3	128736	17.41	10.3976	7.0083	6.98705
52	meme-5.5.7/motif_databases_12.24/HOCOMOCO/H12CORE_meme_format.meme	KLF4.H12CORE.0.PSM.A	KLF4		WGGGYGKGGCY	4.48e-250	1.99e-245	2.87e-242	44487	55490	55490	739370	1.26	5003	9.02	39479	5.34	0.973237	0.856978	1.21153
53	meme-5.5.7/motif_databases_12.24/HOCOMOCO/H12CORE_meme_format.meme	SP2.H12CORE.0.P.D	SP2		RGGRGGCGGGGC	3.11e-249	1.52e-244	2.2e-241	48945	55490	55490	739370	1.55	5211	9.39	41679	5.64	11.6075	14.7056	24.4949
54	meme-5.5.7/motif_databases_12.24/HOCOMOCO/H12CORE_meme_format.meme	PRD13.H12CORE.0.P.B	PRD13		GCCACCWGCYV	1.18e-248	5.07e-244	7.32e-241	43044	55490	55490	739370	1.26	4870	8.78	38171	5.16	NA	NA	NA
55	meme-5.5.7/motif_databases_12.24/HOCOMOCO/H12CORE_meme_format.meme	SMAD3.H12CORE.2.P.C	SMAD3		VAGGTGNCAGACAG	1.97e-246	2.21e-241	3.19e-238	112174	55490	55490	739370	1.45	10585	19.08	101527	13.73	20.4677	25.1931	27.3173
56	meme-5.5.7/motif_databases_12.24/HOCOMOCO/H12CORE_meme_format.meme	GLIS3.H12CORE.0.P.C	GLIS3		YCCTGGGRGGSCN	2.05e-243	8.83e-239	1.27e-235	43086	55490	55490	739370	1.39	4821	8.69	37906	5.13	1.05679	0.767142	1.53736
57	meme-5.5.7/motif_databases_12.24/HOCOMOCO/H12CORE_meme_format.meme	HINFP.H12CORE.1.P.B	HINFP		RSCGGACC	4.12e-242	3.54e-237	5.11e-234	85956	55490	55490	739370	1.08	8458	15.24	77470	10.48	39.0316	44.8248	47.3724
58	meme-5.5.7/motif_databases_12.24/HOCOMOCO/H12CORE_meme_format.meme	THB.H12CORE.1.PSM.A	THB		SHRAGGWCA	4.39e-242	8.63e-237	1.24e-233	196470	55490	55490	739370	1.17	16486	29.71	172549	23.34	NA	NA	NA
59	meme-5.5.7/motif_databases_12.24/HOCOMOCO/H12CORE_meme_format.meme	ASCL1.H12CORE.0.PSM.A	ASCL1		NVCAGCTGCYN	6.51e-241	3.95e-236	5.7e-233	60715	55490	55490	739370	1.2	6352	11.45	54240	7.34	42.0298	3.4677	1.20021
60	meme-5.5.7/motif_databases_12.24/HOCOMOCO/H12CORE_meme_format.meme	ZN282.H12CORE.0.P.B	ZN282		GGDGYGGGAGS	7.75e-241	4.73e-236	6.82e-233	60959	55490	55490	739370	1.27	6382	11.5	54569	7.38	NA	NA	NA
61	meme-5.5.7/motif_databases_12.24/HOCOMOCO/H12CORE_meme_format.meme	ZN749.H12CORE.1.P.C	ZN749		ACCCCAASC	1.49e-239	9.73e-235	1.4e-231	65319	55490	55490	739370	1.2	6735	12.14	58482	7.91	NA	NA	NA
62	meme-5.5.7/motif_databases_12.24/HOCOMOCO/H12CORE_meme_format.meme	ZFX.H12CORE.0.P.B	ZFX		SYAGGCCBCR	6.37e-239	1.59e-234	2.29e-231	24961	55490	55490	739370	1.19	3177	5.73	21713	2.94	84.3473	80.7099	57.6264
63	meme-5.5.7/motif_databases_12.24/HOCOMOCO/H12CORE_meme_format.meme	ZIC2.H12CORE.0.P.B	ZIC2		KCHCAGCAGGDRGCM	3.31e-238	9.58e-234	1.38e-230	28914	55490	55490	739370	1.64	3528	6.36	25123	3.4	15.6656	2.83025	1.314
64	meme-5.5.7/motif_databases_12.24/HOCOMOCO/H12CORE_meme_format.meme	ZN341.H12CORE.1.P.B	ZN341		GRGGVVRGNGGVKGGAASAGC	2.05e-238	9.81e-234	1.42e-230	47820	55490	55490	739370	2.58	5235	9.43	42455	5.74	NA	NA	NA
65	meme-5.5.7/motif_databases_12.24/HOCOMOCO/H12CORE_meme_format.meme	KLF3.H12CORE.1.M.C	KLF3		DWGGGCKKSGBYB	2.31e-237	7.52e-233	1.09e-229	32598	55490	55490	739370	1.3	3839	6.92	28216	3.82	42.1019	18.7876	19.8724
66	meme-5.5.7/motif_databases_12.24/HOCOMOCO/H12CORE_meme_format.meme	ASCL2.H12CORE.0.PSM.A	ASCL2		VCAGCTGCY	6.06e-235	2.39e-230	3.45e-227	39394	55490	55490	739370	1.18	4490	8.09	34888	4.72	0.0255801	0.0531502	0.0623206
67	meme-5.5.7/motif_databases_12.24/HOCOMOCO/H12CORE_meme_format.meme	ESR2.H12CORE.1.P.B	ESR2		AGGTCAS	4.02e-234	2.4e-229	3.46e-226	59734	55490	55490	739370	1.11	6238	11.24	53384	7.22	0.319967	0.358343	0.16871
68	meme-5.5.7/motif_databases_12.24/HOCOMOCO/H12CORE_meme_format.meme	TFDP1.H12CORE.0.P.B	TFDP1		NGGGCGGGAAV	2.44e-229	1.04e-224	1.51e-221	42747	55490	55490	739370	1.21	4755	8.57	37881	5.12	94.9058	75.8482	58.7841
69	meme-5.5.7/motif_databases_12.24/HOCOMOCO/H12CORE_meme_format.meme	MYOD1.H12CORE.1.PSM.A	MYOD1		SCAGCTGTYV	1.49e-228	8.92e-224	1.29e-220	60004	55490	55490	739370	1.2	6235	11.24	53665	7.26	NA	0.0274896	NA
70	meme-5.5.7/motif_databases_12.24/HOCOMOCO/H12CORE_meme_format.meme	KLF3.H12CORE.0.PS.A	KLF3		NNNDGGGYGKGGCHBNNN	8.17e-227	3.14e-222	4.54e-219	38492	55490	55490	739370	1.49	4374	7.88	34066	4.61	42.1019	18.7876	19.8724
71	meme-5.5.7/motif_databases_12.24/HOCOMOCO/H12CORE_meme_format.meme	VEZF1.H12CORE.0.P.C	VEZF1		GGGGGMGGGGS	3.33e-226	1.46e-221	2.11e-218	43793	55490	55490	739370	1.34	4843	8.73	38948	5.27	133.035	107.038	110.71
72	meme-5.5.7/motif_databases_12.24/HOCOMOCO/H12CORE_meme_format.meme	WT1.H12CORE.0.P.B	WT1		GKGGGAGGRD	7.47e-225	7.03e-220	1.01e-216	94019	55490	55490	739370	1.23	8965	16.16	84414	11.42	0.0884523	0.0934076	0.0675754
73	meme-5.5.7/motif_databases_12.24/HOCOMOCO/H12CORE_meme_format.meme	ZN320.H12CORE.1.P.B	ZN320		MGGGGGCCWRT	8.58e-224	5.66e-219	8.17e-216	65994	55490	55490	739370	1.25	6721	12.11	59258	8.01	NA	NA	NA
74	meme-5.5.7/motif_databases_12.24/HOCOMOCO/H12CORE_meme_format.meme	SMAD3.H12CORE.1.P.B	SMAD3		BCCAGACAG	1.25e-222	1.2e-217	1.73e-214	96039	55490	55490	739370	1.18	9143	16.48	86615	11.71	20.4677	25.1931	27.3173
75	meme-5.5.7/motif_databases_12.24/HOCOMOCO/H12CORE_meme_format.meme	PATZ1.H12CORE.0.P.B	PATZ1		RGGGGMGGGGGBSGRRGGGRRGS	1.87e-220	6.89e-216	9.95e-213	36813	55490	55490	739370	4.04	4202	7.57	32592	4.41	50.9072	41.2302	35.2627
76	meme-5.5.7/motif_databases_12.24/HOCOMOCO/H12CORE_meme_format.meme	ZN543.H12CORE.0.P.C	ZN543		CCYBGCCNCSBGGCCCCCTCC	6.92e-219	1.84e-214	2.66e-211	26628	55490	55490	739370	3.63	3272	5.9	23356	3.16	NA	NA	NA
77	meme-5.5.7/motif_databases_12.24/HOCOMOCO/H12CORE_meme_format.meme	ZN335.H12CORE.1.P.D	ZN335		YGCCTGW	4.13e-219	4.41e-214	6.36e-211	106621	55490	55490	739370	1.1	9986	18	96624	13.07	NA	NA	NA
78	meme-5.5.7/motif_databases_12.24/HOCOMOCO/H12CORE_meme_format.meme	KLF13.H12CORE.1.P.C	KLF13		RGGGGGCGGGGSNGGGGGKG	1.48e-211	8.09e-207	1.17e-203	54600	55490	55490	739370	2.6	5696	10.26	48786	6.6	53.4278	15.378	27.9393
79	meme-5.5.7/motif_databases_12.24/HOCOMOCO/H12CORE_meme_format.meme	ZN449.H12CORE.1.S.C	ZN449		GRDGGKTGGKCGBGD	1.04e-209	8.14e-205	1.17e-201	78602	55490	55490	739370	1.39	7671	13.82	70755	9.57	NA	NA	NA
80	meme-5.5.7/motif_databases_12.24/HOCOMOCO/H12CORE_meme_format.meme	ZF64B.H12CORE.1.P.B	ZF64B		SRRCCCDGGAATCT	1.03e-208	5.14e-204	7.42e-201	49958	55490	55490	739370	1.45	5298	9.55	44660	6.04	NA	NA	NA
81	meme-5.5.7/motif_databases_12.24/HOCOMOCO/H12CORE_meme_format.meme	NDF2.H12CORE.0.P.B	NDF2		RRCAGATGGCV	1.21e-208	6.49e-204	9.37e-201	53630	55490	55490	739370	1.26	5608	10.11	47999	6.49	NA	NA	NA
82	meme-5.5.7/motif_databases_12.24/HOCOMOCO/H12CORE_meme_format.meme	TBX5.H12CORE.0.PS.A	TBX5		RAGGTGTBR	5.03e-206	7.41e-201	1.07e-197	147460	55490	55490	739370	1.12	13072	23.56	134321	18.17	1.76983	1.55999	1.9282
83	meme-5.5.7/motif_databases_12.24/HOCOMOCO/H12CORE_meme_format.meme	HEN1.H12CORE.0.S.B	HEN1		MGCAGCTGCKHCCH	3.03e-201	1.04e-196	1.5e-193	34168	55490	55490	739370	1.47	3875	6.98	30116	4.07	NA	NA	NA
84	meme-5.5.7/motif_databases_12.24/HOCOMOCO/H12CORE_meme_format.meme	ZN222.H12CORE.0.P.C	ZN222		RTSTCAGCCDSM	5.58e-201	5.46e-196	7.88e-193	97858	55490	55490	739370	1.28	9075	16.35	87445	11.83	NA	NA	NA
85	meme-5.5.7/motif_databases_12.24/HOCOMOCO/H12CORE_meme_format.meme	ZBT42.H12CORE.0.P.C	ZBT42		KSCAGMTGYKS	2.51e-194	1.19e-189	1.71e-186	47211	55490	55490	739370	1.25	4988	8.99	42125	5.7	NA	NA	NA
86	meme-5.5.7/motif_databases_12.24/HOCOMOCO/H12CORE_meme_format.meme	TF2L1.H12CORE.1.P.B	TF2L1		RAACCAGYY	8.46e-192	7.63e-187	1.1e-183	90269	55490	55490	739370	1.15	8507	15.33	81585	11.03	NA	NA	NA
87	meme-5.5.7/motif_databases_12.24/HOCOMOCO/H12CORE_meme_format.meme	KLF14.H12CORE.1.P.C	KLF14		VDGKGGGCGKGGCYGGGRGDGGG	3.59e-188	1.97e-183	2.85e-180	54933	55490	55490	739370	3.39	5615	10.12	49268	6.66	NA	NA	NA
88	meme-5.5.7/motif_databases_12.24/HOCOMOCO/H12CORE_meme_format.meme	ZN708.H12CORE.1.P.B	ZN708		AGGYACAGCY	7.56e-187	2.78e-182	4.01e-179	36729	55490	55490	739370	1.29	4031	7.26	32403	4.38	NA	NA	NA
89	meme-5.5.7/motif_databases_12.24/HOCOMOCO/H12CORE_meme_format.meme	THA.H12CORE.1.PS.A	THA		TGAGGWCA	1.05e-186	8.82e-182	1.27e-178	83850	55490	55490	739370	1.18	7833	14.12	74226	10.04	NA	NA	NA
90	meme-5.5.7/motif_databases_12.24/HOCOMOCO/H12CORE_meme_format.meme	PRD16.H12CORE.0.P.B	PRD16		TCYCCWGGGAV	1.13e-182	8.82e-178	1.27e-174	77793	55490	55490	739370	1.25	7462	13.45	70286	9.51	NA	NA	NA
91	meme-5.5.7/motif_databases_12.24/HOCOMOCO/H12CORE_meme_format.meme	KLF16.H12CORE.1.P.B	KLF16		GSGGGRGGRGGCGGGGCNGGRGG	3.32e-182	1.07e-177	1.55e-174	32333	55490	55490	739370	5.27	3649	6.58	28675	3.88	5.87368	6.31415	4.30395
92	meme-5.5.7/motif_databases_12.24/HOCOMOCO/H12CORE_meme_format.meme	SMAD2.H12CORE.1.P.B	SMAD2		BCTGTCTGSC	1.23e-180	1.45e-175	2.09e-172	117471	55490	55490	739370	1.2	10588	19.08	106879	14.46	135.973	64.7674	70.1884
93	meme-5.5.7/motif_databases_12.24/HOCOMOCO/H12CORE_meme_format.meme	ZN165.H12CORE.0.P.C	ZN165		CTGCCTGCRCCHCCYY	5.1e-180	1.92e-175	2.78e-172	37719	55490	55490	739370	1.97	4095	7.38	33412	4.52	NA	NA	NA
94	meme-5.5.7/motif_databases_12.24/HOCOMOCO/H12CORE_meme_format.meme	ZN692.H12CORE.0.P.C	ZN692		YGGGSCCCACC	4.61e-179	1.11e-174	1.6e-171	24085	55490	55490	739370	1.3	2893	5.21	21190	2.87	NA	NA	NA
95	meme-5.5.7/motif_databases_12.24/HOCOMOCO/H12CORE_meme_format.meme	ZN790.H12CORE.1.P.C	ZN790		AMWGCTCCCM	1.17e-178	1.19e-173	1.72e-170	101337	55490	55490	739370	1.19	9263	16.69	91419	12.36	NA	NA	NA
96	meme-5.5.7/motif_databases_12.24/HOCOMOCO/H12CORE_meme_format.meme	PTF1A.H12CORE.1.PS.A	PTF1A		RSCAGCTGTB	9.91e-178	6.13e-173	8.85e-170	61866	55490	55490	739370	1.21	6138	11.06	55703	7.53	1.43223	NA	NA
97	meme-5.5.7/motif_databases_12.24/HOCOMOCO/H12CORE_meme_format.meme	HAND1.H12CORE.0.P.B	HAND1		RGGYCTGGHYWNYVTCA	1.39e-175	9.15e-171	1.32e-167	65753	55490	55490	739370	1.67	6447	11.62	59304	8.02	NA	NA	NA
98	meme-5.5.7/motif_databases_12.24/HOCOMOCO/H12CORE_meme_format.meme	CTCFL.H12CORE.0.P.B	CTCFL		GCCRSCAGGGGGCGCY	1.51e-174	1.44e-170	2.08e-167	9548	55490	55490	739370	2.09	1457	2.63	8039	1.09	0.491167	0.490179	0.677865
99	meme-5.5.7/motif_databases_12.24/HOCOMOCO/H12CORE_meme_format.meme	TFE2.H12CORE.0.PS.A	TFE2		VVCACCTGCN	1.11e-173	4.1e-169	5.92e-166	36836	55490	55490	739370	1.19	4002	7.21	32759	4.43	NA	NA	NA
100	meme-5.5.7/motif_databases_12.24/HOCOMOCO/H12CORE_meme_format.meme	MAZ.H12CORE.1.P.B	MAZ		RGRGGGMGGGGSVRGRRGRGG	2.85e-171	1.56e-166	2.26e-163	54819	55490	55490	739370	2.9	5520	9.95	49269	6.66	132.54	76.1478	66.8544
101	meme-5.5.7/motif_databases_12.24/HOCOMOCO/H12CORE_meme_format.meme	COT2.H12CORE.1.P.B	COT2		BARRGGTCAVRG	6.97e-166	4.83e-161	6.96e-158	69280	55490	55490	739370	1.25	6674	12.03	62549	8.46	NA	NA	NA
102	meme-5.5.7/motif_databases_12.24/HOCOMOCO/H12CORE_meme_format.meme	TZAP.H12CORE.0.P.B	TZAP		HSMYGRTCCCTDRV	1.39e-162	5.91e-158	8.53e-155	42617	55490	55490	739370	1.49	4212	7.59	35574	4.81	NA	NA	NA
103	meme-5.5.7/motif_databases_12.24/HOCOMOCO/H12CORE_meme_format.meme	KLF12.H12CORE.0.P.C	KLF12		GGGGCGGGGCCKGGGGGG	3.9e-160	7e-156	1.01e-152	17938	55490	55490	739370	2.83	2253	4.06	15685	2.12	73.2916	55.1442	72.4008
104	meme-5.5.7/motif_databases_12.24/HOCOMOCO/H12CORE_meme_format.meme	NGN2.H12CORE.0.P.B	NGN2		NRRCAGATGGB	1.53e-160	7.02e-156	1.01e-152	45825	55490	55490	739370	1.26	4703	8.48	40983	5.54	NA	NA	NA
105	meme-5.5.7/motif_databases_12.24/HOCOMOCO/H12CORE_meme_format.meme	ZNF28.H12CORE.0.P.C	ZNF28		GGGGBDKGTGGGGTGCCC	3.56e-158	9.53e-154	1.38e-150	26746	55490	55490	739370	2.27	3051	5.5	23667	3.2	NA	NA	NA
106	meme-5.5.7/motif_databases_12.24/HOCOMOCO/H12CORE_meme_format.meme	ZN530.H12CORE.0.P.B	ZN530		CYGSCCCTBKCCYTKCC	6.5e-157	1.9e-152	2.74e-149	29254	55490	55490	739370	2.3	3267	5.89	25939	3.51	NA	NA	NA
107	meme-5.5.7/motif_databases_12.24/HOCOMOCO/H12CORE_meme_format.meme	MGAP.H12CORE.0.P.C	MGAP		RGCACGTGGS	1.85e-155	1.05e-150	1.52e-147	56989	55490	55490	739370	1.22	5608	10.11	51284	6.94	NA	NA	NA
108	meme-5.5.7/motif_databases_12.24/HOCOMOCO/H12CORE_meme_format.meme	MEIS1.H12CORE.1.PS.A	MEIS1		NNNTGACAGNH	1.17e-155	1.99e-150	2.87e-147	170313	55490	55490	739370	1.14	14420	25.99	155892	21.08	117.076	80.2891	53.8274
109	meme-5.5.7/motif_databases_12.24/HOCOMOCO/H12CORE_meme_format.meme	ZN333.H12CORE.0.P.C	ZN333		RTGGAGCMGAG	1.04e-154	6.86e-150	9.91e-147	66294	55490	55490	739370	1.3	6368	11.48	59894	8.1	NA	NA	NA
110	meme-5.5.7/motif_databases_12.24/HOCOMOCO/H12CORE_meme_format.meme	ZN449.H12CORE.0.P.B	ZN449		GGTTGGGCTB	2.88e-152	7.45e-148	1.07e-144	25850	55490	55490	739370	1.29	2949	5.31	22898	3.1	NA	NA	NA
111	meme-5.5.7/motif_databases_12.24/HOCOMOCO/H12CORE_meme_format.meme	AP2C.H12CORE.0.PSM.A	AP2C		DHATNGCCTSAGGSN	2.65e-150	4.53e-146	6.53e-143	17083	55490	55490	739370	1.47	2124	3.83	14807	2	NA	NA	NA
112	meme-5.5.7/motif_databases_12.24/HOCOMOCO/H12CORE_meme_format.meme	ZN223.H12CORE.0.P.C	ZN223		RRGGDGGYGCAGGCAG	1.37e-150	5.69e-146	8.21e-143	41525	55490	55490	739370	1.99	4299	7.75	37194	5.03	NA	NA	NA
113	meme-5.5.7/motif_databases_12.24/HOCOMOCO/H12CORE_meme_format.meme	KLF11.H12CORE.0.P.B	KLF11		GRGGGGGCGGGGCYK	6.68e-149	8.8e-145	1.27e-141	13171	55490	55490	739370	1.9	1757	3.17	11403	1.54	20.2792	11.4026	5.25636
114	meme-5.5.7/motif_databases_12.24/HOCOMOCO/H12CORE_meme_format.meme	ZSC21.H12CORE.0.P.C	ZSC21		ACYCAGCACYB	1.05e-149	1.09e-144	1.58e-141	103773	55490	55490	739370	1.22	9294	16.75	94327	12.76	NA	NA	NA
115	meme-5.5.7/motif_databases_12.24/HOCOMOCO/H12CORE_meme_format.meme	ZN460.H12CORE.0.S.C	ZN460		DDSGGGGGGCGTK	7.24e-149	2.43e-144	3.51e-141	33559	55490	55490	739370	1.39	3612	6.51	29946	4.05	NA	NA	NA
116	meme-5.5.7/motif_databases_12.24/HOCOMOCO/H12CORE_meme_format.meme	ZEB2.H12CORE.0.P.B	ZEB2		VCAGGTGR	3.85e-149	3.97e-144	5.73e-141	103044	55490	55490	739370	1.12	9245	16.66	93798	12.69	160.617	99.2002	66.3683
117	meme-5.5.7/motif_databases_12.24/HOCOMOCO/H12CORE_meme_format.meme	SMAD4.H12CORE.1.P.B	SMAD4		STGTCTGDCACCT	6.28e-147	4.01e-142	5.79e-139	63838	55490	55490	739370	1.43	6125	11.04	57712	7.81	80.2706	52.6397	48.9101
118	meme-5.5.7/motif_databases_12.24/HOCOMOCO/H12CORE_meme_format.meme	PBX2.H12CORE.2.P.C	PBX2		ASTGACAGV	1.79e-146	2.06e-141	2.97e-138	115050	55490	55490	739370	1.16	10135	18.26	104663	14.16	28.8443	28.8524	28.5288
119	meme-5.5.7/motif_databases_12.24/HOCOMOCO/H12CORE_meme_format.meme	NKX22.H12CORE.0.P.B	NKX22		BTBRAGWGBB	5.07e-145	8.37e-140	1.21e-136	165062	55490	55490	739370	1.11	13936	25.11	151121	20.44	NA	NA	NA
120	meme-5.5.7/motif_databases_12.24/HOCOMOCO/H12CORE_meme_format.meme	ZIC4.H12CORE.0.SM.B	ZIC4		DMACAGCRGGGGGTN	3.5e-143	1.11e-138	1.6e-135	31756	55490	55490	739370	1.56	3415	6.15	28170	3.81	1.93915	0.832062	0.534099
121	meme-5.5.7/motif_databases_12.24/HOCOMOCO/H12CORE_meme_format.meme	TWST2.H12CORE.1.P.B	TWST2		DCCAGMTGTK	2.36e-143	1.14e-138	1.65e-135	48547	55490	55490	739370	1.27	4780	8.61	42898	5.8	NA	NA	NA
122	meme-5.5.7/motif_databases_12.24/HOCOMOCO/H12CORE_meme_format.meme	KLF15.H12CORE.0.S.B	KLF15		GRRGKGGGCGTGGB	1.37e-142	4.2e-138	6.07e-135	30741	55490	55490	739370	1.51	3328	6	27287	3.69	1.91773	1.81175	5.70837
123	meme-5.5.7/motif_databases_12.24/HOCOMOCO/H12CORE_meme_format.meme	VEZF1.H12CORE.1.P.B	VEZF1		RGGRRGRGGGAGGGGVRGGRRRR	2.26e-142	1.87e-137	2.71e-134	82887	55490	55490	739370	3.86	7515	13.54	74064	10.02	133.035	107.038	110.71
124	meme-5.5.7/motif_databases_12.24/HOCOMOCO/H12CORE_meme_format.meme	ZN860.H12CORE.0.P.C	ZN860		CBBYTGCTCCCTGCYYY	4.16e-139	1.5e-134	2.17e-131	36109	55490	55490	739370	1.95	3779	6.81	32261	4.36	NA	NA	NA
125	meme-5.5.7/motif_databases_12.24/HOCOMOCO/H12CORE_meme_format.meme	ATOH1.H12CORE.0.P.B	ATOH1		RRCAGMTGGB	1.12e-138	4.22e-134	6.08e-131	37566	55490	55490	739370	1.29	3804	6.86	32554	4.4	0.0287091	0.0140926	NA
126	meme-5.5.7/motif_databases_12.24/HOCOMOCO/H12CORE_meme_format.meme	NR1H4.H12CORE.2.P.B	NR1H4		AVTGACC	1.09e-136	1.21e-131	1.75e-128	111641	55490	55490	739370	1.09	9806	17.67	101691	13.75	0.077969	3.07936	2.52658
127	meme-5.5.7/motif_databases_12.24/HOCOMOCO/H12CORE_meme_format.meme	OLIG2.H12CORE.0.P.B	OLIG2		CCAKCTGBTBNCMRGCTGB	1.01e-135	4.35e-131	6.28e-128	43181	55490	55490	739370	2.01	4352	7.84	38681	5.23	5.59716	0.193421	NA
128	meme-5.5.7/motif_databases_12.24/HOCOMOCO/H12CORE_meme_format.meme	SP1.H12CORE.0.P.B	SP1		DGGGGGCGGGGCYD	1.68e-133	2.21e-129	3.19e-126	13176	55490	55490	739370	1.81	1687	3.04	11258	1.52	105.335	95.994	90.372
129	meme-5.5.7/motif_databases_12.24/HOCOMOCO/H12CORE_meme_format.meme	KLF8.H12CORE.1.P.C	KLF8		GGGGGMGGGGCNGGGRGRGGGRG	6.58e-133	2.32e-128	3.35e-125	35241	55490	55490	739370	5.28	3678	6.63	31534	4.26	6.73289	3.80896	1.52607
130	meme-5.5.7/motif_databases_12.24/HOCOMOCO/H12CORE_meme_format.meme	ZN574.H12CORE.0.P.B	ZN574		GCCKCTCTRGSMN	1.9e-132	1.43e-127	2.07e-124	75334	55490	55490	739370	1.32	6953	12.53	68374	9.25	NA	NA	NA
131	meme-5.5.7/motif_databases_12.24/HOCOMOCO/H12CORE_meme_format.meme	SP4.H12CORE.2.P.B	SP4		RGGGGGMGGRGCNDGGGGGGG	7.66e-132	3.3e-127	4.77e-124	43149	55490	55490	739370	3.43	4336	7.81	38754	5.24	92.2531	128.534	161.473
132	meme-5.5.7/motif_databases_12.24/HOCOMOCO/H12CORE_meme_format.meme	TCF21.H12CORE.0.PS.A	TCF21		RVAACAGCTGGR	2.76e-131	1.16e-126	1.67e-123	41850	55490	55490	739370	1.34	4228	7.62	37604	5.09	0.0799255	0.0675125	0.0869839
133	meme-5.5.7/motif_databases_12.24/HOCOMOCO/H12CORE_meme_format.meme	KLF9.H12CORE.0.P.B	KLF9		RRGKGGGCGKGGCC	6.81e-130	1.96e-125	2.82e-122	28731	55490	55490	739370	1.64	3106	5.6	25620	3.47	35.4574	162.346	185.915
134	meme-5.5.7/motif_databases_12.24/HOCOMOCO/H12CORE_meme_format.meme	MAFB.H12CORE.1.P.B	MAFB		WNTGCTGAST	1.41e-127	1.01e-122	1.46e-119	71828	55490	55490	739370	1.23	6605	11.9	64751	8.76	4.22315	4.68395	8.04097
135	meme-5.5.7/motif_databases_12.24/HOCOMOCO/H12CORE_meme_format.meme	ZSC31.H12CORE.0.P.C	ZSC31		GGCAGCAGGGCARTTAK	1.94e-126	3.16e-122	4.55e-119	16277	55490	55490	739370	2.52	1978	3.56	14299	1.93	NA	NA	NA
136	meme-5.5.7/motif_databases_12.24/HOCOMOCO/H12CORE_meme_format.meme	OLIG2.H12CORE.1.P.B	OLIG2		CCAGCTGYT	5.86e-126	4.01e-121	5.79e-118	68502	55490	55490	739370	5.75	3055	5.51	25292	3.42	5.59716	0.193421	NA
137	meme-5.5.7/motif_databases_12.24/HOCOMOCO/H12CORE_meme_format.meme	WT1.H12CORE.1.P.B	WT1		GRVKGYGKGGGAGGRRRRGGV	1.12e-124	4.38e-120	6.32e-117	39228	55490	55490	739370	2.64	3968	7.15	35177	4.76	0.0884523	0.0934076	0.0675754
138	meme-5.5.7/motif_databases_12.24/HOCOMOCO/H12CORE_meme_format.meme	AP2B.H12CORE.0.SM.B	AP2B		AWNGCCTSRGGSNAWWTN	3.17e-124	7.32e-120	1.06e-116	23120	55490	55490	739370	1.68	2587	4.66	20509	2.77	NA	NA	NA
139	meme-5.5.7/motif_databases_12.24/HOCOMOCO/H12CORE_meme_format.meme	MYCN.H12CORE.0.PS.A	MYCN		GCCACGTGSKS	1.49e-123	4.27e-119	6.16e-116	28674	55490	55490	739370	1.34	2996	5.4	24799	3.35	69.231	17.7331	4.75693
140	meme-5.5.7/motif_databases_12.24/HOCOMOCO/H12CORE_meme_format.meme	BHA15.H12CORE.0.P.B	BHA15		VVARCAGCTGGM	2.1e-123	5.67e-119	8.18e-116	26924	55490	55490	739370	1.3	2919	5.26	23998	3.25	NA	NA	NA
141	meme-5.5.7/motif_databases_12.24/HOCOMOCO/H12CORE_meme_format.meme	NDF1.H12CORE.0.P.B	NDF1		KRRCAGATGGY	2.06e-123	6.12e-119	8.83e-116	29704	55490	55490	739370	10.3	1766	3.18	12362	1.67	NA	NA	NA
142	meme-5.5.7/motif_databases_12.24/HOCOMOCO/H12CORE_meme_format.meme	THAP1.H12CORE.0.P.B	THAP1		GCCGCCATCTTBSNTVHGGGCRR	1.42e-122	1.74e-118	2.51e-115	12293	55490	55490	739370	4.13	1586	2.86	10683	1.44	9.87415	9.15873	10.9271
143	meme-5.5.7/motif_databases_12.24/HOCOMOCO/H12CORE_meme_format.meme	MYOD1.H12CORE.0.P.B	MYOD1		VCAGCTGYTBYYGBC	1.04e-122	2.56e-118	3.7e-115	24571	55490	55490	739370	1.54	2703	4.87	21781	2.95	NA	0.0274896	NA
144	meme-5.5.7/motif_databases_12.24/HOCOMOCO/H12CORE_meme_format.meme	AP2A.H12CORE.0.PSM.A	AP2A		DYGCCTSAGGSSATN	6.32e-122	6.44e-118	9.29e-115	10183	55490	55490	739370	1.58	1379	2.49	8789	1.19	NA	NA	NA
145	meme-5.5.7/motif_databases_12.24/HOCOMOCO/H12CORE_meme_format.meme	ZIC3.H12CORE.1.S.B	ZIC3		DCRCAGCGGGGGGTMN	1.38e-120	1.66e-116	2.39e-113	11973	55490	55490	739370	1.91	1541	2.78	10329	1.4	5.17234	2.95049	1.99427
146	meme-5.5.7/motif_databases_12.24/HOCOMOCO/H12CORE_meme_format.meme	TGIF1.H12CORE.0.PSM.A	TGIF1		TGACAGBN	7.45e-121	8.47e-116	1.22e-112	113595	55490	55490	739370	1.11	9838	17.73	103727	14.03	12.4474	2.35999	1.59182
147	meme-5.5.7/motif_databases_12.24/HOCOMOCO/H12CORE_meme_format.meme	ZBT18.H12CORE.0.PSM.A	ZBT18		KCCAGMTGTKB	1.18e-120	8.5e-116	1.23e-112	72358	55490	55490	739370	1.25	6637	11.96	65719	8.89	NA	NA	NA
148	meme-5.5.7/motif_databases_12.24/HOCOMOCO/H12CORE_meme_format.meme	ZIC5.H12CORE.0.P.B	ZIC5		GCVCAGCRGGGGGYC	5.63e-119	3.63e-115	5.24e-112	6444	55490	55490	739370	1.94	988	1.78	5439	0.74	12.9392	2.41848	0.944894
149	meme-5.5.7/motif_databases_12.24/HOCOMOCO/H12CORE_meme_format.meme	KLF15.H12CORE.1.P.C	KLF15		GGGGGMGGRGVRGGGGGVGG	5.59e-119	1.9e-114	2.75e-111	34035	55490	55490	739370	3.47	3507	6.32	30515	4.13	1.91773	1.81175	5.70837
150	meme-5.5.7/motif_databases_12.24/HOCOMOCO/H12CORE_meme_format.meme	RXRA.H12CORE.0.PS.A	RXRA		SARAGGTCA	1.41e-118	1.09e-113	1.57e-110	77220	55490	55490	739370	1.15	7000	12.61	70145	9.49	32.6264	36.5379	40.9184
151	meme-5.5.7/motif_databases_12.24/HOCOMOCO/H12CORE_meme_format.meme	MZF1.H12CORE.0.P.B	MZF1		RDWGGGGATTDD	1.94e-118	1.17e-113	1.69e-110	60266	55490	55490	739370	1.29	5603	10.1	53963	7.3	5.59711	10.3611	11.357
152	meme-5.5.7/motif_databases_12.24/HOCOMOCO/H12CORE_meme_format.meme	MAFK.H12CORE.2.S.B	MAFK		DWDTGCTGACTN	1.05e-117	4.03e-113	5.82e-110	38437	55490	55490	739370	1.28	3847	6.93	34298	4.64	2.98505	2.2358	3.43397
153	meme-5.5.7/motif_databases_12.24/HOCOMOCO/H12CORE_meme_format.meme	MLX.H12CORE.0.PM.A	MLX		CAYGTGRHC	3.01e-118	4.27e-113	6.16e-110	141816	55490	55490	739370	1.12	11893	21.43	129085	17.46	19.5819	26.8185	20.2508
154	meme-5.5.7/motif_databases_12.24/HOCOMOCO/H12CORE_meme_format.meme	ESR2.H12CORE.0.P.B	ESR2		RGGTCASCSTGMCCY	1.64e-116	4.95e-112	7.15e-109	30174	55490	55490	739370	1.72	3164	5.7	26971	3.65	0.319967	0.358343	0.16871
155	meme-5.5.7/motif_databases_12.24/HOCOMOCO/H12CORE_meme_format.meme	RXRB.H12CORE.0.P.C	RXRB		RGGNCAAAGGTCAS	9.23e-114	9.73e-109	1.4e-105	105389	55490	55490	739370	1.44	9137	16.47	96036	12.99	32.7001	32.1492	29.3461
156	meme-5.5.7/motif_databases_12.24/HOCOMOCO/H12CORE_meme_format.meme	COT2.H12CORE.0.P.B	COT2		RRGGBCARAGGTCA	2.67e-113	1.54e-108	2.22e-105	57570	55490	55490	739370	1.5	5399	9.73	52042	7.04	NA	NA	NA
157	meme-5.5.7/motif_databases_12.24/HOCOMOCO/H12CORE_meme_format.meme	Z780A.H12CORE.0.P.C	Z780A		DYAGGCAGGCRGKYWGGGMRGS	1.33e-112	2.06e-108	2.97e-105	15526	55490	55490	739370	4.94	1855	3.34	13648	1.85	NA	NA	NA
158	meme-5.5.7/motif_databases_12.24/HOCOMOCO/H12CORE_meme_format.meme	KLF16.H12CORE.0.SM.B	KLF16		DGKGGGCGTGD	5.12e-112	1.46e-107	2.1e-104	28430	55490	55490	739370	1.25	2981	5.37	25274	3.42	5.87368	6.31415	4.30395
159	meme-5.5.7/motif_databases_12.24/HOCOMOCO/H12CORE_meme_format.meme	CR3L2.H12CORE.0.PS.A	CR3L2		NHBACGTGGYR	2.92e-110	8.2e-106	1.18e-102	28109	55490	55490	739370	1.18	2945	5.31	24990	3.38	NA	NA	NA
160	meme-5.5.7/motif_databases_12.24/HOCOMOCO/H12CORE_meme_format.meme	ZN250.H12CORE.1.M.C	ZN250		NYAGGCCTAYN	2.5e-110	1.07e-105	1.54e-102	42693	55490	55490	739370	1.21	4180	7.53	38480	5.2	NA	NA	NA
161	meme-5.5.7/motif_databases_12.24/HOCOMOCO/H12CORE_meme_format.meme	ZN563.H12CORE.0.P.C	ZN563		RGGNTCCTBDCYGGCARCTGY	4.64e-110	1.25e-105	1.8e-102	26907	55490	55490	739370	2.63	2855	5.15	24044	3.25	NA	NA	NA
162	meme-5.5.7/motif_databases_12.24/HOCOMOCO/H12CORE_meme_format.meme	ZN468.H12CORE.0.P.C	ZN468		VRGGGAGGGGGYG	2.22e-109	5.65e-105	8.15e-102	25425	55490	55490	739370	1.63	2724	4.91	22695	3.07	NA	NA	NA
163	meme-5.5.7/motif_databases_12.24/HOCOMOCO/H12CORE_meme_format.meme	ZN610.H12CORE.0.P.B	ZN610		CMGCCGCTCCCCMY	6.72e-109	7.77e-105	1.12e-101	11569	55490	55490	739370	1.67	1470	2.65	10066	1.36	NA	NA	NA
164	meme-5.5.7/motif_databases_12.24/HOCOMOCO/H12CORE_meme_format.meme	TBX5.H12CORE.1.P.B	TBX5		DRSTGNTGACAGV	1.32e-109	1.32e-104	1.91e-101	100239	55490	55490	739370	1.35	8682	15.65	91009	12.31	1.76983	1.55999	1.9282
165	meme-5.5.7/motif_databases_12.24/HOCOMOCO/H12CORE_meme_format.meme	HAND2.H12CORE.0.P.B	HAND2		SRSGYCTGGHYWNYVTCA	1.35e-107	7.36e-103	1.06e-99	54644	55490	55490	739370	1.8	5137	9.26	49506	6.7	NA	NA	NA
166	meme-5.5.7/motif_databases_12.24/HOCOMOCO/H12CORE_meme_format.meme	THA.H12CORE.0.P.B	THA		RRGGTCANBYVAGGWCA	5.26e-107	1.46e-102	2.1e-99	27710	55490	55490	739370	2.06	2903	5.23	24728	3.34	NA	NA	NA
167	meme-5.5.7/motif_databases_12.24/HOCOMOCO/H12CORE_meme_format.meme	ARNT2.H12CORE.0.P.B	ARNT2		WCGTGMYYDGVAK	4.24e-107	3.08e-102	4.44e-99	72640	55490	55490	739370	1.25	6551	11.81	65942	8.92	72.2766	30.8256	16.9108
168	meme-5.5.7/motif_databases_12.24/HOCOMOCO/H12CORE_meme_format.meme	ZN383.H12CORE.0.P.C	ZN383		GCRGAGCVRSRAGRBGGARGGRR	1.34e-106	7.09e-102	1.02e-98	52809	55490	55490	739370	3.96	4981	8.98	47804	6.47	NA	NA	NA
169	meme-5.5.7/motif_databases_12.24/HOCOMOCO/H12CORE_meme_format.meme	EGR4.H12CORE.0.S.B	EGR4		GTGGGCGTDD	3.19e-106	1.03e-101	1.49e-98	32231	55490	55490	739370	1.19	3276	5.9	28794	3.89	NA	0.0392308	0.0353077
170	meme-5.5.7/motif_databases_12.24/HOCOMOCO/H12CORE_meme_format.meme	RHXF1.H12CORE.0.SM.B	RHXF1		NVNGGATYADCBN	9.41e-105	6.43e-100	9.28e-97	68310	55490	55490	739370	1.51	5604	10.1	55119	7.45	NA	NA	NA
171	meme-5.5.7/motif_databases_12.24/HOCOMOCO/H12CORE_meme_format.meme	TAF1.H12CORE.0.P.B	TAF1		SAAGATGGCGGCGGC	7.07e-104	2.54e-99	3.66e-96	35877	55490	55490	739370	1.74	3575	6.44	32217	4.36	174.06	183.051	165.075
172	meme-5.5.7/motif_databases_12.24/HOCOMOCO/H12CORE_meme_format.meme	TWST2.H12CORE.0.P.B	TWST2		CAGMTGGNNDCCAGMTGKB	1.81e-102	4.55e-98	6.56e-95	25089	55490	55490	739370	2.17	2662	4.8	22420	3.03	NA	NA	NA
173	meme-5.5.7/motif_databases_12.24/HOCOMOCO/H12CORE_meme_format.meme	KLF2.H12CORE.0.S.C	KLF2		DDGGGCGTGGB	3.6e-102	9.76e-98	1.41e-94	27108	55490	55490	739370	1.24	2828	5.1	24206	3.27	0.374308	0.573609	1.24026
174	meme-5.5.7/motif_databases_12.24/HOCOMOCO/H12CORE_meme_format.meme	E2F1.H12CORE.0.P.B	E2F1		VNKGGCGGGAARN	4.59e-102	1.17e-97	1.68e-94	25373	55490	55490	739370	1.33	2682	4.83	22655	3.06	26.3987	2.25659	0.995991
175	meme-5.5.7/motif_databases_12.24/HOCOMOCO/H12CORE_meme_format.meme	E2F3.H12CORE.0.P.B	E2F3		NKGGCGGGAAR	2.61e-102	1.34e-97	1.94e-94	51439	55490	55490	739370	1.26	4779	8.61	45844	6.2	25.7602	69.4752	26.8383
176	meme-5.5.7/motif_databases_12.24/HOCOMOCO/H12CORE_meme_format.meme	E2F6.H12CORE.0.P.B	E2F6		NDGGCGGGAAV	3.59e-102	1.56e-97	2.25e-94	43428	55490	55490	739370	1.26	4186	7.54	39139	5.29	28.0629	22.7328	25.561
177	meme-5.5.7/motif_databases_12.24/HOCOMOCO/H12CORE_meme_format.meme	ZF64B.H12CORE.0.P.B	ZF64B		RCCCNGGAMTCTGYAT	6.72e-101	1.71e-96	2.47e-93	25469	55490	55490	739370	1.95	2679	4.83	22689	3.07	NA	NA	NA
178	meme-5.5.7/motif_databases_12.24/HOCOMOCO/H12CORE_meme_format.meme	MYF5.H12CORE.0.P.B	MYF5		WGCAGCTGTYBY	1.54e-100	2.46e-96	3.55e-93	16010	55490	55490	739370	1.38	1845	3.32	14062	1.9	NA	NA	NA
179	meme-5.5.7/motif_databases_12.24/HOCOMOCO/H12CORE_meme_format.meme	ZBT7A.H12CORE.0.P.B	ZBT7A		RRGGGTCBY	6.88e-100	2.03e-95	2.93e-92	29484	55490	55490	739370	1.2	2956	5.33	25718	3.48	NA	NA	NA
180	meme-5.5.7/motif_databases_12.24/HOCOMOCO/H12CORE_meme_format.meme	ZSC22.H12CORE.0.P.C	ZSC22		RGNCHGAKGGMGGAGGC	6.26e-100	2.61e-95	3.77e-92	41661	55490	55490	739370	2.21	4010	7.23	37329	5.05	NA	NA	NA
181	meme-5.5.7/motif_databases_12.24/HOCOMOCO/H12CORE_meme_format.meme	ZN730.H12CORE.0.P.C	ZN730		GCMDTAGCHKCCCAA	7.02e-99	3.31e-94	4.78e-91	47165	55490	55490	739370	1.64	4477	8.07	42680	5.77	NA	NA	NA
182	meme-5.5.7/motif_databases_12.24/HOCOMOCO/H12CORE_meme_format.meme	SMAD2.H12CORE.0.P.B	SMAD2		WGTCTGDCACCY	4.25e-98	3.71e-93	5.35e-90	87175	55490	55490	739370	1.37	7497	13.51	78040	10.55	135.973	64.7674	70.1884
183	meme-5.5.7/motif_databases_12.24/HOCOMOCO/H12CORE_meme_format.meme	GLIS3.H12CORE.1.S.C	GLIS3		YGYGGGGGGTMN	1.36e-97	3.93e-93	5.68e-90	29008	55490	55490	739370	1.29	2972	5.36	26032	3.52	1.05679	0.767142	1.53736
184	meme-5.5.7/motif_databases_12.24/HOCOMOCO/H12CORE_meme_format.meme	FIGLA.H12CORE.0.SM.B	FIGLA		NAMCACCTGKD	5.77e-97	1.43e-92	2.06e-89	24730	55490	55490	739370	1.28	2603	4.69	22104	2.99	NA	NA	0.0318925
185	meme-5.5.7/motif_databases_12.24/HOCOMOCO/H12CORE_meme_format.meme	GSC.H12CORE.0.SM.B	GSC		NGGATTARSN	8.57e-96	5.23e-91	7.55e-88	61013	55490	55490	739370	19.9	984	1.77	6015	0.81	0.0783734	NA	NA
186	meme-5.5.7/motif_databases_12.24/HOCOMOCO/H12CORE_meme_format.meme	KMT2B.H12CORE.0.P.B	KMT2B		GCGGCGGC	2.66e-94	1.25e-90	1.81e-87	4706	55490	55490	739370	1.22	731	1.32	3884	0.53	104.814	106.276	125.467
187	meme-5.5.7/motif_databases_12.24/HOCOMOCO/H12CORE_meme_format.meme	ZN431.H12CORE.0.P.C	ZN431		VGGGCTRGAAGCCWR	5.21e-94	1.11e-89	1.6e-86	21326	55490	55490	739370	1.84	2272	4.09	18768	2.54	NA	NA	NA
188	meme-5.5.7/motif_databases_12.24/HOCOMOCO/H12CORE_meme_format.meme	SP1.H12CORE.2.P.B	SP1		DGGGGGCGGGGCYDGGGGGGG	8.48e-92	1.06e-87	1.53e-84	12498	55490	55490	739370	3.68	1499	2.7	10996	1.49	105.335	95.994	90.372
189	meme-5.5.7/motif_databases_12.24/HOCOMOCO/H12CORE_meme_format.meme	PPARG.H12CORE.1.P.B	PPARG		GGCARAGGKCA	7.86e-93	1.18e-87	1.7e-84	149615	55490	55490	739370	1.87	9409	16.96	101743	13.76	0.0577921	0.137643	0.023861
190	meme-5.5.7/motif_databases_12.24/HOCOMOCO/H12CORE_meme_format.meme	RXRG.H12CORE.0.P.B	RXRG		RAGGTCARGG	4.09e-92	3.02e-87	4.36e-84	74001	55490	55490	739370	1.24	6514	11.74	66969	9.06	15.5859	5.62665	5.85395
191	meme-5.5.7/motif_databases_12.24/HOCOMOCO/H12CORE_meme_format.meme	PITX3.H12CORE.0.SM.B	PITX3		NGGATTAAB	5.5e-91	2.51e-86	3.63e-83	45692	55490	55490	739370	17.2	1246	2.25	8582	1.16	NA	NA	NA
192	meme-5.5.7/motif_databases_12.24/HOCOMOCO/H12CORE_meme_format.meme	ZN322.H12CORE.0.P.C	ZN322		GWGCCTGSTACDSWGCCTGR	8.75e-90	1.07e-85	1.54e-82	12214	55490	55490	739370	3.47	1450	2.61	10597	1.43	NA	NA	NA
193	meme-5.5.7/motif_databases_12.24/HOCOMOCO/H12CORE_meme_format.meme	ZN283.H12CORE.0.P.C	ZN283		GGSYYGGCTGATCTKGSCTGGSY	5.56e-89	3.93e-85	5.67e-82	7073	55490	55490	739370	6.97	943	1.7	5848	0.79	NA	NA	NA
194	meme-5.5.7/motif_databases_12.24/HOCOMOCO/H12CORE_meme_format.meme	SP5.H12CORE.1.P.B	SP5		GRRGGRGGGGRRGGGGGAGGRGCWG	3.02e-89	1.11e-84	1.6e-81	36647	55490	55490	739370	7.03	3560	6.42	33075	4.47	0.0131482	0.013372	NA
195	meme-5.5.7/motif_databases_12.24/HOCOMOCO/H12CORE_meme_format.meme	RARG.H12CORE.0.P.B	RARG		BCMAGGTCASVVTGMCCY	3.6e-89	1.12e-84	1.61e-81	31068	55490	55490	739370	1.85	3099	5.58	27964	3.78	1.20242	1.74889	3.60823
196	meme-5.5.7/motif_databases_12.24/HOCOMOCO/H12CORE_meme_format.meme	SP4.H12CORE.1.S.B	SP4		NRKGGGCGTGGN	4e-88	6.52e-84	9.41e-81	16296	55490	55490	739370	1.29	1814	3.27	14320	1.94	92.2531	128.534	161.473
197	meme-5.5.7/motif_databases_12.24/HOCOMOCO/H12CORE_meme_format.meme	ZN674.H12CORE.0.P.C	ZN674		BSYGGYGVTCCYBSGSY	3.55e-87	5.99e-83	8.64e-80	16885	55490	55490	739370	1.75	1871	3.37	14951	2.02	NA	NA	NA
198	meme-5.5.7/motif_databases_12.24/HOCOMOCO/H12CORE_meme_format.meme	CRX.H12CORE.0.PSM.A	CRX		RRGGATTARNNN	1.59e-87	7.35e-83	1.06e-79	46163	55490	55490	739370	2.84	3005	5.42	27041	3.66	806.276	1271.51	912.998
199	meme-5.5.7/motif_databases_12.24/HOCOMOCO/H12CORE_meme_format.meme	ZN205.H12CORE.0.P.C	ZN205		TGAGCRCYAASTAYVKSCNAGGC	6.94e-87	1.05e-82	1.51e-79	15054	55490	55490	739370	3.73	1710	3.08	13319	1.8	NA	NA	NA
200	meme-5.5.7/motif_databases_12.24/HOCOMOCO/H12CORE_meme_format.meme	ZN701.H12CORE.1.P.B	ZN701		AAGGGGGGAAB	1.59e-87	1.28e-82	1.85e-79	80661	55490	55490	739370	1.32	7015	12.64	73418	9.93	NA	NA	NA
201	meme-5.5.7/motif_databases_12.24/HOCOMOCO/H12CORE_meme_format.meme	ZN263.H12CORE.1.P.B	ZN263		RGGGAGGAGGRVGRGGRGGRG	5.36e-87	1.81e-82	2.61e-79	33714	55490	55490	739370	4.04	3306	5.96	30405	4.11	NA	NA	NA
202	meme-5.5.7/motif_databases_12.24/HOCOMOCO/H12CORE_meme_format.meme	AP2E.H12CORE.0.SM.B	AP2E		NWTGCCTSAGGSCAWD	2.93e-86	2.91e-82	4.2e-79	9935	55490	55490	739370	1.81	1237	2.23	8669	1.17	NA	NA	NA
203	meme-5.5.7/motif_databases_12.24/HOCOMOCO/H12CORE_meme_format.meme	RXRA.H12CORE.3.P.B	RXRA		RRGGKSRNVVRRAGGTCARGG	4.69e-86	1.91e-81	2.76e-78	40779	55490	55490	739370	2.61	3873	6.98	36842	4.98	32.6264	36.5379	40.9184
204	meme-5.5.7/motif_databases_12.24/HOCOMOCO/H12CORE_meme_format.meme	PITX1.H12CORE.0.PSM.A	PITX1		NGGATTARBN	2.52e-85	9.83e-81	1.42e-77	39029	55490	55490	739370	5.51	2033	3.66	16727	2.26	0.0595046	NA	NA
205	meme-5.5.7/motif_databases_12.24/HOCOMOCO/H12CORE_meme_format.meme	PBX1.H12CORE.2.P.B	PBX1		ANTGACAGVH	9.89e-86	1.21e-80	1.75e-77	122527	55490	55490	739370	1.16	10187	18.36	112198	15.17	228.815	178.499	202.416
206	meme-5.5.7/motif_databases_12.24/HOCOMOCO/H12CORE_meme_format.meme	PITX2.H12CORE.0.SM.B	PITX2		NGGATTARBN	3.49e-84	1.92e-79	2.77e-76	55038	55490	55490	739370	5.69	2185	3.94	18389	2.49	NA	0.0409867	0.0516263
207	meme-5.5.7/motif_databases_12.24/HOCOMOCO/H12CORE_meme_format.meme	RORA.H12CORE.0.P.C	RORA		AWBTRGGTCARDG	2.76e-84	2.39e-79	3.45e-76	86520	55490	55490	739370	1.35	7322	13.2	77463	10.48	124.643	249.226	331.198
208	meme-5.5.7/motif_databases_12.24/HOCOMOCO/H12CORE_meme_format.meme	ZBTB6.H12CORE.0.P.B	ZBTB6		RGGHGMTGGAGCCRS	2.91e-83	1.07e-78	1.54e-75	36660	55490	55490	739370	1.73	3429	6.18	32052	4.34	63.8534	73.3474	86.7775
209	meme-5.5.7/motif_databases_12.24/HOCOMOCO/H12CORE_meme_format.meme	OTX2.H12CORE.0.PSM.A	OTX2		RRGGATTARV	3.2e-83	1.94e-78	2.8e-75	60671	55490	55490	739370	9.15	1841	3.32	14839	2.01	925.48	379.224	180.546
210	meme-5.5.7/motif_databases_12.24/HOCOMOCO/H12CORE_meme_format.meme	COE3.H12CORE.0.P.B	COE3		DBTCCCCAGGGAV	5.81e-82	1.91e-77	2.76e-74	32910	55490	55490	739370	1.43	3210	5.78	29699	4.02	NA	NA	NA
211	meme-5.5.7/motif_databases_12.24/HOCOMOCO/H12CORE_meme_format.meme	MYC.H12CORE.0.P.B	MYC		VVCACGTGGY	5.99e-82	2.34e-77	3.38e-74	39115	55490	55490	739370	1.16	3716	6.7	35389	4.79	1.56775	1.15809	0.612976
212	meme-5.5.7/motif_databases_12.24/HOCOMOCO/H12CORE_meme_format.meme	ZN554.H12CORE.0.P.C	ZN554		DGCWGAGYCABSTRGKKKRCT	8.8e-82	2.38e-77	3.43e-74	27039	55490	55490	739370	2.68	2721	4.9	24309	3.29	NA	NA	NA
213	meme-5.5.7/motif_databases_12.24/HOCOMOCO/H12CORE_meme_format.meme	ZN394.H12CORE.0.P.C	ZN394		SNVGVDGGAGWAGCTGSRV	1.42e-81	2.91e-77	4.2e-74	20533	55490	55490	739370	2.19	2166	3.9	18335	2.48	NA	NA	NA
214	meme-5.5.7/motif_databases_12.24/HOCOMOCO/H12CORE_meme_format.meme	ZN548.H12CORE.0.P.B	ZN548		CAAGRTSRAGGTGBCDGCAGGGY	2.65e-81	2.94e-77	4.24e-74	11076	55490	55490	739370	6.55	1319	2.38	9657	1.31	NA	NA	NA
215	meme-5.5.7/motif_databases_12.24/HOCOMOCO/H12CORE_meme_format.meme	ZN704.H12CORE.0.SM.B	ZN704		BRBGCCGGCCGGYRDD	3.47e-81	5.07e-77	7.32e-74	14628	55490	55490	739370	1.62	1650	2.97	12977	1.76	NA	NA	NA
216	meme-5.5.7/motif_databases_12.24/HOCOMOCO/H12CORE_meme_format.meme	GRHL2.H12CORE.0.P.B	GRHL2		CCKGTTTKDCMRG	3e-81	1.12e-76	1.62e-73	37441	55490	55490	739370	1.68	3210	5.78	29751	4.02	0.808887	0.80038	0.772732
217	meme-5.5.7/motif_databases_12.24/HOCOMOCO/H12CORE_meme_format.meme	RHXF2.H12CORE.0.SM.B	RHXF2		NDGGATTARBN	4.89e-81	1.15e-76	1.66e-73	23463	55490	55490	739370	10.7	1167	2.1	8193	1.11	NA	NA	NA
218	meme-5.5.7/motif_databases_12.24/HOCOMOCO/H12CORE_meme_format.meme	E2F7.H12CORE.1.P.B	E2F7		NTGGCGGGAAAV	4.54e-81	1.89e-76	2.73e-73	41728	55490	55490	739370	1.37	3917	7.06	37745	5.11	7.91487	1.90638	1.30441
219	meme-5.5.7/motif_databases_12.24/HOCOMOCO/H12CORE_meme_format.meme	SP3.H12CORE.0.P.B	SP3		SSSGSRGGGGGCGGGGCCT	3.97e-80	2.14e-76	3.09e-73	5407	55490	55490	739370	3.05	775	1.4	4613	0.62	165.23	113.227	102.775
220	meme-5.5.7/motif_databases_12.24/HOCOMOCO/H12CORE_meme_format.meme	ZIC1.H12CORE.1.M.B	ZIC1		NDCACAGCAGGGGGTV	4.63e-80	3.04e-76	4.39e-73	6575	55490	55490	739370	2.38	854	1.54	5315	0.72	11.5852	4.67319	3.37124
221	meme-5.5.7/motif_databases_12.24/HOCOMOCO/H12CORE_meme_format.meme	THB.H12CORE.0.P.B	THB		RRGGTCANYYGAGGWCA	2.06e-80	6.26e-76	9.03e-73	30331	55490	55490	739370	2.08	2971	5.35	27154	3.67	NA	NA	NA
222	meme-5.5.7/motif_databases_12.24/HOCOMOCO/H12CORE_meme_format.meme	NR1D2.H12CORE.0.P.B	NR1D2		GGDMASTRGGTCAGDGKR	6.27e-80	3.07e-75	4.43e-72	48924	55490	55490	739370	1.84	4437	8	43814	5.93	133.704	196.209	264.22
223	meme-5.5.7/motif_databases_12.24/HOCOMOCO/H12CORE_meme_format.meme	ZN740.H12CORE.0.P.C	ZN740		GTGGGGGGGGG	6.74e-79	1.36e-74	1.97e-71	20236	55490	55490	739370	1.55	2069	3.73	17458	2.36	NA	NA	NA
224	meme-5.5.7/motif_databases_12.24/HOCOMOCO/H12CORE_meme_format.meme	ARNT2.H12CORE.1.P.B	ARNT2		NGBACGTGCYB	2.03e-78	3.86e-74	5.57e-71	19025	55490	55490	739370	1.17	2023	3.65	16998	2.3	72.2766	30.8256	16.9108
225	meme-5.5.7/motif_databases_12.24/HOCOMOCO/H12CORE_meme_format.meme	ZN778.H12CORE.0.P.C	ZN778		GGRGYCGKYGTCTGS	3.77e-77	8e-73	1.16e-69	21247	55490	55490	739370	1.6	2207	3.98	19031	2.57	NA	NA	NA
226	meme-5.5.7/motif_databases_12.24/HOCOMOCO/H12CORE_meme_format.meme	E2F4.H12CORE.1.P.B	E2F4		SNDGGCGGGAAAN	1.19e-76	2.29e-72	3.3e-69	19168	55490	55490	739370	1.31	2025	3.65	17119	2.32	29.9467	36.9363	36.6597
227	meme-5.5.7/motif_databases_12.24/HOCOMOCO/H12CORE_meme_format.meme	ZBED5.H12CORE.0.P.C	ZBED5		YYTSRGAACCVCKG	4.51e-77	2.44e-72	3.52e-69	54129	55490	55490	739370	1.33	4875	8.79	49172	6.65	13.2154	5.30473	2.97769
228	meme-5.5.7/motif_databases_12.24/HOCOMOCO/H12CORE_meme_format.meme	VDR.H12CORE.0.PS.A	VDR		RRGGTCABHGRGKTCA	4.16e-76	1.38e-71	2e-68	33267	55490	55490	739370	1.75	3182	5.73	29821	4.03	0.0789447	0.281802	1.21712
229	meme-5.5.7/motif_databases_12.24/HOCOMOCO/H12CORE_meme_format.meme	OSR2.H12CORE.0.PSM.A	OSR2		NHGCTACYGY	4.99e-76	3.11e-71	4.49e-68	62286	55490	55490	739370	1.16	5505	9.92	56686	7.67	NA	NA	NA
230	meme-5.5.7/motif_databases_12.24/HOCOMOCO/H12CORE_meme_format.meme	OTX1.H12CORE.0.SM.B	OTX1		ANCGGATTAANN	2.72e-75	7.84e-71	1.13e-67	28839	55490	55490	739370	13.5	1263	2.28	9354	1.27	0.402307	0.197696	0.120343
231	meme-5.5.7/motif_databases_12.24/HOCOMOCO/H12CORE_meme_format.meme	NR2F6.H12CORE.0.P.C	NR2F6		RRGGYCARAGGTCA	2.12e-75	9.57e-71	1.38e-67	45147	55490	55490	739370	1.58	4082	7.36	40121	5.43	11.6404	10.5298	9.35197
232	meme-5.5.7/motif_databases_12.24/HOCOMOCO/H12CORE_meme_format.meme	RXRB.H12CORE.2.PS.A	RXRB		NRRGGTCRDDK	8.07e-76	9.85e-71	1.42e-67	122043	55490	55490	739370	1.17	9841	17.73	109289	14.78	32.7001	32.1492	29.3461
233	meme-5.5.7/motif_databases_12.24/HOCOMOCO/H12CORE_meme_format.meme	ZN662.H12CORE.0.P.C	ZN662		HGATCTAGCCCCTKCCTACCYY	1.41e-74	3.77e-70	5.44e-67	26785	55490	55490	739370	4.93	2636	4.75	23860	3.23	NA	NA	NA
234	meme-5.5.7/motif_databases_12.24/HOCOMOCO/H12CORE_meme_format.meme	SRBP1.H12CORE.0.P.B	SRBP1		RTCASGTGAYYY	1.55e-74	4.55e-70	6.57e-67	29353	55490	55490	739370	1.34	2870	5.17	26452	3.58	NA	NA	NA
235	meme-5.5.7/motif_databases_12.24/HOCOMOCO/H12CORE_meme_format.meme	DPRX.H12CORE.0.SM.B	DPRX		NSGGATTADCNN	1.39e-73	1.19e-69	1.72e-66	8595	55490	55490	739370	21.3	788	1.42	4916	0.66	NA	NA	NA
236	meme-5.5.7/motif_databases_12.24/HOCOMOCO/H12CORE_meme_format.meme	NR2C1.H12CORE.0.S.C	NR2C1		NRAGGTCAHRGB	7.53e-73	1.78e-68	2.57e-65	23687	55490	55490	739370	1.25	2388	4.3	21258	2.88	18.5251	28.994	26.4143
237	meme-5.5.7/motif_databases_12.24/HOCOMOCO/H12CORE_meme_format.meme	ITF2.H12CORE.1.PSM.A	ITF2		NVCAGGTGTG	1.97e-71	3.91e-67	5.65e-64	19874	55490	55490	739370	1.24	2056	3.71	17755	2.4	NA	NA	NA
238	meme-5.5.7/motif_databases_12.24/HOCOMOCO/H12CORE_meme_format.meme	RFX6.H12CORE.0.P.C	RFX6		BKGTTGCYAGG	2.31e-71	1.1e-66	1.59e-63	47556	55490	55490	739370	1.27	4311	7.77	43141	5.83	0.077996	0.0276921	NA
239	meme-5.5.7/motif_databases_12.24/HOCOMOCO/H12CORE_meme_format.meme	ZN281.H12CORE.1.SM.B	ZN281		KGGGGGGGGGGGGGGAGGGDRGGKKK	1.47e-70	2.75e-66	3.97e-63	18753	55490	55490	739370	10.4	1959	3.53	16769	2.27	NA	NA	NA
240	meme-5.5.7/motif_databases_12.24/HOCOMOCO/H12CORE_meme_format.meme	P73.H12CORE.1.P.B	P73		YYRGRCATGYY	4.02e-71	3.5e-66	5.05e-63	86997	55490	55490	739370	1.39	6859	12.36	73436	9.93	NA	NA	NA
241	meme-5.5.7/motif_databases_12.24/HOCOMOCO/H12CORE_meme_format.meme	GLI1.H12CORE.0.P.C	GLI1		YSTGGGTGGTCY	4.05e-70	8.66e-66	1.25e-62	21364	55490	55490	739370	1.47	2156	3.89	18913	2.56	6.42815	0.148794	0.419413
242	meme-5.5.7/motif_databases_12.24/HOCOMOCO/H12CORE_meme_format.meme	ESR1.H12CORE.1.P.B	ESR1		NVTGACCTD	1.41e-70	1.52e-65	2.19e-62	107731	55490	55490	739370	1.15	8618	15.53	94948	12.84	0.0869615	1.37831	1.67333
243	meme-5.5.7/motif_databases_12.24/HOCOMOCO/H12CORE_meme_format.meme	ZIC1.H12CORE.2.S.B	ZIC1		DCRCAGCGGGGGGTMN	1.21e-68	6.04e-65	8.71e-62	4981	55490	55490	739370	2.13	697	1.26	4249	0.57	11.5852	4.67319	3.37124
244	meme-5.5.7/motif_databases_12.24/HOCOMOCO/H12CORE_meme_format.meme	PRGR.H12CORE.1.P.B	PRGR		RGAACAK	1.96e-69	3.04e-64	4.38e-61	155300	55490	55490	739370	2.29	9690	17.46	108340	14.65	NA	NA	NA
245	meme-5.5.7/motif_databases_12.24/HOCOMOCO/H12CORE_meme_format.meme	ZBT7C.H12CORE.0.S.B	ZBT7C		NGGTGGTCGN	1.82e-68	1.15e-63	1.66e-60	63055	55490	55490	739370	1.18	5508	9.93	57535	7.78	NA	NA	NA
246	meme-5.5.7/motif_databases_12.24/HOCOMOCO/H12CORE_meme_format.meme	TAL1.H12CORE.1.P.B	TAL1		RSARRCAGMTRDGV	8.01e-67	2.17e-61	3.14e-58	271330	55490	55490	739370	1.25	20794	37.47	250297	33.85	0.345284	0.7192	0.184774
247	meme-5.5.7/motif_databases_12.24/HOCOMOCO/H12CORE_meme_format.meme	TBX20.H12CORE.0.P.C	TBX20		DRGTGNTGACAGSH	4.5e-66	2.86e-61	4.13e-58	63514	55490	55490	739370	1.45	5515	9.94	57887	7.83	5.69272	3.06924	5.8115
248	meme-5.5.7/motif_databases_12.24/HOCOMOCO/H12CORE_meme_format.meme	TBX2.H12CORE.0.SM.B	TBX2		DAGGTGTBAN	3.72e-66	4.3e-61	6.2e-58	115661	55490	55490	739370	1.16	9461	17.05	105988	14.33	70.2049	32.8379	30.0197
249	meme-5.5.7/motif_databases_12.24/HOCOMOCO/H12CORE_meme_format.meme	HES7.H12CORE.0.S.B	HES7		NGGCACGTGB	2.6e-65	4.35e-61	6.27e-58	16693	55490	55490	739370	1.22	1721	3.1	14542	1.97	0.35561	0.449171	0.492722
250	meme-5.5.7/motif_databases_12.24/HOCOMOCO/H12CORE_meme_format.meme	NKX21.H12CORE.0.P.B	NKX21		BTKGAGWGBYY	1.1e-65	1.83e-60	2.64e-57	166651	55490	55490	739370	1.18	13147	23.69	152271	20.59	NA	NA	NA
251	meme-5.5.7/motif_databases_12.24/HOCOMOCO/H12CORE_meme_format.meme	ZBT14.H12CORE.0.P.C	ZBT14		GCGSGTGCGCGCG	3.83e-64	1.88e-60	2.71e-57	4894	55490	55490	739370	2.19	520	0.94	2842	0.38	NA	NA	NA
252	meme-5.5.7/motif_databases_12.24/HOCOMOCO/H12CORE_meme_format.meme	ZN329.H12CORE.1.P.C	ZN329		CCTGGATCMAGC	1.6e-64	2.69e-60	3.88e-57	16783	55490	55490	739370	1.61	1759	3.17	14991	2.03	NA	NA	NA
253	meme-5.5.7/motif_databases_12.24/HOCOMOCO/H12CORE_meme_format.meme	SP1.H12CORE.1.SM.B	SP1		NGKGGGCGTGGCYN	4.04e-64	3.43e-60	4.96e-57	8504	55490	55490	739370	1.55	1007	1.81	7300	0.99	105.335	95.994	90.372
254	meme-5.5.7/motif_databases_12.24/HOCOMOCO/H12CORE_meme_format.meme	NKX25.H12CORE.1.P.B	NKX25		RRGTGHTGACAGS	5.18e-65	4.84e-60	6.98e-57	93301	55490	55490	739370	1.41	7632	13.75	83622	11.31	NA	NA	NA
255	meme-5.5.7/motif_databases_12.24/HOCOMOCO/H12CORE_meme_format.meme	CTCF.H12CORE.0.P.B	CTCF		YGRCCACHAGRKGGCGCYVB	1.29e-63	5.15e-60	7.43e-57	4005	55490	55490	739370	1080	160	0.29	326	0.04	138.757	99.9593	115.354
256	meme-5.5.7/motif_databases_12.24/HOCOMOCO/H12CORE_meme_format.meme	COT1.H12CORE.0.PSM.A	COT1		NRRGGTCANN	1e-64	6.47e-60	9.34e-57	64430	55490	55490	739370	2.81	3142	5.66	30274	4.09	NA	NA	NA
257	meme-5.5.7/motif_databases_12.24/HOCOMOCO/H12CORE_meme_format.meme	GMEB1.H12CORE.0.P.C	GMEB1		BTGCGTSMS	7.02e-64	1.12e-59	1.62e-56	15994	55490	55490	739370	1.12	1683	3.03	14221	1.92	41.9817	28.7755	30.1701
258	meme-5.5.7/motif_databases_12.24/HOCOMOCO/H12CORE_meme_format.meme	DMBX1.H12CORE.0.SM.B	DMBX1		NSGATTAVB	1.37e-64	1.57e-59	2.27e-56	115061	55490	55490	739370	11	1290	2.32	10100	1.37	0.46751	1.16739	0.763419
259	meme-5.5.7/motif_databases_12.24/HOCOMOCO/H12CORE_meme_format.meme	TAL1.H12CORE.2.P.B	TAL1		MAGRAARCAGMTGB	1.33e-64	1.67e-59	2.4e-56	124822	55490	55490	739370	1.57	9610	17.32	108072	14.62	0.345284	0.7192	0.184774
260	meme-5.5.7/motif_databases_12.24/HOCOMOCO/H12CORE_meme_format.meme	MAFK.H12CORE.1.P.B	MAFK		WWYTGCTGASTCA	5.08e-64	2.07e-59	2.99e-56	40792	55490	55490	739370	1.55	3721	6.71	36983	5	2.98505	2.2358	3.43397
261	meme-5.5.7/motif_databases_12.24/HOCOMOCO/H12CORE_meme_format.meme	ZN891.H12CORE.0.P.C	ZN891		VGGGCTRGAAGCCTG	3.97e-63	5.66e-59	8.17e-56	14241	55490	55490	739370	1.98	1527	2.75	12620	1.71	NA	NA	NA
262	meme-5.5.7/motif_databases_12.24/HOCOMOCO/H12CORE_meme_format.meme	GSC2.H12CORE.0.SM.B	GSC2		NGGATTARN	6.02e-64	7.47e-59	1.08e-55	124018	55490	55490	739370	16.6	1135	2.05	8569	1.16	NA	0.422115	0.728377
263	meme-5.5.7/motif_databases_12.24/HOCOMOCO/H12CORE_meme_format.meme	PTF1A.H12CORE.0.P.B	PTF1A		VCAGCTGYBBHHWTTCCCA	4.96e-63	2.28e-58	3.29e-55	46057	55490	55490	739370	2.06	4117	7.42	41685	5.64	1.43223	NA	NA
264	meme-5.5.7/motif_databases_12.24/HOCOMOCO/H12CORE_meme_format.meme	NFIX.H12CORE.1.S.B	NFIX		GTGCCAAV	1.08e-62	4.95e-58	7.14e-55	45929	55490	55490	739370	1.12	4122	7.43	41777	5.65	26.7182	23.8311	37.2338
265	meme-5.5.7/motif_databases_12.24/HOCOMOCO/H12CORE_meme_format.meme	NFIX.H12CORE.0.SM.B	NFIX		BTTGGCANYGTGCCAAN	1.17e-61	8.29e-58	1.2e-54	7090	55490	55490	739370	2.68	830	1.5	5693	0.77	26.7182	23.8311	37.2338
266	meme-5.5.7/motif_databases_12.24/HOCOMOCO/H12CORE_meme_format.meme	GMEB2.H12CORE.1.P.C	GMEB2		BKGCGTSMS	1.03e-61	1.45e-57	2.09e-54	14064	55490	55490	739370	1.12	1509	2.72	12508	1.69	33.6062	25.297	27.7949
267	meme-5.5.7/motif_databases_12.24/HOCOMOCO/H12CORE_meme_format.meme	KLF12.H12CORE.1.PSM.A	KLF12		DDDGGGCGTGGYC	1.13e-61	1.55e-57	2.24e-54	13769	55490	55490	739370	1.44	1481	2.67	12217	1.65	73.2916	55.1442	72.4008
268	meme-5.5.7/motif_databases_12.24/HOCOMOCO/H12CORE_meme_format.meme	RARA.H12CORE.0.PSM.A	RARA		NRAGGTCAHGN	6.97e-62	1.59e-57	2.3e-54	22855	55490	55490	739370	1.68	2128	3.83	19145	2.59	16.9355	16.7399	25.0903
269	meme-5.5.7/motif_databases_12.24/HOCOMOCO/H12CORE_meme_format.meme	HEN2.H12CORE.0.SM.B	HEN2		NGGGRCGCAGCTGCGN	1.11e-60	3.31e-57	4.78e-54	2982	55490	55490	739370	2.3	470	0.85	2509	0.34	NA	NA	NA
270	meme-5.5.7/motif_databases_12.24/HOCOMOCO/H12CORE_meme_format.meme	ZN534.H12CORE.0.P.C	ZN534		GGGGTTCTYKCCCCCCMS	3.78e-61	5.47e-57	7.89e-54	14449	55490	55490	739370	2.85	1537	2.77	12833	1.74	NA	NA	NA
271	meme-5.5.7/motif_databases_12.24/HOCOMOCO/H12CORE_meme_format.meme	TFEB.H12CORE.1.P.C	TFEB		RRTCACATGAY	2.86e-61	2.23e-56	3.22e-53	77967	55490	55490	739370	1.29	6573	11.85	71213	9.63	0.713689	1.99156	3.91505
272	meme-5.5.7/motif_databases_12.24/HOCOMOCO/H12CORE_meme_format.meme	ZN561.H12CORE.0.P.C	ZN561		ASYTKCTGCAGAAAGGGBSCHCYCC	9.21e-60	4.72e-56	6.82e-53	5129	55490	55490	739370	8.32	687	1.24	4427	0.6	NA	NA	NA
273	meme-5.5.7/motif_databases_12.24/HOCOMOCO/H12CORE_meme_format.meme	KLF6.H12CORE.1.SM.B	KLF6		KGKDWGGGCGTGGB	3.09e-60	5.07e-56	7.32e-53	16410	55490	55490	739370	1.42	1708	3.08	14700	1.99	38.5742	25.1738	24.2384
274	meme-5.5.7/motif_databases_12.24/HOCOMOCO/H12CORE_meme_format.meme	EGR3.H12CORE.0.PSM.A	EGR3		TGCGTGGGCGKDD	1.58e-59	3.45e-55	4.98e-52	21905	55490	55490	739370	1.47	2167	3.91	19736	2.67	0.381387	0.652456	1.09203
275	meme-5.5.7/motif_databases_12.24/HOCOMOCO/H12CORE_meme_format.meme	PBX3.H12CORE.1.P.B	PBX3		TGABTGRCRG	6.11e-60	4.05e-55	5.85e-52	66358	55490	55490	739370	1.22	5686	10.25	60658	8.2	35.199	46.0629	58.4511
276	meme-5.5.7/motif_databases_12.24/HOCOMOCO/H12CORE_meme_format.meme	NR1I3.H12CORE.0.P.B	NR1I3		CHRRGGYCANCAGAGKTCA	9.55e-59	4.64e-54	6.7e-51	48601	55490	55490	739370	2.29	4167	7.51	42707	5.78	0.741993	1.20972	0.86252
277	meme-5.5.7/motif_databases_12.24/HOCOMOCO/H12CORE_meme_format.meme	GMEB1.H12CORE.1.P.C	GMEB1		BKRCGTSMSYGCGY	2.67e-58	4.66e-54	6.72e-51	17432	55490	55490	739370	1.33	1783	3.21	15625	2.11	41.9817	28.7755	30.1701
278	meme-5.5.7/motif_databases_12.24/HOCOMOCO/H12CORE_meme_format.meme	RARA.H12CORE.1.P.B	RARA		ARRGGTCANNNDRAGGKCA	1.56e-58	6.4e-54	9.23e-51	40976	55490	55490	739370	2.08	3695	6.66	37203	5.03	16.9355	16.7399	25.0903
279	meme-5.5.7/motif_databases_12.24/HOCOMOCO/H12CORE_meme_format.meme	COE2.H12CORE.0.P.B	COE2		WDKTCCCHRGRGRV	4.17e-58	8.99e-54	1.3e-50	21572	55490	55490	739370	1.46	2094	3.77	19031	2.57	NA	NA	NA
280	meme-5.5.7/motif_databases_12.24/HOCOMOCO/H12CORE_meme_format.meme	ZN100.H12CORE.1.P.B	ZN100		KCCAHGGCGGCGGC	6.6e-57	9.44e-53	1.36e-49	14296	55490	55490	739370	2.57	1128	2.03	8818	1.19	NA	NA	NA
281	meme-5.5.7/motif_databases_12.24/HOCOMOCO/H12CORE_meme_format.meme	GMEB2.H12CORE.0.P.C	GMEB2		BKRCGTSMSYGCGY	2.17e-56	2.79e-52	4.02e-49	12861	55490	55490	739370	1.35	1383	2.49	11477	1.55	33.6062	25.297	27.7949
282	meme-5.5.7/motif_databases_12.24/HOCOMOCO/H12CORE_meme_format.meme	MITF.H12CORE.0.P.B	MITF		VBCACGTGACY	1.21e-56	4.8e-52	6.92e-49	39625	55490	55490	739370	1.32	3470	6.25	34769	4.7	5.26408	4.37519	7.90991
283	meme-5.5.7/motif_databases_12.24/HOCOMOCO/H12CORE_meme_format.meme	NR1H4.H12CORE.0.P.B	NR1H4		RGGTCAVTGACCBYSVGGBC	8.08e-56	1.03e-51	1.48e-48	12713	55490	55490	739370	2.77	1364	2.46	11309	1.53	0.077969	3.07936	2.52658
284	meme-5.5.7/motif_databases_12.24/HOCOMOCO/H12CORE_meme_format.meme	SRBP1.H12CORE.1.S.C	SRBP1		BRTCRCGTGABS	5.71e-56	1.11e-51	1.6e-48	19377	55490	55490	739370	1.33	1889	3.4	16928	2.29	NA	NA	NA
285	meme-5.5.7/motif_databases_12.24/HOCOMOCO/H12CORE_meme_format.meme	ZKSC8.H12CORE.1.P.B	ZKSC8		CRCCTRCTGTDTRCH	6.52e-56	4.41e-51	6.37e-48	67716	55490	55490	739370	1.63	5722	10.31	61595	8.33	NA	NA	NA
286	meme-5.5.7/motif_databases_12.24/HOCOMOCO/H12CORE_meme_format.meme	PKNX1.H12CORE.2.SM.B	PKNX1		NTGACAGV	1.12e-55	1.35e-50	1.95e-47	121180	55490	55490	739370	1.59	8298	14.95	93172	12.6	NA	NA	NA
287	meme-5.5.7/motif_databases_12.24/HOCOMOCO/H12CORE_meme_format.meme	ZN273.H12CORE.0.P.C	ZN273		GAGCTACCCMCTCCRGGKCYYCY	4.42e-54	2.25e-50	3.25e-47	5099	55490	55490	739370	7.73	666	1.2	4419	0.6	NA	NA	NA
288	meme-5.5.7/motif_databases_12.24/HOCOMOCO/H12CORE_meme_format.meme	PKNX1.H12CORE.1.P.B	PKNX1		TGABTGRCAGS	2.4e-53	1.13e-48	1.64e-45	47171	55490	55490	739370	1.31	4138	7.46	42943	5.81	NA	NA	NA
289	meme-5.5.7/motif_databases_12.24/HOCOMOCO/H12CORE_meme_format.meme	MAF.H12CORE.1.PSM.A	MAF		NDWDTGCTGACKB	8.48e-53	1.44e-48	2.07e-45	16928	55490	55490	739370	1.38	1688	3.04	14948	2.02	37.8875	17.2313	13.2259
290	meme-5.5.7/motif_databases_12.24/HOCOMOCO/H12CORE_meme_format.meme	ZEB1.H12CORE.0.P.B	ZEB1		SSVCAGGTGAG	7.59e-53	2.55e-48	3.68e-45	33599	55490	55490	739370	1.26	3066	5.53	30449	4.12	63.7511	45.3831	65.6069
291	meme-5.5.7/motif_databases_12.24/HOCOMOCO/H12CORE_meme_format.meme	ZN770.H12CORE.1.P.B	ZN770		GGAGGCYGRGGBRGGAGGAKSR	1.46e-52	2.85e-48	4.11e-45	19591	55490	55490	739370	5.25	1933	3.48	17646	2.39	NA	NA	NA
292	meme-5.5.7/motif_databases_12.24/HOCOMOCO/H12CORE_meme_format.meme	NR2C2.H12CORE.0.SM.B	NR2C2		NDRAGGTCAHRR	1.25e-52	4.99e-48	7.19e-45	40011	55490	55490	739370	1.9	3133	5.65	31244	4.23	166.801	136.987	138.39
293	meme-5.5.7/motif_databases_12.24/HOCOMOCO/H12CORE_meme_format.meme	ZN441.H12CORE.0.P.C	ZN441		GGGCGGAGYY	4.18e-52	8.87e-48	1.28e-44	21221	55490	55490	739370	1.19	2066	3.72	19153	2.59	NA	NA	NA
294	meme-5.5.7/motif_databases_12.24/HOCOMOCO/H12CORE_meme_format.meme	MNT.H12CORE.0.PS.A	MNT		VSCACGTGG	1.33e-51	4.71e-47	6.8e-44	35530	55490	55490	739370	1.19	3201	5.77	32131	4.35	19.6495	22.2044	35.4607
295	meme-5.5.7/motif_databases_12.24/HOCOMOCO/H12CORE_meme_format.meme	SOLH2.H12CORE.0.S.C	SOLH2		NCACGTGCDHN	2.48e-50	2.44e-46	3.52e-43	9841	55490	55490	739370	1.18	1090	1.96	8750	1.18	NA	NA	NA
296	meme-5.5.7/motif_databases_12.24/HOCOMOCO/H12CORE_meme_format.meme	ZN611.H12CORE.0.P.C	ZN611		GBGGAGMGCCYVTRMMCGSMYGS	9.18e-50	3.27e-46	4.71e-43	3557	55490	55490	739370	4.6	495	0.89	3002	0.41	NA	NA	NA
297	meme-5.5.7/motif_databases_12.24/HOCOMOCO/H12CORE_meme_format.meme	ZN749.H12CORE.0.P.C	ZN749		YVYCHCYRMCCCCARCMTTCCYYCY	1.05e-49	1.5e-45	2.16e-42	14283	55490	55490	739370	6.86	1470	2.65	12789	1.73	NA	NA	NA
298	meme-5.5.7/motif_databases_12.24/HOCOMOCO/H12CORE_meme_format.meme	OTX1.H12CORE.1.S.B	OTX1		TAAKCGGATTAABN	4.72e-49	2.39e-45	3.45e-42	5071	55490	55490	739370	2.05	606	1.09	4031	0.55	0.402307	0.197696	0.120343
299	meme-5.5.7/motif_databases_12.24/HOCOMOCO/H12CORE_meme_format.meme	NPAS3.H12CORE.0.P.C	NPAS3		GKACGTGMYBK	1.04e-49	5.91e-45	8.52e-42	56774	55490	55490	739370	1.38	4278	7.71	45018	6.09	6.99873	3.92239	3.202
300	meme-5.5.7/motif_databases_12.24/HOCOMOCO/H12CORE_meme_format.meme	HIF3A.H12CORE.1.P.C	HIF3A		GKACGTGC	2.86e-49	9.06e-45	1.31e-41	31695	55490	55490	739370	1.12	2889	5.21	28739	3.89	9.38225	3.70338	12.3661
301	meme-5.5.7/motif_databases_12.24/HOCOMOCO/H12CORE_meme_format.meme	ZN582.H12CORE.0.P.C	ZN582		GGCTGCAAGTA	2.17e-49	1.23e-44	1.78e-41	56680	55490	55490	739370	1.38	4817	8.68	51510	6.97	NA	NA	NA
302	meme-5.5.7/motif_databases_12.24/HOCOMOCO/H12CORE_meme_format.meme	ZN180.H12CORE.0.P.C	ZN180		AGGGAGKGGTGGGGACTGBGGCRRR	1.18e-48	1.33e-44	1.91e-41	11253	55490	55490	739370	12	1205	2.17	10034	1.36	NA	NA	NA
303	meme-5.5.7/motif_databases_12.24/HOCOMOCO/H12CORE_meme_format.meme	ZN148.H12CORE.0.P.B	ZN148		GGGGGTGGGGGAGGGGMRG	1.65e-48	2.11e-44	3.05e-41	12781	55490	55490	739370	3.97	1335	2.41	11417	1.54	NA	NA	NA
304	meme-5.5.7/motif_databases_12.24/HOCOMOCO/H12CORE_meme_format.meme	ZNF8.H12CORE.0.P.C	ZNF8		SVMYVTGGTACGYCHWBGHNN	2.85e-48	2.59e-44	3.74e-41	9082	55490	55490	739370	2.29	990	1.78	7827	1.06	NA	NA	NA
305	meme-5.5.7/motif_databases_12.24/HOCOMOCO/H12CORE_meme_format.meme	TFAP4.H12CORE.0.PSM.A	TFAP4		NHCAGCTGWTHN	7.54e-48	3.92e-44	5.66e-41	5199	55490	55490	739370	1.31	656	1.18	4543	0.61	4.35511	1.97016	2.61538
306	meme-5.5.7/motif_databases_12.24/HOCOMOCO/H12CORE_meme_format.meme	BACH2.H12CORE.0.P.B	BACH2		GCTGAGTCABS	1.17e-48	4.46e-44	6.43e-41	38175	55490	55490	739370	1.63	3002	5.41	30106	4.07	38.6977	11.1441	8.95886
307	meme-5.5.7/motif_databases_12.24/HOCOMOCO/H12CORE_meme_format.meme	ZN467.H12CORE.0.P.C	ZN467		GRGGRGGRRRRGGAGGGGGAGGR	1.34e-48	5.51e-44	7.95e-41	41119	55490	55490	739370	7.08	3632	6.55	37484	5.07	NA	NA	NA
308	meme-5.5.7/motif_databases_12.24/HOCOMOCO/H12CORE_meme_format.meme	ZNF44.H12CORE.0.P.C	ZNF44		VBGBTVTTGCWGYDGRGAAAR	8.53e-48	1.46e-43	2.1e-40	17074	55490	55490	739370	3.38	1571	2.83	14004	1.89	NA	NA	NA
309	meme-5.5.7/motif_databases_12.24/HOCOMOCO/H12CORE_meme_format.meme	ARNT.H12CORE.0.P.B	ARNT		SKACGTGMC	8.42e-48	1.77e-43	2.55e-40	20985	55490	55490	739370	1.15	2015	3.63	18910	2.56	59.0665	67.5661	94.3783
310	meme-5.5.7/motif_databases_12.24/HOCOMOCO/H12CORE_meme_format.meme	ZN296.H12CORE.0.S.C	ZN296		VVTGTCCACYN	8.56e-48	2.43e-43	3.51e-40	28428	55490	55490	739370	1.29	2547	4.59	24939	3.37	NA	NA	NA
311	meme-5.5.7/motif_databases_12.24/HOCOMOCO/H12CORE_meme_format.meme	ZN281.H12CORE.0.P.B	ZN281		GGGTGGGGGAGGGGMR	2.7e-47	2.72e-43	3.92e-40	10070	55490	55490	739370	2.71	1092	1.97	8927	1.21	NA	NA	NA
312	meme-5.5.7/motif_databases_12.24/HOCOMOCO/H12CORE_meme_format.meme	MXI1.H12CORE.0.P.B	MXI1		HSCACGTGGSY	7.97e-48	3.45e-43	4.97e-40	43253	55490	55490	739370	1.29	3707	6.68	38454	5.2	129.35	92.6542	81.8064
313	meme-5.5.7/motif_databases_12.24/HOCOMOCO/H12CORE_meme_format.meme	STF1.H12CORE.0.PSM.A	STF1		DGBYCAAGGYCA	3.46e-47	1.27e-42	1.83e-39	36674	55490	55490	739370	1.49	3154	5.68	32022	4.33	NA	NA	NA
314	meme-5.5.7/motif_databases_12.24/HOCOMOCO/H12CORE_meme_format.meme	ZN454.H12CORE.1.SM.B	ZN454		RGCGCCGGCGCCAN	6.72e-46	1.4e-42	2.03e-39	2089	55490	55490	739370	1.53	336	0.61	1748	0.24	NA	NA	NA
315	meme-5.5.7/motif_databases_12.24/HOCOMOCO/H12CORE_meme_format.meme	NR5A2.H12CORE.0.PSM.A	NR5A2		GBYCAAGGYCA	5.59e-47	1.99e-42	2.87e-39	35655	55490	55490	739370	1.28	3190	5.75	32464	4.39	0.137453	0.0207214	0.0853733
316	meme-5.5.7/motif_databases_12.24/HOCOMOCO/H12CORE_meme_format.meme	ZN787.H12CORE.1.S.C	ZN787		NTGCCTCGATKN	2.19e-46	6.56e-42	9.47e-39	30007	55490	55490	739370	1.41	2653	4.78	26285	3.56	NA	NA	NA
317	meme-5.5.7/motif_databases_12.24/HOCOMOCO/H12CORE_meme_format.meme	ZN335.H12CORE.0.P.B	ZN335		KRGSTGYCCNVVGMDNTGCCTGA	3.4e-45	1.49e-41	2.15e-38	4379	55490	55490	739370	4.96	567	1.02	3799	0.51	NA	NA	NA
318	meme-5.5.7/motif_databases_12.24/HOCOMOCO/H12CORE_meme_format.meme	RARG.H12CORE.1.PSM.A	RARG		NRAGGTCAHGN	1.15e-45	5.25e-41	7.58e-38	45740	55490	55490	739370	1.29	3821	6.89	40049	5.42	1.20242	1.74889	3.60823
319	meme-5.5.7/motif_databases_12.24/HOCOMOCO/H12CORE_meme_format.meme	NR2F6.H12CORE.1.PSM.A	NR2F6		NARAGGTCADDD	7.82e-46	6.77e-41	9.78e-38	86661	55490	55490	739370	1.69	5617	10.12	61675	8.34	11.6404	10.5298	9.35197
320	meme-5.5.7/motif_databases_12.24/HOCOMOCO/H12CORE_meme_format.meme	RFX3.H12CORE.2.S.B	RFX3		KDGTKGTAGGKTRGGGRGGK	6.69e-45	1.58e-40	2.27e-37	23565	55490	55490	739370	3.96	2161	3.89	20789	2.81	91.9402	84.0427	62.0738
321	meme-5.5.7/motif_databases_12.24/HOCOMOCO/H12CORE_meme_format.meme	ZN444.H12CORE.0.S.C	ZN444		YCRTCCCCCTCCCCCYYN	1.2e-44	1.67e-40	2.41e-37	13887	55490	55490	739370	3.05	1407	2.54	12429	1.68	NA	NA	NA
322	meme-5.5.7/motif_databases_12.24/HOCOMOCO/H12CORE_meme_format.meme	HINFP.H12CORE.0.P.B	HINFP		SCGGACCBRRGWGRRRACWG	3.15e-44	2.17e-40	3.13e-37	6887	55490	55490	739370	3.39	797	1.44	6065	0.82	39.0316	44.8248	47.3724
323	meme-5.5.7/motif_databases_12.24/HOCOMOCO/H12CORE_meme_format.meme	AHR.H12CORE.0.P.B	AHR		SHKTGCGTGC	1.03e-44	2.24e-40	3.23e-37	21756	55490	55490	739370	1.18	2062	3.72	19684	2.66	7.0435	45.7234	59.8252
324	meme-5.5.7/motif_databases_12.24/HOCOMOCO/H12CORE_meme_format.meme	KLF17.H12CORE.0.M.C	KLF17		DKWAGGGCGTGKCN	2.83e-44	4.53e-40	6.54e-37	16035	55490	55490	739370	1.53	1582	2.85	14364	1.94	0.044884	NA	0.0501651
325	meme-5.5.7/motif_databases_12.24/HOCOMOCO/H12CORE_meme_format.meme	ZN714.H12CORE.0.P.C	ZN714		SCYKGCVKTGCTGCTSCY	2.52e-44	5.26e-40	7.59e-37	20859	55490	55490	739370	2.03	1984	3.58	18836	2.55	NA	NA	NA
326	meme-5.5.7/motif_databases_12.24/HOCOMOCO/H12CORE_meme_format.meme	KLF9.H12CORE.1.P.B	KLF9		GGRGGGGGCGGGGCSGGGGGGGG	1.52e-43	1.13e-39	1.63e-36	7427	55490	55490	739370	9.1	845	1.52	6579	0.89	35.4574	162.346	185.915
327	meme-5.5.7/motif_databases_12.24/HOCOMOCO/H12CORE_meme_format.meme	ZN483.H12CORE.0.P.C	ZN483		DSAGRGAGCTGCAGBNNC	5.28e-43	2.69e-39	3.88e-36	5096	55490	55490	739370	2.73	624	1.12	4418	0.6	NA	NA	NA
328	meme-5.5.7/motif_databases_12.24/HOCOMOCO/H12CORE_meme_format.meme	TBX1.H12CORE.0.S.B	TBX1		NDRGGTGTGAARDDD	4.48e-43	1.73e-38	2.5e-35	38624	55490	55490	739370	1.58	3387	6.1	35199	4.76	0.0967213	0.258698	0.479216
329	meme-5.5.7/motif_databases_12.24/HOCOMOCO/H12CORE_meme_format.meme	ZKSC5.H12CORE.0.P.C	ZKSC5		YYCTCACCTCCYC	4.77e-43	1.81e-38	2.62e-35	38030	55490	55490	739370	1.55	3343	6.02	34682	4.69	NA	NA	NA
330	meme-5.5.7/motif_databases_12.24/HOCOMOCO/H12CORE_meme_format.meme	COE1.H12CORE.0.P.B	COE1		DKTCCCCWGGGASY	1.26e-42	1.99e-38	2.87e-35	15729	55490	55490	739370	1.61	1539	2.77	14007	1.89	NA	NA	NA
331	meme-5.5.7/motif_databases_12.24/HOCOMOCO/H12CORE_meme_format.meme	HIF3A.H12CORE.0.P.C	HIF3A		KACGTGCSBGNBNGCASG	1.59e-42	3.18e-38	4.6e-35	20072	55490	55490	739370	1.67	1872	3.37	17720	2.4	9.38225	3.70338	12.3661
332	meme-5.5.7/motif_databases_12.24/HOCOMOCO/H12CORE_meme_format.meme	NPAS4.H12CORE.0.P.B	NPAS4		RVDTCGTGAYY	8.38e-42	1.52e-37	2.2e-34	18162	55490	55490	739370	1.18	1750	3.15	16409	2.22	1.05128	1.21033	4.02778
333	meme-5.5.7/motif_databases_12.24/HOCOMOCO/H12CORE_meme_format.meme	HIF1A.H12CORE.1.P.B	HIF1A		STACGTGCBBDNNNBCABR	7.11e-42	1.54e-37	2.23e-34	21696	55490	55490	739370	1.65	2033	3.66	19592	2.65	616.365	935.749	892.709
334	meme-5.5.7/motif_databases_12.24/HOCOMOCO/H12CORE_meme_format.meme	ZN416.H12CORE.0.P.C	ZN416		TGACTGGGCYAHRGGRTGCCCAG	9.6e-41	3.46e-37	5e-34	3608	55490	55490	739370	9.78	471	0.85	3059	0.41	NA	NA	NA
335	meme-5.5.7/motif_databases_12.24/HOCOMOCO/H12CORE_meme_format.meme	ZN480.H12CORE.1.P.C	ZN480		CMCAWTCCYY	2.78e-42	4.36e-37	6.29e-34	157015	55490	55490	739370	1.26	11880	21.41	140662	19.02	NA	NA	NA
336	meme-5.5.7/motif_databases_12.24/HOCOMOCO/H12CORE_meme_format.meme	NR1D1.H12CORE.0.P.B	NR1D1		AASTRGGTCASTRGG	1.19e-41	6.19e-37	8.93e-34	52006	55490	55490	739370	2.54	3213	5.79	33302	4.5	24.1524	25.0275	129.337
337	meme-5.5.7/motif_databases_12.24/HOCOMOCO/H12CORE_meme_format.meme	SUH.H12CORE.0.P.B	SUH		VSCSTGGGAAH	4.21e-41	2.3e-36	3.32e-33	54648	55490	55490	739370	1.26	4583	8.26	49766	6.73	NA	NA	NA
338	meme-5.5.7/motif_databases_12.24/HOCOMOCO/H12CORE_meme_format.meme	ZNF76.H12CORE.0.P.B	ZNF76		CRGGGSMTKCTGGGARDTGTAGT	3.22e-40	3.04e-36	4.38e-33	9431	55490	55490	739370	5.68	1007	1.81	8422	1.14	NA	NA	NA
339	meme-5.5.7/motif_databases_12.24/HOCOMOCO/H12CORE_meme_format.meme	KLF14.H12CORE.0.PSM.A	KLF14		DDRGKGGGCGTGKB	3.25e-40	3.6e-36	5.19e-33	11062	55490	55490	739370	1.42	1142	2.06	9854	1.33	NA	NA	NA
340	meme-5.5.7/motif_databases_12.24/HOCOMOCO/H12CORE_meme_format.meme	EPAS1.H12CORE.0.P.B	EPAS1		KGGKACGTGMC	2.14e-40	7.67e-36	1.11e-32	35818	55490	55490	739370	1.21	3098	5.58	32084	4.34	52.6803	40.3768	182.285
341	meme-5.5.7/motif_databases_12.24/HOCOMOCO/H12CORE_meme_format.meme	SRBP2.H12CORE.0.S.B	SRBP2		KRTSGCGTGATN	1.2e-39	1.8e-35	2.6e-32	14997	55490	55490	739370	1.44	1402	2.53	12710	1.72	NA	NA	NA
342	meme-5.5.7/motif_databases_12.24/HOCOMOCO/H12CORE_meme_format.meme	E2F8.H12CORE.0.P.C	E2F8		TGGCGGGAAAN	4.85e-39	1.54e-34	2.23e-31	31819	55490	55490	739370	1.37	2786	5.02	28561	3.86	18.3217	0.631187	0.247041
343	meme-5.5.7/motif_databases_12.24/HOCOMOCO/H12CORE_meme_format.meme	ZIC3.H12CORE.2.M.B	ZIC3		NKCACAGCAGGGGGTV	8.52e-38	1.81e-34	2.61e-31	2123	55490	55490	739370	2.4	319	0.57	1798	0.24	5.17234	2.95049	1.99427
344	meme-5.5.7/motif_databases_12.24/HOCOMOCO/H12CORE_meme_format.meme	BHE40.H12CORE.0.PSM.A	BHE40		GGCACGTGAS	3.74e-38	5.72e-34	8.26e-31	15308	55490	55490	739370	1.22	1490	2.69	13789	1.86	NA	NA	NA
345	meme-5.5.7/motif_databases_12.24/HOCOMOCO/H12CORE_meme_format.meme	ZN141.H12CORE.0.P.C	ZN141		KGGGGGACGCYCCCMCC	2.01e-37	7.91e-34	1.14e-30	3940	55490	55490	739370	3.32	456	0.82	3030	0.41	NA	NA	NA
346	meme-5.5.7/motif_databases_12.24/HOCOMOCO/H12CORE_meme_format.meme	TBX3.H12CORE.0.PSM.A	TBX3		DDAGGTGTGARG	5.79e-38	1.72e-33	2.48e-30	29701	55490	55490	739370	1.37	2611	4.71	26625	3.6	50.2076	7.28752	9.18927
347	meme-5.5.7/motif_databases_12.24/HOCOMOCO/H12CORE_meme_format.meme	ZN429.H12CORE.0.P.C	ZN429		MARCCCATTKBRNCCTMTGCCTV	2.21e-37	2.11e-33	3.04e-30	9545	55490	55490	739370	5.33	978	1.76	8277	1.12	NA	NA	NA
348	meme-5.5.7/motif_databases_12.24/HOCOMOCO/H12CORE_meme_format.meme	ZN479.H12CORE.0.P.C	ZN479		RRGGATGACYYKGGGGAY	2.66e-37	3e-33	4.33e-30	11276	55490	55490	739370	2.94	1088	1.96	9454	1.28	NA	NA	NA
349	meme-5.5.7/motif_databases_12.24/HOCOMOCO/H12CORE_meme_format.meme	NFIC.H12CORE.0.PSM.A	NFIC		NTTGGCAHYDTGCCAAN	1.02e-36	5.31e-33	7.66e-30	5221	55490	55490	739370	2.23	617	1.11	4603	0.62	35.9619	69.0253	89.2025
350	meme-5.5.7/motif_databases_12.24/HOCOMOCO/H12CORE_meme_format.meme	RUNX3.H12CORE.0.P.B	RUNX3		BBYTGTGGTTD	1.36e-37	7.99e-33	1.15e-29	58818	55490	55490	739370	1.24	4876	8.79	53826	7.28	0.0617305	0.128997	0.252215
351	meme-5.5.7/motif_databases_12.24/HOCOMOCO/H12CORE_meme_format.meme	SMAD5.H12CORE.0.M.C	SMAD5		NCGTCTRSMN	2.09e-37	1.27e-32	1.83e-29	60686	55490	55490	739370	5.86	1837	3.31	17747	2.4	173.884	104.813	92.3348
352	meme-5.5.7/motif_databases_12.24/HOCOMOCO/H12CORE_meme_format.meme	PPARD.H12CORE.0.PSM.A	PPARD		STRGGKSAAAGGTCA	4.53e-37	2.48e-32	3.58e-29	54865	55490	55490	739370	1.86	4473	8.06	48992	6.63	12.4473	36.6775	39.5862
353	meme-5.5.7/motif_databases_12.24/HOCOMOCO/H12CORE_meme_format.meme	ZN213.H12CORE.0.P.C	ZN213		AGAAMKCAGGCGGCGGG	5.75e-37	2.57e-32	3.71e-29	44715	55490	55490	739370	2.15	3797	6.84	40829	5.52	NA	NA	NA
354	meme-5.5.7/motif_databases_12.24/HOCOMOCO/H12CORE_meme_format.meme	P63.H12CORE.0.PS.A	P63		RDRCAWGYYCAGRCWTGYH	2.54e-36	3.21e-32	4.63e-29	12644	55490	55490	739370	2.75	1169	2.11	10391	1.41	NA	NA	NA
355	meme-5.5.7/motif_databases_12.24/HOCOMOCO/H12CORE_meme_format.meme	ITF2.H12CORE.0.S.B	ITF2		NCAKGYGCASSTGTKN	7.34e-36	4.16e-32	6e-29	5671	55490	55490	739370	2.07	635	1.14	4819	0.65	NA	NA	NA
356	meme-5.5.7/motif_databases_12.24/HOCOMOCO/H12CORE_meme_format.meme	ZN577.H12CORE.0.P.B	ZN577		GCMRVRCCYCTTGAGSMCY	5.94e-36	4.46e-32	6.44e-29	7506	55490	55490	739370	2.9	793	1.43	6420	0.87	NA	NA	NA
357	meme-5.5.7/motif_databases_12.24/HOCOMOCO/H12CORE_meme_format.meme	NR1H3.H12CORE.1.P.B	NR1H3		YYWRAGGTCACWR	3.97e-36	2.92e-31	4.22e-28	73523	55490	55490	739370	1.33	5877	10.59	66358	8.97	0.790052	1.24061	1.73595
358	meme-5.5.7/motif_databases_12.24/HOCOMOCO/H12CORE_meme_format.meme	ZFP57.H12CORE.0.P.B	ZFP57		SYGCGGCAV	1.97e-34	3.18e-31	4.59e-28	1615	55490	55490	739370	1.2	254	0.46	1337	0.18	66.4592	30.8554	7.98945
359	meme-5.5.7/motif_databases_12.24/HOCOMOCO/H12CORE_meme_format.meme	MYF6.H12CORE.0.SM.B	MYF6		BRACASCTGWYRYN	2.64e-35	4e-31	5.78e-28	15146	55490	55490	739370	1.38	1461	2.63	13682	1.85	NA	0.0160636	0.505503
360	meme-5.5.7/motif_databases_12.24/HOCOMOCO/H12CORE_meme_format.meme	KMT2A.H12CORE.0.P.B	KMT2A		CSCCGCCSCCGCCGCCGCCGCCS	1.52e-34	5.88e-31	8.49e-28	3860	55490	55490	739370	8.74	482	0.87	3377	0.46	139.211	165.494	528.823
361	meme-5.5.7/motif_databases_12.24/HOCOMOCO/H12CORE_meme_format.meme	RARB.H12CORE.0.SM.B	RARB		WRAGGTCAHG	1.93e-35	8.04e-31	1.16e-27	41573	55490	55490	739370	5.07	1776	3.2	17223	2.33	10.3976	7.0083	6.98705
362	meme-5.5.7/motif_databases_12.24/HOCOMOCO/H12CORE_meme_format.meme	MAFF.H12CORE.1.PSM.A	MAFF		GASTCAGCAHWWWN	8.85e-35	1.49e-30	2.15e-27	16846	55490	55490	739370	1.44	1595	2.87	15228	2.06	1.21154	0.497375	0.458063
363	meme-5.5.7/motif_databases_12.24/HOCOMOCO/H12CORE_meme_format.meme	RARA.H12CORE.2.P.B	RARA		MMAGGTCABNVTGMCCY	3.5e-35	1.6e-30	2.32e-27	45792	55490	55490	739370	1.7	3819	6.88	41331	5.59	16.9355	16.7399	25.0903
364	meme-5.5.7/motif_databases_12.24/HOCOMOCO/H12CORE_meme_format.meme	ZNF18.H12CORE.0.P.B	ZNF18		RGTGTGAAC	7.55e-35	3.12e-30	4.5e-27	41311	55490	55490	739370	2.01	2859	5.15	29886	4.04	NA	NA	NA
365	meme-5.5.7/motif_databases_12.24/HOCOMOCO/H12CORE_meme_format.meme	HIF1A.H12CORE.0.P.B	HIF1A		KSVTACGTGMC	4.88e-34	9.52e-30	1.37e-26	19505	55490	55490	739370	1.52	1541	2.78	14680	1.99	616.365	935.749	892.709
366	meme-5.5.7/motif_databases_12.24/HOCOMOCO/H12CORE_meme_format.meme	NRF1.H12CORE.0.PS.A	NRF1		NBNCTGCGCAKGCGCA	7.1e-33	1.96e-29	2.82e-26	2756	55490	55490	739370	1.89	369	0.66	2378	0.32	48.7919	34.5872	30.113
367	meme-5.5.7/motif_databases_12.24/HOCOMOCO/H12CORE_meme_format.meme	REST.H12CORE.0.P.B	REST		BYCAGCACCATGGACAGCDCCH	1.17e-32	3.13e-29	4.52e-26	2675	55490	55490	739370	7.39	361	0.65	2312	0.31	28.4145	21.7493	21.8601
368	meme-5.5.7/motif_databases_12.24/HOCOMOCO/H12CORE_meme_format.meme	ZN417.H12CORE.0.P.C	ZN417		RCANKTGGCGCCCAA	5.74e-33	4e-29	5.77e-26	6973	55490	55490	739370	1.75	757	1.36	6203	0.84	NA	NA	NA
369	meme-5.5.7/motif_databases_12.24/HOCOMOCO/H12CORE_meme_format.meme	SRBP2.H12CORE.2.M.C	SRBP2		DRTSRGGTGATN	1.74e-33	7.82e-29	1.13e-25	44830	55490	55490	739370	1.29	3776	6.8	41043	5.55	NA	NA	NA
370	meme-5.5.7/motif_databases_12.24/HOCOMOCO/H12CORE_meme_format.meme	ERR3.H12CORE.0.PSM.A	ERR3		BYCAAGGTCAC	2.78e-33	8.65e-29	1.25e-25	31137	55490	55490	739370	1.34	2690	4.85	28066	3.8	NA	NA	NA
371	meme-5.5.7/motif_databases_12.24/HOCOMOCO/H12CORE_meme_format.meme	RFX5.H12CORE.1.PSM.A	RFX5		CTGTTGCYAGGS	1.84e-33	9.19e-29	1.33e-25	50065	55490	55490	739370	1.36	4124	7.43	45267	6.12	22.4654	30.0871	41.066
372	meme-5.5.7/motif_databases_12.24/HOCOMOCO/H12CORE_meme_format.meme	ARNT.H12CORE.1.P.B	ARNT		GKACGTGMSNVNVDSCACR	8.75e-33	1.83e-28	2.64e-25	20931	55490	55490	739370	1.76	1904	3.43	18930	2.56	59.0665	67.5661	94.3783
373	meme-5.5.7/motif_databases_12.24/HOCOMOCO/H12CORE_meme_format.meme	P63.H12CORE.1.PS.A	P63		YCAGRCWTGYTB	3.31e-33	2.43e-28	3.5e-25	73440	55490	55490	739370	1.46	5590	10.07	63301	8.56	NA	NA	NA
374	meme-5.5.7/motif_databases_12.24/HOCOMOCO/H12CORE_meme_format.meme	GCM1.H12CORE.0.S.B	GCM1		NTACCCGCATN	3.9e-32	3.2e-28	4.62e-25	8199	55490	55490	739370	1.3	847	1.53	7194	0.97	0.0169291	0.0163107	0.0287044
375	meme-5.5.7/motif_databases_12.24/HOCOMOCO/H12CORE_meme_format.meme	ZN684.H12CORE.0.P.C	ZN684		BACAGTCCACCCCTTK	4.66e-32	3.87e-28	5.58e-25	8301	55490	55490	739370	3.22	836	1.51	7082	0.96	NA	NA	NA
376	meme-5.5.7/motif_databases_12.24/HOCOMOCO/H12CORE_meme_format.meme	CR3L4.H12CORE.1.S.C	CR3L4		VHSACGTGGCR	2.07e-31	1.46e-27	2.1e-24	7034	55490	55490	739370	1.9	673	1.21	5415	0.73	NA	NA	NA
377	meme-5.5.7/motif_databases_12.24/HOCOMOCO/H12CORE_meme_format.meme	PPARA.H12CORE.1.P.B	PPARA		CAAAGGTCA	3e-32	3.35e-27	4.83e-24	111529	55490	55490	739370	1.23	8574	15.45	100846	13.64	1.41357	10.3937	15.1606
378	meme-5.5.7/motif_databases_12.24/HOCOMOCO/H12CORE_meme_format.meme	ZN257.H12CORE.0.P.B	ZN257		GMTCTTGCCTCW	9.49e-32	3.95e-27	5.7e-24	41603	55490	55490	739370	1.45	3512	6.33	38091	5.15	NA	NA	NA
379	meme-5.5.7/motif_databases_12.24/HOCOMOCO/H12CORE_meme_format.meme	TF2LX.H12CORE.0.SM.B	TF2LX		NTGACAKN	6.83e-32	5.42e-27	7.82e-24	79437	55490	55490	739370	1.1	6338	11.42	72828	9.85	NA	NA	NA
380	meme-5.5.7/motif_databases_12.24/HOCOMOCO/H12CORE_meme_format.meme	RORB.H12CORE.0.SM.B	RORB		NSGTAABTAGGTCANGN	7.9e-31	1.05e-26	1.51e-23	13282	55490	55490	739370	2	1230	2.22	11450	1.55	445.308	466.076	467.801
381	meme-5.5.7/motif_databases_12.24/HOCOMOCO/H12CORE_meme_format.meme	RUNX2.H12CORE.0.P.B	RUNX2		BBYTGTGGTTWSN	3.02e-31	1.05e-26	1.51e-23	34713	55490	55490	739370	1.39	2894	5.22	30734	4.16	6.55711	1.07513	2.05509
382	meme-5.5.7/motif_databases_12.24/HOCOMOCO/H12CORE_meme_format.meme	AHRR.H12CORE.0.P.C	AHRR		KTGCGTGCSAR	4.09e-31	1.76e-26	2.54e-23	42927	55490	55490	739370	1.27	3549	6.4	38626	5.22	2.2443	3.2392	26.7871
383	meme-5.5.7/motif_databases_12.24/HOCOMOCO/H12CORE_meme_format.meme	ZN267.H12CORE.0.P.C	ZN267		BCYYCYKSHVGSCATGTGVRGADGKGCYTGC	1.06e-29	1.85e-26	2.67e-23	1747	55490	55490	739370	24.2	258	0.46	1485	0.2	NA	NA	NA
384	meme-5.5.7/motif_databases_12.24/HOCOMOCO/H12CORE_meme_format.meme	USF1.H12CORE.0.PSM.A	USF1		RGTCACGTGRBS	2e-30	2.39e-26	3.44e-23	11954	55490	55490	739370	2.44	905	1.63	7917	1.07	29.9582	27.6462	21.6425
385	meme-5.5.7/motif_databases_12.24/HOCOMOCO/H12CORE_meme_format.meme	TBX20.H12CORE.1.M.C	TBX20		DAGGTGTGAAN	4.38e-31	3.33e-26	4.8e-23	76071	55490	55490	739370	1.22	6087	10.97	69849	9.45	5.69272	3.06924	5.8115
386	meme-5.5.7/motif_databases_12.24/HOCOMOCO/H12CORE_meme_format.meme	P73.H12CORE.0.PS.A	P73		GRCAWGYCCAGRCWTGYYY	3.23e-30	5.19e-26	7.49e-23	16055	55490	55490	739370	2.74	1501	2.7	14549	1.97	NA	NA	NA
387	meme-5.5.7/motif_databases_12.24/HOCOMOCO/H12CORE_meme_format.meme	NR2C1.H12CORE.1.PM.A	NR2C1		NRAGGTCAARGGKYRN	4.56e-30	8.66e-26	1.25e-22	18976	55490	55490	739370	1.82	1698	3.06	16815	2.27	18.5251	28.994	26.4143
388	meme-5.5.7/motif_databases_12.24/HOCOMOCO/H12CORE_meme_format.meme	ZN667.H12CORE.0.P.C	ZN667		TGWGKCCTTWARAGCYCMBC	3.48e-30	1.24e-25	1.79e-22	35596	55490	55490	739370	2.69	3025	5.45	32437	4.39	NA	NA	NA
389	meme-5.5.7/motif_databases_12.24/HOCOMOCO/H12CORE_meme_format.meme	KLF13.H12CORE.0.PSM.A	KLF13		NRRGKGGGCGTGGYN	3.18e-29	1.55e-25	2.24e-22	4886	55490	55490	739370	1.65	556	1	4328	0.59	53.4278	15.378	27.9393
390	meme-5.5.7/motif_databases_12.24/HOCOMOCO/H12CORE_meme_format.meme	NR1H2.H12CORE.0.P.C	NR1H2		NNNBWRAGGTCAYTRNVG	4.23e-30	1.6e-25	2.31e-22	37800	55490	55490	739370	2.69	2399	4.32	24991	3.38	15.9341	25.1485	38.895
391	meme-5.5.7/motif_databases_12.24/HOCOMOCO/H12CORE_meme_format.meme	MYCN.H12CORE.1.M.C	MYCN		NYYWCGCGYGYN	1.4e-28	3.05e-25	4.4e-22	2181	55490	55490	739370	1.22	297	0.54	1859	0.25	69.231	17.7331	4.75693
392	meme-5.5.7/motif_databases_12.24/HOCOMOCO/H12CORE_meme_format.meme	EGR2.H12CORE.0.PSM.A	EGR2		DTGCGTGGGCGKDN	2.93e-29	4.78e-25	6.9e-22	16343	55490	55490	739370	1.58	1516	2.73	14804	2	0.14429	0.066547	0.00472209
393	meme-5.5.7/motif_databases_12.24/HOCOMOCO/H12CORE_meme_format.meme	TF2LY.H12CORE.0.SM.B	TF2LY		NDTGACAGCTGDCN	1.03e-28	2.3e-24	3.31e-21	22338	55490	55490	739370	12	878	1.58	7735	1.05	NA	NA	NA
394	meme-5.5.7/motif_databases_12.24/HOCOMOCO/H12CORE_meme_format.meme	PKNX2.H12CORE.1.SM.B	PKNX2		NTGACAGSTGN	5.43e-29	2.37e-24	3.42e-21	43641	55490	55490	739370	26.1	731	1.32	6149	0.83	NA	NA	NA
395	meme-5.5.7/motif_databases_12.24/HOCOMOCO/H12CORE_meme_format.meme	BMAL1.H12CORE.0.PSM.A	BMAL1		CACGTGMS	1.37e-28	4.2e-24	6.05e-21	30692	55490	55490	739370	18.2	479	0.86	3586	0.49	NA	NA	NA
396	meme-5.5.7/motif_databases_12.24/HOCOMOCO/H12CORE_meme_format.meme	ZN740.H12CORE.1.S.C	ZN740		GGGKKGGGGGGGGGTGCGKK	6.01e-28	9.04e-24	1.31e-20	15042	55490	55490	739370	3.9	1391	2.51	13496	1.83	NA	NA	NA
397	meme-5.5.7/motif_databases_12.24/HOCOMOCO/H12CORE_meme_format.meme	RFX3.H12CORE.0.PSM.A	RFX3		GTTGCCATGGVRAC	1.15e-27	1.88e-23	2.71e-20	16305	55490	55490	739370	1.79	1497	2.7	14731	1.99	91.9402	84.0427	62.0738
398	meme-5.5.7/motif_databases_12.24/HOCOMOCO/H12CORE_meme_format.meme	E2F1.H12CORE.1.S.B	E2F1		NWTWTGGCGCCHAN	1.39e-26	4.48e-23	6.46e-20	3219	55490	55490	739370	1.48	385	0.69	2749	0.37	26.3987	2.25659	0.995991
399	meme-5.5.7/motif_databases_12.24/HOCOMOCO/H12CORE_meme_format.meme	TBX15.H12CORE.0.SM.B	TBX15		NDAGGTGTKAWVD	2.88e-27	1.12e-22	1.62e-19	38925	55490	55490	739370	1.3	3259	5.87	35659	4.82	0.436261	0.527446	0.285449
400	meme-5.5.7/motif_databases_12.24/HOCOMOCO/H12CORE_meme_format.meme	SNAI3.H12CORE.0.S.C	SNAI3		NRRCAGGTGBR	1.89e-26	3.41e-22	4.92e-19	18090	55490	55490	739370	1.26	1630	2.94	16379	2.22	NA	0.0822762	0.0775436
401	meme-5.5.7/motif_databases_12.24/HOCOMOCO/H12CORE_meme_format.meme	TF2LY.H12CORE.1.SM.B	TF2LY		NNTGACAGCTGTCR	2.03e-25	1.04e-21	1.51e-18	5154	55490	55490	739370	2.8	499	0.9	3931	0.53	NA	NA	NA
402	meme-5.5.7/motif_databases_12.24/HOCOMOCO/H12CORE_meme_format.meme	HAND2.H12CORE.2.S.C	HAND2		NHRCACCTGCRH	8.15e-26	1.12e-21	1.62e-18	13785	55490	55490	739370	3.07	1104	1.99	10433	1.41	NA	NA	NA
403	meme-5.5.7/motif_databases_12.24/HOCOMOCO/H12CORE_meme_format.meme	PKNX1.H12CORE.3.SM.B	PKNX1		NDKTGACAGSTGTC	8.74e-26	1.14e-21	1.65e-18	13094	55490	55490	739370	3.19	972	1.75	8965	1.21	NA	NA	NA
404	meme-5.5.7/motif_databases_12.24/HOCOMOCO/H12CORE_meme_format.meme	NR1H4.H12CORE.1.P.B	NR1H4		AGGKCAHTGACCYYDRKG	1.28e-25	2.43e-21	3.51e-18	19037	55490	55490	739370	2.22	1690	3.05	17160	2.32	0.077969	3.07936	2.52658
405	meme-5.5.7/motif_databases_12.24/HOCOMOCO/H12CORE_meme_format.meme	ZN682.H12CORE.0.P.B	ZN682		AGAACCCTCCYRGGCTAAGCCCC	1.98e-24	2.84e-21	4.09e-18	1434	55490	55490	739370	12.6	209	0.38	1202	0.16	NA	NA	NA
406	meme-5.5.7/motif_databases_12.24/HOCOMOCO/H12CORE_meme_format.meme	PBX2.H12CORE.0.P.B	PBX2		TGAKTGACAGS	5.76e-26	4.31e-21	6.23e-18	74870	55490	55490	739370	1.42	5447	9.82	62839	8.5	28.8443	28.8524	28.5288
407	meme-5.5.7/motif_databases_12.24/HOCOMOCO/H12CORE_meme_format.meme	ZN407.H12CORE.0.P.B	ZN407		DYTTGDCCCYYSYSGGCYBCCGTAS	1.61e-24	8.35e-21	1.2e-17	5173	55490	55490	739370	6.12	531	0.96	4304	0.58	NA	NA	NA
408	meme-5.5.7/motif_databases_12.24/HOCOMOCO/H12CORE_meme_format.meme	ZN320.H12CORE.0.P.B	ZN320		RRGKGGGDCCMGGGGGCCWRTGC	2.21e-24	1.19e-20	1.71e-17	5355	55490	55490	739370	6.9	576	1.04	4779	0.65	NA	NA	NA
409	meme-5.5.7/motif_databases_12.24/HOCOMOCO/H12CORE_meme_format.meme	ZN343.H12CORE.0.PSM.A	ZN343		NHCCGCTTCACBNCR	6.25e-25	1.3e-20	1.88e-17	20850	55490	55490	739370	1.53	1840	3.32	18988	2.57	NA	NA	NA
410	meme-5.5.7/motif_databases_12.24/HOCOMOCO/H12CORE_meme_format.meme	SNAI1.H12CORE.0.PSM.A	SNAI1		NRRCAGGTGCAN	1.28e-24	1.76e-20	2.55e-17	13776	55490	55490	739370	1.33	1277	2.3	12492	1.69	0.157711	0.0538184	0.203651
411	meme-5.5.7/motif_databases_12.24/HOCOMOCO/H12CORE_meme_format.meme	HEY1.H12CORE.0.S.B	HEY1		NKGCACGTGTCN	8.45e-24	2.51e-20	3.63e-17	2972	55490	55490	739370	1.37	359	0.65	2607	0.35	21.891	10.5539	10.7392
412	meme-5.5.7/motif_databases_12.24/HOCOMOCO/H12CORE_meme_format.meme	ZN669.H12CORE.1.P.C	ZN669		YGGTCATCGSCC	1.59e-23	4.2e-20	6.05e-17	2632	55490	55490	739370	1.54	326	0.59	2299	0.31	NA	NA	NA
413	meme-5.5.7/motif_databases_12.24/HOCOMOCO/H12CORE_meme_format.meme	CR3L1.H12CORE.0.PSM.A	CR3L1		NGNHYACGTGGCAN	9.63e-24	4.2e-20	6.06e-17	4365	55490	55490	739370	1.44	484	0.87	3860	0.52	NA	NA	NA
414	meme-5.5.7/motif_databases_12.24/HOCOMOCO/H12CORE_meme_format.meme	ZN502.H12CORE.0.P.C	ZN502		GCTWGGACYRGTGCAGTAGCH	7.75e-24	5.04e-20	7.28e-17	6505	55490	55490	739370	8.02	521	0.94	4236	0.57	NA	NA	NA
415	meme-5.5.7/motif_databases_12.24/HOCOMOCO/H12CORE_meme_format.meme	USF2.H12CORE.0.PSM.A	USF2		NNBBVRGTCACGTGRYSN	8.5e-24	5.41e-20	7.81e-17	6362	55490	55490	739370	1.78	660	1.19	5701	0.77	79.0757	57.9567	72.496
416	meme-5.5.7/motif_databases_12.24/HOCOMOCO/H12CORE_meme_format.meme	NR1H3.H12CORE.0.P.B	NR1H3		RRGGTYACTNNAGGTCA	2.67e-24	6.92e-20	9.99e-17	25922	55490	55490	739370	2.05	2230	4.02	23679	3.2	0.790052	1.24061	1.73595
417	meme-5.5.7/motif_databases_12.24/HOCOMOCO/H12CORE_meme_format.meme	XBP1.H12CORE.1.M.B	XBP1		RBGATGACGYRDCV	2.34e-24	7.89e-20	1.14e-16	33640	55490	55490	739370	1.41	2822	5.09	30784	4.16	47.1877	68.3791	62.9031
418	meme-5.5.7/motif_databases_12.24/HOCOMOCO/H12CORE_meme_format.meme	NF2L2.H12CORE.0.P.B	NF2L2		GCTGAGTCAYNSTGA	3.71e-24	8.71e-20	1.26e-16	23473	55490	55490	739370	2.82	1539	2.77	15554	2.1	NA	NA	NA
419	meme-5.5.7/motif_databases_12.24/HOCOMOCO/H12CORE_meme_format.meme	ETV6.H12CORE.0.PS.A	ETV6		RCCGGAAGTG	1.95e-24	1.09e-19	1.58e-16	56118	55490	55490	739370	2.56	2929	5.28	32068	4.34	27.0707	21.6042	24.189
420	meme-5.5.7/motif_databases_12.24/HOCOMOCO/H12CORE_meme_format.meme	E2F4.H12CORE.0.P.B	E2F4		SGCGGGAADTTYRAA	1.25e-23	1.72e-19	2.48e-16	13824	55490	55490	739370	1.55	1266	2.28	12456	1.68	29.9467	36.9363	36.6597
421	meme-5.5.7/motif_databases_12.24/HOCOMOCO/H12CORE_meme_format.meme	ERR1.H12CORE.0.PSM.A	ERR1		NTCAAGGTCAH	7.45e-24	2.64e-19	3.82e-16	35516	55490	55490	739370	1.29	2942	5.3	32311	4.37	NA	NA	NA
422	meme-5.5.7/motif_databases_12.24/HOCOMOCO/H12CORE_meme_format.meme	ZNF30.H12CORE.0.P.C	ZNF30		GTGGTTGTWGGACTGHDGTCCYY	1.92e-23	2.77e-19	4e-16	14414	55490	55490	739370	7.12	1083	1.95	10391	1.41	NA	NA	NA
423	meme-5.5.7/motif_databases_12.24/HOCOMOCO/H12CORE_meme_format.meme	SNAI2.H12CORE.0.PSM.A	SNAI2		RRCAGGTGCVB	2.47e-23	3.36e-19	4.84e-16	13608	55490	55490	739370	1.28	1252	2.26	12323	1.67	0.678434	0.53563	0.515821
424	meme-5.5.7/motif_databases_12.24/HOCOMOCO/H12CORE_meme_format.meme	NFIB.H12CORE.0.PSM.A	NFIB		WNTTGGCAHMGTGCCAANHH	3.24e-22	3.44e-19	4.96e-16	1059	55490	55490	739370	5.59	148	0.27	748	0.1	89.6618	51.9551	26.3374
425	meme-5.5.7/motif_databases_12.24/HOCOMOCO/H12CORE_meme_format.meme	MLX.H12CORE.1.SM.B	MLX		NCACGTGAYCN	1.82e-23	3.6e-19	5.2e-16	19799	55490	55490	739370	4.82	1027	1.85	9758	1.32	19.5819	26.8185	20.2508
426	meme-5.5.7/motif_databases_12.24/HOCOMOCO/H12CORE_meme_format.meme	TBX18.H12CORE.0.M.C	TBX18		NRAGGTGTGAAD	1.08e-23	3.97e-19	5.72e-16	36592	55490	55490	739370	1.34	3038	5.47	33502	4.53	0.571428	0.44195	0.152837
427	meme-5.5.7/motif_databases_12.24/HOCOMOCO/H12CORE_meme_format.meme	ETV4.H12CORE.0.P.B	ETV4		RCMGGAAGTR	9.65e-24	6.84e-19	9.87e-16	70877	55490	55490	739370	5.84	2783	5.02	30400	4.11	3.08395	2.45548	7.01768
428	meme-5.5.7/motif_databases_12.24/HOCOMOCO/H12CORE_meme_format.meme	TF2LX.H12CORE.1.SM.B	TF2LX		NDWTGACAGCTGTCAN	2.13e-22	1.47e-18	2.12e-15	6898	55490	55490	739370	2.25	674	1.21	5939	0.8	NA	NA	NA
429	meme-5.5.7/motif_databases_12.24/HOCOMOCO/H12CORE_meme_format.meme	ETV5.H12CORE.0.PS.A	ETV5		NDCCGGAWGYD	8.57e-23	1.7e-18	2.45e-15	19776	55490	55490	739370	1.24	1715	3.09	17757	2.4	41.0954	20.2044	31.063
430	meme-5.5.7/motif_databases_12.24/HOCOMOCO/H12CORE_meme_format.meme	ZN708.H12CORE.0.P.B	ZN708		RGVMTARKAAGNAGGYACAGCYVD	4.46e-22	2.89e-18	4.17e-15	6477	55490	55490	739370	7.89	594	1.07	5101	0.69	NA	NA	NA
431	meme-5.5.7/motif_databases_12.24/HOCOMOCO/H12CORE_meme_format.meme	REL.H12CORE.0.P.B	REL		DGGGRAWTTCCAGRG	5.95e-23	2.98e-18	4.3e-15	50075	55490	55490	739370	1.78	3906	7.04	44265	5.99	4.94751	9.63248	10.2931
432	meme-5.5.7/motif_databases_12.24/HOCOMOCO/H12CORE_meme_format.meme	NR1H2.H12CORE.1.P.C	NR1H2		SHRRGGTYACTNNAGGTCA	3.12e-22	8.03e-18	1.16e-14	25737	55490	55490	739370	2.66	2008	3.62	21292	2.88	15.9341	25.1485	38.895
433	meme-5.5.7/motif_databases_12.24/HOCOMOCO/H12CORE_meme_format.meme	HINFP.H12CORE.2.S.B	HINFP		MGCGGACGYDR	2.43e-21	9.05e-18	1.31e-14	3728	55490	55490	739370	1.27	406	0.73	3182	0.43	39.0316	44.8248	47.3724
434	meme-5.5.7/motif_databases_12.24/HOCOMOCO/H12CORE_meme_format.meme	HES2.H12CORE.0.S.C	HES2		NDTGGCACGTGYCN	6.82e-21	1.44e-17	2.08e-14	2115	55490	55490	739370	1.66	261	0.47	1778	0.24	0.735845	0.1171	0.0318132
435	meme-5.5.7/motif_databases_12.24/HOCOMOCO/H12CORE_meme_format.meme	ZBT24.H12CORE.0.P.B	ZBT24		HWBTYMBCTKCCAGGACCTK	1.7e-21	2.26e-17	3.27e-14	13335	55490	55490	739370	3.14	1190	2.14	11783	1.59	NA	NA	NA
436	meme-5.5.7/motif_databases_12.24/HOCOMOCO/H12CORE_meme_format.meme	XBP1.H12CORE.0.PS.A	XBP1		NGRTGACGTGKC	2.68e-21	4.26e-17	6.14e-14	15864	55490	55490	739370	1.73	1174	2.12	11618	1.57	47.1877	68.3791	62.9031
437	meme-5.5.7/motif_databases_12.24/HOCOMOCO/H12CORE_meme_format.meme	MAX.H12CORE.0.PS.A	MAX		NDABCACGTGN	6.78e-21	1.39e-16	2.01e-13	20492	55490	55490	739370	32.1	294	0.53	2092	0.28	38.8494	68.1839	62.0452
438	meme-5.5.7/motif_databases_12.24/HOCOMOCO/H12CORE_meme_format.meme	PITX3.H12CORE.1.S.B	PITX3		SSGDDWWWVNSGGATTARKG	1.78e-20	1.99e-16	2.87e-13	11188	55490	55490	739370	5.58	706	1.27	6417	0.87	NA	NA	NA
439	meme-5.5.7/motif_databases_12.24/HOCOMOCO/H12CORE_meme_format.meme	ESR1.H12CORE.0.P.B	ESR1		AGGTCASYBTGACCT	2.07e-20	2.33e-16	3.37e-13	11294	55490	55490	739370	3.11	811	1.46	7583	1.03	0.0869615	1.37831	1.67333
440	meme-5.5.7/motif_databases_12.24/HOCOMOCO/H12CORE_meme_format.meme	ZN189.H12CORE.0.P.B	ZN189		CHTKCTGTTCCMBSY	5.1e-21	3.1e-16	4.48e-13	60836	55490	55490	739370	1.77	4585	8.26	53059	7.18	NA	NA	NA
441	meme-5.5.7/motif_databases_12.24/HOCOMOCO/H12CORE_meme_format.meme	ETV5.H12CORE.1.PM.A	ETV5		VVRCCGGAAGTGV	4.33e-21	3.17e-16	4.57e-13	73279	55490	55490	739370	4.16	2854	5.14	31660	4.28	41.0954	20.2044	31.063
442	meme-5.5.7/motif_databases_12.24/HOCOMOCO/H12CORE_meme_format.meme	MUSC.H12CORE.0.SM.B	MUSC		RMCATATGKTRN	9.1e-21	3.35e-16	4.83e-13	36760	55490	55490	739370	2.08	2504	4.51	27453	3.71	NA	NA	NA
443	meme-5.5.7/motif_databases_12.24/HOCOMOCO/H12CORE_meme_format.meme	ZN765.H12CORE.0.P.C	ZN765		GGSCCTGGGCCTRGCCCAGGAAA	2.59e-19	3.51e-16	5.06e-13	1353	55490	55490	739370	22.5	152	0.27	847	0.11	NA	NA	NA
444	meme-5.5.7/motif_databases_12.24/HOCOMOCO/H12CORE_meme_format.meme	ZN134.H12CORE.0.P.C	ZN134		AYCTMATCAGKTGAAGG	3.54e-20	5.36e-16	7.74e-13	15132	55490	55490	739370	2.65	1326	2.39	13487	1.82	NA	NA	NA
445	meme-5.5.7/motif_databases_12.24/HOCOMOCO/H12CORE_meme_format.meme	ZN524.H12CORE.0.S.B	ZN524		NMGGGTTCGAGN	6.23e-20	8.51e-16	1.23e-12	13658	55490	55490	739370	1.39	1232	2.22	12420	1.68	NA	NA	NA
446	meme-5.5.7/motif_databases_12.24/HOCOMOCO/H12CORE_meme_format.meme	ZN776.H12CORE.0.P.C	ZN776		AGCAGATGCCRGCRYYRTGCTTC	3.59e-19	1.05e-15	1.52e-12	2935	55490	55490	739370	10.2	338	0.61	2597	0.35	NA	NA	NA
447	meme-5.5.7/motif_databases_12.24/HOCOMOCO/H12CORE_meme_format.meme	SP8.H12CORE.0.SM.B	SP8		DGTGGGCGTGDN	4.4e-19	1.22e-15	1.77e-12	2781	55490	55490	739370	1.36	323	0.58	2451	0.33	0.02601	0.0393283	0.0847382
448	meme-5.5.7/motif_databases_12.24/HOCOMOCO/H12CORE_meme_format.meme	SOX30.H12CORE.0.P.C	SOX30		BCCWYTGTGAC	2.48e-20	2.12e-15	3.06e-12	85641	55490	55490	739370	1.33	6380	11.5	75789	10.25	0.342359	0.480016	0.762824
449	meme-5.5.7/motif_databases_12.24/HOCOMOCO/H12CORE_meme_format.meme	HEY2.H12CORE.0.S.B	HEY2		NGGCACGTGTCHN	1.03e-18	2.15e-15	3.1e-12	2092	55490	55490	739370	1.69	254	0.46	1791	0.24	15.2381	12.7857	13.3799
450	meme-5.5.7/motif_databases_12.24/HOCOMOCO/H12CORE_meme_format.meme	HES5.H12CORE.0.SM.B	HES5		BDHGGCACGTGYCN	1.21e-18	4.67e-15	6.74e-12	3873	55490	55490	739370	1.56	419	0.76	3452	0.47	9.87106	2.23166	2.76928
451	meme-5.5.7/motif_databases_12.24/HOCOMOCO/H12CORE_meme_format.meme	MEIS2.H12CORE.2.SM.B	MEIS2		NTTGACAGSTGKCM	1.08e-18	6.37e-15	9.2e-12	5904	55490	55490	739370	2.24	556	1	4904	0.66	212.204	96.7644	103.526
452	meme-5.5.7/motif_databases_12.24/HOCOMOCO/H12CORE_meme_format.meme	KAISO.H12CORE.0.P.B	KAISO		YMTCGCGAGAN	1.92e-18	1.08e-14	1.56e-11	5656	55490	55490	739370	1.3	569	1.03	5061	0.68	NA	NA	NA
453	meme-5.5.7/motif_databases_12.24/HOCOMOCO/H12CORE_meme_format.meme	ZN610.H12CORE.1.P.C	ZN610		ATTTMCAGCCGCTCCCCATYGCT	1.56e-18	1.35e-14	1.94e-11	8605	55490	55490	739370	9.07	816	1.47	7789	1.05	NA	NA	NA
454	meme-5.5.7/motif_databases_12.24/HOCOMOCO/H12CORE_meme_format.meme	GLI4.H12CORE.0.P.C	GLI4		TKNBSHTKSCATTCMAGKCCYYB	6.83e-19	2.61e-14	3.76e-11	38144	55490	55490	739370	3.35	3082	5.55	34817	4.71	NA	NA	NA
455	meme-5.5.7/motif_databases_12.24/HOCOMOCO/H12CORE_meme_format.meme	SP9.H12CORE.1.S.C	SP9		RGKGGGCGTGGB	1.1e-17	2.7e-14	3.89e-11	2446	55490	55490	739370	1.6	281	0.51	2095	0.28	2.01793	2.15606	1.28193
456	meme-5.5.7/motif_databases_12.24/HOCOMOCO/H12CORE_meme_format.meme	ETV1.H12CORE.1.PM.A	ETV1		NGRCAGGAAGTRN	7.71e-19	3.06e-14	4.42e-11	39751	55490	55490	739370	1.4	3199	5.77	36268	4.91	20.7882	12.4288	14.0124
457	meme-5.5.7/motif_databases_12.24/HOCOMOCO/H12CORE_meme_format.meme	RUNX1.H12CORE.0.P.B	RUNX1		BYTGYGGTTW	1.19e-18	4.6e-14	6.64e-11	38677	55490	55490	739370	2.46	2146	3.87	23428	3.17	0.964506	0.330424	0.651869
458	meme-5.5.7/motif_databases_12.24/HOCOMOCO/H12CORE_meme_format.meme	NRL.H12CORE.0.SM.B	NRL		DWWNTGCTGACGY	2.77e-18	5.64e-14	8.14e-11	20361	55490	55490	739370	1.39	1741	3.14	18609	2.52	687.981	1173.41	1673.77
459	meme-5.5.7/motif_databases_12.24/HOCOMOCO/H12CORE_meme_format.meme	ZN621.H12CORE.0.P.C	ZN621		AAARTCCCAGGGMAGVVYC	1.71e-18	5.82e-14	8.4e-11	34126	55490	55490	739370	2.85	2752	4.96	30831	4.17	NA	NA	NA
460	meme-5.5.7/motif_databases_12.24/HOCOMOCO/H12CORE_meme_format.meme	ETS1.H12CORE.1.P.B	ETS1		VVRCMGGAAGTGG	2.28e-18	9.22e-14	1.33e-10	40389	55490	55490	739370	4.33	1891	3.41	20395	2.76	10.0805	15.0417	2.94128
461	meme-5.5.7/motif_databases_12.24/HOCOMOCO/H12CORE_meme_format.meme	ELF2.H12CORE.0.PS.A	ELF2		AVCCGGAAGTGG	3.64e-18	1.07e-13	1.54e-10	29256	55490	55490	739370	1.72	2159	3.89	23656	3.2	114.967	70.7027	58.8164
462	meme-5.5.7/motif_databases_12.24/HOCOMOCO/H12CORE_meme_format.meme	MAFG.H12CORE.1.PSM.A	MAFG		WWWTGCTGACTHDDV	4.51e-18	1.34e-13	1.93e-10	29638	55490	55490	739370	1.65	2315	4.17	25563	3.46	50.0211	78.5461	99.764
463	meme-5.5.7/motif_databases_12.24/HOCOMOCO/H12CORE_meme_format.meme	ATOH1.H12CORE.1.SM.B	ATOH1		NRYRMCATATGBTN	2.73e-17	1.82e-13	2.63e-10	6681	55490	55490	739370	1.52	647	1.17	5998	0.81	0.0287091	0.0140926	NA
464	meme-5.5.7/motif_databases_12.24/HOCOMOCO/H12CORE_meme_format.meme	CLOCK.H12CORE.1.PS.A	CLOCK		WKMCACGTGTTH	1.35e-16	2.59e-13	3.74e-10	1915	55490	55490	739370	1.45	234	0.42	1680	0.23	149.664	179.769	216.747
465	meme-5.5.7/motif_databases_12.24/HOCOMOCO/H12CORE_meme_format.meme	ETS2.H12CORE.1.P.B	ETS2		RRSMGGAAGTGV	4.81e-18	3.56e-13	5.14e-10	74069	55490	55490	739370	1.32	5646	10.17	67055	9.07	9.85952	6.51782	10.4145
466	meme-5.5.7/motif_databases_12.24/HOCOMOCO/H12CORE_meme_format.meme	ZN816.H12CORE.1.P.C	ZN816		AARAAKGGGGACATGY	1.08e-17	4.15e-13	5.99e-10	38494	55490	55490	739370	2.17	3051	5.5	34647	4.69	NA	NA	NA
467	meme-5.5.7/motif_databases_12.24/HOCOMOCO/H12CORE_meme_format.meme	PKNX2.H12CORE.0.SM.B	PKNX2		NDDTGACAGSTGTCR	6.37e-17	4.43e-13	6.39e-10	6947	55490	55490	739370	2.15	639	1.15	5937	0.8	NA	NA	NA
468	meme-5.5.7/motif_databases_12.24/HOCOMOCO/H12CORE_meme_format.meme	ZN75A.H12CORE.0.SM.B	ZN75A		TGTGGGAAAAGCKKN	2.72e-17	9.99e-13	1.44e-09	36720	55490	55490	739370	2.35	2567	4.63	28764	3.89	NA	NA	NA
469	meme-5.5.7/motif_databases_12.24/HOCOMOCO/H12CORE_meme_format.meme	MEIS3.H12CORE.1.S.B	MEIS3		NHTGACAGCTGTCAAVNNNN	1.52e-16	1.5e-12	2.16e-09	9873	55490	55490	739370	2.68	900	1.62	8920	1.21	30.9078	22.1275	16.3618
470	meme-5.5.7/motif_databases_12.24/HOCOMOCO/H12CORE_meme_format.meme	ZN519.H12CORE.0.P.C	ZN519		GCCGCMGCYGCMGCCGCCCV	8.8e-16	2.77e-12	4e-09	3150	55490	55490	739370	20.3	162	0.29	1032	0.14	NA	NA	NA
471	meme-5.5.7/motif_databases_12.24/HOCOMOCO/H12CORE_meme_format.meme	HES1.H12CORE.1.S.C	HES1		NWGGCACGYGYSN	2.38e-15	3.25e-12	4.69e-09	1364	55490	55490	739370	1.47	174	0.31	1156	0.16	20.8375	6.28615	8.35078
472	meme-5.5.7/motif_databases_12.24/HOCOMOCO/H12CORE_meme_format.meme	ETV1.H12CORE.0.PSM.A	ETV1		NACCGGAAGTN	2.22e-16	4.62e-12	6.66e-09	20760	55490	55490	739370	1.89	1403	2.53	14823	2	20.7882	12.4288	14.0124
473	meme-5.5.7/motif_databases_12.24/HOCOMOCO/H12CORE_meme_format.meme	BACH1.H12CORE.0.P.B	BACH1		TGCTGAGTCATB	3.71e-16	4.77e-12	6.89e-09	12874	55490	55490	739370	2.07	1017	1.83	10310	1.39	64.598	44.7869	26.9132
474	meme-5.5.7/motif_databases_12.24/HOCOMOCO/H12CORE_meme_format.meme	ZN329.H12CORE.0.P.C	ZN329		CCTGGATCCAGCYDYDCCTGAA	4.26e-16	5.07e-12	7.31e-09	11909	55490	55490	739370	6.33	977	1.76	9852	1.33	NA	NA	NA
475	meme-5.5.7/motif_databases_12.24/HOCOMOCO/H12CORE_meme_format.meme	ZN701.H12CORE.0.P.B	ZN701		RDGAGCACCWARGGGGGRA	3.31e-16	6.78e-12	9.78e-09	20489	55490	55490	739370	4.04	1629	2.94	17543	2.37	NA	NA	NA
476	meme-5.5.7/motif_databases_12.24/HOCOMOCO/H12CORE_meme_format.meme	RORG.H12CORE.1.PS.A	RORG		RAAASTRGGTCA	2.04e-16	8.73e-12	1.26e-08	42767	55490	55490	739370	187	132	0.24	750	0.1	NA	NA	NA
477	meme-5.5.7/motif_databases_12.24/HOCOMOCO/H12CORE_meme_format.meme	MEIS2.H12CORE.1.PSM.A	MEIS2		NWTGACAGSTKN	2.45e-16	1.09e-11	1.57e-08	44253	55490	55490	739370	22.2	787	1.42	7648	1.03	212.204	96.7644	103.526
478	meme-5.5.7/motif_databases_12.24/HOCOMOCO/H12CORE_meme_format.meme	GCM2.H12CORE.0.SM.B	GCM2		HACCCGCATN	1.3e-14	2.15e-11	3.1e-08	1652	55490	55490	739370	2.57	176	0.32	1200	0.16	0.0142241	0.0292634	0.0124965
479	meme-5.5.7/motif_databases_12.24/HOCOMOCO/H12CORE_meme_format.meme	TBX6.H12CORE.0.PSM.A	TBX6		NDAGGTGTBAAD	1.44e-15	4.02e-11	5.79e-08	27946	55490	55490	739370	1.33	2286	4.12	25609	3.46	0.944686	0.847688	1.21567
480	meme-5.5.7/motif_databases_12.24/HOCOMOCO/H12CORE_meme_format.meme	ZNF77.H12CORE.0.P.C	ZNF77		RYTYCYCACTYCACCMBVYHMAA	2.03e-15	6.05e-11	8.73e-08	29804	55490	55490	739370	5.24	2309	4.16	25916	3.51	NA	NA	NA
481	meme-5.5.7/motif_databases_12.24/HOCOMOCO/H12CORE_meme_format.meme	FLI1.H12CORE.0.PSM.A	FLI1		ACCGGAAGTGVV	3.64e-15	1.31e-10	1.89e-07	36046	55490	55490	739370	2.15	2324	4.19	26143	3.54	1.67354	3.14004	1.21896
482	meme-5.5.7/motif_databases_12.24/HOCOMOCO/H12CORE_meme_format.meme	RFX5.H12CORE.0.P.B	RFX5		GTCABYWGTTGCYAGGSRRA	8.68e-15	1.48e-10	2.13e-07	17029	55490	55490	739370	2.98	1449	2.61	15576	2.11	22.4654	30.0871	41.066
483	meme-5.5.7/motif_databases_12.24/HOCOMOCO/H12CORE_meme_format.meme	MLXPL.H12CORE.0.S.B	MLXPL		NTGATCACGTGHHH	3.45e-14	1.68e-10	2.43e-07	4872	55490	55490	739370	3.86	342	0.62	2892	0.39	NA	NA	NA
484	meme-5.5.7/motif_databases_12.24/HOCOMOCO/H12CORE_meme_format.meme	TGIF2.H12CORE.0.S.B	TGIF2		NNWTGACAGCTGTCAN	1.79e-14	1.91e-10	2.75e-07	10626	55490	55490	739370	12.1	445	0.8	3979	0.54	14.0474	3.20719	1.34006
485	meme-5.5.7/motif_databases_12.24/HOCOMOCO/H12CORE_meme_format.meme	CR3L4.H12CORE.0.M.C	CR3L4		GRTGACGTGGCRN	2.83e-14	1.99e-10	2.87e-07	7033	55490	55490	739370	1.6	646	1.16	6228	0.84	NA	NA	NA
486	meme-5.5.7/motif_databases_12.24/HOCOMOCO/H12CORE_meme_format.meme	ZN189.H12CORE.1.P.B	ZN189		GCCYTYGCMCHTKCTGTTCCMBSY	8.61e-15	2.01e-10	2.91e-07	23400	55490	55490	739370	5.6	1932	3.48	21412	2.9	NA	NA	NA
487	meme-5.5.7/motif_databases_12.24/HOCOMOCO/H12CORE_meme_format.meme	NR2F6.H12CORE.2.SM.B	NR2F6		NRGGTCAAAGGTCAHKGV	2.41e-14	2.48e-10	3.59e-07	10328	55490	55490	739370	2.67	913	1.65	9289	1.26	11.6404	10.5298	9.35197
488	meme-5.5.7/motif_databases_12.24/HOCOMOCO/H12CORE_meme_format.meme	ZN789.H12CORE.0.P.C	ZN789		KVTCCCACTTCTGACACCAA	1.47e-13	2.8e-10	4.04e-07	1900	55490	55490	739370	8.02	212	0.38	1589	0.21	NA	NA	NA
489	meme-5.5.7/motif_databases_12.24/HOCOMOCO/H12CORE_meme_format.meme	TCF21.H12CORE.1.SM.B	TCF21		NRVCATATGGTR	2.63e-14	3.75e-10	5.41e-07	14271	55490	55490	739370	1.54	1195	2.15	12609	1.71	0.0799255	0.0675125	0.0869839
490	meme-5.5.7/motif_databases_12.24/HOCOMOCO/H12CORE_meme_format.meme	E2F2.H12CORE.0.S.B	E2F2		NRWWWTGGCGCSMDHK	9.9e-13	9.27e-10	1.34e-06	936	55490	55490	739370	1.53	126	0.23	800	0.11	9.58271	1.16884	0.801791
491	meme-5.5.7/motif_databases_12.24/HOCOMOCO/H12CORE_meme_format.meme	ELF4.H12CORE.0.PS.A	ELF4		ACCCGGAAGTG	4.47e-14	1.06e-09	1.53e-06	23685	55490	55490	739370	1.53	1837	3.31	20368	2.75	2.18872	0.810914	0.188537
492	meme-5.5.7/motif_databases_12.24/HOCOMOCO/H12CORE_meme_format.meme	NR1D2.H12CORE.1.SM.B	NR1D2		BTAGGTCAGTRGGTCAN	5.53e-13	1.1e-09	1.58e-06	1983	55490	55490	739370	3.64	214	0.39	1634	0.22	133.704	196.209	264.22
493	meme-5.5.7/motif_databases_12.24/HOCOMOCO/H12CORE_meme_format.meme	MAF.H12CORE.0.PM.A	MAF		NVAWWBTGCTGASTCAGC	2.15e-14	1.14e-09	1.65e-06	53197	55490	55490	739370	1.93	4126	7.44	48747	6.59	37.8875	17.2313	13.2259
494	meme-5.5.7/motif_databases_12.24/HOCOMOCO/H12CORE_meme_format.meme	RFX1.H12CORE.0.PM.A	RFX1		YBGTTGCCATGG	7.23e-14	1.58e-09	2.29e-06	21916	55490	55490	739370	9.71	665	1.2	6479	0.88	15.9384	36.0777	64.1926
495	meme-5.5.7/motif_databases_12.24/HOCOMOCO/H12CORE_meme_format.meme	NR2F6.H12CORE.3.SM.B	NR2F6		WAAGGTCAAHGRCCTN	1.93e-13	1.8e-09	2.6e-06	9363	55490	55490	739370	2.07	835	1.5	8476	1.15	11.6404	10.5298	9.35197
496	meme-5.5.7/motif_databases_12.24/HOCOMOCO/H12CORE_meme_format.meme	ZN331.H12CORE.0.P.B	ZN331		GGCWGGGCTCAGCTGGGTGGTTC	2.66e-12	2.01e-09	2.9e-06	756	55490	55490	739370	18.4	107	0.19	643	0.09	NA	NA	NA
497	meme-5.5.7/motif_databases_12.24/HOCOMOCO/H12CORE_meme_format.meme	BHE41.H12CORE.0.PSM.A	BHE41		NRGTCACGTGCN	1.36e-12	2.25e-09	3.25e-06	1658	55490	55490	739370	1.35	195	0.35	1462	0.2	NA	NA	NA
498	meme-5.5.7/motif_databases_12.24/HOCOMOCO/H12CORE_meme_format.meme	ZN566.H12CORE.0.P.C	ZN566		TAGCTGCAAGGGAGGCTGGGAARKG	9.12e-13	2.85e-09	4.11e-06	3123	55490	55490	739370	18.5	312	0.56	2657	0.36	NA	NA	NA
499	meme-5.5.7/motif_databases_12.24/HOCOMOCO/H12CORE_meme_format.meme	ZF69B.H12CORE.0.P.C	ZF69B		RKGTGGCTGGAAAVARRA	1.6e-13	3.1e-09	4.47e-06	19353	55490	55490	739370	2.97	1535	2.77	16788	2.27	NA	NA	NA
500	meme-5.5.7/motif_databases_12.24/HOCOMOCO/H12CORE_meme_format.meme	ZFP90.H12CORE.0.P.C	ZFP90		ACTGCTTTRGCTG	1.12e-13	3.29e-09	4.75e-06	29503	55490	55490	739370	2.12	2177	3.92	24595	3.33	45.6099	31.6016	29.4523
501	meme-5.5.7/motif_databases_12.24/HOCOMOCO/H12CORE_meme_format.meme	RFX1.H12CORE.1.PSM.A	RFX1		SCBGTTGCCATGGHRACV	8.11e-13	3.72e-09	5.37e-06	4591	55490	55490	739370	2.92	447	0.81	4117	0.56	15.9384	36.0777	64.1926
502	meme-5.5.7/motif_databases_12.24/HOCOMOCO/H12CORE_meme_format.meme	ZN549.H12CORE.0.P.B	ZN549		WTTCATGAAYYGGGCAGCAYYC	1.66e-12	4.64e-09	6.69e-06	2798	55490	55490	739370	9.6	270	0.49	2230	0.3	NA	NA	NA
503	meme-5.5.7/motif_databases_12.24/HOCOMOCO/H12CORE_meme_format.meme	SMAD3.H12CORE.0.S.B	SMAD3		GTCTAGACAKN	3.71e-13	4.64e-09	6.7e-06	12501	55490	55490	739370	2.33	876	1.58	8984	1.22	20.4677	25.1931	27.3173
504	meme-5.5.7/motif_databases_12.24/HOCOMOCO/H12CORE_meme_format.meme	ZN134.H12CORE.1.P.C	ZN134		GCCTSRHCTMATCAGKTGAAGG	5.62e-13	4.68e-09	6.75e-06	8321	55490	55490	739370	5.4	752	1.36	7561	1.02	NA	NA	NA
505	meme-5.5.7/motif_databases_12.24/HOCOMOCO/H12CORE_meme_format.meme	E2F8.H12CORE.1.SM.B	E2F8		WTKGCGGGAAAWN	2.68e-12	6.07e-09	8.76e-06	2266	55490	55490	739370	1.75	231	0.42	1838	0.25	18.3217	0.631187	0.247041
506	meme-5.5.7/motif_databases_12.24/HOCOMOCO/H12CORE_meme_format.meme	ZBTB2.H12CORE.0.SM.B	ZBTB2		NBTYCCGGTAAH	1.95e-12	8.67e-09	1.25e-05	4439	55490	55490	739370	1.38	414	0.75	3781	0.51	29.2644	18.391	12.7284
507	meme-5.5.7/motif_databases_12.24/HOCOMOCO/H12CORE_meme_format.meme	ZN616.H12CORE.0.P.C	ZN616		GHRNRGGTGAGCRYGWSKRRTCCCR	2.41e-12	2.22e-08	3.2e-05	9188	55490	55490	739370	6.7	794	1.43	8114	1.1	NA	NA	NA
508	meme-5.5.7/motif_databases_12.24/HOCOMOCO/H12CORE_meme_format.meme	RXRG.H12CORE.1.SM.B	RXRG		RRGGTCAAAGGTCAHV	1.58e-12	2.62e-08	3.78e-05	16547	55490	55490	739370	2.16	1384	2.49	15109	2.04	15.5859	5.62665	5.85395
509	meme-5.5.7/motif_databases_12.24/HOCOMOCO/H12CORE_meme_format.meme	MEIS3.H12CORE.0.SM.B	MEIS3		NTGACAGN	4.57e-13	2.65e-08	3.82e-05	57930	55490	55490	739370	18.9	1581	2.85	17413	2.36	30.9078	22.1275	16.3618
510	meme-5.5.7/motif_databases_12.24/HOCOMOCO/H12CORE_meme_format.meme	CREM.H12CORE.0.PSM.A	CREM		NRTGACGTVN	6.4e-12	3.49e-08	5.04e-05	5458	55490	55490	739370	1.62	463	0.83	4363	0.59	17.8366	12.3533	12.1421
511	meme-5.5.7/motif_databases_12.24/HOCOMOCO/H12CORE_meme_format.meme	LYL1.H12CORE.1.P.C	LYL1		VCAKCTGYTTCCTSY	3.22e-13	3.51e-08	5.06e-05	108846	55490	55490	739370	4.09	4567	8.23	54615	7.39	0.115198	0.0867884	0.212454
512	meme-5.5.7/motif_databases_12.24/HOCOMOCO/H12CORE_meme_format.meme	ZIC5.H12CORE.1.M.C	ZIC5		NKCACAGCAGGGGGTCN	9.28e-11	4.29e-08	6.18e-05	462	55490	55490	739370	3.8	69	0.12	359	0.05	12.9392	2.41848	0.944894
513	meme-5.5.7/motif_databases_12.24/HOCOMOCO/H12CORE_meme_format.meme	ZN669.H12CORE.0.P.B	ZN669		GHAGCTAGAGYGGTCATCRSCCA	4.53e-11	4.3e-08	6.21e-05	950	55490	55490	739370	14.5	108	0.19	688	0.09	NA	NA	NA
514	meme-5.5.7/motif_databases_12.24/HOCOMOCO/H12CORE_meme_format.meme	ELK4.H12CORE.0.PSM.A	ELK4		ACCGGAAGYN	3.37e-12	4.96e-08	7.15e-05	14719	55490	55490	739370	1.33	1174	2.12	12629	1.71	32.8361	32.3789	40.4818
515	meme-5.5.7/motif_databases_12.24/HOCOMOCO/H12CORE_meme_format.meme	TFE3.H12CORE.0.PSM.A	TFE3		RGTCACGTGAY	6.52e-12	5.24e-08	7.56e-05	8026	55490	55490	739370	1.68	677	1.22	6800	0.92	22.9165	26.2611	25.3951
516	meme-5.5.7/motif_databases_12.24/HOCOMOCO/H12CORE_meme_format.meme	RFX7.H12CORE.0.SM.B	RFX7		NCGTTGCBRBGN	7.61e-13	5.29e-08	7.63e-05	69475	55490	55490	739370	21.9	178	0.32	1285	0.17	162.448	122.722	88.0808
517	meme-5.5.7/motif_databases_12.24/HOCOMOCO/H12CORE_meme_format.meme	ZBT37.H12CORE.0.M.C	ZBT37		NMWTYACCGCG	3.85e-12	6.1e-08	8.8e-05	15830	55490	55490	739370	1.33	1239	2.23	13417	1.81	NA	NA	NA
518	meme-5.5.7/motif_databases_12.24/HOCOMOCO/H12CORE_meme_format.meme	ZBT26.H12CORE.0.PSM.A	ZBT26		TTCTGGAG	1e-12	6.67e-08	9.62e-05	66375	55490	55490	739370	2.88	2866	5.16	33320	4.51	NA	NA	NA
519	meme-5.5.7/motif_databases_12.24/HOCOMOCO/H12CORE_meme_format.meme	NPAS2.H12CORE.1.M.C	NPAS2		DRACATGYGTN	2.66e-12	6.87e-08	9.91e-05	25877	55490	55490	739370	2.56	1817	3.27	20414	2.76	1.73267	1.78395	2.07335
520	meme-5.5.7/motif_databases_12.24/HOCOMOCO/H12CORE_meme_format.meme	ZN480.H12CORE.0.P.C	ZN480		KCCWRTCHCHVNHVCWCATTCCYY	5.33e-12	1.68e-07	0.000242	31540	55490	55490	739370	4.17	2486	4.48	28736	3.89	NA	NA	NA
521	meme-5.5.7/motif_databases_12.24/HOCOMOCO/H12CORE_meme_format.meme	ATF1.H12CORE.1.P.B	ATF1		GCGCSSNSYKATGACGTMA	5.01e-11	1.79e-07	0.000259	3578	55490	55490	739370	4.05	259	0.47	2197	0.3	17.2211	18.3684	16.1022
522	meme-5.5.7/motif_databases_12.24/HOCOMOCO/H12CORE_meme_format.meme	ZIC5.H12CORE.2.S.C	ZIC5		NDCRCAGCGGGGGGTCN	1.9e-10	1.92e-07	0.000277	1010	55490	55490	739370	3.94	104	0.19	671	0.09	12.9392	2.41848	0.944894
523	meme-5.5.7/motif_databases_12.24/HOCOMOCO/H12CORE_meme_format.meme	ZN707.H12CORE.0.P.B	ZN707		VCACCCCACTCCTGGTHCYDDWT	4.04e-11	2.01e-07	0.00029	4982	55490	55490	739370	9.42	416	0.75	3901	0.53	NA	NA	NA
524	meme-5.5.7/motif_databases_12.24/HOCOMOCO/H12CORE_meme_format.meme	FLI1.H12CORE.1.P.B	FLI1		VGRVAGGAAGBRRRDGGR	2.97e-12	2.17e-07	0.000314	73223	55490	55490	739370	1.76	5560	10.02	67529	9.13	1.67354	3.14004	1.21896
525	meme-5.5.7/motif_databases_12.24/HOCOMOCO/H12CORE_meme_format.meme	RARA.H12CORE.3.P.B	RARA		GRTCARRAGKTCAAGGTCAGS	1.18e-11	2.23e-07	0.000322	18996	55490	55490	739370	3.77	1556	2.8	17330	2.34	16.9355	16.7399	25.0903
526	meme-5.5.7/motif_databases_12.24/HOCOMOCO/H12CORE_meme_format.meme	ZN580.H12CORE.0.SM.B	ZN580		NCCTACCYTN	7.79e-12	2.51e-07	0.000362	32212	55490	55490	739370	7.99	1581	2.85	17606	2.38	NA	NA	NA
527	meme-5.5.7/motif_databases_12.24/HOCOMOCO/H12CORE_meme_format.meme	PRDM9.H12CORE.0.P.B	PRDM9		MADRDGGYAGYASCWBCTKG	1.86e-11	2.81e-07	0.000405	15065	55490	55490	739370	5.39	884	1.59	9271	1.25	18.5055	20.4393	44.0715
528	meme-5.5.7/motif_databases_12.24/HOCOMOCO/H12CORE_meme_format.meme	PPARG.H12CORE.0.P.B	PPARG		AASTRGGBCAAAGGTCA	7.62e-12	3.93e-07	0.000567	51567	55490	55490	739370	4.15	2623	4.73	30475	4.12	0.0577921	0.137643	0.023861
529	meme-5.5.7/motif_databases_12.24/HOCOMOCO/H12CORE_meme_format.meme	EGR1.H12CORE.0.PS.A	EGR1		NNTGCGTGGGCGKDNN	1.16e-10	4.16e-07	0.0006	3576	55490	55490	739370	1.87	350	0.63	3204	0.43	24.4015	7.10616	33.7639
530	meme-5.5.7/motif_databases_12.24/HOCOMOCO/H12CORE_meme_format.meme	HES1.H12CORE.0.S.C	HES1		NDWGGCACGTGBCWGGCACGYGB	1.62e-09	5.36e-07	0.000773	330	55490	55490	739370	6.74	55	0.1	273	0.04	20.8375	6.28615	8.35078
531	meme-5.5.7/motif_databases_12.24/HOCOMOCO/H12CORE_meme_format.meme	ZSC29.H12CORE.0.P.B	ZSC29		GYGTCTACRCVG	5.47e-11	8.26e-07	0.00119	15107	55490	55490	739370	1.4	1256	2.26	13788	1.86	NA	NA	NA
532	meme-5.5.7/motif_databases_12.24/HOCOMOCO/H12CORE_meme_format.meme	ERG.H12CORE.0.P.B	ERG		ACCGGAAGTGVV	2.88e-11	9.88e-07	0.00143	34326	55490	55490	739370	1.48	2594	4.67	30237	4.09	1.38375	1.77602	1.43659
533	meme-5.5.7/motif_databases_12.24/HOCOMOCO/H12CORE_meme_format.meme	FER3L.H12CORE.0.SM.B	FER3L		NBGTAACAGCTGTYRC	1.34e-09	1.51e-06	0.00218	1127	55490	55490	739370	17	73	0.13	420	0.06	NA	NA	NA
534	meme-5.5.7/motif_databases_12.24/HOCOMOCO/H12CORE_meme_format.meme	SPDEF.H12CORE.0.PSM.A	SPDEF		NWMCCGGATGYN	2.51e-10	1.56e-06	0.00225	6211	55490	55490	739370	1.46	519	0.94	5134	0.69	0.311146	0.235503	0.235246
535	meme-5.5.7/motif_databases_12.24/HOCOMOCO/H12CORE_meme_format.meme	SPI1.H12CORE.1.S.B	SPI1		DDGSGGAAGTDN	2.45e-11	2.86e-06	0.00413	116748	55490	55490	739370	1.44	8031	14.47	99618	13.47	0.832732	0.55868	0.281781
536	meme-5.5.7/motif_databases_12.24/HOCOMOCO/H12CORE_meme_format.meme	MYBA.H12CORE.0.P.B	MYBA		RGYGGCVGTTRSNGV	1.2e-10	2.88e-06	0.00416	23966	55490	55490	739370	1.51	1820	3.28	20746	2.81	NA	NA	NA
537	meme-5.5.7/motif_databases_12.24/HOCOMOCO/H12CORE_meme_format.meme	GLIS2.H12CORE.0.SM.B	GLIS2		DCWYCGYGGGGGGTMN	8.42e-10	4.59e-06	0.00663	5453	55490	55490	739370	2.06	475	0.86	4679	0.63	16.3305	21.1354	20.2984
538	meme-5.5.7/motif_databases_12.24/HOCOMOCO/H12CORE_meme_format.meme	BHE40.H12CORE.1.S.C	BHE40		NDCACGTGNNNRKCACGTGMNN	5.7e-09	5.63e-06	0.00812	987	55490	55490	739370	3.39	116	0.21	836	0.11	NA	NA	NA
539	meme-5.5.7/motif_databases_12.24/HOCOMOCO/H12CORE_meme_format.meme	ETS2.H12CORE.0.S.C	ETS2		NACCGGAAGYRCDTCCGSN	9.12e-10	7.93e-06	0.0114	8698	55490	55490	739370	2.13	748	1.35	7865	1.06	9.85952	6.51782	10.4145
540	meme-5.5.7/motif_databases_12.24/HOCOMOCO/H12CORE_meme_format.meme	ERR2.H12CORE.0.PSM.A	ERR2		NTCAAGGTCAHN	4.9e-10	8.3e-06	0.012	16941	55490	55490	739370	1.39	1376	2.48	15398	2.08	NA	NA	NA
541	meme-5.5.7/motif_databases_12.24/HOCOMOCO/H12CORE_meme_format.meme	RARG.H12CORE.2.SM.B	RARG		NAAAGGTCAHRAVSKBN	5.26e-10	9.12e-06	0.0132	17337	55490	55490	739370	2.51	1254	2.26	13915	1.88	1.20242	1.74889	3.60823
542	meme-5.5.7/motif_databases_12.24/HOCOMOCO/H12CORE_meme_format.meme	NFE2.H12CORE.0.P.B	NFE2		VNATGACTCAGC	2.11e-09	9.41e-06	0.0136	4453	55490	55490	739370	1.54	415	0.75	4031	0.55	0.0533782	0.0482771	0.0350773
543	meme-5.5.7/motif_databases_12.24/HOCOMOCO/H12CORE_meme_format.meme	ZN557.H12CORE.0.P.C	ZN557		RWAYCTGVRARDGGRTABTDBYRGG	2.62e-10	9.57e-06	0.0138	36466	55490	55490	739370	4.44	2846	5.13	33616	4.55	NA	NA	NA
544	meme-5.5.7/motif_databases_12.24/HOCOMOCO/H12CORE_meme_format.meme	TGIF2.H12CORE.1.PSM.A	TGIF2		NWTGACAGBN	1.91e-10	9.74e-06	0.0141	50896	55490	55490	739370	21.9	1129	2.03	12333	1.67	14.0474	3.20719	1.34006
545	meme-5.5.7/motif_databases_12.24/HOCOMOCO/H12CORE_meme_format.meme	ZN506.H12CORE.0.P.C	ZN506		TBTGGGGGCTCVYMCMKGWHHYY	5.62e-09	1.31e-05	0.019	2338	55490	55490	739370	9.86	188	0.34	1565	0.21	NA	NA	NA
546	meme-5.5.7/motif_databases_12.24/HOCOMOCO/H12CORE_meme_format.meme	THB.H12CORE.3.S.C	THB		NKTKDVMCYWNATAAGGTCAYB	7.81e-09	1.41e-05	0.0203	1805	55490	55490	739370	4.36	182	0.33	1510	0.2	NA	NA	NA
547	meme-5.5.7/motif_databases_12.24/HOCOMOCO/H12CORE_meme_format.meme	KAISO.H12CORE.1.P.B	KAISO		RRRTCTCGCGAGAV	2.07e-09	1.59e-05	0.0229	7663	55490	55490	739370	4.43	222	0.4	1899	0.26	NA	NA	NA
548	meme-5.5.7/motif_databases_12.24/HOCOMOCO/H12CORE_meme_format.meme	TFEC.H12CORE.1.SM.B	TFEC		NDRGTCACGTGAY	3.1e-08	1.62e-05	0.0234	523	55490	55490	739370	8.39	61	0.11	352	0.05	0.0381808	0.114937	NA
549	meme-5.5.7/motif_databases_12.24/HOCOMOCO/H12CORE_meme_format.meme	ARNT2.H12CORE.2.S.C	ARNT2		NKCACGTGACNN	1.42e-08	1.66e-05	0.024	1170	55490	55490	739370	55.5	105	0.19	745	0.1	72.2766	30.8256	16.9108
550	meme-5.5.7/motif_databases_12.24/HOCOMOCO/H12CORE_meme_format.meme	JUN.H12CORE.1.S.C	JUN		BSATGACGTCATCCYN	6.19e-09	1.78e-05	0.0256	2870	55490	55490	739370	2.63	263	0.47	2371	0.32	20.7366	19.031	15.3288
551	meme-5.5.7/motif_databases_12.24/HOCOMOCO/H12CORE_meme_format.meme	ELF1.H12CORE.0.PSM.A	ELF1		RASCCGGAAGTGS	6.9e-10	1.82e-05	0.0263	26444	55490	55490	739370	2.34	1684	3.03	19209	2.6	18.083	12.2265	9.72523
552	meme-5.5.7/motif_databases_12.24/HOCOMOCO/H12CORE_meme_format.meme	MBNL2.H12CORE.0.S.C	MBNL2		NYYWCGCTTCSCYB	6.75e-10	3.68e-05	0.0531	54538	55490	55490	739370	5.98	1858	3.35	21360	2.89	122.966	200.272	251.289
553	meme-5.5.7/motif_databases_12.24/HOCOMOCO/H12CORE_meme_format.meme	THA.H12CORE.2.S.B	THA		WCCTYATAAGGTCAYV	1e-08	3.99e-05	0.0575	3977	55490	55490	739370	2.89	353	0.64	3387	0.46	NA	NA	NA
554	meme-5.5.7/motif_databases_12.24/HOCOMOCO/H12CORE_meme_format.meme	PBX1.H12CORE.0.P.B	PBX1		TGATTGACRGSH	1e-09	5.99e-05	0.0864	59751	55490	55490	739370	1.47	4242	7.64	51471	6.96	228.815	178.499	202.416
555	meme-5.5.7/motif_databases_12.24/HOCOMOCO/H12CORE_meme_format.meme	ETV7.H12CORE.1.P.C	ETV7		VAGGAAR	3.78e-10	7.57e-05	0.109	200226	55490	55490	739370	1.09	14588	26.29	185638	25.11	NA	NA	NA
556	meme-5.5.7/motif_databases_12.24/HOCOMOCO/H12CORE_meme_format.meme	CREB3.H12CORE.0.SM.B	CREB3		DDGRTGACGTGRCN	7.31e-08	8.56e-05	0.124	1171	55490	55490	739370	1.6	131	0.24	1033	0.14	57.2281	61.1263	41.079
557	meme-5.5.7/motif_databases_12.24/HOCOMOCO/H12CORE_meme_format.meme	MAX.H12CORE.1.M.C	MAX		NDAVCATGTGCTHN	3.11e-09	9.31e-05	0.134	29992	55490	55490	739370	3.59	1978	3.56	22988	3.11	38.8494	68.1839	62.0452
558	meme-5.5.7/motif_databases_12.24/HOCOMOCO/H12CORE_meme_format.meme	ZN560.H12CORE.0.P.C	ZN560		CCACTGCACTCCAGCCTGGGCRA	3.54e-07	9.8e-05	0.141	277	55490	55490	739370	62.4	34	0.06	155	0.02	NA	NA	NA
559	meme-5.5.7/motif_databases_12.24/HOCOMOCO/H12CORE_meme_format.meme	PPARA.H12CORE.0.P.B	PPARA		AASTRGGKCAAAGGTCA	1.77e-09	0.000101	0.146	57217	55490	55490	739370	2.64	3840	6.92	46422	6.28	1.41357	10.3937	15.1606
560	meme-5.5.7/motif_databases_12.24/HOCOMOCO/H12CORE_meme_format.meme	NFKB1.H12CORE.0.PS.A	NFKB1		RGGGAAAKYCCC	1.1e-08	0.000115	0.166	10440	55490	55490	739370	4.53	497	0.9	5041	0.68	18.9665	18.1828	18.3098
561	meme-5.5.7/motif_databases_12.24/HOCOMOCO/H12CORE_meme_format.meme	ETV2.H12CORE.1.PM.A	ETV2		NRACAGGAARTRS	3.35e-09	0.000124	0.179	37125	55490	55490	739370	30.2	783	1.41	8351	1.13	NA	NA	NA
562	meme-5.5.7/motif_databases_12.24/HOCOMOCO/H12CORE_meme_format.meme	ZBT7A.H12CORE.1.SM.B	ZBT7A		DKGGGGGGGGGTCKYS	1.19e-08	0.000152	0.219	12705	55490	55490	739370	1.78	1028	1.85	11380	1.54	NA	NA	NA
563	meme-5.5.7/motif_databases_12.24/HOCOMOCO/H12CORE_meme_format.meme	RXRB.H12CORE.1.SM.B	RXRB		NRRGGTCAAAGGTCAHR	1.9e-08	0.000167	0.241	8787	55490	55490	739370	2.71	737	1.33	7900	1.07	32.7001	32.1492	29.3461
564	meme-5.5.7/motif_databases_12.24/HOCOMOCO/H12CORE_meme_format.meme	GABPA.H12CORE.0.PSM.A	GABPA		NACCGGAAGTRV	1.24e-08	0.000191	0.276	15371	55490	55490	739370	2.42	942	1.7	10340	1.4	94.1153	69.6267	59.1679
565	meme-5.5.7/motif_databases_12.24/HOCOMOCO/H12CORE_meme_format.meme	ERG.H12CORE.1.SM.B	ERG		NACCGGAAGTRV	2.19e-08	0.000215	0.311	9816	55490	55490	739370	1.37	827	1.49	8988	1.22	1.38375	1.77602	1.43659
566	meme-5.5.7/motif_databases_12.24/HOCOMOCO/H12CORE_meme_format.meme	ZN587.H12CORE.0.P.C	ZN587		CADBTGGCGCCCAACATKGGKCH	1.35e-07	0.000229	0.33	1691	55490	55490	739370	20.2	99	0.18	725	0.1	NA	NA	NA
567	meme-5.5.7/motif_databases_12.24/HOCOMOCO/H12CORE_meme_format.meme	RFX5.H12CORE.2.S.B	RFX5		NCSGTTGCYATGGYAACS	2.47e-07	0.000238	0.344	966	55490	55490	739370	1010	27	0.05	102	0.01	22.4654	30.0871	41.066
568	meme-5.5.7/motif_databases_12.24/HOCOMOCO/H12CORE_meme_format.meme	ZFP14.H12CORE.0.P.C	ZFP14		GCRTTCCAGKKSCTCCMY	1.29e-08	0.00026	0.375	20150	55490	55490	739370	20.8	538	0.97	5526	0.75	8.13903	11.6135	16.7578
569	meme-5.5.7/motif_databases_12.24/HOCOMOCO/H12CORE_meme_format.meme	ATF1.H12CORE.0.P.B	ATF1		RRTGACGYMA	6.5e-09	0.000266	0.384	40926	55490	55490	739370	1.26	2915	5.25	34840	4.71	17.2211	18.3684	16.1022
570	meme-5.5.7/motif_databases_12.24/HOCOMOCO/H12CORE_meme_format.meme	RORG.H12CORE.0.M.C	RORG		WBTRGGTCAGTAGGTCANGK	1.51e-07	0.000283	0.408	1873	55490	55490	739370	4.58	186	0.34	1627	0.22	NA	NA	NA
571	meme-5.5.7/motif_databases_12.24/HOCOMOCO/H12CORE_meme_format.meme	RFX4.H12CORE.0.SM.B	RFX4		SGTTGCCATGGHWACV	2.05e-08	0.000308	0.445	15031	55490	55490	739370	3.73	869	1.57	9490	1.28	0.0122721	0.0281756	0.0705156
572	meme-5.5.7/motif_databases_12.24/HOCOMOCO/H12CORE_meme_format.meme	ZN580.H12CORE.1.SM.B	ZN580		HHMCCYHNMCTACCCTN	1.19e-08	0.00033	0.476	27759	55490	55490	739370	19	842	1.52	9131	1.23	NA	NA	NA
573	meme-5.5.7/motif_databases_12.24/HOCOMOCO/H12CORE_meme_format.meme	E2F4.H12CORE.2.S.B	E2F4		NNWWDTGGCGCSMTWN	4.52e-07	0.000351	0.506	777	55490	55490	739370	1.69	90	0.16	658	0.09	29.9467	36.9363	36.6597
574	meme-5.5.7/motif_databases_12.24/HOCOMOCO/H12CORE_meme_format.meme	ZN880.H12CORE.0.P.C	ZN880		TYVCTGCACTCTCCCYCTCCCAA	3.9e-08	0.000396	0.572	10163	55490	55490	739370	12.5	847	1.53	9265	1.25	NA	NA	NA
575	meme-5.5.7/motif_databases_12.24/HOCOMOCO/H12CORE_meme_format.meme	VDR.H12CORE.1.PS.A	VDR		HGGGTTCAB	1.03e-08	0.000525	0.758	51004	55490	55490	739370	1.16	3874	6.98	47088	6.37	0.0789447	0.281802	1.21712
576	meme-5.5.7/motif_databases_12.24/HOCOMOCO/H12CORE_meme_format.meme	MAFA.H12CORE.1.M.C	MAFA		NAWWNTGCTGACTCAGCAN	2.74e-07	0.000549	0.792	2002	55490	55490	739370	5.94	168	0.3	1450	0.2	0.594683	1.05664	0.511987
577	meme-5.5.7/motif_databases_12.24/HOCOMOCO/H12CORE_meme_format.meme	TF2L1.H12CORE.0.PSM.A	TF2L1		NAWCCGGYYNRAACCGGTTN	1.4e-07	0.00057	0.822	4076	55490	55490	739370	16.7	142	0.26	1160	0.16	NA	NA	NA
578	meme-5.5.7/motif_databases_12.24/HOCOMOCO/H12CORE_meme_format.meme	PBX3.H12CORE.0.P.B	PBX3		BCTGATTGRCWG	1.5e-08	0.000689	0.995	45907	55490	55490	739370	2.85	2201	3.97	25932	3.51	35.199	46.0629	58.4511
579	meme-5.5.7/motif_databases_12.24/HOCOMOCO/H12CORE_meme_format.meme	TFEB.H12CORE.0.SM.B	TFEB		NNGTCACGTGAY	8.6e-08	0.000696	1	8089	55490	55490	739370	140	134	0.24	1067	0.14	0.713689	1.99156	3.91505
580	meme-5.5.7/motif_databases_12.24/HOCOMOCO/H12CORE_meme_format.meme	RFX3.H12CORE.1.PS.A	RFX3		BSGTTGCYATGGHR	4.63e-08	0.000719	1.04	15526	55490	55490	739370	435	69	0.12	427	0.06	91.9402	84.0427	62.0738
581	meme-5.5.7/motif_databases_12.24/HOCOMOCO/H12CORE_meme_format.meme	ZN671.H12CORE.0.P.C	ZN671		GRRTKGARTGGADKGGARKGKRG	3.97e-08	0.00119	1.72	29979	55490	55490	739370	5.97	2177	3.92	25732	3.48	NA	NA	NA
582	meme-5.5.7/motif_databases_12.24/HOCOMOCO/H12CORE_meme_format.meme	UBIP1.H12CORE.0.SM.B	UBIP1		BRAACCGGWTHRAACCRGHHN	2.54e-07	0.00137	1.98	5399	55490	55490	739370	26.2	145	0.26	1205	0.16	NA	NA	NA
583	meme-5.5.7/motif_databases_12.24/HOCOMOCO/H12CORE_meme_format.meme	ZN547.H12CORE.0.P.B	ZN547		BTGCTAATKCWGCARGCABRCA	2.49e-07	0.00159	2.3	6396	55490	55490	739370	11.2	378	0.68	3799	0.51	NA	NA	NA
584	meme-5.5.7/motif_databases_12.24/HOCOMOCO/H12CORE_meme_format.meme	ZN510.H12CORE.1.P.C	ZN510		RGTTYCCTCWY	1.43e-08	0.00168	2.43	117690	55490	55490	739370	1.26	8666	15.62	109005	14.74	NA	NA	NA
585	meme-5.5.7/motif_databases_12.24/HOCOMOCO/H12CORE_meme_format.meme	ZBT14.H12CORE.1.S.B	ZBT14		RTGCGCGTGCACGYGN	4.12e-06	0.00176	2.54	428	55490	55490	739370	8.22	42	0.08	243	0.03	NA	NA	NA
586	meme-5.5.7/motif_databases_12.24/HOCOMOCO/H12CORE_meme_format.meme	NFIA.H12CORE.1.PS.A	NFIA		HBTTGGCACKRTGCCAAVDN	5.69e-05	0.00239	3.44	42	55490	55490	739370	8	10	0.02	23	0	23.9145	26.2164	24.2933
587	meme-5.5.7/motif_databases_12.24/HOCOMOCO/H12CORE_meme_format.meme	RFX2.H12CORE.1.PSM.A	RFX2		SGTTGCCATGGYWACV	4.53e-07	0.00251	3.62	5536	55490	55490	739370	1110	40	0.07	204	0.03	5.22301	3.94532	5.08012
588	meme-5.5.7/motif_databases_12.24/HOCOMOCO/H12CORE_meme_format.meme	RXRA.H12CORE.1.S.C	RXRA		NHRAGGTCAAAGGB	1.19e-07	0.0026	3.75	21781	55490	55490	739370	1.75	1620	2.92	18865	2.55	32.6264	36.5379	40.9184
589	meme-5.5.7/motif_databases_12.24/HOCOMOCO/H12CORE_meme_format.meme	FOSL2.H12CORE.0.P.B	FOSL2		SRRTGAGTCAYY	2.49e-07	0.00273	3.93	10980	55490	55490	739370	1340	30	0.05	123	0.02	1.81832	2.82458	4.51887
590	meme-5.5.7/motif_databases_12.24/HOCOMOCO/H12CORE_meme_format.meme	ZNF76.H12CORE.1.SM.B	ZNF76		CGCRDTGCATTRTGGGWAD	1.45e-06	0.00454	6.55	3145	55490	55490	739370	4.12	289	0.52	2848	0.39	NA	NA	NA
591	meme-5.5.7/motif_databases_12.24/HOCOMOCO/H12CORE_meme_format.meme	ZN485.H12CORE.0.P.C	ZN485		TCWGVVTCYTCCCAHATWTCCCC	1.32e-06	0.00496	7.16	3757	55490	55490	739370	9.81	334	0.6	3362	0.45	NA	NA	NA
592	meme-5.5.7/motif_databases_12.24/HOCOMOCO/H12CORE_meme_format.meme	TFCP2.H12CORE.0.SM.B	TFCP2		CYRGHTNRAWCCGGTTYRAACCGGTT	9.02e-06	0.00503	7.26	559	55490	55490	739370	27.2	54	0.1	361	0.05	41.1505	45.1516	41.2571
593	meme-5.5.7/motif_databases_12.24/HOCOMOCO/H12CORE_meme_format.meme	TFEC.H12CORE.0.M.B	TFEC		NDGGTCACGTGAYN	1.24e-06	0.00531	7.66	4300	55490	55490	739370	9.01	223	0.4	2096	0.28	0.0381808	0.114937	NA
594	meme-5.5.7/motif_databases_12.24/HOCOMOCO/H12CORE_meme_format.meme	PAX2.H12CORE.0.SM.B	PAX2		RNBCRNTSAAGCGTGACSN	9.74e-07	0.00614	8.85	6322	55490	55490	739370	2.53	527	0.95	5616	0.76	2.20924	0.331516	0.272905
595	meme-5.5.7/motif_databases_12.24/HOCOMOCO/H12CORE_meme_format.meme	GATA1.H12CORE.0.P.B	GATA1		BGSNVSSVRSAGATAAGR	2.42e-07	0.00614	8.86	25408	55490	55490	739370	168	88	0.16	628	0.08	NA	0.035508	0.0097714
596	meme-5.5.7/motif_databases_12.24/HOCOMOCO/H12CORE_meme_format.meme	OSR1.H12CORE.0.SM.B	OSR1		HGCTACYGTDN	6.3e-07	0.0066	9.52	10504	55490	55490	739370	32.1	198	0.36	1798	0.24	NA	0.0822124	0.0811167
597	meme-5.5.7/motif_databases_12.24/HOCOMOCO/H12CORE_meme_format.meme	ETS1.H12CORE.0.S.B	ETS1		NACCGGAAGTRN	3.08e-07	0.00673	9.71	21947	55490	55490	739370	1.41	1652	2.98	19356	2.62	10.0805	15.0417	2.94128
598	meme-5.5.7/motif_databases_12.24/HOCOMOCO/H12CORE_meme_format.meme	ZN768.H12CORE.1.P.B	ZN768		TVACTTGCCCAAGGTCACACAGC	1.71e-05	0.00684	9.88	401	55490	55490	739370	27.5	46	0.08	296	0.04	NA	NA	NA
