# Supplementary material for: Aerobic glycolysis and lactate regulate histone H3K18Lactylation occupancy to fine-tune gene expression in developing and mature retina
Source: bioRxiv. 2025 Apr 20:2025.04.17.649437. Preprint. [Version 1] doi: 10.1101/2025.04.17.649437 (PMC12190749; doi:10.1101/2025.04.17.649437)
Supplement: Supplement 2 — Table S1. KLa peptide mass spectrometry results, related to Figure 2B Table S2-S4. FGE results from H3K18La binding in promoter, enhancer, and gene body, related to Figure S1B Table S5. FGE results from dynamic active histone mark (H3K4me3 and H3K27Ac) co-occupancy with H3K18La, related to Figure 4H Table S6. FGE results from H3K18La peaks unique to retina, related to Figure 4J Table S7. Differential binding analysis results, related to Figure 2B Table S8. FGE results from H3K18La peak quantitation correlated with RNA-seq expression, related to Figure S2F Table S9. FGE results from dynamic active histone mark (H3K4me3 and H3K27Ac) co-occupancy with H3K18La with positive correlation to RNA-seq, related to Figure 2E Table S10. RNA-seq differential expression analysis results related to Figure 3F Table S11-S19. TF motif analysis, related to Figure S4 [file media-2.zip › Tabls S18.xlsx]

## Sheet: P28_enhancers
rank	motif_DB	motif_ID	TF_ID	motif_alt_ID	consensus	p-value	adj_p-value	E-value	tests	FASTA_max	pos	neg	PWM_min	TP	%TP	FP	%FP	TF_expression_at_P4	TF_expression_at_P10	TF_expression_at_P28
1	meme-5.5.7/motif_databases_12.24/HOCOMOCO/H12CORE_meme_format.meme	SP4.H12CORE.0.P.C	SP4		RRGGGGCGGGGCCDG	2.04e-29	1.06e-24	1.53e-21	51849	2683	2683	547645	1.49	435	16.21	50990	9.31	92.2531	128.534	161.473
2	meme-5.5.7/motif_databases_12.24/HOCOMOCO/H12CORE_meme_format.meme	MAZ.H12CORE.0.P.B	MAZ		RGVGGGMGGGGGM	6.14e-29	5.88e-24	8.49e-21	95917	2683	2683	547645	1.3	696	25.94	94917	17.33	132.54	76.1478	66.8544
3	meme-5.5.7/motif_databases_12.24/HOCOMOCO/H12CORE_meme_format.meme	CTCFL.H12CORE.0.P.B	CTCFL		GCCRSCAGGGGGCGCY	5.37e-26	4.07e-22	5.88e-19	7585	2683	2683	547645	148	34	1.27	525	0.1	0.491167	0.490179	0.677865
4	meme-5.5.7/motif_databases_12.24/HOCOMOCO/H12CORE_meme_format.meme	KLF6.H12CORE.0.P.B	KLF6		VGVDGGGCGGGGCMBGSR	1.43e-26	6.28e-22	9.06e-19	43875	2683	2683	547645	1.8	373	13.9	42862	7.83	38.5742	25.1738	24.2384
5	meme-5.5.7/motif_databases_12.24/HOCOMOCO/H12CORE_meme_format.meme	SP2.H12CORE.1.P.B	SP2		SVNSVVRGRGGCGGGGSBNRR	2.17e-26	1.46e-21	2.11e-18	67283	2683	2683	547645	2.23	463	17.26	57342	10.47	11.6075	14.7056	24.4949
6	meme-5.5.7/motif_databases_12.24/HOCOMOCO/H12CORE_meme_format.meme	KLF7.H12CORE.0.P.B	KLF7		VDGGGCGGGG	3.31e-25	1.73e-20	2.49e-17	52117	2683	2683	547645	1.34	404	15.06	48556	8.87	82.4573	39.2689	31.3038
7	meme-5.5.7/motif_databases_12.24/HOCOMOCO/H12CORE_meme_format.meme	KLF12.H12CORE.0.P.C	KLF12		GGGGCGGGGCCKGGGGGG	1.17e-24	1.81e-20	2.62e-17	15481	2683	2683	547645	2.92	174	6.49	14845	2.71	73.2916	55.1442	72.4008
8	meme-5.5.7/motif_databases_12.24/HOCOMOCO/H12CORE_meme_format.meme	PATZ1.H12CORE.1.P.C	PATZ1		RGGGGMGGGG	4.66e-25	3.66e-20	5.28e-17	78562	2683	2683	547645	2.69	433	16.14	53321	9.74	50.9072	41.2302	35.2627
9	meme-5.5.7/motif_databases_12.24/HOCOMOCO/H12CORE_meme_format.meme	CTCF.H12CORE.0.P.B	CTCF		YGRCCACHAGRKGGCGCYVB	1.1e-22	3.55e-19	5.12e-16	3228	2683	2683	547645	73.2	42	1.57	1142	0.21	138.757	99.9593	115.354
10	meme-5.5.7/motif_databases_12.24/HOCOMOCO/H12CORE_meme_format.meme	KLF1.H12CORE.0.P.B	KLF1		VDGGGYGKGGCCS	3.76e-23	1.32e-18	1.9e-15	35017	2683	2683	547645	1.34	307	11.44	34539	6.31	0.106472	0.0808972	0.119135
11	meme-5.5.7/motif_databases_12.24/HOCOMOCO/H12CORE_meme_format.meme	ZNF2.H12CORE.0.P.B	ZNF2		CAGCGCCMCC	6.33e-23	2.76e-18	3.98e-15	43649	2683	2683	547645	1.26	359	13.38	42781	7.81	NA	NA	NA
12	meme-5.5.7/motif_databases_12.24/HOCOMOCO/H12CORE_meme_format.meme	SP5.H12CORE.0.P.B	SP5		DGKGGGCGGRGCNG	4.07e-22	1.63e-17	2.36e-14	40117	2683	2683	547645	1.88	312	11.63	35882	6.55	0.0131482	0.013372	NA
13	meme-5.5.7/motif_databases_12.24/HOCOMOCO/H12CORE_meme_format.meme	SALL4.H12CORE.0.P.B	SALL4		BWGGGTGGGGB	1.33e-21	1.36e-16	1.96e-13	101751	2683	2683	547645	5.34	358	13.34	43442	7.93	NA	NA	0.669156
14	meme-5.5.7/motif_databases_12.24/HOCOMOCO/H12CORE_meme_format.meme	SRBP2.H12CORE.1.P.B	SRBP2		VSGTGGGGWGABG	3.2e-21	3.24e-16	4.67e-13	101209	2683	2683	547645	1.35	663	24.71	95665	17.47	NA	NA	NA
15	meme-5.5.7/motif_databases_12.24/HOCOMOCO/H12CORE_meme_format.meme	SALL1.H12CORE.0.P.C	SALL1		RDRKGDGGGWGGGGNV	3.42e-21	3.29e-16	4.75e-13	96294	2683	2683	547645	1.5	653	24.34	93911	17.15	3.88033	2.28022	1.37314
16	meme-5.5.7/motif_databases_12.24/HOCOMOCO/H12CORE_meme_format.meme	HTF4.H12CORE.0.PSM.A	HTF4		RGCAGSTGB	1.38e-20	7.61e-16	1.1e-12	55037	2683	2683	547645	1.15	422	15.73	54578	9.97	NA	NA	NA
17	meme-5.5.7/motif_databases_12.24/HOCOMOCO/H12CORE_meme_format.meme	KLF5.H12CORE.0.PM.A	KLF5		NNWGGGYGTGGCH	2.32e-20	1.09e-15	1.58e-12	47036	2683	2683	547645	1.67	335	12.49	40552	7.4	0.473104	0.367033	0.0767233
18	meme-5.5.7/motif_databases_12.24/HOCOMOCO/H12CORE_meme_format.meme	ZBT17.H12CORE.0.P.B	ZBT17		VGGHGGGGGMGGGGVDSV	2.67e-20	2.27e-15	3.28e-12	85142	2683	2683	547645	2.41	510	19.01	69677	12.72	NA	NA	NA
19	meme-5.5.7/motif_databases_12.24/HOCOMOCO/H12CORE_meme_format.meme	KLF8.H12CORE.0.P.C	KLF8		RRGGGGCGGGGCS	1.09e-19	3.67e-15	5.3e-12	33802	2683	2683	547645	3.04	226	8.42	24118	4.4	6.73289	3.80896	1.52607
20	meme-5.5.7/motif_databases_12.24/HOCOMOCO/H12CORE_meme_format.meme	TBX4.H12CORE.0.PS.A	TBX4		RAGSTGTKR	3.09e-19	2.79e-14	4.03e-11	90392	2683	2683	547645	1.23	598	22.29	85974	15.7	0.0145892	0.166163	0.076503
21	meme-5.5.7/motif_databases_12.24/HOCOMOCO/H12CORE_meme_format.meme	ZN263.H12CORE.0.PM.A	ZN263		RGGGAGGASB	4e-19	3.32e-14	4.79e-11	83061	2683	2683	547645	1.2	575	21.43	82016	14.98	NA	NA	NA
22	meme-5.5.7/motif_databases_12.24/HOCOMOCO/H12CORE_meme_format.meme	ZN554.H12CORE.1.P.C	ZN554		DGCWGAGYCA	4.91e-19	5.2e-14	7.51e-11	106092	2683	2683	547645	1.35	640	23.85	93646	17.1	NA	NA	NA
23	meme-5.5.7/motif_databases_12.24/HOCOMOCO/H12CORE_meme_format.meme	KLF3.H12CORE.1.M.C	KLF3		DWGGGCKKSGBYB	3.07e-18	8.14e-14	1.17e-10	26468	2683	2683	547645	2.53	179	6.67	17961	3.28	42.1019	18.7876	19.8724
24	meme-5.5.7/motif_databases_12.24/HOCOMOCO/H12CORE_meme_format.meme	ZN543.H12CORE.0.P.C	ZN543		CCYBGCCNCSBGGCCCCCTCC	4.09e-18	8.96e-14	1.29e-10	21928	2683	2683	547645	4.06	194	7.23	20178	3.68	NA	NA	NA
25	meme-5.5.7/motif_databases_12.24/HOCOMOCO/H12CORE_meme_format.meme	VEZF1.H12CORE.0.P.C	VEZF1		GGGGGMGGGGS	2.78e-18	9.99e-14	1.44e-10	35914	2683	2683	547645	3.34	232	8.65	25735	4.7	133.035	107.038	110.71
26	meme-5.5.7/motif_databases_12.24/HOCOMOCO/H12CORE_meme_format.meme	SP1.H12CORE.0.P.B	SP1		DGGGGGCGGGGCYD	1.95e-17	2.14e-13	3.08e-10	10975	2683	2683	547645	1.75	124	4.62	10733	1.96	105.335	95.994	90.372
27	meme-5.5.7/motif_databases_12.24/HOCOMOCO/H12CORE_meme_format.meme	KLF11.H12CORE.0.P.B	KLF11		GRGGGGGCGGGGCYK	3.53e-17	3.86e-13	5.58e-10	10935	2683	2683	547645	3.81	97	3.62	7403	1.35	20.2792	11.4026	5.25636
28	meme-5.5.7/motif_databases_12.24/HOCOMOCO/H12CORE_meme_format.meme	ASCL2.H12CORE.0.PSM.A	ASCL2		VCAGCTGCY	1.98e-17	5.8e-13	8.36e-10	29275	2683	2683	547645	1.33	237	8.83	26961	4.92	0.0255801	0.0531502	0.0623206
29	meme-5.5.7/motif_databases_12.24/HOCOMOCO/H12CORE_meme_format.meme	SP2.H12CORE.0.P.D	SP2		RGGRGGCGGGGC	1.66e-17	6.62e-13	9.55e-10	39950	2683	2683	547645	4.09	219	8.16	24184	4.42	11.6075	14.7056	24.4949
30	meme-5.5.7/motif_databases_12.24/HOCOMOCO/H12CORE_meme_format.meme	ZN563.H12CORE.1.P.C	ZN563		SMCWGGCAGCASMRS	1.56e-17	1.16e-12	1.68e-09	74428	2683	2683	547645	1.61	486	18.11	67908	12.4	NA	NA	NA
31	meme-5.5.7/motif_databases_12.24/HOCOMOCO/H12CORE_meme_format.meme	ZN682.H12CORE.1.P.B	ZN682		GGCYMAGCCCC	1.81e-16	4.91e-12	7.08e-09	27073	2683	2683	547645	1.28	231	8.61	26585	4.85	NA	NA	NA
32	meme-5.5.7/motif_databases_12.24/HOCOMOCO/H12CORE_meme_format.meme	SP1.H12CORE.2.P.B	SP1		DGGGGGCGGGGCYDGGGGGGG	5.62e-16	6.07e-12	8.76e-09	10803	2683	2683	547645	4.19	114	4.25	9922	1.81	105.335	95.994	90.372
33	meme-5.5.7/motif_databases_12.24/HOCOMOCO/H12CORE_meme_format.meme	ZIC5.H12CORE.0.P.B	ZIC5		GCVCAGCRGGGGGYC	1.64e-15	8.52e-12	1.23e-08	5195	2683	2683	547645	1.91	74	2.76	5117	0.93	12.9392	2.41848	0.944894
34	meme-5.5.7/motif_databases_12.24/HOCOMOCO/H12CORE_meme_format.meme	MESP1.H12CORE.0.S.C	MESP1		DGCAGGTGBDN	9.11e-17	9.44e-12	1.36e-08	103574	2683	2683	547645	1.14	674	25.12	102141	18.65	0.0782974	0.561458	0.0227169
35	meme-5.5.7/motif_databases_12.24/HOCOMOCO/H12CORE_meme_format.meme	KLF3.H12CORE.0.PS.A	KLF3		NNNDGGGYGKGGCHBNNN	3.65e-16	1.16e-11	1.67e-08	31728	2683	2683	547645	1.48	260	9.69	31297	5.71	42.1019	18.7876	19.8724
36	meme-5.5.7/motif_databases_12.24/HOCOMOCO/H12CORE_meme_format.meme	PRDM5.H12CORE.1.P.B	PRDM5		GYYCTCCAGB	1.15e-16	1.25e-11	1.81e-08	109409	2683	2683	547645	1.18	703	26.2	107553	19.64	7.15514	7.30209	9.85934
37	meme-5.5.7/motif_databases_12.24/HOCOMOCO/H12CORE_meme_format.meme	KLF10.H12CORE.0.P.C	KLF10		GGVGGGGGCGKGGCY	5.71e-16	1.66e-11	2.39e-08	29024	2683	2683	547645	1.81	239	8.91	28119	5.13	77.2884	19.7769	8.26633
38	meme-5.5.7/motif_databases_12.24/HOCOMOCO/H12CORE_meme_format.meme	TFDP1.H12CORE.0.P.B	TFDP1		NGGGCGGGAAV	6.68e-16	2.25e-11	3.24e-08	33668	2683	2683	547645	1.21	272	10.14	33375	6.09	94.9058	75.8482	58.7841
39	meme-5.5.7/motif_databases_12.24/HOCOMOCO/H12CORE_meme_format.meme	ZN425.H12CORE.0.P.C	ZN425		GRGAGGGCY	2.51e-16	2.28e-11	3.29e-08	90866	2683	2683	547645	1.17	595	22.18	88317	16.13	NA	NA	NA
40	meme-5.5.7/motif_databases_12.24/HOCOMOCO/H12CORE_meme_format.meme	GLIS1.H12CORE.0.P.B	GLIS1		CKCYSYRGGRGGYC	1.19e-15	2.97e-11	4.29e-08	24931	2683	2683	547645	1.44	212	7.9	24134	4.41	0.0930968	0.624857	1.22899
41	meme-5.5.7/motif_databases_12.24/HOCOMOCO/H12CORE_meme_format.meme	HIC2.H12CORE.0.P.B	HIC2		SMTKCCWG	2.25e-16	3.74e-11	5.39e-08	165726	2683	2683	547645	1.1	996	37.12	163013	29.77	14.3565	10.0976	12.642
42	meme-5.5.7/motif_databases_12.24/HOCOMOCO/H12CORE_meme_format.meme	KLF2.H12CORE.0.S.C	KLF2		DDGGGCGTGGB	7.48e-15	1.65e-10	2.38e-07	22073	2683	2683	547645	1.59	178	6.63	19427	3.55	0.374308	0.573609	1.24026
43	meme-5.5.7/motif_databases_12.24/HOCOMOCO/H12CORE_meme_format.meme	HAND2.H12CORE.1.P.B	HAND2		SRGGYCTGGHHTBY	2.53e-15	1.72e-10	2.48e-07	67885	2683	2683	547645	1.35	462	17.22	65759	12.01	NA	NA	NA
44	meme-5.5.7/motif_databases_12.24/HOCOMOCO/H12CORE_meme_format.meme	NFIA.H12CORE.0.P.B	NFIA		CYTGGCAG	2.88e-15	2.13e-10	3.07e-07	73986	2683	2683	547645	1.2	494	18.41	71424	13.04	23.9145	26.2164	24.2933
45	meme-5.5.7/motif_databases_12.24/HOCOMOCO/H12CORE_meme_format.meme	ZIC3.H12CORE.1.S.B	ZIC3		DCRCAGCGGGGGGTMN	2.99e-14	2.82e-10	4.07e-07	9448	2683	2683	547645	1.88	105	3.91	9338	1.71	5.17234	2.95049	1.99427
46	meme-5.5.7/motif_databases_12.24/HOCOMOCO/H12CORE_meme_format.meme	KLF4.H12CORE.0.PSM.A	KLF4		WGGGYGKGGCY	9.9e-15	3.58e-10	5.17e-07	36187	2683	2683	547645	1.5	264	9.84	32881	6	0.973237	0.856978	1.21153
47	meme-5.5.7/motif_databases_12.24/HOCOMOCO/H12CORE_meme_format.meme	SP3.H12CORE.0.P.B	SP3		SSSGSRGGGGGCGGGGCCT	1.52e-13	6.71e-10	9.68e-07	4427	2683	2683	547645	2.99	63	2.35	4328	0.79	165.23	113.227	102.775
48	meme-5.5.7/motif_databases_12.24/HOCOMOCO/H12CORE_meme_format.meme	NDF2.H12CORE.0.P.B	NDF2		RRCAGATGGCV	2.49e-14	1e-09	1.45e-06	40315	2683	2683	547645	2.59	234	8.72	28357	5.18	NA	NA	NA
49	meme-5.5.7/motif_databases_12.24/HOCOMOCO/H12CORE_meme_format.meme	ATOH8.H12CORE.0.P.C	ATOH8		DRRRCAGCTGS	2.13e-14	1.33e-09	1.91e-06	62196	2683	2683	547645	2.14	335	12.49	44815	8.18	1.95863	1.02765	0.499379
50	meme-5.5.7/motif_databases_12.24/HOCOMOCO/H12CORE_meme_format.meme	KLF14.H12CORE.1.P.C	KLF14		VDGKGGGCGKGGCYGGGRGDGGG	3.89e-14	1.76e-09	2.55e-06	45305	2683	2683	547645	3.28	333	12.41	44693	8.16	NA	NA	NA
51	meme-5.5.7/motif_databases_12.24/HOCOMOCO/H12CORE_meme_format.meme	ZIC3.H12CORE.0.P.B	ZIC3		KCHCAGCAGGDRGCM	1.38e-13	2.74e-09	3.95e-06	19858	2683	2683	547645	2.74	140	5.22	14469	2.64	5.17234	2.95049	1.99427
52	meme-5.5.7/motif_databases_12.24/HOCOMOCO/H12CORE_meme_format.meme	PRDM5.H12CORE.0.P.B	PRDM5		WCCYKGNYCTCCWBB	4.37e-14	3.15e-09	4.55e-06	72166	2683	2683	547645	1.48	485	18.08	71023	12.97	7.15514	7.30209	9.85934
53	meme-5.5.7/motif_databases_12.24/HOCOMOCO/H12CORE_meme_format.meme	GLIS3.H12CORE.0.P.C	GLIS3		YCCTGGGRGGSCN	1.35e-13	4.61e-09	6.65e-06	34117	2683	2683	547645	1.36	265	9.88	33847	6.18	1.05679	0.767142	1.53736
54	meme-5.5.7/motif_databases_12.24/HOCOMOCO/H12CORE_meme_format.meme	ZN341.H12CORE.0.P.B	ZN341		DGGAASAGCC	9.15e-14	4.82e-09	6.96e-06	52745	2683	2683	547645	1.33	361	13.46	49750	9.08	NA	NA	NA
55	meme-5.5.7/motif_databases_12.24/HOCOMOCO/H12CORE_meme_format.meme	OLIG2.H12CORE.1.P.B	OLIG2		CCAGCTGYT	1.84e-13	9.16e-09	1.32e-05	49669	2683	2683	547645	26.1	90	3.35	7647	1.4	5.59716	0.193421	NA
56	meme-5.5.7/motif_databases_12.24/HOCOMOCO/H12CORE_meme_format.meme	KLF13.H12CORE.1.P.C	KLF13		RGGGGGCGGGGSNGGGGGKG	2.1e-13	9.54e-09	1.38e-05	45425	2683	2683	547645	2.91	316	11.78	42441	7.75	53.4278	15.378	27.9393
57	meme-5.5.7/motif_databases_12.24/HOCOMOCO/H12CORE_meme_format.meme	KLF16.H12CORE.1.P.B	KLF16		GSGGGRGGRGGCGGGGCNGGRGG	3.85e-13	1.03e-08	1.49e-05	26787	2683	2683	547645	10.2	176	6.56	20053	3.66	5.87368	6.31415	4.30395
58	meme-5.5.7/motif_databases_12.24/HOCOMOCO/H12CORE_meme_format.meme	EGR4.H12CORE.0.S.B	EGR4		GTGGGCGTDD	6.18e-13	1.55e-08	2.24e-05	25079	2683	2683	547645	1.36	189	7.04	22174	4.05	NA	0.0392308	0.0353077
59	meme-5.5.7/motif_databases_12.24/HOCOMOCO/H12CORE_meme_format.meme	ATOH1.H12CORE.0.P.B	ATOH1		RRCAGMTGGB	5.57e-13	1.55e-08	2.24e-05	27885	2683	2683	547645	39.4	83	3.09	6905	1.26	0.0287091	0.0140926	NA
60	meme-5.5.7/motif_databases_12.24/HOCOMOCO/H12CORE_meme_format.meme	GLIS1.H12CORE.1.P.B	GLIS1		CCCTGGGRGGB	3.36e-13	1.61e-08	2.32e-05	47793	2683	2683	547645	2	271	10.1	35124	6.41	0.0930968	0.624857	1.22899
61	meme-5.5.7/motif_databases_12.24/HOCOMOCO/H12CORE_meme_format.meme	HAND1.H12CORE.1.P.B	HAND1		RGGYCTGGHTT	2.17e-13	1.77e-08	2.56e-05	81623	2683	2683	547645	1.55	477	17.78	70330	12.84	NA	NA	NA
62	meme-5.5.7/motif_databases_12.24/HOCOMOCO/H12CORE_meme_format.meme	BHA15.H12CORE.0.P.B	BHA15		VVARCAGCTGGM	1.05e-12	2.07e-08	2.98e-05	19670	2683	2683	547645	28.2	75	2.8	5983	1.09	NA	NA	NA
63	meme-5.5.7/motif_databases_12.24/HOCOMOCO/H12CORE_meme_format.meme	KLF16.H12CORE.0.SM.B	KLF16		DGKGGGCGTGD	9.92e-13	2.28e-08	3.29e-05	22963	2683	2683	547645	1.43	180	6.71	20905	3.82	5.87368	6.31415	4.30395
64	meme-5.5.7/motif_databases_12.24/HOCOMOCO/H12CORE_meme_format.meme	NGN2.H12CORE.0.P.B	NGN2		NRRCAGATGGB	6.84e-13	2.33e-08	3.36e-05	33998	2683	2683	547645	2.49	213	7.94	25968	4.74	NA	NA	NA
65	meme-5.5.7/motif_databases_12.24/HOCOMOCO/H12CORE_meme_format.meme	ZN341.H12CORE.1.P.B	ZN341		GRGGVVRGNGGVKGGAASAGC	6.74e-13	2.55e-08	3.68e-05	37822	2683	2683	547645	2.54	283	10.55	37341	6.82	NA	NA	NA
66	meme-5.5.7/motif_databases_12.24/HOCOMOCO/H12CORE_meme_format.meme	ZIC2.H12CORE.0.P.B	ZIC2		KCHCAGCAGGDRGCM	2.25e-12	5.11e-08	7.38e-05	22678	2683	2683	547645	8.35	91	3.39	8152	1.49	15.6656	2.83025	1.314
67	meme-5.5.7/motif_databases_12.24/HOCOMOCO/H12CORE_meme_format.meme	ZN423.H12CORE.0.P.C	ZN423		GGSYCCCWGGGGAG	2.98e-12	7.16e-08	0.000103	23987	2683	2683	547645	3.8	125	4.66	12928	2.36	NA	NA	NA
68	meme-5.5.7/motif_databases_12.24/HOCOMOCO/H12CORE_meme_format.meme	SP3.H12CORE.1.S.B	SP3		NGKGGGCGKGD	2.04e-12	1.11e-07	0.00016	54260	2683	2683	547645	1.3	362	13.49	51153	9.34	165.23	113.227	102.775
69	meme-5.5.7/motif_databases_12.24/HOCOMOCO/H12CORE_meme_format.meme	PTF1A.H12CORE.1.PS.A	PTF1A		RSCAGCTGTB	3.68e-12	1.68e-07	0.000242	45643	2683	2683	547645	7.82	158	5.89	17866	3.26	1.43223	NA	NA
70	meme-5.5.7/motif_databases_12.24/HOCOMOCO/H12CORE_meme_format.meme	KLF9.H12CORE.0.P.B	KLF9		RRGKGGGCGKGGCC	7.47e-12	1.77e-07	0.000256	23750	2683	2683	547645	2.43	169	6.3	19729	3.6	35.4574	162.346	185.915
71	meme-5.5.7/motif_databases_12.24/HOCOMOCO/H12CORE_meme_format.meme	NDF1.H12CORE.0.P.B	NDF1		KRRCAGATGGY	8.34e-12	1.84e-07	0.000265	22035	2683	2683	547645	9.07	109	4.06	10846	1.98	NA	NA	NA
72	meme-5.5.7/motif_databases_12.24/HOCOMOCO/H12CORE_meme_format.meme	KLF15.H12CORE.1.P.C	KLF15		GGGGGMGGRGVRGGGGGVGG	7.09e-12	2.01e-07	0.00029	28313	2683	2683	547645	4.61	204	7.6	25216	4.6	1.91773	1.81175	5.70837
73	meme-5.5.7/motif_databases_12.24/HOCOMOCO/H12CORE_meme_format.meme	ASCL1.H12CORE.0.PSM.A	ASCL1		NVCAGCTGCYN	4.59e-12	2.06e-07	0.000297	44796	2683	2683	547645	1.22	318	11.85	43931	8.02	42.0298	3.4677	1.20021
74	meme-5.5.7/motif_databases_12.24/HOCOMOCO/H12CORE_meme_format.meme	KLF12.H12CORE.1.PSM.A	KLF12		DDDGGGCGTGGYC	2.71e-11	3.12e-07	0.00045	11518	2683	2683	547645	3.51	79	2.94	6949	1.27	73.2916	55.1442	72.4008
75	meme-5.5.7/motif_databases_12.24/HOCOMOCO/H12CORE_meme_format.meme	ZNF28.H12CORE.0.P.C	ZNF28		GGGGBDKGTGGGGTGCCC	2.42e-11	5.33e-07	0.00077	22038	2683	2683	547645	2.24	180	6.71	21764	3.97	NA	NA	NA
76	meme-5.5.7/motif_databases_12.24/HOCOMOCO/H12CORE_meme_format.meme	PRD13.H12CORE.0.P.B	PRD13		GCCACCWGCYV	1.71e-11	5.71e-07	0.000824	33321	2683	2683	547645	1.26	250	9.32	32987	6.02	NA	NA	NA
77	meme-5.5.7/motif_databases_12.24/HOCOMOCO/H12CORE_meme_format.meme	KLF8.H12CORE.1.P.C	KLF8		GGGGGMGGGGCNGGGRGRGGGRG	2.08e-11	6.13e-07	0.000885	29449	2683	2683	547645	8.36	200	7.45	24898	4.55	6.73289	3.80896	1.52607
78	meme-5.5.7/motif_databases_12.24/HOCOMOCO/H12CORE_meme_format.meme	TFE2.H12CORE.0.PS.A	TFE2		VVCACCTGCN	2.28e-11	6.25e-07	0.000902	27416	2683	2683	547645	1.92	202	7.53	25246	4.61	NA	NA	NA
79	meme-5.5.7/motif_databases_12.24/HOCOMOCO/H12CORE_meme_format.meme	ZN282.H12CORE.0.P.B	ZN282		GGDGYGGGAGS	1.44e-11	7.03e-07	0.00101	48901	2683	2683	547645	1.28	341	12.71	48336	8.83	NA	NA	NA
80	meme-5.5.7/motif_databases_12.24/HOCOMOCO/H12CORE_meme_format.meme	ZIC1.H12CORE.0.P.B	ZIC1		GCNCAGCRGG	2.61e-11	7.15e-07	0.00103	27426	2683	2683	547645	4.76	104	3.88	10356	1.89	11.5852	4.67319	3.37124
81	meme-5.5.7/motif_databases_12.24/HOCOMOCO/H12CORE_meme_format.meme	ZSC31.H12CORE.0.P.C	ZSC31		GGCAGCAGGGCARTTAK	6.34e-11	7.76e-07	0.00112	12242	2683	2683	547645	2.88	107	3.99	10955	2	NA	NA	NA
82	meme-5.5.7/motif_databases_12.24/HOCOMOCO/H12CORE_meme_format.meme	LRRF1.H12CORE.0.P.B	LRRF1		RRGCTCGCCN	4.3e-11	9.6e-07	0.00139	22308	2683	2683	547645	1.62	148	5.52	16950	3.1	NA	NA	NA
83	meme-5.5.7/motif_databases_12.24/HOCOMOCO/H12CORE_meme_format.meme	ZBT42.H12CORE.0.P.C	ZBT42		KSCAGMTGYKS	3.92e-11	1.39e-06	0.00201	35584	2683	2683	547645	2.93	177	6.6	21427	3.91	NA	NA	NA
84	meme-5.5.7/motif_databases_12.24/HOCOMOCO/H12CORE_meme_format.meme	ZN711.H12CORE.0.P.C	ZN711		BYSCAGGCCHBKC	3.47e-11	1.8e-06	0.0026	51956	2683	2683	547645	1.32	348	12.97	49924	9.12	NA	NA	NA
85	meme-5.5.7/motif_databases_12.24/HOCOMOCO/H12CORE_meme_format.meme	PATZ1.H12CORE.0.P.B	PATZ1		RGGGGMGGGGGBSGRRGGGRRGS	6.11e-11	1.86e-06	0.00268	30460	2683	2683	547645	6.53	197	7.34	24744	4.52	50.9072	41.2302	35.2627
86	meme-5.5.7/motif_databases_12.24/HOCOMOCO/H12CORE_meme_format.meme	NFIC.H12CORE.1.PSM.A	NFIC		NWGCCARR	1.44e-11	1.9e-06	0.00274	132195	2683	2683	547645	3.21	415	15.47	61282	11.19	35.9619	69.0253	89.2025
87	meme-5.5.7/motif_databases_12.24/HOCOMOCO/H12CORE_meme_format.meme	TCF21.H12CORE.0.PS.A	TCF21		RVAACAGCTGGR	7.31e-11	2.26e-06	0.00326	30876	2683	2683	547645	10.1	102	3.8	10270	1.88	0.0799255	0.0675125	0.0869839
88	meme-5.5.7/motif_databases_12.24/HOCOMOCO/H12CORE_meme_format.meme	TWST2.H12CORE.1.P.B	TWST2		DCCAGMTGTK	1.02e-10	3.64e-06	0.00525	35696	2683	2683	547645	18.8	103	3.84	10477	1.91	NA	NA	NA
89	meme-5.5.7/motif_databases_12.24/HOCOMOCO/H12CORE_meme_format.meme	KLF17.H12CORE.1.P.C	KLF17		DGAGGGAGGGG	3.32e-11	3.73e-06	0.00538	112147	2683	2683	547645	2.44	536	19.98	83489	15.25	0.044884	NA	0.0501651
90	meme-5.5.7/motif_databases_12.24/HOCOMOCO/H12CORE_meme_format.meme	NFIB.H12CORE.1.PS.A	NFIB		GTGCCARRH	5.24e-11	3.78e-06	0.00545	72149	2683	2683	547645	1.4	436	16.25	65642	11.99	89.6618	51.9551	26.3374
91	meme-5.5.7/motif_databases_12.24/HOCOMOCO/H12CORE_meme_format.meme	ZN770.H12CORE.0.P.B	ZN770		DGGAGGCYGVGG	7.3e-11	4.4e-06	0.00635	60243	2683	2683	547645	1.38	390	14.54	57624	10.52	NA	NA	NA
92	meme-5.5.7/motif_databases_12.24/HOCOMOCO/H12CORE_meme_format.meme	OTX2.H12CORE.0.PSM.A	OTX2		RRGGATTARV	1.14e-10	4.57e-06	0.00659	40051	2683	2683	547645	13.7	89	3.32	8532	1.56	925.48	379.224	180.546
93	meme-5.5.7/motif_databases_12.24/HOCOMOCO/H12CORE_meme_format.meme	KLF15.H12CORE.0.S.B	KLF15		GRRGKGGGCGTGGB	2.16e-10	5.5e-06	0.00793	25455	2683	2683	547645	2.43	170	6.34	20810	3.8	1.91773	1.81175	5.70837
94	meme-5.5.7/motif_databases_12.24/HOCOMOCO/H12CORE_meme_format.meme	RARB.H12CORE.1.P.B	RARB		SARAGGTCARRG	6.12e-11	6.47e-06	0.00934	105766	2683	2683	547645	2.81	387	14.42	57011	10.41	10.3976	7.0083	6.98705
95	meme-5.5.7/motif_databases_12.24/HOCOMOCO/H12CORE_meme_format.meme	E2F4.H12CORE.0.P.B	E2F4		SGCGGGAADTTYRAA	6.39e-10	6.51e-06	0.00939	10189	2683	2683	547645	1.66	93	3.47	9412	1.72	29.9467	36.9363	36.6597
96	meme-5.5.7/motif_databases_12.24/HOCOMOCO/H12CORE_meme_format.meme	SP1.H12CORE.1.SM.B	SP1		NGKGGGCGTGGCYN	1.27e-09	8.8e-06	0.0127	6953	2683	2683	547645	5.73	43	1.6	2977	0.54	105.335	95.994	90.372
97	meme-5.5.7/motif_databases_12.24/HOCOMOCO/H12CORE_meme_format.meme	ZN468.H12CORE.0.P.C	ZN468		VRGGGAGGGGGYG	6.29e-10	1.3e-05	0.0188	20703	2683	2683	547645	2.13	154	5.74	18591	3.39	NA	NA	NA
98	meme-5.5.7/motif_databases_12.24/HOCOMOCO/H12CORE_meme_format.meme	CRX.H12CORE.0.PSM.A	CRX		RRGGATTARNNN	5.39e-10	1.68e-05	0.0242	31140	2683	2683	547645	15.1	94	3.5	9521	1.74	806.276	1271.51	912.998
99	meme-5.5.7/motif_databases_12.24/HOCOMOCO/H12CORE_meme_format.meme	AP2C.H12CORE.0.PSM.A	AP2C		DHATNGCCTSAGGSN	1.34e-09	1.78e-05	0.0257	13299	2683	2683	547645	1.64	112	4.17	12341	2.25	NA	NA	NA
100	meme-5.5.7/motif_databases_12.24/HOCOMOCO/H12CORE_meme_format.meme	MAZ.H12CORE.1.P.B	MAZ		RGRGGGMGGGGSVRGRRGRGG	4.41e-10	1.99e-05	0.0287	45152	2683	2683	547645	6.37	253	9.43	34674	6.33	132.54	76.1478	66.8544
101	meme-5.5.7/motif_databases_12.24/HOCOMOCO/H12CORE_meme_format.meme	SP4.H12CORE.2.P.B	SP4		RGGGGGMGGRGCNDGGGGGGG	5.59e-10	2.01e-05	0.029	35981	2683	2683	547645	3.31	258	9.62	35613	6.5	92.2531	128.534	161.473
102	meme-5.5.7/motif_databases_12.24/HOCOMOCO/H12CORE_meme_format.meme	HEN1.H12CORE.0.S.B	HEN1		MGCAGCTGCKHCCH	8.83e-10	2.25e-05	0.0325	25485	2683	2683	547645	4.26	114	4.25	12543	2.29	NA	NA	NA
103	meme-5.5.7/motif_databases_12.24/HOCOMOCO/H12CORE_meme_format.meme	ZN449.H12CORE.1.S.C	ZN449		GRDGGKTGGKCGBGD	3.82e-10	2.4e-05	0.0346	62790	2683	2683	547645	1.6	385	14.35	57535	10.51	NA	NA	NA
104	meme-5.5.7/motif_databases_12.24/HOCOMOCO/H12CORE_meme_format.meme	SP5.H12CORE.1.P.B	SP5		GRRGGRGGGGRRGGGGGAGGRGCWG	1.08e-09	3.24e-05	0.0467	29951	2683	2683	547645	7.92	213	7.94	28310	5.17	0.0131482	0.013372	NA
105	meme-5.5.7/motif_databases_12.24/HOCOMOCO/H12CORE_meme_format.meme	SP4.H12CORE.1.S.B	SP4		NRKGGGCGTGGN	2.96e-09	3.77e-05	0.0544	12758	2683	2683	547645	1.51	104	3.88	11332	2.07	92.2531	128.534	161.473
106	meme-5.5.7/motif_databases_12.24/HOCOMOCO/H12CORE_meme_format.meme	HAND1.H12CORE.0.P.B	HAND1		RGGYCTGGHYWNYVTCA	8.44e-10	4.18e-05	0.0603	49495	2683	2683	547645	1.68	335	12.49	49085	8.96	NA	NA	NA
107	meme-5.5.7/motif_databases_12.24/HOCOMOCO/H12CORE_meme_format.meme	ESR2.H12CORE.1.P.B	ESR2		AGGTCAS	1.13e-09	5.07e-05	0.0732	44737	2683	2683	547645	1.11	307	11.44	44328	8.09	0.319967	0.358343	0.16871
108	meme-5.5.7/motif_databases_12.24/HOCOMOCO/H12CORE_meme_format.meme	KLF14.H12CORE.0.PSM.A	KLF14		DDRGKGGGCGTGKB	6.01e-09	5.31e-05	0.0766	8832	2683	2683	547645	1.45	84	3.13	8570	1.56	NA	NA	NA
109	meme-5.5.7/motif_databases_12.24/HOCOMOCO/H12CORE_meme_format.meme	TF2L1.H12CORE.1.P.B	TF2L1		RAACCAGYY	8.35e-10	5.65e-05	0.0815	67651	2683	2683	547645	1.15	436	16.25	67076	12.25	NA	NA	NA
110	meme-5.5.7/motif_databases_12.24/HOCOMOCO/H12CORE_meme_format.meme	HINFP.H12CORE.1.P.B	HINFP		RSCGGACC	1.08e-09	7.12e-05	0.103	65987	2683	2683	547645	1.08	426	15.88	65409	11.94	39.0316	44.8248	47.3724
111	meme-5.5.7/motif_databases_12.24/HOCOMOCO/H12CORE_meme_format.meme	VEZF1.H12CORE.1.P.B	VEZF1		RGGRRGRGGGAGGGGVRGGRRRR	1.51e-09	0.0001	0.145	66605	2683	2683	547645	3.67	425	15.84	65408	11.94	133.035	107.038	110.71
112	meme-5.5.7/motif_databases_12.24/HOCOMOCO/H12CORE_meme_format.meme	KLF17.H12CORE.0.M.C	KLF17		DKWAGGGCGTGKCN	8.07e-09	0.000104	0.151	12936	2683	2683	547645	1.67	109	4.06	12316	2.25	0.044884	NA	0.0501651
113	meme-5.5.7/motif_databases_12.24/HOCOMOCO/H12CORE_meme_format.meme	ZFX.H12CORE.0.P.B	ZFX		SYAGGCCBCR	6.13e-09	0.000123	0.178	20118	2683	2683	547645	1.18	158	5.89	19901	3.63	84.3473	80.7099	57.6264
114	meme-5.5.7/motif_databases_12.24/HOCOMOCO/H12CORE_meme_format.meme	ZN335.H12CORE.1.P.D	ZN335		YGCCTGW	1.67e-09	0.000132	0.191	79061	2683	2683	547645	1.62	415	15.47	63661	11.62	NA	NA	NA
115	meme-5.5.7/motif_databases_12.24/HOCOMOCO/H12CORE_meme_format.meme	ZN320.H12CORE.1.P.B	ZN320		MGGGGGCCWRT	2.7e-09	0.000136	0.197	50565	2683	2683	547645	1.35	321	11.96	47172	8.61	NA	NA	NA
116	meme-5.5.7/motif_databases_12.24/HOCOMOCO/H12CORE_meme_format.meme	TWST2.H12CORE.0.P.B	TWST2		CAGMTGGNNDCCAGMTGKB	7.89e-09	0.000147	0.212	18604	2683	2683	547645	7.29	92	3.43	9782	1.79	NA	NA	NA
117	meme-5.5.7/motif_databases_12.24/HOCOMOCO/H12CORE_meme_format.meme	PRD16.H12CORE.0.P.B	PRD16		TCYCCWGGGAV	2.59e-09	0.000154	0.222	59535	2683	2683	547645	1.27	385	14.35	58503	10.68	NA	NA	NA
118	meme-5.5.7/motif_databases_12.24/HOCOMOCO/H12CORE_meme_format.meme	WT1.H12CORE.0.P.B	WT1		GKGGGAGGRD	2.21e-09	0.000163	0.236	73844	2683	2683	547645	1.24	463	17.26	72519	13.24	0.0884523	0.0934076	0.0675754
119	meme-5.5.7/motif_databases_12.24/HOCOMOCO/H12CORE_meme_format.meme	ZN610.H12CORE.0.P.B	ZN610		CMGCCGCTCCCCMY	2.18e-08	0.000197	0.285	9058	2683	2683	547645	1.8	82	3.06	8543	1.56	NA	NA	NA
120	meme-5.5.7/motif_databases_12.24/HOCOMOCO/H12CORE_meme_format.meme	ARNT2.H12CORE.1.P.B	ARNT2		NGBACGTGCYB	1.43e-08	0.000209	0.302	14671	2683	2683	547645	1.57	106	3.95	12001	2.19	72.2766	30.8256	16.9108
121	meme-5.5.7/motif_databases_12.24/HOCOMOCO/H12CORE_meme_format.meme	OTX1.H12CORE.0.SM.B	OTX1		ANCGGATTAANN	1.15e-08	0.000213	0.307	18406	2683	2683	547645	17.2	65	2.42	6042	1.1	0.402307	0.197696	0.120343
122	meme-5.5.7/motif_databases_12.24/HOCOMOCO/H12CORE_meme_format.meme	ZIC4.H12CORE.0.SM.B	ZIC4		DMACAGCRGGGGGTN	8.51e-09	0.000215	0.311	25297	2683	2683	547645	1.54	189	7.04	25068	4.58	1.93915	0.832062	0.534099
123	meme-5.5.7/motif_databases_12.24/HOCOMOCO/H12CORE_meme_format.meme	ZN394.H12CORE.0.P.C	ZN394		SNVGVDGGAGWAGCTGSRV	1.52e-08	0.000239	0.345	15752	2683	2683	547645	3.75	104	3.88	11714	2.14	NA	NA	NA
124	meme-5.5.7/motif_databases_12.24/HOCOMOCO/H12CORE_meme_format.meme	LYL1.H12CORE.0.P.C	LYL1		NMCWKCTGBTTBY	1.44e-09	0.000241	0.348	167773	2683	2683	547645	1.41	865	32.24	148001	27.02	0.115198	0.0867884	0.212454
125	meme-5.5.7/motif_databases_12.24/HOCOMOCO/H12CORE_meme_format.meme	KLF6.H12CORE.1.SM.B	KLF6		KGKDWGGGCGTGGB	1.95e-08	0.000259	0.374	13307	2683	2683	547645	1.42	113	4.21	13147	2.4	38.5742	25.1738	24.2384
126	meme-5.5.7/motif_databases_12.24/HOCOMOCO/H12CORE_meme_format.meme	NR1H4.H12CORE.2.P.B	NR1H4		AVTGACC	3.32e-09	0.000267	0.385	80370	2683	2683	547645	1.48	406	15.13	62409	11.4	0.077969	3.07936	2.52658
127	meme-5.5.7/motif_databases_12.24/HOCOMOCO/H12CORE_meme_format.meme	ZN281.H12CORE.0.P.B	ZN281		GGGTGGGGGAGGGGMR	3.29e-08	0.00028	0.404	8499	2683	2683	547645	2.94	79	2.94	8195	1.5	NA	NA	NA
128	meme-5.5.7/motif_databases_12.24/HOCOMOCO/H12CORE_meme_format.meme	ZN684.H12CORE.1.M.C	ZN684		MCMNYCCWCCCCTYN	3.85e-09	0.000287	0.414	74566	2683	2683	547645	2.72	370	13.79	56027	10.23	NA	NA	NA
129	meme-5.5.7/motif_databases_12.24/HOCOMOCO/H12CORE_meme_format.meme	KLF13.H12CORE.0.PSM.A	KLF13		NRRGKGGGCGTGGYN	7.91e-08	0.000312	0.451	3950	2683	2683	547645	1.68	46	1.71	3834	0.7	53.4278	15.378	27.9393
130	meme-5.5.7/motif_databases_12.24/HOCOMOCO/H12CORE_meme_format.meme	E2F1.H12CORE.0.P.B	E2F1		VNKGGCGGGAARN	1.64e-08	0.000324	0.468	19801	2683	2683	547645	1.37	152	5.67	19244	3.51	26.3987	2.25659	0.995991
131	meme-5.5.7/motif_databases_12.24/HOCOMOCO/H12CORE_meme_format.meme	KMT2B.H12CORE.0.P.B	KMT2B		GCGGCGGC	9.54e-08	0.000332	0.478	3475	2683	2683	547645	1.94	36	1.34	2629	0.48	104.814	106.276	125.467
132	meme-5.5.7/motif_databases_12.24/HOCOMOCO/H12CORE_meme_format.meme	MYOD1.H12CORE.1.PSM.A	MYOD1		SCAGCTGTYV	7.69e-09	0.000339	0.489	44062	2683	2683	547645	1.46	267	9.95	38240	6.98	NA	0.0274896	NA
133	meme-5.5.7/motif_databases_12.24/HOCOMOCO/H12CORE_meme_format.meme	MAD4.H12CORE.0.P.C	MAD4		CRCGTGGH	5.64e-09	0.000429	0.618	75944	2683	2683	547645	1.26	421	15.69	65413	11.94	NA	NA	NA
134	meme-5.5.7/motif_databases_12.24/HOCOMOCO/H12CORE_meme_format.meme	OLIG2.H12CORE.0.P.B	OLIG2		CCAKCTGBTBNCMRGCTGB	1.52e-08	0.000489	0.706	32117	2683	2683	547645	19.6	72	2.68	7053	1.29	5.59716	0.193421	NA
135	meme-5.5.7/motif_databases_12.24/HOCOMOCO/H12CORE_meme_format.meme	KLF9.H12CORE.1.P.B	KLF9		GGRGGGGGCGGGGCSGGGGGGGG	8.04e-08	0.000495	0.714	6155	2683	2683	547645	9.72	61	2.27	5827	1.06	35.4574	162.346	185.915
136	meme-5.5.7/motif_databases_12.24/HOCOMOCO/H12CORE_meme_format.meme	HEN2.H12CORE.0.SM.B	HEN2		NGGGRCGCAGCTGCGN	2.54e-07	0.000564	0.813	2219	2683	2683	547645	3.36	28	1.04	1816	0.33	NA	NA	NA
137	meme-5.5.7/motif_databases_12.24/HOCOMOCO/H12CORE_meme_format.meme	ZN790.H12CORE.1.P.C	ZN790		AMWGCTCCCM	7.65e-09	0.000568	0.82	74268	2683	2683	547645	1.17	466	17.37	73795	13.47	NA	NA	NA
138	meme-5.5.7/motif_databases_12.24/HOCOMOCO/H12CORE_meme_format.meme	PITX3.H12CORE.1.S.B	PITX3		SSGDDWWWVNSGGATTARKG	9.45e-08	0.000701	1.01	7425	2683	2683	547645	93.7	19	0.71	844	0.15	NA	NA	NA
139	meme-5.5.7/motif_databases_12.24/HOCOMOCO/H12CORE_meme_format.meme	ZN273.H12CORE.0.P.C	ZN273		GAGCTACCCMCTCCRGGKCYYCY	1.99e-07	0.000837	1.21	4206	2683	2683	547645	7.71	47	1.75	4095	0.75	NA	NA	NA
140	meme-5.5.7/motif_databases_12.24/HOCOMOCO/H12CORE_meme_format.meme	GLIS3.H12CORE.1.S.C	GLIS3		YGYGGGGGGTMN	3.82e-08	0.000889	1.28	23273	2683	2683	547645	2.17	137	5.11	17101	3.12	1.05679	0.767142	1.53736
141	meme-5.5.7/motif_databases_12.24/HOCOMOCO/H12CORE_meme_format.meme	SMAD4.H12CORE.0.P.B	SMAD4		TGTCTGSV	1.01e-08	0.000916	1.32	90857	2683	2683	547645	1.31	507	18.9	81516	14.88	80.2706	52.6397	48.9101
142	meme-5.5.7/motif_databases_12.24/HOCOMOCO/H12CORE_meme_format.meme	ZF64B.H12CORE.1.P.B	ZF64B		SRRCCCDGGAATCT	2.38e-08	0.00092	1.33	38677	2683	2683	547645	1.53	255	9.5	36664	6.69	NA	NA	NA
143	meme-5.5.7/motif_databases_12.24/HOCOMOCO/H12CORE_meme_format.meme	GSC.H12CORE.0.SM.B	GSC		NGGATTARSN	2.48e-08	0.00101	1.45	40709	2683	2683	547645	20.2	57	2.12	5093	0.93	0.0783734	NA	NA
144	meme-5.5.7/motif_databases_12.24/HOCOMOCO/H12CORE_meme_format.meme	ZBT43.H12CORE.0.S.C	ZBT43		NGTGCCAYGN	1.14e-08	0.00112	1.61	97976	2683	2683	547645	1.25	561	20.91	91635	16.73	NA	NA	NA
145	meme-5.5.7/motif_databases_12.24/HOCOMOCO/H12CORE_meme_format.meme	OTX1.H12CORE.1.S.B	OTX1		TAAKCGGATTAABN	3.55e-07	0.00116	1.67	3263	2683	2683	547645	2.66	34	1.27	2541	0.46	0.402307	0.197696	0.120343
146	meme-5.5.7/motif_databases_12.24/HOCOMOCO/H12CORE_meme_format.meme	HAND2.H12CORE.0.P.B	HAND2		SRSGYCTGGHYWNYVTCA	2.89e-08	0.00116	1.68	40265	2683	2683	547645	2.17	249	9.28	35712	6.52	NA	NA	NA
147	meme-5.5.7/motif_databases_12.24/HOCOMOCO/H12CORE_meme_format.meme	ZN460.H12CORE.0.S.C	ZN460		DDSGGGGGGCGTK	4.34e-08	0.00117	1.68	26862	2683	2683	547645	1.44	192	7.16	26168	4.78	NA	NA	NA
148	meme-5.5.7/motif_databases_12.24/HOCOMOCO/H12CORE_meme_format.meme	ZN778.H12CORE.0.P.C	ZN778		GGRGYCGKYGTCTGS	7.43e-08	0.00122	1.76	16427	2683	2683	547645	1.99	114	4.25	13661	2.49	NA	NA	NA
149	meme-5.5.7/motif_databases_12.24/HOCOMOCO/H12CORE_meme_format.meme	COT2.H12CORE.0.P.B	COT2		RRGGBCARAGGTCA	2.8e-08	0.00123	1.78	43998	2683	2683	547645	1.93	258	9.62	37256	6.8	NA	NA	NA
150	meme-5.5.7/motif_databases_12.24/HOCOMOCO/H12CORE_meme_format.meme	ZIC1.H12CORE.2.S.B	ZIC1		DCRCAGCGGGGGGTMN	3.28e-07	0.0013	1.87	3961	2683	2683	547645	2.08	45	1.68	3908	0.71	11.5852	4.67319	3.37124
151	meme-5.5.7/motif_databases_12.24/HOCOMOCO/H12CORE_meme_format.meme	ZN148.H12CORE.0.P.B	ZN148		GGGGGTGGGGGAGGGGMRG	2.73e-07	0.00294	4.24	10777	2683	2683	547645	5.99	85	3.17	9548	1.74	NA	NA	NA
152	meme-5.5.7/motif_databases_12.24/HOCOMOCO/H12CORE_meme_format.meme	ZN561.H12CORE.0.P.C	ZN561		ASYTKCTGCAGAAAGGGBSCHCYCC	7.51e-07	0.00302	4.36	4032	2683	2683	547645	33.8	23	0.86	1374	0.25	NA	NA	NA
153	meme-5.5.7/motif_databases_12.24/HOCOMOCO/H12CORE_meme_format.meme	MGAP.H12CORE.0.P.C	MGAP		RGCACGTGGS	7.16e-08	0.00315	4.54	43968	2683	2683	547645	1.22	292	10.88	43658	7.97	NA	NA	NA
154	meme-5.5.7/motif_databases_12.24/HOCOMOCO/H12CORE_meme_format.meme	ZN322.H12CORE.0.P.C	ZN322		GWGCCTGSTACDSWGCCTGR	3.4e-07	0.00326	4.71	9616	2683	2683	547645	12.6	42	1.57	3526	0.64	NA	NA	NA
155	meme-5.5.7/motif_databases_12.24/HOCOMOCO/H12CORE_meme_format.meme	SMAD3.H12CORE.2.P.C	SMAD3		VAGGTGNCAGACAG	4.06e-08	0.00347	5	85509	2683	2683	547645	1.51	510	19.01	82975	15.15	20.4677	25.1931	27.3173
156	meme-5.5.7/motif_databases_12.24/HOCOMOCO/H12CORE_meme_format.meme	DPRX.H12CORE.0.SM.B	DPRX		NSGGATTADCNN	6.1e-07	0.00347	5.01	5699	2683	2683	547645	18	47	1.75	4267	0.78	NA	NA	NA
157	meme-5.5.7/motif_databases_12.24/HOCOMOCO/H12CORE_meme_format.meme	ZN530.H12CORE.0.P.B	ZN530		CYGSCCCTBKCCYTKCC	1.58e-07	0.00373	5.38	23586	2683	2683	547645	2.53	166	6.19	22311	4.07	NA	NA	NA
158	meme-5.5.7/motif_databases_12.24/HOCOMOCO/H12CORE_meme_format.meme	HIC1.H12CORE.0.PSM.A	HIC1		NRTGCCMHCN	6.31e-08	0.00443	6.4	70474	2683	2683	547645	1.18	432	16.1	68844	12.57	0.115189	0.145024	0.396158
159	meme-5.5.7/motif_databases_12.24/HOCOMOCO/H12CORE_meme_format.meme	ZEB2.H12CORE.0.P.B	ZEB2		VCAGGTGR	5.71e-08	0.00444	6.41	77989	2683	2683	547645	2.48	338	12.6	51728	9.45	160.617	99.2002	66.3683
160	meme-5.5.7/motif_databases_12.24/HOCOMOCO/H12CORE_meme_format.meme	Z780A.H12CORE.0.P.C	Z780A		DYAGGCAGGCRGKYWGGGMRGS	3.69e-07	0.0045	6.49	12201	2683	2683	547645	31	48	1.79	4321	0.79	NA	NA	NA
161	meme-5.5.7/motif_databases_12.24/HOCOMOCO/H12CORE_meme_format.meme	ZBTB6.H12CORE.0.P.B	ZBTB6		RGGHGMTGGAGCCRS	1.58e-07	0.00451	6.51	28694	2683	2683	547645	1.8	192	7.16	26675	4.87	63.8534	73.3474	86.7775
162	meme-5.5.7/motif_databases_12.24/HOCOMOCO/H12CORE_meme_format.meme	MZF1.H12CORE.0.P.B	MZF1		RDWGGGGATTDD	1.11e-07	0.00507	7.31	45757	2683	2683	547645	2.28	241	8.98	34932	6.38	5.59711	10.3611	11.357
163	meme-5.5.7/motif_databases_12.24/HOCOMOCO/H12CORE_meme_format.meme	AP2A.H12CORE.0.PSM.A	AP2A		DYGCCTSAGGSSATN	6.43e-07	0.00518	7.47	8077	2683	2683	547645	1.61	73	2.72	7956	1.45	NA	NA	NA
164	meme-5.5.7/motif_databases_12.24/HOCOMOCO/H12CORE_meme_format.meme	CR3L2.H12CORE.0.PS.A	CR3L2		NHBACGTGGYR	2.81e-07	0.0059	8.51	21055	2683	2683	547645	1.54	132	4.92	16926	3.09	NA	NA	NA
165	meme-5.5.7/motif_databases_12.24/HOCOMOCO/H12CORE_meme_format.meme	AHR.H12CORE.0.P.B	AHR		SHKTGCGTGC	3.64e-07	0.00596	8.6	16409	2683	2683	547645	8.92	37	1.38	2908	0.53	7.0435	45.7234	59.8252
166	meme-5.5.7/motif_databases_12.24/HOCOMOCO/H12CORE_meme_format.meme	ZN449.H12CORE.0.P.B	ZN449		GGTTGGGCTB	3.01e-07	0.00622	8.98	20727	2683	2683	547645	1.32	153	5.7	20389	3.72	NA	NA	NA
167	meme-5.5.7/motif_databases_12.24/HOCOMOCO/H12CORE_meme_format.meme	ITF2.H12CORE.1.PSM.A	ITF2		NVCAGGTGTG	4.2e-07	0.00625	9.01	14920	2683	2683	547645	1.45	114	4.25	14162	2.59	NA	NA	NA
168	meme-5.5.7/motif_databases_12.24/HOCOMOCO/H12CORE_meme_format.meme	ZN441.H12CORE.0.P.C	ZN441		GGGCGGAGYY	4.04e-07	0.00651	9.39	16166	2683	2683	547645	1.22	124	4.62	15751	2.88	NA	NA	NA
169	meme-5.5.7/motif_databases_12.24/HOCOMOCO/H12CORE_meme_format.meme	GSC2.H12CORE.0.SM.B	GSC2		NGGATTARN	8.84e-08	0.00669	9.65	75863	2683	2683	547645	17.3	66	2.46	6539	1.19	NA	0.422115	0.728377
